# Supplementary material for: PGCA: An algorithm to link protein groups created from MS/MS data
Source: PLoS One. 2017 May 31;12(5):e0177569. doi: 10.1371/journal.pone.0177569 (PMC5451011; doi:10.1371/journal.pone.0177569)
Supplement: S1 File — 4 iTRAQ experiments with technical replicates. (ZIP) [file pone.0177569.s004.zip]

Archive with 5 entries (4 files):
- S3DataVal/
- S3DataVal/A1.txt
- S3DataVal/A2.txt
- S3DataVal/A3.txt
- S3DataVal/A4.txt
