# Supplementary material for: PGCA: An algorithm to link protein groups created from MS/MS data
Source: PLoS One. 2017 May 31;12(5):e0177569. doi: 10.1371/journal.pone.0177569 (PMC5451011; doi:10.1371/journal.pone.0177569)
Supplement: S1 File — 4 iTRAQ experiments with technical replicates. (ZIP) [file pone.0177569.s004.zip › S3DataVal/A1.txt]

N	Accession	Gene	Name
1	IPI:IPI00022229.1	APOB	Gene_Symbol=APOB Apolipoprotein B-100 precursor
2	IPI:IPI00783987.2	C3	Gene_Symbol=C3 Complement C3 precursor (Fragment)
3	IPI:IPI00643525.1	C4A	Gene_Symbol=C4A Complement component 4A
4	IPI:IPI00478003.1	A2M	Gene_Symbol=A2M Alpha-2-macroglobulin precursor
5	IPI:IPI00021885.1	FGA	Gene_Symbol=FGA Isoform 1 of Fibrinogen alpha chain precursor
5	IPI:IPI00029717.1	FGA	Gene_Symbol=FGA Isoform 2 of Fibrinogen alpha chain precursor
6	IPI:IPI00017601.1	CP	Gene_Symbol=CP Ceruloplasmin precursor
7	IPI:IPI00298497.3	FGB	Gene_Symbol=FGB Fibrinogen beta chain precursor
8	IPI:IPI00029739.5	CFH	Gene_Symbol=CFH Isoform 1 of Complement factor H precursor
9	IPI:IPI00032291.2	C5	Gene_Symbol=C5 Complement C5 precursor
10	IPI:IPI00414283.5	FN1	Gene_Symbol=FN1 fibronectin 1 isoform 4 preproprotein
10	IPI:IPI00339223.1	FN1	Gene_Symbol=FN1 Isoform 3 of Fibronectin precursor
10	IPI:IPI00022418.1	FN1	Gene_Symbol=FN1 Isoform 1 of Fibronectin precursor
10	IPI:IPI00339225.1	FN1	Gene_Symbol=FN1 Isoform 5 of Fibronectin precursor
10	IPI:IPI00855777.1	FN1	Gene_Symbol=FN1 Isoform 14 of Fibronectin precursor
10	IPI:IPI00339228.1	FN1	Gene_Symbol=FN1 Isoform 8 of Fibronectin precursor
10	IPI:IPI00479723.3	FN1	Gene_Symbol=FN1 Isoform 10 of Fibronectin precursor
10	IPI:IPI00855785.1	FN1	Gene_Symbol=FN1 Isoform 15 of Fibronectin precursor
10	IPI:IPI00845263.1	FN1	Gene_Symbol=FN1 fibronectin 1 isoform 2 preproprotein
10	IPI:IPI00339227.4	FN1	Gene_Symbol=FN1 Isoform 7 of Fibronectin precursor
11	IPI:IPI00022488.1	HPX	Gene_Symbol=HPX Hemopexin precursor
12	IPI:IPI00877703.1	FGG	Gene_Symbol=FGG 52 kDa protein
12	IPI:IPI00021891.5	FGG	Gene_Symbol=FGG Isoform Gamma-B of Fibrinogen gamma chain precursor
12	IPI:IPI00877792.1	FGG	Gene_Symbol=FGG 50 kDa protein
12	IPI:IPI00219713.1	FGG	Gene_Symbol=FGG Isoform Gamma-A of Fibrinogen gamma chain precursor
13	IPI:IPI00294193.4	ITIH4	Gene_Symbol=ITIH4 Isoform 1 of Inter-alpha-trypsin inhibitor heavy chain H4 precursor
13	IPI:IPI00218192.2	ITIH4	Gene_Symbol=ITIH4 Isoform 2 of Inter-alpha-trypsin inhibitor heavy chain H4 precursor
14	IPI:IPI00847179.1	APOA4	Gene_Symbol=APOA4 apolipoprotein A-IV precursor
15	IPI:IPI00797833.3	KNG1	Gene_Symbol=KNG1 Kininogen 1
15	IPI:IPI00215894.1	KNG1	Gene_Symbol=KNG1 Isoform LMW of Kininogen-1 precursor
15	IPI:IPI00032328.2	KNG1	Gene_Symbol=KNG1 Isoform HMW of Kininogen-1 precursor
16	IPI:IPI00549291.4	IGHM	Gene_Symbol=IGHM IGHM protein
17	IPI:IPI00639937.1	CFB	Gene_Symbol=CFB B-factor, properdin
17	IPI:IPI00019591.1	CFB	Gene_Symbol=CFB Isoform 1 of Complement factor B precursor (Fragment)
18	IPI:IPI00555812.4	GC	Gene_Symbol=GC Vitamin D-binding protein precursor
18	IPI:IPI00742696.2	GC	Gene_Symbol=GC vitamin D-binding protein precursor
19	IPI:IPI00019580.1	PLG	Gene_Symbol=PLG Plasminogen precursor
20	IPI:IPI00847635.1	SERPINA3	Gene_Symbol=SERPINA3 Isoform 1 of Alpha-1-antichymotrypsin precursor
20	IPI:IPI00550991.3	SERPINA3	Gene_Symbol=SERPINA3 Alpha-1-antichymotrypsin precursor
21	IPI:IPI00019943.1	AFM	Gene_Symbol=AFM Afamin precursor
22	IPI:IPI00745872.2	ALB	Gene_Symbol=ALB Isoform 1 of Serum albumin precursor
22	IPI:IPI00022434.4	ALB	Gene_Symbol=ALB Uncharacterized protein ALB
23	IPI:IPI00009920.2	C6	Gene_Symbol=C6 Complement component 6 precursor
24	IPI:IPI00645038.1	ITIH2	Gene_Symbol=ITIH2 Inter-alpha (Globulin) inhibitor H2
24	IPI:IPI00305461.2	ITIH2	Gene_Symbol=ITIH2 Inter-alpha-trypsin inhibitor heavy chain H2 precursor
25	IPI:IPI00879573.1	SERPIND1	Gene_Symbol=SERPIND1 Heparin cofactor 2 precursor
25	IPI:IPI00292950.4	SERPIND1	Gene_Symbol=SERPIND1 Serpin peptidase inhibitor, clade D (Heparin cofactor), member 1
26	IPI:IPI00021841.1	APOA1	Gene_Symbol=APOA1 Apolipoprotein A-I precursor
27	IPI:IPI00291866.5	SERPING1	Gene_Symbol=SERPING1 Plasma protease C1 inhibitor precursor
27	IPI:IPI00879931.1	SERPING1	Gene_Symbol=SERPING1 cDNA FLJ78023, highly similar to Homo sapiens serine (or cysteine) proteinase inhibitor, clade G (C1inhibitor), member 1, (angioedema, hereditary) (SERPING1), mRNA
28	IPI:IPI00019568.1	F2	Gene_Symbol=F2 Prothrombin precursor (Fragment)
29	IPI:IPI00025426.2	PZP	Gene_Symbol=PZP Pregnancy zone protein precursor
30	IPI:IPI00296165.5	C1R;C17orf13;ACYP1	Gene_Symbol=C1R;C17orf13;ACYP1 Complement C1r subcomponent precursor
31	IPI:IPI00400826.1	CLU	Gene_Symbol=CLU clusterin isoform 1
31	IPI:IPI00795633.1	CLU	Gene_Symbol=CLU CLU
31	IPI:IPI00291262.3	CLU	Gene_Symbol=CLU Clusterin precursor
32	IPI:IPI00017696.1	C1S	Gene_Symbol=C1S Complement C1s subcomponent precursor
32	IPI:IPI00749179.2	C1S	Gene_Symbol=C1S Uncharacterized protein C1S
33	IPI:IPI00745089.2	A1BG	Gene_Symbol=A1BG alpha 1B-glycoprotein precursor
33	IPI:IPI00022895.7	A1BG	Gene_Symbol=A1BG Alpha-1B-glycoprotein precursor
34	IPI:IPI00021842.1	APOE	Gene_Symbol=APOE Apolipoprotein E precursor
35	IPI:IPI00022395.1	C9	Gene_Symbol=C9 Complement component C9 precursor
36	IPI:IPI00026314.1	GSN	Gene_Symbol=GSN Isoform 1 of Gelsolin precursor
36	IPI:IPI00646773.2	GSN	Gene_Symbol=GSN Isoform 2 of Gelsolin precursor
37	IPI:IPI00292530.1	ITIH1	Gene_Symbol=ITIH1 Inter-alpha-trypsin inhibitor heavy chain H1 precursor
38	IPI:IPI00872555.2	CFI	Gene_Symbol=CFI cDNA FLJ76262, highly similar to Homo sapiens I factor (complement) (IF), mRNA
38	IPI:IPI00291867.3	CFI	Gene_Symbol=CFI Complement factor I precursor
39	IPI:IPI00292946.1	SERPINA7	Gene_Symbol=SERPINA7 Thyroxine-binding globulin precursor
40	IPI:IPI00879231.1	SERPINF2	Gene_Symbol=SERPINF2 Alpha-2-antiplasmin precursor
40	IPI:IPI00029863.4	SERPINF2	Gene_Symbol=SERPINF2 SERPINF2 protein
41	IPI:IPI00032179.2	SERPINC1	Gene_Symbol=SERPINC1 Antithrombin III variant
42	IPI:IPI00022391.1	APCS	Gene_Symbol=APCS Serum amyloid P-component precursor
43	IPI:IPI00296608.6	C7	Gene_Symbol=C7 Complement component C7 precursor
44	IPI:IPI00019581.1	F12	Gene_Symbol=F12 Coagulation factor XII precursor
45	IPI:IPI00021727.1	C4BPA	Gene_Symbol=C4BPA C4b-binding protein alpha chain precursor
46	IPI:IPI00298971.1	VTN	Gene_Symbol=VTN Vitronectin precursor
47	IPI:IPI00303963.1	C2	Gene_Symbol=C2 Complement C2 precursor (Fragment)
48	IPI:IPI00298828.3	APOH	Gene_Symbol=APOH Beta-2-glycoprotein 1 precursor
49	IPI:IPI00654888.4	KLKB1	Gene_Symbol=KLKB1 Plasma kallikrein precursor
50	IPI:IPI00784842.1	IGHV4-31	Gene_Symbol=IGHV4-31 Putative uncharacterized protein DKFZp686G11190
50	IPI:IPI00807531.2	IGHG1	Gene_Symbol=IGHG1 IGHG1 protein
50	IPI:IPI00829944.1	IGHG1	Gene_Symbol=IGHG1 IGHG1 protein
51	IPI:IPI00010295.1	CPN1	Gene_Symbol=CPN1 Carboxypeptidase N catalytic chain precursor
52	IPI:IPI00844536.2	RBP4	Gene_Symbol=RBP4 Uncharacterized protein RBP4
52	IPI:IPI00480192.1	RBP4	Gene_Symbol=RBP4 Retinol binding protein 4, plasma
52	IPI:IPI00022420.3	RBP4	Gene_Symbol=RBP4 Plasma retinol-binding protein precursor
53	IPI:IPI00011252.1	C8A	Gene_Symbol=C8A Complement component C8 alpha chain precursor
54	IPI:IPI00784865.1	IGK@	Gene_Symbol=IGK@ IGK@ protein
54	IPI:IPI00440577.3	IGKV2-24	Gene_Symbol=IGKV2-24 IGKV2-24 protein
54	IPI:IPI00550731.2	-	Gene_Symbol=- Putative uncharacterized protein
54	IPI:IPI00430808.2	IGKC	Gene_Symbol=IGKC Immunoblobulin light chain (Fragment)
54	IPI:IPI00784070.1	IGKC	Gene_Symbol=IGKC IGKC protein
54	IPI:IPI00784985.1	IGK@	Gene_Symbol=IGK@ IGK@ protein
54	IPI:IPI00761125.2	IGKC	Gene_Symbol=IGKC IGKC protein
54	IPI:IPI00827488.1	IGKC	Gene_Symbol=IGKC IGKC protein
54	IPI:IPI00784661.1	-	Gene_Symbol=- Putative uncharacterized protein
54	IPI:IPI00472961.2	IGKC	Gene_Symbol=IGKC IGKC protein
54	IPI:IPI00430847.1	IGKC	Gene_Symbol=IGKC IGKC protein
54	IPI:IPI00784773.1	-	Gene_Symbol=- Putative uncharacterized protein
54	IPI:IPI00746963.1	IGKC	Gene_Symbol=IGKC IGKC protein
54	IPI:IPI00853045.1	IGKC	Gene_Symbol=IGKC Anti-RhD monoclonal T125 kappa light chain precursor
54	IPI:IPI00816118.1	IGKC	Gene_Symbol=IGKC IGKC protein
54	IPI:IPI00430820.1	IGKV1-5	Gene_Symbol=IGKV1-5 IGKV1-5 protein
54	IPI:IPI00845354.1	IGKC	Gene_Symbol=IGKC IGKC protein
54	IPI:IPI00419424.3	IGKV1-5	Gene_Symbol=IGKV1-5 IGKV1-5 protein
54	IPI:IPI00807459.1	IGKC	Gene_Symbol=IGKC IGKC protein
54	IPI:IPI00478600.3	IGKV1-5	Gene_Symbol=IGKV1-5 IGKV1-5 protein
55	IPI:IPI00032220.3	AGT	Gene_Symbol=AGT Angiotensinogen precursor
56	IPI:IPI00553177.1	SERPINA1	Gene_Symbol=SERPINA1 Isoform 1 of Alpha-1-antitrypsin precursor
57	IPI:IPI00328609.3	SERPINA4	Gene_Symbol=SERPINA4 Kallistatin precursor
58	IPI:IPI00004373.1	MBL2	Gene_Symbol=MBL2 Mannose-binding protein C precursor
59	IPI:IPI00430842.3	IGHV3OR16-13;IGHA1	Gene_Symbol=IGHV3OR16-13;IGHA1 IGHA1 protein
59	IPI:IPI00449920.1	IGHV3OR16-13;IGHA1	Gene_Symbol=IGHV3OR16-13;IGHA1 CDNA FLJ90170 fis, clone MAMMA1000370, highly similar to Ig alpha-1 chain C region
59	IPI:IPI00744561.1	IGHV3OR16-13;IGHA1	Gene_Symbol=IGHV3OR16-13;IGHA1 IGHA1 protein
59	IPI:IPI00719233.1	IGHV3OR16-13;IGHA1	Gene_Symbol=IGHV3OR16-13;IGHA1 IGHA1 protein
59	IPI:IPI00426060.3	IGHV3OR16-13;IGHA1	Gene_Symbol=IGHV3OR16-13;IGHA1 Putative uncharacterized protein DKFZp686J11235 (Fragment)
59	IPI:IPI00423460.3	IGHV3OR16-13;IGHA1	Gene_Symbol=IGHV3OR16-13;IGHA1 Putative uncharacterized protein DKFZp686G21220 (Fragment)
59	IPI:IPI00386879.1	IGHV3OR16-13;IGHA1	Gene_Symbol=IGHV3OR16-13;IGHA1 CDNA FLJ14473 fis, clone MAMMA1001080, highly similar to Homo sapiens SNC73 protein (SNC73) mRNA
60	IPI:IPI00294395.1	C8B	Gene_Symbol=C8B Complement component C8 beta chain precursor
61	IPI:IPI00020996.3	IGFALS	Gene_Symbol=IGFALS Insulin-like growth factor-binding protein complex acid labile chain precursor
62	IPI:IPI00006114.4	SERPINF1	Gene_Symbol=SERPINF1 Pigment epithelium-derived factor precursor
63	IPI:IPI00641737.1	HP	Gene_Symbol=HP Haptoglobin precursor
63	IPI:IPI00478493.3	HP	Gene_Symbol=HP HP protein
63	IPI:IPI00477597.1	HPR	Gene_Symbol=HPR Isoform 1 of Haptoglobin-related protein precursor
64	IPI:IPI00022429.3	ORM1	Gene_Symbol=ORM1 Alpha-1-acid glycoprotein 1 precursor
65	IPI:IPI00022431.1	AHSG	Gene_Symbol=AHSG Alpha-2-HS-glycoprotein precursor
65	IPI:IPI00795830.1	AHSG	Gene_Symbol=AHSG 29 kDa protein
66	IPI:IPI00022371.1	HRG	Gene_Symbol=HRG Histidine-rich glycoprotein precursor
67	IPI:IPI00798430.1	TF	Gene_Symbol=TF Transferrin variant (Fragment)
67	IPI:IPI00022463.1	TF	Gene_Symbol=TF Serotransferrin precursor
68	IPI:IPI00021304.1	KRT2	Gene_Symbol=KRT2 Keratin, type II cytoskeletal 2 epidermal
69	IPI:IPI00645849.1	ECM1	Gene_Symbol=ECM1 Extracellular matrix protein 1
69	IPI:IPI00003351.2	ECM1	Gene_Symbol=ECM1 Extracellular matrix protein 1 precursor
69	IPI:IPI00006969.2	ECM1	Gene_Symbol=ECM1 extracellular matrix protein 1 isoform 2 precursor
70	IPI:IPI00021856.3	APOC2	Gene_Symbol=APOC2 Apolipoprotein C-II precursor
71	IPI:IPI00009028.1	CLEC3B	Gene_Symbol=CLEC3B Tetranectin precursor
71	IPI:IPI00792115.1	CLEC3B	Gene_Symbol=CLEC3B Putative uncharacterized protein DKFZp686H17246
72	IPI:IPI00873445.1	PROS1	Gene_Symbol=PROS1 80 kDa protein
72	IPI:IPI00294004.1	PROS1	Gene_Symbol=PROS1 Vitamin K-dependent protein S precursor
73	IPI:IPI00027235.1	ATRN	Gene_Symbol=ATRN Isoform 1 of Attractin precursor
73	IPI:IPI00162735.3	ATRN	Gene_Symbol=ATRN Isoform 2 of Attractin precursor
73	IPI:IPI00218460.6	ATRN	Gene_Symbol=ATRN Isoform 3 of Attractin precursor
74	IPI:IPI00876950.1	ITIH3	Gene_Symbol=ITIH3 Isoform 2 of Inter-alpha-trypsin inhibitor heavy chain H3 precursor
74	IPI:IPI00028413.8	ITIH3	Gene_Symbol=ITIH3 Isoform 1 of Inter-alpha-trypsin inhibitor heavy chain H3 precursor
74	IPI:IPI00873416.1	ITIH3	Gene_Symbol=ITIH3 Uncharacterized protein ITIH3
75	IPI:IPI00025204.1	CD5L	Gene_Symbol=CD5L CD5 antigen-like precursor
76	IPI:IPI00020986.2	LUM	Gene_Symbol=LUM Lumican precursor
76	IPI:IPI00794403.1	LUM	Gene_Symbol=LUM 23 kDa protein
77	IPI:IPI00027482.1	SERPINA6	Gene_Symbol=SERPINA6 Corticosteroid-binding globulin precursor
78	IPI:IPI00759754.1	TTN	Gene_Symbol=TTN Isoform 1 of Titin
78	IPI:IPI00759542.1	TTN	Gene_Symbol=TTN Isoform 8 of Titin
78	IPI:IPI00023283.3	TTN	Gene_Symbol=TTN Isoform 2 of Titin
78	IPI:IPI00179357.2	TTN	Gene_Symbol=TTN Isoform 7 of Titin
78	IPI:IPI00759637.1	TTN	Gene_Symbol=TTN Isoform 4 of Titin
78	IPI:IPI00749039.2	TTN	Gene_Symbol=TTN titin isoform N2-A
78	IPI:IPI00412307.8	TTN	Gene_Symbol=TTN 2268 kDa protein
78	IPI:IPI00759613.1	TTN	Gene_Symbol=TTN Isoform 5 of Titin
79	IPI:IPI00167093.4	CFHR1	Gene_Symbol=CFHR1 complement factor H-related 1
79	IPI:IPI00011264.1	CFHR1	Gene_Symbol=CFHR1 Complement factor H-related protein 1 precursor
79	IPI:IPI00883722.1	CFHR1	Gene_Symbol=CFHR1 FHR-1; complement Factor H-related protein 1
80	IPI:IPI00394992.1	PGLYRP2	Gene_Symbol=PGLYRP2 Isoform 2 of N-acetylmuramoyl-L-alanine amidase precursor
80	IPI:IPI00163207.1	PGLYRP2	Gene_Symbol=PGLYRP2 Isoform 1 of N-acetylmuramoyl-L-alanine amidase precursor
81	IPI:IPI00743766.2	FETUB	Gene_Symbol=FETUB Fetuin-B precursor
81	IPI:IPI00552199.3	FETUB	Gene_Symbol=FETUB GUGU beta form
82	IPI:IPI00658130.1	IGL@	Gene_Symbol=IGL@ IGL@ protein
82	IPI:IPI00829626.1	IGL@	Gene_Symbol=IGL@ IGL@ protein
82	IPI:IPI00827875.1	-	Gene_Symbol=- Lambda-chain precursor
82	IPI:IPI00816555.1	IGLV2-14	Gene_Symbol=IGLV2-14 IGLV2-14 protein
82	IPI:IPI00785196.1	-	Gene_Symbol=- Putative uncharacterized protein
82	IPI:IPI00784935.1	IGL@	Gene_Symbol=IGL@ IGL@ protein
82	IPI:IPI00744476.6	IGL@	Gene_Symbol=IGL@ IGL@ protein
82	IPI:IPI00718819.2	IGLC1;IGLC3;IGLV2-14;IGLC2;IGL@	Gene_Symbol=IGLC1;IGLC3;IGLV2-14;IGLC2;IGL@ IGLV2-14 protein
82	IPI:IPI00550162.2	IGLV3-25	Gene_Symbol=IGLV3-25 IGLV3-25 protein
82	IPI:IPI00154742.6	IGL@	Gene_Symbol=IGL@ IGL@ protein
82	IPI:IPI00784519.1	-	Gene_Symbol=- Putative uncharacterized protein
82	IPI:IPI00382938.3	IGLV4-3	Gene_Symbol=IGLV4-3 IGLV4-3 protein
82	IPI:IPI00883957.1	IGL@	Gene_Symbol=IGL@ IGL@ protein
82	IPI:IPI00830047.1	-	Gene_Symbol=- Uncharacterized protein ENSP00000374858 (Fragment)
82	IPI:IPI00807428.1	-	Gene_Symbol=- Putative uncharacterized protein
82	IPI:IPI00785200.1	-	Gene_Symbol=- Putative uncharacterized protein
82	IPI:IPI00785050.1	-	Gene_Symbol=- Putative uncharacterized protein
82	IPI:IPI00719452.1	IGL@	Gene_Symbol=IGL@ IGL@ protein
82	IPI:IPI00555945.1	IGL@	Gene_Symbol=IGL@ IGL@ protein
82	IPI:IPI00450309.1	IGL@	Gene_Symbol=IGL@ IGL@ protein
83	IPI:IPI00643948.2	C1QB	Gene_Symbol=C1QB Complement component 1, q subcomponent, B chain
83	IPI:IPI00477992.1	C1QB	Gene_Symbol=C1QB complement component 1, q subcomponent, B chain precursor
84	IPI:IPI00215983.3	CA1	Gene_Symbol=CA1 Carbonic anhydrase 1
84	IPI:IPI00796435.1	CA1	Gene_Symbol=CA1 22 kDa protein
85	IPI:IPI00784807.1	-	Gene_Symbol=- Putative uncharacterized protein
86	IPI:IPI00738433.1	CPN2	Gene_Symbol=CPN2 similar to Carboxypeptidase N subunit 2 precursor
86	IPI:IPI00479116.1	CPN2	Gene_Symbol=CPN2 Carboxypeptidase N subunit 2 precursor
87	IPI:IPI00022426.1	AMBP	Gene_Symbol=AMBP AMBP protein precursor
88	IPI:IPI00007221.1	SERPINA5	Gene_Symbol=SERPINA5 Plasma serine protease inhibitor precursor
89	IPI:IPI00513935.1	C8G	Gene_Symbol=C8G Complement component 8, gamma polypeptide
89	IPI:IPI00011261.2	C8G	Gene_Symbol=C8G Complement component C8 gamma chain precursor
90	IPI:IPI00872573.1	C1RL	Gene_Symbol=C1RL 48 kDa protein
90	IPI:IPI00795055.1	C1RL	Gene_Symbol=C1RL CDNA FLJ14022 fis, clone HEMBA1003538, weakly similar to COMPLEMENT C1R COMPONENT
90	IPI:IPI00009793.3	C1RL	Gene_Symbol=C1RL Complement C1r-like protein
90	IPI:IPI00441082.1	C1RL	Gene_Symbol=C1RL C1RL protein (Fragment)
91	IPI:IPI00009865.2	KRT10	Gene_Symbol=KRT10 Keratin, type I cytoskeletal 10
92	IPI:IPI00019359.3	KRT9	Gene_Symbol=KRT9 Keratin, type I cytoskeletal 9
93	IPI:IPI00023019.1	SHBG	Gene_Symbol=SHBG Isoform 1 of Sex hormone-binding globulin precursor
93	IPI:IPI00219583.1	SHBG	Gene_Symbol=SHBG Isoform 2 of Sex hormone-binding globulin precursor
94	IPI:IPI00023673.1	LGALS3BP	Gene_Symbol=LGALS3BP Galectin-3-binding protein precursor
95	IPI:IPI00556155.2	IGFBP3	Gene_Symbol=IGFBP3 insulin-like growth factor binding protein 3 isoform a precursor
95	IPI:IPI00018305.4	IGFBP3	Gene_Symbol=IGFBP3 Insulin-like growth factor-binding protein 3 precursor
96	IPI:IPI00220327.3	KRT1	Gene_Symbol=KRT1 Keratin, type II cytoskeletal 1
97	IPI:IPI00022394.2	C1QC	Gene_Symbol=C1QC Complement C1q subcomponent subunit C precursor
98	IPI:IPI00878609.1	ITIH4	Gene_Symbol=ITIH4 Protein
98	IPI:IPI00878152.1	ITIH4	Gene_Symbol=ITIH4 71 kDa protein
99	IPI:IPI00296176.2	F9	Gene_Symbol=F9 Coagulation factor IX precursor
100	IPI:IPI00555752.2	C4BPB	Gene_Symbol=C4BPB Isoform 2 of C4b-binding protein beta chain precursor
100	IPI:IPI00025862.2	C4BPB	Gene_Symbol=C4BPB Isoform 1 of C4b-binding protein beta chain precursor
101	IPI:IPI00657670.1	-	Gene_Symbol=- 13 kDa protein
101	IPI:IPI00021857.1	APOC3	Gene_Symbol=APOC3 Apolipoprotein C-III precursor
101	IPI:IPI00657715.1	-	Gene_Symbol=- 6 kDa protein
102	IPI:IPI00646956.1	SELP	Gene_Symbol=SELP Selectin P
102	IPI:IPI00645234.1	SELP	Gene_Symbol=SELP Selectin P
102	IPI:IPI00644144.1	SELP	Gene_Symbol=SELP Selectin P
102	IPI:IPI00643835.1	SELP	Gene_Symbol=SELP Selectin P
102	IPI:IPI00640405.1	SELP	Gene_Symbol=SELP Selectin P
102	IPI:IPI00514796.1	SELP	Gene_Symbol=SELP Selectin P
102	IPI:IPI00514233.1	SELP	Gene_Symbol=SELP Selectin P
102	IPI:IPI00295339.3	SELP	Gene_Symbol=SELP P-selectin precursor
102	IPI:IPI00218795.1	SELL	Gene_Symbol=SELL L-selectin precursor
102	IPI:IPI00645768.1	SELE	Gene_Symbol=SELE Selectin E
102	IPI:IPI00514728.1	SELE	Gene_Symbol=SELE Selectin E
102	IPI:IPI00514521.1	SELE	Gene_Symbol=SELE Selectin E
102	IPI:IPI00514342.1	SELE	Gene_Symbol=SELE Selectin E
102	IPI:IPI00296542.1	SELE	Gene_Symbol=SELE E-selectin precursor
103	IPI:IPI00021854.1	APOA2	Gene_Symbol=APOA2 Apolipoprotein A-II precursor
104	IPI:IPI00026199.1	GPX3	Gene_Symbol=GPX3 Glutathione peroxidase 3 precursor
105	IPI:IPI00829636.1	IGHD	Gene_Symbol=IGHD FLJ00382 protein (Fragment)
105	IPI:IPI00418422.3	IGHD	Gene_Symbol=IGHD IGHD protein
105	IPI:IPI00163446.3	IGHD	Gene_Symbol=IGHD IGHD protein
106	IPI:IPI00292218.4	MST1	Gene_Symbol=MST1 Hepatocyte growth factor-like protein precursor
107	IPI:IPI00025864.5	BCHE	Gene_Symbol=BCHE Cholinesterase precursor
108	IPI:IPI00218949.1	CFHR2	Gene_Symbol=CFHR2 Isoform Short of Complement factor H-related protein 2 precursor
108	IPI:IPI00006154.1	CFHR2	Gene_Symbol=CFHR2 Isoform Long of Complement factor H-related protein 2 precursor
109	IPI:IPI00029260.2	CD14	Gene_Symbol=CD14 Monocyte differentiation antigen CD14 precursor
110	IPI:IPI00847381.1	SEPP1	Gene_Symbol=SEPP1 selenoprotein P isoform 2
110	IPI:IPI00029061.2	SEPP1	Gene_Symbol=SEPP1 Selenoprotein P precursor
111	IPI:IPI00479143.2	PCNT	Gene_Symbol=PCNT Pericentrin
111	IPI:IPI00795262.1	PCNT	Gene_Symbol=PCNT Protein
112	IPI:IPI00829653.1	-	Gene_Symbol=- Uncharacterized protein ENSP00000374812
112	IPI:IPI00784430.3	IGKV3D-11	Gene_Symbol=IGKV3D-11 Similar to Ig kappa chain V-III region VG precursor
112	IPI:IPI00816799.1	-	Gene_Symbol=- Rheumatoid factor D5 light chain (Fragment)
112	IPI:IPI00549330.4	IGKV3D-15	Gene_Symbol=IGKV3D-15 Myosin-reactive immunoglobulin light chain variable region
112	IPI:IPI00387119.1	-	Gene_Symbol=- Ig kappa chain V-III region POM
112	IPI:IPI00385253.1	-	Gene_Symbol=- Ig kappa chain V-III region CLL precursor
112	IPI:IPI00024138.4	-	Gene_Symbol=- Uncharacterized protein ENSP00000374816
112	IPI:IPI00384401.1	-	Gene_Symbol=- Myosin-reactive immunoglobulin kappa chain variable region (Fragment)
113	IPI:IPI00642716.4	MYH7B	Gene_Symbol=MYH7B myosin, heavy polypeptide 7B, cardiac muscle, beta
114	IPI:IPI00218732.3	PON1	Gene_Symbol=PON1 Serum paraoxonase/arylesterase 1
114	IPI:IPI00798167.1	PON1	Gene_Symbol=PON1 32 kDa protein
115	IPI:IPI00514468.1	MACF1	Gene_Symbol=MACF1 670 kDa protein
115	IPI:IPI00432363.1	MACF1	Gene_Symbol=MACF1 Microtubule-actin cross-linking factor 1, isoform 4
116	IPI:IPI00829956.1	-	Gene_Symbol=- Rheumatoid factor C6 light chain (Fragment)
116	IPI:IPI00830035.1	-	Gene_Symbol=- Similar to Anti-streptococcal/anti-myosin immunoglobulin kappa light chain variable region
116	IPI:IPI00829912.1	IGKV1-5	Gene_Symbol=IGKV1-5 Ig kappa chain V-I region HK102 precursor
116	IPI:IPI00387026.1	-	Gene_Symbol=- Ig kappa chain V-I region EU
117	IPI:IPI00884176.1	F13A1	Gene_Symbol=F13A1 coagulation factor XIII A1 subunit precursor
117	IPI:IPI00297550.8	F13A1	Gene_Symbol=F13A1 Coagulation factor XIII A chain precursor
118	IPI:IPI00872013.1	QSOX1	Gene_Symbol=QSOX1 Uncharacterized protein QSOX1
118	IPI:IPI00465016.7	QSOX1	Gene_Symbol=QSOX1 Isoform 2 of Sulfhydryl oxidase 1 precursor
118	IPI:IPI00003590.2	QSOX1	Gene_Symbol=QSOX1 Isoform 1 of Sulfhydryl oxidase 1 precursor
119	IPI:IPI00019576.1	F10	Gene_Symbol=F10 Coagulation factor X precursor
119	IPI:IPI00552633.2	F10	Gene_Symbol=F10 Coagulation factor X
120	IPI:IPI00029193.1	HGFAC	Gene_Symbol=HGFAC Hepatocyte growth factor activator precursor
121	IPI:IPI00333770.6	DOCK10	Gene_Symbol=DOCK10 dedicator of cytokinesis 10
121	IPI:IPI00607899.2	DOCK10	Gene_Symbol=DOCK10 Dopamine receptor interacting protein 2
122	IPI:IPI00329775.7	CPB2	Gene_Symbol=CPB2 Isoform 1 of Carboxypeptidase B2 precursor
123	IPI:IPI00302453.3	DNAH9	Gene_Symbol=DNAH9 Ciliary dynein heavy chain 9
123	IPI:IPI00795394.1	DNAH9	Gene_Symbol=DNAH9 Dynein heavy chain
124	IPI:IPI00641924.1	MRPS9	Gene_Symbol=MRPS9 28S ribosomal protein S9, mitochondrial precursor
124	IPI:IPI00014835.5	MRPS9	Gene_Symbol=MRPS9 mitochondrial ribosomal protein S9
125	IPI:IPI00655927.1	PRG4	Gene_Symbol=PRG4 Isoform B of Proteoglycan-4 precursor
125	IPI:IPI00024825.2	PRG4	Gene_Symbol=PRG4 Isoform A of Proteoglycan-4 precursor
125	IPI:IPI00656111.1	PRG4	Gene_Symbol=PRG4 Isoform E of Proteoglycan-4 precursor
125	IPI:IPI00656092.1	PRG4	Gene_Symbol=PRG4 Isoform F of Proteoglycan-4 precursor
125	IPI:IPI00655976.1	PRG4	Gene_Symbol=PRG4 Isoform C of Proteoglycan-4 precursor
125	IPI:IPI00655676.1	PRG4	Gene_Symbol=PRG4 Isoform D of Proteoglycan-4 precursor
126	IPI:IPI00021364.1	CFP	Gene_Symbol=CFP Properdin precursor
127	IPI:IPI00007199.4	SERPINA10	Gene_Symbol=SERPINA10 Protein Z-dependent protease inhibitor precursor
128	IPI:IPI00029168.1	LPA	Gene_Symbol=LPA Apolipoprotein
128	IPI:IPI00787629.1	LOC732390	Gene_Symbol=LOC732390 similar to Apolipoprotein
128	IPI:IPI00787909.1	LOC732436	Gene_Symbol=LOC732436 similar to Apolipoprotein
129	IPI:IPI00788189.1	FCGBP	Gene_Symbol=FCGBP similar to Fc fragment of IgG binding protein
129	IPI:IPI00242956.4	FCGBP	Gene_Symbol=FCGBP IgGFc-binding protein precursor
130	IPI:IPI00001485.2	BMP15	Gene_Symbol=BMP15 Bone morphogenetic protein 15 precursor
131	IPI:IPI00643034.2	PLTP	Gene_Symbol=PLTP Isoform 1 of Phospholipid transfer protein precursor
131	IPI:IPI00217778.1	PLTP	Gene_Symbol=PLTP Isoform 2 of Phospholipid transfer protein precursor
131	IPI:IPI00022733.3	PLTP	Gene_Symbol=PLTP 45 kDa protein
132	IPI:IPI00382455.1	-	Gene_Symbol=- Ig heavy chain V-I region EU
132	IPI:IPI00761159.1	IGHM	Gene_Symbol=IGHM IGHM protein
132	IPI:IPI00784894.1	-	Gene_Symbol=- Putative uncharacterized protein
132	IPI:IPI00785067.1	IGH@	Gene_Symbol=IGH@ IGH@ protein
132	IPI:IPI00423461.3	IGHA2	Gene_Symbol=IGHA2 Putative uncharacterized protein DKFZp686C02220 (Fragment)
132	IPI:IPI00470652.1	-	Gene_Symbol=- Single-chain Fv (Fragment)
132	IPI:IPI00830130.1	-	Gene_Symbol=- Rheumatoid factor RF-ET7
132	IPI:IPI00829979.1	-	Gene_Symbol=- Uncharacterized protein ENSP00000375008
132	IPI:IPI00829701.1	-	Gene_Symbol=- Uncharacterized protein ENSP00000375014
132	IPI:IPI00739205.3	LOC652102	Gene_Symbol=LOC652102 Ig heavy chain V-I region HG3 precursor
132	IPI:IPI00383629.1	-	Gene_Symbol=- IgG VH protein precursor (Fragment)
132	IPI:IPI00382682.1	-	Gene_Symbol=- Putative matrix cell adhesion molecule-3
132	IPI:IPI00854745.1	-	Gene_Symbol=- Uncharacterized protein ENSP00000375019
132	IPI:IPI00854589.1	-	Gene_Symbol=- Uncharacterized protein ENSP00000375004
132	IPI:IPI00419517.1	IGHV1-69	Gene_Symbol=IGHV1-69 IGHV1-69 protein
132	IPI:IPI00399379.3	-	Gene_Symbol=- Uncharacterized protein ENSP00000303034
132	IPI:IPI00009792.1	IGHV1OR15-1	Gene_Symbol=IGHV1OR15-1 Ig heavy chain V-I region V35 precursor
132	IPI:IPI00386140.1	-	Gene_Symbol=- Ig heavy chain V-I region Mot
132	IPI:IPI00382678.1	-	Gene_Symbol=- Putative uncharacterized protein
132	IPI:IPI00382472.1	-	Gene_Symbol=- Ig heavy chain V-I region SIE
133	IPI:IPI00418163.3	C4B	Gene_Symbol=C4B C4B1
134	IPI:IPI00304273.2	APOA4	Gene_Symbol=APOA4 Apolipoprotein A-IV precursor
135	IPI:IPI00385264.1	-	Gene_Symbol=- Ig mu heavy chain disease protein
136	IPI:IPI00607707.1	HPR	Gene_Symbol=HPR Isoform 2 of Haptoglobin-related protein precursor
136	IPI:IPI00431645.1	HP	Gene_Symbol=HP HP protein
136	IPI:IPI00478493.3	HP	Gene_Symbol=HP HP protein
136	IPI:IPI00477597.1	HPR	Gene_Symbol=HPR Isoform 1 of Haptoglobin-related protein precursor
137	IPI:IPI00217611.5	C14orf25	Gene_Symbol=C14orf25 hypothetical protein
138	IPI:IPI00337726.2	MLL5	Gene_Symbol=MLL5 myeloid/lymphoid or mixed-lineage leukemia 5
138	IPI:IPI00217979.3	MLL5	Gene_Symbol=MLL5 Myeloid/lymphoid or mixed-lineage leukemia 5
139	IPI:IPI00479145.2	KRT19	Gene_Symbol=KRT19 Keratin, type I cytoskeletal 19
140	IPI:IPI00032311.4	LBP	Gene_Symbol=LBP Lipopolysaccharide-binding protein precursor
141	IPI:IPI00024284.4	HSPG2	Gene_Symbol=HSPG2 Basement membrane-specific heparan sulfate proteoglycan core protein precursor
142	IPI:IPI00829826.1	MED1	Gene_Symbol=MED1 Isoform 1 of Mediator of RNA polymerase II transcription subunit 1
142	IPI:IPI00790747.1	MED1	Gene_Symbol=MED1 Isoform 2 of Mediator of RNA polymerase II transcription subunit 1
143	IPI:IPI00296534.1	FBLN1	Gene_Symbol=FBLN1 Isoform D of Fibulin-1 precursor
144	IPI:IPI00021440.1	ACTG1;PSPHL	Gene_Symbol=ACTG1;PSPHL Actin, cytoplasmic 2
144	IPI:IPI00021439.1	ACTB	Gene_Symbol=ACTB Actin, cytoplasmic 1
144	IPI:IPI00878173.1	ACTA1	Gene_Symbol=ACTA1 Actin, alpha 1, skeletal muscle
144	IPI:IPI00796881.1	ACTG1;PSPHL	Gene_Symbol=ACTG1;PSPHL 16 kDa protein
144	IPI:IPI00514530.5	ACTA1	Gene_Symbol=ACTA1 Uncharacterized protein ACTA1
144	IPI:IPI00414057.3	ACTA1	Gene_Symbol=ACTA1 Actin alpha 1 skeletal muscle protein
144	IPI:IPI00025416.3	ACTG2	Gene_Symbol=ACTG2 Actin, gamma-enteric smooth muscle
144	IPI:IPI00023006.1	ACTC1	Gene_Symbol=ACTC1 Actin, alpha cardiac muscle 1
144	IPI:IPI00021428.1	ACTA1	Gene_Symbol=ACTA1 Actin, alpha skeletal muscle
144	IPI:IPI00008603.1	ACTA2	Gene_Symbol=ACTA2 Actin, aortic smooth muscle
144	IPI:IPI00790339.1	ACTG1;PSPHL	Gene_Symbol=ACTG1;PSPHL 22 kDa protein
144	IPI:IPI00645534.1	ACTA2	Gene_Symbol=ACTA2 Actin, alpha 2, smooth muscle, aorta
144	IPI:IPI00737449.1	LOC643386	Gene_Symbol=LOC643386 similar to actin, alpha 2, smooth muscle, aorta
144	IPI:IPI00737435.1	LOC643386	Gene_Symbol=LOC643386 similar to actin, alpha 2, smooth muscle, aorta
145	IPI:IPI00746623.2	HABP2	Gene_Symbol=HABP2 Hyaluronan-binding protein 2 precursor
146	IPI:IPI00021817.1	PROC	Gene_Symbol=PROC Vitamin K-dependent protein C precursor
147	IPI:IPI00646636.2	C16orf71	Gene_Symbol=C16orf71 43 kDa protein
147	IPI:IPI00293592.3	C16orf71	Gene_Symbol=C16orf71 Uncharacterized protein C16orf71
148	IPI:IPI00550069.3	RNH1	Gene_Symbol=RNH1 Ribonuclease inhibitor
149	IPI:IPI00306912.3	NPFFR2	Gene_Symbol=NPFFR2 Isoform 1 of Neuropeptide FF receptor 2
149	IPI:IPI00221215.1	NPFFR2	Gene_Symbol=NPFFR2 Isoform 4 of Neuropeptide FF receptor 2
150	IPI:IPI00073777.1	PLXDC2	Gene_Symbol=PLXDC2 Isoform 2 of Plexin domain-containing protein 2 precursor
150	IPI:IPI00044369.2	PLXDC2	Gene_Symbol=PLXDC2 Isoform 1 of Plexin domain-containing protein 2 precursor
151	IPI:IPI00022331.1	LCAT	Gene_Symbol=LCAT Phosphatidylcholine-sterol acyltransferase precursor
152	IPI:IPI00006662.1	APOD	Gene_Symbol=APOD Apolipoprotein D precursor
153	IPI:IPI00847793.1	-	Gene_Symbol=- Dermcidin isoform 2
153	IPI:IPI00027547.2	DCD	Gene_Symbol=DCD Dermcidin precursor
154	IPI:IPI00178926.2	IGJ	Gene_Symbol=IGJ immunoglobulin J chain
155	IPI:IPI00022333.1	BAI1	Gene_Symbol=BAI1 Brain-specific angiogenesis inhibitor 1 precursor
155	IPI:IPI00786862.1	BAI1	Gene_Symbol=BAI1 similar to Brain-specific angiogenesis inhibitor 1 precursor
155	IPI:IPI00028448.1	BAI3	Gene_Symbol=BAI3 Brain-specific angiogenesis inhibitor 3 precursor
156	IPI:IPI00022937.4	F5	Gene_Symbol=F5 Coagulation factor V
156	IPI:IPI00478809.3	F5	Gene_Symbol=F5 Coagulation factor V precursor
157	IPI:IPI00383410.2	TBL3	Gene_Symbol=TBL3 transducin beta-like 3
157	IPI:IPI00549223.5	TBL3	Gene_Symbol=TBL3 TBL3 protein
157	IPI:IPI00643087.1	TBL3	Gene_Symbol=TBL3 83 kDa protein
157	IPI:IPI00477971.2	TBL3	Gene_Symbol=TBL3 WD repeat-containing protein SAZD
158	IPI:IPI00218500.6	MLL	Gene_Symbol=MLL Isoform 14P-18B of Zinc finger protein HRX
158	IPI:IPI00009286.4	MLL	Gene_Symbol=MLL Isoform 1 of Zinc finger protein HRX
159	IPI:IPI00789837.2	NLRC5	Gene_Symbol=NLRC5 Isoform 1 of Protein NLRC5
159	IPI:IPI00383061.4	NLRC5	Gene_Symbol=NLRC5 Isoform 4 of Protein NLRC5
159	IPI:IPI00641739.2	NLRC5	Gene_Symbol=NLRC5 Isoform 6 of Protein NLRC5
159	IPI:IPI00854610.1	NLRC5	Gene_Symbol=NLRC5 Isoform 5 of Protein NLRC5
159	IPI:IPI00329085.3	NLRC5	Gene_Symbol=NLRC5 Isoform 2 of Protein NLRC5
159	IPI:IPI00647281.1	NLRC5	Gene_Symbol=NLRC5 Isoform 3 of Protein NLRC5
160	IPI:IPI00398199.3	GTF2IRD2B	Gene_Symbol=GTF2IRD2B GTF2I repeat domain containing 2B
160	IPI:IPI00646961.2	HDX	Gene_Symbol=HDX Isoform 1 of Highly divergent homeobox
160	IPI:IPI00401789.2	HDX	Gene_Symbol=HDX Isoform 2 of Highly divergent homeobox
160	IPI:IPI00293242.1	GTF2I	Gene_Symbol=GTF2I Isoform 2 of General transcription factor II-I
160	IPI:IPI00217450.1	GTF2I	Gene_Symbol=GTF2I Isoform 4 of General transcription factor II-I
160	IPI:IPI00217449.1	GTF2I	Gene_Symbol=GTF2I Isoform 3 of General transcription factor II-I
160	IPI:IPI00054042.1	GTF2I	Gene_Symbol=GTF2I Isoform 1 of General transcription factor II-I
160	IPI:IPI00787211.1	RP11-301J16.2	Gene_Symbol=RP11-301J16.2 similar to general transcription factor II I
160	IPI:IPI00514156.4	RP11-301J16.2	Gene_Symbol=RP11-301J16.2 similar to General transcription factor II-I
160	IPI:IPI00879176.1	GTF2IRD2	Gene_Symbol=GTF2IRD2 Putative uncharacterized protein DKFZp434O1635
160	IPI:IPI00478385.3	GTF2IRD2	Gene_Symbol=GTF2IRD2 GTF2I repeat domain containing 2
160	IPI:IPI00872281.1	-	Gene_Symbol=- Uncharacterized protein GTF2IRD2P
160	IPI:IPI00874067.1	GTF2IRD2B	Gene_Symbol=GTF2IRD2B 52 kDa protein
160	IPI:IPI00432873.1	GTF2IRD2	Gene_Symbol=GTF2IRD2 GTF2IRD2 protein
160	IPI:IPI00853395.1	GTF2IRD2B	Gene_Symbol=GTF2IRD2B Transcription factor GTF2IRD2 beta isoform 1
160	IPI:IPI00783481.1	GTF2IRD2P	Gene_Symbol=GTF2IRD2P Similar to General transcription factor II-I (GTFII-I) (TFII-I) (Bruton tyrosine kinase-associated protein 135) (BTK-associated protein 135) (BAP-135) (SRF-Phox1-interacting protein) (SPIN) (Williams-Beuren syndrome chromosome region 6 protein). Isoform 3
160	IPI:IPI00741591.2	LOC651101	Gene_Symbol=LOC651101 similar to GTF2I repeat domain containing 2
160	IPI:IPI00329161.1	GTF2IRD2;GTF2IRD2B	Gene_Symbol=GTF2IRD2;GTF2IRD2B GTF2IRD2 protein
161	IPI:IPI00844156.2	SERPINC1	Gene_Symbol=SERPINC1 SERPINC1 protein
162	IPI:IPI00794184.1	CP	Gene_Symbol=CP 97 kDa protein
163	IPI:IPI00852806.1	EXOC6B	Gene_Symbol=EXOC6B SEC15-like 2
163	IPI:IPI00386393.5	EXOC6B	Gene_Symbol=EXOC6B CDNA FLJ13729 fis, clone PLACE3000121, weakly similar to VESICULAR TRAFFIC CONTROL PROTEIN SEC15
164	IPI:IPI00220667.3	HK1	Gene_Symbol=HK1 Isoform 4 of Hexokinase-1
164	IPI:IPI00220665.6	HK1	Gene_Symbol=HK1 Isoform 3 of Hexokinase-1
164	IPI:IPI00220663.3	HK1	Gene_Symbol=HK1 Isoform 2 of Hexokinase-1
164	IPI:IPI00018246.5	HK1	Gene_Symbol=HK1 Isoform 1 of Hexokinase-1
165	IPI:IPI00373911.1	LOC388419	Gene_Symbol=LOC388419 Uncharacterized protein ENSP00000364515
166	IPI:IPI00001968.1	LOC441212	Gene_Symbol=LOC441212 PNAS-13
167	IPI:IPI00060474.1	LRRC45	Gene_Symbol=LRRC45 Leucine-rich repeat-containing protein 45
167	IPI:IPI00787742.1	LRRC45	Gene_Symbol=LRRC45 similar to leucine rich repeat containing 45
168	IPI:IPI00872997.1	KIF21B	Gene_Symbol=KIF21B Isoform 1 of Kinesin-like protein KIF21B
168	IPI:IPI00644778.2	KIF21B	Gene_Symbol=KIF21B Isoform 2 of Kinesin-like protein KIF21B
168	IPI:IPI00397809.4	KIF21B	Gene_Symbol=KIF21B Kinesin-like protein KIF21B variant
169	IPI:IPI00019473.2	MAPK11	Gene_Symbol=MAPK11 Mitogen-activated protein kinase 11
169	IPI:IPI00853117.1	MAPK11	Gene_Symbol=MAPK11 18 kDa protein
169	IPI:IPI00221143.3	MAPK14	Gene_Symbol=MAPK14 Isoform Exip of Mitogen-activated protein kinase 14
169	IPI:IPI00221142.3	MAPK14	Gene_Symbol=MAPK14 Isoform Mxi2 of Mitogen-activated protein kinase 14
169	IPI:IPI00221141.3	MAPK14	Gene_Symbol=MAPK14 Isoform CSBP1 of Mitogen-activated protein kinase 14
169	IPI:IPI00002857.2	MAPK14	Gene_Symbol=MAPK14 Isoform CSBP2 of Mitogen-activated protein kinase 14
170	IPI:IPI00073763.4	SEMA4C	Gene_Symbol=SEMA4C Semaphorin-4C precursor
171	IPI:IPI00556271.1	NHLRC3	Gene_Symbol=NHLRC3 NHL repeat containing 3 isoform b
171	IPI:IPI00552937.1	NHLRC3	Gene_Symbol=NHLRC3 NHL repeat containing 3 isoform a
172	IPI:IPI00844458.2	PPM1J	Gene_Symbol=PPM1J Isoform 2 of Protein phosphatase 1J
172	IPI:IPI00376886.7	PPM1J	Gene_Symbol=PPM1J Isoform 1 of Protein phosphatase 1J
173	IPI:IPI00884004.1	-	Gene_Symbol=- Rheumatoid factor RF-ET12 (Fragment)
173	IPI:IPI00876888.1	-	Gene_Symbol=- cDNA FLJ78387
173	IPI:IPI00829590.1	-	Gene_Symbol=- Uncharacterized protein ENSP00000375044
173	IPI:IPI00829841.1	-	Gene_Symbol=- 13 kDa protein
173	IPI:IPI00783184.1	-	Gene_Symbol=- Immunglobulin heavy chain variable region (Fragment)
173	IPI:IPI00477804.4	-	Gene_Symbol=- Immunglobulin heavy chain variable region (Fragment)
173	IPI:IPI00384404.4	-	Gene_Symbol=- Rheumatoid factor RF-ET9 (Fragment)
173	IPI:IPI00883765.1	-	Gene_Symbol=- Similar to Immunglobulin heavy chain variable region
173	IPI:IPI00827892.1	-	Gene_Symbol=- VH87-2 protein (Fragment)
173	IPI:IPI00783024.1	-	Gene_Symbol=- Myosin-reactive immunoglobulin heavy chain variable region (Fragment)
174	IPI:IPI00297180.4	CDH9	Gene_Symbol=CDH9 Cadherin-9 precursor
175	IPI:IPI00001790.5	KIAA1450	Gene_Symbol=KIAA1450 hypothetical protein LOC57600
