# Supplementary material for: PGCA: An algorithm to link protein groups created from MS/MS data
Source: PLoS One. 2017 May 31;12(5):e0177569. doi: 10.1371/journal.pone.0177569 (PMC5451011; doi:10.1371/journal.pone.0177569)
Supplement: S1 File — 4 iTRAQ experiments with technical replicates. (ZIP) [file pone.0177569.s004.zip › S3DataVal/A2.txt]

N	Accession	Gene	Name
1	IPI:IPI00022229.1	APOB	Gene_Symbol=APOB Apolipoprotein B-100 precursor
2	IPI:IPI00783987.2	C3	Gene_Symbol=C3 Complement C3 precursor (Fragment)
3	IPI:IPI00478003.1	A2M	Gene_Symbol=A2M Alpha-2-macroglobulin precursor
4	IPI:IPI00643525.1	C4A	Gene_Symbol=C4A Complement component 4A
4	IPI:IPI00654875.1	C4B	Gene_Symbol=C4B Complement C4-B precursor
4	IPI:IPI00032258.4	C4A;C4B	Gene_Symbol=C4A;C4B Complement C4-A precursor
5	IPI:IPI00017601.1	CP	Gene_Symbol=CP Ceruloplasmin precursor
6	IPI:IPI00298497.3	FGB	Gene_Symbol=FGB Fibrinogen beta chain precursor
7	IPI:IPI00021885.1	FGA	Gene_Symbol=FGA Isoform 1 of Fibrinogen alpha chain precursor
7	IPI:IPI00029717.1	FGA	Gene_Symbol=FGA Isoform 2 of Fibrinogen alpha chain precursor
8	IPI:IPI00032291.2	C5	Gene_Symbol=C5 Complement C5 precursor
9	IPI:IPI00029739.5	CFH	Gene_Symbol=CFH Isoform 1 of Complement factor H precursor
10	IPI:IPI00294193.4	ITIH4	Gene_Symbol=ITIH4 Isoform 1 of Inter-alpha-trypsin inhibitor heavy chain H4 precursor
10	IPI:IPI00218192.2	ITIH4	Gene_Symbol=ITIH4 Isoform 2 of Inter-alpha-trypsin inhibitor heavy chain H4 precursor
11	IPI:IPI00022488.1	HPX	Gene_Symbol=HPX Hemopexin precursor
12	IPI:IPI00855785.1	FN1	Gene_Symbol=FN1 Isoform 15 of Fibronectin precursor
12	IPI:IPI00845263.1	FN1	Gene_Symbol=FN1 fibronectin 1 isoform 2 preproprotein
12	IPI:IPI00414283.5	FN1	Gene_Symbol=FN1 fibronectin 1 isoform 4 preproprotein
12	IPI:IPI00339227.4	FN1	Gene_Symbol=FN1 Isoform 7 of Fibronectin precursor
12	IPI:IPI00339223.1	FN1	Gene_Symbol=FN1 Isoform 3 of Fibronectin precursor
12	IPI:IPI00022418.1	FN1	Gene_Symbol=FN1 Isoform 1 of Fibronectin precursor
12	IPI:IPI00855777.1	FN1	Gene_Symbol=FN1 Isoform 14 of Fibronectin precursor
12	IPI:IPI00339319.1	FN1	Gene_Symbol=FN1 Isoform 11 of Fibronectin precursor
12	IPI:IPI00339228.1	FN1	Gene_Symbol=FN1 Isoform 8 of Fibronectin precursor
12	IPI:IPI00339225.1	FN1	Gene_Symbol=FN1 Isoform 5 of Fibronectin precursor
12	IPI:IPI00867588.1	FN1	Gene_Symbol=FN1 Isoform 13 of Fibronectin precursor
12	IPI:IPI00479723.3	FN1	Gene_Symbol=FN1 Isoform 10 of Fibronectin precursor
12	IPI:IPI00873210.1	FN1	Gene_Symbol=FN1 263 kDa protein
13	IPI:IPI00550991.3	SERPINA3	Gene_Symbol=SERPINA3 Alpha-1-antichymotrypsin precursor
13	IPI:IPI00847635.1	SERPINA3	Gene_Symbol=SERPINA3 Isoform 1 of Alpha-1-antichymotrypsin precursor
14	IPI:IPI00742696.2	GC	Gene_Symbol=GC vitamin D-binding protein precursor
14	IPI:IPI00555812.4	GC	Gene_Symbol=GC Vitamin D-binding protein precursor
15	IPI:IPI00877792.1	FGG	Gene_Symbol=FGG 50 kDa protein
15	IPI:IPI00877703.1	FGG	Gene_Symbol=FGG 52 kDa protein
15	IPI:IPI00219713.1	FGG	Gene_Symbol=FGG Isoform Gamma-A of Fibrinogen gamma chain precursor
15	IPI:IPI00021891.5	FGG	Gene_Symbol=FGG Isoform Gamma-B of Fibrinogen gamma chain precursor
16	IPI:IPI00032328.2	KNG1	Gene_Symbol=KNG1 Isoform HMW of Kininogen-1 precursor
16	IPI:IPI00797833.3	KNG1	Gene_Symbol=KNG1 Kininogen 1
16	IPI:IPI00215894.1	KNG1	Gene_Symbol=KNG1 Isoform LMW of Kininogen-1 precursor
17	IPI:IPI00847179.1	APOA4	Gene_Symbol=APOA4 apolipoprotein A-IV precursor
18	IPI:IPI00639937.1	CFB	Gene_Symbol=CFB B-factor, properdin
18	IPI:IPI00019591.1	CFB	Gene_Symbol=CFB Isoform 1 of Complement factor B precursor (Fragment)
19	IPI:IPI00549291.4	IGHM	Gene_Symbol=IGHM IGHM protein
20	IPI:IPI00745872.2	ALB	Gene_Symbol=ALB Isoform 1 of Serum albumin precursor
20	IPI:IPI00022434.4	ALB	Gene_Symbol=ALB Uncharacterized protein ALB
21	IPI:IPI00019580.1	PLG	Gene_Symbol=PLG Plasminogen precursor
22	IPI:IPI00645038.1	ITIH2	Gene_Symbol=ITIH2 Inter-alpha (Globulin) inhibitor H2
22	IPI:IPI00305461.2	ITIH2	Gene_Symbol=ITIH2 Inter-alpha-trypsin inhibitor heavy chain H2 precursor
23	IPI:IPI00745089.2	A1BG	Gene_Symbol=A1BG alpha 1B-glycoprotein precursor
23	IPI:IPI00022895.7	A1BG	Gene_Symbol=A1BG Alpha-1B-glycoprotein precursor
24	IPI:IPI00292950.4	SERPIND1	Gene_Symbol=SERPIND1 Serpin peptidase inhibitor, clade D (Heparin cofactor), member 1
24	IPI:IPI00879573.1	SERPIND1	Gene_Symbol=SERPIND1 Heparin cofactor 2 precursor
25	IPI:IPI00296608.6	C7	Gene_Symbol=C7 Complement component C7 precursor
26	IPI:IPI00879231.1	SERPINF2	Gene_Symbol=SERPINF2 Alpha-2-antiplasmin precursor
26	IPI:IPI00029863.4	SERPINF2	Gene_Symbol=SERPINF2 SERPINF2 protein
27	IPI:IPI00019943.1	AFM	Gene_Symbol=AFM Afamin precursor
28	IPI:IPI00292530.1	ITIH1	Gene_Symbol=ITIH1 Inter-alpha-trypsin inhibitor heavy chain H1 precursor
29	IPI:IPI00296165.5	C1R;C17orf13;ACYP1	Gene_Symbol=C1R;C17orf13;ACYP1 Complement C1r subcomponent precursor
30	IPI:IPI00022395.1	C9	Gene_Symbol=C9 Complement component C9 precursor
31	IPI:IPI00019568.1	F2	Gene_Symbol=F2 Prothrombin precursor (Fragment)
32	IPI:IPI00009920.2	C6	Gene_Symbol=C6 Complement component 6 precursor
33	IPI:IPI00646773.2	GSN	Gene_Symbol=GSN Isoform 2 of Gelsolin precursor
33	IPI:IPI00026314.1	GSN	Gene_Symbol=GSN Isoform 1 of Gelsolin precursor
34	IPI:IPI00021841.1	APOA1	Gene_Symbol=APOA1 Apolipoprotein A-I precursor
35	IPI:IPI00019581.1	F12	Gene_Symbol=F12 Coagulation factor XII precursor
36	IPI:IPI00292946.1	SERPINA7	Gene_Symbol=SERPINA7 Thyroxine-binding globulin precursor
37	IPI:IPI00795633.1	CLU	Gene_Symbol=CLU CLU
37	IPI:IPI00400826.1	CLU	Gene_Symbol=CLU clusterin isoform 1
37	IPI:IPI00291262.3	CLU	Gene_Symbol=CLU Clusterin precursor
38	IPI:IPI00303963.1	C2	Gene_Symbol=C2 Complement C2 precursor (Fragment)
39	IPI:IPI00472610.2	IGHM	Gene_Symbol=IGHM IGHM protein
39	IPI:IPI00815926.1	IGHG1	Gene_Symbol=IGHG1 IGHG1 protein
40	IPI:IPI00021842.1	APOE	Gene_Symbol=APOE Apolipoprotein E precursor
41	IPI:IPI00291866.5	SERPING1	Gene_Symbol=SERPING1 Plasma protease C1 inhibitor precursor
41	IPI:IPI00879931.1	SERPING1	Gene_Symbol=SERPING1 cDNA FLJ78023, highly similar to Homo sapiens serine (or cysteine) proteinase inhibitor, clade G (C1inhibitor), member 1, (angioedema, hereditary) (SERPING1), mRNA
41	IPI:IPI00556459.1	SERPING1	Gene_Symbol=SERPING1 Serine/cysteine proteinase inhibitor clade G member 1 splice variant 2 (Fragment)
42	IPI:IPI00654888.4	KLKB1	Gene_Symbol=KLKB1 Plasma kallikrein precursor
43	IPI:IPI00022391.1	APCS	Gene_Symbol=APCS Serum amyloid P-component precursor
44	IPI:IPI00017696.1	C1S	Gene_Symbol=C1S Complement C1s subcomponent precursor
44	IPI:IPI00749179.2	C1S	Gene_Symbol=C1S Uncharacterized protein C1S
45	IPI:IPI00872555.2	CFI	Gene_Symbol=CFI cDNA FLJ76262, highly similar to Homo sapiens I factor (complement) (IF), mRNA
45	IPI:IPI00291867.3	CFI	Gene_Symbol=CFI Complement factor I precursor
46	IPI:IPI00298828.3	APOH	Gene_Symbol=APOH Beta-2-glycoprotein 1 precursor
47	IPI:IPI00032220.3	AGT	Gene_Symbol=AGT Angiotensinogen precursor
48	IPI:IPI00025426.2	PZP	Gene_Symbol=PZP Pregnancy zone protein precursor
49	IPI:IPI00798430.1	TF	Gene_Symbol=TF Transferrin variant (Fragment)
49	IPI:IPI00022463.1	TF	Gene_Symbol=TF Serotransferrin precursor
50	IPI:IPI00641737.1	HP	Gene_Symbol=HP Haptoglobin precursor
50	IPI:IPI00478493.3	HP	Gene_Symbol=HP HP protein
50	IPI:IPI00477597.1	HPR	Gene_Symbol=HPR Isoform 1 of Haptoglobin-related protein precursor
51	IPI:IPI00876950.1	ITIH3	Gene_Symbol=ITIH3 Isoform 2 of Inter-alpha-trypsin inhibitor heavy chain H3 precursor
51	IPI:IPI00028413.8	ITIH3	Gene_Symbol=ITIH3 Isoform 1 of Inter-alpha-trypsin inhibitor heavy chain H3 precursor
51	IPI:IPI00873416.1	ITIH3	Gene_Symbol=ITIH3 Uncharacterized protein ITIH3
52	IPI:IPI00844536.2	RBP4	Gene_Symbol=RBP4 Uncharacterized protein RBP4
52	IPI:IPI00480192.1	RBP4	Gene_Symbol=RBP4 Retinol binding protein 4, plasma
52	IPI:IPI00022420.3	RBP4	Gene_Symbol=RBP4 Plasma retinol-binding protein precursor
53	IPI:IPI00006114.4	SERPINF1	Gene_Symbol=SERPINF1 Pigment epithelium-derived factor precursor
54	IPI:IPI00011252.1	C8A	Gene_Symbol=C8A Complement component C8 alpha chain precursor
55	IPI:IPI00298971.1	VTN	Gene_Symbol=VTN Vitronectin precursor
56	IPI:IPI00430842.3	IGHV3OR16-13;IGHA1	Gene_Symbol=IGHV3OR16-13;IGHA1 IGHA1 protein
56	IPI:IPI00449920.1	IGHV3OR16-13;IGHA1	Gene_Symbol=IGHV3OR16-13;IGHA1 CDNA FLJ90170 fis, clone MAMMA1000370, highly similar to Ig alpha-1 chain C region
56	IPI:IPI00386879.1	IGHV3OR16-13;IGHA1	Gene_Symbol=IGHV3OR16-13;IGHA1 CDNA FLJ14473 fis, clone MAMMA1001080, highly similar to Homo sapiens SNC73 protein (SNC73) mRNA
56	IPI:IPI00426060.3	IGHV3OR16-13;IGHA1	Gene_Symbol=IGHV3OR16-13;IGHA1 Putative uncharacterized protein DKFZp686J11235 (Fragment)
56	IPI:IPI00744561.1	IGHV3OR16-13;IGHA1	Gene_Symbol=IGHV3OR16-13;IGHA1 IGHA1 protein
56	IPI:IPI00719233.1	IGHV3OR16-13;IGHA1	Gene_Symbol=IGHV3OR16-13;IGHA1 IGHA1 protein
56	IPI:IPI00423460.3	IGHV3OR16-13;IGHA1	Gene_Symbol=IGHV3OR16-13;IGHA1 Putative uncharacterized protein DKFZp686G21220 (Fragment)
57	IPI:IPI00022371.1	HRG	Gene_Symbol=HRG Histidine-rich glycoprotein precursor
58	IPI:IPI00032179.2	SERPINC1	Gene_Symbol=SERPINC1 Antithrombin III variant
59	IPI:IPI00021727.1	C4BPA	Gene_Symbol=C4BPA C4b-binding protein alpha chain precursor
59	IPI:IPI00872510.1	C4BPA	Gene_Symbol=C4BPA Uncharacterized protein C4BPA
60	IPI:IPI00328609.3	SERPINA4	Gene_Symbol=SERPINA4 Kallistatin precursor
61	IPI:IPI00010295.1	CPN1	Gene_Symbol=CPN1 Carboxypeptidase N catalytic chain precursor
62	IPI:IPI00743766.2	FETUB	Gene_Symbol=FETUB Fetuin-B precursor
63	IPI:IPI00027482.1	SERPINA6	Gene_Symbol=SERPINA6 Corticosteroid-binding globulin precursor
64	IPI:IPI00394992.1	PGLYRP2	Gene_Symbol=PGLYRP2 Isoform 2 of N-acetylmuramoyl-L-alanine amidase precursor
64	IPI:IPI00163207.1	PGLYRP2	Gene_Symbol=PGLYRP2 Isoform 1 of N-acetylmuramoyl-L-alanine amidase precursor
65	IPI:IPI00553177.1	SERPINA1	Gene_Symbol=SERPINA1 Isoform 1 of Alpha-1-antitrypsin precursor
66	IPI:IPI00873445.1	PROS1	Gene_Symbol=PROS1 80 kDa protein
66	IPI:IPI00294004.1	PROS1	Gene_Symbol=PROS1 Vitamin K-dependent protein S precursor
67	IPI:IPI00022431.1	AHSG	Gene_Symbol=AHSG Alpha-2-HS-glycoprotein precursor
67	IPI:IPI00795830.1	AHSG	Gene_Symbol=AHSG 29 kDa protein
68	IPI:IPI00022429.3	ORM1	Gene_Symbol=ORM1 Alpha-1-acid glycoprotein 1 precursor
69	IPI:IPI00020996.3	IGFALS	Gene_Symbol=IGFALS Insulin-like growth factor-binding protein complex acid labile chain precursor
70	IPI:IPI00658130.1	IGL@	Gene_Symbol=IGL@ IGL@ protein
70	IPI:IPI00382938.3	IGLV4-3	Gene_Symbol=IGLV4-3 IGLV4-3 protein
70	IPI:IPI00744476.6	IGL@	Gene_Symbol=IGL@ IGL@ protein
70	IPI:IPI00829626.1	IGL@	Gene_Symbol=IGL@ IGL@ protein
70	IPI:IPI00827875.1	-	Gene_Symbol=- Lambda-chain precursor
70	IPI:IPI00816555.1	IGLV2-14	Gene_Symbol=IGLV2-14 IGLV2-14 protein
70	IPI:IPI00807428.1	-	Gene_Symbol=- Putative uncharacterized protein
70	IPI:IPI00785196.1	-	Gene_Symbol=- Putative uncharacterized protein
70	IPI:IPI00784935.1	IGL@	Gene_Symbol=IGL@ IGL@ protein
70	IPI:IPI00718819.2	IGLC1;IGLC3;IGLV2-14;IGLC2;IGL@	Gene_Symbol=IGLC1;IGLC3;IGLV2-14;IGLC2;IGL@ IGLV2-14 protein
70	IPI:IPI00550162.2	IGLV3-25	Gene_Symbol=IGLV3-25 IGLV3-25 protein
70	IPI:IPI00154742.6	IGL@	Gene_Symbol=IGL@ IGL@ protein
70	IPI:IPI00719452.1	IGL@	Gene_Symbol=IGL@ IGL@ protein
70	IPI:IPI00785200.1	-	Gene_Symbol=- Putative uncharacterized protein
70	IPI:IPI00555945.1	IGL@	Gene_Symbol=IGL@ IGL@ protein
70	IPI:IPI00883957.1	IGL@	Gene_Symbol=IGL@ IGL@ protein
70	IPI:IPI00830047.1	-	Gene_Symbol=- Uncharacterized protein ENSP00000374858 (Fragment)
70	IPI:IPI00785050.1	-	Gene_Symbol=- Putative uncharacterized protein
70	IPI:IPI00784519.1	-	Gene_Symbol=- Putative uncharacterized protein
70	IPI:IPI00450309.1	IGL@	Gene_Symbol=IGL@ IGL@ protein
71	IPI:IPI00440577.3	IGKV2-24	Gene_Symbol=IGKV2-24 IGKV2-24 protein
71	IPI:IPI00784865.1	IGK@	Gene_Symbol=IGK@ IGK@ protein
71	IPI:IPI00784985.1	IGK@	Gene_Symbol=IGK@ IGK@ protein
71	IPI:IPI00761125.2	IGKC	Gene_Symbol=IGKC IGKC protein
71	IPI:IPI00550731.2	-	Gene_Symbol=- Putative uncharacterized protein
71	IPI:IPI00430808.2	IGKC	Gene_Symbol=IGKC Immunoblobulin light chain (Fragment)
71	IPI:IPI00827488.1	IGKC	Gene_Symbol=IGKC IGKC protein
71	IPI:IPI00784661.1	-	Gene_Symbol=- Putative uncharacterized protein
71	IPI:IPI00472961.2	IGKC	Gene_Symbol=IGKC IGKC protein
71	IPI:IPI00430847.1	IGKC	Gene_Symbol=IGKC IGKC protein
71	IPI:IPI00816118.1	IGKC	Gene_Symbol=IGKC IGKC protein
71	IPI:IPI00853045.1	IGKC	Gene_Symbol=IGKC Anti-RhD monoclonal T125 kappa light chain precursor
71	IPI:IPI00784773.1	-	Gene_Symbol=- Putative uncharacterized protein
71	IPI:IPI00784070.1	IGKC	Gene_Symbol=IGKC IGKC protein
71	IPI:IPI00746963.1	IGKC	Gene_Symbol=IGKC IGKC protein
71	IPI:IPI00430820.1	IGKV1-5	Gene_Symbol=IGKV1-5 IGKV1-5 protein
71	IPI:IPI00419424.3	IGKV1-5	Gene_Symbol=IGKV1-5 IGKV1-5 protein
71	IPI:IPI00845354.1	IGKC	Gene_Symbol=IGKC IGKC protein
71	IPI:IPI00478600.3	IGKV1-5	Gene_Symbol=IGKV1-5 IGKV1-5 protein
71	IPI:IPI00807459.1	IGKC	Gene_Symbol=IGKC IGKC protein
72	IPI:IPI00020986.2	LUM	Gene_Symbol=LUM Lumican precursor
72	IPI:IPI00794403.1	LUM	Gene_Symbol=LUM 23 kDa protein
73	IPI:IPI00006662.1	APOD	Gene_Symbol=APOD Apolipoprotein D precursor
74	IPI:IPI00294395.1	C8B	Gene_Symbol=C8B Complement component C8 beta chain precursor
75	IPI:IPI00555752.2	C4BPB	Gene_Symbol=C4BPB Isoform 2 of C4b-binding protein beta chain precursor
75	IPI:IPI00025862.2	C4BPB	Gene_Symbol=C4BPB Isoform 1 of C4b-binding protein beta chain precursor
76	IPI:IPI00738433.1	CPN2	Gene_Symbol=CPN2 similar to Carboxypeptidase N subunit 2 precursor
76	IPI:IPI00479116.1	CPN2	Gene_Symbol=CPN2 Carboxypeptidase N subunit 2 precursor
77	IPI:IPI00009028.1	CLEC3B	Gene_Symbol=CLEC3B Tetranectin precursor
77	IPI:IPI00792115.1	CLEC3B	Gene_Symbol=CLEC3B Putative uncharacterized protein DKFZp686H17246
78	IPI:IPI00299503.2	GPLD1	Gene_Symbol=GPLD1 Isoform 1 of Phosphatidylinositol-glycan-specific phospholipase D precursor
79	IPI:IPI00023019.1	SHBG	Gene_Symbol=SHBG Isoform 1 of Sex hormone-binding globulin precursor
79	IPI:IPI00219583.1	SHBG	Gene_Symbol=SHBG Isoform 2 of Sex hormone-binding globulin precursor
80	IPI:IPI00011264.1	CFHR1	Gene_Symbol=CFHR1 Complement factor H-related protein 1 precursor
80	IPI:IPI00883722.1	CFHR1	Gene_Symbol=CFHR1 FHR-1; complement Factor H-related protein 1
80	IPI:IPI00167093.4	CFHR1	Gene_Symbol=CFHR1 complement factor H-related 1
81	IPI:IPI00643948.2	C1QB	Gene_Symbol=C1QB Complement component 1, q subcomponent, B chain
81	IPI:IPI00477992.1	C1QB	Gene_Symbol=C1QB complement component 1, q subcomponent, B chain precursor
82	IPI:IPI00011261.2	C8G	Gene_Symbol=C8G Complement component C8 gamma chain precursor
82	IPI:IPI00513935.1	C8G	Gene_Symbol=C8G Complement component 8, gamma polypeptide
83	IPI:IPI00021856.3	APOC2	Gene_Symbol=APOC2 Apolipoprotein C-II precursor
84	IPI:IPI00022426.1	AMBP	Gene_Symbol=AMBP AMBP protein precursor
85	IPI:IPI00645849.1	ECM1	Gene_Symbol=ECM1 Extracellular matrix protein 1
85	IPI:IPI00006969.2	ECM1	Gene_Symbol=ECM1 extracellular matrix protein 1 isoform 2 precursor
85	IPI:IPI00003351.2	ECM1	Gene_Symbol=ECM1 Extracellular matrix protein 1 precursor
86	IPI:IPI00004373.1	MBL2	Gene_Symbol=MBL2 Mannose-binding protein C precursor
87	IPI:IPI00556155.2	IGFBP3	Gene_Symbol=IGFBP3 insulin-like growth factor binding protein 3 isoform a precursor
87	IPI:IPI00018305.4	IGFBP3	Gene_Symbol=IGFBP3 Insulin-like growth factor-binding protein 3 precursor
87	IPI:IPI00855835.1	-	Gene_Symbol=- Insulin-like growth factor binding protein 3 isoform b
88	IPI:IPI00009865.2	KRT10	Gene_Symbol=KRT10 Keratin, type I cytoskeletal 10
88	IPI:IPI00884222.1	-	Gene_Symbol=- Similar to Keratin, type I cytoskeletal 10
89	IPI:IPI00215983.3	CA1	Gene_Symbol=CA1 Carbonic anhydrase 1
89	IPI:IPI00796435.1	CA1	Gene_Symbol=CA1 22 kDa protein
90	IPI:IPI00023673.1	LGALS3BP	Gene_Symbol=LGALS3BP Galectin-3-binding protein precursor
91	IPI:IPI00029260.2	CD14	Gene_Symbol=CD14 Monocyte differentiation antigen CD14 precursor
92	IPI:IPI00025204.1	CD5L	Gene_Symbol=CD5L CD5 antigen-like precursor
93	IPI:IPI00746623.2	HABP2	Gene_Symbol=HABP2 Hyaluronan-binding protein 2 precursor
94	IPI:IPI00163446.3	IGHD	Gene_Symbol=IGHD IGHD protein
94	IPI:IPI00829636.1	IGHD	Gene_Symbol=IGHD FLJ00382 protein (Fragment)
94	IPI:IPI00418422.3	IGHD	Gene_Symbol=IGHD IGHD protein
95	IPI:IPI00021440.1	ACTG1;PSPHL	Gene_Symbol=ACTG1;PSPHL Actin, cytoplasmic 2
95	IPI:IPI00021439.1	ACTB	Gene_Symbol=ACTB Actin, cytoplasmic 1
96	IPI:IPI00785067.1	IGH@	Gene_Symbol=IGH@ IGH@ protein
96	IPI:IPI00761159.1	IGHM	Gene_Symbol=IGHM IGHM protein
96	IPI:IPI00784830.1	LOC100126583	Gene_Symbol=LOC100126583 CDNA FLJ41981 fis, clone SMINT2011888, highly similar to Protein Tro alpha1 H,myeloma
96	IPI:IPI00784758.1	LOC100126583	Gene_Symbol=LOC100126583 Putative uncharacterized protein DKFZp686M08189
96	IPI:IPI00784894.1	-	Gene_Symbol=- Putative uncharacterized protein
96	IPI:IPI00784950.1	LOC100126583	Gene_Symbol=LOC100126583 Putative uncharacterized protein DKFZp686L19235
96	IPI:IPI00829711.1	IGHA2	Gene_Symbol=IGHA2 Uncharacterized protein IGHA2 (Fragment)
96	IPI:IPI00784969.1	LOC100126583	Gene_Symbol=LOC100126583 Putative uncharacterized protein
96	IPI:IPI00783993.1	IGHA2	Gene_Symbol=IGHA2 IGHA2 protein
96	IPI:IPI00642017.1	IGHA2	Gene_Symbol=IGHA2 Putative uncharacterized protein DKFZp686C02218 (Fragment)
96	IPI:IPI00641229.3	IGHA2	Gene_Symbol=IGHA2 Ig alpha-2 chain C region
96	IPI:IPI00423461.3	IGHA2	Gene_Symbol=IGHA2 Putative uncharacterized protein DKFZp686C02220 (Fragment)
96	IPI:IPI00384952.1	-	Gene_Symbol=- Putative uncharacterized protein DKFZp686K04218 (Fragment)
96	IPI:IPI00470652.1	-	Gene_Symbol=- Single-chain Fv (Fragment)
96	IPI:IPI00419517.1	IGHV1-69	Gene_Symbol=IGHV1-69 IGHV1-69 protein
96	IPI:IPI00829979.1	-	Gene_Symbol=- Uncharacterized protein ENSP00000375008
96	IPI:IPI00739205.3	LOC652102	Gene_Symbol=LOC652102 Ig heavy chain V-I region HG3 precursor
96	IPI:IPI00830130.1	-	Gene_Symbol=- Rheumatoid factor RF-ET7
96	IPI:IPI00829701.1	-	Gene_Symbol=- Uncharacterized protein ENSP00000375014
96	IPI:IPI00383629.1	-	Gene_Symbol=- IgG VH protein precursor (Fragment)
96	IPI:IPI00382682.1	-	Gene_Symbol=- Putative matrix cell adhesion molecule-3
96	IPI:IPI00382455.1	-	Gene_Symbol=- Ig heavy chain V-I region EU
96	IPI:IPI00854745.1	-	Gene_Symbol=- Uncharacterized protein ENSP00000375019
96	IPI:IPI00854589.1	-	Gene_Symbol=- Uncharacterized protein ENSP00000375004
96	IPI:IPI00399379.3	-	Gene_Symbol=- Uncharacterized protein ENSP00000303034
96	IPI:IPI00386140.1	-	Gene_Symbol=- Ig heavy chain V-I region Mot
96	IPI:IPI00382678.1	-	Gene_Symbol=- Putative uncharacterized protein
96	IPI:IPI00382472.1	-	Gene_Symbol=- Ig heavy chain V-I region SIE
96	IPI:IPI00009792.1	IGHV1OR15-1	Gene_Symbol=IGHV1OR15-1 Ig heavy chain V-I region V35 precursor
97	IPI:IPI00829640.1	IGL@	Gene_Symbol=IGL@ IGL@ protein
97	IPI:IPI00807428.1	-	Gene_Symbol=- Putative uncharacterized protein
97	IPI:IPI00785164.1	-	Gene_Symbol=- Putative uncharacterized protein
97	IPI:IPI00784627.1	-	Gene_Symbol=- Putative uncharacterized protein
97	IPI:IPI00784589.1	-	Gene_Symbol=- Putative uncharacterized protein DKFZp781M0386
97	IPI:IPI00745660.2	IGL@	Gene_Symbol=IGL@ IGL@ protein
97	IPI:IPI00852577.1	IGLC1	Gene_Symbol=IGLC1 IGLC1 protein
97	IPI:IPI00829877.1	IGL@	Gene_Symbol=IGL@ IGL@ protein
97	IPI:IPI00784983.1	-	Gene_Symbol=- Putative uncharacterized protein
97	IPI:IPI00784713.1	-	Gene_Symbol=- Putative uncharacterized protein
97	IPI:IPI00719373.1	IGL@	Gene_Symbol=IGL@ IGL@ protein
97	IPI:IPI00784711.1	-	Gene_Symbol=- Putative uncharacterized protein
97	IPI:IPI00815938.1	IGLV3-21	Gene_Symbol=IGLV3-21 IGLV3-21 protein
97	IPI:IPI00785079.1	-	Gene_Symbol=- Putative uncharacterized protein
98	IPI:IPI00025864.5	BCHE	Gene_Symbol=BCHE Cholinesterase precursor
99	IPI:IPI00022394.2	C1QC	Gene_Symbol=C1QC Complement C1q subcomponent subunit C precursor
100	IPI:IPI00657670.1	-	Gene_Symbol=- 13 kDa protein
100	IPI:IPI00021857.1	APOC3	Gene_Symbol=APOC3 Apolipoprotein C-III precursor
100	IPI:IPI00657715.1	-	Gene_Symbol=- 6 kDa protein
101	IPI:IPI00646956.1	SELP	Gene_Symbol=SELP Selectin P
101	IPI:IPI00645234.1	SELP	Gene_Symbol=SELP Selectin P
101	IPI:IPI00644144.1	SELP	Gene_Symbol=SELP Selectin P
101	IPI:IPI00643835.1	SELP	Gene_Symbol=SELP Selectin P
101	IPI:IPI00640405.1	SELP	Gene_Symbol=SELP Selectin P
101	IPI:IPI00514796.1	SELP	Gene_Symbol=SELP Selectin P
101	IPI:IPI00514233.1	SELP	Gene_Symbol=SELP Selectin P
101	IPI:IPI00295339.3	SELP	Gene_Symbol=SELP P-selectin precursor
101	IPI:IPI00218795.1	SELL	Gene_Symbol=SELL L-selectin precursor
101	IPI:IPI00645768.1	SELE	Gene_Symbol=SELE Selectin E
101	IPI:IPI00514728.1	SELE	Gene_Symbol=SELE Selectin E
101	IPI:IPI00514521.1	SELE	Gene_Symbol=SELE Selectin E
101	IPI:IPI00514342.1	SELE	Gene_Symbol=SELE Selectin E
101	IPI:IPI00296542.1	SELE	Gene_Symbol=SELE E-selectin precursor
102	IPI:IPI00021854.1	APOA2	Gene_Symbol=APOA2 Apolipoprotein A-II precursor
103	IPI:IPI00162735.3	ATRN	Gene_Symbol=ATRN Isoform 2 of Attractin precursor
103	IPI:IPI00027235.1	ATRN	Gene_Symbol=ATRN Isoform 1 of Attractin precursor
103	IPI:IPI00218460.6	ATRN	Gene_Symbol=ATRN Isoform 3 of Attractin precursor
104	IPI:IPI00872013.1	QSOX1	Gene_Symbol=QSOX1 Uncharacterized protein QSOX1
104	IPI:IPI00465016.7	QSOX1	Gene_Symbol=QSOX1 Isoform 2 of Sulfhydryl oxidase 1 precursor
104	IPI:IPI00003590.2	QSOX1	Gene_Symbol=QSOX1 Isoform 1 of Sulfhydryl oxidase 1 precursor
105	IPI:IPI00642716.4	MYH7B	Gene_Symbol=MYH7B myosin, heavy polypeptide 7B, cardiac muscle, beta
106	IPI:IPI00645213.1	APOM	Gene_Symbol=APOM Apolipoprotein M
106	IPI:IPI00514397.1	APOM	Gene_Symbol=APOM Apolipoprotein M
106	IPI:IPI00030739.1	APOM	Gene_Symbol=APOM Apolipoprotein M
107	IPI:IPI00290856.4	LYVE1	Gene_Symbol=LYVE1 Lymphatic vessel endothelial hyaluronic acid receptor 1 precursor
108	IPI:IPI00847381.1	SEPP1	Gene_Symbol=SEPP1 selenoprotein P isoform 2
108	IPI:IPI00029061.2	SEPP1	Gene_Symbol=SEPP1 Selenoprotein P precursor
108	IPI:IPI00798100.1	SEPP1	Gene_Symbol=SEPP1 Protein
109	IPI:IPI00176125.5	COL29A1	Gene_Symbol=COL29A1 Collagen XXIX alpha 1
110	IPI:IPI00029193.1	HGFAC	Gene_Symbol=HGFAC Hepatocyte growth factor activator precursor
111	IPI:IPI00022937.4	F5	Gene_Symbol=F5 Coagulation factor V
111	IPI:IPI00478809.3	F5	Gene_Symbol=F5 Coagulation factor V precursor
112	IPI:IPI00759754.1	TTN	Gene_Symbol=TTN Isoform 1 of Titin
112	IPI:IPI00759542.1	TTN	Gene_Symbol=TTN Isoform 8 of Titin
112	IPI:IPI00023283.3	TTN	Gene_Symbol=TTN Isoform 2 of Titin
112	IPI:IPI00759613.1	TTN	Gene_Symbol=TTN Isoform 5 of Titin
112	IPI:IPI00179357.2	TTN	Gene_Symbol=TTN Isoform 7 of Titin
112	IPI:IPI00759637.1	TTN	Gene_Symbol=TTN Isoform 4 of Titin
112	IPI:IPI00749039.2	TTN	Gene_Symbol=TTN titin isoform N2-A
112	IPI:IPI00412307.8	TTN	Gene_Symbol=TTN 2268 kDa protein
112	IPI:IPI00455173.4	TTN	Gene_Symbol=TTN Isoform 3 of Titin
112	IPI:IPI00375499.2	TTN	Gene_Symbol=TTN titin isoform novex-2
112	IPI:IPI00375498.2	TTN	Gene_Symbol=TTN titin isoform novex-1
113	IPI:IPI00019576.1	F10	Gene_Symbol=F10 Coagulation factor X precursor
114	IPI:IPI00479424.1	KLC1	Gene_Symbol=KLC1 Isoform J of Kinesin light chain 1
114	IPI:IPI00472303.1	KLC1	Gene_Symbol=KLC1 Isoform N of Kinesin light chain 1
114	IPI:IPI00337465.5	KLC1	Gene_Symbol=KLC1 Isoform P of Kinesin light chain 1
115	IPI:IPI00220327.3	KRT1	Gene_Symbol=KRT1 Keratin, type II cytoskeletal 1
116	IPI:IPI00828082.1	MYO18A	Gene_Symbol=MYO18A Isoform 4 of Myosin-XVIIIa
116	IPI:IPI00760925.2	MYO18A	Gene_Symbol=MYO18A Isoform 3 of Myosin-XVIIIa
116	IPI:IPI00760846.1	MYO18A	Gene_Symbol=MYO18A Isoform 1 of Myosin-XVIIIa
117	IPI:IPI00878288.1	ATG2A	Gene_Symbol=ATG2A Isoform 3 of Autophagy-related protein 2 homolog A
117	IPI:IPI00304926.8	ATG2A	Gene_Symbol=ATG2A Isoform 1 of Autophagy-related protein 2 homolog A
118	IPI:IPI00296176.2	F9	Gene_Symbol=F9 Coagulation factor IX precursor
119	IPI:IPI00426051.3	-	Gene_Symbol=- Putative uncharacterized protein DKFZp686C15213
119	IPI:IPI00784807.1	-	Gene_Symbol=- Putative uncharacterized protein
119	IPI:IPI00399007.5	IGHG2	Gene_Symbol=IGHG2 Putative uncharacterized protein DKFZp686I04196 (Fragment)
119	IPI:IPI00784942.1	-	Gene_Symbol=- Putative uncharacterized protein DKFZp686E23209
119	IPI:IPI00829767.1	IGHG2	Gene_Symbol=IGHG2 Uncharacterized protein IGHG2 (Fragment)
120	IPI:IPI00654755.3	HBB	Gene_Symbol=HBB Hemoglobin subunit beta
121	IPI:IPI00830035.1	-	Gene_Symbol=- Similar to Anti-streptococcal/anti-myosin immunoglobulin kappa light chain variable region
121	IPI:IPI00829956.1	-	Gene_Symbol=- Rheumatoid factor C6 light chain (Fragment)
121	IPI:IPI00829912.1	IGKV1-5	Gene_Symbol=IGKV1-5 Ig kappa chain V-I region HK102 precursor
121	IPI:IPI00387026.1	-	Gene_Symbol=- Ig kappa chain V-I region EU
122	IPI:IPI00302453.3	DNAH9	Gene_Symbol=DNAH9 Ciliary dynein heavy chain 9
122	IPI:IPI00795394.1	DNAH9	Gene_Symbol=DNAH9 Dynein heavy chain
123	IPI:IPI00878609.1	ITIH4	Gene_Symbol=ITIH4 Protein
123	IPI:IPI00878152.1	ITIH4	Gene_Symbol=ITIH4 71 kDa protein
124	IPI:IPI00029168.1	LPA	Gene_Symbol=LPA Apolipoprotein
124	IPI:IPI00787629.1	LOC732390	Gene_Symbol=LOC732390 similar to Apolipoprotein
124	IPI:IPI00787909.1	LOC732436	Gene_Symbol=LOC732436 similar to Apolipoprotein
125	IPI:IPI00401831.4	PLEKHH1	Gene_Symbol=PLEKHH1 Isoform 1 of Pleckstrin homology domain-containing family H member 1
126	IPI:IPI00385264.1	-	Gene_Symbol=- Ig mu heavy chain disease protein
127	IPI:IPI00412147.1	SLC27A4	Gene_Symbol=SLC27A4 Long-chain fatty acid transport protein 4
128	IPI:IPI00656111.1	PRG4	Gene_Symbol=PRG4 Isoform E of Proteoglycan-4 precursor
128	IPI:IPI00655927.1	PRG4	Gene_Symbol=PRG4 Isoform B of Proteoglycan-4 precursor
128	IPI:IPI00024825.2	PRG4	Gene_Symbol=PRG4 Isoform A of Proteoglycan-4 precursor
128	IPI:IPI00656092.1	PRG4	Gene_Symbol=PRG4 Isoform F of Proteoglycan-4 precursor
128	IPI:IPI00655976.1	PRG4	Gene_Symbol=PRG4 Isoform C of Proteoglycan-4 precursor
128	IPI:IPI00655676.1	PRG4	Gene_Symbol=PRG4 Isoform D of Proteoglycan-4 precursor
129	IPI:IPI00218732.3	PON1	Gene_Symbol=PON1 Serum paraoxonase/arylesterase 1
129	IPI:IPI00798167.1	PON1	Gene_Symbol=PON1 32 kDa protein
130	IPI:IPI00884176.1	F13A1	Gene_Symbol=F13A1 coagulation factor XIII A1 subunit precursor
130	IPI:IPI00297550.8	F13A1	Gene_Symbol=F13A1 Coagulation factor XIII A chain precursor
131	IPI:IPI00784913.2	RGNEF	Gene_Symbol=RGNEF similar to Rho-guanine nucleotide exchange factor (Rho-interacting protein 2) (RhoGEF) (RIP2) isoform 2
131	IPI:IPI00455803.4	RGNEF	Gene_Symbol=RGNEF Rho-guanine nucleotide exchange factor
132	IPI:IPI00019359.3	KRT9	Gene_Symbol=KRT9 Keratin, type I cytoskeletal 9
133	IPI:IPI00296534.1	FBLN1	Gene_Symbol=FBLN1 Isoform D of Fibulin-1 precursor
134	IPI:IPI00178926.2	IGJ	Gene_Symbol=IGJ immunoglobulin J chain
135	IPI:IPI00872573.1	C1RL	Gene_Symbol=C1RL 48 kDa protein
135	IPI:IPI00795055.1	C1RL	Gene_Symbol=C1RL CDNA FLJ14022 fis, clone HEMBA1003538, weakly similar to COMPLEMENT C1R COMPONENT
135	IPI:IPI00009793.3	C1RL	Gene_Symbol=C1RL Complement C1r-like protein
136	IPI:IPI00479529.2	KIF13B	Gene_Symbol=KIF13B KIF13B protein
136	IPI:IPI00021753.5	KIF13B	Gene_Symbol=KIF13B Kinesin-like protein KIF13B
137	IPI:IPI00884004.1	-	Gene_Symbol=- Rheumatoid factor RF-ET12 (Fragment)
137	IPI:IPI00876888.1	-	Gene_Symbol=- cDNA FLJ78387
137	IPI:IPI00829841.1	-	Gene_Symbol=- 13 kDa protein
137	IPI:IPI00829590.1	-	Gene_Symbol=- Uncharacterized protein ENSP00000375044
137	IPI:IPI00783184.1	-	Gene_Symbol=- Immunglobulin heavy chain variable region (Fragment)
137	IPI:IPI00477804.4	-	Gene_Symbol=- Immunglobulin heavy chain variable region (Fragment)
137	IPI:IPI00384404.4	-	Gene_Symbol=- Rheumatoid factor RF-ET9 (Fragment)
137	IPI:IPI00883765.1	-	Gene_Symbol=- Similar to Immunglobulin heavy chain variable region
137	IPI:IPI00827892.1	-	Gene_Symbol=- VH87-2 protein (Fragment)
137	IPI:IPI00783024.1	-	Gene_Symbol=- Myosin-reactive immunoglobulin heavy chain variable region (Fragment)
138	IPI:IPI00829826.1	MED1	Gene_Symbol=MED1 Isoform 1 of Mediator of RNA polymerase II transcription subunit 1
138	IPI:IPI00790747.1	MED1	Gene_Symbol=MED1 Isoform 2 of Mediator of RNA polymerase II transcription subunit 1
139	IPI:IPI00007199.4	SERPINA10	Gene_Symbol=SERPINA10 Protein Z-dependent protease inhibitor precursor
140	IPI:IPI00788786.1	VWF	Gene_Symbol=VWF 309 kDa protein
140	IPI:IPI00023014.1	VWF	Gene_Symbol=VWF von Willebrand factor precursor
141	IPI:IPI00221224.6	ANPEP	Gene_Symbol=ANPEP Aminopeptidase N
142	IPI:IPI00477240.1	TMCC2	Gene_Symbol=TMCC2 53 kDa protein
142	IPI:IPI00641216.1	TMCC2	Gene_Symbol=TMCC2 28 kDa protein
142	IPI:IPI00418557.1	TMCC2	Gene_Symbol=TMCC2 Transmembrane and coiled-coil domains protein 2
142	IPI:IPI00332935.3	TMCC2	Gene_Symbol=TMCC2 Uncharacterized protein TMCC2
143	IPI:IPI00299738.1	PCOLCE	Gene_Symbol=PCOLCE Procollagen C-endopeptidase enhancer 1 precursor
144	IPI:IPI00418163.3	C4B	Gene_Symbol=C4B C4B1
145	IPI:IPI00304273.2	APOA4	Gene_Symbol=APOA4 Apolipoprotein A-IV precursor
146	IPI:IPI00607707.1	HPR	Gene_Symbol=HPR Isoform 2 of Haptoglobin-related protein precursor
146	IPI:IPI00478493.3	HP	Gene_Symbol=HP HP protein
146	IPI:IPI00477597.1	HPR	Gene_Symbol=HPR Isoform 1 of Haptoglobin-related protein precursor
146	IPI:IPI00431645.1	HP	Gene_Symbol=HP HP protein
147	IPI:IPI00844156.2	SERPINC1	Gene_Symbol=SERPINC1 SERPINC1 protein
148	IPI:IPI00479145.2	KRT19	Gene_Symbol=KRT19 Keratin, type I cytoskeletal 19
149	IPI:IPI00165171.1	DGCR14	Gene_Symbol=DGCR14 Protein DGCR14
150	IPI:IPI00022331.1	LCAT	Gene_Symbol=LCAT Phosphatidylcholine-sterol acyltransferase precursor
151	IPI:IPI00328550.3	THBS4	Gene_Symbol=THBS4 Thrombospondin-4 precursor
151	IPI:IPI00643348.2	COMP	Gene_Symbol=COMP 80 kDa protein
151	IPI:IPI00028030.3	COMP	Gene_Symbol=COMP Cartilage oligomeric matrix protein precursor
152	IPI:IPI00012792.1	CDH5	Gene_Symbol=CDH5 Cadherin-5 precursor
153	IPI:IPI00643034.2	PLTP	Gene_Symbol=PLTP Isoform 1 of Phospholipid transfer protein precursor
153	IPI:IPI00217778.1	PLTP	Gene_Symbol=PLTP Isoform 2 of Phospholipid transfer protein precursor
153	IPI:IPI00022733.3	PLTP	Gene_Symbol=PLTP 45 kDa protein
154	IPI:IPI00455050.1	TPM1	Gene_Symbol=TPM1 Sarcomeric tropomyosin kappa
154	IPI:IPI00000230.6	TPM1	Gene_Symbol=TPM1 tropomyosin 1 alpha chain isoform 2
154	IPI:IPI00604537.2	TPM1	Gene_Symbol=TPM1 tropomyosin 1 alpha chain isoform 3
154	IPI:IPI00014581.1	TPM1	Gene_Symbol=TPM1 Isoform 1 of Tropomyosin alpha-1 chain
155	IPI:IPI00022417.4	LRG1	Gene_Symbol=LRG1 Leucine-rich alpha-2-glycoprotein precursor
156	IPI:IPI00387120.1	-	Gene_Symbol=- Ig kappa chain V-IV region Len
156	IPI:IPI00386133.1	-	Gene_Symbol=- Ig kappa chain V-IV region B17 precursor
156	IPI:IPI00386132.1	-	Gene_Symbol=- Ig kappa chain V-IV region JI precursor
156	IPI:IPI00385143.1	-	Gene_Symbol=- Microfibrillar protein 2 (Fragment)
156	IPI:IPI00026197.7	IGKV4-1	Gene_Symbol=IGKV4-1 Similar to Ig kappa chain V-IV region precursor
157	IPI:IPI00029235.1	IGFBP6	Gene_Symbol=IGFBP6 Insulin-like growth factor-binding protein 6 precursor
158	IPI:IPI00021364.1	CFP	Gene_Symbol=CFP Properdin precursor
159	IPI:IPI00479125.3	SRGAP2	Gene_Symbol=SRGAP2 SLIT-ROBO Rho GTPase-activating protein 2
159	IPI:IPI00478979.4	SRGAP2	Gene_Symbol=SRGAP2 SLIT-ROBO Rho GTPase activating protein 2
160	IPI:IPI00001636.1	ATXN10	Gene_Symbol=ATXN10 Ataxin-10
161	IPI:IPI00011694.1	PRSS1	Gene_Symbol=PRSS1 Trypsin-1 precursor
161	IPI:IPI00169276.2	-	Gene_Symbol=- Trypsinogen C
162	IPI:IPI00873146.1	COL4A2	Gene_Symbol=COL4A2 168 kDa protein
162	IPI:IPI00477950.5	COL4A2	Gene_Symbol=COL4A2 Collagen type IV alpha 2
162	IPI:IPI00306322.2	COL4A2	Gene_Symbol=COL4A2 Collagen alpha-2(IV) chain precursor
163	IPI:IPI00550069.3	RNH1	Gene_Symbol=RNH1 Ribonuclease inhibitor
164	IPI:IPI00794184.1	CP	Gene_Symbol=CP 97 kDa protein
165	IPI:IPI00788189.1	FCGBP	Gene_Symbol=FCGBP similar to Fc fragment of IgG binding protein
165	IPI:IPI00242956.4	FCGBP	Gene_Symbol=FCGBP IgGFc-binding protein precursor
166	IPI:IPI00328832.3	WDR7	Gene_Symbol=WDR7 Isoform 1 of WD repeat-containing protein 7
166	IPI:IPI00289815.2	WDR7	Gene_Symbol=WDR7 Isoform 2 of WD repeat-containing protein 7
166	IPI:IPI00829807.1	-	Gene_Symbol=- WDR7 protein
167	IPI:IPI00329775.7	CPB2	Gene_Symbol=CPB2 Isoform 1 of Carboxypeptidase B2 precursor
167	IPI:IPI00293057.5	CPB2	Gene_Symbol=CPB2 Isoform 2 of Carboxypeptidase B2 precursor
168	IPI:IPI00852806.1	EXOC6B	Gene_Symbol=EXOC6B SEC15-like 2
168	IPI:IPI00386393.5	EXOC6B	Gene_Symbol=EXOC6B CDNA FLJ13729 fis, clone PLACE3000121, weakly similar to VESICULAR TRAFFIC CONTROL PROTEIN SEC15
169	IPI:IPI00163506.2	SLC2A9	Gene_Symbol=SLC2A9 solute carrier family 2, member 9 protein isoform 2
169	IPI:IPI00024031.1	SLC2A9	Gene_Symbol=SLC2A9 Solute carrier family 2, facilitated glucose transporter member 9
170	IPI:IPI00021817.1	PROC	Gene_Symbol=PROC Vitamin K-dependent protein C precursor
171	IPI:IPI00292218.4	MST1	Gene_Symbol=MST1 Hepatocyte growth factor-like protein precursor
171	IPI:IPI00873854.1	MSTP9	Gene_Symbol=MSTP9 64 kDa protein
171	IPI:IPI00384647.1	MST1	Gene_Symbol=MST1 Hepatocyte growth factor-like protein homolog
172	IPI:IPI00746694.1	C22orf32	Gene_Symbol=C22orf32 Similar to Cullin-associated NEDD8-dissociated protein 1
172	IPI:IPI00304676.5	INTS5	Gene_Symbol=INTS5 Integrator complex subunit 5
172	IPI:IPI00604431.1	CAND1	Gene_Symbol=CAND1 Isoform 2 of Cullin-associated NEDD8-dissociated protein 1
172	IPI:IPI00100160.3	CAND1	Gene_Symbol=CAND1 Isoform 1 of Cullin-associated NEDD8-dissociated protein 1
172	IPI:IPI00847620.1	LRRC43	Gene_Symbol=LRRC43 Isoform 1 of Leucine-rich repeat-containing protein 43
172	IPI:IPI00807469.1	SLC5A11	Gene_Symbol=SLC5A11 SLC5A11 protein
172	IPI:IPI00604769.1	INPP5B	Gene_Symbol=INPP5B Isoform 4 of Type II inositol-1,4,5-trisphosphate 5-phosphatase precursor
172	IPI:IPI00478901.2	INPP5B	Gene_Symbol=INPP5B 35 kDa protein
172	IPI:IPI00478376.2	INPP5B	Gene_Symbol=INPP5B Isoform 1 of Type II inositol-1,4,5-trisphosphate 5-phosphatase precursor
172	IPI:IPI00027228.1	PET112L	Gene_Symbol=PET112L Probable glutamyl-tRNA(Gln) amidotransferase subunit B, mitochondrial precursor
172	IPI:IPI00796255.1	LRRC43	Gene_Symbol=LRRC43 23 kDa protein
172	IPI:IPI00644537.1	SLC5A11	Gene_Symbol=SLC5A11 RKST1
172	IPI:IPI00553072.3	INPP5B	Gene_Symbol=INPP5B Isoform 2 of Type II inositol-1,4,5-trisphosphate 5-phosphatase precursor
172	IPI:IPI00445932.1	SLC5A11	Gene_Symbol=SLC5A11 Solute carrier family 5 member 11
172	IPI:IPI00410320.2	SLC5A11	Gene_Symbol=SLC5A11 Sodium-dependent glucose transporter
173	IPI:IPI00016699.4	MTFR1	Gene_Symbol=MTFR1 Mitochondrial fission regulator 1
174	IPI:IPI00644296.1	TNXB	Gene_Symbol=TNXB Tenascin XB
174	IPI:IPI00743248.5	TNXB	Gene_Symbol=TNXB DJ34F7.1.1
174	IPI:IPI00025276.1	TNXB	Gene_Symbol=TNXB Isoform XB of Tenascin-X precursor
174	IPI:IPI00744907.2	TNXB	Gene_Symbol=TNXB Tenascin-X
175	IPI:IPI00456642.3	HECTD3	Gene_Symbol=HECTD3 Isoform 1 of Probable E3 ubiquitin-protein ligase HECTD3
176	IPI:IPI00216520.1	ARFIP1	Gene_Symbol=ARFIP1 Isoform A of Arfaptin-1
176	IPI:IPI00021258.2	ARFIP1	Gene_Symbol=ARFIP1 Isoform B of Arfaptin-1
176	IPI:IPI00744919.1	ARFIP1	Gene_Symbol=ARFIP1 CDNA FLJ39190 fis, clone OCBBF2004647, highly similar to ARFAPTIN 1
177	IPI:IPI00383601.1	SIRT7	Gene_Symbol=SIRT7 Isoform 2 of NAD-dependent deacetylase sirtuin-7
177	IPI:IPI00334648.4	SIRT7	Gene_Symbol=SIRT7 Isoform 1 of NAD-dependent deacetylase sirtuin-7
178	IPI:IPI00373911.1	LOC388419	Gene_Symbol=LOC388419 Uncharacterized protein ENSP00000364515
179	IPI:IPI00010415.2	ACOT7	Gene_Symbol=ACOT7 Isoform 1 of Cytosolic acyl coenzyme A thioester hydrolase
180	IPI:IPI00007858.1	MYH13	Gene_Symbol=MYH13 Myosin-13
181	IPI:IPI00024023.1	PIGM	Gene_Symbol=PIGM GPI mannosyltransferase 1
182	IPI:IPI00413794.8	DOPEY1	Gene_Symbol=DOPEY1 Protein dopey-1
182	IPI:IPI00010903.2	DOPEY1	Gene_Symbol=DOPEY1 Dopey family member 1
183	IPI:IPI00009997.1	B3GNT1	Gene_Symbol=B3GNT1 N-acetyllactosaminide beta-1,3-N-acetylglucosaminyltransferase
184	IPI:IPI00014239.1	LRRC14	Gene_Symbol=LRRC14 Leucine-rich repeat-containing protein 14
185	IPI:IPI00514106.3	LEMD2	Gene_Symbol=LEMD2 Uncharacterized protein LEMD2
185	IPI:IPI00168336.1	LEMD2	Gene_Symbol=LEMD2 LEM domain-containing protein 2
186	IPI:IPI00216065.3	PROZ	Gene_Symbol=PROZ Isoform 2 of Vitamin K-dependent protein Z precursor
186	IPI:IPI00027843.1	PROZ	Gene_Symbol=PROZ Isoform 1 of Vitamin K-dependent protein Z precursor
187	IPI:IPI00455898.2	LOC642936	Gene_Symbol=LOC642936 similar to zinc finger protein 317
188	IPI:IPI00413822.3	GIT2	Gene_Symbol=GIT2 Isoform 11 of ARF GTPase-activating protein GIT2
188	IPI:IPI00413167.2	GIT2	Gene_Symbol=GIT2 Isoform 6 of ARF GTPase-activating protein GIT2
188	IPI:IPI00376496.1	GIT2	Gene_Symbol=GIT2 Isoform 10 of ARF GTPase-activating protein GIT2
188	IPI:IPI00238218.3	GIT2	Gene_Symbol=GIT2 Isoform 1 of ARF GTPase-activating protein GIT2
188	IPI:IPI00216997.1	GIT2	Gene_Symbol=GIT2 Isoform 8 of ARF GTPase-activating protein GIT2
188	IPI:IPI00216996.1	GIT2	Gene_Symbol=GIT2 Isoform 7 of ARF GTPase-activating protein GIT2
188	IPI:IPI00216994.1	GIT2	Gene_Symbol=GIT2 Isoform 5 of ARF GTPase-activating protein GIT2
188	IPI:IPI00216993.1	GIT2	Gene_Symbol=GIT2 Isoform 4 of ARF GTPase-activating protein GIT2
188	IPI:IPI00216991.1	GIT2	Gene_Symbol=GIT2 Isoform 3 of ARF GTPase-activating protein GIT2
188	IPI:IPI00186690.6	GIT2	Gene_Symbol=GIT2 Isoform 2 of ARF GTPase-activating protein GIT2
189	IPI:IPI00845345.1	FAM82C	Gene_Symbol=FAM82C Isoform 2 of Protein FAM82C
189	IPI:IPI00446735.2	FAM82C	Gene_Symbol=FAM82C Uncharacterized protein FAM82C
189	IPI:IPI00410079.3	FAM82C	Gene_Symbol=FAM82C Isoform 1 of Protein FAM82C
190	IPI:IPI00867587.1	ANKHD1	Gene_Symbol=ANKHD1 Isoform 4 of Ankyrin repeat and KH domain-containing protein 1
190	IPI:IPI00797397.1	ANKHD1;EIF4EBP3	Gene_Symbol=ANKHD1;EIF4EBP3 Isoform 1 of Ankyrin repeat and KH domain-containing protein 1
190	IPI:IPI00217442.2	ANKHD1-EIF4EBP3;EIF4EBP3	Gene_Symbol=ANKHD1-EIF4EBP3;EIF4EBP3 ANKHD1-EIF4EBP3 protein
190	IPI:IPI00798060.1	EIF4EBP3	Gene_Symbol=EIF4EBP3 167 kDa protein
