# Supplementary material for: PGCA: An algorithm to link protein groups created from MS/MS data
Source: PLoS One. 2017 May 31;12(5):e0177569. doi: 10.1371/journal.pone.0177569 (PMC5451011; doi:10.1371/journal.pone.0177569)
Supplement: S1 File — 4 iTRAQ experiments with technical replicates. (ZIP) [file pone.0177569.s004.zip › S3DataVal/A3.txt]

N	Accession	Gene	Name
1	IPI:IPI00783987.2	C3	Gene_Symbol=C3 Complement C3 precursor (Fragment)
2	IPI:IPI00022229.1	APOB	Gene_Symbol=APOB Apolipoprotein B-100 precursor
3	IPI:IPI00643525.1	C4A	Gene_Symbol=C4A Complement component 4A
3	IPI:IPI00654875.1	C4B	Gene_Symbol=C4B Complement C4-B precursor
3	IPI:IPI00032258.4	C4A;C4B	Gene_Symbol=C4A;C4B Complement C4-A precursor
4	IPI:IPI00478003.1	A2M	Gene_Symbol=A2M Alpha-2-macroglobulin precursor
5	IPI:IPI00017601.1	CP	Gene_Symbol=CP Ceruloplasmin precursor
6	IPI:IPI00021885.1	FGA	Gene_Symbol=FGA Isoform 1 of Fibrinogen alpha chain precursor
6	IPI:IPI00029717.1	FGA	Gene_Symbol=FGA Isoform 2 of Fibrinogen alpha chain precursor
7	IPI:IPI00298497.3	FGB	Gene_Symbol=FGB Fibrinogen beta chain precursor
8	IPI:IPI00029739.5	CFH	Gene_Symbol=CFH Isoform 1 of Complement factor H precursor
9	IPI:IPI00032291.2	C5	Gene_Symbol=C5 Complement C5 precursor
10	IPI:IPI00855785.1	FN1	Gene_Symbol=FN1 Isoform 15 of Fibronectin precursor
10	IPI:IPI00855777.1	FN1	Gene_Symbol=FN1 Isoform 14 of Fibronectin precursor
10	IPI:IPI00845263.1	FN1	Gene_Symbol=FN1 fibronectin 1 isoform 2 preproprotein
10	IPI:IPI00414283.5	FN1	Gene_Symbol=FN1 fibronectin 1 isoform 4 preproprotein
10	IPI:IPI00339228.1	FN1	Gene_Symbol=FN1 Isoform 8 of Fibronectin precursor
10	IPI:IPI00339227.4	FN1	Gene_Symbol=FN1 Isoform 7 of Fibronectin precursor
10	IPI:IPI00339223.1	FN1	Gene_Symbol=FN1 Isoform 3 of Fibronectin precursor
10	IPI:IPI00022418.1	FN1	Gene_Symbol=FN1 Isoform 1 of Fibronectin precursor
10	IPI:IPI00867588.1	FN1	Gene_Symbol=FN1 Isoform 13 of Fibronectin precursor
10	IPI:IPI00479723.3	FN1	Gene_Symbol=FN1 Isoform 10 of Fibronectin precursor
10	IPI:IPI00339225.1	FN1	Gene_Symbol=FN1 Isoform 5 of Fibronectin precursor
10	IPI:IPI00339319.1	FN1	Gene_Symbol=FN1 Isoform 11 of Fibronectin precursor
10	IPI:IPI00873210.1	FN1	Gene_Symbol=FN1 263 kDa protein
11	IPI:IPI00022488.1	HPX	Gene_Symbol=HPX Hemopexin precursor
12	IPI:IPI00294193.4	ITIH4	Gene_Symbol=ITIH4 Isoform 1 of Inter-alpha-trypsin inhibitor heavy chain H4 precursor
13	IPI:IPI00847179.1	APOA4	Gene_Symbol=APOA4 apolipoprotein A-IV precursor
14	IPI:IPI00549291.4	IGHM	Gene_Symbol=IGHM IGHM protein
14	IPI:IPI00884452.1	IGHM	Gene_Symbol=IGHM IGHM protein
14	IPI:IPI00884293.1	IGHM	Gene_Symbol=IGHM IGHM protein
14	IPI:IPI00884141.1	IGHM	Gene_Symbol=IGHM IGHM protein
14	IPI:IPI00883614.1	IGHM	Gene_Symbol=IGHM IGHM protein
14	IPI:IPI00479708.5	IGHM	Gene_Symbol=IGHM IGHM protein
14	IPI:IPI00828205.1	IGHM	Gene_Symbol=IGHM IGHM protein
14	IPI:IPI00884180.1	IGHM	Gene_Symbol=IGHM IGHM protein
14	IPI:IPI00477090.6	IGHM	Gene_Symbol=IGHM IGHM protein
15	IPI:IPI00639937.1	CFB	Gene_Symbol=CFB B-factor, properdin
15	IPI:IPI00019591.1	CFB	Gene_Symbol=CFB Isoform 1 of Complement factor B precursor (Fragment)
16	IPI:IPI00877703.1	FGG	Gene_Symbol=FGG 52 kDa protein
16	IPI:IPI00021891.5	FGG	Gene_Symbol=FGG Isoform Gamma-B of Fibrinogen gamma chain precursor
16	IPI:IPI00877792.1	FGG	Gene_Symbol=FGG 50 kDa protein
16	IPI:IPI00219713.1	FGG	Gene_Symbol=FGG Isoform Gamma-A of Fibrinogen gamma chain precursor
17	IPI:IPI00745872.2	ALB	Gene_Symbol=ALB Isoform 1 of Serum albumin precursor
17	IPI:IPI00022434.4	ALB	Gene_Symbol=ALB Uncharacterized protein ALB
18	IPI:IPI00797833.3	KNG1	Gene_Symbol=KNG1 Kininogen 1
18	IPI:IPI00215894.1	KNG1	Gene_Symbol=KNG1 Isoform LMW of Kininogen-1 precursor
18	IPI:IPI00032328.2	KNG1	Gene_Symbol=KNG1 Isoform HMW of Kininogen-1 precursor
19	IPI:IPI00019580.1	PLG	Gene_Symbol=PLG Plasminogen precursor
20	IPI:IPI00296608.6	C7	Gene_Symbol=C7 Complement component C7 precursor
21	IPI:IPI00847635.1	SERPINA3	Gene_Symbol=SERPINA3 Isoform 1 of Alpha-1-antichymotrypsin precursor
21	IPI:IPI00550991.3	SERPINA3	Gene_Symbol=SERPINA3 Alpha-1-antichymotrypsin precursor
22	IPI:IPI00742696.2	GC	Gene_Symbol=GC vitamin D-binding protein precursor
22	IPI:IPI00555812.4	GC	Gene_Symbol=GC Vitamin D-binding protein precursor
23	IPI:IPI00645038.1	ITIH2	Gene_Symbol=ITIH2 Inter-alpha (Globulin) inhibitor H2
23	IPI:IPI00305461.2	ITIH2	Gene_Symbol=ITIH2 Inter-alpha-trypsin inhibitor heavy chain H2 precursor
24	IPI:IPI00745089.2	A1BG	Gene_Symbol=A1BG alpha 1B-glycoprotein precursor
24	IPI:IPI00022895.7	A1BG	Gene_Symbol=A1BG Alpha-1B-glycoprotein precursor
25	IPI:IPI00879573.1	SERPIND1	Gene_Symbol=SERPIND1 Heparin cofactor 2 precursor
25	IPI:IPI00292950.4	SERPIND1	Gene_Symbol=SERPIND1 Serpin peptidase inhibitor, clade D (Heparin cofactor), member 1
26	IPI:IPI00292530.1	ITIH1	Gene_Symbol=ITIH1 Inter-alpha-trypsin inhibitor heavy chain H1 precursor
27	IPI:IPI00026314.1	GSN	Gene_Symbol=GSN Isoform 1 of Gelsolin precursor
27	IPI:IPI00646773.2	GSN	Gene_Symbol=GSN Isoform 2 of Gelsolin precursor
28	IPI:IPI00019943.1	AFM	Gene_Symbol=AFM Afamin precursor
29	IPI:IPI00022395.1	C9	Gene_Symbol=C9 Complement component C9 precursor
30	IPI:IPI00019568.1	F2	Gene_Symbol=F2 Prothrombin precursor (Fragment)
31	IPI:IPI00021841.1	APOA1	Gene_Symbol=APOA1 Apolipoprotein A-I precursor
32	IPI:IPI00795633.1	CLU	Gene_Symbol=CLU CLU
32	IPI:IPI00400826.1	CLU	Gene_Symbol=CLU clusterin isoform 1
32	IPI:IPI00291262.3	CLU	Gene_Symbol=CLU Clusterin precursor
33	IPI:IPI00291866.5	SERPING1	Gene_Symbol=SERPING1 Plasma protease C1 inhibitor precursor
33	IPI:IPI00879931.1	SERPING1	Gene_Symbol=SERPING1 cDNA FLJ78023, highly similar to Homo sapiens serine (or cysteine) proteinase inhibitor, clade G (C1inhibitor), member 1, (angioedema, hereditary) (SERPING1), mRNA
34	IPI:IPI00472610.2	IGHM	Gene_Symbol=IGHM IGHM protein
35	IPI:IPI00025426.2	PZP	Gene_Symbol=PZP Pregnancy zone protein precursor
36	IPI:IPI00296165.5	C1R;C17orf13;ACYP1	Gene_Symbol=C1R;C17orf13;ACYP1 Complement C1r subcomponent precursor
37	IPI:IPI00019581.1	F12	Gene_Symbol=F12 Coagulation factor XII precursor
38	IPI:IPI00009920.2	C6	Gene_Symbol=C6 Complement component 6 precursor
39	IPI:IPI00017696.1	C1S	Gene_Symbol=C1S Complement C1s subcomponent precursor
39	IPI:IPI00749179.2	C1S	Gene_Symbol=C1S Uncharacterized protein C1S
40	IPI:IPI00021842.1	APOE	Gene_Symbol=APOE Apolipoprotein E precursor
41	IPI:IPI00292946.1	SERPINA7	Gene_Symbol=SERPINA7 Thyroxine-binding globulin precursor
42	IPI:IPI00022391.1	APCS	Gene_Symbol=APCS Serum amyloid P-component precursor
43	IPI:IPI00029863.4	SERPINF2	Gene_Symbol=SERPINF2 SERPINF2 protein
43	IPI:IPI00879231.1	SERPINF2	Gene_Symbol=SERPINF2 Alpha-2-antiplasmin precursor
44	IPI:IPI00872555.2	CFI	Gene_Symbol=CFI cDNA FLJ76262, highly similar to Homo sapiens I factor (complement) (IF), mRNA
44	IPI:IPI00291867.3	CFI	Gene_Symbol=CFI Complement factor I precursor
45	IPI:IPI00303963.1	C2	Gene_Symbol=C2 Complement C2 precursor (Fragment)
46	IPI:IPI00654888.4	KLKB1	Gene_Symbol=KLKB1 Plasma kallikrein precursor
47	IPI:IPI00298828.3	APOH	Gene_Symbol=APOH Beta-2-glycoprotein 1 precursor
48	IPI:IPI00641737.1	HP	Gene_Symbol=HP Haptoglobin precursor
48	IPI:IPI00478493.3	HP	Gene_Symbol=HP HP protein
49	IPI:IPI00032220.3	AGT	Gene_Symbol=AGT Angiotensinogen precursor
50	IPI:IPI00430842.3	IGHV3OR16-13;IGHA1	Gene_Symbol=IGHV3OR16-13;IGHA1 IGHA1 protein
50	IPI:IPI00449920.1	IGHV3OR16-13;IGHA1	Gene_Symbol=IGHV3OR16-13;IGHA1 CDNA FLJ90170 fis, clone MAMMA1000370, highly similar to Ig alpha-1 chain C region
50	IPI:IPI00426060.3	IGHV3OR16-13;IGHA1	Gene_Symbol=IGHV3OR16-13;IGHA1 Putative uncharacterized protein DKFZp686J11235 (Fragment)
50	IPI:IPI00386879.1	IGHV3OR16-13;IGHA1	Gene_Symbol=IGHV3OR16-13;IGHA1 CDNA FLJ14473 fis, clone MAMMA1001080, highly similar to Homo sapiens SNC73 protein (SNC73) mRNA
50	IPI:IPI00744561.1	IGHV3OR16-13;IGHA1	Gene_Symbol=IGHV3OR16-13;IGHA1 IGHA1 protein
50	IPI:IPI00719233.1	IGHV3OR16-13;IGHA1	Gene_Symbol=IGHV3OR16-13;IGHA1 IGHA1 protein
50	IPI:IPI00423460.3	IGHV3OR16-13;IGHA1	Gene_Symbol=IGHV3OR16-13;IGHA1 Putative uncharacterized protein DKFZp686G21220 (Fragment)
51	IPI:IPI00876950.1	ITIH3	Gene_Symbol=ITIH3 Isoform 2 of Inter-alpha-trypsin inhibitor heavy chain H3 precursor
51	IPI:IPI00028413.8	ITIH3	Gene_Symbol=ITIH3 Isoform 1 of Inter-alpha-trypsin inhibitor heavy chain H3 precursor
51	IPI:IPI00873416.1	ITIH3	Gene_Symbol=ITIH3 Uncharacterized protein ITIH3
52	IPI:IPI00022431.1	AHSG	Gene_Symbol=AHSG Alpha-2-HS-glycoprotein precursor
52	IPI:IPI00795830.1	AHSG	Gene_Symbol=AHSG 29 kDa protein
53	IPI:IPI00021727.1	C4BPA	Gene_Symbol=C4BPA C4b-binding protein alpha chain precursor
54	IPI:IPI00010295.1	CPN1	Gene_Symbol=CPN1 Carboxypeptidase N catalytic chain precursor
55	IPI:IPI00011252.1	C8A	Gene_Symbol=C8A Complement component C8 alpha chain precursor
56	IPI:IPI00020996.3	IGFALS	Gene_Symbol=IGFALS Insulin-like growth factor-binding protein complex acid labile chain precursor
57	IPI:IPI00645849.1	ECM1	Gene_Symbol=ECM1 Extracellular matrix protein 1
57	IPI:IPI00003351.2	ECM1	Gene_Symbol=ECM1 Extracellular matrix protein 1 precursor
57	IPI:IPI00006969.2	ECM1	Gene_Symbol=ECM1 extracellular matrix protein 1 isoform 2 precursor
58	IPI:IPI00298971.1	VTN	Gene_Symbol=VTN Vitronectin precursor
59	IPI:IPI00032179.2	SERPINC1	Gene_Symbol=SERPINC1 Antithrombin III variant
60	IPI:IPI00022371.1	HRG	Gene_Symbol=HRG Histidine-rich glycoprotein precursor
61	IPI:IPI00006114.4	SERPINF1	Gene_Symbol=SERPINF1 Pigment epithelium-derived factor precursor
62	IPI:IPI00844536.2	RBP4	Gene_Symbol=RBP4 Uncharacterized protein RBP4
62	IPI:IPI00480192.1	RBP4	Gene_Symbol=RBP4 Retinol binding protein 4, plasma
62	IPI:IPI00022420.3	RBP4	Gene_Symbol=RBP4 Plasma retinol-binding protein precursor
63	IPI:IPI00328609.3	SERPINA4	Gene_Symbol=SERPINA4 Kallistatin precursor
64	IPI:IPI00738433.1	CPN2	Gene_Symbol=CPN2 similar to Carboxypeptidase N subunit 2 precursor
64	IPI:IPI00479116.1	CPN2	Gene_Symbol=CPN2 Carboxypeptidase N subunit 2 precursor
65	IPI:IPI00743766.2	FETUB	Gene_Symbol=FETUB Fetuin-B precursor
65	IPI:IPI00552199.3	FETUB	Gene_Symbol=FETUB GUGU beta form
66	IPI:IPI00798430.1	TF	Gene_Symbol=TF Transferrin variant (Fragment)
66	IPI:IPI00022463.1	TF	Gene_Symbol=TF Serotransferrin precursor
67	IPI:IPI00784865.1	IGK@	Gene_Symbol=IGK@ IGK@ protein
67	IPI:IPI00430820.1	IGKV1-5	Gene_Symbol=IGKV1-5 IGKV1-5 protein
67	IPI:IPI00845354.1	IGKC	Gene_Symbol=IGKC IGKC protein
67	IPI:IPI00784985.1	IGK@	Gene_Symbol=IGK@ IGK@ protein
68	IPI:IPI00020986.2	LUM	Gene_Symbol=LUM Lumican precursor
68	IPI:IPI00794403.1	LUM	Gene_Symbol=LUM 23 kDa protein
69	IPI:IPI00009028.1	CLEC3B	Gene_Symbol=CLEC3B Tetranectin precursor
69	IPI:IPI00792115.1	CLEC3B	Gene_Symbol=CLEC3B Putative uncharacterized protein DKFZp686H17246
70	IPI:IPI00643948.2	C1QB	Gene_Symbol=C1QB Complement component 1, q subcomponent, B chain
70	IPI:IPI00477992.1	C1QB	Gene_Symbol=C1QB complement component 1, q subcomponent, B chain precursor
71	IPI:IPI00004373.1	MBL2	Gene_Symbol=MBL2 Mannose-binding protein C precursor
72	IPI:IPI00025204.1	CD5L	Gene_Symbol=CD5L CD5 antigen-like precursor
73	IPI:IPI00873445.1	PROS1	Gene_Symbol=PROS1 80 kDa protein
73	IPI:IPI00294004.1	PROS1	Gene_Symbol=PROS1 Vitamin K-dependent protein S precursor
74	IPI:IPI00162735.3	ATRN	Gene_Symbol=ATRN Isoform 2 of Attractin precursor
74	IPI:IPI00027235.1	ATRN	Gene_Symbol=ATRN Isoform 1 of Attractin precursor
75	IPI:IPI00294395.1	C8B	Gene_Symbol=C8B Complement component C8 beta chain precursor
76	IPI:IPI00718819.2	IGLC1;IGLC3;IGLV2-14;IGLC2;IGL@	Gene_Symbol=IGLC1;IGLC3;IGLV2-14;IGLC2;IGL@ IGLV2-14 protein
76	IPI:IPI00658130.1	IGL@	Gene_Symbol=IGL@ IGL@ protein
76	IPI:IPI00883957.1	IGL@	Gene_Symbol=IGL@ IGL@ protein
76	IPI:IPI00830047.1	-	Gene_Symbol=- Uncharacterized protein ENSP00000374858 (Fragment)
76	IPI:IPI00829626.1	IGL@	Gene_Symbol=IGL@ IGL@ protein
76	IPI:IPI00827875.1	-	Gene_Symbol=- Lambda-chain precursor
76	IPI:IPI00816555.1	IGLV2-14	Gene_Symbol=IGLV2-14 IGLV2-14 protein
76	IPI:IPI00807428.1	-	Gene_Symbol=- Putative uncharacterized protein
76	IPI:IPI00785200.1	-	Gene_Symbol=- Putative uncharacterized protein
76	IPI:IPI00785196.1	-	Gene_Symbol=- Putative uncharacterized protein
76	IPI:IPI00785050.1	-	Gene_Symbol=- Putative uncharacterized protein
76	IPI:IPI00784935.1	IGL@	Gene_Symbol=IGL@ IGL@ protein
76	IPI:IPI00784519.1	-	Gene_Symbol=- Putative uncharacterized protein
76	IPI:IPI00744476.6	IGL@	Gene_Symbol=IGL@ IGL@ protein
76	IPI:IPI00719452.1	IGL@	Gene_Symbol=IGL@ IGL@ protein
76	IPI:IPI00555945.1	IGL@	Gene_Symbol=IGL@ IGL@ protein
76	IPI:IPI00550162.2	IGLV3-25	Gene_Symbol=IGLV3-25 IGLV3-25 protein
76	IPI:IPI00450309.1	IGL@	Gene_Symbol=IGL@ IGL@ protein
76	IPI:IPI00382938.3	IGLV4-3	Gene_Symbol=IGLV4-3 IGLV4-3 protein
76	IPI:IPI00154742.6	IGL@	Gene_Symbol=IGL@ IGL@ protein
76	IPI:IPI00642632.1	-	Gene_Symbol=- C7 protein
77	IPI:IPI00011264.1	CFHR1	Gene_Symbol=CFHR1 Complement factor H-related protein 1 precursor
77	IPI:IPI00167093.4	CFHR1	Gene_Symbol=CFHR1 complement factor H-related 1
77	IPI:IPI00883722.1	CFHR1	Gene_Symbol=CFHR1 FHR-1; complement Factor H-related protein 1
78	IPI:IPI00219583.1	SHBG	Gene_Symbol=SHBG Isoform 2 of Sex hormone-binding globulin precursor
78	IPI:IPI00023019.1	SHBG	Gene_Symbol=SHBG Isoform 1 of Sex hormone-binding globulin precursor
79	IPI:IPI00394992.1	PGLYRP2	Gene_Symbol=PGLYRP2 Isoform 2 of N-acetylmuramoyl-L-alanine amidase precursor
79	IPI:IPI00163207.1	PGLYRP2	Gene_Symbol=PGLYRP2 Isoform 1 of N-acetylmuramoyl-L-alanine amidase precursor
80	IPI:IPI00021856.3	APOC2	Gene_Symbol=APOC2 Apolipoprotein C-II precursor
81	IPI:IPI00011261.2	C8G	Gene_Symbol=C8G Complement component C8 gamma chain precursor
81	IPI:IPI00513935.1	C8G	Gene_Symbol=C8G Complement component 8, gamma polypeptide
82	IPI:IPI00759754.1	TTN	Gene_Symbol=TTN Isoform 1 of Titin
82	IPI:IPI00759542.1	TTN	Gene_Symbol=TTN Isoform 8 of Titin
82	IPI:IPI00023283.3	TTN	Gene_Symbol=TTN Isoform 2 of Titin
82	IPI:IPI00759637.1	TTN	Gene_Symbol=TTN Isoform 4 of Titin
82	IPI:IPI00749039.2	TTN	Gene_Symbol=TTN titin isoform N2-A
82	IPI:IPI00179357.2	TTN	Gene_Symbol=TTN Isoform 7 of Titin
82	IPI:IPI00759613.1	TTN	Gene_Symbol=TTN Isoform 5 of Titin
82	IPI:IPI00455173.4	TTN	Gene_Symbol=TTN Isoform 3 of Titin
82	IPI:IPI00375499.2	TTN	Gene_Symbol=TTN titin isoform novex-2
82	IPI:IPI00375498.2	TTN	Gene_Symbol=TTN titin isoform novex-1
82	IPI:IPI00412307.8	TTN	Gene_Symbol=TTN 2268 kDa protein
83	IPI:IPI00220327.3	KRT1	Gene_Symbol=KRT1 Keratin, type II cytoskeletal 1
84	IPI:IPI00006662.1	APOD	Gene_Symbol=APOD Apolipoprotein D precursor
85	IPI:IPI00215983.3	CA1	Gene_Symbol=CA1 Carbonic anhydrase 1
85	IPI:IPI00796435.1	CA1	Gene_Symbol=CA1 22 kDa protein
86	IPI:IPI00657670.1	-	Gene_Symbol=- 13 kDa protein
86	IPI:IPI00021857.1	APOC3	Gene_Symbol=APOC3 Apolipoprotein C-III precursor
86	IPI:IPI00657715.1	-	Gene_Symbol=- 6 kDa protein
87	IPI:IPI00884176.1	F13A1	Gene_Symbol=F13A1 coagulation factor XIII A1 subunit precursor
87	IPI:IPI00297550.8	F13A1	Gene_Symbol=F13A1 Coagulation factor XIII A chain precursor
88	IPI:IPI00472316.1	DMD	Gene_Symbol=DMD dystrophin Dp427p1 isoform
88	IPI:IPI00304639.2	DMD	Gene_Symbol=DMD Isoform 3 of Dystrophin
88	IPI:IPI00006091.2	DMD	Gene_Symbol=DMD Isoform 4 of Dystrophin
88	IPI:IPI00375141.1	DMD	Gene_Symbol=DMD dystrophin Dp427l isoform
88	IPI:IPI00304638.4	DMD	Gene_Symbol=DMD Isoform 1 of Dystrophin
88	IPI:IPI00220577.5	DMD	Gene_Symbol=DMD Isoform 2 of Dystrophin
89	IPI:IPI00027482.1	SERPINA6	Gene_Symbol=SERPINA6 Corticosteroid-binding globulin precursor
90	IPI:IPI00855835.1	-	Gene_Symbol=- Insulin-like growth factor binding protein 3 isoform b
90	IPI:IPI00556155.2	IGFBP3	Gene_Symbol=IGFBP3 insulin-like growth factor binding protein 3 isoform a precursor
90	IPI:IPI00018305.4	IGFBP3	Gene_Symbol=IGFBP3 Insulin-like growth factor-binding protein 3 precursor
90	IPI:IPI00444386.3	IGFBP3	Gene_Symbol=IGFBP3 CDNA FLJ45630 fis, clone CHONS2001287, moderately similar to INSULIN- LIKE GROWTH FACTOR BINDING PROTEIN 3
91	IPI:IPI00029193.1	HGFAC	Gene_Symbol=HGFAC Hepatocyte growth factor activator precursor
92	IPI:IPI00296176.2	F9	Gene_Symbol=F9 Coagulation factor IX precursor
93	IPI:IPI00642716.4	MYH7B	Gene_Symbol=MYH7B myosin, heavy polypeptide 7B, cardiac muscle, beta
94	IPI:IPI00020091.1	ORM2	Gene_Symbol=ORM2 Alpha-1-acid glycoprotein 2 precursor
94	IPI:IPI00022429.3	ORM1	Gene_Symbol=ORM1 Alpha-1-acid glycoprotein 1 precursor
95	IPI:IPI00007221.1	SERPINA5	Gene_Symbol=SERPINA5 Plasma serine protease inhibitor precursor
96	IPI:IPI00656111.1	PRG4	Gene_Symbol=PRG4 Isoform E of Proteoglycan-4 precursor
96	IPI:IPI00655927.1	PRG4	Gene_Symbol=PRG4 Isoform B of Proteoglycan-4 precursor
96	IPI:IPI00024825.2	PRG4	Gene_Symbol=PRG4 Isoform A of Proteoglycan-4 precursor
96	IPI:IPI00656092.1	PRG4	Gene_Symbol=PRG4 Isoform F of Proteoglycan-4 precursor
96	IPI:IPI00655976.1	PRG4	Gene_Symbol=PRG4 Isoform C of Proteoglycan-4 precursor
96	IPI:IPI00655676.1	PRG4	Gene_Symbol=PRG4 Isoform D of Proteoglycan-4 precursor
97	IPI:IPI00019359.3	KRT9	Gene_Symbol=KRT9 Keratin, type I cytoskeletal 9
98	IPI:IPI00829636.1	IGHD	Gene_Symbol=IGHD FLJ00382 protein (Fragment)
98	IPI:IPI00163446.3	IGHD	Gene_Symbol=IGHD IGHD protein
98	IPI:IPI00418422.3	IGHD	Gene_Symbol=IGHD IGHD protein
99	IPI:IPI00329775.7	CPB2	Gene_Symbol=CPB2 Isoform 1 of Carboxypeptidase B2 precursor
100	IPI:IPI00218949.1	CFHR2	Gene_Symbol=CFHR2 Isoform Short of Complement factor H-related protein 2 precursor
100	IPI:IPI00006154.1	CFHR2	Gene_Symbol=CFHR2 Isoform Long of Complement factor H-related protein 2 precursor
101	IPI:IPI00645234.1	SELP	Gene_Symbol=SELP Selectin P
101	IPI:IPI00644144.1	SELP	Gene_Symbol=SELP Selectin P
101	IPI:IPI00643835.1	SELP	Gene_Symbol=SELP Selectin P
101	IPI:IPI00640405.1	SELP	Gene_Symbol=SELP Selectin P
101	IPI:IPI00514796.1	SELP	Gene_Symbol=SELP Selectin P
101	IPI:IPI00514233.1	SELP	Gene_Symbol=SELP Selectin P
101	IPI:IPI00295339.3	SELP	Gene_Symbol=SELP P-selectin precursor
101	IPI:IPI00646956.1	SELP	Gene_Symbol=SELP Selectin P
101	IPI:IPI00218795.1	SELL	Gene_Symbol=SELL L-selectin precursor
101	IPI:IPI00645768.1	SELE	Gene_Symbol=SELE Selectin E
101	IPI:IPI00514728.1	SELE	Gene_Symbol=SELE Selectin E
101	IPI:IPI00514521.1	SELE	Gene_Symbol=SELE Selectin E
101	IPI:IPI00514342.1	SELE	Gene_Symbol=SELE Selectin E
101	IPI:IPI00296542.1	SELE	Gene_Symbol=SELE E-selectin precursor
102	IPI:IPI00553177.1	SERPINA1	Gene_Symbol=SERPINA1 Isoform 1 of Alpha-1-antitrypsin precursor
102	IPI:IPI00736763.1	SERPINA2	Gene_Symbol=SERPINA2 similar to Alpha-1-antitrypsin-related protein precursor
102	IPI:IPI00790784.2	SERPINA1	Gene_Symbol=SERPINA1 Isoform 2 of Alpha-1-antitrypsin precursor
102	IPI:IPI00869004.1	SERPINA1	Gene_Symbol=SERPINA1 Isoform 3 of Alpha-1-antitrypsin precursor
102	IPI:IPI00305457.5	SERPINA1	Gene_Symbol=SERPINA1 PRO2275
103	IPI:IPI00022394.2	C1QC	Gene_Symbol=C1QC Complement C1q subcomponent subunit C precursor
104	IPI:IPI00021854.1	APOA2	Gene_Symbol=APOA2 Apolipoprotein A-II precursor
105	IPI:IPI00022426.1	AMBP	Gene_Symbol=AMBP AMBP protein precursor
106	IPI:IPI00644296.1	TNXB	Gene_Symbol=TNXB Tenascin XB
106	IPI:IPI00743248.5	TNXB	Gene_Symbol=TNXB DJ34F7.1.1
106	IPI:IPI00025276.1	TNXB	Gene_Symbol=TNXB Isoform XB of Tenascin-X precursor
107	IPI:IPI00007199.4	SERPINA10	Gene_Symbol=SERPINA10 Protein Z-dependent protease inhibitor precursor
108	IPI:IPI00847381.1	SEPP1	Gene_Symbol=SEPP1 selenoprotein P isoform 2
108	IPI:IPI00029061.2	SEPP1	Gene_Symbol=SEPP1 Selenoprotein P precursor
108	IPI:IPI00798100.1	SEPP1	Gene_Symbol=SEPP1 Protein
109	IPI:IPI00023673.1	LGALS3BP	Gene_Symbol=LGALS3BP Galectin-3-binding protein precursor
110	IPI:IPI00025864.5	BCHE	Gene_Symbol=BCHE Cholinesterase precursor
111	IPI:IPI00028980.1	KIAA0133	Gene_Symbol=KIAA0133 Uncharacterized protein KIAA0133
112	IPI:IPI00798167.1	PON1	Gene_Symbol=PON1 32 kDa protein
112	IPI:IPI00218732.3	PON1	Gene_Symbol=PON1 Serum paraoxonase/arylesterase 1
113	IPI:IPI00060474.1	LRRC45	Gene_Symbol=LRRC45 Leucine-rich repeat-containing protein 45
113	IPI:IPI00787742.1	LRRC45	Gene_Symbol=LRRC45 similar to leucine rich repeat containing 45
114	IPI:IPI00470652.1	-	Gene_Symbol=- Single-chain Fv (Fragment)
114	IPI:IPI00382455.1	-	Gene_Symbol=- Ig heavy chain V-I region EU
114	IPI:IPI00829979.1	-	Gene_Symbol=- Uncharacterized protein ENSP00000375008
114	IPI:IPI00761159.1	IGHM	Gene_Symbol=IGHM IGHM protein
114	IPI:IPI00784894.1	-	Gene_Symbol=- Putative uncharacterized protein
114	IPI:IPI00785067.1	IGH@	Gene_Symbol=IGH@ IGH@ protein
114	IPI:IPI00423461.3	IGHA2	Gene_Symbol=IGHA2 Putative uncharacterized protein DKFZp686C02220 (Fragment)
114	IPI:IPI00383629.1	-	Gene_Symbol=- IgG VH protein precursor (Fragment)
114	IPI:IPI00830130.1	-	Gene_Symbol=- Rheumatoid factor RF-ET7
114	IPI:IPI00739205.3	LOC652102	Gene_Symbol=LOC652102 Ig heavy chain V-I region HG3 precursor
114	IPI:IPI00854745.1	-	Gene_Symbol=- Uncharacterized protein ENSP00000375019
114	IPI:IPI00854589.1	-	Gene_Symbol=- Uncharacterized protein ENSP00000375004
114	IPI:IPI00829701.1	-	Gene_Symbol=- Uncharacterized protein ENSP00000375014
114	IPI:IPI00419517.1	IGHV1-69	Gene_Symbol=IGHV1-69 IGHV1-69 protein
114	IPI:IPI00399379.3	-	Gene_Symbol=- Uncharacterized protein ENSP00000303034
114	IPI:IPI00386140.1	-	Gene_Symbol=- Ig heavy chain V-I region Mot
114	IPI:IPI00382682.1	-	Gene_Symbol=- Putative matrix cell adhesion molecule-3
114	IPI:IPI00382678.1	-	Gene_Symbol=- Putative uncharacterized protein
114	IPI:IPI00382472.1	-	Gene_Symbol=- Ig heavy chain V-I region SIE
114	IPI:IPI00009792.1	IGHV1OR15-1	Gene_Symbol=IGHV1OR15-1 Ig heavy chain V-I region V35 precursor
115	IPI:IPI00645213.1	APOM	Gene_Symbol=APOM Apolipoprotein M
115	IPI:IPI00514397.1	APOM	Gene_Symbol=APOM Apolipoprotein M
115	IPI:IPI00030739.1	APOM	Gene_Symbol=APOM Apolipoprotein M
116	IPI:IPI00016334.2	MCAM	Gene_Symbol=MCAM Isoform 1 of Cell surface glycoprotein MUC18 precursor
117	IPI:IPI00844400.1	C1QA	Gene_Symbol=C1QA 23 kDa protein
117	IPI:IPI00022392.1	C1QA	Gene_Symbol=C1QA Complement C1q subcomponent subunit A precursor
118	IPI:IPI00654755.3	HBB	Gene_Symbol=HBB Hemoglobin subunit beta
119	IPI:IPI00026199.1	GPX3	Gene_Symbol=GPX3 Glutathione peroxidase 3 precursor
120	IPI:IPI00012792.1	CDH5	Gene_Symbol=CDH5 Cadherin-5 precursor
121	IPI:IPI00844090.1	COL5A1	Gene_Symbol=COL5A1 Collagen alpha-1(V) chain precursor
121	IPI:IPI00848354.2	COL11A2	Gene_Symbol=COL11A2 Uncharacterized protein ENSP00000363829
121	IPI:IPI00413940.2	COL11A2	Gene_Symbol=COL11A2 Isoform 8 of Collagen alpha-2(XI) chain precursor
121	IPI:IPI00219927.2	COL11A2	Gene_Symbol=COL11A2 Isoform 7 of Collagen alpha-2(XI) chain precursor
121	IPI:IPI00219925.2	COL11A2	Gene_Symbol=COL11A2 Isoform 5 of Collagen alpha-2(XI) chain precursor
121	IPI:IPI00219924.2	COL11A2	Gene_Symbol=COL11A2 Isoform 4 of Collagen alpha-2(XI) chain precursor
121	IPI:IPI00219923.2	COL11A2	Gene_Symbol=COL11A2 Isoform 3 of Collagen alpha-2(XI) chain precursor
121	IPI:IPI00219922.2	COL11A2	Gene_Symbol=COL11A2 Isoform 2 of Collagen alpha-2(XI) chain precursor
121	IPI:IPI00011283.2	COL11A2	Gene_Symbol=COL11A2 Isoform 1 of Collagen alpha-2(XI) chain precursor
121	IPI:IPI00477611.1	COL5A1	Gene_Symbol=COL5A1 184 kDa protein
121	IPI:IPI00295575.1	COL11A1	Gene_Symbol=COL11A1 Isoform A of Collagen alpha-1(XI) chain precursor
121	IPI:IPI00218540.3	COL11A1	Gene_Symbol=COL11A1 Isoform C of Collagen alpha-1(XI) chain precursor
121	IPI:IPI00218539.3	COL11A1	Gene_Symbol=COL11A1 Isoform B of Collagen alpha-1(XI) chain precursor
121	IPI:IPI00844199.2	COL11A1	Gene_Symbol=COL11A1 Alpha 1 type XI collagen isoform C preproprotein variant
122	IPI:IPI00011460.1	SLC6A8	Gene_Symbol=SLC6A8 GABA/noradrenaline transporter
123	IPI:IPI00787629.1	LOC732390	Gene_Symbol=LOC732390 similar to Apolipoprotein
123	IPI:IPI00029168.1	LPA	Gene_Symbol=LPA Apolipoprotein
123	IPI:IPI00787909.1	LOC732436	Gene_Symbol=LOC732436 similar to Apolipoprotein
124	IPI:IPI00300725.7	KRT6A	Gene_Symbol=KRT6A Keratin, type II cytoskeletal 6A
124	IPI:IPI00299145.9	KRT6C	Gene_Symbol=KRT6C Keratin, type II cytoskeletal 6C
124	IPI:IPI00293665.8	KRT6B	Gene_Symbol=KRT6B Keratin, type II cytoskeletal 6B
124	IPI:IPI00021304.1	KRT2	Gene_Symbol=KRT2 Keratin, type II cytoskeletal 2 epidermal
124	IPI:IPI00290078.5	KRT4	Gene_Symbol=KRT4 keratin 4
124	IPI:IPI00797452.1	KRT4	Gene_Symbol=KRT4 33 kDa protein
124	IPI:IPI00796330.1	KRT6A	Gene_Symbol=KRT6A 18 kDa protein
125	IPI:IPI00178926.2	IGJ	Gene_Symbol=IGJ immunoglobulin J chain
126	IPI:IPI00790339.1	ACTG1;PSPHL	Gene_Symbol=ACTG1;PSPHL 22 kDa protein
126	IPI:IPI00796881.1	ACTG1;PSPHL	Gene_Symbol=ACTG1;PSPHL 16 kDa protein
126	IPI:IPI00023006.1	ACTC1	Gene_Symbol=ACTC1 Actin, alpha cardiac muscle 1
126	IPI:IPI00514530.5	ACTA1	Gene_Symbol=ACTA1 Uncharacterized protein ACTA1
126	IPI:IPI00025416.3	ACTG2	Gene_Symbol=ACTG2 Actin, gamma-enteric smooth muscle
126	IPI:IPI00021428.1	ACTA1	Gene_Symbol=ACTA1 Actin, alpha skeletal muscle
126	IPI:IPI00008603.1	ACTA2	Gene_Symbol=ACTA2 Actin, aortic smooth muscle
126	IPI:IPI00878173.1	ACTA1	Gene_Symbol=ACTA1 Actin, alpha 1, skeletal muscle
126	IPI:IPI00414057.3	ACTA1	Gene_Symbol=ACTA1 Actin alpha 1 skeletal muscle protein
126	IPI:IPI00021440.1	ACTG1;PSPHL	Gene_Symbol=ACTG1;PSPHL Actin, cytoplasmic 2
126	IPI:IPI00021439.1	ACTB	Gene_Symbol=ACTB Actin, cytoplasmic 1
126	IPI:IPI00645534.1	ACTA2	Gene_Symbol=ACTA2 Actin, alpha 2, smooth muscle, aorta
126	IPI:IPI00737449.1	LOC643386	Gene_Symbol=LOC643386 similar to actin, alpha 2, smooth muscle, aorta
126	IPI:IPI00737435.1	LOC643386	Gene_Symbol=LOC643386 similar to actin, alpha 2, smooth muscle, aorta
127	IPI:IPI00029260.2	CD14	Gene_Symbol=CD14 Monocyte differentiation antigen CD14 precursor
128	IPI:IPI00872573.1	C1RL	Gene_Symbol=C1RL 48 kDa protein
128	IPI:IPI00795055.1	C1RL	Gene_Symbol=C1RL CDNA FLJ14022 fis, clone HEMBA1003538, weakly similar to COMPLEMENT C1R COMPONENT
128	IPI:IPI00009793.3	C1RL	Gene_Symbol=C1RL Complement C1r-like protein
129	IPI:IPI00165171.1	DGCR14	Gene_Symbol=DGCR14 Protein DGCR14
130	IPI:IPI00844120.1	PEX6	Gene_Symbol=PEX6 Peroxin Pex6p
130	IPI:IPI00556483.1	PEX6	Gene_Symbol=PEX6 Peroxisomal biogenesis factor 6 variant (Fragment)
130	IPI:IPI00383261.1	PEX6	Gene_Symbol=PEX6 Peroxin Pex6p
130	IPI:IPI00299182.1	PEX6	Gene_Symbol=PEX6 Peroxisome assembly factor 2
131	IPI:IPI00479424.1	KLC1	Gene_Symbol=KLC1 Isoform J of Kinesin light chain 1
131	IPI:IPI00472303.1	KLC1	Gene_Symbol=KLC1 Isoform N of Kinesin light chain 1
131	IPI:IPI00337465.5	KLC1	Gene_Symbol=KLC1 Isoform P of Kinesin light chain 1
132	IPI:IPI00555752.2	C4BPB	Gene_Symbol=C4BPB Isoform 2 of C4b-binding protein beta chain precursor
132	IPI:IPI00025862.2	C4BPB	Gene_Symbol=C4BPB Isoform 1 of C4b-binding protein beta chain precursor
133	IPI:IPI00216065.3	PROZ	Gene_Symbol=PROZ Isoform 2 of Vitamin K-dependent protein Z precursor
133	IPI:IPI00027843.1	PROZ	Gene_Symbol=PROZ Isoform 1 of Vitamin K-dependent protein Z precursor
134	IPI:IPI00643034.2	PLTP	Gene_Symbol=PLTP Isoform 1 of Phospholipid transfer protein precursor
134	IPI:IPI00217778.1	PLTP	Gene_Symbol=PLTP Isoform 2 of Phospholipid transfer protein precursor
134	IPI:IPI00022733.3	PLTP	Gene_Symbol=PLTP 45 kDa protein
135	IPI:IPI00299503.2	GPLD1	Gene_Symbol=GPLD1 Isoform 1 of Phosphatidylinositol-glycan-specific phospholipase D precursor
136	IPI:IPI00021364.1	CFP	Gene_Symbol=CFP Properdin precursor
137	IPI:IPI00418163.3	C4B	Gene_Symbol=C4B C4B1
138	IPI:IPI00304273.2	APOA4	Gene_Symbol=APOA4 Apolipoprotein A-IV precursor
139	IPI:IPI00878609.1	ITIH4	Gene_Symbol=ITIH4 Protein
139	IPI:IPI00878152.1	ITIH4	Gene_Symbol=ITIH4 71 kDa protein
140	IPI:IPI00385264.1	-	Gene_Symbol=- Ig mu heavy chain disease protein
141	IPI:IPI00426051.3	-	Gene_Symbol=- Putative uncharacterized protein DKFZp686C15213
141	IPI:IPI00399007.5	IGHG2	Gene_Symbol=IGHG2 Putative uncharacterized protein DKFZp686I04196 (Fragment)
141	IPI:IPI00784942.1	-	Gene_Symbol=- Putative uncharacterized protein DKFZp686E23209
141	IPI:IPI00784807.1	-	Gene_Symbol=- Putative uncharacterized protein
141	IPI:IPI00829767.1	IGHG2	Gene_Symbol=IGHG2 Uncharacterized protein IGHG2 (Fragment)
142	IPI:IPI00440577.3	IGKV2-24	Gene_Symbol=IGKV2-24 IGKV2-24 protein
142	IPI:IPI00884433.1	-	Gene_Symbol=- 13 kDa protein
142	IPI:IPI00743194.2	-	Gene_Symbol=- Kappa light chain variable region (Fragment)
142	IPI:IPI00829827.1	-	Gene_Symbol=- Uncharacterized protein ENSP00000374804
142	IPI:IPI00829600.1	-	Gene_Symbol=- Uncharacterized protein ENSP00000374803
143	IPI:IPI00293565.4	FLT4	Gene_Symbol=FLT4 fms-related tyrosine kinase 4 isoform 1
143	IPI:IPI00337568.3	FLT4	Gene_Symbol=FLT4 Vascular endothelial growth factor receptor 3 precursor
143	IPI:IPI00555993.2	FLT4	Gene_Symbol=FLT4 Vascular endothelial growth factor receptor 3 variant
144	IPI:IPI00746623.2	HABP2	Gene_Symbol=HABP2 Hyaluronan-binding protein 2 precursor
145	IPI:IPI00829653.1	-	Gene_Symbol=- Uncharacterized protein ENSP00000374812
145	IPI:IPI00784430.3	IGKV3D-11	Gene_Symbol=IGKV3D-11 Similar to Ig kappa chain V-III region VG precursor
145	IPI:IPI00816799.1	-	Gene_Symbol=- Rheumatoid factor D5 light chain (Fragment)
146	IPI:IPI00788786.1	VWF	Gene_Symbol=VWF 309 kDa protein
146	IPI:IPI00023014.1	VWF	Gene_Symbol=VWF von Willebrand factor precursor
147	IPI:IPI00748504.2	LOC348751	Gene_Symbol=LOC348751 hypothetical protein isoform 2
148	IPI:IPI00790024.1	C20orf175	Gene_Symbol=C20orf175 Isoform 1 of Uncharacterized protein C20orf175
148	IPI:IPI00168750.3	C20orf175	Gene_Symbol=C20orf175 FLJ00360 protein (Fragment)
149	IPI:IPI00164215.4	TSPYL1	Gene_Symbol=TSPYL1 Testis-specific Y-encoded-like protein 1
150	IPI:IPI00829826.1	MED1	Gene_Symbol=MED1 Isoform 1 of Mediator of RNA polymerase II transcription subunit 1
150	IPI:IPI00790747.1	MED1	Gene_Symbol=MED1 Isoform 2 of Mediator of RNA polymerase II transcription subunit 1
151	IPI:IPI00296534.1	FBLN1	Gene_Symbol=FBLN1 Isoform D of Fibulin-1 precursor
152	IPI:IPI00032311.4	LBP	Gene_Symbol=LBP Lipopolysaccharide-binding protein precursor
153	IPI:IPI00000230.6	TPM1	Gene_Symbol=TPM1 tropomyosin 1 alpha chain isoform 2
153	IPI:IPI00604537.2	TPM1	Gene_Symbol=TPM1 tropomyosin 1 alpha chain isoform 3
153	IPI:IPI00455050.1	TPM1	Gene_Symbol=TPM1 Sarcomeric tropomyosin kappa
153	IPI:IPI00014581.1	TPM1	Gene_Symbol=TPM1 Isoform 1 of Tropomyosin alpha-1 chain
154	IPI:IPI00479145.2	KRT19	Gene_Symbol=KRT19 Keratin, type I cytoskeletal 19
155	IPI:IPI00442076.1	ADAMTS18	Gene_Symbol=ADAMTS18 CDNA FLJ16501 fis, clone FEBRA2006519, weakly similar to Mus musculus papilin mRNA
156	IPI:IPI00143888.1	ATP6V1G3	Gene_Symbol=ATP6V1G3 ATPase, H+ transporting, lysosomal, V1 subunit G3 isoform b
157	IPI:IPI00019399.1	SAA4	Gene_Symbol=SAA4 Serum amyloid A-4 protein precursor
158	IPI:IPI00552578.2	SAA1;SAA2	Gene_Symbol=SAA1;SAA2 Serum amyloid A protein precursor
158	IPI:IPI00006146.4	SAA1;SAA2	Gene_Symbol=SAA1;SAA2 serum amyloid A2
159	IPI:IPI00387120.1	-	Gene_Symbol=- Ig kappa chain V-IV region Len
159	IPI:IPI00386133.1	-	Gene_Symbol=- Ig kappa chain V-IV region B17 precursor
159	IPI:IPI00386132.1	-	Gene_Symbol=- Ig kappa chain V-IV region JI precursor
159	IPI:IPI00385143.1	-	Gene_Symbol=- Microfibrillar protein 2 (Fragment)
159	IPI:IPI00026197.7	IGKV4-1	Gene_Symbol=IGKV4-1 Similar to Ig kappa chain V-IV region precursor
160	IPI:IPI00385557.1	-	Gene_Symbol=- Ig heavy chain V-II region SESS precursor
160	IPI:IPI00382534.1	-	Gene_Symbol=- Ig heavy chain V-II region OU
161	IPI:IPI00029235.1	IGFBP6	Gene_Symbol=IGFBP6 Insulin-like growth factor-binding protein 6 precursor
162	IPI:IPI00022331.1	LCAT	Gene_Symbol=LCAT Phosphatidylcholine-sterol acyltransferase precursor
163	IPI:IPI00021817.1	PROC	Gene_Symbol=PROC Vitamin K-dependent protein C precursor
164	IPI:IPI00009865.2	KRT10	Gene_Symbol=KRT10 Keratin, type I cytoskeletal 10
165	IPI:IPI00413822.3	GIT2	Gene_Symbol=GIT2 Isoform 11 of ARF GTPase-activating protein GIT2
165	IPI:IPI00413167.2	GIT2	Gene_Symbol=GIT2 Isoform 6 of ARF GTPase-activating protein GIT2
165	IPI:IPI00376496.1	GIT2	Gene_Symbol=GIT2 Isoform 10 of ARF GTPase-activating protein GIT2
165	IPI:IPI00238218.3	GIT2	Gene_Symbol=GIT2 Isoform 1 of ARF GTPase-activating protein GIT2
165	IPI:IPI00216997.1	GIT2	Gene_Symbol=GIT2 Isoform 8 of ARF GTPase-activating protein GIT2
165	IPI:IPI00216996.1	GIT2	Gene_Symbol=GIT2 Isoform 7 of ARF GTPase-activating protein GIT2
165	IPI:IPI00216994.1	GIT2	Gene_Symbol=GIT2 Isoform 5 of ARF GTPase-activating protein GIT2
165	IPI:IPI00216993.1	GIT2	Gene_Symbol=GIT2 Isoform 4 of ARF GTPase-activating protein GIT2
165	IPI:IPI00216991.1	GIT2	Gene_Symbol=GIT2 Isoform 3 of ARF GTPase-activating protein GIT2
165	IPI:IPI00186690.6	GIT2	Gene_Symbol=GIT2 Isoform 2 of ARF GTPase-activating protein GIT2
165	IPI:IPI00216998.2	GIT2	Gene_Symbol=GIT2 Isoform 9 of ARF GTPase-activating protein GIT2
166	IPI:IPI00760551.1	TMUB2	Gene_Symbol=TMUB2 Isoform 2 of Transmembrane and ubiquitin-like domain-containing protein 2
166	IPI:IPI00743888.2	TMUB2	Gene_Symbol=TMUB2 Isoform 1 of Transmembrane and ubiquitin-like domain-containing protein 2
166	IPI:IPI00645431.2	BAT3	Gene_Symbol=BAT3 Isoform 3 of Large proline-rich protein BAT3
166	IPI:IPI00641784.1	BAT3	Gene_Symbol=BAT3 HLA-B associated transcript 3
166	IPI:IPI00641333.1	BAT3	Gene_Symbol=BAT3 114 kDa protein
166	IPI:IPI00640922.1	BAT3	Gene_Symbol=BAT3 Isoform 2 of Large proline-rich protein BAT3
166	IPI:IPI00465128.4	BAT3	Gene_Symbol=BAT3 Isoform 1 of Large proline-rich protein BAT3
166	IPI:IPI00642962.1	BAT3	Gene_Symbol=BAT3 HLA-B associated transcript 3
166	IPI:IPI00513728.2	BAT3	Gene_Symbol=BAT3 HLA-B associated transcript 3
166	IPI:IPI00788873.1	BAT3	Gene_Symbol=BAT3 HLA-B associated transcript 3
166	IPI:IPI00641833.2	BAT3	Gene_Symbol=BAT3 HLA-B associated transcript 3
166	IPI:IPI00871480.1	UBL3	Gene_Symbol=UBL3 13 kDa protein
166	IPI:IPI00795787.1	BAT3	Gene_Symbol=BAT3 HLA-B associated transcript 3
166	IPI:IPI00795207.1	BAT3	Gene_Symbol=BAT3 HLA-B associated transcript 3
166	IPI:IPI00793299.1	BAT3	Gene_Symbol=BAT3 HLA-B associated transcript 3
166	IPI:IPI00792708.1	BAT3	Gene_Symbol=BAT3 HLA-B associated transcript 3
166	IPI:IPI00790683.1	BAT3	Gene_Symbol=BAT3 HLA-B associated transcript 3
166	IPI:IPI00026669.1	UBL3	Gene_Symbol=UBL3 Ubiquitin-like protein 3 precursor
167	IPI:IPI00001790.5	KIAA1450	Gene_Symbol=KIAA1450 hypothetical protein LOC57600
168	IPI:IPI00855761.2	SBF1	Gene_Symbol=SBF1 209 kDa protein
168	IPI:IPI00218397.3	SBF1	Gene_Symbol=SBF1 Isoform 4 of Myotubularin-related protein 5
168	IPI:IPI00029446.3	SBF1	Gene_Symbol=SBF1 Isoform 1 of Myotubularin-related protein 5
169	IPI:IPI00873517.1	MYT1	Gene_Symbol=MYT1 128 kDa protein
170	IPI:IPI00639929.2	ENTPD6	Gene_Symbol=ENTPD6 Ectonucleoside triphosphate diphosphohydrolase 6
170	IPI:IPI00514421.4	ENTPD6	Gene_Symbol=ENTPD6 Ectonucleoside triphosphate diphosphohydrolase 6
170	IPI:IPI00478478.5	ENTPD6	Gene_Symbol=ENTPD6 ectonucleoside triphosphate diphosphohydrolase 6 isoform 2
170	IPI:IPI00025295.2	ENTPD6	Gene_Symbol=ENTPD6 Ectonucleoside triphosphate diphosphohydrolase 6
170	IPI:IPI00643738.2	ENTPD6	Gene_Symbol=ENTPD6 Ectonucleoside triphosphate diphosphohydrolase 6
170	IPI:IPI00642337.1	ENTPD6	Gene_Symbol=ENTPD6 Ectonucleoside triphosphate diphosphohydrolase 6
170	IPI:IPI00514953.3	ENTPD6	Gene_Symbol=ENTPD6 Ectonucleoside triphosphate diphosphohydrolase 6
170	IPI:IPI00513843.3	ENTPD6	Gene_Symbol=ENTPD6 Ectonucleoside triphosphate diphosphohydrolase 6
170	IPI:IPI00514063.4	ENTPD6	Gene_Symbol=ENTPD6 Ectonucleoside triphosphate diphosphohydrolase 6
170	IPI:IPI00215952.4	ENTPD5	Gene_Symbol=ENTPD5 Ectonucleoside triphosphate diphosphohydrolase 5 precursor
171	IPI:IPI00646961.2	HDX	Gene_Symbol=HDX Isoform 1 of Highly divergent homeobox
171	IPI:IPI00853395.1	GTF2IRD2B	Gene_Symbol=GTF2IRD2B Transcription factor GTF2IRD2 beta isoform 1
171	IPI:IPI00401789.2	HDX	Gene_Symbol=HDX Isoform 2 of Highly divergent homeobox
171	IPI:IPI00293242.1	GTF2I	Gene_Symbol=GTF2I Isoform 2 of General transcription factor II-I
171	IPI:IPI00217450.1	GTF2I	Gene_Symbol=GTF2I Isoform 4 of General transcription factor II-I
171	IPI:IPI00217449.1	GTF2I	Gene_Symbol=GTF2I Isoform 3 of General transcription factor II-I
171	IPI:IPI00054042.1	GTF2I	Gene_Symbol=GTF2I Isoform 1 of General transcription factor II-I
171	IPI:IPI00879176.1	GTF2IRD2	Gene_Symbol=GTF2IRD2 Putative uncharacterized protein DKFZp434O1635
171	IPI:IPI00874067.1	GTF2IRD2B	Gene_Symbol=GTF2IRD2B 52 kDa protein
171	IPI:IPI00872281.1	-	Gene_Symbol=- Uncharacterized protein GTF2IRD2P
171	IPI:IPI00787211.1	RP11-301J16.2	Gene_Symbol=RP11-301J16.2 similar to general transcription factor II I
171	IPI:IPI00783481.1	GTF2IRD2P	Gene_Symbol=GTF2IRD2P Similar to General transcription factor II-I (GTFII-I) (TFII-I) (Bruton tyrosine kinase-associated protein 135) (BTK-associated protein 135) (BAP-135) (SRF-Phox1-interacting protein) (SPIN) (Williams-Beuren syndrome chromosome region 6 protein). Isoform 3
171	IPI:IPI00741591.2	LOC651101	Gene_Symbol=LOC651101 similar to GTF2I repeat domain containing 2
171	IPI:IPI00514156.4	RP11-301J16.2	Gene_Symbol=RP11-301J16.2 similar to General transcription factor II-I
171	IPI:IPI00478385.3	GTF2IRD2	Gene_Symbol=GTF2IRD2 GTF2I repeat domain containing 2
171	IPI:IPI00432873.1	GTF2IRD2	Gene_Symbol=GTF2IRD2 GTF2IRD2 protein
171	IPI:IPI00398199.3	GTF2IRD2B	Gene_Symbol=GTF2IRD2B GTF2I repeat domain containing 2B
171	IPI:IPI00329161.1	GTF2IRD2;GTF2IRD2B	Gene_Symbol=GTF2IRD2;GTF2IRD2B GTF2IRD2 protein
172	IPI:IPI00024023.1	PIGM	Gene_Symbol=PIGM GPI mannosyltransferase 1
173	IPI:IPI00479529.2	KIF13B	Gene_Symbol=KIF13B KIF13B protein
173	IPI:IPI00021753.5	KIF13B	Gene_Symbol=KIF13B Kinesin-like protein KIF13B
174	IPI:IPI00386035.1	-	Gene_Symbol=- Profilaggrin (Fragment)
175	IPI:IPI00872997.1	KIF21B	Gene_Symbol=KIF21B Isoform 1 of Kinesin-like protein KIF21B
175	IPI:IPI00644778.2	KIF21B	Gene_Symbol=KIF21B Isoform 2 of Kinesin-like protein KIF21B
175	IPI:IPI00397809.4	KIF21B	Gene_Symbol=KIF21B Kinesin-like protein KIF21B variant
176	IPI:IPI00328550.3	THBS4	Gene_Symbol=THBS4 Thrombospondin-4 precursor
176	IPI:IPI00643348.2	COMP	Gene_Symbol=COMP 80 kDa protein
176	IPI:IPI00028030.3	COMP	Gene_Symbol=COMP Cartilage oligomeric matrix protein precursor
177	IPI:IPI00876888.1	-	Gene_Symbol=- cDNA FLJ78387
177	IPI:IPI00884004.1	-	Gene_Symbol=- Rheumatoid factor RF-ET12 (Fragment)
177	IPI:IPI00829841.1	-	Gene_Symbol=- 13 kDa protein
177	IPI:IPI00829590.1	-	Gene_Symbol=- Uncharacterized protein ENSP00000375044
177	IPI:IPI00783184.1	-	Gene_Symbol=- Immunglobulin heavy chain variable region (Fragment)
177	IPI:IPI00477804.4	-	Gene_Symbol=- Immunglobulin heavy chain variable region (Fragment)
177	IPI:IPI00384404.4	-	Gene_Symbol=- Rheumatoid factor RF-ET9 (Fragment)
177	IPI:IPI00883765.1	-	Gene_Symbol=- Similar to Immunglobulin heavy chain variable region
177	IPI:IPI00827892.1	-	Gene_Symbol=- VH87-2 protein (Fragment)
177	IPI:IPI00783024.1	-	Gene_Symbol=- Myosin-reactive immunoglobulin heavy chain variable region (Fragment)
178	IPI:IPI00878288.1	ATG2A	Gene_Symbol=ATG2A Isoform 3 of Autophagy-related protein 2 homolog A
178	IPI:IPI00304926.8	ATG2A	Gene_Symbol=ATG2A Isoform 1 of Autophagy-related protein 2 homolog A
179	IPI:IPI00550069.3	RNH1	Gene_Symbol=RNH1 Ribonuclease inhibitor
180	IPI:IPI00306912.3	NPFFR2	Gene_Symbol=NPFFR2 Isoform 1 of Neuropeptide FF receptor 2
180	IPI:IPI00221215.1	NPFFR2	Gene_Symbol=NPFFR2 Isoform 4 of Neuropeptide FF receptor 2
181	IPI:IPI00744557.2	RP1-21O18.1	Gene_Symbol=RP1-21O18.1 kazrin isoform E
181	IPI:IPI00878821.2	RP1-21O18.1	Gene_Symbol=RP1-21O18.1 CDNA FLJ43806 fis, clone TESTI4001100
182	IPI:IPI00010471.5	LCP1	Gene_Symbol=LCP1 Plastin-2
183	IPI:IPI00844156.2	SERPINC1	Gene_Symbol=SERPINC1 SERPINC1 protein
184	IPI:IPI00455619.2	FLJ44606	Gene_Symbol=FLJ44606 Uncharacterized protein ENSP00000296662
185	IPI:IPI00456492.2	CROCC	Gene_Symbol=CROCC Isoform 1 of Rootletin
185	IPI:IPI00644892.4	CROCC	Gene_Symbol=CROCC Isoform 2 of Rootletin
186	IPI:IPI00001636.1	ATXN10	Gene_Symbol=ATXN10 Ataxin-10
187	IPI:IPI00794184.1	CP	Gene_Symbol=CP 97 kDa protein
188	IPI:IPI00874188.1	SLC6A10P	Gene_Symbol=SLC6A10P CDNA FLJ43855 fis, clone TESTI4007163, highly similar to Sodium- and chloride-dependent creatine transporter 2
189	IPI:IPI00867587.1	ANKHD1	Gene_Symbol=ANKHD1 Isoform 4 of Ankyrin repeat and KH domain-containing protein 1
189	IPI:IPI00797397.1	ANKHD1;EIF4EBP3	Gene_Symbol=ANKHD1;EIF4EBP3 Isoform 1 of Ankyrin repeat and KH domain-containing protein 1
189	IPI:IPI00217442.2	ANKHD1-EIF4EBP3;EIF4EBP3	Gene_Symbol=ANKHD1-EIF4EBP3;EIF4EBP3 ANKHD1-EIF4EBP3 protein
189	IPI:IPI00798060.1	EIF4EBP3	Gene_Symbol=EIF4EBP3 167 kDa protein
190	IPI:IPI00006025.1	SART3	Gene_Symbol=SART3 Isoform 1 of Squamous cell carcinoma antigen recognized by T-cells 3
190	IPI:IPI00719256.1	SART3	Gene_Symbol=SART3 Isoform 2 of Squamous cell carcinoma antigen recognized by T-cells 3
191	IPI:IPI00847283.1	MAP3K6	Gene_Symbol=MAP3K6 Isoform 3 of Mitogen-activated protein kinase kinase kinase 6
191	IPI:IPI00418221.3	MAP3K6	Gene_Symbol=MAP3K6 Isoform 1 of Mitogen-activated protein kinase kinase kinase 6
192	IPI:IPI00376886.7	PPM1J	Gene_Symbol=PPM1J Isoform 1 of Protein phosphatase 1J
192	IPI:IPI00844458.2	PPM1J	Gene_Symbol=PPM1J Isoform 2 of Protein phosphatase 1J
193	IPI:IPI00872497.2	EI24	Gene_Symbol=EI24 cDNA FLJ76910, highly similar to Homo sapiens etoposide induced 2.4 mRNA (EI24), transcript variant 1, mRNA
193	IPI:IPI00478368.1	EI24	Gene_Symbol=EI24 etoposide induced 2.4 isoform 2
193	IPI:IPI00023185.1	EI24	Gene_Symbol=EI24 Etoposide-induced protein 2.4
194	IPI:IPI00873871.1	-	Gene_Symbol=- Uncharacterized protein ENSP00000381806 (Fragment)
195	IPI:IPI00828004.1	COL18A1	Gene_Symbol=COL18A1 Multi-functional protein MFP
196	IPI:IPI00479801.1	TCHH	Gene_Symbol=TCHH Trichohyalin
197	IPI:IPI00220628.1	AKAP9	Gene_Symbol=AKAP9 Isoform 6 of A-kinase anchor protein 9
197	IPI:IPI00220627.1	AKAP9	Gene_Symbol=AKAP9 Isoform 5 of A-kinase anchor protein 9
197	IPI:IPI00220625.1	AKAP9	Gene_Symbol=AKAP9 Isoform 3 of A-kinase anchor protein 9
197	IPI:IPI00220624.2	AKAP9	Gene_Symbol=AKAP9 A-kinase anchor protein 9 (Protein kinase A-anchoring protein 9) (PRKA9) (A-kinase anchor protein 450 kDa) (AKAP 450) (A-kinase anchor protein 350 kDa) (AKAP 350) (hgAKAP 350) (AKAP 120-like protein) (Protein hyperion) (Protein yotiao) (Centrosome- and Golgi-localized PKN-associated protein) (CG-NAP). Isoform 2
197	IPI:IPI00019223.3	AKAP9	Gene_Symbol=AKAP9 Isoform 1 of A-kinase anchor protein 9
198	IPI:IPI00413794.8	DOPEY1	Gene_Symbol=DOPEY1 Protein dopey-1
198	IPI:IPI00010903.2	DOPEY1	Gene_Symbol=DOPEY1 Dopey family member 1
199	IPI:IPI00292218.4	MST1	Gene_Symbol=MST1 Hepatocyte growth factor-like protein precursor
200	IPI:IPI00001485.2	BMP15	Gene_Symbol=BMP15 Bone morphogenetic protein 15 precursor
201	IPI:IPI00748916.2	DOCK11	Gene_Symbol=DOCK11 Dedicator of cytokinesis protein 11
201	IPI:IPI00411452.3	DOCK11	Gene_Symbol=DOCK11 Uncharacterized protein DOCK11
202	IPI:IPI00411901.6	DLG5	Gene_Symbol=DLG5 Isoform 1 of Disks large homolog 5
202	IPI:IPI00854821.1	DLG5	Gene_Symbol=DLG5 Isoform 4 of Disks large homolog 5
203	IPI:IPI00419279.1	LDOC1L	Gene_Symbol=LDOC1L Protein LDOC1L
