# Supplementary material for: PGCA: An algorithm to link protein groups created from MS/MS data
Source: PLoS One. 2017 May 31;12(5):e0177569. doi: 10.1371/journal.pone.0177569 (PMC5451011; doi:10.1371/journal.pone.0177569)
Supplement: S1 File — 4 iTRAQ experiments with technical replicates. (ZIP) [file pone.0177569.s004.zip › S3DataVal/A4.txt]

N	Accession	Gene	Name
1	IPI:IPI00022229.1	APOB	Gene_Symbol=APOB Apolipoprotein B-100 precursor
2	IPI:IPI00783987.2	C3	Gene_Symbol=C3 Complement C3 precursor (Fragment)
3	IPI:IPI00643525.1	C4A	Gene_Symbol=C4A Complement component 4A
3	IPI:IPI00654875.1	C4B	Gene_Symbol=C4B Complement C4-B precursor
3	IPI:IPI00032258.4	C4A;C4B	Gene_Symbol=C4A;C4B Complement C4-A precursor
4	IPI:IPI00478003.1	A2M	Gene_Symbol=A2M Alpha-2-macroglobulin precursor
5	IPI:IPI00029717.1	FGA	Gene_Symbol=FGA Isoform 2 of Fibrinogen alpha chain precursor
5	IPI:IPI00021885.1	FGA	Gene_Symbol=FGA Isoform 1 of Fibrinogen alpha chain precursor
6	IPI:IPI00017601.1	CP	Gene_Symbol=CP Ceruloplasmin precursor
7	IPI:IPI00298497.3	FGB	Gene_Symbol=FGB Fibrinogen beta chain precursor
8	IPI:IPI00029739.5	CFH	Gene_Symbol=CFH Isoform 1 of Complement factor H precursor
9	IPI:IPI00855785.1	FN1	Gene_Symbol=FN1 Isoform 15 of Fibronectin precursor
9	IPI:IPI00855777.1	FN1	Gene_Symbol=FN1 Isoform 14 of Fibronectin precursor
9	IPI:IPI00845263.1	FN1	Gene_Symbol=FN1 fibronectin 1 isoform 2 preproprotein
9	IPI:IPI00414283.5	FN1	Gene_Symbol=FN1 fibronectin 1 isoform 4 preproprotein
9	IPI:IPI00339228.1	FN1	Gene_Symbol=FN1 Isoform 8 of Fibronectin precursor
9	IPI:IPI00339227.4	FN1	Gene_Symbol=FN1 Isoform 7 of Fibronectin precursor
9	IPI:IPI00339223.1	FN1	Gene_Symbol=FN1 Isoform 3 of Fibronectin precursor
9	IPI:IPI00022418.1	FN1	Gene_Symbol=FN1 Isoform 1 of Fibronectin precursor
9	IPI:IPI00867588.1	FN1	Gene_Symbol=FN1 Isoform 13 of Fibronectin precursor
9	IPI:IPI00479723.3	FN1	Gene_Symbol=FN1 Isoform 10 of Fibronectin precursor
9	IPI:IPI00339225.1	FN1	Gene_Symbol=FN1 Isoform 5 of Fibronectin precursor
10	IPI:IPI00022488.1	HPX	Gene_Symbol=HPX Hemopexin precursor
11	IPI:IPI00032291.2	C5	Gene_Symbol=C5 Complement C5 precursor
12	IPI:IPI00294193.4	ITIH4	Gene_Symbol=ITIH4 Isoform 1 of Inter-alpha-trypsin inhibitor heavy chain H4 precursor
12	IPI:IPI00218192.2	ITIH4	Gene_Symbol=ITIH4 Isoform 2 of Inter-alpha-trypsin inhibitor heavy chain H4 precursor
13	IPI:IPI00877703.1	FGG	Gene_Symbol=FGG 52 kDa protein
13	IPI:IPI00021891.5	FGG	Gene_Symbol=FGG Isoform Gamma-B of Fibrinogen gamma chain precursor
13	IPI:IPI00877792.1	FGG	Gene_Symbol=FGG 50 kDa protein
13	IPI:IPI00219713.1	FGG	Gene_Symbol=FGG Isoform Gamma-A of Fibrinogen gamma chain precursor
14	IPI:IPI00847635.1	SERPINA3	Gene_Symbol=SERPINA3 Isoform 1 of Alpha-1-antichymotrypsin precursor
14	IPI:IPI00550991.3	SERPINA3	Gene_Symbol=SERPINA3 Alpha-1-antichymotrypsin precursor
15	IPI:IPI00032328.2	KNG1	Gene_Symbol=KNG1 Isoform HMW of Kininogen-1 precursor
15	IPI:IPI00797833.3	KNG1	Gene_Symbol=KNG1 Kininogen 1
15	IPI:IPI00215894.1	KNG1	Gene_Symbol=KNG1 Isoform LMW of Kininogen-1 precursor
16	IPI:IPI00639937.1	CFB	Gene_Symbol=CFB B-factor, properdin
16	IPI:IPI00019591.1	CFB	Gene_Symbol=CFB Isoform 1 of Complement factor B precursor (Fragment)
17	IPI:IPI00745872.2	ALB	Gene_Symbol=ALB Isoform 1 of Serum albumin precursor
17	IPI:IPI00022434.4	ALB	Gene_Symbol=ALB Uncharacterized protein ALB
18	IPI:IPI00019580.1	PLG	Gene_Symbol=PLG Plasminogen precursor
19	IPI:IPI00742696.2	GC	Gene_Symbol=GC vitamin D-binding protein precursor
19	IPI:IPI00555812.4	GC	Gene_Symbol=GC Vitamin D-binding protein precursor
20	IPI:IPI00847179.1	APOA4	Gene_Symbol=APOA4 apolipoprotein A-IV precursor
21	IPI:IPI00884180.1	IGHM	Gene_Symbol=IGHM IGHM protein
21	IPI:IPI00828205.1	IGHM	Gene_Symbol=IGHM IGHM protein
21	IPI:IPI00549291.4	IGHM	Gene_Symbol=IGHM IGHM protein
21	IPI:IPI00477090.6	IGHM	Gene_Symbol=IGHM IGHM protein
21	IPI:IPI00884452.1	IGHM	Gene_Symbol=IGHM IGHM protein
21	IPI:IPI00884293.1	IGHM	Gene_Symbol=IGHM IGHM protein
21	IPI:IPI00884141.1	IGHM	Gene_Symbol=IGHM IGHM protein
21	IPI:IPI00883614.1	IGHM	Gene_Symbol=IGHM IGHM protein
21	IPI:IPI00479708.5	IGHM	Gene_Symbol=IGHM IGHM protein
22	IPI:IPI00296608.6	C7	Gene_Symbol=C7 Complement component C7 precursor
23	IPI:IPI00879573.1	SERPIND1	Gene_Symbol=SERPIND1 Heparin cofactor 2 precursor
23	IPI:IPI00292950.4	SERPIND1	Gene_Symbol=SERPIND1 Serpin peptidase inhibitor, clade D (Heparin cofactor), member 1
24	IPI:IPI00645038.1	ITIH2	Gene_Symbol=ITIH2 Inter-alpha (Globulin) inhibitor H2
24	IPI:IPI00305461.2	ITIH2	Gene_Symbol=ITIH2 Inter-alpha-trypsin inhibitor heavy chain H2 precursor
25	IPI:IPI00745089.2	A1BG	Gene_Symbol=A1BG alpha 1B-glycoprotein precursor
25	IPI:IPI00022895.7	A1BG	Gene_Symbol=A1BG Alpha-1B-glycoprotein precursor
26	IPI:IPI00021841.1	APOA1	Gene_Symbol=APOA1 Apolipoprotein A-I precursor
27	IPI:IPI00019568.1	F2	Gene_Symbol=F2 Prothrombin precursor (Fragment)
28	IPI:IPI00025426.2	PZP	Gene_Symbol=PZP Pregnancy zone protein precursor
29	IPI:IPI00292530.1	ITIH1	Gene_Symbol=ITIH1 Inter-alpha-trypsin inhibitor heavy chain H1 precursor
30	IPI:IPI00022395.1	C9	Gene_Symbol=C9 Complement component C9 precursor
31	IPI:IPI00291866.5	SERPING1	Gene_Symbol=SERPING1 Plasma protease C1 inhibitor precursor
31	IPI:IPI00556459.1	SERPING1	Gene_Symbol=SERPING1 Serine/cysteine proteinase inhibitor clade G member 1 splice variant 2 (Fragment)
31	IPI:IPI00879931.1	SERPING1	Gene_Symbol=SERPING1 cDNA FLJ78023, highly similar to Homo sapiens serine (or cysteine) proteinase inhibitor, clade G (C1inhibitor), member 1, (angioedema, hereditary) (SERPING1), mRNA
32	IPI:IPI00400826.1	CLU	Gene_Symbol=CLU clusterin isoform 1
32	IPI:IPI00291262.3	CLU	Gene_Symbol=CLU Clusterin precursor
32	IPI:IPI00795633.1	CLU	Gene_Symbol=CLU CLU
33	IPI:IPI00017696.1	C1S	Gene_Symbol=C1S Complement C1s subcomponent precursor
33	IPI:IPI00749179.2	C1S	Gene_Symbol=C1S Uncharacterized protein C1S
34	IPI:IPI00021842.1	APOE	Gene_Symbol=APOE Apolipoprotein E precursor
35	IPI:IPI00646773.2	GSN	Gene_Symbol=GSN Isoform 2 of Gelsolin precursor
35	IPI:IPI00026314.1	GSN	Gene_Symbol=GSN Isoform 1 of Gelsolin precursor
36	IPI:IPI00022391.1	APCS	Gene_Symbol=APCS Serum amyloid P-component precursor
37	IPI:IPI00879231.1	SERPINF2	Gene_Symbol=SERPINF2 Alpha-2-antiplasmin precursor
37	IPI:IPI00029863.4	SERPINF2	Gene_Symbol=SERPINF2 SERPINF2 protein
38	IPI:IPI00019943.1	AFM	Gene_Symbol=AFM Afamin precursor
39	IPI:IPI00019581.1	F12	Gene_Symbol=F12 Coagulation factor XII precursor
40	IPI:IPI00815926.1	IGHG1	Gene_Symbol=IGHG1 IGHG1 protein
40	IPI:IPI00876888.1	-	Gene_Symbol=- cDNA FLJ78387
40	IPI:IPI00784822.1	IGHV4-31	Gene_Symbol=IGHV4-31 IGHV4-31 protein
40	IPI:IPI00761159.1	IGHM	Gene_Symbol=IGHM IGHM protein
40	IPI:IPI00472610.2	IGHM	Gene_Symbol=IGHM IGHM protein
40	IPI:IPI00784828.1	-	Gene_Symbol=- Putative uncharacterized protein DKFZp686C11235
40	IPI:IPI00423463.1	IGHG1	Gene_Symbol=IGHG1 Putative uncharacterized protein DKFZp686O01196
40	IPI:IPI00829944.1	IGHG1	Gene_Symbol=IGHG1 IGHG1 protein
40	IPI:IPI00784842.1	IGHV4-31	Gene_Symbol=IGHV4-31 Putative uncharacterized protein DKFZp686G11190
40	IPI:IPI00784810.1	IGHV4-31	Gene_Symbol=IGHV4-31 IGHV4-31 protein
40	IPI:IPI00645363.2	IGHG1	Gene_Symbol=IGHG1 Putative uncharacterized protein DKFZp686P15220
40	IPI:IPI00448925.3	IGHG1	Gene_Symbol=IGHG1 IGHG1 protein
40	IPI:IPI00423466.1	IGHG1	Gene_Symbol=IGHG1 Putative uncharacterized protein DKFZp686H20196
40	IPI:IPI00816681.1	IGHM	Gene_Symbol=IGHM Hepatitis B virus receptor binding protein (Fragment)
40	IPI:IPI00816314.1	IGHM	Gene_Symbol=IGHM Putative uncharacterized protein DKFZp686I15196
40	IPI:IPI00807531.2	IGHG1	Gene_Symbol=IGHG1 IGHG1 protein
40	IPI:IPI00785084.1	IGHV4-31	Gene_Symbol=IGHV4-31 Immunoglobulin heavy variable 4-31
40	IPI:IPI00784817.1	IGHV4-31	Gene_Symbol=IGHV4-31 Anti-RhD monoclonal T125 gamma1 heavy chain precursor
40	IPI:IPI00448938.1	IGHG1	Gene_Symbol=IGHG1 IGHG1 protein
40	IPI:IPI00384938.1	IGHG1	Gene_Symbol=IGHG1 Putative uncharacterized protein DKFZp686N02209
41	IPI:IPI00872555.2	CFI	Gene_Symbol=CFI cDNA FLJ76262, highly similar to Homo sapiens I factor (complement) (IF), mRNA
41	IPI:IPI00291867.3	CFI	Gene_Symbol=CFI Complement factor I precursor
42	IPI:IPI00032220.3	AGT	Gene_Symbol=AGT Angiotensinogen precursor
43	IPI:IPI00296165.5	C1R;C17orf13;ACYP1	Gene_Symbol=C1R;C17orf13;ACYP1 Complement C1r subcomponent precursor
44	IPI:IPI00032179.2	SERPINC1	Gene_Symbol=SERPINC1 Antithrombin III variant
45	IPI:IPI00645849.1	ECM1	Gene_Symbol=ECM1 Extracellular matrix protein 1
45	IPI:IPI00003351.2	ECM1	Gene_Symbol=ECM1 Extracellular matrix protein 1 precursor
45	IPI:IPI00006969.2	ECM1	Gene_Symbol=ECM1 extracellular matrix protein 1 isoform 2 precursor
46	IPI:IPI00298828.3	APOH	Gene_Symbol=APOH Beta-2-glycoprotein 1 precursor
47	IPI:IPI00328609.3	SERPINA4	Gene_Symbol=SERPINA4 Kallistatin precursor
48	IPI:IPI00844536.2	RBP4	Gene_Symbol=RBP4 Uncharacterized protein RBP4
48	IPI:IPI00480192.1	RBP4	Gene_Symbol=RBP4 Retinol binding protein 4, plasma
48	IPI:IPI00022420.3	RBP4	Gene_Symbol=RBP4 Plasma retinol-binding protein precursor
49	IPI:IPI00006114.4	SERPINF1	Gene_Symbol=SERPINF1 Pigment epithelium-derived factor precursor
50	IPI:IPI00010295.1	CPN1	Gene_Symbol=CPN1 Carboxypeptidase N catalytic chain precursor
51	IPI:IPI00292946.1	SERPINA7	Gene_Symbol=SERPINA7 Thyroxine-binding globulin precursor
52	IPI:IPI00876950.1	ITIH3	Gene_Symbol=ITIH3 Isoform 2 of Inter-alpha-trypsin inhibitor heavy chain H3 precursor
52	IPI:IPI00028413.8	ITIH3	Gene_Symbol=ITIH3 Isoform 1 of Inter-alpha-trypsin inhibitor heavy chain H3 precursor
52	IPI:IPI00873416.1	ITIH3	Gene_Symbol=ITIH3 Uncharacterized protein ITIH3
53	IPI:IPI00744561.1	IGHV3OR16-13;IGHA1	Gene_Symbol=IGHV3OR16-13;IGHA1 IGHA1 protein
53	IPI:IPI00430842.3	IGHV3OR16-13;IGHA1	Gene_Symbol=IGHV3OR16-13;IGHA1 IGHA1 protein
53	IPI:IPI00386879.1	IGHV3OR16-13;IGHA1	Gene_Symbol=IGHV3OR16-13;IGHA1 CDNA FLJ14473 fis, clone MAMMA1001080, highly similar to Homo sapiens SNC73 protein (SNC73) mRNA
53	IPI:IPI00426060.3	IGHV3OR16-13;IGHA1	Gene_Symbol=IGHV3OR16-13;IGHA1 Putative uncharacterized protein DKFZp686J11235 (Fragment)
53	IPI:IPI00719233.1	IGHV3OR16-13;IGHA1	Gene_Symbol=IGHV3OR16-13;IGHA1 IGHA1 protein
53	IPI:IPI00449920.1	IGHV3OR16-13;IGHA1	Gene_Symbol=IGHV3OR16-13;IGHA1 CDNA FLJ90170 fis, clone MAMMA1000370, highly similar to Ig alpha-1 chain C region
53	IPI:IPI00423460.3	IGHV3OR16-13;IGHA1	Gene_Symbol=IGHV3OR16-13;IGHA1 Putative uncharacterized protein DKFZp686G21220 (Fragment)
53	IPI:IPI00383164.1	IGHV3OR16-13;IGHA1	Gene_Symbol=IGHV3OR16-13;IGHA1 SNC66 protein
54	IPI:IPI00011252.1	C8A	Gene_Symbol=C8A Complement component C8 alpha chain precursor
55	IPI:IPI00009920.2	C6	Gene_Symbol=C6 Complement component 6 precursor
56	IPI:IPI00641737.1	HP	Gene_Symbol=HP Haptoglobin precursor
56	IPI:IPI00477597.1	HPR	Gene_Symbol=HPR Isoform 1 of Haptoglobin-related protein precursor
57	IPI:IPI00022371.1	HRG	Gene_Symbol=HRG Histidine-rich glycoprotein precursor
58	IPI:IPI00020996.3	IGFALS	Gene_Symbol=IGFALS Insulin-like growth factor-binding protein complex acid labile chain precursor
59	IPI:IPI00023283.3	TTN	Gene_Symbol=TTN Isoform 2 of Titin
59	IPI:IPI00759754.1	TTN	Gene_Symbol=TTN Isoform 1 of Titin
59	IPI:IPI00759637.1	TTN	Gene_Symbol=TTN Isoform 4 of Titin
59	IPI:IPI00759542.1	TTN	Gene_Symbol=TTN Isoform 8 of Titin
59	IPI:IPI00749039.2	TTN	Gene_Symbol=TTN titin isoform N2-A
59	IPI:IPI00179357.2	TTN	Gene_Symbol=TTN Isoform 7 of Titin
59	IPI:IPI00759613.1	TTN	Gene_Symbol=TTN Isoform 5 of Titin
60	IPI:IPI00021727.1	C4BPA	Gene_Symbol=C4BPA C4b-binding protein alpha chain precursor
61	IPI:IPI00298971.1	VTN	Gene_Symbol=VTN Vitronectin precursor
62	IPI:IPI00394992.1	PGLYRP2	Gene_Symbol=PGLYRP2 Isoform 2 of N-acetylmuramoyl-L-alanine amidase precursor
62	IPI:IPI00163207.1	PGLYRP2	Gene_Symbol=PGLYRP2 Isoform 1 of N-acetylmuramoyl-L-alanine amidase precursor
63	IPI:IPI00022431.1	AHSG	Gene_Symbol=AHSG Alpha-2-HS-glycoprotein precursor
63	IPI:IPI00795830.1	AHSG	Gene_Symbol=AHSG 29 kDa protein
64	IPI:IPI00738433.1	CPN2	Gene_Symbol=CPN2 similar to Carboxypeptidase N subunit 2 precursor
65	IPI:IPI00873445.1	PROS1	Gene_Symbol=PROS1 80 kDa protein
65	IPI:IPI00294004.1	PROS1	Gene_Symbol=PROS1 Vitamin K-dependent protein S precursor
66	IPI:IPI00654888.4	KLKB1	Gene_Symbol=KLKB1 Plasma kallikrein precursor
67	IPI:IPI00419424.3	IGKV1-5	Gene_Symbol=IGKV1-5 IGKV1-5 protein
67	IPI:IPI00440577.3	IGKV2-24	Gene_Symbol=IGKV2-24 IGKV2-24 protein
67	IPI:IPI00550731.2	-	Gene_Symbol=- Putative uncharacterized protein
67	IPI:IPI00430808.2	IGKC	Gene_Symbol=IGKC Immunoblobulin light chain (Fragment)
67	IPI:IPI00784661.1	-	Gene_Symbol=- Putative uncharacterized protein
67	IPI:IPI00430847.1	IGKC	Gene_Symbol=IGKC IGKC protein
67	IPI:IPI00827488.1	IGKC	Gene_Symbol=IGKC IGKC protein
67	IPI:IPI00472961.2	IGKC	Gene_Symbol=IGKC IGKC protein
67	IPI:IPI00816118.1	IGKC	Gene_Symbol=IGKC IGKC protein
67	IPI:IPI00784773.1	-	Gene_Symbol=- Putative uncharacterized protein
67	IPI:IPI00746963.1	IGKC	Gene_Symbol=IGKC IGKC protein
67	IPI:IPI00853045.1	IGKC	Gene_Symbol=IGKC Anti-RhD monoclonal T125 kappa light chain precursor
67	IPI:IPI00784070.1	IGKC	Gene_Symbol=IGKC IGKC protein
67	IPI:IPI00784985.1	IGK@	Gene_Symbol=IGK@ IGK@ protein
67	IPI:IPI00784865.1	IGK@	Gene_Symbol=IGK@ IGK@ protein
67	IPI:IPI00430820.1	IGKV1-5	Gene_Symbol=IGKV1-5 IGKV1-5 protein
67	IPI:IPI00807459.1	IGKC	Gene_Symbol=IGKC IGKC protein
67	IPI:IPI00761125.2	IGKC	Gene_Symbol=IGKC IGKC protein
67	IPI:IPI00478600.3	IGKV1-5	Gene_Symbol=IGKV1-5 IGKV1-5 protein
67	IPI:IPI00845354.1	IGKC	Gene_Symbol=IGKC IGKC protein
68	IPI:IPI00784935.1	IGL@	Gene_Symbol=IGL@ IGL@ protein
68	IPI:IPI00829626.1	IGL@	Gene_Symbol=IGL@ IGL@ protein
68	IPI:IPI00827875.1	-	Gene_Symbol=- Lambda-chain precursor
68	IPI:IPI00816555.1	IGLV2-14	Gene_Symbol=IGLV2-14 IGLV2-14 protein
68	IPI:IPI00785196.1	-	Gene_Symbol=- Putative uncharacterized protein
68	IPI:IPI00744476.6	IGL@	Gene_Symbol=IGL@ IGL@ protein
68	IPI:IPI00718819.2	IGLC1;IGLC3;IGLV2-14;IGLC2;IGL@	Gene_Symbol=IGLC1;IGLC3;IGLV2-14;IGLC2;IGL@ IGLV2-14 protein
68	IPI:IPI00658130.1	IGL@	Gene_Symbol=IGL@ IGL@ protein
68	IPI:IPI00550162.2	IGLV3-25	Gene_Symbol=IGLV3-25 IGLV3-25 protein
68	IPI:IPI00154742.6	IGL@	Gene_Symbol=IGL@ IGL@ protein
68	IPI:IPI00785200.1	-	Gene_Symbol=- Putative uncharacterized protein
68	IPI:IPI00555945.1	IGL@	Gene_Symbol=IGL@ IGL@ protein
68	IPI:IPI00883957.1	IGL@	Gene_Symbol=IGL@ IGL@ protein
68	IPI:IPI00830047.1	-	Gene_Symbol=- Uncharacterized protein ENSP00000374858 (Fragment)
68	IPI:IPI00807428.1	-	Gene_Symbol=- Putative uncharacterized protein
68	IPI:IPI00785050.1	-	Gene_Symbol=- Putative uncharacterized protein
68	IPI:IPI00784519.1	-	Gene_Symbol=- Putative uncharacterized protein
68	IPI:IPI00719452.1	IGL@	Gene_Symbol=IGL@ IGL@ protein
68	IPI:IPI00450309.1	IGL@	Gene_Symbol=IGL@ IGL@ protein
68	IPI:IPI00382938.3	IGLV4-3	Gene_Symbol=IGLV4-3 IGLV4-3 protein
69	IPI:IPI00004373.1	MBL2	Gene_Symbol=MBL2 Mannose-binding protein C precursor
70	IPI:IPI00792115.1	CLEC3B	Gene_Symbol=CLEC3B Putative uncharacterized protein DKFZp686H17246
70	IPI:IPI00009028.1	CLEC3B	Gene_Symbol=CLEC3B Tetranectin precursor
71	IPI:IPI00021856.3	APOC2	Gene_Symbol=APOC2 Apolipoprotein C-II precursor
72	IPI:IPI00025204.1	CD5L	Gene_Symbol=CD5L CD5 antigen-like precursor
73	IPI:IPI00303963.1	C2	Gene_Symbol=C2 Complement C2 precursor (Fragment)
74	IPI:IPI00020986.2	LUM	Gene_Symbol=LUM Lumican precursor
74	IPI:IPI00794403.1	LUM	Gene_Symbol=LUM 23 kDa protein
75	IPI:IPI00798430.1	TF	Gene_Symbol=TF Transferrin variant (Fragment)
75	IPI:IPI00022463.1	TF	Gene_Symbol=TF Serotransferrin precursor
76	IPI:IPI00220327.3	KRT1	Gene_Symbol=KRT1 Keratin, type II cytoskeletal 1
77	IPI:IPI00007221.1	SERPINA5	Gene_Symbol=SERPINA5 Plasma serine protease inhibitor precursor
78	IPI:IPI00023673.1	LGALS3BP	Gene_Symbol=LGALS3BP Galectin-3-binding protein precursor
79	IPI:IPI00219583.1	SHBG	Gene_Symbol=SHBG Isoform 2 of Sex hormone-binding globulin precursor
79	IPI:IPI00023019.1	SHBG	Gene_Symbol=SHBG Isoform 1 of Sex hormone-binding globulin precursor
80	IPI:IPI00553177.1	SERPINA1	Gene_Symbol=SERPINA1 Isoform 1 of Alpha-1-antitrypsin precursor
80	IPI:IPI00790784.2	SERPINA1	Gene_Symbol=SERPINA1 Isoform 2 of Alpha-1-antitrypsin precursor
81	IPI:IPI00743766.2	FETUB	Gene_Symbol=FETUB Fetuin-B precursor
81	IPI:IPI00553061.1	FETUB	Gene_Symbol=FETUB GUGU gamma form
81	IPI:IPI00552199.3	FETUB	Gene_Symbol=FETUB GUGU beta form
82	IPI:IPI00218949.1	CFHR2	Gene_Symbol=CFHR2 Isoform Short of Complement factor H-related protein 2 precursor
82	IPI:IPI00006154.1	CFHR2	Gene_Symbol=CFHR2 Isoform Long of Complement factor H-related protein 2 precursor
83	IPI:IPI00007199.4	SERPINA10	Gene_Symbol=SERPINA10 Protein Z-dependent protease inhibitor precursor
84	IPI:IPI00215983.3	CA1	Gene_Symbol=CA1 Carbonic anhydrase 1
84	IPI:IPI00796435.1	CA1	Gene_Symbol=CA1 22 kDa protein
84	IPI:IPI00788926.1	CA1	Gene_Symbol=CA1 16 kDa protein
85	IPI:IPI00022429.3	ORM1	Gene_Symbol=ORM1 Alpha-1-acid glycoprotein 1 precursor
86	IPI:IPI00022394.2	C1QC	Gene_Symbol=C1QC Complement C1q subcomponent subunit C precursor
87	IPI:IPI00294395.1	C8B	Gene_Symbol=C8B Complement component C8 beta chain precursor
88	IPI:IPI00855835.1	-	Gene_Symbol=- Insulin-like growth factor binding protein 3 isoform b
88	IPI:IPI00556155.2	IGFBP3	Gene_Symbol=IGFBP3 insulin-like growth factor binding protein 3 isoform a precursor
88	IPI:IPI00018305.4	IGFBP3	Gene_Symbol=IGFBP3 Insulin-like growth factor-binding protein 3 precursor
88	IPI:IPI00444386.3	IGFBP3	Gene_Symbol=IGFBP3 CDNA FLJ45630 fis, clone CHONS2001287, moderately similar to INSULIN- LIKE GROWTH FACTOR BINDING PROTEIN 3
89	IPI:IPI00022426.1	AMBP	Gene_Symbol=AMBP AMBP protein precursor
90	IPI:IPI00019359.3	KRT9	Gene_Symbol=KRT9 Keratin, type I cytoskeletal 9
91	IPI:IPI00218732.3	PON1	Gene_Symbol=PON1 Serum paraoxonase/arylesterase 1
91	IPI:IPI00798167.1	PON1	Gene_Symbol=PON1 32 kDa protein
92	IPI:IPI00513935.1	C8G	Gene_Symbol=C8G Complement component 8, gamma polypeptide
92	IPI:IPI00011261.2	C8G	Gene_Symbol=C8G Complement component C8 gamma chain precursor
93	IPI:IPI00006662.1	APOD	Gene_Symbol=APOD Apolipoprotein D precursor
94	IPI:IPI00032311.4	LBP	Gene_Symbol=LBP Lipopolysaccharide-binding protein precursor
95	IPI:IPI00643948.2	C1QB	Gene_Symbol=C1QB Complement component 1, q subcomponent, B chain
95	IPI:IPI00477992.1	C1QB	Gene_Symbol=C1QB complement component 1, q subcomponent, B chain precursor
96	IPI:IPI00019576.1	F10	Gene_Symbol=F10 Coagulation factor X precursor
97	IPI:IPI00029193.1	HGFAC	Gene_Symbol=HGFAC Hepatocyte growth factor activator precursor
98	IPI:IPI00426051.3	-	Gene_Symbol=- Putative uncharacterized protein DKFZp686C15213
98	IPI:IPI00168728.1	IGHM	Gene_Symbol=IGHM FLJ00385 protein (Fragment)
98	IPI:IPI00472345.1	IGHG3	Gene_Symbol=IGHG3 IGHG3 protein
98	IPI:IPI00784807.1	-	Gene_Symbol=- Putative uncharacterized protein
98	IPI:IPI00399007.5	IGHG2	Gene_Symbol=IGHG2 Putative uncharacterized protein DKFZp686I04196 (Fragment)
98	IPI:IPI00784894.1	-	Gene_Symbol=- Putative uncharacterized protein
98	IPI:IPI00829767.1	IGHG2	Gene_Symbol=IGHG2 Uncharacterized protein IGHG2 (Fragment)
98	IPI:IPI00784942.1	-	Gene_Symbol=- Putative uncharacterized protein DKFZp686E23209
98	IPI:IPI00830033.1	IGHM	Gene_Symbol=IGHM Full-length cDNA clone CS0DI019YF20 of Placenta of Homo sapiens (Fragment)
98	IPI:IPI00829940.1	IGHG3	Gene_Symbol=IGHG3 Uncharacterized protein IGHG3 (Fragment)
98	IPI:IPI00829850.1	IGHG3	Gene_Symbol=IGHG3 Protein
98	IPI:IPI00829716.1	IGHG3	Gene_Symbol=IGHG3 Uncharacterized protein IGHG3 (Fragment)
98	IPI:IPI00827754.2	IGHG3	Gene_Symbol=IGHG3 C gamma 3
98	IPI:IPI00418153.1	IGHM	Gene_Symbol=IGHM Putative uncharacterized protein DKFZp686I15212
99	IPI:IPI00027482.1	SERPINA6	Gene_Symbol=SERPINA6 Corticosteroid-binding globulin precursor
100	IPI:IPI00299503.2	GPLD1	Gene_Symbol=GPLD1 Isoform 1 of Phosphatidylinositol-glycan-specific phospholipase D precursor
101	IPI:IPI00021817.1	PROC	Gene_Symbol=PROC Vitamin K-dependent protein C precursor
101	IPI:IPI00877104.1	PROC	Gene_Symbol=PROC Protein C (Fragment)
102	IPI:IPI00657670.1	-	Gene_Symbol=- 13 kDa protein
102	IPI:IPI00021857.1	APOC3	Gene_Symbol=APOC3 Apolipoprotein C-III precursor
102	IPI:IPI00657715.1	-	Gene_Symbol=- 6 kDa protein
103	IPI:IPI00439344.1	XPNPEP2	Gene_Symbol=XPNPEP2 Xaa-Pro aminopeptidase 2 precursor
103	IPI:IPI00552152.1	XPNPEP2	Gene_Symbol=XPNPEP2 X-prolyl aminopeptidase (Aminopeptidase P) 2, membrane-bound
104	IPI:IPI00021854.1	APOA2	Gene_Symbol=APOA2 Apolipoprotein A-II precursor
105	IPI:IPI00642716.4	MYH7B	Gene_Symbol=MYH7B myosin, heavy polypeptide 7B, cardiac muscle, beta
106	IPI:IPI00645213.1	APOM	Gene_Symbol=APOM Apolipoprotein M
106	IPI:IPI00514397.1	APOM	Gene_Symbol=APOM Apolipoprotein M
106	IPI:IPI00030739.1	APOM	Gene_Symbol=APOM Apolipoprotein M
107	IPI:IPI00025864.5	BCHE	Gene_Symbol=BCHE Cholinesterase precursor
108	IPI:IPI00011264.1	CFHR1	Gene_Symbol=CFHR1 Complement factor H-related protein 1 precursor
108	IPI:IPI00883722.1	CFHR1	Gene_Symbol=CFHR1 FHR-1; complement Factor H-related protein 1
108	IPI:IPI00167093.4	CFHR1	Gene_Symbol=CFHR1 complement factor H-related 1
108	IPI:IPI00843942.1	CFHR5	Gene_Symbol=CFHR5 Complement factor H-related protein 5 precursor
108	IPI:IPI00006543.2	CFHR5	Gene_Symbol=CFHR5 Complement factor H-related 5
109	IPI:IPI00654755.3	HBB	Gene_Symbol=HBB Hemoglobin subunit beta
110	IPI:IPI00009865.2	KRT10	Gene_Symbol=KRT10 Keratin, type I cytoskeletal 10
111	IPI:IPI00163446.3	IGHD	Gene_Symbol=IGHD IGHD protein
111	IPI:IPI00829636.1	IGHD	Gene_Symbol=IGHD FLJ00382 protein (Fragment)
111	IPI:IPI00418422.3	IGHD	Gene_Symbol=IGHD IGHD protein
112	IPI:IPI00024284.4	HSPG2	Gene_Symbol=HSPG2 Basement membrane-specific heparan sulfate proteoglycan core protein precursor
113	IPI:IPI00470652.1	-	Gene_Symbol=- Single-chain Fv (Fragment)
113	IPI:IPI00383629.1	-	Gene_Symbol=- IgG VH protein precursor (Fragment)
113	IPI:IPI00761159.1	IGHM	Gene_Symbol=IGHM IGHM protein
113	IPI:IPI00784894.1	-	Gene_Symbol=- Putative uncharacterized protein
113	IPI:IPI00785067.1	IGH@	Gene_Symbol=IGH@ IGH@ protein
113	IPI:IPI00423461.3	IGHA2	Gene_Symbol=IGHA2 Putative uncharacterized protein DKFZp686C02220 (Fragment)
113	IPI:IPI00829701.1	-	Gene_Symbol=- Uncharacterized protein ENSP00000375014
113	IPI:IPI00830130.1	-	Gene_Symbol=- Rheumatoid factor RF-ET7
113	IPI:IPI00854745.1	-	Gene_Symbol=- Uncharacterized protein ENSP00000375019
113	IPI:IPI00854589.1	-	Gene_Symbol=- Uncharacterized protein ENSP00000375004
113	IPI:IPI00829979.1	-	Gene_Symbol=- Uncharacterized protein ENSP00000375008
113	IPI:IPI00739205.3	LOC652102	Gene_Symbol=LOC652102 Ig heavy chain V-I region HG3 precursor
113	IPI:IPI00419517.1	IGHV1-69	Gene_Symbol=IGHV1-69 IGHV1-69 protein
113	IPI:IPI00399379.3	-	Gene_Symbol=- Uncharacterized protein ENSP00000303034
113	IPI:IPI00386140.1	-	Gene_Symbol=- Ig heavy chain V-I region Mot
113	IPI:IPI00382682.1	-	Gene_Symbol=- Putative matrix cell adhesion molecule-3
113	IPI:IPI00382678.1	-	Gene_Symbol=- Putative uncharacterized protein
113	IPI:IPI00382472.1	-	Gene_Symbol=- Ig heavy chain V-I region SIE
113	IPI:IPI00382455.1	-	Gene_Symbol=- Ig heavy chain V-I region EU
113	IPI:IPI00009792.1	IGHV1OR15-1	Gene_Symbol=IGHV1OR15-1 Ig heavy chain V-I region V35 precursor
114	IPI:IPI00029260.2	CD14	Gene_Symbol=CD14 Monocyte differentiation antigen CD14 precursor
115	IPI:IPI00883737.1	OBSL1	Gene_Symbol=OBSL1 Isoform 1 of Obscurin-like protein 1 precursor
115	IPI:IPI00306305.8	OBSL1	Gene_Symbol=OBSL1 Obscurin-like 1 isoform A
115	IPI:IPI00657882.2	OBSL1	Gene_Symbol=OBSL1 Uncharacterized protein OBSL1
116	IPI:IPI00455383.4	CLTC	Gene_Symbol=CLTC Isoform 2 of Clathrin heavy chain 1
116	IPI:IPI00024067.4	CLTC	Gene_Symbol=CLTC Isoform 1 of Clathrin heavy chain 1
117	IPI:IPI00442527.1	-	Gene_Symbol=- CDNA FLJ27061 fis, clone SPL00925
118	IPI:IPI00239406.2	SYNE2	Gene_Symbol=SYNE2 Isoform 2 of Nesprin-2
118	IPI:IPI00239405.4	SYNE2	Gene_Symbol=SYNE2 Isoform 1 of Nesprin-2
118	IPI:IPI00412276.1	SYNE2	Gene_Symbol=SYNE2 Isoform 6 of Nesprin-2
118	IPI:IPI00239413.4	SYNE2	Gene_Symbol=SYNE2 Isoform 7 of Nesprin-2
119	IPI:IPI00019399.1	SAA4	Gene_Symbol=SAA4 Serum amyloid A-4 protein precursor
120	IPI:IPI00296176.2	F9	Gene_Symbol=F9 Coagulation factor IX precursor
121	IPI:IPI00884176.1	F13A1	Gene_Symbol=F13A1 coagulation factor XIII A1 subunit precursor
121	IPI:IPI00297550.8	F13A1	Gene_Symbol=F13A1 Coagulation factor XIII A chain precursor
122	IPI:IPI00785134.1	GTPBP2	Gene_Symbol=GTPBP2 Isoform 2 of GTP-binding protein 2
122	IPI:IPI00643323.2	GTPBP2	Gene_Symbol=GTPBP2 Isoform 4 of GTP-binding protein 2
122	IPI:IPI00515024.2	GTPBP2	Gene_Symbol=GTPBP2 GTP binding protein 2
122	IPI:IPI00151360.2	GTPBP2	Gene_Symbol=GTPBP2 Isoform 1 of GTP-binding protein 2
123	IPI:IPI00026199.1	GPX3	Gene_Symbol=GPX3 Glutathione peroxidase 3 precursor
124	IPI:IPI00876962.2	INF2	Gene_Symbol=INF2 Isoform 2 of Inverted formin-2
124	IPI:IPI00008339.7	-	Gene_Symbol=- 78 kDa protein
124	IPI:IPI00878985.1	INF2	Gene_Symbol=INF2 Isoform 1 of Inverted formin-2
124	IPI:IPI00644591.5	-	Gene_Symbol=- Actin-binding WH2 domain containing protein
125	IPI:IPI00472316.1	DMD	Gene_Symbol=DMD dystrophin Dp427p1 isoform
125	IPI:IPI00304639.2	DMD	Gene_Symbol=DMD Isoform 3 of Dystrophin
125	IPI:IPI00006091.2	DMD	Gene_Symbol=DMD Isoform 4 of Dystrophin
125	IPI:IPI00375141.1	DMD	Gene_Symbol=DMD dystrophin Dp427l isoform
125	IPI:IPI00304638.4	DMD	Gene_Symbol=DMD Isoform 1 of Dystrophin
125	IPI:IPI00220577.5	DMD	Gene_Symbol=DMD Isoform 2 of Dystrophin
126	IPI:IPI00294713.4	MASP2	Gene_Symbol=MASP2 Isoform 1 of Mannan-binding lectin serine protease 2 precursor
126	IPI:IPI00871597.1	MASP2	Gene_Symbol=MASP2 Uncharacterized protein MASP2 (Fragment)
126	IPI:IPI00306378.5	MASP2	Gene_Symbol=MASP2 Isoform 2 of Mannan-binding lectin serine protease 2 precursor
127	IPI:IPI00016334.2	MCAM	Gene_Symbol=MCAM Isoform 1 of Cell surface glycoprotein MUC18 precursor
128	IPI:IPI00872573.1	C1RL	Gene_Symbol=C1RL 48 kDa protein
128	IPI:IPI00795055.1	C1RL	Gene_Symbol=C1RL CDNA FLJ14022 fis, clone HEMBA1003538, weakly similar to COMPLEMENT C1R COMPONENT
128	IPI:IPI00009793.3	C1RL	Gene_Symbol=C1RL Complement C1r-like protein
129	IPI:IPI00847381.1	SEPP1	Gene_Symbol=SEPP1 selenoprotein P isoform 2
129	IPI:IPI00029061.2	SEPP1	Gene_Symbol=SEPP1 Selenoprotein P precursor
129	IPI:IPI00798100.1	SEPP1	Gene_Symbol=SEPP1 Protein
130	IPI:IPI00788083.1	BAHCC1	Gene_Symbol=BAHCC1 similar to BAH domain and coiled-coil containing 1
131	IPI:IPI00014898.2	PLEC1	Gene_Symbol=PLEC1 Isoform 1 of Plectin-1
131	IPI:IPI00186711.3	PLEC1	Gene_Symbol=PLEC1 plectin 1 isoform 6
132	IPI:IPI00844400.1	C1QA	Gene_Symbol=C1QA 23 kDa protein
132	IPI:IPI00022392.1	C1QA	Gene_Symbol=C1QA Complement C1q subcomponent subunit A precursor
133	IPI:IPI00787519.1	ZNF598	Gene_Symbol=ZNF598 Isoform 3 of Zinc finger protein 598
133	IPI:IPI00513712.3	ZNF598	Gene_Symbol=ZNF598 Isoform 2 of Zinc finger protein 598
133	IPI:IPI00328737.2	ZNF598	Gene_Symbol=ZNF598 Isoform 1 of Zinc finger protein 598
134	IPI:IPI00796881.1	ACTG1;PSPHL	Gene_Symbol=ACTG1;PSPHL 16 kDa protein
134	IPI:IPI00790339.1	ACTG1;PSPHL	Gene_Symbol=ACTG1;PSPHL 22 kDa protein
134	IPI:IPI00645534.1	ACTA2	Gene_Symbol=ACTA2 Actin, alpha 2, smooth muscle, aorta
134	IPI:IPI00514530.5	ACTA1	Gene_Symbol=ACTA1 Uncharacterized protein ACTA1
134	IPI:IPI00414057.3	ACTA1	Gene_Symbol=ACTA1 Actin alpha 1 skeletal muscle protein
134	IPI:IPI00025416.3	ACTG2	Gene_Symbol=ACTG2 Actin, gamma-enteric smooth muscle
134	IPI:IPI00023006.1	ACTC1	Gene_Symbol=ACTC1 Actin, alpha cardiac muscle 1
134	IPI:IPI00021440.1	ACTG1;PSPHL	Gene_Symbol=ACTG1;PSPHL Actin, cytoplasmic 2
134	IPI:IPI00021439.1	ACTB	Gene_Symbol=ACTB Actin, cytoplasmic 1
134	IPI:IPI00021428.1	ACTA1	Gene_Symbol=ACTA1 Actin, alpha skeletal muscle
134	IPI:IPI00008603.1	ACTA2	Gene_Symbol=ACTA2 Actin, aortic smooth muscle
134	IPI:IPI00878173.1	ACTA1	Gene_Symbol=ACTA1 Actin, alpha 1, skeletal muscle
134	IPI:IPI00737449.1	LOC643386	Gene_Symbol=LOC643386 similar to actin, alpha 2, smooth muscle, aorta
134	IPI:IPI00737435.1	LOC643386	Gene_Symbol=LOC643386 similar to actin, alpha 2, smooth muscle, aorta
135	IPI:IPI00788189.1	FCGBP	Gene_Symbol=FCGBP similar to Fc fragment of IgG binding protein
135	IPI:IPI00242956.4	FCGBP	Gene_Symbol=FCGBP IgGFc-binding protein precursor
136	IPI:IPI00012792.1	CDH5	Gene_Symbol=CDH5 Cadherin-5 precursor
137	IPI:IPI00746623.2	HABP2	Gene_Symbol=HABP2 Hyaluronan-binding protein 2 precursor
138	IPI:IPI00479145.2	KRT19	Gene_Symbol=KRT19 Keratin, type I cytoskeletal 19
139	IPI:IPI00788786.1	VWF	Gene_Symbol=VWF 309 kDa protein
139	IPI:IPI00023014.1	VWF	Gene_Symbol=VWF von Willebrand factor precursor
140	IPI:IPI00220667.3	HK1	Gene_Symbol=HK1 Isoform 4 of Hexokinase-1
140	IPI:IPI00220665.6	HK1	Gene_Symbol=HK1 Isoform 3 of Hexokinase-1
140	IPI:IPI00220663.3	HK1	Gene_Symbol=HK1 Isoform 2 of Hexokinase-1
140	IPI:IPI00018246.5	HK1	Gene_Symbol=HK1 Isoform 1 of Hexokinase-1
141	IPI:IPI00165171.1	DGCR14	Gene_Symbol=DGCR14 Protein DGCR14
142	IPI:IPI00418163.3	C4B	Gene_Symbol=C4B C4B1
143	IPI:IPI00304273.2	APOA4	Gene_Symbol=APOA4 Apolipoprotein A-IV precursor
144	IPI:IPI00878609.1	ITIH4	Gene_Symbol=ITIH4 Protein
144	IPI:IPI00878152.1	ITIH4	Gene_Symbol=ITIH4 71 kDa protein
145	IPI:IPI00385264.1	-	Gene_Symbol=- Ig mu heavy chain disease protein
146	IPI:IPI00607707.1	HPR	Gene_Symbol=HPR Isoform 2 of Haptoglobin-related protein precursor
146	IPI:IPI00477597.1	HPR	Gene_Symbol=HPR Isoform 1 of Haptoglobin-related protein precursor
146	IPI:IPI00478493.3	HP	Gene_Symbol=HP HP protein
146	IPI:IPI00431645.1	HP	Gene_Symbol=HP HP protein
147	IPI:IPI00830035.1	-	Gene_Symbol=- Similar to Anti-streptococcal/anti-myosin immunoglobulin kappa light chain variable region
147	IPI:IPI00829912.1	IGKV1-5	Gene_Symbol=IGKV1-5 Ig kappa chain V-I region HK102 precursor
147	IPI:IPI00829956.1	-	Gene_Symbol=- Rheumatoid factor C6 light chain (Fragment)
147	IPI:IPI00387026.1	-	Gene_Symbol=- Ig kappa chain V-I region EU
148	IPI:IPI00006025.1	SART3	Gene_Symbol=SART3 Isoform 1 of Squamous cell carcinoma antigen recognized by T-cells 3
148	IPI:IPI00719256.1	SART3	Gene_Symbol=SART3 Isoform 2 of Squamous cell carcinoma antigen recognized by T-cells 3
149	IPI:IPI00216065.3	PROZ	Gene_Symbol=PROZ Isoform 2 of Vitamin K-dependent protein Z precursor
149	IPI:IPI00027843.1	PROZ	Gene_Symbol=PROZ Isoform 1 of Vitamin K-dependent protein Z precursor
150	IPI:IPI00176125.5	COL29A1	Gene_Symbol=COL29A1 Collagen XXIX alpha 1
151	IPI:IPI00643034.2	PLTP	Gene_Symbol=PLTP Isoform 1 of Phospholipid transfer protein precursor
151	IPI:IPI00022733.3	PLTP	Gene_Symbol=PLTP 45 kDa protein
151	IPI:IPI00217778.1	PLTP	Gene_Symbol=PLTP Isoform 2 of Phospholipid transfer protein precursor
152	IPI:IPI00178926.2	IGJ	Gene_Symbol=IGJ immunoglobulin J chain
153	IPI:IPI00029235.1	IGFBP6	Gene_Symbol=IGFBP6 Insulin-like growth factor-binding protein 6 precursor
154	IPI:IPI00022331.1	LCAT	Gene_Symbol=LCAT Phosphatidylcholine-sterol acyltransferase precursor
155	IPI:IPI00872094.1	TDP1	Gene_Symbol=TDP1 TDP1 protein
155	IPI:IPI00655885.2	TDP1	Gene_Symbol=TDP1 Tyrosyl-DNA phosphodiesterase 1
155	IPI:IPI00384157.1	TDP1	Gene_Symbol=TDP1 Full-length cDNA clone CS0DI031YK16 of Placenta of Homo sapiens
156	IPI:IPI00844458.2	PPM1J	Gene_Symbol=PPM1J Isoform 2 of Protein phosphatase 1J
156	IPI:IPI00376886.7	PPM1J	Gene_Symbol=PPM1J Isoform 1 of Protein phosphatase 1J
157	IPI:IPI00748504.2	LOC348751	Gene_Symbol=LOC348751 hypothetical protein isoform 2
158	IPI:IPI00385143.1	-	Gene_Symbol=- Microfibrillar protein 2 (Fragment)
158	IPI:IPI00387120.1	-	Gene_Symbol=- Ig kappa chain V-IV region Len
158	IPI:IPI00386133.1	-	Gene_Symbol=- Ig kappa chain V-IV region B17 precursor
158	IPI:IPI00386132.1	-	Gene_Symbol=- Ig kappa chain V-IV region JI precursor
158	IPI:IPI00026197.7	IGKV4-1	Gene_Symbol=IGKV4-1 Similar to Ig kappa chain V-IV region precursor
159	IPI:IPI00383576.1	SERGEF	Gene_Symbol=SERGEF Isoform 2 of Secretion-regulating guanine nucleotide exchange factor
159	IPI:IPI00015919.1	SERGEF	Gene_Symbol=SERGEF Isoform 1 of Secretion-regulating guanine nucleotide exchange factor
160	IPI:IPI00290856.4	LYVE1	Gene_Symbol=LYVE1 Lymphatic vessel endothelial hyaluronic acid receptor 1 precursor
161	IPI:IPI00021364.1	CFP	Gene_Symbol=CFP Properdin precursor
162	IPI:IPI00007240.2	F13B	Gene_Symbol=F13B Coagulation factor XIII B chain precursor
163	IPI:IPI00001636.1	ATXN10	Gene_Symbol=ATXN10 Ataxin-10
164	IPI:IPI00845506.1	PI16	Gene_Symbol=PI16 Isoform 2 of Peptidase inhibitor 16 precursor
164	IPI:IPI00301143.5	PI16	Gene_Symbol=PI16 Isoform 1 of Peptidase inhibitor 16 precursor
165	IPI:IPI00829826.1	MED1	Gene_Symbol=MED1 Isoform 1 of Mediator of RNA polymerase II transcription subunit 1
165	IPI:IPI00790747.1	MED1	Gene_Symbol=MED1 Isoform 2 of Mediator of RNA polymerase II transcription subunit 1
166	IPI:IPI00883858.1	C1orf81	Gene_Symbol=C1orf81 hypothetical protein
167	IPI:IPI00479143.2	PCNT	Gene_Symbol=PCNT Pericentrin
168	IPI:IPI00739099.2	COL5A2	Gene_Symbol=COL5A2 Collagen alpha-2(V) chain precursor
169	IPI:IPI00377245.1	MLL2	Gene_Symbol=MLL2 Isoform 3 of Myeloid/lymphoid or mixed-lineage leukemia protein 2
169	IPI:IPI00297859.1	MLL2	Gene_Symbol=MLL2 Isoform 1 of Myeloid/lymphoid or mixed-lineage leukemia protein 2
169	IPI:IPI00377244.1	MLL2	Gene_Symbol=MLL2 Isoform 2 of Myeloid/lymphoid or mixed-lineage leukemia protein 2
169	IPI:IPI00872759.1	MLL2	Gene_Symbol=MLL2 564 kDa protein
170	IPI:IPI00021753.5	KIF13B	Gene_Symbol=KIF13B Kinesin-like protein KIF13B
170	IPI:IPI00479529.2	KIF13B	Gene_Symbol=KIF13B KIF13B protein
171	IPI:IPI00844120.1	PEX6	Gene_Symbol=PEX6 Peroxin Pex6p
171	IPI:IPI00556483.1	PEX6	Gene_Symbol=PEX6 Peroxisomal biogenesis factor 6 variant (Fragment)
171	IPI:IPI00383261.1	PEX6	Gene_Symbol=PEX6 Peroxin Pex6p
171	IPI:IPI00299182.1	PEX6	Gene_Symbol=PEX6 Peroxisome assembly factor 2
172	IPI:IPI00012270.1	DUSP8	Gene_Symbol=DUSP8 Dual specificity protein phosphatase 8
173	IPI:IPI00740114.2	LOC651746	Gene_Symbol=LOC651746 similar to ankyrin repeat domain 33
174	IPI:IPI00794184.1	CP	Gene_Symbol=CP 97 kDa protein
175	IPI:IPI00844156.2	SERPINC1	Gene_Symbol=SERPINC1 SERPINC1 protein
176	IPI:IPI00643722.1	ARID1A	Gene_Symbol=ARID1A Isoform 1 of AT-rich interactive domain-containing protein 1A
176	IPI:IPI00642705.1	ARID1A	Gene_Symbol=ARID1A Isoform 2 of AT-rich interactive domain-containing protein 1A
177	IPI:IPI00877788.1	MEIS1	Gene_Symbol=MEIS1 51 kDa protein
177	IPI:IPI00877633.1	MEIS1	Gene_Symbol=MEIS1 MEIS1 protein
177	IPI:IPI00011756.6	MEIS1	Gene_Symbol=MEIS1 Homeobox protein Meis1
178	IPI:IPI00607818.1	MYH14	Gene_Symbol=MYH14 Isoform 2 of Myosin-14
178	IPI:IPI00337335.6	MYH14	Gene_Symbol=MYH14 Isoform 1 of Myosin-14
178	IPI:IPI00607778.1	MYH14	Gene_Symbol=MYH14 Isoform 4 of Myosin-14
178	IPI:IPI00607760.2	MYH14	Gene_Symbol=MYH14 Uncharacterized protein MYH14
178	IPI:IPI00029818.5	MYH14	Gene_Symbol=MYH14 Isoform 5 of Myosin-14
178	IPI:IPI00790503.2	MYH10	Gene_Symbol=MYH10 Isoform 3 of Myosin-10
178	IPI:IPI00479307.3	MYH10	Gene_Symbol=MYH10 Isoform 2 of Myosin-10
178	IPI:IPI00397526.2	MYH10	Gene_Symbol=MYH10 Isoform 1 of Myosin-10
178	IPI:IPI00791256.1	-	Gene_Symbol=- 131 kDa protein
179	IPI:IPI00549330.4	IGKV3D-15	Gene_Symbol=IGKV3D-15 Myosin-reactive immunoglobulin light chain variable region
179	IPI:IPI00784985.1	IGK@	Gene_Symbol=IGK@ IGK@ protein
179	IPI:IPI00784865.1	IGK@	Gene_Symbol=IGK@ IGK@ protein
179	IPI:IPI00430820.1	IGKV1-5	Gene_Symbol=IGKV1-5 IGKV1-5 protein
179	IPI:IPI00387119.1	-	Gene_Symbol=- Ig kappa chain V-III region POM
179	IPI:IPI00387116.1	-	Gene_Symbol=- Ig kappa chain V-III region NG9 precursor (Fragment)
179	IPI:IPI00385253.1	-	Gene_Symbol=- Ig kappa chain V-III region CLL precursor
179	IPI:IPI00024138.4	-	Gene_Symbol=- Uncharacterized protein ENSP00000374816
179	IPI:IPI00879329.1	IGKV3-20	Gene_Symbol=IGKV3-20 Anti-(ED-B) scFV (Fragment)
179	IPI:IPI00816794.1	-	Gene_Symbol=- REV25-2 (Fragment)
179	IPI:IPI00386131.1	-	Gene_Symbol=- Ig kappa chain V-III region IARC/BL41 precursor
179	IPI:IPI00384576.1	-	Gene_Symbol=- Ig kappa chain V-III region HIC precursor
179	IPI:IPI00043300.3	FLJ31568	Gene_Symbol=FLJ31568 CDNA FLJ31568 fis, clone NT2RI2001595
179	IPI:IPI00030205.3	IGKV3-20	Gene_Symbol=IGKV3-20 Ig kappa chain V-III region HAH precursor
179	IPI:IPI00829653.1	-	Gene_Symbol=- Uncharacterized protein ENSP00000374812
179	IPI:IPI00827839.1	-	Gene_Symbol=- VK3 protein (Fragment)
179	IPI:IPI00827826.1	-	Gene_Symbol=- Cold agglutinin FS-2 L-chain (Fragment)
179	IPI:IPI00827637.1	-	Gene_Symbol=- K light chain variable region (Fragment)
179	IPI:IPI00827560.1	-	Gene_Symbol=- HRV Fab N27-VL (Fragment)
179	IPI:IPI00827510.1	-	Gene_Symbol=- HRV Fab 026-VL (Fragment)
179	IPI:IPI00784430.3	IGKV3D-11	Gene_Symbol=IGKV3D-11 Similar to Ig kappa chain V-III region VG precursor
179	IPI:IPI00387118.1	-	Gene_Symbol=- Ig kappa chain V-III region WOL
179	IPI:IPI00387117.5	IGKV3D-20	Gene_Symbol=IGKV3D-20 Ig kappa chain V-III region Ti
179	IPI:IPI00387115.1	-	Gene_Symbol=- Ig kappa chain V-III region SIE
179	IPI:IPI00385252.1	-	Gene_Symbol=- Ig kappa chain V-III region GOL
179	IPI:IPI00384402.1	-	Gene_Symbol=- Myosin-reactive immunoglobulin kappa chain variable region (Fragment)
180	IPI:IPI00867587.1	ANKHD1	Gene_Symbol=ANKHD1 Isoform 4 of Ankyrin repeat and KH domain-containing protein 1
180	IPI:IPI00797397.1	ANKHD1;EIF4EBP3	Gene_Symbol=ANKHD1;EIF4EBP3 Isoform 1 of Ankyrin repeat and KH domain-containing protein 1
180	IPI:IPI00217442.2	ANKHD1-EIF4EBP3;EIF4EBP3	Gene_Symbol=ANKHD1-EIF4EBP3;EIF4EBP3 ANKHD1-EIF4EBP3 protein
180	IPI:IPI00798060.1	EIF4EBP3	Gene_Symbol=EIF4EBP3 167 kDa protein
181	IPI:IPI00024279.4	HEATR1	Gene_Symbol=HEATR1 HEAT repeat-containing protein 1
181	IPI:IPI00641437.1	HEATR1	Gene_Symbol=HEATR1 HEAT repeat containing 1
182	IPI:IPI00218460.6	ATRN	Gene_Symbol=ATRN Isoform 3 of Attractin precursor
182	IPI:IPI00027235.1	ATRN	Gene_Symbol=ATRN Isoform 1 of Attractin precursor
182	IPI:IPI00162735.3	ATRN	Gene_Symbol=ATRN Isoform 2 of Attractin precursor
183	IPI:IPI00872057.1	-	Gene_Symbol=- Uncharacterized protein ENSP00000383595
183	IPI:IPI00010452.1	SCRT1	Gene_Symbol=SCRT1 Transcriptional repressor scratch 1
184	IPI:IPI00883830.1	-	Gene_Symbol=- Conserved hypothetical protein
185	IPI:IPI00879352.1	-	Gene_Symbol=- Uncharacterized protein ENSP00000348646
185	IPI:IPI00478259.5	-	Gene_Symbol=- Similar to Sialic acid-binding Ig-like lectin 11 precursor
185	IPI:IPI00402004.3	-	Gene_Symbol=- 56 kDa protein
186	IPI:IPI00004550.5	KRT24	Gene_Symbol=KRT24 Keratin, type I cytoskeletal 24
187	IPI:IPI00033892.3	GZF1	Gene_Symbol=GZF1 GDNF-inducible zinc finger protein 1
188	IPI:IPI00215925.5	GNMT	Gene_Symbol=GNMT Glycine N-methyltransferase
189	IPI:IPI00171087.7	SRBD1	Gene_Symbol=SRBD1 Isoform 1 of S1 RNA-binding domain-containing protein 1
190	IPI:IPI00871703.1	ANKMY1	Gene_Symbol=ANKMY1 89 kDa protein
190	IPI:IPI00743539.1	ANKMY1	Gene_Symbol=ANKMY1 Isoform 2 of Ankyrin repeat and MYND domain-containing protein 1
190	IPI:IPI00303118.4	ANKMY1	Gene_Symbol=ANKMY1 ANKMY1 protein
190	IPI:IPI00303117.3	ANKMY1	Gene_Symbol=ANKMY1 Isoform 1 of Ankyrin repeat and MYND domain-containing protein 1
191	IPI:IPI00289944.5	BRWD1	Gene_Symbol=BRWD1 Isoform A of Bromodomain and WD repeat-containing protein 1
191	IPI:IPI00746752.1	BRWD1	Gene_Symbol=BRWD1 Isoform C of Bromodomain and WD repeat-containing protein 1
191	IPI:IPI00250716.1	BRWD1	Gene_Symbol=BRWD1 Isoform B of Bromodomain and WD repeat-containing protein 1
192	IPI:IPI00394856.7	KIF7	Gene_Symbol=KIF7 Kinesin-like protein KIF7
192	IPI:IPI00877116.1	KIF7	Gene_Symbol=KIF7 kinesin family member 7
193	IPI:IPI00828091.1	-	Gene_Symbol=- ANKRD26 protein
194	IPI:IPI00164215.4	TSPYL1	Gene_Symbol=TSPYL1 Testis-specific Y-encoded-like protein 1
195	IPI:IPI00001485.2	BMP15	Gene_Symbol=BMP15 Bone morphogenetic protein 15 precursor
196	IPI:IPI00789119.1	PSMB6	Gene_Symbol=PSMB6 20 kDa protein
196	IPI:IPI00000811.2	PSMB6	Gene_Symbol=PSMB6 Proteasome subunit beta type-6 precursor
197	IPI:IPI00647496.2	RPS6KB1	Gene_Symbol=RPS6KB1 RPS6KB1 protein
198	IPI:IPI00216909.3	FOLH1	Gene_Symbol=FOLH1 Isoform PSMA-5 of Glutamate carboxypeptidase 2
199	IPI:IPI00514384.1	TP63	Gene_Symbol=TP63 Isoform 9 of Tumor protein 63
199	IPI:IPI00514017.1	TP63	Gene_Symbol=TP63 Isoform 11 of Tumor protein 63
199	IPI:IPI00301360.1	TP63	Gene_Symbol=TP63 Isoform 1 of Tumor protein 63
200	IPI:IPI00023711.1	EVPL	Gene_Symbol=EVPL Envoplakin
201	IPI:IPI00878288.1	ATG2A	Gene_Symbol=ATG2A Isoform 3 of Autophagy-related protein 2 homolog A
201	IPI:IPI00304926.8	ATG2A	Gene_Symbol=ATG2A Isoform 1 of Autophagy-related protein 2 homolog A
202	IPI:IPI00789847.1	-	Gene_Symbol=- Protein
202	IPI:IPI00382470.3	HSP90AA1	Gene_Symbol=HSP90AA1 heat shock protein 90kDa alpha (cytosolic), class A member 1 isoform 1
202	IPI:IPI00784295.2	HSP90AA1	Gene_Symbol=HSP90AA1 Isoform 1 of Heat shock protein HSP 90-alpha
203	IPI:IPI00761080.1	WWC1	Gene_Symbol=WWC1 Isoform 2 of Protein WWC1
203	IPI:IPI00217340.2	WWC1	Gene_Symbol=WWC1 Isoform 1 of Protein WWC1
