# Supplementary material for: PGCA: An algorithm to link protein groups created from MS/MS data
Source: PLoS One. 2017 May 31;12(5):e0177569. doi: 10.1371/journal.pone.0177569 (PMC5451011; doi:10.1371/journal.pone.0177569)
Supplement: S2 File — 12 spectral count-based experiments from 12 plasma samples. (ZIP) [file pone.0177569.s005.zip]

Archive with 14 entries (13 files):
- S4DataSectral/
- S4DataSectral/dictionary-plasmaSIS.txt
- S4DataSectral/translated_20170106_PlasmaSIS_01_proteins.txt
- S4DataSectral/translated_20170106_PlasmaSIS_02_proteins.txt
- S4DataSectral/translated_20170106_PlasmaSIS_03_proteins.txt
- S4DataSectral/translated_20170106_PlasmaSIS_04_proteins.txt
- S4DataSectral/translated_20170106_PlasmaSIS_05_proteins.txt
- S4DataSectral/translated_20170106_PlasmaSIS_06_proteins.txt
- S4DataSectral/translated_20170106_PlasmaSIS_07_proteins.txt
- S4DataSectral/translated_20170106_PlasmaSIS_08_proteins.txt
- S4DataSectral/translated_20170106_PlasmaSIS_09_proteins.txt
- S4DataSectral/translated_20170106_PlasmaSIS_10_proteins.txt
- S4DataSectral/translated_20170106_PlasmaSIS_11_proteins.txt
- S4DataSectral/translated_20170106_PlasmaSIS_12_proteins.txt
