# Supplementary material for: PGCA: An algorithm to link protein groups created from MS/MS data
Source: PLoS One. 2017 May 31;12(5):e0177569. doi: 10.1371/journal.pone.0177569 (PMC5451011; doi:10.1371/journal.pone.0177569)
Supplement: S2 File — 12 spectral count-based experiments from 12 plasma samples. (ZIP) [file pone.0177569.s005.zip › S4DataSectral/dictionary-plasmaSIS.txt]

"pg" "Is.Master.Protein" "accs" "prot"
1 TRUE "P02768" ">sp|P02768|ALBU_HUMAN Serum albumin OS=Homo sapiens GN=ALB PE=1 SV=2"
1 FALSE "P02768-2" ">sp|P02768-2|ALBU_HUMAN Isoform 2 of Serum albumin OS=Homo sapiens GN=ALB"
2 TRUE "P02749" ">sp|P02749|APOH_HUMAN Beta-2-glycoprotein 1 OS=Homo sapiens GN=APOH PE=1 SV=3"
3 TRUE "P02774" ">sp|P02774|VTDB_HUMAN Vitamin D-binding protein OS=Homo sapiens GN=GC PE=1 SV=1"
3 FALSE "P02774-2" ">sp|P02774-2|VTDB_HUMAN Isoform 2 of Vitamin D-binding protein OS=Homo sapiens GN=GC"
3 FALSE "P02774-3" ">sp|P02774-3|VTDB_HUMAN Isoform 3 of Vitamin D-binding protein OS=Homo sapiens GN=GC"
4 TRUE "P26927" ">sp|P26927|HGFL_HUMAN Hepatocyte growth factor-like protein OS=Homo sapiens GN=MST1 PE=1 SV=2"
4 FALSE "Q2TV78" ">sp|Q2TV78|MST1L_HUMAN Putative macrophage stimulating 1-like protein OS=Homo sapiens GN=MST1L PE=2 SV=2"
4 FALSE "Q2TV78-2" ">sp|Q2TV78-2|MST1L_HUMAN Isoform 2 of Putative macrophage stimulating 1-like protein OS=Homo sapiens GN=MST1L"
5 TRUE "Q9Y490" ">sp|Q9Y490|TLN1_HUMAN Talin-1 OS=Homo sapiens GN=TLN1 PE=1 SV=3"
6 TRUE "P06396-2" ">sp|P06396-2|GELS_HUMAN Isoform 2 of Gelsolin OS=Homo sapiens GN=GSN"
6 TRUE "P07996" ">sp|P07996|TSP1_HUMAN Thrombospondin-1 OS=Homo sapiens GN=THBS1 PE=1 SV=2"
6 FALSE "P06396" ">sp|P06396|GELS_HUMAN Gelsolin OS=Homo sapiens GN=GSN PE=1 SV=1"
6 FALSE "P06396-3" ">sp|P06396-3|GELS_HUMAN Isoform 3 of Gelsolin OS=Homo sapiens GN=GSN"
6 FALSE "P35442" ">sp|P35442|TSP2_HUMAN Thrombospondin-2 OS=Homo sapiens GN=THBS2 PE=1 SV=2"
7 TRUE "P17936" ">sp|P17936|IBP3_HUMAN Insulin-like growth factor-binding protein 3 OS=Homo sapiens GN=IGFBP3 PE=1 SV=2"
7 FALSE "P17936-2" ">sp|P17936-2|IBP3_HUMAN Isoform 2 of Insulin-like growth factor-binding protein 3 OS=Homo sapiens GN=IGFBP3"
8 TRUE "A5A3E0" ">sp|A5A3E0|POTEF_HUMAN POTE ankyrin domain family member F OS=Homo sapiens GN=POTEF PE=1 SV=2"
8 TRUE "P63267" ">sp|P63267|ACTH_HUMAN Actin, gamma-enteric smooth muscle OS=Homo sapiens GN=ACTG2 PE=1 SV=1"
8 TRUE "P63267-2" ">sp|P63267-2|ACTH_HUMAN Isoform 2 of Actin, gamma-enteric smooth muscle OS=Homo sapiens GN=ACTG2"
8 TRUE "P60709" ">sp|P60709|ACTB_HUMAN Actin, cytoplasmic 1 OS=Homo sapiens GN=ACTB PE=1 SV=1"
8 TRUE "P63261" ">sp|P63261|ACTG_HUMAN Actin, cytoplasmic 2 OS=Homo sapiens GN=ACTG1 PE=1 SV=1"
8 TRUE "P68032" ">sp|P68032|ACTC_HUMAN Actin, alpha cardiac muscle 1 OS=Homo sapiens GN=ACTC1 PE=1 SV=1"
8 FALSE "P0CG38" ">sp|P0CG38|POTEI_HUMAN POTE ankyrin domain family member I OS=Homo sapiens GN=POTEI PE=3 SV=1"
8 FALSE "P0CG39" ">sp|P0CG39|POTEJ_HUMAN POTE ankyrin domain family member J OS=Homo sapiens GN=POTEJ PE=3 SV=1"
8 FALSE "P62736" ">sp|P62736|ACTA_HUMAN Actin, aortic smooth muscle OS=Homo sapiens GN=ACTA2 PE=1 SV=1"
8 FALSE "P68133" ">sp|P68133|ACTS_HUMAN Actin, alpha skeletal muscle OS=Homo sapiens GN=ACTA1 PE=1 SV=1"
8 FALSE "Q562R1" ">sp|Q562R1|ACTBL_HUMAN Beta-actin-like protein 2 OS=Homo sapiens GN=ACTBL2 PE=1 SV=2"
8 FALSE "Q6S8J3" ">sp|Q6S8J3|POTEE_HUMAN POTE ankyrin domain family member E OS=Homo sapiens GN=POTEE PE=1 SV=3"
8 FALSE "Q9BYX7" ">sp|Q9BYX7|ACTBM_HUMAN Putative beta-actin-like protein 3 OS=Homo sapiens GN=POTEKP PE=5 SV=1"
9 TRUE "P63104" ">sp|P63104|1433Z_HUMAN 14-3-3 protein zeta/delta OS=Homo sapiens GN=YWHAZ PE=1 SV=1"
9 FALSE "P27348" ">sp|P27348|1433T_HUMAN 14-3-3 protein theta OS=Homo sapiens GN=YWHAQ PE=1 SV=1"
9 FALSE "P31946" ">sp|P31946|1433B_HUMAN 14-3-3 protein beta/alpha OS=Homo sapiens GN=YWHAB PE=1 SV=3"
9 FALSE "P31946-2" ">sp|P31946-2|1433B_HUMAN Isoform Short of 14-3-3 protein beta/alpha OS=Homo sapiens GN=YWHAB"
9 FALSE "P31947" ">sp|P31947|1433S_HUMAN 14-3-3 protein sigma OS=Homo sapiens GN=SFN PE=1 SV=1"
9 FALSE "P31947-2" ">sp|P31947-2|1433S_HUMAN Isoform 2 of 14-3-3 protein sigma OS=Homo sapiens GN=SFN"
9 FALSE "P61981" ">sp|P61981|1433G_HUMAN 14-3-3 protein gamma OS=Homo sapiens GN=YWHAG PE=1 SV=2"
9 FALSE "P62258" ">sp|P62258|1433E_HUMAN 14-3-3 protein epsilon OS=Homo sapiens GN=YWHAE PE=1 SV=1"
9 FALSE "P62258-2" ">sp|P62258-2|1433E_HUMAN Isoform SV of 14-3-3 protein epsilon OS=Homo sapiens GN=YWHAE"
9 FALSE "P63104-2" ">sp|P63104-2|1433Z_HUMAN Isoform 2 of 14-3-3 protein zeta/delta OS=Homo sapiens GN=YWHAZ"
9 FALSE "Q04917" ">sp|Q04917|1433F_HUMAN 14-3-3 protein eta OS=Homo sapiens GN=YWHAH PE=1 SV=4"
10 TRUE "P01023" ">sp|P01023|A2MG_HUMAN Alpha-2-macroglobulin OS=Homo sapiens GN=A2M PE=1 SV=3"
11 TRUE "P20742-2" ">sp|P20742-2|PZP_HUMAN Isoform 2 of Pregnancy zone protein OS=Homo sapiens GN=PZP"
11 TRUE "P20742" ">sp|P20742|PZP_HUMAN Pregnancy zone protein OS=Homo sapiens GN=PZP PE=1 SV=4"
12 TRUE "Q14204" ">sp|Q14204|DYHC1_HUMAN Cytoplasmic dynein 1 heavy chain 1 OS=Homo sapiens GN=DYNC1H1 PE=1 SV=5"
13 TRUE "P61769" ">sp|P61769|B2MG_HUMAN Beta-2-microglobulin OS=Homo sapiens GN=B2M PE=1 SV=1"
14 TRUE "P04114" ">sp|P04114|APOB_HUMAN Apolipoprotein B-100 OS=Homo sapiens GN=APOB PE=1 SV=2"
15 TRUE "P32119" ">sp|P32119|PRDX2_HUMAN Peroxiredoxin-2 OS=Homo sapiens GN=PRDX2 PE=1 SV=5"
15 FALSE "P32119-2" ">sp|P32119-2|PRDX2_HUMAN Isoform 2 of Peroxiredoxin-2 OS=Homo sapiens GN=PRDX2"
15 FALSE "Q06830" ">sp|Q06830|PRDX1_HUMAN Peroxiredoxin-1 OS=Homo sapiens GN=PRDX1 PE=1 SV=1"
16 TRUE "P02751-10" ">sp|P02751-10|FINC_HUMAN Isoform 10 of Fibronectin OS=Homo sapiens GN=FN1"
16 TRUE "P02751-12" ">sp|P02751-12|FINC_HUMAN Isoform 12 of Fibronectin OS=Homo sapiens GN=FN1"
16 FALSE "P02751" ">sp|P02751|FINC_HUMAN Fibronectin OS=Homo sapiens GN=FN1 PE=1 SV=4"
16 FALSE "P02751-11" ">sp|P02751-11|FINC_HUMAN Isoform 11 of Fibronectin OS=Homo sapiens GN=FN1"
16 FALSE "P02751-13" ">sp|P02751-13|FINC_HUMAN Isoform 13 of Fibronectin OS=Homo sapiens GN=FN1"
16 FALSE "P02751-14" ">sp|P02751-14|FINC_HUMAN Isoform 14 of Fibronectin OS=Homo sapiens GN=FN1"
16 FALSE "P02751-15" ">sp|P02751-15|FINC_HUMAN Isoform 15 of Fibronectin OS=Homo sapiens GN=FN1"
16 FALSE "P02751-16" ">sp|P02751-16|FINC_HUMAN Isoform 16 of Fibronectin OS=Homo sapiens GN=FN1"
16 FALSE "P02751-17" ">sp|P02751-17|FINC_HUMAN Isoform 17 of Fibronectin OS=Homo sapiens GN=FN1"
16 FALSE "P02751-2" ">sp|P02751-2|FINC_HUMAN Isoform 2 of Fibronectin OS=Homo sapiens GN=FN1"
16 FALSE "P02751-3" ">sp|P02751-3|FINC_HUMAN Isoform 3 of Fibronectin OS=Homo sapiens GN=FN1"
16 FALSE "P02751-4" ">sp|P02751-4|FINC_HUMAN Isoform 4 of Fibronectin OS=Homo sapiens GN=FN1"
16 FALSE "P02751-5" ">sp|P02751-5|FINC_HUMAN Isoform 5 of Fibronectin OS=Homo sapiens GN=FN1"
16 FALSE "P02751-6" ">sp|P02751-6|FINC_HUMAN Isoform 6 of Fibronectin OS=Homo sapiens GN=FN1"
16 FALSE "P02751-7" ">sp|P02751-7|FINC_HUMAN Isoform 7 of Fibronectin OS=Homo sapiens GN=FN1"
16 FALSE "P02751-8" ">sp|P02751-8|FINC_HUMAN Isoform 8 of Fibronectin OS=Homo sapiens GN=FN1"
16 FALSE "P02751-9" ">sp|P02751-9|FINC_HUMAN Isoform 9 of Fibronectin OS=Homo sapiens GN=FN1"
17 TRUE "P0C0L5" ">sp|P0C0L5|CO4B_HUMAN Complement C4-B OS=Homo sapiens GN=C4B PE=1 SV=2"
18 TRUE "Q06033-2" ">sp|Q06033-2|ITIH3_HUMAN Isoform 2 of Inter-alpha-trypsin inhibitor heavy chain H3 OS=Homo sapiens GN=ITIH3"
18 FALSE "Q06033" ">sp|Q06033|ITIH3_HUMAN Inter-alpha-trypsin inhibitor heavy chain H3 OS=Homo sapiens GN=ITIH3 PE=1 SV=2"
19 TRUE "P02647" ">sp|P02647|APOA1_HUMAN Apolipoprotein A-I OS=Homo sapiens GN=APOA1 PE=1 SV=1"
20 TRUE "P07737" ">sp|P07737|PROF1_HUMAN Profilin-1 OS=Homo sapiens GN=PFN1 PE=1 SV=2"
21 TRUE "P07477" ">sp|P07477|TRY1_HUMAN Trypsin-1 OS=Homo sapiens GN=PRSS1 PE=1 SV=1"
21 FALSE "CON_P00761" ">CON_P00761|P00761 TRYP_PIG Trypsin - Sus scrofa (Pig)."
21 FALSE "Q9BYE2" ">sp|Q9BYE2|TMPSD_HUMAN Transmembrane protease serine 13 OS=Homo sapiens GN=TMPRSS13 PE=2 SV=3"
21 FALSE "Q9BYE2-2" ">sp|Q9BYE2-2|TMPSD_HUMAN Isoform 2 of Transmembrane protease serine 13 OS=Homo sapiens GN=TMPRSS13"
21 FALSE "Q9BYE2-3" ">sp|Q9BYE2-3|TMPSD_HUMAN Isoform 3 of Transmembrane protease serine 13 OS=Homo sapiens GN=TMPRSS13"
21 FALSE "Q9BYE2-5" ">sp|Q9BYE2-5|TMPSD_HUMAN Isoform 5 of Transmembrane protease serine 13 OS=Homo sapiens GN=TMPRSS13"
22 TRUE "P00450" ">sp|P00450|CERU_HUMAN Ceruloplasmin OS=Homo sapiens GN=CP PE=1 SV=1"
23 TRUE "B9A064" ">sp|B9A064|IGLL5_HUMAN Immunoglobulin lambda-like polypeptide 5 OS=Homo sapiens GN=IGLL5 PE=2 SV=2"
23 FALSE "P0CG04" ">sp|P0CG04|LAC1_HUMAN Ig lambda-1 chain C regions OS=Homo sapiens GN=IGLC1 PE=1 SV=1"
24 TRUE "Q86UX7-2" ">sp|Q86UX7-2|URP2_HUMAN Isoform 2 of Fermitin family homolog 3 OS=Homo sapiens GN=FERMT3"
24 FALSE "Q86UX7" ">sp|Q86UX7|URP2_HUMAN Fermitin family homolog 3 OS=Homo sapiens GN=FERMT3 PE=1 SV=1"
26 TRUE "P19827" ">sp|P19827|ITIH1_HUMAN Inter-alpha-trypsin inhibitor heavy chain H1 OS=Homo sapiens GN=ITIH1 PE=1 SV=3"
26 FALSE "P19827-2" ">sp|P19827-2|ITIH1_HUMAN Isoform 2 of Inter-alpha-trypsin inhibitor heavy chain H1 OS=Homo sapiens GN=ITIH1"
26 FALSE "P19827-3" ">sp|P19827-3|ITIH1_HUMAN Isoform 3 of Inter-alpha-trypsin inhibitor heavy chain H1 OS=Homo sapiens GN=ITIH1"
27 TRUE "P02750" ">sp|P02750|A2GL_HUMAN Leucine-rich alpha-2-glycoprotein OS=Homo sapiens GN=LRG1 PE=1 SV=2"
28 TRUE "P01024" ">sp|P01024|CO3_HUMAN Complement C3 OS=Homo sapiens GN=C3 PE=1 SV=2"
28 FALSE "O95568" ">sp|O95568|MET18_HUMAN Histidine protein methyltransferase 1 homolog OS=Homo sapiens GN=METTL18 PE=1 SV=1"
29 TRUE "P02765" ">sp|P02765|FETUA_HUMAN Alpha-2-HS-glycoprotein OS=Homo sapiens GN=AHSG PE=1 SV=1"
30 TRUE "P01008" ">sp|P01008|ANT3_HUMAN Antithrombin-III OS=Homo sapiens GN=SERPINC1 PE=1 SV=1"
31 TRUE "P02675" ">sp|P02675|FIBB_HUMAN Fibrinogen beta chain OS=Homo sapiens GN=FGB PE=1 SV=2"
32 TRUE "P07225" ">sp|P07225|PROS_HUMAN Vitamin K-dependent protein S OS=Homo sapiens GN=PROS1 PE=1 SV=1"
33 TRUE "P15169" ">sp|P15169|CBPN_HUMAN Carboxypeptidase N catalytic chain OS=Homo sapiens GN=CPN1 PE=1 SV=1"
34 TRUE "P68871" ">sp|P68871|HBB_HUMAN Hemoglobin subunit beta OS=Homo sapiens GN=HBB PE=1 SV=2"
34 FALSE "P02100" ">sp|P02100|HBE_HUMAN Hemoglobin subunit epsilon OS=Homo sapiens GN=HBE1 PE=1 SV=2"
34 FALSE "P69891" ">sp|P69891|HBG1_HUMAN Hemoglobin subunit gamma-1 OS=Homo sapiens GN=HBG1 PE=1 SV=2"
34 FALSE "P69892" ">sp|P69892|HBG2_HUMAN Hemoglobin subunit gamma-2 OS=Homo sapiens GN=HBG2 PE=1 SV=2"
35 TRUE "P02042" ">sp|P02042|HBD_HUMAN Hemoglobin subunit delta OS=Homo sapiens GN=HBD PE=1 SV=2"
36 TRUE "P01765" ">sp|P01765|HV304_HUMAN Ig heavy chain V-III region TIL OS=Homo sapiens PE=1 SV=1"
36 FALSE "P01774" ">sp|P01774|HV313_HUMAN Ig heavy chain V-III region POM OS=Homo sapiens PE=1 SV=1"
36 FALSE "P01776" ">sp|P01776|HV315_HUMAN Ig heavy chain V-III region WAS OS=Homo sapiens PE=1 SV=1"
37 TRUE "P04004" ">sp|P04004|VTNC_HUMAN Vitronectin OS=Homo sapiens GN=VTN PE=1 SV=1"
38 TRUE "P01769" ">sp|P01769|HV308_HUMAN Ig heavy chain V-III region GA OS=Homo sapiens PE=1 SV=1"
39 TRUE "P01768" ">sp|P01768|HV307_HUMAN Ig heavy chain V-III region CAM OS=Homo sapiens PE=1 SV=1"
40 TRUE "P01763" ">sp|P01763|HV302_HUMAN Ig heavy chain V-III region WEA OS=Homo sapiens PE=1 SV=1"
41 TRUE "P01766" ">sp|P01766|HV305_HUMAN Ig heavy chain V-III region BRO OS=Homo sapiens PE=1 SV=1"
41 FALSE "P01777" ">sp|P01777|HV316_HUMAN Ig heavy chain V-III region TEI OS=Homo sapiens PE=1 SV=1"
42 TRUE "P01767" ">sp|P01767|HV306_HUMAN Ig heavy chain V-III region BUT OS=Homo sapiens PE=1 SV=1"
43 TRUE "P01781" ">sp|P01781|HV320_HUMAN Ig heavy chain V-III region GAL OS=Homo sapiens PE=1 SV=1"
43 FALSE "P01782" ">sp|P01782|HV321_HUMAN Ig heavy chain V-III region DOB OS=Homo sapiens PE=1 SV=1"
44 TRUE "P05156" ">sp|P05156|CFAI_HUMAN Complement factor I OS=Homo sapiens GN=CFI PE=1 SV=2"
44 FALSE "Q5SWL8" ">sp|Q5SWL8|PRA19_HUMAN PRAME family member 19 OS=Homo sapiens GN=PRAMEF19 PE=2 SV=1"
44 FALSE "Q5VWM3" ">sp|Q5VWM3|PRA18_HUMAN PRAME family member 18 OS=Homo sapiens GN=PRAMEF18 PE=2 SV=1"
45 TRUE "P08697" ">sp|P08697|A2AP_HUMAN Alpha-2-antiplasmin OS=Homo sapiens GN=SERPINF2 PE=1 SV=3"
45 FALSE "P08697-2" ">sp|P08697-2|A2AP_HUMAN Isoform 2 of Alpha-2-antiplasmin OS=Homo sapiens GN=SERPINF2"
46 TRUE "O43149" ">sp|O43149|ZZEF1_HUMAN Zinc finger ZZ-type and EF-hand domain-containing protein 1 OS=Homo sapiens GN=ZZEF1 PE=1 SV=6"
47 TRUE "P69905" ">sp|P69905|HBA_HUMAN Hemoglobin subunit alpha OS=Homo sapiens GN=HBA1 PE=1 SV=2"
47 FALSE "P02008" ">sp|P02008|HBAZ_HUMAN Hemoglobin subunit zeta OS=Homo sapiens GN=HBZ PE=1 SV=2"
48 TRUE "P61626" ">sp|P61626|LYSC_HUMAN Lysozyme C OS=Homo sapiens GN=LYZ PE=1 SV=1"
49 TRUE "P00739" ">sp|P00739|HPTR_HUMAN Haptoglobin-related protein OS=Homo sapiens GN=HPR PE=1 SV=2"
49 FALSE "P00739-2" ">sp|P00739-2|HPTR_HUMAN Isoform 2 of Haptoglobin-related protein OS=Homo sapiens GN=HPR"
50 TRUE "P00738" ">sp|P00738|HPT_HUMAN Haptoglobin OS=Homo sapiens GN=HP PE=1 SV=1"
51 TRUE "P02649" ">sp|P02649|APOE_HUMAN Apolipoprotein E OS=Homo sapiens GN=APOE PE=1 SV=1"
52 TRUE "P01031" ">sp|P01031|CO5_HUMAN Complement C5 OS=Homo sapiens GN=C5 PE=1 SV=4"
53 TRUE "Q9BQC3" ">sp|Q9BQC3|DPH2_HUMAN Diphthamide biosynthesis protein 2 OS=Homo sapiens GN=DPH2 PE=1 SV=1"
54 TRUE "P01876" ">sp|P01876|IGHA1_HUMAN Ig alpha-1 chain C region OS=Homo sapiens GN=IGHA1 PE=1 SV=2"
55 TRUE "P01877" ">sp|P01877|IGHA2_HUMAN Ig alpha-2 chain C region OS=Homo sapiens GN=IGHA2 PE=1 SV=3"
56 TRUE "P01859" ">sp|P01859|IGHG2_HUMAN Ig gamma-2 chain C region OS=Homo sapiens GN=IGHG2 PE=1 SV=2"
57 TRUE "P01857" ">sp|P01857|IGHG1_HUMAN Ig gamma-1 chain C region OS=Homo sapiens GN=IGHG1 PE=1 SV=1"
58 TRUE "P01860" ">sp|P01860|IGHG3_HUMAN Ig gamma-3 chain C region OS=Homo sapiens GN=IGHG3 PE=1 SV=2"
59 TRUE "P01861" ">sp|P01861|IGHG4_HUMAN Ig gamma-4 chain C region OS=Homo sapiens GN=IGHG4 PE=1 SV=1"
60 TRUE "P01009" ">sp|P01009|A1AT_HUMAN Alpha-1-antitrypsin OS=Homo sapiens GN=SERPINA1 PE=1 SV=3"
60 FALSE "P01009-2" ">sp|P01009-2|A1AT_HUMAN Isoform 2 of Alpha-1-antitrypsin OS=Homo sapiens GN=SERPINA1"
60 FALSE "P01009-3" ">sp|P01009-3|A1AT_HUMAN Isoform 3 of Alpha-1-antitrypsin OS=Homo sapiens GN=SERPINA1"
60 FALSE "P20848" ">sp|P20848|A1ATR_HUMAN Putative alpha-1-antitrypsin-related protein OS=Homo sapiens GN=SERPINA2P PE=5 SV=1"
61 TRUE "P00915" ">sp|P00915|CAH1_HUMAN Carbonic anhydrase 1 OS=Homo sapiens GN=CA1 PE=1 SV=2"
62 TRUE "A0M8Q6" ">sp|A0M8Q6|LAC7_HUMAN Ig lambda-7 chain C region OS=Homo sapiens GN=IGLC7 PE=1 SV=2"
62 TRUE "P0CG05" ">sp|P0CG05|LAC2_HUMAN Ig lambda-2 chain C regions OS=Homo sapiens GN=IGLC2 PE=1 SV=1"
62 FALSE "P0CF74" ">sp|P0CF74|LAC6_HUMAN Ig lambda-6 chain C region OS=Homo sapiens GN=IGLC6 PE=4 SV=1"
62 FALSE "P0CG06" ">sp|P0CG06|LAC3_HUMAN Ig lambda-3 chain C regions OS=Homo sapiens GN=IGLC3 PE=1 SV=1"
63 TRUE "P02763" ">sp|P02763|A1AG1_HUMAN Alpha-1-acid glycoprotein 1 OS=Homo sapiens GN=ORM1 PE=1 SV=1"
64 TRUE "P05090" ">sp|P05090|APOD_HUMAN Apolipoprotein D OS=Homo sapiens GN=APOD PE=1 SV=1"
65 TRUE "P02787" ">sp|P02787|TRFE_HUMAN Serotransferrin OS=Homo sapiens GN=TF PE=1 SV=3"
66 TRUE "P01019" ">sp|P01019|ANGT_HUMAN Angiotensinogen OS=Homo sapiens GN=AGT PE=1 SV=1"
68 TRUE "P01834" ">sp|P01834|IGKC_HUMAN Ig kappa chain C region OS=Homo sapiens GN=IGKC PE=1 SV=1"
69 TRUE "P18135" ">sp|P18135|KV312_HUMAN Ig kappa chain V-III region HAH OS=Homo sapiens PE=2 SV=1"
69 TRUE "P04206" ">sp|P04206|KV307_HUMAN Ig kappa chain V-III region GOL OS=Homo sapiens PE=1 SV=1"
69 TRUE "P01622" ">sp|P01622|KV304_HUMAN Ig kappa chain V-III region Ti OS=Homo sapiens PE=1 SV=1"
69 TRUE "P01620" ">sp|P01620|KV302_HUMAN Ig kappa chain V-III region SIE OS=Homo sapiens PE=1 SV=1"
69 FALSE "P01623" ">sp|P01623|KV305_HUMAN Ig kappa chain V-III region WOL OS=Homo sapiens PE=1 SV=1"
69 FALSE "P18136" ">sp|P18136|KV313_HUMAN Ig kappa chain V-III region HIC OS=Homo sapiens PE=2 SV=2"
72 TRUE "P01619" ">sp|P01619|KV301_HUMAN Ig kappa chain V-III region B6 OS=Homo sapiens PE=1 SV=1"
73 TRUE "P0C0L4" ">sp|P0C0L4|CO4A_HUMAN Complement C4-A OS=Homo sapiens GN=C4A PE=1 SV=2"
73 FALSE "P0C0L4-2" ">sp|P0C0L4-2|CO4A_HUMAN Isoform 2 of Complement C4-A OS=Homo sapiens GN=C4A"
74 TRUE "P02746" ">sp|P02746|C1QB_HUMAN Complement C1q subcomponent subunit B OS=Homo sapiens GN=C1QB PE=1 SV=3"
75 TRUE "Q68DL7" ">sp|Q68DL7|CR063_HUMAN Uncharacterized protein C18orf63 OS=Homo sapiens GN=C18orf63 PE=2 SV=2"
76 TRUE "O43866" ">sp|O43866|CD5L_HUMAN CD5 antigen-like OS=Homo sapiens GN=CD5L PE=1 SV=1"
77 TRUE "P02747" ">sp|P02747|C1QC_HUMAN Complement C1q subcomponent subunit C OS=Homo sapiens GN=C1QC PE=1 SV=3"
78 TRUE "P0DJI8" ">sp|P0DJI8|SAA1_HUMAN Serum amyloid A-1 protein OS=Homo sapiens GN=SAA1 PE=1 SV=1"
78 FALSE "P0DJI9" ">sp|P0DJI9|SAA2_HUMAN Serum amyloid A-2 protein OS=Homo sapiens GN=SAA2 PE=1 SV=1"
78 FALSE "P0DJI9-2" ">sp|P0DJI9-2|SAA2_HUMAN Isoform 2 of Serum amyloid A-2 protein OS=Homo sapiens GN=SAA2"
79 TRUE "P49908" ">sp|P49908|SEPP1_HUMAN Selenoprotein P OS=Homo sapiens GN=SEPP1 PE=1 SV=3"
80 TRUE "O75955" ">sp|O75955|FLOT1_HUMAN Flotillin-1 OS=Homo sapiens GN=FLOT1 PE=1 SV=3"
81 TRUE "P02652" ">sp|P02652|APOA2_HUMAN Apolipoprotein A-II OS=Homo sapiens GN=APOA2 PE=1 SV=1"
82 TRUE "P10643" ">sp|P10643|CO7_HUMAN Complement component C7 OS=Homo sapiens GN=C7 PE=1 SV=2"
83 TRUE "Q8NHQ9" ">sp|Q8NHQ9|DDX55_HUMAN ATP-dependent RNA helicase DDX55 OS=Homo sapiens GN=DDX55 PE=1 SV=3"
84 TRUE "P12259" ">sp|P12259|FA5_HUMAN Coagulation factor V OS=Homo sapiens GN=F5 PE=1 SV=4"
85 TRUE "P02671-2" ">sp|P02671-2|FIBA_HUMAN Isoform 2 of Fibrinogen alpha chain OS=Homo sapiens GN=FGA"
85 TRUE "P02671" ">sp|P02671|FIBA_HUMAN Fibrinogen alpha chain OS=Homo sapiens GN=FGA PE=1 SV=2"
85 FALSE "Q6P995" ">sp|Q6P995|F171B_HUMAN Protein FAM171B OS=Homo sapiens GN=FAM171B PE=2 SV=3"
85 FALSE "Q6P995-2" ">sp|Q6P995-2|F171B_HUMAN Isoform 2 of Protein FAM171B OS=Homo sapiens GN=FAM171B"
86 TRUE "P37840-2" ">sp|P37840-2|SYUA_HUMAN Isoform 2-4 of Alpha-synuclein OS=Homo sapiens GN=SNCA"
86 FALSE "P37840" ">sp|P37840|SYUA_HUMAN Alpha-synuclein OS=Homo sapiens GN=SNCA PE=1 SV=1"
86 FALSE "P37840-3" ">sp|P37840-3|SYUA_HUMAN Isoform 2-5 of Alpha-synuclein OS=Homo sapiens GN=SNCA"
87 TRUE "P10909-4" ">sp|P10909-4|CLUS_HUMAN Isoform 4 of Clusterin OS=Homo sapiens GN=CLU"
87 FALSE "P10909" ">sp|P10909|CLUS_HUMAN Clusterin OS=Homo sapiens GN=CLU PE=1 SV=1"
87 FALSE "P10909-2" ">sp|P10909-2|CLUS_HUMAN Isoform 2 of Clusterin OS=Homo sapiens GN=CLU"
87 FALSE "P10909-3" ">sp|P10909-3|CLUS_HUMAN Isoform 3 of Clusterin OS=Homo sapiens GN=CLU"
87 FALSE "P10909-5" ">sp|P10909-5|CLUS_HUMAN Isoform 5 of Clusterin OS=Homo sapiens GN=CLU"
88 TRUE "P05154" ">sp|P05154|IPSP_HUMAN Plasma serine protease inhibitor OS=Homo sapiens GN=SERPINA5 PE=1 SV=3"
89 TRUE "O60271-5" ">sp|O60271-5|JIP4_HUMAN Isoform 5 of C-Jun-amino-terminal kinase-interacting protein 4 OS=Homo sapiens GN=SPAG9"
89 FALSE "O60271" ">sp|O60271|JIP4_HUMAN C-Jun-amino-terminal kinase-interacting protein 4 OS=Homo sapiens GN=SPAG9 PE=1 SV=4"
89 FALSE "O60271-2" ">sp|O60271-2|JIP4_HUMAN Isoform 2 of C-Jun-amino-terminal kinase-interacting protein 4 OS=Homo sapiens GN=SPAG9"
89 FALSE "O60271-3" ">sp|O60271-3|JIP4_HUMAN Isoform 3 of C-Jun-amino-terminal kinase-interacting protein 4 OS=Homo sapiens GN=SPAG9"
89 FALSE "O60271-4" ">sp|O60271-4|JIP4_HUMAN Isoform 4 of C-Jun-amino-terminal kinase-interacting protein 4 OS=Homo sapiens GN=SPAG9"
89 FALSE "O60271-9" ">sp|O60271-9|JIP4_HUMAN Isoform 6 of C-Jun-amino-terminal kinase-interacting protein 4 OS=Homo sapiens GN=SPAG9"
89 FALSE "Q86TB3" ">sp|Q86TB3|ALPK2_HUMAN Alpha-protein kinase 2 OS=Homo sapiens GN=ALPK2 PE=2 SV=3"
90 TRUE "Q9Y623" ">sp|Q9Y623|MYH4_HUMAN Myosin-4 OS=Homo sapiens GN=MYH4 PE=1 SV=2"
91 TRUE "P27918" ">sp|P27918|PROP_HUMAN Properdin OS=Homo sapiens GN=CFP PE=1 SV=2"
92 TRUE "P05452" ">sp|P05452|TETN_HUMAN Tetranectin OS=Homo sapiens GN=CLEC3B PE=1 SV=3"
93 TRUE "P00751" ">sp|P00751|CFAB_HUMAN Complement factor B OS=Homo sapiens GN=CFB PE=1 SV=2"
93 FALSE "P00751-2" ">sp|P00751-2|CFAB_HUMAN Isoform 2 of Complement factor B OS=Homo sapiens GN=CFB"
94 TRUE "Q14624" ">sp|Q14624|ITIH4_HUMAN Inter-alpha-trypsin inhibitor heavy chain H4 OS=Homo sapiens GN=ITIH4 PE=1 SV=4"
94 TRUE "Q14624-3" ">sp|Q14624-3|ITIH4_HUMAN Isoform 3 of Inter-alpha-trypsin inhibitor heavy chain H4 OS=Homo sapiens GN=ITIH4"
94 FALSE "Q14624-2" ">sp|Q14624-2|ITIH4_HUMAN Isoform 2 of Inter-alpha-trypsin inhibitor heavy chain H4 OS=Homo sapiens GN=ITIH4"
94 FALSE "Q14624-4" ">sp|Q14624-4|ITIH4_HUMAN Isoform 4 of Inter-alpha-trypsin inhibitor heavy chain H4 OS=Homo sapiens GN=ITIH4"
95 TRUE "Q9UK55" ">sp|Q9UK55|ZPI_HUMAN Protein Z-dependent protease inhibitor OS=Homo sapiens GN=SERPINA10 PE=1 SV=1"
96 TRUE "P01594" ">sp|P01594|KV102_HUMAN Ig kappa chain V-I region AU OS=Homo sapiens PE=1 SV=1"
96 TRUE "P01606" ">sp|P01606|KV114_HUMAN Ig kappa chain V-I region OU OS=Homo sapiens PE=1 SV=1"
96 TRUE "P01599" ">sp|P01599|KV107_HUMAN Ig kappa chain V-I region Gal OS=Homo sapiens PE=1 SV=1"
96 TRUE "P01608" ">sp|P01608|KV116_HUMAN Ig kappa chain V-I region Roy OS=Homo sapiens PE=1 SV=1"
96 TRUE "P01609" ">sp|P01609|KV117_HUMAN Ig kappa chain V-I region Scw OS=Homo sapiens PE=1 SV=1"
96 TRUE "P01610" ">sp|P01610|KV118_HUMAN Ig kappa chain V-I region WEA OS=Homo sapiens PE=1 SV=1"
96 FALSE "P01600" ">sp|P01600|KV108_HUMAN Ig kappa chain V-I region Hau OS=Homo sapiens PE=1 SV=1"
96 FALSE "P01607" ">sp|P01607|KV115_HUMAN Ig kappa chain V-I region Rei OS=Homo sapiens PE=1 SV=1"
96 FALSE "P80362" ">sp|P80362|KV125_HUMAN Ig kappa chain V-I region WAT OS=Homo sapiens PE=1 SV=1"
97 TRUE "P02743" ">sp|P02743|SAMP_HUMAN Serum amyloid P-component OS=Homo sapiens GN=APCS PE=1 SV=2"
98 TRUE "P05546" ">sp|P05546|HEP2_HUMAN Heparin cofactor 2 OS=Homo sapiens GN=SERPIND1 PE=1 SV=3"
99 TRUE "P08579" ">sp|P08579|RU2B_HUMAN U2 small nuclear ribonucleoprotein B'' OS=Homo sapiens GN=SNRPB2 PE=1 SV=1"
100 TRUE "P04196" ">sp|P04196|HRG_HUMAN Histidine-rich glycoprotein OS=Homo sapiens GN=HRG PE=1 SV=1"
101 TRUE "O60282-2" ">sp|O60282-2|KIF5C_HUMAN Isoform 2 of Kinesin heavy chain isoform 5C OS=Homo sapiens GN=KIF5C"
101 TRUE "P33176" ">sp|P33176|KINH_HUMAN Kinesin-1 heavy chain OS=Homo sapiens GN=KIF5B PE=1 SV=1"
101 FALSE "O60282" ">sp|O60282|KIF5C_HUMAN Kinesin heavy chain isoform 5C OS=Homo sapiens GN=KIF5C PE=1 SV=1"
101 FALSE "Q12840" ">sp|Q12840|KIF5A_HUMAN Kinesin heavy chain isoform 5A OS=Homo sapiens GN=KIF5A PE=1 SV=2"
102 TRUE "P00488" ">sp|P00488|F13A_HUMAN Coagulation factor XIII A chain OS=Homo sapiens GN=F13A1 PE=1 SV=4"
102 FALSE "P16452" ">sp|P16452|EPB42_HUMAN Erythrocyte membrane protein band 4.2 OS=Homo sapiens GN=EPB42 PE=1 SV=3"
102 FALSE "P16452-2" ">sp|P16452-2|EPB42_HUMAN Isoform Long of Erythrocyte membrane protein band 4.2 OS=Homo sapiens GN=EPB42"
103 TRUE "Q96PD5" ">sp|Q96PD5|PGRP2_HUMAN N-acetylmuramoyl-L-alanine amidase OS=Homo sapiens GN=PGLYRP2 PE=1 SV=1"
103 FALSE "Q96PD5-2" ">sp|Q96PD5-2|PGRP2_HUMAN Isoform 2 of N-acetylmuramoyl-L-alanine amidase OS=Homo sapiens GN=PGLYRP2"
104 TRUE "O60229-2" ">sp|O60229-2|KALRN_HUMAN Isoform 2 of Kalirin OS=Homo sapiens GN=KALRN"
104 FALSE "O60229" ">sp|O60229|KALRN_HUMAN Kalirin OS=Homo sapiens GN=KALRN PE=1 SV=2"
105 TRUE "P25311" ">sp|P25311|ZA2G_HUMAN Zinc-alpha-2-glycoprotein OS=Homo sapiens GN=AZGP1 PE=1 SV=2"
105 FALSE "A8MT79" ">sp|A8MT79|ZAGL1_HUMAN Putative zinc-alpha-2-glycoprotein-like 1 OS=Homo sapiens PE=5 SV=2"
106 TRUE "P01762" ">sp|P01762|HV301_HUMAN Ig heavy chain V-III region TRO OS=Homo sapiens PE=1 SV=1"
107 TRUE "P01771" ">sp|P01771|HV310_HUMAN Ig heavy chain V-III region HIL OS=Homo sapiens PE=1 SV=1"
108 TRUE "P01772" ">sp|P01772|HV311_HUMAN Ig heavy chain V-III region KOL OS=Homo sapiens PE=1 SV=1"
109 TRUE "P01773" ">sp|P01773|HV312_HUMAN Ig heavy chain V-III region BUR OS=Homo sapiens PE=1 SV=1"
110 TRUE "P04207" ">sp|P04207|KV308_HUMAN Ig kappa chain V-III region CLL OS=Homo sapiens PE=1 SV=2"
110 TRUE "P01624" ">sp|P01624|KV306_HUMAN Ig kappa chain V-III region POM OS=Homo sapiens PE=1 SV=1"
110 TRUE "P01605" ">sp|P01605|KV113_HUMAN Ig kappa chain V-I region Lay OS=Homo sapiens PE=1 SV=1"
110 FALSE "P04434" ">sp|P04434|KV310_HUMAN Ig kappa chain V-III region VH (Fragment) OS=Homo sapiens PE=4 SV=1"
111 TRUE "P01743" ">sp|P01743|HV102_HUMAN Ig heavy chain V-I region HG3 OS=Homo sapiens PE=4 SV=1"
112 TRUE "P43652" ">sp|P43652|AFAM_HUMAN Afamin OS=Homo sapiens GN=AFM PE=1 SV=1"
115 TRUE "P01602" ">sp|P01602|KV110_HUMAN Ig kappa chain V-I region HK102 (Fragment) OS=Homo sapiens GN=IGKV1-5 PE=4 SV=1"
116 TRUE "P01611" ">sp|P01611|KV119_HUMAN Ig kappa chain V-I region Wes OS=Homo sapiens PE=1 SV=1"
117 TRUE "P00748" ">sp|P00748|FA12_HUMAN Coagulation factor XII OS=Homo sapiens GN=F12 PE=1 SV=3"
118 TRUE "A6NJ16" ">sp|A6NJ16|IV4F8_HUMAN Putative V-set and immunoglobulin domain-containing-like protein IGHV4OR15-8 OS=Homo sapiens GN=IGHV4OR15-8 PE=5 SV=2"
119 TRUE "P55058-3" ">sp|P55058-3|PLTP_HUMAN Isoform 3 of Phospholipid transfer protein OS=Homo sapiens GN=PLTP"
119 FALSE "P55058" ">sp|P55058|PLTP_HUMAN Phospholipid transfer protein OS=Homo sapiens GN=PLTP PE=1 SV=1"
119 FALSE "P55058-2" ">sp|P55058-2|PLTP_HUMAN Isoform 2 of Phospholipid transfer protein OS=Homo sapiens GN=PLTP"
120 TRUE "O14791-3" ">sp|O14791-3|APOL1_HUMAN Isoform 3 of Apolipoprotein L1 OS=Homo sapiens GN=APOL1"
120 FALSE "O14791" ">sp|O14791|APOL1_HUMAN Apolipoprotein L1 OS=Homo sapiens GN=APOL1 PE=1 SV=5"
120 FALSE "O14791-2" ">sp|O14791-2|APOL1_HUMAN Isoform 2 of Apolipoprotein L1 OS=Homo sapiens GN=APOL1"
121 TRUE "Q9UGM5-2" ">sp|Q9UGM5-2|FETUB_HUMAN Isoform 2 of Fetuin-B OS=Homo sapiens GN=FETUB"
121 TRUE "Q9UGM5" ">sp|Q9UGM5|FETUB_HUMAN Fetuin-B OS=Homo sapiens GN=FETUB PE=1 SV=2"
122 TRUE "Q14520-2" ">sp|Q14520-2|HABP2_HUMAN Isoform 2 of Hyaluronan-binding protein 2 OS=Homo sapiens GN=HABP2"
122 FALSE "Q14520" ">sp|Q14520|HABP2_HUMAN Hyaluronan-binding protein 2 OS=Homo sapiens GN=HABP2 PE=1 SV=1"
123 TRUE "O75636-2" ">sp|O75636-2|FCN3_HUMAN Isoform 2 of Ficolin-3 OS=Homo sapiens GN=FCN3"
123 FALSE "O75636" ">sp|O75636|FCN3_HUMAN Ficolin-3 OS=Homo sapiens GN=FCN3 PE=1 SV=2"
124 TRUE "O75882-2" ">sp|O75882-2|ATRN_HUMAN Isoform 2 of Attractin OS=Homo sapiens GN=ATRN"
124 TRUE "O75882-3" ">sp|O75882-3|ATRN_HUMAN Isoform 3 of Attractin OS=Homo sapiens GN=ATRN"
124 FALSE "O75882" ">sp|O75882|ATRN_HUMAN Attractin OS=Homo sapiens GN=ATRN PE=1 SV=2"
125 TRUE "P00734" ">sp|P00734|THRB_HUMAN Prothrombin OS=Homo sapiens GN=F2 PE=1 SV=2"
126 TRUE "P00736" ">sp|P00736|C1R_HUMAN Complement C1r subcomponent OS=Homo sapiens GN=C1R PE=1 SV=2"
127 TRUE "P00742" ">sp|P00742|FA10_HUMAN Coagulation factor X OS=Homo sapiens GN=F10 PE=1 SV=2"
128 TRUE "P00747" ">sp|P00747|PLMN_HUMAN Plasminogen OS=Homo sapiens GN=PLG PE=1 SV=2"
128 FALSE "Q02325" ">sp|Q02325|PLGB_HUMAN Plasminogen-like protein B OS=Homo sapiens GN=PLGLB1 PE=1 SV=1"
128 FALSE "Q15195" ">sp|Q15195|PLGA_HUMAN Plasminogen-like protein A OS=Homo sapiens GN=PLGLA PE=2 SV=1"
129 TRUE "P01011" ">sp|P01011|AACT_HUMAN Alpha-1-antichymotrypsin OS=Homo sapiens GN=SERPINA3 PE=1 SV=2"
129 FALSE "P01011-2" ">sp|P01011-2|AACT_HUMAN Isoform 2 of Alpha-1-antichymotrypsin OS=Homo sapiens GN=SERPINA3"
129 FALSE "P01011-3" ">sp|P01011-3|AACT_HUMAN Isoform 3 of Alpha-1-antichymotrypsin OS=Homo sapiens GN=SERPINA3"
130 TRUE "P01042-2" ">sp|P01042-2|KNG1_HUMAN Isoform LMW of Kininogen-1 OS=Homo sapiens GN=KNG1"
130 TRUE "P01042" ">sp|P01042|KNG1_HUMAN Kininogen-1 OS=Homo sapiens GN=KNG1 PE=1 SV=2"
130 FALSE "P01042-3" ">sp|P01042-3|KNG1_HUMAN Isoform 3 of Kininogen-1 OS=Homo sapiens GN=KNG1"
132 TRUE "P01591" ">sp|P01591|IGJ_HUMAN Immunoglobulin J chain OS=Homo sapiens GN=IGJ PE=1 SV=4"
133 TRUE "P01597" ">sp|P01597|KV105_HUMAN Ig kappa chain V-I region DEE OS=Homo sapiens PE=1 SV=1"
134 TRUE "P01598" ">sp|P01598|KV106_HUMAN Ig kappa chain V-I region EU OS=Homo sapiens PE=1 SV=1"
134 TRUE "P01596" ">sp|P01596|KV104_HUMAN Ig kappa chain V-I region CAR OS=Homo sapiens PE=1 SV=1"
135 TRUE "P01601" ">sp|P01601|KV109_HUMAN Ig kappa chain V-I region HK101 (Fragment) OS=Homo sapiens PE=4 SV=1"
136 TRUE "P01604" ">sp|P01604|KV112_HUMAN Ig kappa chain V-I region Kue OS=Homo sapiens PE=1 SV=1"
138 TRUE "P01612" ">sp|P01612|KV120_HUMAN Ig kappa chain V-I region Mev OS=Homo sapiens PE=1 SV=1"
139 TRUE "P01613" ">sp|P01613|KV121_HUMAN Ig kappa chain V-I region Ni OS=Homo sapiens PE=1 SV=1"
140 TRUE "P06310" ">sp|P06310|KV206_HUMAN Ig kappa chain V-II region RPMI 6410 OS=Homo sapiens PE=4 SV=1"
140 TRUE "P01617" ">sp|P01617|KV204_HUMAN Ig kappa chain V-II region TEW OS=Homo sapiens PE=1 SV=1"
140 TRUE "P01616" ">sp|P01616|KV203_HUMAN Ig kappa chain V-II region MIL OS=Homo sapiens PE=1 SV=1"
140 FALSE "P01614" ">sp|P01614|KV201_HUMAN Ig kappa chain V-II region Cum OS=Homo sapiens PE=1 SV=1"
140 FALSE "P06309" ">sp|P06309|KV205_HUMAN Ig kappa chain V-II region GM607 (Fragment) OS=Homo sapiens PE=4 SV=1"
142 TRUE "P01621" ">sp|P01621|KV303_HUMAN Ig kappa chain V-III region NG9 (Fragment) OS=Homo sapiens PE=1 SV=1"
144 TRUE "P06312" ">sp|P06312|KV401_HUMAN Ig kappa chain V-IV region (Fragment) OS=Homo sapiens GN=IGKV4-1 PE=4 SV=1"
144 TRUE "P01625" ">sp|P01625|KV402_HUMAN Ig kappa chain V-IV region Len OS=Homo sapiens PE=1 SV=2"
144 FALSE "P06313" ">sp|P06313|KV403_HUMAN Ig kappa chain V-IV region JI OS=Homo sapiens PE=4 SV=1"
144 FALSE "P06314" ">sp|P06314|KV404_HUMAN Ig kappa chain V-IV region B17 OS=Homo sapiens PE=2 SV=1"
144 FALSE "P83593" ">sp|P83593|KV405_HUMAN Ig kappa chain V-IV region STH (Fragment) OS=Homo sapiens PE=1 SV=1"
145 TRUE "P04208" ">sp|P04208|LV106_HUMAN Ig lambda chain V-I region WAH OS=Homo sapiens PE=1 SV=1"
145 TRUE "P01700" ">sp|P01700|LV102_HUMAN Ig lambda chain V-I region HA OS=Homo sapiens PE=1 SV=1"
145 TRUE "P01699" ">sp|P01699|LV101_HUMAN Ig lambda chain V-I region VOR OS=Homo sapiens PE=1 SV=1"
145 TRUE "P01709" ">sp|P01709|LV206_HUMAN Ig lambda chain V-II region MGC OS=Homo sapiens PE=1 SV=1"
145 FALSE "P01707" ">sp|P01707|LV204_HUMAN Ig lambda chain V-II region TRO OS=Homo sapiens PE=1 SV=1"
145 FALSE "P01712" ">sp|P01712|LV209_HUMAN Ig lambda chain V-II region WIN OS=Homo sapiens PE=1 SV=1"
147 TRUE "P01701" ">sp|P01701|LV103_HUMAN Ig lambda chain V-I region NEW OS=Homo sapiens PE=1 SV=1"
148 TRUE "P01702" ">sp|P01702|LV104_HUMAN Ig lambda chain V-I region NIG-64 OS=Homo sapiens PE=1 SV=1"
148 FALSE "P06316" ">sp|P06316|LV107_HUMAN Ig lambda chain V-I region BL2 OS=Homo sapiens PE=2 SV=1"
149 TRUE "P01703" ">sp|P01703|LV105_HUMAN Ig lambda chain V-I region NEWM OS=Homo sapiens PE=1 SV=1"
150 TRUE "P01708" ">sp|P01708|LV205_HUMAN Ig lambda chain V-II region BUR OS=Homo sapiens PE=1 SV=1"
152 TRUE "P01714" ">sp|P01714|LV301_HUMAN Ig lambda chain V-III region SH OS=Homo sapiens PE=1 SV=1"
153 TRUE "P01717" ">sp|P01717|LV403_HUMAN Ig lambda chain V-IV region Hil OS=Homo sapiens PE=1 SV=1"
154 TRUE "P01779" ">sp|P01779|HV318_HUMAN Ig heavy chain V-III region TUR OS=Homo sapiens PE=1 SV=1"
154 FALSE "P01770" ">sp|P01770|HV309_HUMAN Ig heavy chain V-III region NIE OS=Homo sapiens PE=1 SV=1"
155 TRUE "P01815" ">sp|P01815|HV202_HUMAN Ig heavy chain V-II region COR OS=Homo sapiens PE=1 SV=1"
156 TRUE "P01824" ">sp|P01824|HV206_HUMAN Ig heavy chain V-II region WAH OS=Homo sapiens PE=1 SV=1"
157 TRUE "P06331" ">sp|P06331|HV209_HUMAN Ig heavy chain V-II region ARH-77 OS=Homo sapiens PE=4 SV=1"
157 TRUE "P01825" ">sp|P01825|HV207_HUMAN Ig heavy chain V-II region NEWM OS=Homo sapiens PE=1 SV=1"
158 TRUE "P01871" ">sp|P01871|IGHM_HUMAN Ig mu chain C region OS=Homo sapiens GN=IGHM PE=1 SV=3"
158 FALSE "P01871-2" ">sp|P01871-2|IGHM_HUMAN Isoform 2 of Ig mu chain C region OS=Homo sapiens GN=IGHM"
159 TRUE "P02654" ">sp|P02654|APOC1_HUMAN Apolipoprotein C-I OS=Homo sapiens GN=APOC1 PE=1 SV=1"
160 TRUE "P02655" ">sp|P02655|APOC2_HUMAN Apolipoprotein C-II OS=Homo sapiens GN=APOC2 PE=1 SV=1"
161 TRUE "P02656" ">sp|P02656|APOC3_HUMAN Apolipoprotein C-III OS=Homo sapiens GN=APOC3 PE=1 SV=1"
162 TRUE "P02679-2" ">sp|P02679-2|FIBG_HUMAN Isoform Gamma-A of Fibrinogen gamma chain OS=Homo sapiens GN=FGG"
162 FALSE "P02679" ">sp|P02679|FIBG_HUMAN Fibrinogen gamma chain OS=Homo sapiens GN=FGG PE=1 SV=3"
163 TRUE "P02745" ">sp|P02745|C1QA_HUMAN Complement C1q subcomponent subunit A OS=Homo sapiens GN=C1QA PE=1 SV=2"
164 TRUE "P02748" ">sp|P02748|CO9_HUMAN Complement component C9 OS=Homo sapiens GN=C9 PE=1 SV=2"
164 TRUE "Q96BY6-3" ">sp|Q96BY6-3|DOC10_HUMAN Isoform 3 of Dedicator of cytokinesis protein 10 OS=Homo sapiens GN=DOCK10"
164 FALSE "Q96BY6" ">sp|Q96BY6|DOC10_HUMAN Dedicator of cytokinesis protein 10 OS=Homo sapiens GN=DOCK10 PE=1 SV=3"
164 FALSE "Q96BY6-2" ">sp|Q96BY6-2|DOC10_HUMAN Isoform 2 of Dedicator of cytokinesis protein 10 OS=Homo sapiens GN=DOCK10"
165 TRUE "P02753" ">sp|P02753|RET4_HUMAN Retinol-binding protein 4 OS=Homo sapiens GN=RBP4 PE=1 SV=3"
166 TRUE "P02760" ">sp|P02760|AMBP_HUMAN Protein AMBP OS=Homo sapiens GN=AMBP PE=1 SV=1"
167 TRUE "P02766" ">sp|P02766|TTHY_HUMAN Transthyretin OS=Homo sapiens GN=TTR PE=1 SV=1"
168 TRUE "P02775" ">sp|P02775|CXCL7_HUMAN Platelet basic protein OS=Homo sapiens GN=PPBP PE=1 SV=3"
169 TRUE "P02776" ">sp|P02776|PLF4_HUMAN Platelet factor 4 OS=Homo sapiens GN=PF4 PE=1 SV=2"
169 FALSE "P10720" ">sp|P10720|PF4V_HUMAN Platelet factor 4 variant OS=Homo sapiens GN=PF4V1 PE=1 SV=1"
170 TRUE "P02790" ">sp|P02790|HEMO_HUMAN Hemopexin OS=Homo sapiens GN=HPX PE=1 SV=2"
170 FALSE "Q5T013" ">sp|Q5T013|HYI_HUMAN Putative hydroxypyruvate isomerase OS=Homo sapiens GN=HYI PE=1 SV=2"
170 FALSE "Q5T013-2" ">sp|Q5T013-2|HYI_HUMAN Isoform 2 of Putative hydroxypyruvate isomerase OS=Homo sapiens GN=HYI"
170 FALSE "Q5T013-3" ">sp|Q5T013-3|HYI_HUMAN Isoform 3 of Putative hydroxypyruvate isomerase OS=Homo sapiens GN=HYI"
170 FALSE "Q5T013-4" ">sp|Q5T013-4|HYI_HUMAN Isoform 4 of Putative hydroxypyruvate isomerase OS=Homo sapiens GN=HYI"
171 TRUE "P03952" ">sp|P03952|KLKB1_HUMAN Plasma kallikrein OS=Homo sapiens GN=KLKB1 PE=1 SV=1"
171 FALSE "P20718" ">sp|P20718|GRAH_HUMAN Granzyme H OS=Homo sapiens GN=GZMH PE=1 SV=1"
172 TRUE "P04003" ">sp|P04003|C4BPA_HUMAN C4b-binding protein alpha chain OS=Homo sapiens GN=C4BPA PE=1 SV=2"
173 TRUE "P04070" ">sp|P04070|PROC_HUMAN Vitamin K-dependent protein C OS=Homo sapiens GN=PROC PE=1 SV=1"
174 TRUE "P04180" ">sp|P04180|LCAT_HUMAN Phosphatidylcholine-sterol acyltransferase OS=Homo sapiens GN=LCAT PE=1 SV=1"
177 TRUE "P04211" ">sp|P04211|LV001_HUMAN Ig lambda chain V region 4A OS=Homo sapiens PE=4 SV=1"
178 TRUE "P04217" ">sp|P04217|A1BG_HUMAN Alpha-1B-glycoprotein OS=Homo sapiens GN=A1BG PE=1 SV=4"
178 FALSE "P04217-2" ">sp|P04217-2|A1BG_HUMAN Isoform 2 of Alpha-1B-glycoprotein OS=Homo sapiens GN=A1BG"
179 TRUE "P04220" ">sp|P04220|MUCB_HUMAN Ig mu heavy chain disease protein OS=Homo sapiens PE=1 SV=1"
180 TRUE "P04430" ">sp|P04430|KV122_HUMAN Ig kappa chain V-I region BAN OS=Homo sapiens PE=1 SV=1"
181 TRUE "P04431" ">sp|P04431|KV123_HUMAN Ig kappa chain V-I region Walker OS=Homo sapiens PE=1 SV=1"
182 TRUE "P04433" ">sp|P04433|KV309_HUMAN Ig kappa chain V-III region VG (Fragment) OS=Homo sapiens PE=1 SV=1"
183 TRUE "P05155" ">sp|P05155|IC1_HUMAN Plasma protease C1 inhibitor OS=Homo sapiens GN=SERPING1 PE=1 SV=2"
184 TRUE "P05160" ">sp|P05160|F13B_HUMAN Coagulation factor XIII B chain OS=Homo sapiens GN=F13B PE=1 SV=3"
185 TRUE "P05543" ">sp|P05543|THBG_HUMAN Thyroxine-binding globulin OS=Homo sapiens GN=SERPINA7 PE=1 SV=2"
186 TRUE "P06276" ">sp|P06276|CHLE_HUMAN Cholinesterase OS=Homo sapiens GN=BCHE PE=1 SV=1"
188 TRUE "P06311" ">sp|P06311|KV311_HUMAN Ig kappa chain V-III region IARC/BL41 OS=Homo sapiens PE=1 SV=1"
189 TRUE "P06318" ">sp|P06318|LV604_HUMAN Ig lambda chain V-VI region WLT OS=Homo sapiens PE=1 SV=1"
189 FALSE "P06319" ">sp|P06319|LV605_HUMAN Ig lambda chain V-VI region EB4 OS=Homo sapiens PE=2 SV=1"
190 TRUE "P06681" ">sp|P06681|CO2_HUMAN Complement C2 OS=Homo sapiens GN=C2 PE=1 SV=2"
190 TRUE "P06681-2" ">sp|P06681-2|CO2_HUMAN Isoform 2 of Complement C2 OS=Homo sapiens GN=C2"
190 FALSE "P06681-3" ">sp|P06681-3|CO2_HUMAN Isoform 3 of Complement C2 OS=Homo sapiens GN=C2"
191 TRUE "P06727" ">sp|P06727|APOA4_HUMAN Apolipoprotein A-IV OS=Homo sapiens GN=APOA4 PE=1 SV=3"
191 FALSE "O43290" ">sp|O43290|SNUT1_HUMAN U4/U6.U5 tri-snRNP-associated protein 1 OS=Homo sapiens GN=SART1 PE=1 SV=1"
191 FALSE "O75037" ">sp|O75037|KI21B_HUMAN Kinesin-like protein KIF21B OS=Homo sapiens GN=KIF21B PE=1 SV=2"
191 FALSE "O75037-2" ">sp|O75037-2|KI21B_HUMAN Isoform 2 of Kinesin-like protein KIF21B OS=Homo sapiens GN=KIF21B"
191 FALSE "O75037-3" ">sp|O75037-3|KI21B_HUMAN Isoform 3 of Kinesin-like protein KIF21B OS=Homo sapiens GN=KIF21B"
191 FALSE "O75037-4" ">sp|O75037-4|KI21B_HUMAN Isoform 4 of Kinesin-like protein KIF21B OS=Homo sapiens GN=KIF21B"
191 FALSE "O94964-2" ">sp|O94964-2|SOGA1_HUMAN Isoform 2 of Protein SOGA1 OS=Homo sapiens GN=SOGA1"
191 FALSE "P61129" ">sp|P61129|ZC3H6_HUMAN Zinc finger CCCH domain-containing protein 6 OS=Homo sapiens GN=ZC3H6 PE=2 SV=2"
191 FALSE "P68036" ">sp|P68036|UB2L3_HUMAN Ubiquitin-conjugating enzyme E2 L3 OS=Homo sapiens GN=UBE2L3 PE=1 SV=1"
191 FALSE "Q13188" ">sp|Q13188|STK3_HUMAN Serine/threonine-protein kinase 3 OS=Homo sapiens GN=STK3 PE=1 SV=2"
191 FALSE "Q14980" ">sp|Q14980|NUMA1_HUMAN Nuclear mitotic apparatus protein 1 OS=Homo sapiens GN=NUMA1 PE=1 SV=2"
191 FALSE "Q14980-2" ">sp|Q14980-2|NUMA1_HUMAN Isoform 2 of Nuclear mitotic apparatus protein 1 OS=Homo sapiens GN=NUMA1"
191 FALSE "Q14980-3" ">sp|Q14980-3|NUMA1_HUMAN Isoform Numa-m of Nuclear mitotic apparatus protein 1 OS=Homo sapiens GN=NUMA1"
191 FALSE "Q14980-4" ">sp|Q14980-4|NUMA1_HUMAN Isoform Numa-s of Nuclear mitotic apparatus protein 1 OS=Homo sapiens GN=NUMA1"
191 FALSE "Q15020" ">sp|Q15020|SART3_HUMAN Squamous cell carcinoma antigen recognized by T-cells 3 OS=Homo sapiens GN=SART3 PE=1 SV=1"
191 FALSE "Q8IWJ2" ">sp|Q8IWJ2|GCC2_HUMAN GRIP and coiled-coil domain-containing protein 2 OS=Homo sapiens GN=GCC2 PE=1 SV=4"
191 FALSE "Q96CV9" ">sp|Q96CV9|OPTN_HUMAN Optineurin OS=Homo sapiens GN=OPTN PE=1 SV=2"
191 FALSE "Q96CV9-2" ">sp|Q96CV9-2|OPTN_HUMAN Isoform 2 of Optineurin OS=Homo sapiens GN=OPTN"
191 FALSE "Q96CV9-3" ">sp|Q96CV9-3|OPTN_HUMAN Isoform 3 of Optineurin OS=Homo sapiens GN=OPTN"
191 FALSE "Q9BT92" ">sp|Q9BT92|TCHP_HUMAN Trichoplein keratin filament-binding protein OS=Homo sapiens GN=TCHP PE=1 SV=1"
191 FALSE "Q9NRD9" ">sp|Q9NRD9|DUOX1_HUMAN Dual oxidase 1 OS=Homo sapiens GN=DUOX1 PE=1 SV=1"
191 FALSE "Q9NRD9-2" ">sp|Q9NRD9-2|DUOX1_HUMAN Isoform 2 of Dual oxidase 1 OS=Homo sapiens GN=DUOX1"
192 TRUE "P06889" ">sp|P06889|LV405_HUMAN Ig lambda chain V-IV region MOL OS=Homo sapiens PE=1 SV=1"
192 FALSE "P01715" ">sp|P01715|LV401_HUMAN Ig lambda chain V-IV region Bau OS=Homo sapiens PE=1 SV=1"
193 TRUE "P07357" ">sp|P07357|CO8A_HUMAN Complement component C8 alpha chain OS=Homo sapiens GN=C8A PE=1 SV=2"
194 TRUE "P07358" ">sp|P07358|CO8B_HUMAN Complement component C8 beta chain OS=Homo sapiens GN=C8B PE=1 SV=3"
195 TRUE "P07360" ">sp|P07360|CO8G_HUMAN Complement component C8 gamma chain OS=Homo sapiens GN=C8G PE=1 SV=3"
196 TRUE "P08185" ">sp|P08185|CBG_HUMAN Corticosteroid-binding globulin OS=Homo sapiens GN=SERPINA6 PE=1 SV=1"
197 TRUE "P08519" ">sp|P08519|APOA_HUMAN Apolipoprotein(a) OS=Homo sapiens GN=LPA PE=1 SV=1"
198 TRUE "P08571" ">sp|P08571|CD14_HUMAN Monocyte differentiation antigen CD14 OS=Homo sapiens GN=CD14 PE=1 SV=2"
199 TRUE "Q02985-2" ">sp|Q02985-2|FHR3_HUMAN Isoform 2 of Complement factor H-related protein 3 OS=Homo sapiens GN=CFHR3"
199 TRUE "P08603" ">sp|P08603|CFAH_HUMAN Complement factor H OS=Homo sapiens GN=CFH PE=1 SV=4"
199 FALSE "P08603-2" ">sp|P08603-2|CFAH_HUMAN Isoform 2 of Complement factor H OS=Homo sapiens GN=CFH"
199 FALSE "Q02985" ">sp|Q02985|FHR3_HUMAN Complement factor H-related protein 3 OS=Homo sapiens GN=CFHR3 PE=1 SV=2"
199 FALSE "Q92496" ">sp|Q92496|FHR4_HUMAN Complement factor H-related protein 4 OS=Homo sapiens GN=CFHR4 PE=1 SV=2"
199 FALSE "Q92496-2" ">sp|Q92496-2|FHR4_HUMAN Isoform 2 of Complement factor H-related protein 4 OS=Homo sapiens GN=CFHR4"
200 TRUE "P48740-4" ">sp|P48740-4|MASP1_HUMAN Isoform 4 of Mannan-binding lectin serine protease 1 OS=Homo sapiens GN=MASP1"
200 TRUE "P48740-3" ">sp|P48740-3|MASP1_HUMAN Isoform 3 of Mannan-binding lectin serine protease 1 OS=Homo sapiens GN=MASP1"
200 TRUE "P48740" ">sp|P48740|MASP1_HUMAN Mannan-binding lectin serine protease 1 OS=Homo sapiens GN=MASP1 PE=1 SV=3"
200 TRUE "P09871" ">sp|P09871|C1S_HUMAN Complement C1s subcomponent OS=Homo sapiens GN=C1S PE=1 SV=1"
200 FALSE "P48740-2" ">sp|P48740-2|MASP1_HUMAN Isoform 2 of Mannan-binding lectin serine protease 1 OS=Homo sapiens GN=MASP1"
201 TRUE "P13671" ">sp|P13671|CO6_HUMAN Complement component C6 OS=Homo sapiens GN=C6 PE=1 SV=3"
202 TRUE "P18428" ">sp|P18428|LBP_HUMAN Lipopolysaccharide-binding protein OS=Homo sapiens GN=LBP PE=1 SV=3"
203 TRUE "P19652" ">sp|P19652|A1AG2_HUMAN Alpha-1-acid glycoprotein 2 OS=Homo sapiens GN=ORM2 PE=1 SV=2"
204 TRUE "P19823" ">sp|P19823|ITIH2_HUMAN Inter-alpha-trypsin inhibitor heavy chain H2 OS=Homo sapiens GN=ITIH2 PE=1 SV=2"
205 TRUE "P20273-2" ">sp|P20273-2|CD22_HUMAN Isoform CD22-alpha of B-cell receptor CD22 OS=Homo sapiens GN=CD22"
205 FALSE "P20273" ">sp|P20273|CD22_HUMAN B-cell receptor CD22 OS=Homo sapiens GN=CD22 PE=1 SV=2"
205 FALSE "P20273-3" ">sp|P20273-3|CD22_HUMAN Isoform 3 of B-cell receptor CD22 OS=Homo sapiens GN=CD22"
205 FALSE "P20273-4" ">sp|P20273-4|CD22_HUMAN Isoform 4 of B-cell receptor CD22 OS=Homo sapiens GN=CD22"
206 TRUE "P20851-2" ">sp|P20851-2|C4BPB_HUMAN Isoform 2 of C4b-binding protein beta chain OS=Homo sapiens GN=C4BPB"
206 FALSE "P20851" ">sp|P20851|C4BPB_HUMAN C4b-binding protein beta chain OS=Homo sapiens GN=C4BPB PE=1 SV=1"
207 TRUE "P22352" ">sp|P22352|GPX3_HUMAN Glutathione peroxidase 3 OS=Homo sapiens GN=GPX3 PE=1 SV=2"
208 TRUE "P22792" ">sp|P22792|CPN2_HUMAN Carboxypeptidase N subunit 2 OS=Homo sapiens GN=CPN2 PE=1 SV=3"
209 TRUE "P23083" ">sp|P23083|HV103_HUMAN Ig heavy chain V-I region V35 OS=Homo sapiens PE=1 SV=1"
210 TRUE "P23142-2" ">sp|P23142-2|FBLN1_HUMAN Isoform A of Fibulin-1 OS=Homo sapiens GN=FBLN1"
210 TRUE "P23142-4" ">sp|P23142-4|FBLN1_HUMAN Isoform C of Fibulin-1 OS=Homo sapiens GN=FBLN1"
210 TRUE "P23142" ">sp|P23142|FBLN1_HUMAN Fibulin-1 OS=Homo sapiens GN=FBLN1 PE=1 SV=4"
210 FALSE "P23142-3" ">sp|P23142-3|FBLN1_HUMAN Isoform B of Fibulin-1 OS=Homo sapiens GN=FBLN1"
211 TRUE "P27169" ">sp|P27169|PON1_HUMAN Serum paraoxonase/arylesterase 1 OS=Homo sapiens GN=PON1 PE=1 SV=3"
211 FALSE "Q15166" ">sp|Q15166|PON3_HUMAN Serum paraoxonase/lactonase 3 OS=Homo sapiens GN=PON3 PE=1 SV=3"
212 TRUE "P29622" ">sp|P29622|KAIN_HUMAN Kallistatin OS=Homo sapiens GN=SERPINA4 PE=1 SV=3"
213 TRUE "P35542" ">sp|P35542|SAA4_HUMAN Serum amyloid A-4 protein OS=Homo sapiens GN=SAA4 PE=1 SV=2"
214 TRUE "P35858" ">sp|P35858|ALS_HUMAN Insulin-like growth factor-binding protein complex acid labile subunit OS=Homo sapiens GN=IGFALS PE=1 SV=1"
214 FALSE "P35858-2" ">sp|P35858-2|ALS_HUMAN Isoform 2 of Insulin-like growth factor-binding protein complex acid labile subunit OS=Homo sapiens GN=IGFALS"
215 TRUE "P36955" ">sp|P36955|PEDF_HUMAN Pigment epithelium-derived factor OS=Homo sapiens GN=SERPINF1 PE=1 SV=4"
216 TRUE "P36980-2" ">sp|P36980-2|FHR2_HUMAN Isoform Short of Complement factor H-related protein 2 OS=Homo sapiens GN=CFHR2"
216 FALSE "P36980" ">sp|P36980|FHR2_HUMAN Complement factor H-related protein 2 OS=Homo sapiens GN=CFHR2 PE=1 SV=1"
217 TRUE "P43251" ">sp|P43251|BTD_HUMAN Biotinidase OS=Homo sapiens GN=BTD PE=1 SV=2"
218 TRUE "P51884" ">sp|P51884|LUM_HUMAN Lumican OS=Homo sapiens GN=LUM PE=1 SV=2"
219 TRUE "P53708" ">sp|P53708|ITA8_HUMAN Integrin alpha-8 OS=Homo sapiens GN=ITGA8 PE=1 SV=3"
220 TRUE "P78563-2" ">sp|P78563-2|RED1_HUMAN Isoform 2 of Double-stranded RNA-specific editase 1 OS=Homo sapiens GN=ADARB1"
220 FALSE "P78563" ">sp|P78563|RED1_HUMAN Double-stranded RNA-specific editase 1 OS=Homo sapiens GN=ADARB1 PE=1 SV=1"
220 FALSE "P78563-3" ">sp|P78563-3|RED1_HUMAN Isoform 3 of Double-stranded RNA-specific editase 1 OS=Homo sapiens GN=ADARB1"
220 FALSE "P78563-4" ">sp|P78563-4|RED1_HUMAN Isoform 4 of Double-stranded RNA-specific editase 1 OS=Homo sapiens GN=ADARB1"
221 TRUE "P80108" ">sp|P80108|PHLD_HUMAN Phosphatidylinositol-glycan-specific phospholipase D OS=Homo sapiens GN=GPLD1 PE=1 SV=3"
222 TRUE "P80748" ">sp|P80748|LV302_HUMAN Ig lambda chain V-III region LOI OS=Homo sapiens PE=1 SV=1"
223 TRUE "Q9BXR6" ">sp|Q9BXR6|FHR5_HUMAN Complement factor H-related protein 5 OS=Homo sapiens GN=CFHR5 PE=1 SV=1"
223 TRUE "Q03591" ">sp|Q03591|FHR1_HUMAN Complement factor H-related protein 1 OS=Homo sapiens GN=CFHR1 PE=1 SV=2"
224 TRUE "Q08380" ">sp|Q08380|LG3BP_HUMAN Galectin-3-binding protein OS=Homo sapiens GN=LGALS3BP PE=1 SV=1"
225 TRUE "Q12805-2" ">sp|Q12805-2|FBLN3_HUMAN Isoform 2 of EGF-containing fibulin-like extracellular matrix protein 1 OS=Homo sapiens GN=EFEMP1"
225 FALSE "Q12805" ">sp|Q12805|FBLN3_HUMAN EGF-containing fibulin-like extracellular matrix protein 1 OS=Homo sapiens GN=EFEMP1 PE=1 SV=2"
225 FALSE "Q12805-3" ">sp|Q12805-3|FBLN3_HUMAN Isoform 3 of EGF-containing fibulin-like extracellular matrix protein 1 OS=Homo sapiens GN=EFEMP1"
225 FALSE "Q12805-4" ">sp|Q12805-4|FBLN3_HUMAN Isoform 4 of EGF-containing fibulin-like extracellular matrix protein 1 OS=Homo sapiens GN=EFEMP1"
226 TRUE "Q13790" ">sp|Q13790|APOF_HUMAN Apolipoprotein F OS=Homo sapiens GN=APOF PE=1 SV=2"
227 TRUE "Q14966-2" ">sp|Q14966-2|ZN638_HUMAN Isoform 2 of Zinc finger protein 638 OS=Homo sapiens GN=ZNF638"
227 FALSE "Q14966" ">sp|Q14966|ZN638_HUMAN Zinc finger protein 638 OS=Homo sapiens GN=ZNF638 PE=1 SV=2"
227 FALSE "Q14966-3" ">sp|Q14966-3|ZN638_HUMAN Isoform 3 of Zinc finger protein 638 OS=Homo sapiens GN=ZNF638"
227 FALSE "Q14966-4" ">sp|Q14966-4|ZN638_HUMAN Isoform 4 of Zinc finger protein 638 OS=Homo sapiens GN=ZNF638"
228 TRUE "O95445-2" ">sp|O95445-2|APOM_HUMAN Isoform 2 of Apolipoprotein M OS=Homo sapiens GN=APOM"
228 TRUE "O95445" ">sp|O95445|APOM_HUMAN Apolipoprotein M OS=Homo sapiens GN=APOM PE=1 SV=2"
229 TRUE "Q5T7N7" ">sp|Q5T7N7|F27E1_HUMAN Putative protein FAM27E1 OS=Homo sapiens GN=FAM27E1 PE=5 SV=1"
230 TRUE "Q7Z5M8-2" ">sp|Q7Z5M8-2|AB12B_HUMAN Isoform 2 of Abhydrolase domain-containing protein 12B OS=Homo sapiens GN=ABHD12B"
230 FALSE "Q7Z5M8" ">sp|Q7Z5M8|AB12B_HUMAN Abhydrolase domain-containing protein 12B OS=Homo sapiens GN=ABHD12B PE=2 SV=1"
231 TRUE "Q8NG11" ">sp|Q8NG11|TSN14_HUMAN Tetraspanin-14 OS=Homo sapiens GN=TSPAN14 PE=1 SV=1"
232 TRUE "Q92954-5" ">sp|Q92954-5|PRG4_HUMAN Isoform E of Proteoglycan 4 OS=Homo sapiens GN=PRG4"
232 TRUE "Q92954-3" ">sp|Q92954-3|PRG4_HUMAN Isoform C of Proteoglycan 4 OS=Homo sapiens GN=PRG4"
232 FALSE "Q92954" ">sp|Q92954|PRG4_HUMAN Proteoglycan 4 OS=Homo sapiens GN=PRG4 PE=1 SV=2"
232 FALSE "Q92954-2" ">sp|Q92954-2|PRG4_HUMAN Isoform B of Proteoglycan 4 OS=Homo sapiens GN=PRG4"
232 FALSE "Q92954-4" ">sp|Q92954-4|PRG4_HUMAN Isoform D of Proteoglycan 4 OS=Homo sapiens GN=PRG4"
232 FALSE "Q92954-6" ">sp|Q92954-6|PRG4_HUMAN Isoform F of Proteoglycan 4 OS=Homo sapiens GN=PRG4"
233 TRUE "Q96IY4-2" ">sp|Q96IY4-2|CBPB2_HUMAN Isoform 2 of Carboxypeptidase B2 OS=Homo sapiens GN=CPB2"
233 TRUE "Q96IY4" ">sp|Q96IY4|CBPB2_HUMAN Carboxypeptidase B2 OS=Homo sapiens GN=CPB2 PE=1 SV=2"
234 TRUE "Q9BRH9" ">sp|Q9BRH9|ZN251_HUMAN Zinc finger protein 251 OS=Homo sapiens GN=ZNF251 PE=2 SV=4"
235 TRUE "Q9NPH3" ">sp|Q9NPH3|IL1AP_HUMAN Interleukin-1 receptor accessory protein OS=Homo sapiens GN=IL1RAP PE=1 SV=2"
235 FALSE "Q9NPH3-2" ">sp|Q9NPH3-2|IL1AP_HUMAN Isoform 2 of Interleukin-1 receptor accessory protein OS=Homo sapiens GN=IL1RAP"
235 FALSE "Q9NPH3-3" ">sp|Q9NPH3-3|IL1AP_HUMAN Isoform 3 of Interleukin-1 receptor accessory protein OS=Homo sapiens GN=IL1RAP"
235 FALSE "Q9NPH3-5" ">sp|Q9NPH3-5|IL1AP_HUMAN Isoform 4 of Interleukin-1 receptor accessory protein OS=Homo sapiens GN=IL1RAP"
236 TRUE "Q9NZP8" ">sp|Q9NZP8|C1RL_HUMAN Complement C1r subcomponent-like protein OS=Homo sapiens GN=C1RL PE=1 SV=2"
236 TRUE "Q9Y5Y7" ">sp|Q9Y5Y7|LYVE1_HUMAN Lymphatic vessel endothelial hyaluronic acid receptor 1 OS=Homo sapiens GN=LYVE1 PE=1 SV=2"
236 TRUE "Q9UP52-2" ">sp|Q9UP52-2|TFR2_HUMAN Isoform Beta of Transferrin receptor protein 2 OS=Homo sapiens GN=TFR2"
236 TRUE "Q9Y6R7" ">sp|Q9Y6R7|FCGBP_HUMAN IgGFc-binding protein OS=Homo sapiens GN=FCGBP PE=1 SV=3"
236 TRUE "Q04756" ">sp|Q04756|HGFA_HUMAN Hepatocyte growth factor activator OS=Homo sapiens GN=HGFAC PE=1 SV=1"
238 TRUE "H7BZ55" ">sp|H7BZ55|CROL3_HUMAN Putative ciliary rootlet coiled-coil protein-like 3 protein OS=Homo sapiens PE=5 SV=2"
239 TRUE "A6NI56-2" ">sp|A6NI56-2|CC154_HUMAN Isoform 2 of Coiled-coil domain-containing protein 154 OS=Homo sapiens GN=CCDC154"
239 FALSE "A6NI56" ">sp|A6NI56|CC154_HUMAN Coiled-coil domain-containing protein 154 OS=Homo sapiens GN=CCDC154 PE=2 SV=4"
240 TRUE "P01833" ">sp|P01833|PIGR_HUMAN Polymeric immunoglobulin receptor OS=Homo sapiens GN=PIGR PE=1 SV=4"
241 TRUE "P04083" ">sp|P04083|ANXA1_HUMAN Annexin A1 OS=Homo sapiens GN=ANXA1 PE=1 SV=2"
242 TRUE "P04040" ">sp|P04040|CATA_HUMAN Catalase OS=Homo sapiens GN=CAT PE=1 SV=3"
243 TRUE "Q8WZ42-11" ">sp|Q8WZ42-11|TITIN_HUMAN Isoform 11 of Titin OS=Homo sapiens GN=TTN"
243 TRUE "Q8WZ42-2" ">sp|Q8WZ42-2|TITIN_HUMAN Isoform 2 of Titin OS=Homo sapiens GN=TTN"
243 FALSE "Q8WZ42" ">sp|Q8WZ42|TITIN_HUMAN Titin OS=Homo sapiens GN=TTN PE=1 SV=4"
243 FALSE "Q8WZ42-10" ">sp|Q8WZ42-10|TITIN_HUMAN Isoform 10 of Titin OS=Homo sapiens GN=TTN"
243 FALSE "Q8WZ42-12" ">sp|Q8WZ42-12|TITIN_HUMAN Isoform 12 of Titin OS=Homo sapiens GN=TTN"
243 FALSE "Q8WZ42-13" ">sp|Q8WZ42-13|TITIN_HUMAN Isoform 13 of Titin OS=Homo sapiens GN=TTN"
243 FALSE "Q8WZ42-3" ">sp|Q8WZ42-3|TITIN_HUMAN Isoform 3 of Titin OS=Homo sapiens GN=TTN"
243 FALSE "Q8WZ42-4" ">sp|Q8WZ42-4|TITIN_HUMAN Isoform 4 of Titin OS=Homo sapiens GN=TTN"
243 FALSE "Q8WZ42-5" ">sp|Q8WZ42-5|TITIN_HUMAN Isoform 5 of Titin OS=Homo sapiens GN=TTN"
243 FALSE "Q8WZ42-7" ">sp|Q8WZ42-7|TITIN_HUMAN Isoform 7 of Titin OS=Homo sapiens GN=TTN"
243 FALSE "Q8WZ42-8" ">sp|Q8WZ42-8|TITIN_HUMAN Isoform 8 of Titin OS=Homo sapiens GN=TTN"
243 FALSE "Q8WZ42-9" ">sp|Q8WZ42-9|TITIN_HUMAN Isoform 9 of Titin OS=Homo sapiens GN=TTN"
244 TRUE "Q9ULV0" ">sp|Q9ULV0|MYO5B_HUMAN Unconventional myosin-Vb OS=Homo sapiens GN=MYO5B PE=1 SV=3"
245 TRUE "P04406-2" ">sp|P04406-2|G3P_HUMAN Isoform 2 of Glyceraldehyde-3-phosphate dehydrogenase OS=Homo sapiens GN=GAPDH"
245 FALSE "O14556" ">sp|O14556|G3PT_HUMAN Glyceraldehyde-3-phosphate dehydrogenase, testis-specific OS=Homo sapiens GN=GAPDHS PE=1 SV=2"
245 FALSE "P04406" ">sp|P04406|G3P_HUMAN Glyceraldehyde-3-phosphate dehydrogenase OS=Homo sapiens GN=GAPDH PE=1 SV=3"
246 TRUE "P06733-2" ">sp|P06733-2|ENOA_HUMAN Isoform MBP-1 of Alpha-enolase OS=Homo sapiens GN=ENO1"
246 TRUE "P06733" ">sp|P06733|ENOA_HUMAN Alpha-enolase OS=Homo sapiens GN=ENO1 PE=1 SV=2"
246 FALSE "P13929" ">sp|P13929|ENOB_HUMAN Beta-enolase OS=Homo sapiens GN=ENO3 PE=1 SV=5"
246 FALSE "P13929-2" ">sp|P13929-2|ENOB_HUMAN Isoform 2 of Beta-enolase OS=Homo sapiens GN=ENO3"
246 FALSE "P13929-3" ">sp|P13929-3|ENOB_HUMAN Isoform 3 of Beta-enolase OS=Homo sapiens GN=ENO3"
247 TRUE "P21589-2" ">sp|P21589-2|5NTD_HUMAN Isoform 2 of 5'-nucleotidase OS=Homo sapiens GN=NT5E"
247 FALSE "P21589" ">sp|P21589|5NTD_HUMAN 5'-nucleotidase OS=Homo sapiens GN=NT5E PE=1 SV=1"
248 TRUE "P16070-15" ">sp|P16070-15|CD44_HUMAN Isoform 15 of CD44 antigen OS=Homo sapiens GN=CD44"
248 FALSE "P16070" ">sp|P16070|CD44_HUMAN CD44 antigen OS=Homo sapiens GN=CD44 PE=1 SV=3"
248 FALSE "P16070-10" ">sp|P16070-10|CD44_HUMAN Isoform 10 of CD44 antigen OS=Homo sapiens GN=CD44"
248 FALSE "P16070-11" ">sp|P16070-11|CD44_HUMAN Isoform 11 of CD44 antigen OS=Homo sapiens GN=CD44"
248 FALSE "P16070-12" ">sp|P16070-12|CD44_HUMAN Isoform 12 of CD44 antigen OS=Homo sapiens GN=CD44"
248 FALSE "P16070-13" ">sp|P16070-13|CD44_HUMAN Isoform 13 of CD44 antigen OS=Homo sapiens GN=CD44"
248 FALSE "P16070-14" ">sp|P16070-14|CD44_HUMAN Isoform 14 of CD44 antigen OS=Homo sapiens GN=CD44"
248 FALSE "P16070-16" ">sp|P16070-16|CD44_HUMAN Isoform 16 of CD44 antigen OS=Homo sapiens GN=CD44"
248 FALSE "P16070-17" ">sp|P16070-17|CD44_HUMAN Isoform 17 of CD44 antigen OS=Homo sapiens GN=CD44"
248 FALSE "P16070-18" ">sp|P16070-18|CD44_HUMAN Isoform 18 of CD44 antigen OS=Homo sapiens GN=CD44"
248 FALSE "P16070-3" ">sp|P16070-3|CD44_HUMAN Isoform 3 of CD44 antigen OS=Homo sapiens GN=CD44"
248 FALSE "P16070-4" ">sp|P16070-4|CD44_HUMAN Isoform 4 of CD44 antigen OS=Homo sapiens GN=CD44"
248 FALSE "P16070-5" ">sp|P16070-5|CD44_HUMAN Isoform 5 of CD44 antigen OS=Homo sapiens GN=CD44"
248 FALSE "P16070-6" ">sp|P16070-6|CD44_HUMAN Isoform 6 of CD44 antigen OS=Homo sapiens GN=CD44"
248 FALSE "P16070-7" ">sp|P16070-7|CD44_HUMAN Isoform 7 of CD44 antigen OS=Homo sapiens GN=CD44"
248 FALSE "P16070-8" ">sp|P16070-8|CD44_HUMAN Isoform 8 of CD44 antigen OS=Homo sapiens GN=CD44"
248 FALSE "P16070-9" ">sp|P16070-9|CD44_HUMAN Isoform 9 of CD44 antigen OS=Homo sapiens GN=CD44"
249 TRUE "P14923" ">sp|P14923|PLAK_HUMAN Junction plakoglobin OS=Homo sapiens GN=JUP PE=1 SV=3"
249 FALSE "P35222" ">sp|P35222|CTNB1_HUMAN Catenin beta-1 OS=Homo sapiens GN=CTNNB1 PE=1 SV=1"
250 TRUE "P13796" ">sp|P13796|PLSL_HUMAN Plastin-2 OS=Homo sapiens GN=LCP1 PE=1 SV=6"
251 TRUE "P49790" ">sp|P49790|NU153_HUMAN Nuclear pore complex protein Nup153 OS=Homo sapiens GN=NUP153 PE=1 SV=2"
252 TRUE "P00918" ">sp|P00918|CAH2_HUMAN Carbonic anhydrase 2 OS=Homo sapiens GN=CA2 PE=1 SV=2"
253 TRUE "Q9P2S6" ">sp|Q9P2S6|ANKY1_HUMAN Ankyrin repeat and MYND domain-containing protein 1 OS=Homo sapiens GN=ANKMY1 PE=2 SV=2"
254 TRUE "O15372" ">sp|O15372|EIF3H_HUMAN Eukaryotic translation initiation factor 3 subunit H OS=Homo sapiens GN=EIF3H PE=1 SV=1"
255 TRUE "Q13616" ">sp|Q13616|CUL1_HUMAN Cullin-1 OS=Homo sapiens GN=CUL1 PE=1 SV=2"
256 TRUE "Q15772-1" ">sp|Q15772-1|SPEG_HUMAN Isoform 1 of Striated muscle preferentially expressed protein kinase OS=Homo sapiens GN=SPEG"
256 FALSE "Q15772" ">sp|Q15772|SPEG_HUMAN Striated muscle preferentially expressed protein kinase OS=Homo sapiens GN=SPEG PE=1 SV=4"
257 TRUE "P05109" ">sp|P05109|S10A8_HUMAN Protein S100-A8 OS=Homo sapiens GN=S100A8 PE=1 SV=1"
258 TRUE "Q6PIJ6-3" ">sp|Q6PIJ6-3|FBX38_HUMAN Isoform 3 of F-box only protein 38 OS=Homo sapiens GN=FBXO38"
258 FALSE "Q6PIJ6" ">sp|Q6PIJ6|FBX38_HUMAN F-box only protein 38 OS=Homo sapiens GN=FBXO38 PE=1 SV=3"
258 FALSE "Q6PIJ6-2" ">sp|Q6PIJ6-2|FBX38_HUMAN Isoform 2 of F-box only protein 38 OS=Homo sapiens GN=FBXO38"
259 TRUE "P61221" ">sp|P61221|ABCE1_HUMAN ATP-binding cassette sub-family E member 1 OS=Homo sapiens GN=ABCE1 PE=1 SV=1"
260 TRUE "P06702" ">sp|P06702|S10A9_HUMAN Protein S100-A9 OS=Homo sapiens GN=S100A9 PE=1 SV=1"
261 TRUE "P80511" ">sp|P80511|S10AC_HUMAN Protein S100-A12 OS=Homo sapiens GN=S100A12 PE=1 SV=2"
262 TRUE "P01344" ">sp|P01344|IGF2_HUMAN Insulin-like growth factor II OS=Homo sapiens GN=IGF2 PE=1 SV=1"
262 TRUE "P01344-3" ">sp|P01344-3|IGF2_HUMAN Isoform 3 of Insulin-like growth factor II OS=Homo sapiens GN=IGF2"
262 FALSE "P01344-2" ">sp|P01344-2|IGF2_HUMAN Isoform 2 of Insulin-like growth factor II OS=Homo sapiens GN=IGF2"
263 TRUE "Q9Y6K1-2" ">sp|Q9Y6K1-2|DNM3A_HUMAN Isoform 2 of DNA (cytosine-5)-methyltransferase 3A OS=Homo sapiens GN=DNMT3A"
263 FALSE "Q9Y6K1" ">sp|Q9Y6K1|DNM3A_HUMAN DNA (cytosine-5)-methyltransferase 3A OS=Homo sapiens GN=DNMT3A PE=1 SV=4"
264 TRUE "O75015" ">sp|O75015|FCG3B_HUMAN Low affinity immunoglobulin gamma Fc region receptor III-B OS=Homo sapiens GN=FCGR3B PE=1 SV=2"
264 FALSE "P08637" ">sp|P08637|FCG3A_HUMAN Low affinity immunoglobulin gamma Fc region receptor III-A OS=Homo sapiens GN=FCGR3A PE=1 SV=2"
265 TRUE "P00740" ">sp|P00740|FA9_HUMAN Coagulation factor IX OS=Homo sapiens GN=F9 PE=1 SV=2"
265 FALSE "P00740-2" ">sp|P00740-2|FA9_HUMAN Isoform 2 of Coagulation factor IX OS=Homo sapiens GN=F9"
266 TRUE "P01719" ">sp|P01719|LV501_HUMAN Ig lambda chain V-V region DEL OS=Homo sapiens PE=1 SV=1"
267 TRUE "P01780" ">sp|P01780|HV319_HUMAN Ig heavy chain V-III region JON OS=Homo sapiens PE=1 SV=1"
268 TRUE "P02741-2" ">sp|P02741-2|CRP_HUMAN Isoform 2 of C-reactive protein OS=Homo sapiens GN=CRP"
268 TRUE "P02741" ">sp|P02741|CRP_HUMAN C-reactive protein OS=Homo sapiens GN=CRP PE=1 SV=1"
269 TRUE "P14151" ">sp|P14151|LYAM1_HUMAN L-selectin OS=Homo sapiens GN=SELL PE=1 SV=2"
269 FALSE "P14151-2" ">sp|P14151-2|LYAM1_HUMAN Isoform 2 of L-selectin OS=Homo sapiens GN=SELL"
270 TRUE "P25815" ">sp|P25815|S100P_HUMAN Protein S100-P OS=Homo sapiens GN=S100P PE=1 SV=2"
271 TRUE "P35251-2" ">sp|P35251-2|RFC1_HUMAN Isoform 2 of Replication factor C subunit 1 OS=Homo sapiens GN=RFC1"
271 FALSE "P35251" ">sp|P35251|RFC1_HUMAN Replication factor C subunit 1 OS=Homo sapiens GN=RFC1 PE=1 SV=4"
272 TRUE "P55056" ">sp|P55056|APOC4_HUMAN Apolipoprotein C-IV OS=Homo sapiens GN=APOC4 PE=1 SV=1"
273 TRUE "P59665" ">sp|P59665|DEF1_HUMAN Neutrophil defensin 1 OS=Homo sapiens GN=DEFA1 PE=1 SV=1"
273 FALSE "P59666" ">sp|P59666|DEF3_HUMAN Neutrophil defensin 3 OS=Homo sapiens GN=DEFA3 PE=1 SV=1"
274 TRUE "P82930" ">sp|P82930|RT34_HUMAN 28S ribosomal protein S34, mitochondrial OS=Homo sapiens GN=MRPS34 PE=1 SV=2"
276 TRUE "Q8NBP7-2" ">sp|Q8NBP7-2|PCSK9_HUMAN Isoform 2 of Proprotein convertase subtilisin/kexin type 9 OS=Homo sapiens GN=PCSK9"
276 FALSE "Q8NBP7" ">sp|Q8NBP7|PCSK9_HUMAN Proprotein convertase subtilisin/kexin type 9 OS=Homo sapiens GN=PCSK9 PE=1 SV=3"
277 TRUE "Q8WY36-2" ">sp|Q8WY36-2|BBX_HUMAN Isoform 2 of HMG box transcription factor BBX OS=Homo sapiens GN=BBX"
277 FALSE "Q8WY36" ">sp|Q8WY36|BBX_HUMAN HMG box transcription factor BBX OS=Homo sapiens GN=BBX PE=1 SV=1"
278 TRUE "Q96KN2" ">sp|Q96KN2|CNDP1_HUMAN Beta-Ala-His dipeptidase OS=Homo sapiens GN=CNDP1 PE=1 SV=4"
280 TRUE "Q15046" ">sp|Q15046|SYK_HUMAN Lysine--tRNA ligase OS=Homo sapiens GN=KARS PE=1 SV=3"
280 FALSE "Q15046-2" ">sp|Q15046-2|SYK_HUMAN Isoform Mitochondrial of Lysine--tRNA ligase OS=Homo sapiens GN=KARS"
281 TRUE "P01814" ">sp|P01814|HV201_HUMAN Ig heavy chain V-II region OU OS=Homo sapiens PE=1 SV=1"
281 FALSE "P04438" ">sp|P04438|HV208_HUMAN Ig heavy chain V-II region SESS OS=Homo sapiens PE=2 SV=1"
282 TRUE "P01880" ">sp|P01880|IGHD_HUMAN Ig delta chain C region OS=Homo sapiens GN=IGHD PE=1 SV=2"
282 FALSE "P01880-2" ">sp|P01880-2|IGHD_HUMAN Isoform 2 of Ig delta chain C region OS=Homo sapiens GN=IGHD"
283 TRUE "P04278" ">sp|P04278|SHBG_HUMAN Sex hormone-binding globulin OS=Homo sapiens GN=SHBG PE=1 SV=2"
283 TRUE "P04278-5" ">sp|P04278-5|SHBG_HUMAN Isoform 5 of Sex hormone-binding globulin OS=Homo sapiens GN=SHBG"
283 FALSE "P04278-2" ">sp|P04278-2|SHBG_HUMAN Isoform 2 of Sex hormone-binding globulin OS=Homo sapiens GN=SHBG"
283 FALSE "P04278-3" ">sp|P04278-3|SHBG_HUMAN Isoform 3 of Sex hormone-binding globulin OS=Homo sapiens GN=SHBG"
283 FALSE "P04278-4" ">sp|P04278-4|SHBG_HUMAN Isoform 4 of Sex hormone-binding globulin OS=Homo sapiens GN=SHBG"
284 TRUE "P11597-2" ">sp|P11597-2|CETP_HUMAN Isoform 2 of Cholesteryl ester transfer protein OS=Homo sapiens GN=CETP"
284 FALSE "P11597" ">sp|P11597|CETP_HUMAN Cholesteryl ester transfer protein OS=Homo sapiens GN=CETP PE=1 SV=2"
285 TRUE "P22891" ">sp|P22891|PROZ_HUMAN Vitamin K-dependent protein Z OS=Homo sapiens GN=PROZ PE=1 SV=2"
285 FALSE "P22891-2" ">sp|P22891-2|PROZ_HUMAN Isoform 2 of Vitamin K-dependent protein Z OS=Homo sapiens GN=PROZ"
286 TRUE "P54108" ">sp|P54108|CRIS3_HUMAN Cysteine-rich secretory protein 3 OS=Homo sapiens GN=CRISP3 PE=1 SV=1"
286 FALSE "P54108-2" ">sp|P54108-2|CRIS3_HUMAN Isoform 2 of Cysteine-rich secretory protein 3 OS=Homo sapiens GN=CRISP3"
286 FALSE "P54108-3" ">sp|P54108-3|CRIS3_HUMAN Isoform 3 of Cysteine-rich secretory protein 3 OS=Homo sapiens GN=CRISP3"
287 TRUE "Q13822" ">sp|Q13822|ENPP2_HUMAN Ectonucleotide pyrophosphatase/phosphodiesterase family member 2 OS=Homo sapiens GN=ENPP2 PE=1 SV=3"
287 FALSE "Q13822-2" ">sp|Q13822-2|ENPP2_HUMAN Isoform 2 of Ectonucleotide pyrophosphatase/phosphodiesterase family member 2 OS=Homo sapiens GN=ENPP2"
287 FALSE "Q13822-3" ">sp|Q13822-3|ENPP2_HUMAN Isoform 3 of Ectonucleotide pyrophosphatase/phosphodiesterase family member 2 OS=Homo sapiens GN=ENPP2"
288 TRUE "Q6IN84" ">sp|Q6IN84|MRM1_HUMAN rRNA methyltransferase 1, mitochondrial OS=Homo sapiens GN=MRM1 PE=1 SV=1"
289 TRUE "Q6PIF6-2" ">sp|Q6PIF6-2|MYO7B_HUMAN Isoform 2 of Unconventional myosin-VIIb OS=Homo sapiens GN=MYO7B"
289 FALSE "Q6PIF6" ">sp|Q6PIF6|MYO7B_HUMAN Unconventional myosin-VIIb OS=Homo sapiens GN=MYO7B PE=2 SV=2"
290 TRUE "Q9NQQ7-2" ">sp|Q9NQQ7-2|S35C2_HUMAN Isoform 2 of Solute carrier family 35 member C2 OS=Homo sapiens GN=SLC35C2"
290 FALSE "Q9NQQ7" ">sp|Q9NQQ7|S35C2_HUMAN Solute carrier family 35 member C2 OS=Homo sapiens GN=SLC35C2 PE=1 SV=2"
291 TRUE "P06703" ">sp|P06703|S10A6_HUMAN Protein S100-A6 OS=Homo sapiens GN=S100A6 PE=1 SV=1"
292 TRUE "P01742" ">sp|P01742|HV101_HUMAN Ig heavy chain V-I region EU OS=Homo sapiens PE=1 SV=1"
292 FALSE "P01761" ">sp|P01761|HV106_HUMAN Ig heavy chain V-I region SIE OS=Homo sapiens PE=1 SV=1"
292 FALSE "P06326" ">sp|P06326|HV107_HUMAN Ig heavy chain V-I region Mot OS=Homo sapiens PE=1 SV=1"
293 TRUE "Q9BY12-3" ">sp|Q9BY12-3|SCAPE_HUMAN Isoform 3 of S phase cyclin A-associated protein in the endoplasmic reticulum OS=Homo sapiens GN=SCAPER"
293 FALSE "Q9BY12" ">sp|Q9BY12|SCAPE_HUMAN S phase cyclin A-associated protein in the endoplasmic reticulum OS=Homo sapiens GN=SCAPER PE=1 SV=2"
293 FALSE "Q9BY12-2" ">sp|Q9BY12-2|SCAPE_HUMAN Isoform 2 of S phase cyclin A-associated protein in the endoplasmic reticulum OS=Homo sapiens GN=SCAPER"
294 TRUE "Q9NY93-2" ">sp|Q9NY93-2|DDX56_HUMAN Isoform 2 of Probable ATP-dependent RNA helicase DDX56 OS=Homo sapiens GN=DDX56"
294 FALSE "Q9NY93" ">sp|Q9NY93|DDX56_HUMAN Probable ATP-dependent RNA helicase DDX56 OS=Homo sapiens GN=DDX56 PE=1 SV=1"
295 TRUE "Q13094" ">sp|Q13094|LCP2_HUMAN Lymphocyte cytosolic protein 2 OS=Homo sapiens GN=LCP2 PE=1 SV=1"
296 TRUE "Q16610" ">sp|Q16610|ECM1_HUMAN Extracellular matrix protein 1 OS=Homo sapiens GN=ECM1 PE=1 SV=2"
296 TRUE "Q16610-2" ">sp|Q16610-2|ECM1_HUMAN Isoform 2 of Extracellular matrix protein 1 OS=Homo sapiens GN=ECM1"
296 FALSE "Q16610-4" ">sp|Q16610-4|ECM1_HUMAN Isoform 4 of Extracellular matrix protein 1 OS=Homo sapiens GN=ECM1"
297 TRUE "P07478" ">sp|P07478|TRY2_HUMAN Trypsin-2 OS=Homo sapiens GN=PRSS2 PE=1 SV=1"
297 FALSE "P35030" ">sp|P35030|TRY3_HUMAN Trypsin-3 OS=Homo sapiens GN=PRSS3 PE=1 SV=2"
297 FALSE "P35030-2" ">sp|P35030-2|TRY3_HUMAN Isoform B of Trypsin-3 OS=Homo sapiens GN=PRSS3"
297 FALSE "P35030-3" ">sp|P35030-3|TRY3_HUMAN Isoform C of Trypsin-3 OS=Homo sapiens GN=PRSS3"
297 FALSE "P35030-4" ">sp|P35030-4|TRY3_HUMAN Isoform D of Trypsin-3 OS=Homo sapiens GN=PRSS3"
298 TRUE "P01615" ">sp|P01615|KV202_HUMAN Ig kappa chain V-II region FR OS=Homo sapiens PE=1 SV=1"
299 TRUE "P33151" ">sp|P33151|CADH5_HUMAN Cadherin-5 OS=Homo sapiens GN=CDH5 PE=1 SV=5"
300 TRUE "Q86XP6" ">sp|Q86XP6|GKN2_HUMAN Gastrokine-2 OS=Homo sapiens GN=GKN2 PE=1 SV=2"
301 TRUE "Q92830" ">sp|Q92830|KAT2A_HUMAN Histone acetyltransferase KAT2A OS=Homo sapiens GN=KAT2A PE=1 SV=3"
302 TRUE "Q9BUB5-3" ">sp|Q9BUB5-3|MKNK1_HUMAN Isoform 3 of MAP kinase-interacting serine/threonine-protein kinase 1 OS=Homo sapiens GN=MKNK1"
302 FALSE "Q9BUB5" ">sp|Q9BUB5|MKNK1_HUMAN MAP kinase-interacting serine/threonine-protein kinase 1 OS=Homo sapiens GN=MKNK1 PE=1 SV=1"
302 FALSE "Q9BUB5-2" ">sp|Q9BUB5-2|MKNK1_HUMAN Isoform 2 of MAP kinase-interacting serine/threonine-protein kinase 1 OS=Homo sapiens GN=MKNK1"
304 TRUE "P54253" ">sp|P54253|ATX1_HUMAN Ataxin-1 OS=Homo sapiens GN=ATXN1 PE=1 SV=2"
305 TRUE "P30043" ">sp|P30043|BLVRB_HUMAN Flavin reductase (NADPH) OS=Homo sapiens GN=BLVRB PE=1 SV=3"
306 TRUE "Q96GW7-2" ">sp|Q96GW7-2|PGCB_HUMAN Isoform 2 of Brevican core protein OS=Homo sapiens GN=BCAN"
306 FALSE "Q96GW7" ">sp|Q96GW7|PGCB_HUMAN Brevican core protein OS=Homo sapiens GN=BCAN PE=1 SV=2"
307 TRUE "Q00872-5" ">sp|Q00872-5|MYPC1_HUMAN Isoform 5 of Myosin-binding protein C, slow-type OS=Homo sapiens GN=MYBPC1"
307 FALSE "Q00872" ">sp|Q00872|MYPC1_HUMAN Myosin-binding protein C, slow-type OS=Homo sapiens GN=MYBPC1 PE=1 SV=2"
307 FALSE "Q00872-10" ">sp|Q00872-10|MYPC1_HUMAN Isoform 10 of Myosin-binding protein C, slow-type OS=Homo sapiens GN=MYBPC1"
307 FALSE "Q00872-2" ">sp|Q00872-2|MYPC1_HUMAN Isoform 2 of Myosin-binding protein C, slow-type OS=Homo sapiens GN=MYBPC1"
307 FALSE "Q00872-3" ">sp|Q00872-3|MYPC1_HUMAN Isoform 3 of Myosin-binding protein C, slow-type OS=Homo sapiens GN=MYBPC1"
307 FALSE "Q00872-4" ">sp|Q00872-4|MYPC1_HUMAN Isoform 4 of Myosin-binding protein C, slow-type OS=Homo sapiens GN=MYBPC1"
307 FALSE "Q00872-6" ">sp|Q00872-6|MYPC1_HUMAN Isoform 6 of Myosin-binding protein C, slow-type OS=Homo sapiens GN=MYBPC1"
307 FALSE "Q00872-7" ">sp|Q00872-7|MYPC1_HUMAN Isoform 7 of Myosin-binding protein C, slow-type OS=Homo sapiens GN=MYBPC1"
307 FALSE "Q00872-8" ">sp|Q00872-8|MYPC1_HUMAN Isoform 8 of Myosin-binding protein C, slow-type OS=Homo sapiens GN=MYBPC1"
307 FALSE "Q00872-9" ">sp|Q00872-9|MYPC1_HUMAN Isoform 9 of Myosin-binding protein C, slow-type OS=Homo sapiens GN=MYBPC1"
308 TRUE "Q8TET4" ">sp|Q8TET4|GANC_HUMAN Neutral alpha-glucosidase C OS=Homo sapiens GN=GANC PE=2 SV=3"
309 TRUE "P09172" ">sp|P09172|DOPO_HUMAN Dopamine beta-hydroxylase OS=Homo sapiens GN=DBH PE=1 SV=3"
310 TRUE "P10124" ">sp|P10124|SRGN_HUMAN Serglycin OS=Homo sapiens GN=SRGN PE=1 SV=3"
311 TRUE "Q15485-2" ">sp|Q15485-2|FCN2_HUMAN Isoform 2 of Ficolin-2 OS=Homo sapiens GN=FCN2"
311 FALSE "Q15485" ">sp|Q15485|FCN2_HUMAN Ficolin-2 OS=Homo sapiens GN=FCN2 PE=1 SV=2"
312 TRUE "P50552" ">sp|P50552|VASP_HUMAN Vasodilator-stimulated phosphoprotein OS=Homo sapiens GN=VASP PE=1 SV=3"
313 TRUE "P07195" ">sp|P07195|LDHB_HUMAN L-lactate dehydrogenase B chain OS=Homo sapiens GN=LDHB PE=1 SV=2"
313 FALSE "P00338" ">sp|P00338|LDHA_HUMAN L-lactate dehydrogenase A chain OS=Homo sapiens GN=LDHA PE=1 SV=2"
313 FALSE "P00338-2" ">sp|P00338-2|LDHA_HUMAN Isoform 2 of L-lactate dehydrogenase A chain OS=Homo sapiens GN=LDHA"
313 FALSE "P00338-3" ">sp|P00338-3|LDHA_HUMAN Isoform 3 of L-lactate dehydrogenase A chain OS=Homo sapiens GN=LDHA"
313 FALSE "P00338-4" ">sp|P00338-4|LDHA_HUMAN Isoform 4 of L-lactate dehydrogenase A chain OS=Homo sapiens GN=LDHA"
313 FALSE "P00338-5" ">sp|P00338-5|LDHA_HUMAN Isoform 5 of L-lactate dehydrogenase A chain OS=Homo sapiens GN=LDHA"
313 FALSE "P07864" ">sp|P07864|LDHC_HUMAN L-lactate dehydrogenase C chain OS=Homo sapiens GN=LDHC PE=1 SV=4"
313 FALSE "Q6ZMR3" ">sp|Q6ZMR3|LDH6A_HUMAN L-lactate dehydrogenase A-like 6A OS=Homo sapiens GN=LDHAL6A PE=2 SV=1"
314 TRUE "O60437" ">sp|O60437|PEPL_HUMAN Periplakin OS=Homo sapiens GN=PPL PE=1 SV=4"
315 TRUE "P21333-2" ">sp|P21333-2|FLNA_HUMAN Isoform 2 of Filamin-A OS=Homo sapiens GN=FLNA"
315 FALSE "P21333" ">sp|P21333|FLNA_HUMAN Filamin-A OS=Homo sapiens GN=FLNA PE=1 SV=4"
316 TRUE "O43707-2" ">sp|O43707-2|ACTN4_HUMAN Isoform ACTN4ISO of Alpha-actinin-4 OS=Homo sapiens GN=ACTN4"
316 FALSE "O43707" ">sp|O43707|ACTN4_HUMAN Alpha-actinin-4 OS=Homo sapiens GN=ACTN4 PE=1 SV=2"
316 FALSE "P12814" ">sp|P12814|ACTN1_HUMAN Alpha-actinin-1 OS=Homo sapiens GN=ACTN1 PE=1 SV=2"
316 FALSE "P12814-2" ">sp|P12814-2|ACTN1_HUMAN Isoform 2 of Alpha-actinin-1 OS=Homo sapiens GN=ACTN1"
316 FALSE "P12814-3" ">sp|P12814-3|ACTN1_HUMAN Isoform 3 of Alpha-actinin-1 OS=Homo sapiens GN=ACTN1"
316 FALSE "P12814-4" ">sp|P12814-4|ACTN1_HUMAN Isoform 4 of Alpha-actinin-1 OS=Homo sapiens GN=ACTN1"
317 TRUE "O94760-2" ">sp|O94760-2|DDAH1_HUMAN Isoform 2 of N(G),N(G)-dimethylarginine dimethylaminohydrolase 1 OS=Homo sapiens GN=DDAH1"
317 FALSE "O94760" ">sp|O94760|DDAH1_HUMAN N(G),N(G)-dimethylarginine dimethylaminohydrolase 1 OS=Homo sapiens GN=DDAH1 PE=1 SV=3"
318 TRUE "P31146" ">sp|P31146|COR1A_HUMAN Coronin-1A OS=Homo sapiens GN=CORO1A PE=1 SV=4"
319 TRUE "Q13488-2" ">sp|Q13488-2|VPP3_HUMAN Isoform Short of V-type proton ATPase 116 kDa subunit a isoform 3 OS=Homo sapiens GN=TCIRG1"
320 TRUE "Q9Y5K6" ">sp|Q9Y5K6|CD2AP_HUMAN CD2-associated protein OS=Homo sapiens GN=CD2AP PE=1 SV=1"
321 TRUE "P06317" ">sp|P06317|LV603_HUMAN Ig lambda chain V-VI region SUT OS=Homo sapiens PE=1 SV=1"
321 FALSE "P01721" ">sp|P01721|LV601_HUMAN Ig lambda chain V-VI region AR OS=Homo sapiens PE=1 SV=1"
322 TRUE "P06888" ">sp|P06888|LV109_HUMAN Ig lambda chain V-I region EPS OS=Homo sapiens PE=1 SV=1"
323 TRUE "Q12852" ">sp|Q12852|M3K12_HUMAN Mitogen-activated protein kinase kinase kinase 12 OS=Homo sapiens GN=MAP3K12 PE=1 SV=2"
323 FALSE "Q12852-2" ">sp|Q12852-2|M3K12_HUMAN Isoform 2 of Mitogen-activated protein kinase kinase kinase 12 OS=Homo sapiens GN=MAP3K12"
324 TRUE "Q13103" ">sp|Q13103|SPP24_HUMAN Secreted phosphoprotein 24 OS=Homo sapiens GN=SPP2 PE=1 SV=1"
325 TRUE "Q14766-3" ">sp|Q14766-3|LTBP1_HUMAN Isoform 3 of Latent-transforming growth factor beta-binding protein 1 OS=Homo sapiens GN=LTBP1"
325 FALSE "Q14766" ">sp|Q14766|LTBP1_HUMAN Latent-transforming growth factor beta-binding protein 1 OS=Homo sapiens GN=LTBP1 PE=1 SV=4"
325 FALSE "Q14766-2" ">sp|Q14766-2|LTBP1_HUMAN Isoform Short of Latent-transforming growth factor beta-binding protein 1 OS=Homo sapiens GN=LTBP1"
325 FALSE "Q14766-4" ">sp|Q14766-4|LTBP1_HUMAN Isoform 4 of Latent-transforming growth factor beta-binding protein 1 OS=Homo sapiens GN=LTBP1"
325 FALSE "Q14766-5" ">sp|Q14766-5|LTBP1_HUMAN Isoform 5 of Latent-transforming growth factor beta-binding protein 1 OS=Homo sapiens GN=LTBP1"
326 TRUE "Q86V88-3" ">sp|Q86V88-3|MGDP1_HUMAN Isoform 3 of Magnesium-dependent phosphatase 1 OS=Homo sapiens GN=MDP1"
326 FALSE "Q86V88" ">sp|Q86V88|MGDP1_HUMAN Magnesium-dependent phosphatase 1 OS=Homo sapiens GN=MDP1 PE=1 SV=1"
326 FALSE "Q86V88-2" ">sp|Q86V88-2|MGDP1_HUMAN Isoform 2 of Magnesium-dependent phosphatase 1 OS=Homo sapiens GN=MDP1"
327 TRUE "Q8N2H3" ">sp|Q8N2H3|PYRD2_HUMAN Pyridine nucleotide-disulfide oxidoreductase domain-containing protein 2 OS=Homo sapiens GN=PYROXD2 PE=2 SV=2"
328 TRUE "Q969T7-2" ">sp|Q969T7-2|5NT3B_HUMAN Isoform 2 of 7-methylguanosine phosphate-specific 5'-nucleotidase OS=Homo sapiens GN=NT5C3B"
328 FALSE "Q969T7" ">sp|Q969T7|5NT3B_HUMAN 7-methylguanosine phosphate-specific 5'-nucleotidase OS=Homo sapiens GN=NT5C3B PE=1 SV=4"
329 TRUE "Q8IZT6" ">sp|Q8IZT6|ASPM_HUMAN Abnormal spindle-like microcephaly-associated protein OS=Homo sapiens GN=ASPM PE=1 SV=2"
330 TRUE "CON_P04264" ">CON_P04264|P04264 Keratin-1 Tax_Id=9606 Gene_Symbol=KRT1 Keratin, type II cytoskeletal 1"
330 TRUE "CON_Q7Z794" ">CON_Q7Z794|Q7Z794 Tax_Id=9606 Gene_Symbol=KRT77 Keratin 77"
330 TRUE "P35908" ">sp|P35908|K22E_HUMAN Keratin, type II cytoskeletal 2 epidermal OS=Homo sapiens GN=KRT2 PE=1 SV=2"
330 FALSE "CON_P35908" ">CON_P35908|P35908 Keratin-2e Tax_Id=9606 Gene_Symbol=KRT2 Keratin, type II cytoskeletal 2 epidermal"
330 FALSE "CON_P50446" ">CON_P50446|P50446 Tax_Id=10090 Gene_Symbol=Krt6a Keratin, type II cytoskeletal 6A"
330 FALSE "CON_Q3TTY5" ">CON_Q3TTY5|Q3TTY5 Tax_Id=10090 Gene_Symbol=Krt2 Keratin, type II cytoskeletal 2 epidermal"
330 FALSE "CON_Q6IFZ6" ">CON_Q6IFZ6|Q6IFZ6 Tax_Id=10090 Gene_Symbol=Krt77 Keratin, type II cytoskeletal 1b"
330 FALSE "CON_Q6NXH9" ">CON_Q6NXH9|Q6NXH9 Tax_Id=10090 Gene_Symbol=Krt73 Keratin 73"
330 FALSE "CON_Q8BGZ7" ">CON_Q8BGZ7|Q8BGZ7 Tax_Id=10090 Gene_Symbol=Krt75 10 days neonate skin cDNA, RIKEN full-length enriched library, clone4732475I03 productCYTOKERATIN homolog"
330 FALSE "CON_Q922U2" ">CON_Q922U2|Q922U2 Tax_Id=10090 Gene_Symbol=Krt5 Keratin, type II cytoskeletal 5"
330 FALSE "CON_Q9R0H5" ">CON_Q9R0H5|Q9R0H5 Tax_Id=10090 Gene_Symbol=Krt71 Keratin, type II cytoskeletal 6G"
330 FALSE "P04264" ">sp|P04264|K2C1_HUMAN Keratin, type II cytoskeletal 1 OS=Homo sapiens GN=KRT1 PE=1 SV=6"
330 FALSE "Q7Z794" ">sp|Q7Z794|K2C1B_HUMAN Keratin, type II cytoskeletal 1b OS=Homo sapiens GN=KRT77 PE=2 SV=3"
331 TRUE "P55160-2" ">sp|P55160-2|NCKPL_HUMAN Isoform 2 of Nck-associated protein 1-like OS=Homo sapiens GN=NCKAP1L"
331 FALSE "P55160" ">sp|P55160|NCKPL_HUMAN Nck-associated protein 1-like OS=Homo sapiens GN=NCKAP1L PE=1 SV=3"
332 TRUE "Q9HCE9-2" ">sp|Q9HCE9-2|ANO8_HUMAN Isoform 2 of Anoctamin-8 OS=Homo sapiens GN=ANO8"
332 FALSE "Q9HCE9" ">sp|Q9HCE9|ANO8_HUMAN Anoctamin-8 OS=Homo sapiens GN=ANO8 PE=2 SV=3"
333 TRUE "Q8NFU7" ">sp|Q8NFU7|TET1_HUMAN Methylcytosine dioxygenase TET1 OS=Homo sapiens GN=TET1 PE=1 SV=2"
334 TRUE "O00418" ">sp|O00418|EF2K_HUMAN Eukaryotic elongation factor 2 kinase OS=Homo sapiens GN=EEF2K PE=1 SV=2"
335 TRUE "Q14584" ">sp|Q14584|ZN266_HUMAN Zinc finger protein 266 OS=Homo sapiens GN=ZNF266 PE=2 SV=2"
336 TRUE "Q86YW0-2" ">sp|Q86YW0-2|PLCZ1_HUMAN Isoform 2 of 1-phosphatidylinositol 4,5-bisphosphate phosphodiesterase zeta-1 OS=Homo sapiens GN=PLCZ1"
336 FALSE "Q86YW0" ">sp|Q86YW0|PLCZ1_HUMAN 1-phosphatidylinositol 4,5-bisphosphate phosphodiesterase zeta-1 OS=Homo sapiens GN=PLCZ1 PE=2 SV=1"
337 TRUE "O00468-2" ">sp|O00468-2|AGRIN_HUMAN Isoform 2 of Agrin OS=Homo sapiens GN=AGRN"
338 TRUE "CON_P02535-1" ">CON_P02535-1|P02535-1 Tax_Id=10090 Gene_Symbol=Krt10 Isoform 1 of Keratin, type I cytoskeletal 10"
338 FALSE "CON_P13645" ">CON_P13645|P13645 Keratin-10 Tax_Id=9606 Gene_Symbol=KRT10 Keratin, type I cytoskeletal 10"
338 FALSE "P13645" ">sp|P13645|K1C10_HUMAN Keratin, type I cytoskeletal 10 OS=Homo sapiens GN=KRT10 PE=1 SV=6"
339 TRUE "P47989" ">sp|P47989|XDH_HUMAN Xanthine dehydrogenase/oxidase OS=Homo sapiens GN=XDH PE=1 SV=4"
340 TRUE "P82933" ">sp|P82933|RT09_HUMAN 28S ribosomal protein S9, mitochondrial OS=Homo sapiens GN=MRPS9 PE=1 SV=2"
341 TRUE "P01775" ">sp|P01775|HV314_HUMAN Ig heavy chain V-III region LAY OS=Homo sapiens PE=1 SV=1"
342 TRUE "Q9NQU5" ">sp|Q9NQU5|PAK6_HUMAN Serine/threonine-protein kinase PAK 6 OS=Homo sapiens GN=PAK6 PE=1 SV=1"
343 TRUE "Q13201-2" ">sp|Q13201-2|MMRN1_HUMAN Isoform 2 of Multimerin-1 OS=Homo sapiens GN=MMRN1"
344 TRUE "Q659C4-9" ">sp|Q659C4-9|LAR1B_HUMAN Isoform 9 of La-related protein 1B OS=Homo sapiens GN=LARP1B"
344 FALSE "Q659C4" ">sp|Q659C4|LAR1B_HUMAN La-related protein 1B OS=Homo sapiens GN=LARP1B PE=1 SV=2"
345 TRUE "Q9Y587-3" ">sp|Q9Y587-3|AP4S1_HUMAN Isoform 3 of AP-4 complex subunit sigma-1 OS=Homo sapiens GN=AP4S1"
345 FALSE "Q9Y587" ">sp|Q9Y587|AP4S1_HUMAN AP-4 complex subunit sigma-1 OS=Homo sapiens GN=AP4S1 PE=2 SV=1"
345 FALSE "Q9Y587-2" ">sp|Q9Y587-2|AP4S1_HUMAN Isoform 2 of AP-4 complex subunit sigma-1 OS=Homo sapiens GN=AP4S1"
345 FALSE "Q9Y587-4" ">sp|Q9Y587-4|AP4S1_HUMAN Isoform 4 of AP-4 complex subunit sigma-1 OS=Homo sapiens GN=AP4S1"
346 TRUE "P15814" ">sp|P15814|IGLL1_HUMAN Immunoglobulin lambda-like polypeptide 1 OS=Homo sapiens GN=IGLL1 PE=1 SV=1"
347 TRUE "Q86TB9-2" ">sp|Q86TB9-2|PATL1_HUMAN Isoform 2 of Protein PAT1 homolog 1 OS=Homo sapiens GN=PATL1"
347 FALSE "Q86TB9" ">sp|Q86TB9|PATL1_HUMAN Protein PAT1 homolog 1 OS=Homo sapiens GN=PATL1 PE=1 SV=2"
347 FALSE "Q86TB9-4" ">sp|Q86TB9-4|PATL1_HUMAN Isoform 4 of Protein PAT1 homolog 1 OS=Homo sapiens GN=PATL1"
348 TRUE "Q9H2K2" ">sp|Q9H2K2|TNKS2_HUMAN Tankyrase-2 OS=Homo sapiens GN=TNKS2 PE=1 SV=1"
349 TRUE "P01854" ">sp|P01854|IGHE_HUMAN Ig epsilon chain C region OS=Homo sapiens GN=IGHE PE=1 SV=1"
350 TRUE "Q15582" ">sp|Q15582|BGH3_HUMAN Transforming growth factor-beta-induced protein ig-h3 OS=Homo sapiens GN=TGFBI PE=1 SV=1"
351 TRUE "Q9H6S0" ">sp|Q9H6S0|YTDC2_HUMAN Probable ATP-dependent RNA helicase YTHDC2 OS=Homo sapiens GN=YTHDC2 PE=1 SV=2"
352 TRUE "O00522-3" ">sp|O00522-3|KRIT1_HUMAN Isoform 3 of Krev interaction trapped protein 1 OS=Homo sapiens GN=KRIT1"
352 FALSE "O00522" ">sp|O00522|KRIT1_HUMAN Krev interaction trapped protein 1 OS=Homo sapiens GN=KRIT1 PE=1 SV=2"
353 TRUE "Q9C026-4" ">sp|Q9C026-4|TRIM9_HUMAN Isoform 4 of E3 ubiquitin-protein ligase TRIM9 OS=Homo sapiens GN=TRIM9"
354 TRUE "Q147U7" ">sp|Q147U7|SMCO1_HUMAN Single-pass membrane and coiled-coil domain-containing protein 1 OS=Homo sapiens GN=SMCO1 PE=2 SV=2"
355 TRUE "Q66K66" ">sp|Q66K66|TM198_HUMAN Transmembrane protein 198 OS=Homo sapiens GN=TMEM198 PE=1 SV=1"
356 TRUE "Q8N448" ">sp|Q8N448|LNX2_HUMAN Ligand of Numb protein X 2 OS=Homo sapiens GN=LNX2 PE=1 SV=1"
357 TRUE "P49454" ">sp|P49454|CENPF_HUMAN Centromere protein F OS=Homo sapiens GN=CENPF PE=1 SV=2"
358 TRUE "Q9Y305-3" ">sp|Q9Y305-3|ACOT9_HUMAN Isoform 3 of Acyl-coenzyme A thioesterase 9, mitochondrial OS=Homo sapiens GN=ACOT9"
358 FALSE "Q9Y305" ">sp|Q9Y305|ACOT9_HUMAN Acyl-coenzyme A thioesterase 9, mitochondrial OS=Homo sapiens GN=ACOT9 PE=1 SV=2"
358 FALSE "Q9Y305-2" ">sp|Q9Y305-2|ACOT9_HUMAN Isoform 2 of Acyl-coenzyme A thioesterase 9, mitochondrial OS=Homo sapiens GN=ACOT9"
358 FALSE "Q9Y305-4" ">sp|Q9Y305-4|ACOT9_HUMAN Isoform 4 of Acyl-coenzyme A thioesterase 9, mitochondrial OS=Homo sapiens GN=ACOT9"
359 TRUE "Q13586" ">sp|Q13586|STIM1_HUMAN Stromal interaction molecule 1 OS=Homo sapiens GN=STIM1 PE=1 SV=3"
360 TRUE "O75592" ">sp|O75592|MYCB2_HUMAN Probable E3 ubiquitin-protein ligase MYCBP2 OS=Homo sapiens GN=MYCBP2 PE=1 SV=3"
361 TRUE "Q8IYW2" ">sp|Q8IYW2|TTC40_HUMAN Tetratricopeptide repeat protein 40 OS=Homo sapiens GN=TTC40 PE=2 SV=3"
362 TRUE "P68402" ">sp|P68402|PA1B2_HUMAN Platelet-activating factor acetylhydrolase IB subunit beta OS=Homo sapiens GN=PAFAH1B2 PE=1 SV=1"
363 TRUE "P03951-2" ">sp|P03951-2|FA11_HUMAN Isoform 2 of Coagulation factor XI OS=Homo sapiens GN=F11"
363 FALSE "P03951" ">sp|P03951|FA11_HUMAN Coagulation factor XI OS=Homo sapiens GN=F11 PE=1 SV=1"
364 TRUE "Q9NQS7-2" ">sp|Q9NQS7-2|INCE_HUMAN Isoform 2 of Inner centromere protein OS=Homo sapiens GN=INCENP"
364 FALSE "Q9NQS7" ">sp|Q9NQS7|INCE_HUMAN Inner centromere protein OS=Homo sapiens GN=INCENP PE=1 SV=3"
365 TRUE "Q9C0C2-2" ">sp|Q9C0C2-2|TB182_HUMAN Isoform 2 of 182 kDa tankyrase-1-binding protein OS=Homo sapiens GN=TNKS1BP1"
365 FALSE "Q9C0C2" ">sp|Q9C0C2|TB182_HUMAN 182 kDa tankyrase-1-binding protein OS=Homo sapiens GN=TNKS1BP1 PE=1 SV=4"
366 TRUE "Q9H257-3" ">sp|Q9H257-3|CARD9_HUMAN Isoform 3 of Caspase recruitment domain-containing protein 9 OS=Homo sapiens GN=CARD9"
366 FALSE "Q9H257" ">sp|Q9H257|CARD9_HUMAN Caspase recruitment domain-containing protein 9 OS=Homo sapiens GN=CARD9 PE=1 SV=2"
366 FALSE "Q9H257-2" ">sp|Q9H257-2|CARD9_HUMAN Isoform 2 of Caspase recruitment domain-containing protein 9 OS=Homo sapiens GN=CARD9"
367 TRUE "Q96A70" ">sp|Q96A70|ADC_HUMAN Arginine decarboxylase OS=Homo sapiens GN=ADC PE=2 SV=1"
367 FALSE "Q96A70-2" ">sp|Q96A70-2|ADC_HUMAN Isoform 2 of Arginine decarboxylase OS=Homo sapiens GN=ADC"
368 TRUE "Q08462" ">sp|Q08462|ADCY2_HUMAN Adenylate cyclase type 2 OS=Homo sapiens GN=ADCY2 PE=1 SV=5"
369 TRUE "Q15848" ">sp|Q15848|ADIPO_HUMAN Adiponectin OS=Homo sapiens GN=ADIPOQ PE=1 SV=1"
370 TRUE "Q8WXA3-2" ">sp|Q8WXA3-2|RUFY2_HUMAN Isoform 2 of RUN and FYVE domain-containing protein 2 OS=Homo sapiens GN=RUFY2"
370 FALSE "Q8WXA3" ">sp|Q8WXA3|RUFY2_HUMAN RUN and FYVE domain-containing protein 2 OS=Homo sapiens GN=RUFY2 PE=1 SV=2"
370 FALSE "Q8WXA3-3" ">sp|Q8WXA3-3|RUFY2_HUMAN Isoform 3 of RUN and FYVE domain-containing protein 2 OS=Homo sapiens GN=RUFY2"
371 TRUE "Q8TAU3" ">sp|Q8TAU3|ZN417_HUMAN Zinc finger protein 417 OS=Homo sapiens GN=ZNF417 PE=2 SV=2"
372 TRUE "P05181" ">sp|P05181|CP2E1_HUMAN Cytochrome P450 2E1 OS=Homo sapiens GN=CYP2E1 PE=1 SV=1"
373 TRUE "O15078-2" ">sp|O15078-2|CE290_HUMAN Isoform 2 of Centrosomal protein of 290 kDa OS=Homo sapiens GN=CEP290"
373 FALSE "O15078" ">sp|O15078|CE290_HUMAN Centrosomal protein of 290 kDa OS=Homo sapiens GN=CEP290 PE=1 SV=2"
374 TRUE "A6NMZ7-2" ">sp|A6NMZ7-2|CO6A6_HUMAN Isoform 2 of Collagen alpha-6(VI) chain OS=Homo sapiens GN=COL6A6"
374 FALSE "A6NMZ7" ">sp|A6NMZ7|CO6A6_HUMAN Collagen alpha-6(VI) chain OS=Homo sapiens GN=COL6A6 PE=1 SV=2"
375 TRUE "Q01968-2" ">sp|Q01968-2|OCRL_HUMAN Isoform B of Inositol polyphosphate 5-phosphatase OCRL-1 OS=Homo sapiens GN=OCRL"
375 FALSE "Q01968" ">sp|Q01968|OCRL_HUMAN Inositol polyphosphate 5-phosphatase OCRL-1 OS=Homo sapiens GN=OCRL PE=1 SV=3"
376 TRUE "Q9UBI9" ">sp|Q9UBI9|HDC_HUMAN Headcase protein homolog OS=Homo sapiens GN=HECA PE=1 SV=1"
