# Supplementary material for: PGCA: An algorithm to link protein groups created from MS/MS data
Source: PLoS One. 2017 May 31;12(5):e0177569. doi: 10.1371/journal.pone.0177569 (PMC5451011; doi:10.1371/journal.pone.0177569)
Supplement: S2 File — 12 spectral count-based experiments from 12 plasma samples. (ZIP) [file pone.0177569.s005.zip › S4DataSectral/translated_20170106_PlasmaSIS_01_proteins.txt]

Accession	Description	Score	Coverage	X..Peptides	X..PSMs	X..AAs	MW..kDa.	calc..pI	FASTA.Title.Line	Is.Master.Protein	PGC
P02768	Serum albumin OS=Homo sapiens GN=ALB PE=1 SV=2 - [ALBU_HUMAN]	45063.3	83.42 %	62	1914	609	69.3	6.28	>sp|P02768|ALBU_HUMAN Serum albumin OS=Homo sapiens GN=ALB PE=1 SV=2	True	1
P02768-2	Isoform 2 of Serum albumin OS=Homo sapiens GN=ALB - [ALBU_HUMAN]	34526.41	79.38 %	39	1383	417	47.3	6.35	>sp|P02768-2|ALBU_HUMAN Isoform 2 of Serum albumin OS=Homo sapiens GN=ALB	False	1
P02749	Beta-2-glycoprotein 1 OS=Homo sapiens GN=APOH PE=1 SV=3 - [APOH_HUMAN]	672.81	60.58 %	16	43	345	38.3	7.97	>sp|P02749|APOH_HUMAN Beta-2-glycoprotein 1 OS=Homo sapiens GN=APOH PE=1 SV=3	True	2
P02774	Vitamin D-binding protein OS=Homo sapiens GN=GC PE=1 SV=1 - [VTDB_HUMAN]	2459.54	72.36 %	33	94	474	52.9	5.54	>sp|P02774|VTDB_HUMAN Vitamin D-binding protein OS=Homo sapiens GN=GC PE=1 SV=1	True	3
P02774-2	Isoform 2 of Vitamin D-binding protein OS=Homo sapiens GN=GC - [VTDB_HUMAN]	1853.97	78.98 %	27	73	352	39.5	5.26	>sp|P02774-2|VTDB_HUMAN Isoform 2 of Vitamin D-binding protein OS=Homo sapiens GN=GC	False	3
P02774-3	Isoform 3 of Vitamin D-binding protein OS=Homo sapiens GN=GC - [VTDB_HUMAN]	2459.54	69.57 %	33	94	493	55.1	5.74	>sp|P02774-3|VTDB_HUMAN Isoform 3 of Vitamin D-binding protein OS=Homo sapiens GN=GC	False	3
P26927	Hepatocyte growth factor-like protein OS=Homo sapiens GN=MST1 PE=1 SV=2 - [HGFL_HUMAN]	26.93	1.41 %	1	1	711	80.3	7.68	>sp|P26927|HGFL_HUMAN Hepatocyte growth factor-like protein OS=Homo sapiens GN=MST1 PE=1 SV=2	True	4
Q9Y490	Talin-1 OS=Homo sapiens GN=TLN1 PE=1 SV=3 - [TLN1_HUMAN]	104.99	1.77 %	3	3	2541	269.6	6.07	>sp|Q9Y490|TLN1_HUMAN Talin-1 OS=Homo sapiens GN=TLN1 PE=1 SV=3	True	5
P07996	Thrombospondin-1 OS=Homo sapiens GN=THBS1 PE=1 SV=2 - [TSP1_HUMAN]	62.64	2.22 %	2	2	1170	129.3	4.94	>sp|P07996|TSP1_HUMAN Thrombospondin-1 OS=Homo sapiens GN=THBS1 PE=1 SV=2	True	6
P17936	Insulin-like growth factor-binding protein 3 OS=Homo sapiens GN=IGFBP3 PE=1 SV=2 - [IBP3_HUMAN]	23.12	2.75 %	1	1	291	31.7	8.69	>sp|P17936|IBP3_HUMAN Insulin-like growth factor-binding protein 3 OS=Homo sapiens GN=IGFBP3 PE=1 SV=2	True	7
P17936-2	Isoform 2 of Insulin-like growth factor-binding protein 3 OS=Homo sapiens GN=IGFBP3 - [IBP3_HUMAN]	23.12	2.69 %	1	1	297	32.2	8.62	>sp|P17936-2|IBP3_HUMAN Isoform 2 of Insulin-like growth factor-binding protein 3 OS=Homo sapiens GN=IGFBP3	False	7
P60709	Actin, cytoplasmic 1 OS=Homo sapiens GN=ACTB PE=1 SV=1 - [ACTB_HUMAN]	229.19	40.53 %	11	15	375	41.7	5.48	>sp|P60709|ACTB_HUMAN Actin, cytoplasmic 1 OS=Homo sapiens GN=ACTB PE=1 SV=1	True	8
P62736	Actin, aortic smooth muscle OS=Homo sapiens GN=ACTA2 PE=1 SV=1 - [ACTA_HUMAN]	184.17	19.63 %	7	9	377	42	5.39	>sp|P62736|ACTA_HUMAN Actin, aortic smooth muscle OS=Homo sapiens GN=ACTA2 PE=1 SV=1	False	8
Q562R1	Beta-actin-like protein 2 OS=Homo sapiens GN=ACTBL2 PE=1 SV=2 - [ACTBL_HUMAN]	121.75	15.96 %	5	7	376	42	5.59	>sp|Q562R1|ACTBL_HUMAN Beta-actin-like protein 2 OS=Homo sapiens GN=ACTBL2 PE=1 SV=2	False	8
P68032	Actin, alpha cardiac muscle 1 OS=Homo sapiens GN=ACTC1 PE=1 SV=1 - [ACTC_HUMAN]	184.17	19.63 %	7	9	377	42	5.39	>sp|P68032|ACTC_HUMAN Actin, alpha cardiac muscle 1 OS=Homo sapiens GN=ACTC1 PE=1 SV=1	False	8
P63261	Actin, cytoplasmic 2 OS=Homo sapiens GN=ACTG1 PE=1 SV=1 - [ACTG_HUMAN]	210.95	36.00 %	10	13	375	41.8	5.48	>sp|P63261|ACTG_HUMAN Actin, cytoplasmic 2 OS=Homo sapiens GN=ACTG1 PE=1 SV=1	False	8
P63267	Actin, gamma-enteric smooth muscle OS=Homo sapiens GN=ACTG2 PE=1 SV=1 - [ACTH_HUMAN]	184.17	19.68 %	7	9	376	41.8	5.48	>sp|P63267|ACTH_HUMAN Actin, gamma-enteric smooth muscle OS=Homo sapiens GN=ACTG2 PE=1 SV=1	False	8
P68133	Actin, alpha skeletal muscle OS=Homo sapiens GN=ACTA1 PE=1 SV=1 - [ACTS_HUMAN]	184.17	19.63 %	7	9	377	42	5.39	>sp|P68133|ACTS_HUMAN Actin, alpha skeletal muscle OS=Homo sapiens GN=ACTA1 PE=1 SV=1	False	8
Q9BYX7	Putative beta-actin-like protein 3 OS=Homo sapiens GN=POTEKP PE=5 SV=1 - [ACTBM_HUMAN]	68.55	7.73 %	2	3	375	42	6.33	>sp|Q9BYX7|ACTBM_HUMAN Putative beta-actin-like protein 3 OS=Homo sapiens GN=POTEKP PE=5 SV=1	False	8
Q6S8J3	POTE ankyrin domain family member E OS=Homo sapiens GN=POTEE PE=1 SV=3 - [POTEE_HUMAN]	125.42	4.65 %	4	5	1075	121.3	6.2	>sp|Q6S8J3|POTEE_HUMAN POTE ankyrin domain family member E OS=Homo sapiens GN=POTEE PE=1 SV=3	False	8
A5A3E0	POTE ankyrin domain family member F OS=Homo sapiens GN=POTEF PE=1 SV=2 - [POTEF_HUMAN]	125.42	4.65 %	4	5	1075	121.4	6.2	>sp|A5A3E0|POTEF_HUMAN POTE ankyrin domain family member F OS=Homo sapiens GN=POTEF PE=1 SV=2	False	8
P0CG38	POTE ankyrin domain family member I OS=Homo sapiens GN=POTEI PE=3 SV=1 - [POTEI_HUMAN]	77.5	3.16 %	3	3	1075	121.2	6.21	>sp|P0CG38|POTEI_HUMAN POTE ankyrin domain family member I OS=Homo sapiens GN=POTEI PE=3 SV=1	False	8
P0CG39	POTE ankyrin domain family member J OS=Homo sapiens GN=POTEJ PE=3 SV=1 - [POTEJ_HUMAN]	65.16	2.22 %	2	2	1038	117.3	5.97	>sp|P0CG39|POTEJ_HUMAN POTE ankyrin domain family member J OS=Homo sapiens GN=POTEJ PE=3 SV=1	False	8
P63267-2	Isoform 2 of Actin, gamma-enteric smooth muscle OS=Homo sapiens GN=ACTG2 - [ACTH_HUMAN]	147.13	18.92 %	6	8	333	37.1	5.54	>sp|P63267-2|ACTH_HUMAN Isoform 2 of Actin, gamma-enteric smooth muscle OS=Homo sapiens GN=ACTG2	False	8
P63104	14-3-3 protein zeta/delta OS=Homo sapiens GN=YWHAZ PE=1 SV=1 - [1433Z_HUMAN]	43.03	12.24 %	3	3	245	27.7	4.79	>sp|P63104|1433Z_HUMAN 14-3-3 protein zeta/delta OS=Homo sapiens GN=YWHAZ PE=1 SV=1	True	9
P31946	14-3-3 protein beta/alpha OS=Homo sapiens GN=YWHAB PE=1 SV=3 - [1433B_HUMAN]	32.18	7.32 %	2	2	246	28.1	4.83	>sp|P31946|1433B_HUMAN 14-3-3 protein beta/alpha OS=Homo sapiens GN=YWHAB PE=1 SV=3	False	9
P62258	14-3-3 protein epsilon OS=Homo sapiens GN=YWHAE PE=1 SV=1 - [1433E_HUMAN]	32.18	7.06 %	2	2	255	29.2	4.74	>sp|P62258|1433E_HUMAN 14-3-3 protein epsilon OS=Homo sapiens GN=YWHAE PE=1 SV=1	False	9
P62258-2	Isoform SV of 14-3-3 protein epsilon OS=Homo sapiens GN=YWHAE - [1433E_HUMAN]	32.18	7.73 %	2	2	233	26.5	4.87	>sp|P62258-2|1433E_HUMAN Isoform SV of 14-3-3 protein epsilon OS=Homo sapiens GN=YWHAE	False	9
P63104-2	Isoform 2 of 14-3-3 protein zeta/delta OS=Homo sapiens GN=YWHAZ - [1433Z_HUMAN]	32.18	5.88 %	1	1	170	19.3	4.81	>sp|P63104-2|1433Z_HUMAN Isoform 2 of 14-3-3 protein zeta/delta OS=Homo sapiens GN=YWHAZ	False	9
P31946-2	Isoform Short of 14-3-3 protein beta/alpha OS=Homo sapiens GN=YWHAB - [1433B_HUMAN]	32.18	7.38 %	2	2	244	27.8	4.83	>sp|P31946-2|1433B_HUMAN Isoform Short of 14-3-3 protein beta/alpha OS=Homo sapiens GN=YWHAB	False	9
P27348	14-3-3 protein theta OS=Homo sapiens GN=YWHAQ PE=1 SV=1 - [1433T_HUMAN]	32.18	7.35 %	2	2	245	27.7	4.78	>sp|P27348|1433T_HUMAN 14-3-3 protein theta OS=Homo sapiens GN=YWHAQ PE=1 SV=1	False	9
P31947	14-3-3 protein sigma OS=Homo sapiens GN=SFN PE=1 SV=1 - [1433S_HUMAN]	32.18	7.26 %	2	2	248	27.8	4.74	>sp|P31947|1433S_HUMAN 14-3-3 protein sigma OS=Homo sapiens GN=SFN PE=1 SV=1	False	9
P31947-2	Isoform 2 of 14-3-3 protein sigma OS=Homo sapiens GN=SFN - [1433S_HUMAN]	32.18	8.33 %	2	2	216	24.3	4.82	>sp|P31947-2|1433S_HUMAN Isoform 2 of 14-3-3 protein sigma OS=Homo sapiens GN=SFN	False	9
P61981	14-3-3 protein gamma OS=Homo sapiens GN=YWHAG PE=1 SV=2 - [1433G_HUMAN]	32.18	7.29 %	2	2	247	28.3	4.89	>sp|P61981|1433G_HUMAN 14-3-3 protein gamma OS=Homo sapiens GN=YWHAG PE=1 SV=2	False	9
Q04917	14-3-3 protein eta OS=Homo sapiens GN=YWHAH PE=1 SV=4 - [1433F_HUMAN]	32.18	10.16 %	3	3	246	28.2	4.84	>sp|Q04917|1433F_HUMAN 14-3-3 protein eta OS=Homo sapiens GN=YWHAH PE=1 SV=4	False	9
P01023	Alpha-2-macroglobulin OS=Homo sapiens GN=A2M PE=1 SV=3 - [A2MG_HUMAN]	7495.73	70.28 %	77	348	1474	163.2	6.46	>sp|P01023|A2MG_HUMAN Alpha-2-macroglobulin OS=Homo sapiens GN=A2M PE=1 SV=3	True	10
P20742	Pregnancy zone protein OS=Homo sapiens GN=PZP PE=1 SV=4 - [PZP_HUMAN]	821.55	18.15 %	19	55	1482	163.8	6.38	>sp|P20742|PZP_HUMAN Pregnancy zone protein OS=Homo sapiens GN=PZP PE=1 SV=4	True	11
P20742-2	Isoform 2 of Pregnancy zone protein OS=Homo sapiens GN=PZP - [PZP_HUMAN]	766.49	19.40 %	17	53	1268	140.3	6.29	>sp|P20742-2|PZP_HUMAN Isoform 2 of Pregnancy zone protein OS=Homo sapiens GN=PZP	False	11
Q14204	Cytoplasmic dynein 1 heavy chain 1 OS=Homo sapiens GN=DYNC1H1 PE=1 SV=5 - [DYHC1_HUMAN]	0	0.22 %	1	1	4646	532.1	6.4	>sp|Q14204|DYHC1_HUMAN Cytoplasmic dynein 1 heavy chain 1 OS=Homo sapiens GN=DYNC1H1 PE=1 SV=5	True	12
P61769	Beta-2-microglobulin OS=Homo sapiens GN=B2M PE=1 SV=1 - [B2MG_HUMAN]	33.15	18.49 %	1	1	119	13.7	6.52	>sp|P61769|B2MG_HUMAN Beta-2-microglobulin OS=Homo sapiens GN=B2M PE=1 SV=1	True	13
P04114	Apolipoprotein B-100 OS=Homo sapiens GN=APOB PE=1 SV=2 - [APOB_HUMAN]	5125.46	43.50 %	161	291	4563	515.3	7.05	>sp|P04114|APOB_HUMAN Apolipoprotein B-100 OS=Homo sapiens GN=APOB PE=1 SV=2	True	14
P32119	Peroxiredoxin-2 OS=Homo sapiens GN=PRDX2 PE=1 SV=5 - [PRDX2_HUMAN]	23.28	12.63 %	2	2	198	21.9	5.97	>sp|P32119|PRDX2_HUMAN Peroxiredoxin-2 OS=Homo sapiens GN=PRDX2 PE=1 SV=5	True	15
P02751-12	Isoform 12 of Fibronectin OS=Homo sapiens GN=FN1 - [FINC_HUMAN]	392.26	16.63 %	24	26	2008	221.2	6.18	>sp|P02751-12|FINC_HUMAN Isoform 12 of Fibronectin OS=Homo sapiens GN=FN1	True	16
P02751	Fibronectin OS=Homo sapiens GN=FN1 PE=1 SV=4 - [FINC_HUMAN]	392.26	14.00 %	24	26	2386	262.5	5.71	>sp|P02751|FINC_HUMAN Fibronectin OS=Homo sapiens GN=FN1 PE=1 SV=4	False	16
P02751-17	Isoform 17 of Fibronectin OS=Homo sapiens GN=FN1 - [FINC_HUMAN]	392.26	14.33 %	24	26	2330	256.3	5.8	>sp|P02751-17|FINC_HUMAN Isoform 17 of Fibronectin OS=Homo sapiens GN=FN1	False	16
P02751-10	Isoform 10 of Fibronectin OS=Homo sapiens GN=FN1 - [FINC_HUMAN]	392.26	15.35 %	24	26	2176	239.5	5.88	>sp|P02751-10|FINC_HUMAN Isoform 10 of Fibronectin OS=Homo sapiens GN=FN1	False	16
P02751-11	Isoform 11 of Fibronectin OS=Homo sapiens GN=FN1 - [FINC_HUMAN]	392.26	14.00 %	24	26	2386	262.2	5.59	>sp|P02751-11|FINC_HUMAN Isoform 11 of Fibronectin OS=Homo sapiens GN=FN1	False	16
P02751-13	Isoform 13 of Fibronectin OS=Homo sapiens GN=FN1 - [FINC_HUMAN]	392.26	14.73 %	24	26	2267	249.2	5.62	>sp|P02751-13|FINC_HUMAN Isoform 13 of Fibronectin OS=Homo sapiens GN=FN1	False	16
P02751-14	Isoform 14 of Fibronectin OS=Homo sapiens GN=FN1 - [FINC_HUMAN]	392.26	14.75 %	24	26	2265	249.2	5.99	>sp|P02751-14|FINC_HUMAN Isoform 14 of Fibronectin OS=Homo sapiens GN=FN1	False	16
P02751-15	Isoform 15 of Fibronectin OS=Homo sapiens GN=FN1 - [FINC_HUMAN]	392.26	13.48 %	24	26	2477	272.2	5.5	>sp|P02751-15|FINC_HUMAN Isoform 15 of Fibronectin OS=Homo sapiens GN=FN1	False	16
P02751-3	Isoform 3 of Fibronectin OS=Homo sapiens GN=FN1 - [FINC_HUMAN]	392.26	14.18 %	24	26	2355	259.1	5.73	>sp|P02751-3|FINC_HUMAN Isoform 3 of Fibronectin OS=Homo sapiens GN=FN1	False	16
P02751-4	Isoform 4 of Fibronectin OS=Homo sapiens GN=FN1 - [FINC_HUMAN]	291.41	12.60 %	19	21	2031	222.8	5.68	>sp|P02751-4|FINC_HUMAN Isoform 4 of Fibronectin OS=Homo sapiens GN=FN1	False	16
P02751-5	Isoform 5 of Fibronectin OS=Homo sapiens GN=FN1 - [FINC_HUMAN]	386.01	14.47 %	23	25	2211	243.2	5.74	>sp|P02751-5|FINC_HUMAN Isoform 5 of Fibronectin OS=Homo sapiens GN=FN1	False	16
P02751-6	Isoform 6 of Fibronectin OS=Homo sapiens GN=FN1 - [FINC_HUMAN]	344.4	14.61 %	23	25	2184	240.4	5.69	>sp|P02751-6|FINC_HUMAN Isoform 6 of Fibronectin OS=Homo sapiens GN=FN1	False	16
P02751-7	Isoform 7 of Fibronectin OS=Homo sapiens GN=FN1 - [FINC_HUMAN]	392.26	13.65 %	24	26	2446	268.7	5.53	>sp|P02751-7|FINC_HUMAN Isoform 7 of Fibronectin OS=Homo sapiens GN=FN1	False	16
P02751-8	Isoform 8 of Fibronectin OS=Homo sapiens GN=FN1 - [FINC_HUMAN]	392.26	14.55 %	24	26	2296	252.7	5.94	>sp|P02751-8|FINC_HUMAN Isoform 8 of Fibronectin OS=Homo sapiens GN=FN1	False	16
P02751-9	Isoform 9 of Fibronectin OS=Homo sapiens GN=FN1 - [FINC_HUMAN]	392.26	14.91 %	24	26	2240	246.5	6.06	>sp|P02751-9|FINC_HUMAN Isoform 9 of Fibronectin OS=Homo sapiens GN=FN1	False	16
P02751-2	Isoform 2 of Fibronectin OS=Homo sapiens GN=FN1 - [FINC_HUMAN]	103.71	16.51 %	7	7	642	71.9	7.03	>sp|P02751-2|FINC_HUMAN Isoform 2 of Fibronectin OS=Homo sapiens GN=FN1	False	16
P02751-16	Isoform 16 of Fibronectin OS=Homo sapiens GN=FN1 - [FINC_HUMAN]	131.77	17.66 %	8	8	657	73.7	7.23	>sp|P02751-16|FINC_HUMAN Isoform 16 of Fibronectin OS=Homo sapiens GN=FN1	False	16
P0C0L5	Complement C4-B OS=Homo sapiens GN=C4B PE=1 SV=2 - [CO4B_HUMAN]	3640.23	55.39 %	72	168	1744	192.6	7.27	>sp|P0C0L5|CO4B_HUMAN Complement C4-B OS=Homo sapiens GN=C4B PE=1 SV=2	True	17
Q06033-2	Isoform 2 of Inter-alpha-trypsin inhibitor heavy chain H3 OS=Homo sapiens GN=ITIH3 - [ITIH3_HUMAN]	154.24	9.93 %	8	9	886	99.3	5.8	>sp|Q06033-2|ITIH3_HUMAN Isoform 2 of Inter-alpha-trypsin inhibitor heavy chain H3 OS=Homo sapiens GN=ITIH3	True	18
Q06033	Inter-alpha-trypsin inhibitor heavy chain H3 OS=Homo sapiens GN=ITIH3 PE=1 SV=2 - [ITIH3_HUMAN]	154.24	9.89 %	8	9	890	99.8	5.74	>sp|Q06033|ITIH3_HUMAN Inter-alpha-trypsin inhibitor heavy chain H3 OS=Homo sapiens GN=ITIH3 PE=1 SV=2	False	18
P02647	Apolipoprotein A-I OS=Homo sapiens GN=APOA1 PE=1 SV=1 - [APOA1_HUMAN]	2506.77	77.90 %	28	113	267	30.8	5.76	>sp|P02647|APOA1_HUMAN Apolipoprotein A-I OS=Homo sapiens GN=APOA1 PE=1 SV=1	True	19
P07737	Profilin-1 OS=Homo sapiens GN=PFN1 PE=1 SV=2 - [PROF1_HUMAN]	32.85	21.43 %	2	3	140	15	8.27	>sp|P07737|PROF1_HUMAN Profilin-1 OS=Homo sapiens GN=PFN1 PE=1 SV=2	True	20
P07477	Trypsin-1 OS=Homo sapiens GN=PRSS1 PE=1 SV=1 - [TRY1_HUMAN]	224.15	7.29 %	2	11	247	26.5	6.51	>sp|P07477|TRY1_HUMAN Trypsin-1 OS=Homo sapiens GN=PRSS1 PE=1 SV=1	True	21
CON_P00761	P00761 TRYP_PIG Trypsin - Sus scrofa (Pig).	49.14	3.46 %	1	3	231	24.4	7.18	>CON_P00761|P00761 TRYP_PIG Trypsin - Sus scrofa (Pig).	False	21
Q9BYE2	Transmembrane protease serine 13 OS=Homo sapiens GN=TMPRSS13 PE=2 SV=3 - [TMPSD_HUMAN]	49.14	1.38 %	1	3	581	62.7	8.63	>sp|Q9BYE2|TMPSD_HUMAN Transmembrane protease serine 13 OS=Homo sapiens GN=TMPRSS13 PE=2 SV=3	False	21
Q9BYE2-2	Isoform 2 of Transmembrane protease serine 13 OS=Homo sapiens GN=TMPRSS13 - [TMPSD_HUMAN]	49.14	1.43 %	1	3	558	60.3	8.56	>sp|Q9BYE2-2|TMPSD_HUMAN Isoform 2 of Transmembrane protease serine 13 OS=Homo sapiens GN=TMPRSS13	False	21
Q9BYE2-3	Isoform 3 of Transmembrane protease serine 13 OS=Homo sapiens GN=TMPRSS13 - [TMPSD_HUMAN]	49.14	1.52 %	1	3	527	57.1	8.6	>sp|Q9BYE2-3|TMPSD_HUMAN Isoform 3 of Transmembrane protease serine 13 OS=Homo sapiens GN=TMPRSS13	False	21
Q9BYE2-5	Isoform 5 of Transmembrane protease serine 13 OS=Homo sapiens GN=TMPRSS13 - [TMPSD_HUMAN]	49.14	1.47 %	1	3	546	58.8	8.53	>sp|Q9BYE2-5|TMPSD_HUMAN Isoform 5 of Transmembrane protease serine 13 OS=Homo sapiens GN=TMPRSS13	False	21
P00450	Ceruloplasmin OS=Homo sapiens GN=CP PE=1 SV=1 - [CERU_HUMAN]	2318.69	58.50 %	46	109	1065	122.1	5.72	>sp|P00450|CERU_HUMAN Ceruloplasmin OS=Homo sapiens GN=CP PE=1 SV=1	True	22
B9A064	Immunoglobulin lambda-like polypeptide 5 OS=Homo sapiens GN=IGLL5 PE=2 SV=2 - [IGLL5_HUMAN]	2122.65	43.93 %	7	82	214	23	8.84	>sp|B9A064|IGLL5_HUMAN Immunoglobulin lambda-like polypeptide 5 OS=Homo sapiens GN=IGLL5 PE=2 SV=2	True	23
P0CG04	Ig lambda-1 chain C regions OS=Homo sapiens GN=IGLC1 PE=1 SV=1 - [LAC1_HUMAN]	1908.75	72.64 %	5	70	106	11.3	7.87	>sp|P0CG04|LAC1_HUMAN Ig lambda-1 chain C regions OS=Homo sapiens GN=IGLC1 PE=1 SV=1	False	23
Q86UX7-2	Isoform 2 of Fermitin family homolog 3 OS=Homo sapiens GN=FERMT3 - [URP2_HUMAN]	55.87	2.71 %	2	2	663	75.4	6.77	>sp|Q86UX7-2|URP2_HUMAN Isoform 2 of Fermitin family homolog 3 OS=Homo sapiens GN=FERMT3	True	24
Q86UX7	Fermitin family homolog 3 OS=Homo sapiens GN=FERMT3 PE=1 SV=1 - [URP2_HUMAN]	55.87	2.70 %	2	2	667	75.9	6.98	>sp|Q86UX7|URP2_HUMAN Fermitin family homolog 3 OS=Homo sapiens GN=FERMT3 PE=1 SV=1	False	24
P06396-2	Isoform 2 of Gelsolin OS=Homo sapiens GN=GSN - [GELS_HUMAN]	821.82	36.53 %	17	30	731	80.6	5.85	>sp|P06396-2|GELS_HUMAN Isoform 2 of Gelsolin OS=Homo sapiens GN=GSN	True	6
P06396	Gelsolin OS=Homo sapiens GN=GSN PE=1 SV=1 - [GELS_HUMAN]	821.82	34.14 %	17	30	782	85.6	6.28	>sp|P06396|GELS_HUMAN Gelsolin OS=Homo sapiens GN=GSN PE=1 SV=1	False	6
P06396-3	Isoform 3 of Gelsolin OS=Homo sapiens GN=GSN - [GELS_HUMAN]	821.82	35.98 %	17	30	742	81.9	5.85	>sp|P06396-3|GELS_HUMAN Isoform 3 of Gelsolin OS=Homo sapiens GN=GSN	False	6
P19827	Inter-alpha-trypsin inhibitor heavy chain H1 OS=Homo sapiens GN=ITIH1 PE=1 SV=3 - [ITIH1_HUMAN]	966.81	32.60 %	19	39	911	101.3	6.79	>sp|P19827|ITIH1_HUMAN Inter-alpha-trypsin inhibitor heavy chain H1 OS=Homo sapiens GN=ITIH1 PE=1 SV=3	True	26
P19827-2	Isoform 2 of Inter-alpha-trypsin inhibitor heavy chain H1 OS=Homo sapiens GN=ITIH1 - [ITIH1_HUMAN]	564.95	28.74 %	13	27	769	86.1	6.48	>sp|P19827-2|ITIH1_HUMAN Isoform 2 of Inter-alpha-trypsin inhibitor heavy chain H1 OS=Homo sapiens GN=ITIH1	False	26
P19827-3	Isoform 3 of Inter-alpha-trypsin inhibitor heavy chain H1 OS=Homo sapiens GN=ITIH1 - [ITIH1_HUMAN]	382.51	22.79 %	8	18	623	69.5	5.92	>sp|P19827-3|ITIH1_HUMAN Isoform 3 of Inter-alpha-trypsin inhibitor heavy chain H1 OS=Homo sapiens GN=ITIH1	False	26
P02750	Leucine-rich alpha-2-glycoprotein OS=Homo sapiens GN=LRG1 PE=1 SV=2 - [A2GL_HUMAN]	392.15	47.84 %	12	22	347	38.2	6.95	>sp|P02750|A2GL_HUMAN Leucine-rich alpha-2-glycoprotein OS=Homo sapiens GN=LRG1 PE=1 SV=2	True	27
P01024	Complement C3 OS=Homo sapiens GN=C3 PE=1 SV=2 - [CO3_HUMAN]	8566.94	81.48 %	116	405	1663	187	6.4	>sp|P01024|CO3_HUMAN Complement C3 OS=Homo sapiens GN=C3 PE=1 SV=2	True	28
O95568	Histidine protein methyltransferase 1 homolog OS=Homo sapiens GN=METTL18 PE=1 SV=1 - [MET18_HUMAN]	33.27	1.88 %	1	1	372	42.1	6.76	>sp|O95568|MET18_HUMAN Histidine protein methyltransferase 1 homolog OS=Homo sapiens GN=METTL18 PE=1 SV=1	False	28
P02765	Alpha-2-HS-glycoprotein OS=Homo sapiens GN=AHSG PE=1 SV=1 - [FETUA_HUMAN]	1195.97	51.23 %	12	47	367	39.3	5.72	>sp|P02765|FETUA_HUMAN Alpha-2-HS-glycoprotein OS=Homo sapiens GN=AHSG PE=1 SV=1	True	29
P01008	Antithrombin-III OS=Homo sapiens GN=SERPINC1 PE=1 SV=1 - [ANT3_HUMAN]	1100.04	58.62 %	24	57	464	52.6	6.71	>sp|P01008|ANT3_HUMAN Antithrombin-III OS=Homo sapiens GN=SERPINC1 PE=1 SV=1	True	30
P02675	Fibrinogen beta chain OS=Homo sapiens GN=FGB PE=1 SV=2 - [FIBB_HUMAN]	3898.27	73.93 %	34	163	491	55.9	8.27	>sp|P02675|FIBB_HUMAN Fibrinogen beta chain OS=Homo sapiens GN=FGB PE=1 SV=2	True	31
P07225	Vitamin K-dependent protein S OS=Homo sapiens GN=PROS1 PE=1 SV=1 - [PROS_HUMAN]	163.03	20.27 %	11	15	676	75.1	5.67	>sp|P07225|PROS_HUMAN Vitamin K-dependent protein S OS=Homo sapiens GN=PROS1 PE=1 SV=1	True	32
P15169	Carboxypeptidase N catalytic chain OS=Homo sapiens GN=CPN1 PE=1 SV=1 - [CBPN_HUMAN]	71.29	7.64 %	3	3	458	52.3	7.34	>sp|P15169|CBPN_HUMAN Carboxypeptidase N catalytic chain OS=Homo sapiens GN=CPN1 PE=1 SV=1	True	33
P68871	Hemoglobin subunit beta OS=Homo sapiens GN=HBB PE=1 SV=2 - [HBB_HUMAN]	793.42	95.24 %	13	33	147	16	7.28	>sp|P68871|HBB_HUMAN Hemoglobin subunit beta OS=Homo sapiens GN=HBB PE=1 SV=2	True	34
P02100	Hemoglobin subunit epsilon OS=Homo sapiens GN=HBE1 PE=1 SV=2 - [HBE_HUMAN]	78.87	6.80 %	1	2	147	16.2	8.63	>sp|P02100|HBE_HUMAN Hemoglobin subunit epsilon OS=Homo sapiens GN=HBE1 PE=1 SV=2	False	34
P69891	Hemoglobin subunit gamma-1 OS=Homo sapiens GN=HBG1 PE=1 SV=2 - [HBG1_HUMAN]	78.87	6.80 %	1	2	147	16.1	7.2	>sp|P69891|HBG1_HUMAN Hemoglobin subunit gamma-1 OS=Homo sapiens GN=HBG1 PE=1 SV=2	False	34
P69892	Hemoglobin subunit gamma-2 OS=Homo sapiens GN=HBG2 PE=1 SV=2 - [HBG2_HUMAN]	78.87	6.80 %	1	2	147	16.1	7.2	>sp|P69892|HBG2_HUMAN Hemoglobin subunit gamma-2 OS=Homo sapiens GN=HBG2 PE=1 SV=2	False	34
P02042	Hemoglobin subunit delta OS=Homo sapiens GN=HBD PE=1 SV=2 - [HBD_HUMAN]	373.71	41.50 %	7	12	147	16	8.05	>sp|P02042|HBD_HUMAN Hemoglobin subunit delta OS=Homo sapiens GN=HBD PE=1 SV=2	True	35
P01765	Ig heavy chain V-III region TIL OS=Homo sapiens PE=1 SV=1 - [HV304_HUMAN]	215.45	26.09 %	2	13	115	12.3	9.13	>sp|P01765|HV304_HUMAN Ig heavy chain V-III region TIL OS=Homo sapiens PE=1 SV=1	True	36
P01774	Ig heavy chain V-III region POM OS=Homo sapiens PE=1 SV=1 - [HV313_HUMAN]	126.15	15.97 %	1	10	119	12.9	7.99	>sp|P01774|HV313_HUMAN Ig heavy chain V-III region POM OS=Homo sapiens PE=1 SV=1	False	36
P01776	Ig heavy chain V-III region WAS OS=Homo sapiens PE=1 SV=1 - [HV315_HUMAN]	126.15	16.24 %	1	10	117	13.1	7.99	>sp|P01776|HV315_HUMAN Ig heavy chain V-III region WAS OS=Homo sapiens PE=1 SV=1	False	36
P04004	Vitronectin OS=Homo sapiens GN=VTN PE=1 SV=1 - [VTNC_HUMAN]	720.64	34.52 %	13	38	478	54.3	5.8	>sp|P04004|VTNC_HUMAN Vitronectin OS=Homo sapiens GN=VTN PE=1 SV=1	True	37
P01769	Ig heavy chain V-III region GA OS=Homo sapiens PE=1 SV=1 - [HV308_HUMAN]	102.21	31.15 %	3	9	122	13.2	9.77	>sp|P01769|HV308_HUMAN Ig heavy chain V-III region GA OS=Homo sapiens PE=1 SV=1	True	38
P01768	Ig heavy chain V-III region CAM OS=Homo sapiens PE=1 SV=1 - [HV307_HUMAN]	163.97	39.34 %	5	8	122	13.7	9.63	>sp|P01768|HV307_HUMAN Ig heavy chain V-III region CAM OS=Homo sapiens PE=1 SV=1	True	39
P01763	Ig heavy chain V-III region WEA OS=Homo sapiens PE=1 SV=1 - [HV302_HUMAN]	157.5	35.96 %	3	7	114	12.2	8.5	>sp|P01763|HV302_HUMAN Ig heavy chain V-III region WEA OS=Homo sapiens PE=1 SV=1	True	40
P01766	Ig heavy chain V-III region BRO OS=Homo sapiens PE=1 SV=1 - [HV305_HUMAN]	404.64	25.00 %	2	14	120	13.2	6.57	>sp|P01766|HV305_HUMAN Ig heavy chain V-III region BRO OS=Homo sapiens PE=1 SV=1	True	41
P01777	Ig heavy chain V-III region TEI OS=Homo sapiens PE=1 SV=1 - [HV316_HUMAN]	315.24	15.97 %	1	12	119	12.8	8.5	>sp|P01777|HV316_HUMAN Ig heavy chain V-III region TEI OS=Homo sapiens PE=1 SV=1	False	41
P01767	Ig heavy chain V-III region BUT OS=Homo sapiens PE=1 SV=1 - [HV306_HUMAN]	159.09	35.65 %	3	15	115	12.4	9.25	>sp|P01767|HV306_HUMAN Ig heavy chain V-III region BUT OS=Homo sapiens PE=1 SV=1	True	42
P01781	Ig heavy chain V-III region GAL OS=Homo sapiens PE=1 SV=1 - [HV320_HUMAN]	121.75	40.52 %	4	6	116	12.7	8.48	>sp|P01781|HV320_HUMAN Ig heavy chain V-III region GAL OS=Homo sapiens PE=1 SV=1	True	43
P01782	Ig heavy chain V-III region DOB OS=Homo sapiens PE=1 SV=1 - [HV321_HUMAN]	40.23	13.33 %	1	1	120	13.4	7.28	>sp|P01782|HV321_HUMAN Ig heavy chain V-III region DOB OS=Homo sapiens PE=1 SV=1	False	43
P05156	Complement factor I OS=Homo sapiens GN=CFI PE=1 SV=2 - [CFAI_HUMAN]	347.2	28.99 %	13	14	583	65.7	7.5	>sp|P05156|CFAI_HUMAN Complement factor I OS=Homo sapiens GN=CFI PE=1 SV=2	True	44
Q5SWL8	PRAME family member 19 OS=Homo sapiens GN=PRAMEF19 PE=2 SV=1 - [PRA19_HUMAN]	20.33	1.46 %	1	1	410	47.4	7.9	>sp|Q5SWL8|PRA19_HUMAN PRAME family member 19 OS=Homo sapiens GN=PRAMEF19 PE=2 SV=1	False	44
Q5VWM3	PRAME family member 18 OS=Homo sapiens GN=PRAMEF18 PE=2 SV=1 - [PRA18_HUMAN]	20.33	1.25 %	1	1	479	55.2	7.85	>sp|Q5VWM3|PRA18_HUMAN PRAME family member 18 OS=Homo sapiens GN=PRAMEF18 PE=2 SV=1	False	44
P08697	Alpha-2-antiplasmin OS=Homo sapiens GN=SERPINF2 PE=1 SV=3 - [A2AP_HUMAN]	448.47	42.57 %	15	30	491	54.5	6.29	>sp|P08697|A2AP_HUMAN Alpha-2-antiplasmin OS=Homo sapiens GN=SERPINF2 PE=1 SV=3	True	45
P08697-2	Isoform 2 of Alpha-2-antiplasmin OS=Homo sapiens GN=SERPINF2 - [A2AP_HUMAN]	371.83	44.03 %	13	26	427	47.9	6.1	>sp|P08697-2|A2AP_HUMAN Isoform 2 of Alpha-2-antiplasmin OS=Homo sapiens GN=SERPINF2	False	45
O43149	Zinc finger ZZ-type and EF-hand domain-containing protein 1 OS=Homo sapiens GN=ZZEF1 PE=1 SV=6 - [ZZEF1_HUMAN]	21.51	0.71 %	2	2	2961	330.9	5.95	>sp|O43149|ZZEF1_HUMAN Zinc finger ZZ-type and EF-hand domain-containing protein 1 OS=Homo sapiens GN=ZZEF1 PE=1 SV=6	True	46
P69905	Hemoglobin subunit alpha OS=Homo sapiens GN=HBA1 PE=1 SV=2 - [HBA_HUMAN]	687.74	91.55 %	10	35	142	15.2	8.68	>sp|P69905|HBA_HUMAN Hemoglobin subunit alpha OS=Homo sapiens GN=HBA1 PE=1 SV=2	True	47
P02008	Hemoglobin subunit zeta OS=Homo sapiens GN=HBZ PE=1 SV=2 - [HBAZ_HUMAN]	26.73	4.93 %	1	1	142	15.6	8.21	>sp|P02008|HBAZ_HUMAN Hemoglobin subunit zeta OS=Homo sapiens GN=HBZ PE=1 SV=2	False	47
P61626	Lysozyme C OS=Homo sapiens GN=LYZ PE=1 SV=1 - [LYSC_HUMAN]	28.82	4.05 %	1	1	148	16.5	9.16	>sp|P61626|LYSC_HUMAN Lysozyme C OS=Homo sapiens GN=LYZ PE=1 SV=1	True	48
P00739	Haptoglobin-related protein OS=Homo sapiens GN=HPR PE=1 SV=2 - [HPTR_HUMAN]	957.12	59.20 %	19	52	348	39	7.09	>sp|P00739|HPTR_HUMAN Haptoglobin-related protein OS=Homo sapiens GN=HPR PE=1 SV=2	True	49
P00739-2	Isoform 2 of Haptoglobin-related protein OS=Homo sapiens GN=HPR - [HPTR_HUMAN]	957.12	53.51 %	19	52	385	43	7.08	>sp|P00739-2|HPTR_HUMAN Isoform 2 of Haptoglobin-related protein OS=Homo sapiens GN=HPR	False	49
P00738	Haptoglobin OS=Homo sapiens GN=HP PE=1 SV=1 - [HPT_HUMAN]	2367.15	66.75 %	29	116	406	45.2	6.58	>sp|P00738|HPT_HUMAN Haptoglobin OS=Homo sapiens GN=HP PE=1 SV=1	True	50
P02649	Apolipoprotein E OS=Homo sapiens GN=APOE PE=1 SV=1 - [APOE_HUMAN]	917.65	60.57 %	18	34	317	36.1	5.73	>sp|P02649|APOE_HUMAN Apolipoprotein E OS=Homo sapiens GN=APOE PE=1 SV=1	True	51
P01031	Complement C5 OS=Homo sapiens GN=C5 PE=1 SV=4 - [CO5_HUMAN]	971.44	32.70 %	44	54	1676	188.2	6.52	>sp|P01031|CO5_HUMAN Complement C5 OS=Homo sapiens GN=C5 PE=1 SV=4	True	52
Q9BQC3	Diphthamide biosynthesis protein 2 OS=Homo sapiens GN=DPH2 PE=1 SV=1 - [DPH2_HUMAN]	38.4	3.07 %	1	2	489	52	5.53	>sp|Q9BQC3|DPH2_HUMAN Diphthamide biosynthesis protein 2 OS=Homo sapiens GN=DPH2 PE=1 SV=1	True	53
P01876	Ig alpha-1 chain C region OS=Homo sapiens GN=IGHA1 PE=1 SV=2 - [IGHA1_HUMAN]	1913.27	64.31 %	14	88	353	37.6	6.51	>sp|P01876|IGHA1_HUMAN Ig alpha-1 chain C region OS=Homo sapiens GN=IGHA1 PE=1 SV=2	True	54
P01877	Ig alpha-2 chain C region OS=Homo sapiens GN=IGHA2 PE=1 SV=3 - [IGHA2_HUMAN]	1465.98	61.18 %	12	68	340	36.5	6.1	>sp|P01877|IGHA2_HUMAN Ig alpha-2 chain C region OS=Homo sapiens GN=IGHA2 PE=1 SV=3	True	55
P01859	Ig gamma-2 chain C region OS=Homo sapiens GN=IGHG2 PE=1 SV=2 - [IGHG2_HUMAN]	3483.33	57.06 %	14	257	326	35.9	7.59	>sp|P01859|IGHG2_HUMAN Ig gamma-2 chain C region OS=Homo sapiens GN=IGHG2 PE=1 SV=2	True	56
P01857	Ig gamma-1 chain C region OS=Homo sapiens GN=IGHG1 PE=1 SV=1 - [IGHG1_HUMAN]	6721.52	66.67 %	19	403	330	36.1	8.19	>sp|P01857|IGHG1_HUMAN Ig gamma-1 chain C region OS=Homo sapiens GN=IGHG1 PE=1 SV=1	True	57
P01860	Ig gamma-3 chain C region OS=Homo sapiens GN=IGHG3 PE=1 SV=2 - [IGHG3_HUMAN]	2600.61	53.05 %	15	170	377	41.3	7.9	>sp|P01860|IGHG3_HUMAN Ig gamma-3 chain C region OS=Homo sapiens GN=IGHG3 PE=1 SV=2	True	58
P01861	Ig gamma-4 chain C region OS=Homo sapiens GN=IGHG4 PE=1 SV=1 - [IGHG4_HUMAN]	1798	58.72 %	14	90	327	35.9	7.36	>sp|P01861|IGHG4_HUMAN Ig gamma-4 chain C region OS=Homo sapiens GN=IGHG4 PE=1 SV=1	True	59
P01009	Alpha-1-antitrypsin OS=Homo sapiens GN=SERPINA1 PE=1 SV=3 - [A1AT_HUMAN]	4619.83	67.70 %	31	246	418	46.7	5.59	>sp|P01009|A1AT_HUMAN Alpha-1-antitrypsin OS=Homo sapiens GN=SERPINA1 PE=1 SV=3	True	60
P01009-2	Isoform 2 of Alpha-1-antitrypsin OS=Homo sapiens GN=SERPINA1 - [A1AT_HUMAN]	3556.54	62.40 %	26	154	359	40.2	5.47	>sp|P01009-2|A1AT_HUMAN Isoform 2 of Alpha-1-antitrypsin OS=Homo sapiens GN=SERPINA1	False	60
P01009-3	Isoform 3 of Alpha-1-antitrypsin OS=Homo sapiens GN=SERPINA1 - [A1AT_HUMAN]	2647.59	58.17 %	22	128	306	34.7	5.19	>sp|P01009-3|A1AT_HUMAN Isoform 3 of Alpha-1-antitrypsin OS=Homo sapiens GN=SERPINA1	False	60
P00915	Carbonic anhydrase 1 OS=Homo sapiens GN=CA1 PE=1 SV=2 - [CAH1_HUMAN]	111.64	31.03 %	6	7	261	28.9	7.12	>sp|P00915|CAH1_HUMAN Carbonic anhydrase 1 OS=Homo sapiens GN=CA1 PE=1 SV=2	True	61
P0CG05	Ig lambda-2 chain C regions OS=Homo sapiens GN=IGLC2 PE=1 SV=1 - [LAC2_HUMAN]	2396.86	86.79 %	7	83	106	11.3	7.24	>sp|P0CG05|LAC2_HUMAN Ig lambda-2 chain C regions OS=Homo sapiens GN=IGLC2 PE=1 SV=1	True	62
P0CG06	Ig lambda-3 chain C regions OS=Homo sapiens GN=IGLC3 PE=1 SV=1 - [LAC3_HUMAN]	2396.86	86.79 %	7	83	106	11.2	7.24	>sp|P0CG06|LAC3_HUMAN Ig lambda-3 chain C regions OS=Homo sapiens GN=IGLC3 PE=1 SV=1	False	62
P0CF74	Ig lambda-6 chain C region OS=Homo sapiens GN=IGLC6 PE=4 SV=1 - [LAC6_HUMAN]	1380.46	46.23 %	3	48	106	11.3	7.24	>sp|P0CF74|LAC6_HUMAN Ig lambda-6 chain C region OS=Homo sapiens GN=IGLC6 PE=4 SV=1	False	62
P02763	Alpha-1-acid glycoprotein 1 OS=Homo sapiens GN=ORM1 PE=1 SV=1 - [A1AG1_HUMAN]	946.55	44.78 %	9	39	201	23.5	5.02	>sp|P02763|A1AG1_HUMAN Alpha-1-acid glycoprotein 1 OS=Homo sapiens GN=ORM1 PE=1 SV=1	True	63
P05090	Apolipoprotein D OS=Homo sapiens GN=APOD PE=1 SV=1 - [APOD_HUMAN]	276.09	29.63 %	6	12	189	21.3	5.15	>sp|P05090|APOD_HUMAN Apolipoprotein D OS=Homo sapiens GN=APOD PE=1 SV=1	True	64
P02787	Serotransferrin OS=Homo sapiens GN=TF PE=1 SV=3 - [TRFE_HUMAN]	8119.5	77.51 %	53	355	698	77	7.12	>sp|P02787|TRFE_HUMAN Serotransferrin OS=Homo sapiens GN=TF PE=1 SV=3	True	65
P01019	Angiotensinogen OS=Homo sapiens GN=AGT PE=1 SV=1 - [ANGT_HUMAN]	603.76	34.43 %	11	19	485	53.1	6.32	>sp|P01019|ANGT_HUMAN Angiotensinogen OS=Homo sapiens GN=AGT PE=1 SV=1	True	66
A0M8Q6	Ig lambda-7 chain C region OS=Homo sapiens GN=IGLC7 PE=1 SV=2 - [LAC7_HUMAN]	1124.04	60.38 %	4	43	106	11.3	8.28	>sp|A0M8Q6|LAC7_HUMAN Ig lambda-7 chain C region OS=Homo sapiens GN=IGLC7 PE=1 SV=2	True	62
P01834	Ig kappa chain C region OS=Homo sapiens GN=IGKC PE=1 SV=1 - [IGKC_HUMAN]	5581.39	88.68 %	8	183	106	11.6	5.87	>sp|P01834|IGKC_HUMAN Ig kappa chain C region OS=Homo sapiens GN=IGKC PE=1 SV=1	True	68
P01620	Ig kappa chain V-III region SIE OS=Homo sapiens PE=1 SV=1 - [KV302_HUMAN]	631.17	45.87 %	4	17	109	11.8	8.48	>sp|P01620|KV302_HUMAN Ig kappa chain V-III region SIE OS=Homo sapiens PE=1 SV=1	True	69
P01623	Ig kappa chain V-III region WOL OS=Homo sapiens PE=1 SV=1 - [KV305_HUMAN]	631.17	45.87 %	4	17	109	11.7	8.91	>sp|P01623|KV305_HUMAN Ig kappa chain V-III region WOL OS=Homo sapiens PE=1 SV=1	False	69
P01622	Ig kappa chain V-III region Ti OS=Homo sapiens PE=1 SV=1 - [KV304_HUMAN]	627.97	45.87 %	4	17	109	11.8	8.5	>sp|P01622|KV304_HUMAN Ig kappa chain V-III region Ti OS=Homo sapiens PE=1 SV=1	True	69
P04206	Ig kappa chain V-III region GOL OS=Homo sapiens PE=1 SV=1 - [KV307_HUMAN]	662.99	63.30 %	5	18	109	11.8	9.25	>sp|P04206|KV307_HUMAN Ig kappa chain V-III region GOL OS=Homo sapiens PE=1 SV=1	True	69
P01619	Ig kappa chain V-III region B6 OS=Homo sapiens PE=1 SV=1 - [KV301_HUMAN]	254.18	31.48 %	3	20	108	11.6	9.25	>sp|P01619|KV301_HUMAN Ig kappa chain V-III region B6 OS=Homo sapiens PE=1 SV=1	True	72
P0C0L4	Complement C4-A OS=Homo sapiens GN=C4A PE=1 SV=2 - [CO4A_HUMAN]	3481.92	55.39 %	72	168	1744	192.7	7.08	>sp|P0C0L4|CO4A_HUMAN Complement C4-A OS=Homo sapiens GN=C4A PE=1 SV=2	True	73
P0C0L4-2	Isoform 2 of Complement C4-A OS=Homo sapiens GN=C4A - [CO4A_HUMAN]	3346.47	55.12 %	70	160	1698	187.6	7.12	>sp|P0C0L4-2|CO4A_HUMAN Isoform 2 of Complement C4-A OS=Homo sapiens GN=C4A	False	73
P02746	Complement C1q subcomponent subunit B OS=Homo sapiens GN=C1QB PE=1 SV=3 - [C1QB_HUMAN]	187.47	20.95 %	6	10	253	26.7	8.63	>sp|P02746|C1QB_HUMAN Complement C1q subcomponent subunit B OS=Homo sapiens GN=C1QB PE=1 SV=3	True	74
Q68DL7	Uncharacterized protein C18orf63 OS=Homo sapiens GN=C18orf63 PE=2 SV=2 - [CR063_HUMAN]	31.59	1.02 %	1	1	685	77.2	9.8	>sp|Q68DL7|CR063_HUMAN Uncharacterized protein C18orf63 OS=Homo sapiens GN=C18orf63 PE=2 SV=2	True	75
O43866	CD5 antigen-like OS=Homo sapiens GN=CD5L PE=1 SV=1 - [CD5L_HUMAN]	213.52	31.12 %	8	13	347	38.1	5.47	>sp|O43866|CD5L_HUMAN CD5 antigen-like OS=Homo sapiens GN=CD5L PE=1 SV=1	True	76
P02747	Complement C1q subcomponent subunit C OS=Homo sapiens GN=C1QC PE=1 SV=3 - [C1QC_HUMAN]	171.23	20.00 %	4	5	245	25.8	8.41	>sp|P02747|C1QC_HUMAN Complement C1q subcomponent subunit C OS=Homo sapiens GN=C1QC PE=1 SV=3	True	77
P0DJI8	Serum amyloid A-1 protein OS=Homo sapiens GN=SAA1 PE=1 SV=1 - [SAA1_HUMAN]	47.31	27.87 %	2	2	122	13.5	6.79	>sp|P0DJI8|SAA1_HUMAN Serum amyloid A-1 protein OS=Homo sapiens GN=SAA1 PE=1 SV=1	True	78
P0DJI9	Serum amyloid A-2 protein OS=Homo sapiens GN=SAA2 PE=1 SV=1 - [SAA2_HUMAN]	35.4	11.48 %	1	1	122	13.5	9.14	>sp|P0DJI9|SAA2_HUMAN Serum amyloid A-2 protein OS=Homo sapiens GN=SAA2 PE=1 SV=1	False	78
P0DJI9-2	Isoform 2 of Serum amyloid A-2 protein OS=Homo sapiens GN=SAA2 - [SAA2_HUMAN]	35.4	16.87 %	1	1	83	9.2	7.18	>sp|P0DJI9-2|SAA2_HUMAN Isoform 2 of Serum amyloid A-2 protein OS=Homo sapiens GN=SAA2	False	78
P49908	Selenoprotein P OS=Homo sapiens GN=SEPP1 PE=1 SV=3 - [SEPP1_HUMAN]	47.17	12.07 %	4	5	381	43.2	7.87	>sp|P49908|SEPP1_HUMAN Selenoprotein P OS=Homo sapiens GN=SEPP1 PE=1 SV=3	True	79
O75955	Flotillin-1 OS=Homo sapiens GN=FLOT1 PE=1 SV=3 - [FLOT1_HUMAN]	26.94	1.64 %	1	2	427	47.3	7.49	>sp|O75955|FLOT1_HUMAN Flotillin-1 OS=Homo sapiens GN=FLOT1 PE=1 SV=3	True	80
P02652	Apolipoprotein A-II OS=Homo sapiens GN=APOA2 PE=1 SV=1 - [APOA2_HUMAN]	1313.81	69.00 %	8	49	100	11.2	6.62	>sp|P02652|APOA2_HUMAN Apolipoprotein A-II OS=Homo sapiens GN=APOA2 PE=1 SV=1	True	81
P10643	Complement component C7 OS=Homo sapiens GN=C7 PE=1 SV=2 - [CO7_HUMAN]	434.61	30.37 %	18	22	843	93.5	6.48	>sp|P10643|CO7_HUMAN Complement component C7 OS=Homo sapiens GN=C7 PE=1 SV=2	True	82
Q8NHQ9	ATP-dependent RNA helicase DDX55 OS=Homo sapiens GN=DDX55 PE=1 SV=3 - [DDX55_HUMAN]	29.61	1.17 %	1	1	600	68.5	9.25	>sp|Q8NHQ9|DDX55_HUMAN ATP-dependent RNA helicase DDX55 OS=Homo sapiens GN=DDX55 PE=1 SV=3	True	83
P12259	Coagulation factor V OS=Homo sapiens GN=F5 PE=1 SV=4 - [FA5_HUMAN]	39.6	1.89 %	3	3	2224	251.5	6.05	>sp|P12259|FA5_HUMAN Coagulation factor V OS=Homo sapiens GN=F5 PE=1 SV=4	True	84
P02671-2	Isoform 2 of Fibrinogen alpha chain OS=Homo sapiens GN=FGA - [FIBA_HUMAN]	4357.88	49.07 %	28	205	644	69.7	8.06	>sp|P02671-2|FIBA_HUMAN Isoform 2 of Fibrinogen alpha chain OS=Homo sapiens GN=FGA	True	85
P02671	Fibrinogen alpha chain OS=Homo sapiens GN=FGA PE=1 SV=2 - [FIBA_HUMAN]	4357.88	36.49 %	28	205	866	94.9	6.01	>sp|P02671|FIBA_HUMAN Fibrinogen alpha chain OS=Homo sapiens GN=FGA PE=1 SV=2	False	85
Q6P995	Protein FAM171B OS=Homo sapiens GN=FAM171B PE=2 SV=3 - [F171B_HUMAN]	0	0.73 %	1	1	826	92.1	8.65	>sp|Q6P995|F171B_HUMAN Protein FAM171B OS=Homo sapiens GN=FAM171B PE=2 SV=3	False	85
Q6P995-2	Isoform 2 of Protein FAM171B OS=Homo sapiens GN=FAM171B - [F171B_HUMAN]	0	1.41 %	1	1	427	47.7	9.58	>sp|Q6P995-2|F171B_HUMAN Isoform 2 of Protein FAM171B OS=Homo sapiens GN=FAM171B	False	85
P37840-2	Isoform 2-4 of Alpha-synuclein OS=Homo sapiens GN=SNCA - [SYUA_HUMAN]	451.11	46.43 %	5	13	112	11.4	8.29	>sp|P37840-2|SYUA_HUMAN Isoform 2-4 of Alpha-synuclein OS=Homo sapiens GN=SNCA	True	86
P37840	Alpha-synuclein OS=Homo sapiens GN=SNCA PE=1 SV=1 - [SYUA_HUMAN]	451.11	37.14 %	5	13	140	14.5	4.7	>sp|P37840|SYUA_HUMAN Alpha-synuclein OS=Homo sapiens GN=SNCA PE=1 SV=1	False	86
P37840-3	Isoform 2-5 of Alpha-synuclein OS=Homo sapiens GN=SNCA - [SYUA_HUMAN]	447.1	30.95 %	4	11	126	13.1	4.53	>sp|P37840-3|SYUA_HUMAN Isoform 2-5 of Alpha-synuclein OS=Homo sapiens GN=SNCA	False	86
P10909-4	Isoform 4 of Clusterin OS=Homo sapiens GN=CLU - [CLUS_HUMAN]	489.1	35.34 %	15	24	416	48.8	6.71	>sp|P10909-4|CLUS_HUMAN Isoform 4 of Clusterin OS=Homo sapiens GN=CLU	True	87
P10909	Clusterin OS=Homo sapiens GN=CLU PE=1 SV=1 - [CLUS_HUMAN]	489.1	32.74 %	15	24	449	52.5	6.27	>sp|P10909|CLUS_HUMAN Clusterin OS=Homo sapiens GN=CLU PE=1 SV=1	False	87
P10909-2	Isoform 2 of Clusterin OS=Homo sapiens GN=CLU - [CLUS_HUMAN]	489.1	29.34 %	15	24	501	57.8	6.68	>sp|P10909-2|CLUS_HUMAN Isoform 2 of Clusterin OS=Homo sapiens GN=CLU	False	87
P10909-3	Isoform 3 of Clusterin OS=Homo sapiens GN=CLU - [CLUS_HUMAN]	355.84	36.86 %	10	16	274	32.3	6.65	>sp|P10909-3|CLUS_HUMAN Isoform 3 of Clusterin OS=Homo sapiens GN=CLU	False	87
P10909-5	Isoform 5 of Clusterin OS=Homo sapiens GN=CLU - [CLUS_HUMAN]	489.1	31.96 %	15	24	460	53.6	6.27	>sp|P10909-5|CLUS_HUMAN Isoform 5 of Clusterin OS=Homo sapiens GN=CLU	False	87
P05154	Plasma serine protease inhibitor OS=Homo sapiens GN=SERPINA5 PE=1 SV=3 - [IPSP_HUMAN]	64.36	6.16 %	2	2	406	45.6	9.26	>sp|P05154|IPSP_HUMAN Plasma serine protease inhibitor OS=Homo sapiens GN=SERPINA5 PE=1 SV=3	True	88
O60271-5	Isoform 5 of C-Jun-amino-terminal kinase-interacting protein 4 OS=Homo sapiens GN=SPAG9 - [JIP4_HUMAN]	30.54	0.64 %	1	1	931	103.1	4.88	>sp|O60271-5|JIP4_HUMAN Isoform 5 of C-Jun-amino-terminal kinase-interacting protein 4 OS=Homo sapiens GN=SPAG9	True	89
O60271	C-Jun-amino-terminal kinase-interacting protein 4 OS=Homo sapiens GN=SPAG9 PE=1 SV=4 - [JIP4_HUMAN]	30.54	0.45 %	1	1	1321	146.1	5.15	>sp|O60271|JIP4_HUMAN C-Jun-amino-terminal kinase-interacting protein 4 OS=Homo sapiens GN=SPAG9 PE=1 SV=4	False	89
Q86TB3	Alpha-protein kinase 2 OS=Homo sapiens GN=ALPK2 PE=2 SV=3 - [ALPK2_HUMAN]	30.54	0.28 %	1	1	2170	236.9	5.24	>sp|Q86TB3|ALPK2_HUMAN Alpha-protein kinase 2 OS=Homo sapiens GN=ALPK2 PE=2 SV=3	False	89
O60271-2	Isoform 2 of C-Jun-amino-terminal kinase-interacting protein 4 OS=Homo sapiens GN=SPAG9 - [JIP4_HUMAN]	30.54	0.46 %	1	1	1311	145	5.19	>sp|O60271-2|JIP4_HUMAN Isoform 2 of C-Jun-amino-terminal kinase-interacting protein 4 OS=Homo sapiens GN=SPAG9	False	89
O60271-3	Isoform 3 of C-Jun-amino-terminal kinase-interacting protein 4 OS=Homo sapiens GN=SPAG9 - [JIP4_HUMAN]	30.54	0.63 %	1	1	945	104.7	4.87	>sp|O60271-3|JIP4_HUMAN Isoform 3 of C-Jun-amino-terminal kinase-interacting protein 4 OS=Homo sapiens GN=SPAG9	False	89
O60271-4	Isoform 4 of C-Jun-amino-terminal kinase-interacting protein 4 OS=Homo sapiens GN=SPAG9 - [JIP4_HUMAN]	30.54	0.46 %	1	1	1307	144.6	5.17	>sp|O60271-4|JIP4_HUMAN Isoform 4 of C-Jun-amino-terminal kinase-interacting protein 4 OS=Homo sapiens GN=SPAG9	False	89
O60271-9	Isoform 6 of C-Jun-amino-terminal kinase-interacting protein 4 OS=Homo sapiens GN=SPAG9 - [JIP4_HUMAN]	30.54	0.51 %	1	1	1177	128.5	5.43	>sp|O60271-9|JIP4_HUMAN Isoform 6 of C-Jun-amino-terminal kinase-interacting protein 4 OS=Homo sapiens GN=SPAG9	False	89
Q9Y623	Myosin-4 OS=Homo sapiens GN=MYH4 PE=1 SV=2 - [MYH4_HUMAN]	0	0.57 %	1	1	1939	222.9	5.85	>sp|Q9Y623|MYH4_HUMAN Myosin-4 OS=Homo sapiens GN=MYH4 PE=1 SV=2	True	90
P27918	Properdin OS=Homo sapiens GN=CFP PE=1 SV=2 - [PROP_HUMAN]	83.08	13.86 %	4	4	469	51.2	7.9	>sp|P27918|PROP_HUMAN Properdin OS=Homo sapiens GN=CFP PE=1 SV=2	True	91
P05452	Tetranectin OS=Homo sapiens GN=CLEC3B PE=1 SV=3 - [TETN_HUMAN]	55.96	15.84 %	3	3	202	22.5	5.67	>sp|P05452|TETN_HUMAN Tetranectin OS=Homo sapiens GN=CLEC3B PE=1 SV=3	True	92
P00751	Complement factor B OS=Homo sapiens GN=CFB PE=1 SV=2 - [CFAB_HUMAN]	1315.91	46.07 %	30	64	764	85.5	7.06	>sp|P00751|CFAB_HUMAN Complement factor B OS=Homo sapiens GN=CFB PE=1 SV=2	True	93
P00751-2	Isoform 2 of Complement factor B OS=Homo sapiens GN=CFB - [CFAB_HUMAN]	724.34	32.69 %	15	31	621	68.8	6.57	>sp|P00751-2|CFAB_HUMAN Isoform 2 of Complement factor B OS=Homo sapiens GN=CFB	False	93
Q14624-3	Isoform 3 of Inter-alpha-trypsin inhibitor heavy chain H4 OS=Homo sapiens GN=ITIH4 - [ITIH4_HUMAN]	1052.67	39.67 %	29	51	900	99.8	6.47	>sp|Q14624-3|ITIH4_HUMAN Isoform 3 of Inter-alpha-trypsin inhibitor heavy chain H4 OS=Homo sapiens GN=ITIH4	True	94
Q14624	Inter-alpha-trypsin inhibitor heavy chain H4 OS=Homo sapiens GN=ITIH4 PE=1 SV=4 - [ITIH4_HUMAN]	1052.67	38.39 %	29	51	930	103.3	6.98	>sp|Q14624|ITIH4_HUMAN Inter-alpha-trypsin inhibitor heavy chain H4 OS=Homo sapiens GN=ITIH4 PE=1 SV=4	False	94
Q14624-2	Isoform 2 of Inter-alpha-trypsin inhibitor heavy chain H4 OS=Homo sapiens GN=ITIH4 - [ITIH4_HUMAN]	1052.67	39.06 %	29	51	914	101.2	6.65	>sp|Q14624-2|ITIH4_HUMAN Isoform 2 of Inter-alpha-trypsin inhibitor heavy chain H4 OS=Homo sapiens GN=ITIH4	False	94
Q14624-4	Isoform 4 of Inter-alpha-trypsin inhibitor heavy chain H4 OS=Homo sapiens GN=ITIH4 - [ITIH4_HUMAN]	965.74	35.50 %	26	47	845	93.8	6.51	>sp|Q14624-4|ITIH4_HUMAN Isoform 4 of Inter-alpha-trypsin inhibitor heavy chain H4 OS=Homo sapiens GN=ITIH4	False	94
Q9UK55	Protein Z-dependent protease inhibitor OS=Homo sapiens GN=SERPINA10 PE=1 SV=1 - [ZPI_HUMAN]	60.57	5.86 %	2	2	444	50.7	8.27	>sp|Q9UK55|ZPI_HUMAN Protein Z-dependent protease inhibitor OS=Homo sapiens GN=SERPINA10 PE=1 SV=1	True	95
P01610	Ig kappa chain V-I region WEA OS=Homo sapiens PE=1 SV=1 - [KV118_HUMAN]	636.8	30.56 %	2	20	108	11.8	8.91	>sp|P01610|KV118_HUMAN Ig kappa chain V-I region WEA OS=Homo sapiens PE=1 SV=1	True	96
P01594	Ig kappa chain V-I region AU OS=Homo sapiens PE=1 SV=1 - [KV102_HUMAN]	574.91	16.67 %	1	18	108	11.9	5.33	>sp|P01594|KV102_HUMAN Ig kappa chain V-I region AU OS=Homo sapiens PE=1 SV=1	False	96
P01599	Ig kappa chain V-I region Gal OS=Homo sapiens PE=1 SV=1 - [KV107_HUMAN]	574.91	22.22 %	2	20	108	11.8	8.88	>sp|P01599|KV107_HUMAN Ig kappa chain V-I region Gal OS=Homo sapiens PE=1 SV=1	False	96
P01600	Ig kappa chain V-I region Hau OS=Homo sapiens PE=1 SV=1 - [KV108_HUMAN]	574.91	16.67 %	1	18	108	11.7	8.48	>sp|P01600|KV108_HUMAN Ig kappa chain V-I region Hau OS=Homo sapiens PE=1 SV=1	False	96
P01607	Ig kappa chain V-I region Rei OS=Homo sapiens PE=1 SV=1 - [KV115_HUMAN]	574.91	16.67 %	1	18	108	11.9	6.51	>sp|P01607|KV115_HUMAN Ig kappa chain V-I region Rei OS=Homo sapiens PE=1 SV=1	False	96
P80362	Ig kappa chain V-I region WAT OS=Homo sapiens PE=1 SV=1 - [KV125_HUMAN]	574.91	16.67 %	1	18	108	11.7	5.31	>sp|P80362|KV125_HUMAN Ig kappa chain V-I region WAT OS=Homo sapiens PE=1 SV=1	False	96
P02743	Serum amyloid P-component OS=Homo sapiens GN=APCS PE=1 SV=2 - [SAMP_HUMAN]	67.11	5.83 %	1	1	223	25.4	6.54	>sp|P02743|SAMP_HUMAN Serum amyloid P-component OS=Homo sapiens GN=APCS PE=1 SV=2	True	97
P05546	Heparin cofactor 2 OS=Homo sapiens GN=SERPIND1 PE=1 SV=3 - [HEP2_HUMAN]	385.59	36.47 %	15	22	499	57	6.9	>sp|P05546|HEP2_HUMAN Heparin cofactor 2 OS=Homo sapiens GN=SERPIND1 PE=1 SV=3	True	98
P08579	U2 small nuclear ribonucleoprotein B'' OS=Homo sapiens GN=SNRPB2 PE=1 SV=1 - [RU2B_HUMAN]	20.87	8.44 %	1	1	225	25.5	9.72	>sp|P08579|RU2B_HUMAN U2 small nuclear ribonucleoprotein B'' OS=Homo sapiens GN=SNRPB2 PE=1 SV=1	True	99
P04196	Histidine-rich glycoprotein OS=Homo sapiens GN=HRG PE=1 SV=1 - [HRG_HUMAN]	1201.11	35.05 %	18	60	525	59.5	7.5	>sp|P04196|HRG_HUMAN Histidine-rich glycoprotein OS=Homo sapiens GN=HRG PE=1 SV=1	True	100
O60282-2	Isoform 2 of Kinesin heavy chain isoform 5C OS=Homo sapiens GN=KIF5C - [KIF5C_HUMAN]	32.48	1.10 %	1	2	725	83.1	6.2	>sp|O60282-2|KIF5C_HUMAN Isoform 2 of Kinesin heavy chain isoform 5C OS=Homo sapiens GN=KIF5C	True	101
Q12840	Kinesin heavy chain isoform 5A OS=Homo sapiens GN=KIF5A PE=1 SV=2 - [KIF5A_HUMAN]	32.48	0.78 %	1	2	1032	117.3	5.9	>sp|Q12840|KIF5A_HUMAN Kinesin heavy chain isoform 5A OS=Homo sapiens GN=KIF5A PE=1 SV=2	False	101
O60282	Kinesin heavy chain isoform 5C OS=Homo sapiens GN=KIF5C PE=1 SV=1 - [KIF5C_HUMAN]	32.48	0.84 %	1	2	957	109.4	6.19	>sp|O60282|KIF5C_HUMAN Kinesin heavy chain isoform 5C OS=Homo sapiens GN=KIF5C PE=1 SV=1	False	101
P33176	Kinesin-1 heavy chain OS=Homo sapiens GN=KIF5B PE=1 SV=1 - [KINH_HUMAN]	32.48	0.83 %	1	2	963	109.6	6.51	>sp|P33176|KINH_HUMAN Kinesin-1 heavy chain OS=Homo sapiens GN=KIF5B PE=1 SV=1	False	101
P00488	Coagulation factor XIII A chain OS=Homo sapiens GN=F13A1 PE=1 SV=4 - [F13A_HUMAN]	53.23	3.28 %	2	2	732	83.2	6.09	>sp|P00488|F13A_HUMAN Coagulation factor XIII A chain OS=Homo sapiens GN=F13A1 PE=1 SV=4	True	102
P16452	Erythrocyte membrane protein band 4.2 OS=Homo sapiens GN=EPB42 PE=1 SV=3 - [EPB42_HUMAN]	32.66	1.01 %	1	1	691	77	8.09	>sp|P16452|EPB42_HUMAN Erythrocyte membrane protein band 4.2 OS=Homo sapiens GN=EPB42 PE=1 SV=3	False	102
P16452-2	Isoform Long of Erythrocyte membrane protein band 4.2 OS=Homo sapiens GN=EPB42 - [EPB42_HUMAN]	32.66	0.97 %	1	1	721	79.9	8.09	>sp|P16452-2|EPB42_HUMAN Isoform Long of Erythrocyte membrane protein band 4.2 OS=Homo sapiens GN=EPB42	False	102
Q96PD5	N-acetylmuramoyl-L-alanine amidase OS=Homo sapiens GN=PGLYRP2 PE=1 SV=1 - [PGRP2_HUMAN]	503.54	33.16 %	10	20	576	62.2	7.55	>sp|Q96PD5|PGRP2_HUMAN N-acetylmuramoyl-L-alanine amidase OS=Homo sapiens GN=PGLYRP2 PE=1 SV=1	True	103
Q96PD5-2	Isoform 2 of N-acetylmuramoyl-L-alanine amidase OS=Homo sapiens GN=PGLYRP2 - [PGRP2_HUMAN]	503.54	30.13 %	10	20	634	68	7.68	>sp|Q96PD5-2|PGRP2_HUMAN Isoform 2 of N-acetylmuramoyl-L-alanine amidase OS=Homo sapiens GN=PGLYRP2	False	103
O60229-2	Isoform 2 of Kalirin OS=Homo sapiens GN=KALRN - [KALRN_HUMAN]	24.58	0.42 %	1	1	1663	192.1	6.07	>sp|O60229-2|KALRN_HUMAN Isoform 2 of Kalirin OS=Homo sapiens GN=KALRN	True	104
O60229	Kalirin OS=Homo sapiens GN=KALRN PE=1 SV=2 - [KALRN_HUMAN]	24.58	0.23 %	1	1	2985	340	6.07	>sp|O60229|KALRN_HUMAN Kalirin OS=Homo sapiens GN=KALRN PE=1 SV=2	False	104
P25311	Zinc-alpha-2-glycoprotein OS=Homo sapiens GN=AZGP1 PE=1 SV=2 - [ZA2G_HUMAN]	318.71	44.97 %	12	18	298	34.2	6.05	>sp|P25311|ZA2G_HUMAN Zinc-alpha-2-glycoprotein OS=Homo sapiens GN=AZGP1 PE=1 SV=2	True	105
A8MT79	Putative zinc-alpha-2-glycoprotein-like 1 OS=Homo sapiens PE=5 SV=2 - [ZAGL1_HUMAN]	67.58	9.80 %	2	3	204	23	6.3	>sp|A8MT79|ZAGL1_HUMAN Putative zinc-alpha-2-glycoprotein-like 1 OS=Homo sapiens PE=5 SV=2	False	105
P01762	Ig heavy chain V-III region TRO OS=Homo sapiens PE=1 SV=1 - [HV301_HUMAN]	31.29	8.20 %	1	1	122	13.5	9.72	>sp|P01762|HV301_HUMAN Ig heavy chain V-III region TRO OS=Homo sapiens PE=1 SV=1	True	106
P01771	Ig heavy chain V-III region HIL OS=Homo sapiens PE=1 SV=1 - [HV310_HUMAN]	84.85	9.09 %	1	2	121	13.6	9.36	>sp|P01771|HV310_HUMAN Ig heavy chain V-III region HIL OS=Homo sapiens PE=1 SV=1	True	107
P01772	Ig heavy chain V-III region KOL OS=Homo sapiens PE=1 SV=1 - [HV311_HUMAN]	57.33	12.70 %	1	1	126	13.7	5.87	>sp|P01772|HV311_HUMAN Ig heavy chain V-III region KOL OS=Homo sapiens PE=1 SV=1	True	108
P01773	Ig heavy chain V-III region BUR OS=Homo sapiens PE=1 SV=1 - [HV312_HUMAN]	29.22	6.72 %	1	1	119	13	9.6	>sp|P01773|HV312_HUMAN Ig heavy chain V-III region BUR OS=Homo sapiens PE=1 SV=1	True	109
P01605	Ig kappa chain V-I region Lay OS=Homo sapiens PE=1 SV=1 - [KV113_HUMAN]	55.36	31.48 %	3	5	108	11.8	7.96	>sp|P01605|KV113_HUMAN Ig kappa chain V-I region Lay OS=Homo sapiens PE=1 SV=1	True	110
P04434	Ig kappa chain V-III region VH (Fragment) OS=Homo sapiens PE=4 SV=1 - [KV310_HUMAN]	51.63	7.76 %	1	2	116	12.7	5.94	>sp|P04434|KV310_HUMAN Ig kappa chain V-III region VH (Fragment) OS=Homo sapiens PE=4 SV=1	False	110
P01743	Ig heavy chain V-I region HG3 OS=Homo sapiens PE=4 SV=1 - [HV102_HUMAN]	129.3	9.40 %	1	4	117	12.9	8.92	>sp|P01743|HV102_HUMAN Ig heavy chain V-I region HG3 OS=Homo sapiens PE=4 SV=1	True	111
P43652	Afamin OS=Homo sapiens GN=AFM PE=1 SV=1 - [AFAM_HUMAN]	723.36	42.24 %	24	39	599	69	5.9	>sp|P43652|AFAM_HUMAN Afamin OS=Homo sapiens GN=AFM PE=1 SV=1	True	112
P01608	Ig kappa chain V-I region Roy OS=Homo sapiens PE=1 SV=1 - [KV116_HUMAN]	580.23	24.07 %	2	19	108	11.8	5.36	>sp|P01608|KV116_HUMAN Ig kappa chain V-I region Roy OS=Homo sapiens PE=1 SV=1	True	96
P01609	Ig kappa chain V-I region Scw OS=Homo sapiens PE=1 SV=1 - [KV117_HUMAN]	638.17	27.78 %	2	19	108	11.8	6	>sp|P01609|KV117_HUMAN Ig kappa chain V-I region Scw OS=Homo sapiens PE=1 SV=1	True	96
P01602	Ig kappa chain V-I region HK102 (Fragment) OS=Homo sapiens GN=IGKV1-5 PE=4 SV=1 - [KV110_HUMAN]	55.1	15.38 %	1	2	117	12.8	6.51	>sp|P01602|KV110_HUMAN Ig kappa chain V-I region HK102 (Fragment) OS=Homo sapiens GN=IGKV1-5 PE=4 SV=1	True	115
P01611	Ig kappa chain V-I region Wes OS=Homo sapiens PE=1 SV=1 - [KV119_HUMAN]	240.09	16.67 %	1	9	108	11.6	7.28	>sp|P01611|KV119_HUMAN Ig kappa chain V-I region Wes OS=Homo sapiens PE=1 SV=1	True	116
P00748	Coagulation factor XII OS=Homo sapiens GN=F12 PE=1 SV=3 - [FA12_HUMAN]	71.95	12.03 %	5	6	615	67.7	7.74	>sp|P00748|FA12_HUMAN Coagulation factor XII OS=Homo sapiens GN=F12 PE=1 SV=3	True	117
A6NJ16	Putative V-set and immunoglobulin domain-containing-like protein IGHV4OR15-8 OS=Homo sapiens GN=IGHV4OR15-8 PE=5 SV=2 - [IV4F8_HUMAN]	71.92	5.69 %	1	2	123	13.6	9.6	>sp|A6NJ16|IV4F8_HUMAN Putative V-set and immunoglobulin domain-containing-like protein IGHV4OR15-8 OS=Homo sapiens GN=IGHV4OR15-8 PE=5 SV=2	True	118
P55058-3	Isoform 3 of Phospholipid transfer protein OS=Homo sapiens GN=PLTP - [PLTP_HUMAN]	42.83	2.76 %	1	1	398	44.1	6.55	>sp|P55058-3|PLTP_HUMAN Isoform 3 of Phospholipid transfer protein OS=Homo sapiens GN=PLTP	True	119
P55058	Phospholipid transfer protein OS=Homo sapiens GN=PLTP PE=1 SV=1 - [PLTP_HUMAN]	42.83	2.23 %	1	1	493	54.7	7.01	>sp|P55058|PLTP_HUMAN Phospholipid transfer protein OS=Homo sapiens GN=PLTP PE=1 SV=1	False	119
P55058-2	Isoform 2 of Phospholipid transfer protein OS=Homo sapiens GN=PLTP - [PLTP_HUMAN]	42.83	2.49 %	1	1	441	49.2	6.55	>sp|P55058-2|PLTP_HUMAN Isoform 2 of Phospholipid transfer protein OS=Homo sapiens GN=PLTP	False	119
O14791-3	Isoform 3 of Apolipoprotein L1 OS=Homo sapiens GN=APOL1 - [APOL1_HUMAN]	296.5	28.42 %	9	11	380	42.1	5.8	>sp|O14791-3|APOL1_HUMAN Isoform 3 of Apolipoprotein L1 OS=Homo sapiens GN=APOL1	True	120
O14791	Apolipoprotein L1 OS=Homo sapiens GN=APOL1 PE=1 SV=5 - [APOL1_HUMAN]	296.5	27.14 %	9	11	398	43.9	5.81	>sp|O14791|APOL1_HUMAN Apolipoprotein L1 OS=Homo sapiens GN=APOL1 PE=1 SV=5	False	120
O14791-2	Isoform 2 of Apolipoprotein L1 OS=Homo sapiens GN=APOL1 - [APOL1_HUMAN]	296.5	26.09 %	9	11	414	45.9	6.29	>sp|O14791-2|APOL1_HUMAN Isoform 2 of Apolipoprotein L1 OS=Homo sapiens GN=APOL1	False	120
Q9UGM5-2	Isoform 2 of Fetuin-B OS=Homo sapiens GN=FETUB - [FETUB_HUMAN]	79.55	19.42 %	4	4	345	37.8	7.11	>sp|Q9UGM5-2|FETUB_HUMAN Isoform 2 of Fetuin-B OS=Homo sapiens GN=FETUB	True	121
Q9UGM5	Fetuin-B OS=Homo sapiens GN=FETUB PE=1 SV=2 - [FETUB_HUMAN]	79.55	17.54 %	4	4	382	42	6.83	>sp|Q9UGM5|FETUB_HUMAN Fetuin-B OS=Homo sapiens GN=FETUB PE=1 SV=2	False	121
Q14520-2	Isoform 2 of Hyaluronan-binding protein 2 OS=Homo sapiens GN=HABP2 - [HABP2_HUMAN]	100.59	9.36 %	4	4	534	59.8	6.43	>sp|Q14520-2|HABP2_HUMAN Isoform 2 of Hyaluronan-binding protein 2 OS=Homo sapiens GN=HABP2	True	122
Q14520	Hyaluronan-binding protein 2 OS=Homo sapiens GN=HABP2 PE=1 SV=1 - [HABP2_HUMAN]	100.59	8.93 %	4	4	560	62.6	6.54	>sp|Q14520|HABP2_HUMAN Hyaluronan-binding protein 2 OS=Homo sapiens GN=HABP2 PE=1 SV=1	False	122
O75636-2	Isoform 2 of Ficolin-3 OS=Homo sapiens GN=FCN3 - [FCN3_HUMAN]	54.48	11.11 %	3	3	288	31.7	6.84	>sp|O75636-2|FCN3_HUMAN Isoform 2 of Ficolin-3 OS=Homo sapiens GN=FCN3	True	123
O75636	Ficolin-3 OS=Homo sapiens GN=FCN3 PE=1 SV=2 - [FCN3_HUMAN]	54.48	10.70 %	3	3	299	32.9	6.67	>sp|O75636|FCN3_HUMAN Ficolin-3 OS=Homo sapiens GN=FCN3 PE=1 SV=2	False	123
O75882-2	Isoform 2 of Attractin OS=Homo sapiens GN=ATRN - [ATRN_HUMAN]	256.5	9.59 %	10	12	1272	141.3	7.02	>sp|O75882-2|ATRN_HUMAN Isoform 2 of Attractin OS=Homo sapiens GN=ATRN	True	124
O75882	Attractin OS=Homo sapiens GN=ATRN PE=1 SV=2 - [ATRN_HUMAN]	256.5	8.54 %	10	12	1429	158.4	7.31	>sp|O75882|ATRN_HUMAN Attractin OS=Homo sapiens GN=ATRN PE=1 SV=2	False	124
O75882-3	Isoform 3 of Attractin OS=Homo sapiens GN=ATRN - [ATRN_HUMAN]	249.53	9.27 %	9	11	1198	133.6	6.98	>sp|O75882-3|ATRN_HUMAN Isoform 3 of Attractin OS=Homo sapiens GN=ATRN	False	124
P00734	Prothrombin OS=Homo sapiens GN=F2 PE=1 SV=2 - [THRB_HUMAN]	1040.57	54.50 %	30	49	622	70	5.9	>sp|P00734|THRB_HUMAN Prothrombin OS=Homo sapiens GN=F2 PE=1 SV=2	True	125
P00736	Complement C1r subcomponent OS=Homo sapiens GN=C1R PE=1 SV=2 - [C1R_HUMAN]	343.16	30.07 %	16	20	705	80.1	6.21	>sp|P00736|C1R_HUMAN Complement C1r subcomponent OS=Homo sapiens GN=C1R PE=1 SV=2	True	126
P00742	Coagulation factor X OS=Homo sapiens GN=F10 PE=1 SV=2 - [FA10_HUMAN]	107.19	8.61 %	4	4	488	54.7	5.94	>sp|P00742|FA10_HUMAN Coagulation factor X OS=Homo sapiens GN=F10 PE=1 SV=2	True	127
P00747	Plasminogen OS=Homo sapiens GN=PLG PE=1 SV=2 - [PLMN_HUMAN]	1603.35	71.48 %	43	87	810	90.5	7.24	>sp|P00747|PLMN_HUMAN Plasminogen OS=Homo sapiens GN=PLG PE=1 SV=2	True	128
Q15195	Plasminogen-like protein A OS=Homo sapiens GN=PLGLA PE=2 SV=1 - [PLGA_HUMAN]	77.24	21.88 %	3	3	96	10.9	6.52	>sp|Q15195|PLGA_HUMAN Plasminogen-like protein A OS=Homo sapiens GN=PLGLA PE=2 SV=1	False	128
Q02325	Plasminogen-like protein B OS=Homo sapiens GN=PLGLB1 PE=1 SV=1 - [PLGB_HUMAN]	139.02	26.04 %	4	6	96	11	6.52	>sp|Q02325|PLGB_HUMAN Plasminogen-like protein B OS=Homo sapiens GN=PLGLB1 PE=1 SV=1	False	128
P01011	Alpha-1-antichymotrypsin OS=Homo sapiens GN=SERPINA3 PE=1 SV=2 - [AACT_HUMAN]	1152.18	54.61 %	23	50	423	47.6	5.52	>sp|P01011|AACT_HUMAN Alpha-1-antichymotrypsin OS=Homo sapiens GN=SERPINA3 PE=1 SV=2	True	129
P01011-2	Isoform 2 of Alpha-1-antichymotrypsin OS=Homo sapiens GN=SERPINA3 - [AACT_HUMAN]	445.6	36.57 %	9	21	216	24	5.41	>sp|P01011-2|AACT_HUMAN Isoform 2 of Alpha-1-antichymotrypsin OS=Homo sapiens GN=SERPINA3	False	129
P01042	Kininogen-1 OS=Homo sapiens GN=KNG1 PE=1 SV=2 - [KNG1_HUMAN]	1034.93	42.55 %	22	54	644	71.9	6.81	>sp|P01042|KNG1_HUMAN Kininogen-1 OS=Homo sapiens GN=KNG1 PE=1 SV=2	True	130
P01042-2	Isoform LMW of Kininogen-1 OS=Homo sapiens GN=KNG1 - [KNG1_HUMAN]	985.79	58.08 %	21	42	427	47.9	6.65	>sp|P01042-2|KNG1_HUMAN Isoform LMW of Kininogen-1 OS=Homo sapiens GN=KNG1	True	130
P01042-3	Isoform 3 of Kininogen-1 OS=Homo sapiens GN=KNG1 - [KNG1_HUMAN]	932.68	55.24 %	19	39	391	43.8	6.43	>sp|P01042-3|KNG1_HUMAN Isoform 3 of Kininogen-1 OS=Homo sapiens GN=KNG1	False	130
P01591	Immunoglobulin J chain OS=Homo sapiens GN=IGJ PE=1 SV=4 - [IGJ_HUMAN]	260.2	64.15 %	8	13	159	18.1	5.24	>sp|P01591|IGJ_HUMAN Immunoglobulin J chain OS=Homo sapiens GN=IGJ PE=1 SV=4	True	132
P01597	Ig kappa chain V-I region DEE OS=Homo sapiens PE=1 SV=1 - [KV105_HUMAN]	813.18	26.85 %	3	50	108	11.7	9.36	>sp|P01597|KV105_HUMAN Ig kappa chain V-I region DEE OS=Homo sapiens PE=1 SV=1	True	133
P01598	Ig kappa chain V-I region EU OS=Homo sapiens PE=1 SV=1 - [KV106_HUMAN]	374.08	26.85 %	2	18	108	11.8	8.44	>sp|P01598|KV106_HUMAN Ig kappa chain V-I region EU OS=Homo sapiens PE=1 SV=1	True	134
P01596	Ig kappa chain V-I region CAR OS=Homo sapiens PE=1 SV=1 - [KV104_HUMAN]	330.83	16.82 %	1	17	107	11.7	9.41	>sp|P01596|KV104_HUMAN Ig kappa chain V-I region CAR OS=Homo sapiens PE=1 SV=1	False	134
P01601	Ig kappa chain V-I region HK101 (Fragment) OS=Homo sapiens PE=4 SV=1 - [KV109_HUMAN]	60.68	13.68 %	1	1	117	12.8	8.16	>sp|P01601|KV109_HUMAN Ig kappa chain V-I region HK101 (Fragment) OS=Homo sapiens PE=4 SV=1	True	135
P01604	Ig kappa chain V-I region Kue OS=Homo sapiens PE=1 SV=1 - [KV112_HUMAN]	59.44	10.19 %	1	1	108	12.1	8.81	>sp|P01604|KV112_HUMAN Ig kappa chain V-I region Kue OS=Homo sapiens PE=1 SV=1	True	136
P01606	Ig kappa chain V-I region OU OS=Homo sapiens PE=1 SV=1 - [KV114_HUMAN]	645.36	16.67 %	2	24	108	11.8	9.91	>sp|P01606|KV114_HUMAN Ig kappa chain V-I region OU OS=Homo sapiens PE=1 SV=1	True	96
P01612	Ig kappa chain V-I region Mev OS=Homo sapiens PE=1 SV=1 - [KV120_HUMAN]	121.22	16.51 %	1	10	109	11.9	6.57	>sp|P01612|KV120_HUMAN Ig kappa chain V-I region Mev OS=Homo sapiens PE=1 SV=1	True	138
P01613	Ig kappa chain V-I region Ni OS=Homo sapiens PE=1 SV=1 - [KV121_HUMAN]	254.32	30.36 %	2	17	112	12.2	5.36	>sp|P01613|KV121_HUMAN Ig kappa chain V-I region Ni OS=Homo sapiens PE=1 SV=1	True	139
P01616	Ig kappa chain V-II region MIL OS=Homo sapiens PE=1 SV=1 - [KV203_HUMAN]	111.11	33.04 %	2	4	112	12	9.29	>sp|P01616|KV203_HUMAN Ig kappa chain V-II region MIL OS=Homo sapiens PE=1 SV=1	True	140
P01617	Ig kappa chain V-II region TEW OS=Homo sapiens PE=1 SV=1 - [KV204_HUMAN]	246.97	38.94 %	3	12	113	12.3	6	>sp|P01617|KV204_HUMAN Ig kappa chain V-II region TEW OS=Homo sapiens PE=1 SV=1	True	140
P01614	Ig kappa chain V-II region Cum OS=Homo sapiens PE=1 SV=1 - [KV201_HUMAN]	107.51	17.39 %	2	4	115	12.7	5.4	>sp|P01614|KV201_HUMAN Ig kappa chain V-II region Cum OS=Homo sapiens PE=1 SV=1	False	140
P06309	Ig kappa chain V-II region GM607 (Fragment) OS=Homo sapiens PE=4 SV=1 - [KV205_HUMAN]	107.51	17.09 %	2	4	117	12.7	7.12	>sp|P06309|KV205_HUMAN Ig kappa chain V-II region GM607 (Fragment) OS=Homo sapiens PE=4 SV=1	False	140
P01621	Ig kappa chain V-III region NG9 (Fragment) OS=Homo sapiens PE=1 SV=1 - [KV303_HUMAN]	90.32	47.00 %	3	7	100	10.7	6.52	>sp|P01621|KV303_HUMAN Ig kappa chain V-III region NG9 (Fragment) OS=Homo sapiens PE=1 SV=1	True	142
P01624	Ig kappa chain V-III region POM OS=Homo sapiens PE=1 SV=1 - [KV306_HUMAN]	110.13	24.77 %	2	5	109	11.9	8.94	>sp|P01624|KV306_HUMAN Ig kappa chain V-III region POM OS=Homo sapiens PE=1 SV=1	True	110
P01625	Ig kappa chain V-IV region Len OS=Homo sapiens PE=1 SV=2 - [KV402_HUMAN]	269.06	36.84 %	3	8	114	12.6	7.93	>sp|P01625|KV402_HUMAN Ig kappa chain V-IV region Len OS=Homo sapiens PE=1 SV=2	True	144
P06312	Ig kappa chain V-IV region (Fragment) OS=Homo sapiens GN=IGKV4-1 PE=4 SV=1 - [KV401_HUMAN]	88.34	19.83 %	2	5	121	13.4	5.25	>sp|P06312|KV401_HUMAN Ig kappa chain V-IV region (Fragment) OS=Homo sapiens GN=IGKV4-1 PE=4 SV=1	False	144
P06313	Ig kappa chain V-IV region JI OS=Homo sapiens PE=4 SV=1 - [KV403_HUMAN]	88.34	18.05 %	2	5	133	14.6	6.58	>sp|P06313|KV403_HUMAN Ig kappa chain V-IV region JI OS=Homo sapiens PE=4 SV=1	False	144
P06314	Ig kappa chain V-IV region B17 OS=Homo sapiens PE=2 SV=1 - [KV404_HUMAN]	88.34	17.91 %	2	5	134	15	6.58	>sp|P06314|KV404_HUMAN Ig kappa chain V-IV region B17 OS=Homo sapiens PE=2 SV=1	False	144
P01699	Ig lambda chain V-I region VOR OS=Homo sapiens PE=1 SV=1 - [LV101_HUMAN]	46.65	23.42 %	2	3	111	11.5	5.29	>sp|P01699|LV101_HUMAN Ig lambda chain V-I region VOR OS=Homo sapiens PE=1 SV=1	True	145
P01700	Ig lambda chain V-I region HA OS=Homo sapiens PE=1 SV=1 - [LV102_HUMAN]	126.94	38.39 %	4	6	112	11.9	8.91	>sp|P01700|LV102_HUMAN Ig lambda chain V-I region HA OS=Homo sapiens PE=1 SV=1	True	145
P01707	Ig lambda chain V-II region TRO OS=Homo sapiens PE=1 SV=1 - [LV204_HUMAN]	37.74	7.21 %	1	1	111	11.6	8.29	>sp|P01707|LV204_HUMAN Ig lambda chain V-II region TRO OS=Homo sapiens PE=1 SV=1	False	145
P01712	Ig lambda chain V-II region WIN OS=Homo sapiens PE=1 SV=1 - [LV209_HUMAN]	37.74	11.71 %	2	2	111	11.7	8.44	>sp|P01712|LV209_HUMAN Ig lambda chain V-II region WIN OS=Homo sapiens PE=1 SV=1	False	145
P01701	Ig lambda chain V-I region NEW OS=Homo sapiens PE=1 SV=1 - [LV103_HUMAN]	22.07	11.71 %	1	1	111	11.4	8	>sp|P01701|LV103_HUMAN Ig lambda chain V-I region NEW OS=Homo sapiens PE=1 SV=1	True	147
P01702	Ig lambda chain V-I region NIG-64 OS=Homo sapiens PE=1 SV=1 - [LV104_HUMAN]	51.6	7.21 %	1	2	111	11.4	4.89	>sp|P01702|LV104_HUMAN Ig lambda chain V-I region NIG-64 OS=Homo sapiens PE=1 SV=1	True	148
P06316	Ig lambda chain V-I region BL2 OS=Homo sapiens PE=2 SV=1 - [LV107_HUMAN]	51.6	6.15 %	1	2	130	13.6	7.77	>sp|P06316|LV107_HUMAN Ig lambda chain V-I region BL2 OS=Homo sapiens PE=2 SV=1	False	148
P01703	Ig lambda chain V-I region NEWM OS=Homo sapiens PE=1 SV=1 - [LV105_HUMAN]	33.48	27.18 %	2	2	103	10.9	9.29	>sp|P01703|LV105_HUMAN Ig lambda chain V-I region NEWM OS=Homo sapiens PE=1 SV=1	True	149
P01708	Ig lambda chain V-II region BUR OS=Homo sapiens PE=1 SV=1 - [LV205_HUMAN]	31.18	10.09 %	1	1	109	11.5	7.87	>sp|P01708|LV205_HUMAN Ig lambda chain V-II region BUR OS=Homo sapiens PE=1 SV=1	True	150
P01709	Ig lambda chain V-II region MGC OS=Homo sapiens PE=1 SV=1 - [LV206_HUMAN]	37.74	18.92 %	3	3	111	11.6	5.29	>sp|P01709|LV206_HUMAN Ig lambda chain V-II region MGC OS=Homo sapiens PE=1 SV=1	True	145
P01714	Ig lambda chain V-III region SH OS=Homo sapiens PE=1 SV=1 - [LV301_HUMAN]	273.03	34.26 %	3	7	108	11.4	6.52	>sp|P01714|LV301_HUMAN Ig lambda chain V-III region SH OS=Homo sapiens PE=1 SV=1	True	152
P01717	Ig lambda chain V-IV region Hil OS=Homo sapiens PE=1 SV=1 - [LV403_HUMAN]	94	17.76 %	1	4	107	11.5	6.51	>sp|P01717|LV403_HUMAN Ig lambda chain V-IV region Hil OS=Homo sapiens PE=1 SV=1	True	153
P01779	Ig heavy chain V-III region TUR OS=Homo sapiens PE=1 SV=1 - [HV318_HUMAN]	162.74	26.72 %	2	12	116	12.4	9.73	>sp|P01779|HV318_HUMAN Ig heavy chain V-III region TUR OS=Homo sapiens PE=1 SV=1	True	154
P01770	Ig heavy chain V-III region NIE OS=Homo sapiens PE=1 SV=1 - [HV309_HUMAN]	53.76	10.08 %	1	2	119	13.2	9.72	>sp|P01770|HV309_HUMAN Ig heavy chain V-III region NIE OS=Homo sapiens PE=1 SV=1	False	154
P01815	Ig heavy chain V-II region COR OS=Homo sapiens PE=1 SV=1 - [HV202_HUMAN]	0	5.83 %	1	1	120	13.2	6.57	>sp|P01815|HV202_HUMAN Ig heavy chain V-II region COR OS=Homo sapiens PE=1 SV=1	True	155
P01824	Ig heavy chain V-II region WAH OS=Homo sapiens PE=1 SV=1 - [HV206_HUMAN]	52.32	13.18 %	2	3	129	14.1	8.46	>sp|P01824|HV206_HUMAN Ig heavy chain V-II region WAH OS=Homo sapiens PE=1 SV=1	True	156
P01825	Ig heavy chain V-II region NEWM OS=Homo sapiens PE=1 SV=1 - [HV207_HUMAN]	178.76	18.80 %	2	6	117	12.8	7.08	>sp|P01825|HV207_HUMAN Ig heavy chain V-II region NEWM OS=Homo sapiens PE=1 SV=1	True	157
P06331	Ig heavy chain V-II region ARH-77 OS=Homo sapiens PE=4 SV=1 - [HV209_HUMAN]	178.76	10.96 %	1	5	146	16.2	8.28	>sp|P06331|HV209_HUMAN Ig heavy chain V-II region ARH-77 OS=Homo sapiens PE=4 SV=1	False	157
P01871	Ig mu chain C region OS=Homo sapiens GN=IGHM PE=1 SV=3 - [IGHM_HUMAN]	2248.32	46.68 %	19	94	452	49.3	6.77	>sp|P01871|IGHM_HUMAN Ig mu chain C region OS=Homo sapiens GN=IGHM PE=1 SV=3	True	158
P01871-2	Isoform 2 of Ig mu chain C region OS=Homo sapiens GN=IGHM - [IGHM_HUMAN]	2248.32	44.61 %	19	94	473	51.8	6.15	>sp|P01871-2|IGHM_HUMAN Isoform 2 of Ig mu chain C region OS=Homo sapiens GN=IGHM	False	158
P02654	Apolipoprotein C-I OS=Homo sapiens GN=APOC1 PE=1 SV=1 - [APOC1_HUMAN]	122.91	37.35 %	5	7	83	9.3	8.47	>sp|P02654|APOC1_HUMAN Apolipoprotein C-I OS=Homo sapiens GN=APOC1 PE=1 SV=1	True	159
P02655	Apolipoprotein C-II OS=Homo sapiens GN=APOC2 PE=1 SV=1 - [APOC2_HUMAN]	141.25	41.58 %	4	6	101	11.3	4.72	>sp|P02655|APOC2_HUMAN Apolipoprotein C-II OS=Homo sapiens GN=APOC2 PE=1 SV=1	True	160
P02656	Apolipoprotein C-III OS=Homo sapiens GN=APOC3 PE=1 SV=1 - [APOC3_HUMAN]	147.62	34.34 %	3	5	99	10.8	5.41	>sp|P02656|APOC3_HUMAN Apolipoprotein C-III OS=Homo sapiens GN=APOC3 PE=1 SV=1	True	161
P02679-2	Isoform Gamma-A of Fibrinogen gamma chain OS=Homo sapiens GN=FGG - [FIBG_HUMAN]	2094.57	66.13 %	28	103	437	49.5	6.09	>sp|P02679-2|FIBG_HUMAN Isoform Gamma-A of Fibrinogen gamma chain OS=Homo sapiens GN=FGG	True	162
P02679	Fibrinogen gamma chain OS=Homo sapiens GN=FGG PE=1 SV=3 - [FIBG_HUMAN]	2094.57	63.80 %	28	103	453	51.5	5.62	>sp|P02679|FIBG_HUMAN Fibrinogen gamma chain OS=Homo sapiens GN=FGG PE=1 SV=3	False	162
P02745	Complement C1q subcomponent subunit A OS=Homo sapiens GN=C1QA PE=1 SV=2 - [C1QA_HUMAN]	21.86	4.49 %	1	1	245	26	9.11	>sp|P02745|C1QA_HUMAN Complement C1q subcomponent subunit A OS=Homo sapiens GN=C1QA PE=1 SV=2	True	163
P02748	Complement component C9 OS=Homo sapiens GN=C9 PE=1 SV=2 - [CO9_HUMAN]	685.4	35.06 %	15	26	559	63.1	5.59	>sp|P02748|CO9_HUMAN Complement component C9 OS=Homo sapiens GN=C9 PE=1 SV=2	True	164
Q96BY6-3	Isoform 3 of Dedicator of cytokinesis protein 10 OS=Homo sapiens GN=DOCK10 - [DOC10_HUMAN]	0	0.73 %	2	2	2180	249.3	7.17	>sp|Q96BY6-3|DOC10_HUMAN Isoform 3 of Dedicator of cytokinesis protein 10 OS=Homo sapiens GN=DOCK10	False	164
Q96BY6	Dedicator of cytokinesis protein 10 OS=Homo sapiens GN=DOCK10 PE=1 SV=3 - [DOC10_HUMAN]	0	0.73 %	2	2	2186	249.4	7.14	>sp|Q96BY6|DOC10_HUMAN Dedicator of cytokinesis protein 10 OS=Homo sapiens GN=DOCK10 PE=1 SV=3	False	164
P02753	Retinol-binding protein 4 OS=Homo sapiens GN=RBP4 PE=1 SV=3 - [RET4_HUMAN]	240.85	29.85 %	5	11	201	23	6.07	>sp|P02753|RET4_HUMAN Retinol-binding protein 4 OS=Homo sapiens GN=RBP4 PE=1 SV=3	True	165
P02760	Protein AMBP OS=Homo sapiens GN=AMBP PE=1 SV=1 - [AMBP_HUMAN]	412.93	35.80 %	11	20	352	39	6.25	>sp|P02760|AMBP_HUMAN Protein AMBP OS=Homo sapiens GN=AMBP PE=1 SV=1	True	166
P02766	Transthyretin OS=Homo sapiens GN=TTR PE=1 SV=1 - [TTHY_HUMAN]	71.36	18.37 %	2	3	147	15.9	5.76	>sp|P02766|TTHY_HUMAN Transthyretin OS=Homo sapiens GN=TTR PE=1 SV=1	True	167
P02775	Platelet basic protein OS=Homo sapiens GN=PPBP PE=1 SV=3 - [CXCL7_HUMAN]	89.93	38.28 %	5	6	128	13.9	8.79	>sp|P02775|CXCL7_HUMAN Platelet basic protein OS=Homo sapiens GN=PPBP PE=1 SV=3	True	168
P02776	Platelet factor 4 OS=Homo sapiens GN=PF4 PE=1 SV=2 - [PLF4_HUMAN]	44.21	23.76 %	2	2	101	10.8	8.62	>sp|P02776|PLF4_HUMAN Platelet factor 4 OS=Homo sapiens GN=PF4 PE=1 SV=2	True	169
P10720	Platelet factor 4 variant OS=Homo sapiens GN=PF4V1 PE=1 SV=1 - [PF4V_HUMAN]	44.21	23.08 %	2	2	104	11.5	9.1	>sp|P10720|PF4V_HUMAN Platelet factor 4 variant OS=Homo sapiens GN=PF4V1 PE=1 SV=1	False	169
P02790	Hemopexin OS=Homo sapiens GN=HPX PE=1 SV=2 - [HEMO_HUMAN]	1775.46	66.23 %	27	104	462	51.6	7.02	>sp|P02790|HEMO_HUMAN Hemopexin OS=Homo sapiens GN=HPX PE=1 SV=2	True	170
P03952	Plasma kallikrein OS=Homo sapiens GN=KLKB1 PE=1 SV=1 - [KLKB1_HUMAN]	374.86	39.66 %	24	25	638	71.3	8.22	>sp|P03952|KLKB1_HUMAN Plasma kallikrein OS=Homo sapiens GN=KLKB1 PE=1 SV=1	True	171
P04003	C4b-binding protein alpha chain OS=Homo sapiens GN=C4BPA PE=1 SV=2 - [C4BPA_HUMAN]	968.47	54.44 %	24	50	597	67	7.3	>sp|P04003|C4BPA_HUMAN C4b-binding protein alpha chain OS=Homo sapiens GN=C4BPA PE=1 SV=2	True	172
P04070	Vitamin K-dependent protein C OS=Homo sapiens GN=PROC PE=1 SV=1 - [PROC_HUMAN]	21.84	3.25 %	2	2	461	52	6.28	>sp|P04070|PROC_HUMAN Vitamin K-dependent protein C OS=Homo sapiens GN=PROC PE=1 SV=1	True	173
P04180	Phosphatidylcholine-sterol acyltransferase OS=Homo sapiens GN=LCAT PE=1 SV=1 - [LCAT_HUMAN]	40.89	8.86 %	2	2	440	49.5	6.11	>sp|P04180|LCAT_HUMAN Phosphatidylcholine-sterol acyltransferase OS=Homo sapiens GN=LCAT PE=1 SV=1	True	174
P04207	Ig kappa chain V-III region CLL OS=Homo sapiens PE=1 SV=2 - [KV308_HUMAN]	101.4	19.38 %	2	5	129	14.3	8.51	>sp|P04207|KV308_HUMAN Ig kappa chain V-III region CLL OS=Homo sapiens PE=1 SV=2	True	110
P04208	Ig lambda chain V-I region WAH OS=Homo sapiens PE=1 SV=1 - [LV106_HUMAN]	154.08	37.61 %	3	8	109	11.7	6.54	>sp|P04208|LV106_HUMAN Ig lambda chain V-I region WAH OS=Homo sapiens PE=1 SV=1	True	145
P04211	Ig lambda chain V region 4A OS=Homo sapiens PE=4 SV=1 - [LV001_HUMAN]	44.95	13.68 %	2	2	117	12.4	7.03	>sp|P04211|LV001_HUMAN Ig lambda chain V region 4A OS=Homo sapiens PE=4 SV=1	True	177
P04217	Alpha-1B-glycoprotein OS=Homo sapiens GN=A1BG PE=1 SV=4 - [A1BG_HUMAN]	630.83	43.43 %	13	38	495	54.2	5.86	>sp|P04217|A1BG_HUMAN Alpha-1B-glycoprotein OS=Homo sapiens GN=A1BG PE=1 SV=4	True	178
P04217-2	Isoform 2 of Alpha-1B-glycoprotein OS=Homo sapiens GN=A1BG - [A1BG_HUMAN]	307.56	39.41 %	8	26	373	40.7	5.77	>sp|P04217-2|A1BG_HUMAN Isoform 2 of Alpha-1B-glycoprotein OS=Homo sapiens GN=A1BG	False	178
P04220	Ig mu heavy chain disease protein OS=Homo sapiens PE=1 SV=1 - [MUCB_HUMAN]	1434.83	44.50 %	13	65	391	43	5.24	>sp|P04220|MUCB_HUMAN Ig mu heavy chain disease protein OS=Homo sapiens PE=1 SV=1	True	179
P04430	Ig kappa chain V-I region BAN OS=Homo sapiens PE=1 SV=1 - [KV122_HUMAN]	110.44	16.67 %	1	3	108	11.8	8.44	>sp|P04430|KV122_HUMAN Ig kappa chain V-I region BAN OS=Homo sapiens PE=1 SV=1	True	180
P04431	Ig kappa chain V-I region Walker OS=Homo sapiens PE=1 SV=1 - [KV123_HUMAN]	26.91	13.95 %	1	1	129	14.1	8.97	>sp|P04431|KV123_HUMAN Ig kappa chain V-I region Walker OS=Homo sapiens PE=1 SV=1	True	181
P04433	Ig kappa chain V-III region VG (Fragment) OS=Homo sapiens PE=1 SV=1 - [KV309_HUMAN]	83.12	26.09 %	2	4	115	12.6	4.96	>sp|P04433|KV309_HUMAN Ig kappa chain V-III region VG (Fragment) OS=Homo sapiens PE=1 SV=1	True	182
P05155	Plasma protease C1 inhibitor OS=Homo sapiens GN=SERPING1 PE=1 SV=2 - [IC1_HUMAN]	556.51	34.40 %	15	28	500	55.1	6.55	>sp|P05155|IC1_HUMAN Plasma protease C1 inhibitor OS=Homo sapiens GN=SERPING1 PE=1 SV=2	True	183
P05160	Coagulation factor XIII B chain OS=Homo sapiens GN=F13B PE=1 SV=3 - [F13B_HUMAN]	70.94	5.75 %	3	3	661	75.5	6.39	>sp|P05160|F13B_HUMAN Coagulation factor XIII B chain OS=Homo sapiens GN=F13B PE=1 SV=3	True	184
P05543	Thyroxine-binding globulin OS=Homo sapiens GN=SERPINA7 PE=1 SV=2 - [THBG_HUMAN]	113.38	22.41 %	7	9	415	46.3	6.3	>sp|P05543|THBG_HUMAN Thyroxine-binding globulin OS=Homo sapiens GN=SERPINA7 PE=1 SV=2	True	185
P06276	Cholinesterase OS=Homo sapiens GN=BCHE PE=1 SV=1 - [CHLE_HUMAN]	35.09	1.83 %	1	1	602	68.4	7.42	>sp|P06276|CHLE_HUMAN Cholinesterase OS=Homo sapiens GN=BCHE PE=1 SV=1	True	186
P06310	Ig kappa chain V-II region RPMI 6410 OS=Homo sapiens PE=4 SV=1 - [KV206_HUMAN]	104.98	29.32 %	2	3	133	14.7	9.25	>sp|P06310|KV206_HUMAN Ig kappa chain V-II region RPMI 6410 OS=Homo sapiens PE=4 SV=1	True	140
P06311	Ig kappa chain V-III region IARC/BL41 OS=Homo sapiens PE=1 SV=1 - [KV311_HUMAN]	129.7	24.22 %	2	2	128	14.1	6.61	>sp|P06311|KV311_HUMAN Ig kappa chain V-III region IARC/BL41 OS=Homo sapiens PE=1 SV=1	True	188
P06318	Ig lambda chain V-VI region WLT OS=Homo sapiens PE=1 SV=1 - [LV604_HUMAN]	25.12	18.02 %	1	1	111	12	4.78	>sp|P06318|LV604_HUMAN Ig lambda chain V-VI region WLT OS=Homo sapiens PE=1 SV=1	True	189
P06319	Ig lambda chain V-VI region EB4 OS=Homo sapiens PE=2 SV=1 - [LV605_HUMAN]	25.12	15.27 %	1	1	131	14.1	5.05	>sp|P06319|LV605_HUMAN Ig lambda chain V-VI region EB4 OS=Homo sapiens PE=2 SV=1	False	189
P06681	Complement C2 OS=Homo sapiens GN=C2 PE=1 SV=2 - [CO2_HUMAN]	221.59	17.95 %	11	14	752	83.2	7.42	>sp|P06681|CO2_HUMAN Complement C2 OS=Homo sapiens GN=C2 PE=1 SV=2	True	190
P06681-3	Isoform 3 of Complement C2 OS=Homo sapiens GN=C2 - [CO2_HUMAN]	219.06	19.35 %	10	13	620	69.4	7.21	>sp|P06681-3|CO2_HUMAN Isoform 3 of Complement C2 OS=Homo sapiens GN=C2	False	190
P06681-2	Isoform 2 of Complement C2 OS=Homo sapiens GN=C2 - [CO2_HUMAN]	219.06	22.30 %	10	13	538	60.3	8.18	>sp|P06681-2|CO2_HUMAN Isoform 2 of Complement C2 OS=Homo sapiens GN=C2	False	190
P06727	Apolipoprotein A-IV OS=Homo sapiens GN=APOA4 PE=1 SV=3 - [APOA4_HUMAN]	690.17	58.59 %	25	43	396	45.4	5.38	>sp|P06727|APOA4_HUMAN Apolipoprotein A-IV OS=Homo sapiens GN=APOA4 PE=1 SV=3	True	191
Q14980	Nuclear mitotic apparatus protein 1 OS=Homo sapiens GN=NUMA1 PE=1 SV=2 - [NUMA1_HUMAN]	31.65	0.57 %	1	2	2115	238.1	5.78	>sp|Q14980|NUMA1_HUMAN Nuclear mitotic apparatus protein 1 OS=Homo sapiens GN=NUMA1 PE=1 SV=2	False	191
Q15020	Squamous cell carcinoma antigen recognized by T-cells 3 OS=Homo sapiens GN=SART3 PE=1 SV=1 - [SART3_HUMAN]	31.65	1.56 %	2	3	963	109.9	5.57	>sp|Q15020|SART3_HUMAN Squamous cell carcinoma antigen recognized by T-cells 3 OS=Homo sapiens GN=SART3 PE=1 SV=1	False	191
O75037	Kinesin-like protein KIF21B OS=Homo sapiens GN=KIF21B PE=1 SV=2 - [KI21B_HUMAN]	31.65	0.37 %	1	2	1637	182.5	7.08	>sp|O75037|KI21B_HUMAN Kinesin-like protein KIF21B OS=Homo sapiens GN=KIF21B PE=1 SV=2	False	191
Q14980-2	Isoform 2 of Nuclear mitotic apparatus protein 1 OS=Homo sapiens GN=NUMA1 - [NUMA1_HUMAN]	31.65	0.57 %	1	2	2101	236.4	5.8	>sp|Q14980-2|NUMA1_HUMAN Isoform 2 of Nuclear mitotic apparatus protein 1 OS=Homo sapiens GN=NUMA1	False	191
P61129	Zinc finger CCCH domain-containing protein 6 OS=Homo sapiens GN=ZC3H6 PE=2 SV=2 - [ZC3H6_HUMAN]	31.65	0.50 %	1	2	1189	131.6	7.64	>sp|P61129|ZC3H6_HUMAN Zinc finger CCCH domain-containing protein 6 OS=Homo sapiens GN=ZC3H6 PE=2 SV=2	False	191
Q9NRD9	Dual oxidase 1 OS=Homo sapiens GN=DUOX1 PE=1 SV=1 - [DUOX1_HUMAN]	31.65	0.39 %	1	2	1551	177.1	7.9	>sp|Q9NRD9|DUOX1_HUMAN Dual oxidase 1 OS=Homo sapiens GN=DUOX1 PE=1 SV=1	False	191
Q96CV9	Optineurin OS=Homo sapiens GN=OPTN PE=1 SV=2 - [OPTN_HUMAN]	0	1.21 %	1	1	577	65.9	5.24	>sp|Q96CV9|OPTN_HUMAN Optineurin OS=Homo sapiens GN=OPTN PE=1 SV=2	False	191
P68036	Ubiquitin-conjugating enzyme E2 L3 OS=Homo sapiens GN=UBE2L3 PE=1 SV=1 - [UB2L3_HUMAN]	31.65	3.90 %	1	2	154	17.9	8.51	>sp|P68036|UB2L3_HUMAN Ubiquitin-conjugating enzyme E2 L3 OS=Homo sapiens GN=UBE2L3 PE=1 SV=1	False	191
Q8IWJ2	GRIP and coiled-coil domain-containing protein 2 OS=Homo sapiens GN=GCC2 PE=1 SV=4 - [GCC2_HUMAN]	31.65	0.36 %	1	2	1684	195.8	5.14	>sp|Q8IWJ2|GCC2_HUMAN GRIP and coiled-coil domain-containing protein 2 OS=Homo sapiens GN=GCC2 PE=1 SV=4	False	191
O94964-2	Isoform 2 of Protein SOGA1 OS=Homo sapiens GN=SOGA1 - [SOGA1_HUMAN]	31.65	0.36 %	1	2	1661	183.7	6.52	>sp|O94964-2|SOGA1_HUMAN Isoform 2 of Protein SOGA1 OS=Homo sapiens GN=SOGA1	False	191
O75037-4	Isoform 4 of Kinesin-like protein KIF21B OS=Homo sapiens GN=KIF21B - [KI21B_HUMAN]	31.65	0.37 %	1	2	1623	181	6.9	>sp|O75037-4|KI21B_HUMAN Isoform 4 of Kinesin-like protein KIF21B OS=Homo sapiens GN=KIF21B	False	191
O75037-3	Isoform 3 of Kinesin-like protein KIF21B OS=Homo sapiens GN=KIF21B - [KI21B_HUMAN]	31.65	0.37 %	1	2	1610	179.6	7.09	>sp|O75037-3|KI21B_HUMAN Isoform 3 of Kinesin-like protein KIF21B OS=Homo sapiens GN=KIF21B	False	191
O75037-2	Isoform 2 of Kinesin-like protein KIF21B OS=Homo sapiens GN=KIF21B - [KI21B_HUMAN]	31.65	0.37 %	1	2	1624	181.2	7.28	>sp|O75037-2|KI21B_HUMAN Isoform 2 of Kinesin-like protein KIF21B OS=Homo sapiens GN=KIF21B	False	191
Q9BT92	Trichoplein keratin filament-binding protein OS=Homo sapiens GN=TCHP PE=1 SV=1 - [TCHP_HUMAN]	31.65	1.20 %	1	2	498	61	6.54	>sp|Q9BT92|TCHP_HUMAN Trichoplein keratin filament-binding protein OS=Homo sapiens GN=TCHP PE=1 SV=1	False	191
O43290	U4/U6.U5 tri-snRNP-associated protein 1 OS=Homo sapiens GN=SART1 PE=1 SV=1 - [SNUT1_HUMAN]	31.65	0.75 %	1	2	800	90.2	6.13	>sp|O43290|SNUT1_HUMAN U4/U6.U5 tri-snRNP-associated protein 1 OS=Homo sapiens GN=SART1 PE=1 SV=1	False	191
Q9NRD9-2	Isoform 2 of Dual oxidase 1 OS=Homo sapiens GN=DUOX1 - [DUOX1_HUMAN]	31.65	0.50 %	1	2	1197	137.5	8.38	>sp|Q9NRD9-2|DUOX1_HUMAN Isoform 2 of Dual oxidase 1 OS=Homo sapiens GN=DUOX1	False	191
Q13188	Serine/threonine-protein kinase 3 OS=Homo sapiens GN=STK3 PE=1 SV=2 - [STK3_HUMAN]	31.65	1.22 %	1	2	491	56.3	5.24	>sp|Q13188|STK3_HUMAN Serine/threonine-protein kinase 3 OS=Homo sapiens GN=STK3 PE=1 SV=2	False	191
Q96CV9-2	Isoform 2 of Optineurin OS=Homo sapiens GN=OPTN - [OPTN_HUMAN]	0	1.23 %	1	1	571	65.2	5.17	>sp|Q96CV9-2|OPTN_HUMAN Isoform 2 of Optineurin OS=Homo sapiens GN=OPTN	False	191
Q96CV9-3	Isoform 3 of Optineurin OS=Homo sapiens GN=OPTN - [OPTN_HUMAN]	0	1.35 %	1	1	520	59.5	5.3	>sp|Q96CV9-3|OPTN_HUMAN Isoform 3 of Optineurin OS=Homo sapiens GN=OPTN	False	191
Q14980-3	Isoform Numa-m of Nuclear mitotic apparatus protein 1 OS=Homo sapiens GN=NUMA1 - [NUMA1_HUMAN]	31.65	0.68 %	1	2	1776	201.3	5.29	>sp|Q14980-3|NUMA1_HUMAN Isoform Numa-m of Nuclear mitotic apparatus protein 1 OS=Homo sapiens GN=NUMA1	False	191
Q14980-4	Isoform Numa-s of Nuclear mitotic apparatus protein 1 OS=Homo sapiens GN=NUMA1 - [NUMA1_HUMAN]	31.65	0.68 %	1	2	1763	200	5.25	>sp|Q14980-4|NUMA1_HUMAN Isoform Numa-s of Nuclear mitotic apparatus protein 1 OS=Homo sapiens GN=NUMA1	False	191
P06889	Ig lambda chain V-IV region MOL OS=Homo sapiens PE=1 SV=1 - [LV405_HUMAN]	32.98	31.13 %	2	2	106	11.3	4.42	>sp|P06889|LV405_HUMAN Ig lambda chain V-IV region MOL OS=Homo sapiens PE=1 SV=1	True	192
P01715	Ig lambda chain V-IV region Bau OS=Homo sapiens PE=1 SV=1 - [LV401_HUMAN]	30.94	7.55 %	1	1	106	11.3	5.24	>sp|P01715|LV401_HUMAN Ig lambda chain V-IV region Bau OS=Homo sapiens PE=1 SV=1	False	192
P07357	Complement component C8 alpha chain OS=Homo sapiens GN=C8A PE=1 SV=2 - [CO8A_HUMAN]	402.47	32.53 %	14	17	584	65.1	6.47	>sp|P07357|CO8A_HUMAN Complement component C8 alpha chain OS=Homo sapiens GN=C8A PE=1 SV=2	True	193
P07358	Complement component C8 beta chain OS=Homo sapiens GN=C8B PE=1 SV=3 - [CO8B_HUMAN]	319.57	25.55 %	12	13	591	67	8.13	>sp|P07358|CO8B_HUMAN Complement component C8 beta chain OS=Homo sapiens GN=C8B PE=1 SV=3	True	194
P07360	Complement component C8 gamma chain OS=Homo sapiens GN=C8G PE=1 SV=3 - [CO8G_HUMAN]	242.99	44.06 %	7	8	202	22.3	8.31	>sp|P07360|CO8G_HUMAN Complement component C8 gamma chain OS=Homo sapiens GN=C8G PE=1 SV=3	True	195
P08185	Corticosteroid-binding globulin OS=Homo sapiens GN=SERPINA6 PE=1 SV=1 - [CBG_HUMAN]	114.96	20.99 %	7	10	405	45.1	6.04	>sp|P08185|CBG_HUMAN Corticosteroid-binding globulin OS=Homo sapiens GN=SERPINA6 PE=1 SV=1	True	196
P08519	Apolipoprotein(a) OS=Homo sapiens GN=LPA PE=1 SV=1 - [APOA_HUMAN]	39.38	17.33 %	3	4	4548	501	5.88	>sp|P08519|APOA_HUMAN Apolipoprotein(a) OS=Homo sapiens GN=LPA PE=1 SV=1	True	197
P08571	Monocyte differentiation antigen CD14 OS=Homo sapiens GN=CD14 PE=1 SV=2 - [CD14_HUMAN]	47.34	11.20 %	3	3	375	40.1	6.23	>sp|P08571|CD14_HUMAN Monocyte differentiation antigen CD14 OS=Homo sapiens GN=CD14 PE=1 SV=2	True	198
P08603	Complement factor H OS=Homo sapiens GN=CFH PE=1 SV=4 - [CFAH_HUMAN]	1918.54	59.63 %	54	101	1231	139	6.61	>sp|P08603|CFAH_HUMAN Complement factor H OS=Homo sapiens GN=CFH PE=1 SV=4	True	199
P08603-2	Isoform 2 of Complement factor H OS=Homo sapiens GN=CFH - [CFAH_HUMAN]	702.74	69.27 %	22	46	449	51	7.06	>sp|P08603-2|CFAH_HUMAN Isoform 2 of Complement factor H OS=Homo sapiens GN=CFH	False	199
Q02985	Complement factor H-related protein 3 OS=Homo sapiens GN=CFHR3 PE=1 SV=2 - [FHR3_HUMAN]	44.88	7.88 %	2	2	330	37.3	7.55	>sp|Q02985|FHR3_HUMAN Complement factor H-related protein 3 OS=Homo sapiens GN=CFHR3 PE=1 SV=2	False	199
Q02985-2	Isoform 2 of Complement factor H-related protein 3 OS=Homo sapiens GN=CFHR3 - [FHR3_HUMAN]	44.88	9.67 %	2	2	269	30.7	7.78	>sp|Q02985-2|FHR3_HUMAN Isoform 2 of Complement factor H-related protein 3 OS=Homo sapiens GN=CFHR3	False	199
P09871	Complement C1s subcomponent OS=Homo sapiens GN=C1S PE=1 SV=1 - [C1S_HUMAN]	285.34	21.37 %	14	18	688	76.6	4.96	>sp|P09871|C1S_HUMAN Complement C1s subcomponent OS=Homo sapiens GN=C1S PE=1 SV=1	True	200
P48740	Mannan-binding lectin serine protease 1 OS=Homo sapiens GN=MASP1 PE=1 SV=3 - [MASP1_HUMAN]	33.81	1.14 %	1	1	699	79.2	5.49	>sp|P48740|MASP1_HUMAN Mannan-binding lectin serine protease 1 OS=Homo sapiens GN=MASP1 PE=1 SV=3	False	200
P48740-2	Isoform 2 of Mannan-binding lectin serine protease 1 OS=Homo sapiens GN=MASP1 - [MASP1_HUMAN]	33.81	1.10 %	1	1	728	81.8	5.12	>sp|P48740-2|MASP1_HUMAN Isoform 2 of Mannan-binding lectin serine protease 1 OS=Homo sapiens GN=MASP1	False	200
P48740-3	Isoform 3 of Mannan-binding lectin serine protease 1 OS=Homo sapiens GN=MASP1 - [MASP1_HUMAN]	33.81	2.11 %	1	1	380	43.6	4.7	>sp|P48740-3|MASP1_HUMAN Isoform 3 of Mannan-binding lectin serine protease 1 OS=Homo sapiens GN=MASP1	False	200
P48740-4	Isoform 4 of Mannan-binding lectin serine protease 1 OS=Homo sapiens GN=MASP1 - [MASP1_HUMAN]	33.81	1.30 %	1	1	615	68.9	5.34	>sp|P48740-4|MASP1_HUMAN Isoform 4 of Mannan-binding lectin serine protease 1 OS=Homo sapiens GN=MASP1	False	200
P13671	Complement component C6 OS=Homo sapiens GN=C6 PE=1 SV=3 - [CO6_HUMAN]	569.69	35.65 %	25	30	934	104.7	6.76	>sp|P13671|CO6_HUMAN Complement component C6 OS=Homo sapiens GN=C6 PE=1 SV=3	True	201
P18428	Lipopolysaccharide-binding protein OS=Homo sapiens GN=LBP PE=1 SV=3 - [LBP_HUMAN]	73.49	8.94 %	2	3	481	53.3	6.7	>sp|P18428|LBP_HUMAN Lipopolysaccharide-binding protein OS=Homo sapiens GN=LBP PE=1 SV=3	True	202
P19652	Alpha-1-acid glycoprotein 2 OS=Homo sapiens GN=ORM2 PE=1 SV=2 - [A1AG2_HUMAN]	500.62	43.78 %	9	30	201	23.6	5.11	>sp|P19652|A1AG2_HUMAN Alpha-1-acid glycoprotein 2 OS=Homo sapiens GN=ORM2 PE=1 SV=2	True	203
P19823	Inter-alpha-trypsin inhibitor heavy chain H2 OS=Homo sapiens GN=ITIH2 PE=1 SV=2 - [ITIH2_HUMAN]	1069.92	40.06 %	28	61	946	106.4	6.86	>sp|P19823|ITIH2_HUMAN Inter-alpha-trypsin inhibitor heavy chain H2 OS=Homo sapiens GN=ITIH2 PE=1 SV=2	True	204
P20273-2	Isoform CD22-alpha of B-cell receptor CD22 OS=Homo sapiens GN=CD22 - [CD22_HUMAN]	42.56	1.79 %	1	2	670	75.8	7.03	>sp|P20273-2|CD22_HUMAN Isoform CD22-alpha of B-cell receptor CD22 OS=Homo sapiens GN=CD22	True	205
P20273-4	Isoform 4 of B-cell receptor CD22 OS=Homo sapiens GN=CD22 - [CD22_HUMAN]	42.56	1.60 %	1	2	751	84.4	7.75	>sp|P20273-4|CD22_HUMAN Isoform 4 of B-cell receptor CD22 OS=Homo sapiens GN=CD22	False	205
P20273-3	Isoform 3 of B-cell receptor CD22 OS=Homo sapiens GN=CD22 - [CD22_HUMAN]	42.56	1.58 %	1	2	759	85.6	6.84	>sp|P20273-3|CD22_HUMAN Isoform 3 of B-cell receptor CD22 OS=Homo sapiens GN=CD22	False	205
P20273	B-cell receptor CD22 OS=Homo sapiens GN=CD22 PE=1 SV=2 - [CD22_HUMAN]	42.56	1.42 %	1	2	847	95.3	6.65	>sp|P20273|CD22_HUMAN B-cell receptor CD22 OS=Homo sapiens GN=CD22 PE=1 SV=2	False	205
P20851-2	Isoform 2 of C4b-binding protein beta chain OS=Homo sapiens GN=C4BPB - [C4BPB_HUMAN]	74.54	16.73 %	4	4	251	28.3	5.14	>sp|P20851-2|C4BPB_HUMAN Isoform 2 of C4b-binding protein beta chain OS=Homo sapiens GN=C4BPB	True	206
P20851	C4b-binding protein beta chain OS=Homo sapiens GN=C4BPB PE=1 SV=1 - [C4BPB_HUMAN]	74.54	16.67 %	4	4	252	28.3	5.14	>sp|P20851|C4BPB_HUMAN C4b-binding protein beta chain OS=Homo sapiens GN=C4BPB PE=1 SV=1	False	206
P22352	Glutathione peroxidase 3 OS=Homo sapiens GN=GPX3 PE=1 SV=2 - [GPX3_HUMAN]	57	21.68 %	4	4	226	25.5	8.13	>sp|P22352|GPX3_HUMAN Glutathione peroxidase 3 OS=Homo sapiens GN=GPX3 PE=1 SV=2	True	207
P22792	Carboxypeptidase N subunit 2 OS=Homo sapiens GN=CPN2 PE=1 SV=3 - [CPN2_HUMAN]	48.91	7.89 %	2	2	545	60.5	5.99	>sp|P22792|CPN2_HUMAN Carboxypeptidase N subunit 2 OS=Homo sapiens GN=CPN2 PE=1 SV=3	True	208
P23083	Ig heavy chain V-I region V35 OS=Homo sapiens PE=1 SV=1 - [HV103_HUMAN]	119.54	41.88 %	4	6	117	13	9.55	>sp|P23083|HV103_HUMAN Ig heavy chain V-I region V35 OS=Homo sapiens PE=1 SV=1	True	209
P23142-4	Isoform C of Fibulin-1 OS=Homo sapiens GN=FBLN1 - [FBLN1_HUMAN]	190.56	22.55 %	9	9	683	74.4	5.24	>sp|P23142-4|FBLN1_HUMAN Isoform C of Fibulin-1 OS=Homo sapiens GN=FBLN1	True	210
P23142	Fibulin-1 OS=Homo sapiens GN=FBLN1 PE=1 SV=4 - [FBLN1_HUMAN]	185.79	19.06 %	8	8	703	77.2	5.22	>sp|P23142|FBLN1_HUMAN Fibulin-1 OS=Homo sapiens GN=FBLN1 PE=1 SV=4	False	210
P23142-2	Isoform A of Fibulin-1 OS=Homo sapiens GN=FBLN1 - [FBLN1_HUMAN]	185.79	23.67 %	8	8	566	61.5	4.93	>sp|P23142-2|FBLN1_HUMAN Isoform A of Fibulin-1 OS=Homo sapiens GN=FBLN1	False	210
P23142-3	Isoform B of Fibulin-1 OS=Homo sapiens GN=FBLN1 - [FBLN1_HUMAN]	185.79	19.06 %	8	8	703	77.1	5.26	>sp|P23142-3|FBLN1_HUMAN Isoform B of Fibulin-1 OS=Homo sapiens GN=FBLN1	False	210
P27169	Serum paraoxonase/arylesterase 1 OS=Homo sapiens GN=PON1 PE=1 SV=3 - [PON1_HUMAN]	388.52	56.06 %	12	21	355	39.7	5.22	>sp|P27169|PON1_HUMAN Serum paraoxonase/arylesterase 1 OS=Homo sapiens GN=PON1 PE=1 SV=3	True	211
Q15166	Serum paraoxonase/lactonase 3 OS=Homo sapiens GN=PON3 PE=1 SV=3 - [PON3_HUMAN]	73.02	4.52 %	2	3	354	39.6	5.41	>sp|Q15166|PON3_HUMAN Serum paraoxonase/lactonase 3 OS=Homo sapiens GN=PON3 PE=1 SV=3	False	211
P29622	Kallistatin OS=Homo sapiens GN=SERPINA4 PE=1 SV=3 - [KAIN_HUMAN]	162.63	23.19 %	8	10	427	48.5	7.75	>sp|P29622|KAIN_HUMAN Kallistatin OS=Homo sapiens GN=SERPINA4 PE=1 SV=3	True	212
P35542	Serum amyloid A-4 protein OS=Homo sapiens GN=SAA4 PE=1 SV=2 - [SAA4_HUMAN]	62.59	15.38 %	2	2	130	14.7	9.07	>sp|P35542|SAA4_HUMAN Serum amyloid A-4 protein OS=Homo sapiens GN=SAA4 PE=1 SV=2	True	213
P35858	Insulin-like growth factor-binding protein complex acid labile subunit OS=Homo sapiens GN=IGFALS PE=1 SV=1 - [ALS_HUMAN]	138.97	17.02 %	8	9	605	66	6.79	>sp|P35858|ALS_HUMAN Insulin-like growth factor-binding protein complex acid labile subunit OS=Homo sapiens GN=IGFALS PE=1 SV=1	True	214
P35858-2	Isoform 2 of Insulin-like growth factor-binding protein complex acid labile subunit OS=Homo sapiens GN=IGFALS - [ALS_HUMAN]	138.97	16.02 %	8	9	643	70.2	6.93	>sp|P35858-2|ALS_HUMAN Isoform 2 of Insulin-like growth factor-binding protein complex acid labile subunit OS=Homo sapiens GN=IGFALS	False	214
P36955	Pigment epithelium-derived factor OS=Homo sapiens GN=SERPINF1 PE=1 SV=4 - [PEDF_HUMAN]	167.62	29.90 %	9	11	418	46.3	6.38	>sp|P36955|PEDF_HUMAN Pigment epithelium-derived factor OS=Homo sapiens GN=SERPINF1 PE=1 SV=4	True	215
P36980-2	Isoform Short of Complement factor H-related protein 2 OS=Homo sapiens GN=CFHR2 - [FHR2_HUMAN]	148.73	33.33 %	6	6	243	27.9	6.92	>sp|P36980-2|FHR2_HUMAN Isoform Short of Complement factor H-related protein 2 OS=Homo sapiens GN=CFHR2	True	216
P36980	Complement factor H-related protein 2 OS=Homo sapiens GN=CFHR2 PE=1 SV=1 - [FHR2_HUMAN]	148.73	30.00 %	6	6	270	30.6	6.38	>sp|P36980|FHR2_HUMAN Complement factor H-related protein 2 OS=Homo sapiens GN=CFHR2 PE=1 SV=1	False	216
P43251	Biotinidase OS=Homo sapiens GN=BTD PE=1 SV=2 - [BTD_HUMAN]	56.27	2.21 %	1	1	543	61.1	6.25	>sp|P43251|BTD_HUMAN Biotinidase OS=Homo sapiens GN=BTD PE=1 SV=2	True	217
P51884	Lumican OS=Homo sapiens GN=LUM PE=1 SV=2 - [LUM_HUMAN]	174.27	31.95 %	10	13	338	38.4	6.61	>sp|P51884|LUM_HUMAN Lumican OS=Homo sapiens GN=LUM PE=1 SV=2	True	218
P53708	Integrin alpha-8 OS=Homo sapiens GN=ITGA8 PE=1 SV=3 - [ITA8_HUMAN]	22.47	0.75 %	1	2	1063	117.4	5.58	>sp|P53708|ITA8_HUMAN Integrin alpha-8 OS=Homo sapiens GN=ITGA8 PE=1 SV=3	True	219
P78563-2	Isoform 2 of Double-stranded RNA-specific editase 1 OS=Homo sapiens GN=ADARB1 - [RED1_HUMAN]	21.87	2.85 %	2	2	701	76.6	9.01	>sp|P78563-2|RED1_HUMAN Isoform 2 of Double-stranded RNA-specific editase 1 OS=Homo sapiens GN=ADARB1	True	220
P78563	Double-stranded RNA-specific editase 1 OS=Homo sapiens GN=ADARB1 PE=1 SV=1 - [RED1_HUMAN]	21.87	2.70 %	2	2	741	80.7	9.01	>sp|P78563|RED1_HUMAN Double-stranded RNA-specific editase 1 OS=Homo sapiens GN=ADARB1 PE=1 SV=1	False	220
P78563-3	Isoform 3 of Double-stranded RNA-specific editase 1 OS=Homo sapiens GN=ADARB1 - [RED1_HUMAN]	21.87	2.80 %	2	2	714	77.7	9.03	>sp|P78563-3|RED1_HUMAN Isoform 3 of Double-stranded RNA-specific editase 1 OS=Homo sapiens GN=ADARB1	False	220
P78563-4	Isoform 4 of Double-stranded RNA-specific editase 1 OS=Homo sapiens GN=ADARB1 - [RED1_HUMAN]	21.87	2.75 %	2	2	728	79.8	9.28	>sp|P78563-4|RED1_HUMAN Isoform 4 of Double-stranded RNA-specific editase 1 OS=Homo sapiens GN=ADARB1	False	220
P80108	Phosphatidylinositol-glycan-specific phospholipase D OS=Homo sapiens GN=GPLD1 PE=1 SV=3 - [PHLD_HUMAN]	46.2	2.50 %	2	2	840	92.3	6.37	>sp|P80108|PHLD_HUMAN Phosphatidylinositol-glycan-specific phospholipase D OS=Homo sapiens GN=GPLD1 PE=1 SV=3	True	221
P80748	Ig lambda chain V-III region LOI OS=Homo sapiens PE=1 SV=1 - [LV302_HUMAN]	436.25	45.95 %	4	11	111	11.9	5.08	>sp|P80748|LV302_HUMAN Ig lambda chain V-III region LOI OS=Homo sapiens PE=1 SV=1	True	222
Q03591	Complement factor H-related protein 1 OS=Homo sapiens GN=CFHR1 PE=1 SV=2 - [FHR1_HUMAN]	380.46	47.88 %	11	15	330	37.6	7.39	>sp|Q03591|FHR1_HUMAN Complement factor H-related protein 1 OS=Homo sapiens GN=CFHR1 PE=1 SV=2	True	223
Q9BXR6	Complement factor H-related protein 5 OS=Homo sapiens GN=CFHR5 PE=1 SV=1 - [FHR5_HUMAN]	88.57	2.28 %	1	2	569	64.4	7.06	>sp|Q9BXR6|FHR5_HUMAN Complement factor H-related protein 5 OS=Homo sapiens GN=CFHR5 PE=1 SV=1	False	223
Q08380	Galectin-3-binding protein OS=Homo sapiens GN=LGALS3BP PE=1 SV=1 - [LG3BP_HUMAN]	95.86	5.13 %	3	3	585	65.3	5.27	>sp|Q08380|LG3BP_HUMAN Galectin-3-binding protein OS=Homo sapiens GN=LGALS3BP PE=1 SV=1	True	224
Q12805-2	Isoform 2 of EGF-containing fibulin-like extracellular matrix protein 1 OS=Homo sapiens GN=EFEMP1 - [FBLN3_HUMAN]	67.72	5.36 %	2	2	485	53.7	5.02	>sp|Q12805-2|FBLN3_HUMAN Isoform 2 of EGF-containing fibulin-like extracellular matrix protein 1 OS=Homo sapiens GN=EFEMP1	True	225
Q12805	EGF-containing fibulin-like extracellular matrix protein 1 OS=Homo sapiens GN=EFEMP1 PE=1 SV=2 - [FBLN3_HUMAN]	67.72	5.27 %	2	2	493	54.6	5.07	>sp|Q12805|FBLN3_HUMAN EGF-containing fibulin-like extracellular matrix protein 1 OS=Homo sapiens GN=EFEMP1 PE=1 SV=2	False	225
Q12805-3	Isoform 3 of EGF-containing fibulin-like extracellular matrix protein 1 OS=Homo sapiens GN=EFEMP1 - [FBLN3_HUMAN]	67.72	5.28 %	2	2	492	54.5	5.07	>sp|Q12805-3|FBLN3_HUMAN Isoform 3 of EGF-containing fibulin-like extracellular matrix protein 1 OS=Homo sapiens GN=EFEMP1	False	225
Q12805-4	Isoform 4 of EGF-containing fibulin-like extracellular matrix protein 1 OS=Homo sapiens GN=EFEMP1 - [FBLN3_HUMAN]	67.72	5.28 %	2	2	492	54.5	5.07	>sp|Q12805-4|FBLN3_HUMAN Isoform 4 of EGF-containing fibulin-like extracellular matrix protein 1 OS=Homo sapiens GN=EFEMP1	False	225
Q13790	Apolipoprotein F OS=Homo sapiens GN=APOF PE=1 SV=2 - [APOF_HUMAN]	22.74	8.28 %	2	2	326	35.4	5.64	>sp|Q13790|APOF_HUMAN Apolipoprotein F OS=Homo sapiens GN=APOF PE=1 SV=2	True	226
Q14966-2	Isoform 2 of Zinc finger protein 638 OS=Homo sapiens GN=ZNF638 - [ZN638_HUMAN]	22.12	3.32 %	1	1	814	92	9.91	>sp|Q14966-2|ZN638_HUMAN Isoform 2 of Zinc finger protein 638 OS=Homo sapiens GN=ZNF638	True	227
Q14966	Zinc finger protein 638 OS=Homo sapiens GN=ZNF638 PE=1 SV=2 - [ZN638_HUMAN]	22.12	1.37 %	1	1	1978	220.5	6.38	>sp|Q14966|ZN638_HUMAN Zinc finger protein 638 OS=Homo sapiens GN=ZNF638 PE=1 SV=2	False	227
Q14966-3	Isoform 3 of Zinc finger protein 638 OS=Homo sapiens GN=ZNF638 - [ZN638_HUMAN]	22.12	1.38 %	1	1	1957	218.1	6.42	>sp|Q14966-3|ZN638_HUMAN Isoform 3 of Zinc finger protein 638 OS=Homo sapiens GN=ZNF638	False	227
Q14966-4	Isoform 4 of Zinc finger protein 638 OS=Homo sapiens GN=ZNF638 - [ZN638_HUMAN]	22.12	2.37 %	1	1	1139	128.4	9.54	>sp|Q14966-4|ZN638_HUMAN Isoform 4 of Zinc finger protein 638 OS=Homo sapiens GN=ZNF638	False	227
O95445-2	Isoform 2 of Apolipoprotein M OS=Homo sapiens GN=APOM - [APOM_HUMAN]	131.01	50.00 %	7	10	116	13	7.75	>sp|O95445-2|APOM_HUMAN Isoform 2 of Apolipoprotein M OS=Homo sapiens GN=APOM	True	228
O95445	Apolipoprotein M OS=Homo sapiens GN=APOM PE=1 SV=2 - [APOM_HUMAN]	131.01	30.85 %	7	10	188	21.2	6.01	>sp|O95445|APOM_HUMAN Apolipoprotein M OS=Homo sapiens GN=APOM PE=1 SV=2	False	228
Q5T7N7	Putative protein FAM27E1 OS=Homo sapiens GN=FAM27E1 PE=5 SV=1 - [F27E1_HUMAN]	25.67	4.76 %	1	1	126	14.7	11.84	>sp|Q5T7N7|F27E1_HUMAN Putative protein FAM27E1 OS=Homo sapiens GN=FAM27E1 PE=5 SV=1	True	229
Q7Z5M8-2	Isoform 2 of Abhydrolase domain-containing protein 12B OS=Homo sapiens GN=ABHD12B - [AB12B_HUMAN]	0	2.11 %	1	1	285	31.8	7.87	>sp|Q7Z5M8-2|AB12B_HUMAN Isoform 2 of Abhydrolase domain-containing protein 12B OS=Homo sapiens GN=ABHD12B	True	230
Q7Z5M8	Abhydrolase domain-containing protein 12B OS=Homo sapiens GN=ABHD12B PE=2 SV=1 - [AB12B_HUMAN]	0	1.66 %	1	1	362	40.7	8.28	>sp|Q7Z5M8|AB12B_HUMAN Abhydrolase domain-containing protein 12B OS=Homo sapiens GN=ABHD12B PE=2 SV=1	False	230
Q8NG11	Tetraspanin-14 OS=Homo sapiens GN=TSPAN14 PE=1 SV=1 - [TSN14_HUMAN]	27.87	2.96 %	1	2	270	30.7	6.84	>sp|Q8NG11|TSN14_HUMAN Tetraspanin-14 OS=Homo sapiens GN=TSPAN14 PE=1 SV=1	True	231
Q92954-5	Isoform E of Proteoglycan 4 OS=Homo sapiens GN=PRG4 - [PRG4_HUMAN]	23.94	1.82 %	1	1	933	102.4	9.63	>sp|Q92954-5|PRG4_HUMAN Isoform E of Proteoglycan 4 OS=Homo sapiens GN=PRG4	True	232
Q92954	Proteoglycan 4 OS=Homo sapiens GN=PRG4 PE=1 SV=2 - [PRG4_HUMAN]	23.94	1.21 %	1	1	1404	151	9.5	>sp|Q92954|PRG4_HUMAN Proteoglycan 4 OS=Homo sapiens GN=PRG4 PE=1 SV=2	False	232
Q92954-2	Isoform B of Proteoglycan 4 OS=Homo sapiens GN=PRG4 - [PRG4_HUMAN]	23.94	1.25 %	1	1	1363	146.4	9.61	>sp|Q92954-2|PRG4_HUMAN Isoform B of Proteoglycan 4 OS=Homo sapiens GN=PRG4	False	232
Q92954-3	Isoform C of Proteoglycan 4 OS=Homo sapiens GN=PRG4 - [PRG4_HUMAN]	23.94	1.30 %	1	1	1311	141	9.39	>sp|Q92954-3|PRG4_HUMAN Isoform C of Proteoglycan 4 OS=Homo sapiens GN=PRG4	False	232
Q92954-4	Isoform D of Proteoglycan 4 OS=Homo sapiens GN=PRG4 - [PRG4_HUMAN]	23.94	1.34 %	1	1	1270	136.5	9.54	>sp|Q92954-4|PRG4_HUMAN Isoform D of Proteoglycan 4 OS=Homo sapiens GN=PRG4	False	232
Q92954-6	Isoform F of Proteoglycan 4 OS=Homo sapiens GN=PRG4 - [PRG4_HUMAN]	23.94	1.25 %	1	1	1361	146.4	9.47	>sp|Q92954-6|PRG4_HUMAN Isoform F of Proteoglycan 4 OS=Homo sapiens GN=PRG4	False	232
Q96IY4-2	Isoform 2 of Carboxypeptidase B2 OS=Homo sapiens GN=CPB2 - [CBPB2_HUMAN]	61.56	17.22 %	4	5	360	40.9	7.53	>sp|Q96IY4-2|CBPB2_HUMAN Isoform 2 of Carboxypeptidase B2 OS=Homo sapiens GN=CPB2	True	233
Q96IY4	Carboxypeptidase B2 OS=Homo sapiens GN=CPB2 PE=1 SV=2 - [CBPB2_HUMAN]	61.56	14.66 %	4	5	423	48.4	7.71	>sp|Q96IY4|CBPB2_HUMAN Carboxypeptidase B2 OS=Homo sapiens GN=CPB2 PE=1 SV=2	False	233
Q9BRH9	Zinc finger protein 251 OS=Homo sapiens GN=ZNF251 PE=2 SV=4 - [ZN251_HUMAN]	25.64	1.19 %	1	1	671	75.7	9.17	>sp|Q9BRH9|ZN251_HUMAN Zinc finger protein 251 OS=Homo sapiens GN=ZNF251 PE=2 SV=4	True	234
Q9NPH3	Interleukin-1 receptor accessory protein OS=Homo sapiens GN=IL1RAP PE=1 SV=2 - [IL1AP_HUMAN]	33.28	3.33 %	2	4	570	65.4	8.12	>sp|Q9NPH3|IL1AP_HUMAN Interleukin-1 receptor accessory protein OS=Homo sapiens GN=IL1RAP PE=1 SV=2	True	235
Q9NPH3-2	Isoform 2 of Interleukin-1 receptor accessory protein OS=Homo sapiens GN=IL1RAP - [IL1AP_HUMAN]	33.28	2.81 %	1	1	356	41	7.34	>sp|Q9NPH3-2|IL1AP_HUMAN Isoform 2 of Interleukin-1 receptor accessory protein OS=Homo sapiens GN=IL1RAP	False	235
Q9NPH3-3	Isoform 3 of Interleukin-1 receptor accessory protein OS=Homo sapiens GN=IL1RAP - [IL1AP_HUMAN]	33.28	2.89 %	1	1	346	39.7	6.28	>sp|Q9NPH3-3|IL1AP_HUMAN Isoform 3 of Interleukin-1 receptor accessory protein OS=Homo sapiens GN=IL1RAP	False	235
Q9NPH3-5	Isoform 4 of Interleukin-1 receptor accessory protein OS=Homo sapiens GN=IL1RAP - [IL1AP_HUMAN]	33.28	1.46 %	1	1	687	78.6	7.12	>sp|Q9NPH3-5|IL1AP_HUMAN Isoform 4 of Interleukin-1 receptor accessory protein OS=Homo sapiens GN=IL1RAP	False	235
Q9NZP8	Complement C1r subcomponent-like protein OS=Homo sapiens GN=C1RL PE=1 SV=2 - [C1RL_HUMAN]	128.64	12.11 %	5	6	487	53.5	7.2	>sp|Q9NZP8|C1RL_HUMAN Complement C1r subcomponent-like protein OS=Homo sapiens GN=C1RL PE=1 SV=2	True	236
Q9Y6R7	IgGFc-binding protein OS=Homo sapiens GN=FCGBP PE=1 SV=3 - [FCGBP_HUMAN]	26.75	0.78 %	2	2	5405	571.6	5.34	>sp|Q9Y6R7|FCGBP_HUMAN IgGFc-binding protein OS=Homo sapiens GN=FCGBP PE=1 SV=3	True	236
H7BZ55	Putative ciliary rootlet coiled-coil protein-like 3 protein OS=Homo sapiens PE=5 SV=2 - [CROL3_HUMAN]	22.14	1.47 %	3	3	2252	248.2	5.83	>sp|H7BZ55|CROL3_HUMAN Putative ciliary rootlet coiled-coil protein-like 3 protein OS=Homo sapiens PE=5 SV=2	True	238
A6NI56-2	Isoform 2 of Coiled-coil domain-containing protein 154 OS=Homo sapiens GN=CCDC154 - [CC154_HUMAN]	23.72	1.50 %	1	1	667	75.4	8.24	>sp|A6NI56-2|CC154_HUMAN Isoform 2 of Coiled-coil domain-containing protein 154 OS=Homo sapiens GN=CCDC154	True	239
A6NI56	Coiled-coil domain-containing protein 154 OS=Homo sapiens GN=CCDC154 PE=2 SV=4 - [CC154_HUMAN]	23.72	1.48 %	1	1	674	76	8.38	>sp|A6NI56|CC154_HUMAN Coiled-coil domain-containing protein 154 OS=Homo sapiens GN=CCDC154 PE=2 SV=4	False	239
