# Supplementary material for: PGCA: An algorithm to link protein groups created from MS/MS data
Source: PLoS One. 2017 May 31;12(5):e0177569. doi: 10.1371/journal.pone.0177569 (PMC5451011; doi:10.1371/journal.pone.0177569)
Supplement: S2 File — 12 spectral count-based experiments from 12 plasma samples. (ZIP) [file pone.0177569.s005.zip › S4DataSectral/translated_20170106_PlasmaSIS_02_proteins.txt]

Accession	Description	Score	Coverage	X..Peptides	X..PSMs	X..AAs	MW..kDa.	calc..pI	FASTA.Title.Line	Is.Master.Protein	PGC
P02768	Serum albumin OS=Homo sapiens GN=ALB PE=1 SV=2 - [ALBU_HUMAN]	44566.89	83.91 %	62	1922	609	69.3	6.28	>sp|P02768|ALBU_HUMAN Serum albumin OS=Homo sapiens GN=ALB PE=1 SV=2	True	1
P02768-2	Isoform 2 of Serum albumin OS=Homo sapiens GN=ALB - [ALBU_HUMAN]	33441.36	80.10 %	39	1374	417	47.3	6.35	>sp|P02768-2|ALBU_HUMAN Isoform 2 of Serum albumin OS=Homo sapiens GN=ALB	False	1
P02749	Beta-2-glycoprotein 1 OS=Homo sapiens GN=APOH PE=1 SV=3 - [APOH_HUMAN]	1085.45	64.64 %	18	56	345	38.3	7.97	>sp|P02749|APOH_HUMAN Beta-2-glycoprotein 1 OS=Homo sapiens GN=APOH PE=1 SV=3	True	2
P02774	Vitamin D-binding protein OS=Homo sapiens GN=GC PE=1 SV=1 - [VTDB_HUMAN]	3285.43	76.58 %	35	127	474	52.9	5.54	>sp|P02774|VTDB_HUMAN Vitamin D-binding protein OS=Homo sapiens GN=GC PE=1 SV=1	True	3
P02774-2	Isoform 2 of Vitamin D-binding protein OS=Homo sapiens GN=GC - [VTDB_HUMAN]	2247.25	78.98 %	27	89	352	39.5	5.26	>sp|P02774-2|VTDB_HUMAN Isoform 2 of Vitamin D-binding protein OS=Homo sapiens GN=GC	False	3
P02774-3	Isoform 3 of Vitamin D-binding protein OS=Homo sapiens GN=GC - [VTDB_HUMAN]	3285.43	73.63 %	35	127	493	55.1	5.74	>sp|P02774-3|VTDB_HUMAN Isoform 3 of Vitamin D-binding protein OS=Homo sapiens GN=GC	False	3
P01833	Polymeric immunoglobulin receptor OS=Homo sapiens GN=PIGR PE=1 SV=4 - [PIGR_HUMAN]	38.2	5.50 %	3	3	764	83.2	5.74	>sp|P01833|PIGR_HUMAN Polymeric immunoglobulin receptor OS=Homo sapiens GN=PIGR PE=1 SV=4	True	240
P07996	Thrombospondin-1 OS=Homo sapiens GN=THBS1 PE=1 SV=2 - [TSP1_HUMAN]	254.26	14.96 %	15	17	1170	129.3	4.94	>sp|P07996|TSP1_HUMAN Thrombospondin-1 OS=Homo sapiens GN=THBS1 PE=1 SV=2	True	6
P35442	Thrombospondin-2 OS=Homo sapiens GN=THBS2 PE=1 SV=2 - [TSP2_HUMAN]	31.36	1.19 %	1	2	1172	129.9	4.83	>sp|P35442|TSP2_HUMAN Thrombospondin-2 OS=Homo sapiens GN=THBS2 PE=1 SV=2	False	6
P17936	Insulin-like growth factor-binding protein 3 OS=Homo sapiens GN=IGFBP3 PE=1 SV=2 - [IBP3_HUMAN]	33.17	2.75 %	1	1	291	31.7	8.69	>sp|P17936|IBP3_HUMAN Insulin-like growth factor-binding protein 3 OS=Homo sapiens GN=IGFBP3 PE=1 SV=2	True	7
P17936-2	Isoform 2 of Insulin-like growth factor-binding protein 3 OS=Homo sapiens GN=IGFBP3 - [IBP3_HUMAN]	33.17	2.69 %	1	1	297	32.2	8.62	>sp|P17936-2|IBP3_HUMAN Isoform 2 of Insulin-like growth factor-binding protein 3 OS=Homo sapiens GN=IGFBP3	False	7
P60709	Actin, cytoplasmic 1 OS=Homo sapiens GN=ACTB PE=1 SV=1 - [ACTB_HUMAN]	240.77	44.27 %	13	22	375	41.7	5.48	>sp|P60709|ACTB_HUMAN Actin, cytoplasmic 1 OS=Homo sapiens GN=ACTB PE=1 SV=1	True	8
P62736	Actin, aortic smooth muscle OS=Homo sapiens GN=ACTA2 PE=1 SV=1 - [ACTA_HUMAN]	165	19.63 %	7	11	377	42	5.39	>sp|P62736|ACTA_HUMAN Actin, aortic smooth muscle OS=Homo sapiens GN=ACTA2 PE=1 SV=1	False	8
Q562R1	Beta-actin-like protein 2 OS=Homo sapiens GN=ACTBL2 PE=1 SV=2 - [ACTBL_HUMAN]	103.83	15.96 %	5	10	376	42	5.59	>sp|Q562R1|ACTBL_HUMAN Beta-actin-like protein 2 OS=Homo sapiens GN=ACTBL2 PE=1 SV=2	False	8
P68032	Actin, alpha cardiac muscle 1 OS=Homo sapiens GN=ACTC1 PE=1 SV=1 - [ACTC_HUMAN]	169.08	22.55 %	8	12	377	42	5.39	>sp|P68032|ACTC_HUMAN Actin, alpha cardiac muscle 1 OS=Homo sapiens GN=ACTC1 PE=1 SV=1	False	8
P63261	Actin, cytoplasmic 2 OS=Homo sapiens GN=ACTG1 PE=1 SV=1 - [ACTG_HUMAN]	208.67	39.73 %	12	20	375	41.8	5.48	>sp|P63261|ACTG_HUMAN Actin, cytoplasmic 2 OS=Homo sapiens GN=ACTG1 PE=1 SV=1	False	8
P63267	Actin, gamma-enteric smooth muscle OS=Homo sapiens GN=ACTG2 PE=1 SV=1 - [ACTH_HUMAN]	165	19.68 %	7	11	376	41.8	5.48	>sp|P63267|ACTH_HUMAN Actin, gamma-enteric smooth muscle OS=Homo sapiens GN=ACTG2 PE=1 SV=1	False	8
P68133	Actin, alpha skeletal muscle OS=Homo sapiens GN=ACTA1 PE=1 SV=1 - [ACTS_HUMAN]	169.08	22.55 %	8	12	377	42	5.39	>sp|P68133|ACTS_HUMAN Actin, alpha skeletal muscle OS=Homo sapiens GN=ACTA1 PE=1 SV=1	False	8
Q9BYX7	Putative beta-actin-like protein 3 OS=Homo sapiens GN=POTEKP PE=5 SV=1 - [ACTBM_HUMAN]	57.58	10.67 %	3	5	375	42	6.33	>sp|Q9BYX7|ACTBM_HUMAN Putative beta-actin-like protein 3 OS=Homo sapiens GN=POTEKP PE=5 SV=1	False	8
Q6S8J3	POTE ankyrin domain family member E OS=Homo sapiens GN=POTEE PE=1 SV=3 - [POTEE_HUMAN]	121.06	7.81 %	6	9	1075	121.3	6.2	>sp|Q6S8J3|POTEE_HUMAN POTE ankyrin domain family member E OS=Homo sapiens GN=POTEE PE=1 SV=3	False	8
A5A3E0	POTE ankyrin domain family member F OS=Homo sapiens GN=POTEF PE=1 SV=2 - [POTEF_HUMAN]	119.08	5.67 %	5	7	1075	121.4	6.2	>sp|A5A3E0|POTEF_HUMAN POTE ankyrin domain family member F OS=Homo sapiens GN=POTEF PE=1 SV=2	False	8
P0CG38	POTE ankyrin domain family member I OS=Homo sapiens GN=POTEI PE=3 SV=1 - [POTEI_HUMAN]	90.59	4.19 %	4	4	1075	121.2	6.21	>sp|P0CG38|POTEI_HUMAN POTE ankyrin domain family member I OS=Homo sapiens GN=POTEI PE=3 SV=1	False	8
P0CG39	POTE ankyrin domain family member J OS=Homo sapiens GN=POTEJ PE=3 SV=1 - [POTEJ_HUMAN]	75.54	3.28 %	3	3	1038	117.3	5.97	>sp|P0CG39|POTEJ_HUMAN POTE ankyrin domain family member J OS=Homo sapiens GN=POTEJ PE=3 SV=1	False	8
P63267-2	Isoform 2 of Actin, gamma-enteric smooth muscle OS=Homo sapiens GN=ACTG2 - [ACTH_HUMAN]	147.41	18.92 %	6	9	333	37.1	5.54	>sp|P63267-2|ACTH_HUMAN Isoform 2 of Actin, gamma-enteric smooth muscle OS=Homo sapiens GN=ACTG2	False	8
P04083	Annexin A1 OS=Homo sapiens GN=ANXA1 PE=1 SV=2 - [ANXA1_HUMAN]	20.01	4.62 %	1	1	346	38.7	7.02	>sp|P04083|ANXA1_HUMAN Annexin A1 OS=Homo sapiens GN=ANXA1 PE=1 SV=2	True	241
P04040	Catalase OS=Homo sapiens GN=CAT PE=1 SV=3 - [CATA_HUMAN]	68.12	2.47 %	1	1	527	59.7	7.39	>sp|P04040|CATA_HUMAN Catalase OS=Homo sapiens GN=CAT PE=1 SV=3	True	242
P01023	Alpha-2-macroglobulin OS=Homo sapiens GN=A2M PE=1 SV=3 - [A2MG_HUMAN]	7871.75	69.81 %	75	352	1474	163.2	6.46	>sp|P01023|A2MG_HUMAN Alpha-2-macroglobulin OS=Homo sapiens GN=A2M PE=1 SV=3	True	10
P20742	Pregnancy zone protein OS=Homo sapiens GN=PZP PE=1 SV=4 - [PZP_HUMAN]	1236.17	20.99 %	23	75	1482	163.8	6.38	>sp|P20742|PZP_HUMAN Pregnancy zone protein OS=Homo sapiens GN=PZP PE=1 SV=4	True	11
P20742-2	Isoform 2 of Pregnancy zone protein OS=Homo sapiens GN=PZP - [PZP_HUMAN]	1181.76	22.79 %	21	72	1268	140.3	6.29	>sp|P20742-2|PZP_HUMAN Isoform 2 of Pregnancy zone protein OS=Homo sapiens GN=PZP	False	11
P61769	Beta-2-microglobulin OS=Homo sapiens GN=B2M PE=1 SV=1 - [B2MG_HUMAN]	32.19	18.49 %	1	1	119	13.7	6.52	>sp|P61769|B2MG_HUMAN Beta-2-microglobulin OS=Homo sapiens GN=B2M PE=1 SV=1	True	13
Q8WZ42-11	Isoform 11 of Titin OS=Homo sapiens GN=TTN - [TITIN_HUMAN]	0	0.36 %	10	11	33423	3711.3	6.52	>sp|Q8WZ42-11|TITIN_HUMAN Isoform 11 of Titin OS=Homo sapiens GN=TTN	True	243
Q8WZ42	Titin OS=Homo sapiens GN=TTN PE=1 SV=4 - [TITIN_HUMAN]	0	0.35 %	10	11	34350	3813.7	6.35	>sp|Q8WZ42|TITIN_HUMAN Titin OS=Homo sapiens GN=TTN PE=1 SV=4	False	243
Q8WZ42-10	Isoform 10 of Titin OS=Homo sapiens GN=TTN - [TITIN_HUMAN]	0	0.42 %	9	9	27051	3004.9	6.76	>sp|Q8WZ42-10|TITIN_HUMAN Isoform 10 of Titin OS=Homo sapiens GN=TTN	False	243
Q8WZ42-2	Isoform 2 of Titin OS=Homo sapiens GN=TTN - [TITIN_HUMAN]	0	0.35 %	10	11	34258	3803.3	6.34	>sp|Q8WZ42-2|TITIN_HUMAN Isoform 2 of Titin OS=Homo sapiens GN=TTN	False	243
Q8WZ42-3	Isoform 3 of Titin OS=Homo sapiens GN=TTN - [TITIN_HUMAN]	0	0.42 %	9	9	26926	2991.1	6.74	>sp|Q8WZ42-3|TITIN_HUMAN Isoform 3 of Titin OS=Homo sapiens GN=TTN	False	243
Q8WZ42-4	Isoform 4 of Titin OS=Homo sapiens GN=TTN - [TITIN_HUMAN]	0	0.36 %	10	11	33445	3713.7	6.52	>sp|Q8WZ42-4|TITIN_HUMAN Isoform 4 of Titin OS=Homo sapiens GN=TTN	False	243
Q8WZ42-5	Isoform 5 of Titin OS=Homo sapiens GN=TTN - [TITIN_HUMAN]	0	0.35 %	9	9	32900	3650.8	6.46	>sp|Q8WZ42-5|TITIN_HUMAN Isoform 5 of Titin OS=Homo sapiens GN=TTN	False	243
Q8WZ42-7	Isoform 7 of Titin OS=Homo sapiens GN=TTN - [TITIN_HUMAN]	0	0.36 %	10	11	33615	3732.3	6.51	>sp|Q8WZ42-7|TITIN_HUMAN Isoform 7 of Titin OS=Homo sapiens GN=TTN	False	243
Q8WZ42-8	Isoform 8 of Titin OS=Homo sapiens GN=TTN - [TITIN_HUMAN]	0	0.35 %	10	11	34475	3827.5	6.35	>sp|Q8WZ42-8|TITIN_HUMAN Isoform 8 of Titin OS=Homo sapiens GN=TTN	False	243
Q8WZ42-9	Isoform 9 of Titin OS=Homo sapiens GN=TTN - [TITIN_HUMAN]	0	0.42 %	9	9	27118	3012.1	6.71	>sp|Q8WZ42-9|TITIN_HUMAN Isoform 9 of Titin OS=Homo sapiens GN=TTN	False	243
Q8WZ42-12	Isoform 12 of Titin OS=Homo sapiens GN=TTN - [TITIN_HUMAN]	0	0.34 %	10	11	35991	3992.1	6.39	>sp|Q8WZ42-12|TITIN_HUMAN Isoform 12 of Titin OS=Homo sapiens GN=TTN	False	243
Q8WZ42-13	Isoform 13 of Titin OS=Homo sapiens GN=TTN - [TITIN_HUMAN]	0	0.35 %	10	11	34484	3828.7	6.34	>sp|Q8WZ42-13|TITIN_HUMAN Isoform 13 of Titin OS=Homo sapiens GN=TTN	False	243
P04114	Apolipoprotein B-100 OS=Homo sapiens GN=APOB PE=1 SV=2 - [APOB_HUMAN]	6152.22	44.93 %	169	314	4563	515.3	7.05	>sp|P04114|APOB_HUMAN Apolipoprotein B-100 OS=Homo sapiens GN=APOB PE=1 SV=2	True	14
Q9ULV0	Unconventional myosin-Vb OS=Homo sapiens GN=MYO5B PE=1 SV=3 - [MYO5B_HUMAN]	32.27	0.49 %	1	1	1848	213.5	7.2	>sp|Q9ULV0|MYO5B_HUMAN Unconventional myosin-Vb OS=Homo sapiens GN=MYO5B PE=1 SV=3	True	244
P04406-2	Isoform 2 of Glyceraldehyde-3-phosphate dehydrogenase OS=Homo sapiens GN=GAPDH - [G3P_HUMAN]	51.27	15.70 %	3	3	293	31.5	7.61	>sp|P04406-2|G3P_HUMAN Isoform 2 of Glyceraldehyde-3-phosphate dehydrogenase OS=Homo sapiens GN=GAPDH	True	245
P04406	Glyceraldehyde-3-phosphate dehydrogenase OS=Homo sapiens GN=GAPDH PE=1 SV=3 - [G3P_HUMAN]	51.27	13.73 %	3	3	335	36	8.46	>sp|P04406|G3P_HUMAN Glyceraldehyde-3-phosphate dehydrogenase OS=Homo sapiens GN=GAPDH PE=1 SV=3	False	245
O14556	Glyceraldehyde-3-phosphate dehydrogenase, testis-specific OS=Homo sapiens GN=GAPDHS PE=1 SV=2 - [G3PT_HUMAN]	20.79	1.72 %	1	1	408	44.5	8.19	>sp|O14556|G3PT_HUMAN Glyceraldehyde-3-phosphate dehydrogenase, testis-specific OS=Homo sapiens GN=GAPDHS PE=1 SV=2	False	245
P32119	Peroxiredoxin-2 OS=Homo sapiens GN=PRDX2 PE=1 SV=5 - [PRDX2_HUMAN]	22.03	4.04 %	1	1	198	21.9	5.97	>sp|P32119|PRDX2_HUMAN Peroxiredoxin-2 OS=Homo sapiens GN=PRDX2 PE=1 SV=5	True	15
P02751-10	Isoform 10 of Fibronectin OS=Homo sapiens GN=FN1 - [FINC_HUMAN]	1031.61	24.26 %	40	53	2176	239.5	5.88	>sp|P02751-10|FINC_HUMAN Isoform 10 of Fibronectin OS=Homo sapiens GN=FN1	True	16
P02751	Fibronectin OS=Homo sapiens GN=FN1 PE=1 SV=4 - [FINC_HUMAN]	1031.61	22.13 %	40	53	2386	262.5	5.71	>sp|P02751|FINC_HUMAN Fibronectin OS=Homo sapiens GN=FN1 PE=1 SV=4	False	16
P02751-17	Isoform 17 of Fibronectin OS=Homo sapiens GN=FN1 - [FINC_HUMAN]	1031.61	22.66 %	40	53	2330	256.3	5.8	>sp|P02751-17|FINC_HUMAN Isoform 17 of Fibronectin OS=Homo sapiens GN=FN1	False	16
P02751-11	Isoform 11 of Fibronectin OS=Homo sapiens GN=FN1 - [FINC_HUMAN]	1031.61	22.13 %	40	53	2386	262.2	5.59	>sp|P02751-11|FINC_HUMAN Isoform 11 of Fibronectin OS=Homo sapiens GN=FN1	False	16
P02751-12	Isoform 12 of Fibronectin OS=Homo sapiens GN=FN1 - [FINC_HUMAN]	1004.5	24.00 %	37	50	2008	221.2	6.18	>sp|P02751-12|FINC_HUMAN Isoform 12 of Fibronectin OS=Homo sapiens GN=FN1	False	16
P02751-13	Isoform 13 of Fibronectin OS=Homo sapiens GN=FN1 - [FINC_HUMAN]	1031.61	23.29 %	40	53	2267	249.2	5.62	>sp|P02751-13|FINC_HUMAN Isoform 13 of Fibronectin OS=Homo sapiens GN=FN1	False	16
P02751-14	Isoform 14 of Fibronectin OS=Homo sapiens GN=FN1 - [FINC_HUMAN]	1031.61	23.31 %	40	53	2265	249.2	5.99	>sp|P02751-14|FINC_HUMAN Isoform 14 of Fibronectin OS=Homo sapiens GN=FN1	False	16
P02751-15	Isoform 15 of Fibronectin OS=Homo sapiens GN=FN1 - [FINC_HUMAN]	1031.61	21.32 %	40	53	2477	272.2	5.5	>sp|P02751-15|FINC_HUMAN Isoform 15 of Fibronectin OS=Homo sapiens GN=FN1	False	16
P02751-3	Isoform 3 of Fibronectin OS=Homo sapiens GN=FN1 - [FINC_HUMAN]	1031.61	22.42 %	40	53	2355	259.1	5.73	>sp|P02751-3|FINC_HUMAN Isoform 3 of Fibronectin OS=Homo sapiens GN=FN1	False	16
P02751-4	Isoform 4 of Fibronectin OS=Homo sapiens GN=FN1 - [FINC_HUMAN]	778.79	21.37 %	34	45	2031	222.8	5.68	>sp|P02751-4|FINC_HUMAN Isoform 4 of Fibronectin OS=Homo sapiens GN=FN1	False	16
P02751-5	Isoform 5 of Fibronectin OS=Homo sapiens GN=FN1 - [FINC_HUMAN]	1003.31	23.25 %	39	51	2211	243.2	5.74	>sp|P02751-5|FINC_HUMAN Isoform 5 of Fibronectin OS=Homo sapiens GN=FN1	False	16
P02751-6	Isoform 6 of Fibronectin OS=Homo sapiens GN=FN1 - [FINC_HUMAN]	991.25	23.49 %	39	52	2184	240.4	5.69	>sp|P02751-6|FINC_HUMAN Isoform 6 of Fibronectin OS=Homo sapiens GN=FN1	False	16
P02751-7	Isoform 7 of Fibronectin OS=Homo sapiens GN=FN1 - [FINC_HUMAN]	1031.61	21.59 %	40	53	2446	268.7	5.53	>sp|P02751-7|FINC_HUMAN Isoform 7 of Fibronectin OS=Homo sapiens GN=FN1	False	16
P02751-8	Isoform 8 of Fibronectin OS=Homo sapiens GN=FN1 - [FINC_HUMAN]	1031.61	23.00 %	40	53	2296	252.7	5.94	>sp|P02751-8|FINC_HUMAN Isoform 8 of Fibronectin OS=Homo sapiens GN=FN1	False	16
P02751-9	Isoform 9 of Fibronectin OS=Homo sapiens GN=FN1 - [FINC_HUMAN]	1031.61	23.57 %	40	53	2240	246.5	6.06	>sp|P02751-9|FINC_HUMAN Isoform 9 of Fibronectin OS=Homo sapiens GN=FN1	False	16
P02751-2	Isoform 2 of Fibronectin OS=Homo sapiens GN=FN1 - [FINC_HUMAN]	307.84	24.61 %	13	16	642	71.9	7.03	>sp|P02751-2|FINC_HUMAN Isoform 2 of Fibronectin OS=Homo sapiens GN=FN1	False	16
P02751-16	Isoform 16 of Fibronectin OS=Homo sapiens GN=FN1 - [FINC_HUMAN]	353.72	28.31 %	15	18	657	73.7	7.23	>sp|P02751-16|FINC_HUMAN Isoform 16 of Fibronectin OS=Homo sapiens GN=FN1	False	16
P0C0L5	Complement C4-B OS=Homo sapiens GN=C4B PE=1 SV=2 - [CO4B_HUMAN]	3235.64	52.12 %	67	148	1744	192.6	7.27	>sp|P0C0L5|CO4B_HUMAN Complement C4-B OS=Homo sapiens GN=C4B PE=1 SV=2	True	17
Q06033-2	Isoform 2 of Inter-alpha-trypsin inhibitor heavy chain H3 OS=Homo sapiens GN=ITIH3 - [ITIH3_HUMAN]	90.96	7.34 %	4	4	886	99.3	5.8	>sp|Q06033-2|ITIH3_HUMAN Isoform 2 of Inter-alpha-trypsin inhibitor heavy chain H3 OS=Homo sapiens GN=ITIH3	True	18
Q06033	Inter-alpha-trypsin inhibitor heavy chain H3 OS=Homo sapiens GN=ITIH3 PE=1 SV=2 - [ITIH3_HUMAN]	90.96	7.30 %	4	4	890	99.8	5.74	>sp|Q06033|ITIH3_HUMAN Inter-alpha-trypsin inhibitor heavy chain H3 OS=Homo sapiens GN=ITIH3 PE=1 SV=2	False	18
P06733-2	Isoform MBP-1 of Alpha-enolase OS=Homo sapiens GN=ENO1 - [ENOA_HUMAN]	31.06	4.40 %	1	1	341	36.9	6.28	>sp|P06733-2|ENOA_HUMAN Isoform MBP-1 of Alpha-enolase OS=Homo sapiens GN=ENO1	True	246
P06733	Alpha-enolase OS=Homo sapiens GN=ENO1 PE=1 SV=2 - [ENOA_HUMAN]	31.06	3.46 %	1	1	434	47.1	7.39	>sp|P06733|ENOA_HUMAN Alpha-enolase OS=Homo sapiens GN=ENO1 PE=1 SV=2	False	246
P13929	Beta-enolase OS=Homo sapiens GN=ENO3 PE=1 SV=5 - [ENOB_HUMAN]	31.06	3.46 %	1	1	434	47	7.71	>sp|P13929|ENOB_HUMAN Beta-enolase OS=Homo sapiens GN=ENO3 PE=1 SV=5	False	246
P13929-3	Isoform 3 of Beta-enolase OS=Homo sapiens GN=ENO3 - [ENOB_HUMAN]	31.06	3.84 %	1	1	391	42.2	7.97	>sp|P13929-3|ENOB_HUMAN Isoform 3 of Beta-enolase OS=Homo sapiens GN=ENO3	False	246
P13929-2	Isoform 2 of Beta-enolase OS=Homo sapiens GN=ENO3 - [ENOB_HUMAN]	31.06	3.69 %	1	1	406	44.1	7.69	>sp|P13929-2|ENOB_HUMAN Isoform 2 of Beta-enolase OS=Homo sapiens GN=ENO3	False	246
P21589-2	Isoform 2 of 5'-nucleotidase OS=Homo sapiens GN=NT5E - [5NTD_HUMAN]	23.23	5.34 %	1	1	524	57.9	6.98	>sp|P21589-2|5NTD_HUMAN Isoform 2 of 5'-nucleotidase OS=Homo sapiens GN=NT5E	True	247
P21589	5'-nucleotidase OS=Homo sapiens GN=NT5E PE=1 SV=1 - [5NTD_HUMAN]	23.23	4.88 %	1	1	574	63.3	7.03	>sp|P21589|5NTD_HUMAN 5'-nucleotidase OS=Homo sapiens GN=NT5E PE=1 SV=1	False	247
P02647	Apolipoprotein A-I OS=Homo sapiens GN=APOA1 PE=1 SV=1 - [APOA1_HUMAN]	2780.48	85.77 %	31	131	267	30.8	5.76	>sp|P02647|APOA1_HUMAN Apolipoprotein A-I OS=Homo sapiens GN=APOA1 PE=1 SV=1	True	19
P16070-15	Isoform 15 of CD44 antigen OS=Homo sapiens GN=CD44 - [CD44_HUMAN]	38.93	4.08 %	1	1	294	32.1	5.21	>sp|P16070-15|CD44_HUMAN Isoform 15 of CD44 antigen OS=Homo sapiens GN=CD44	True	248
P16070	CD44 antigen OS=Homo sapiens GN=CD44 PE=1 SV=3 - [CD44_HUMAN]	38.93	1.62 %	1	1	742	81.5	5.33	>sp|P16070|CD44_HUMAN CD44 antigen OS=Homo sapiens GN=CD44 PE=1 SV=3	False	248
P16070-10	Isoform 10 of CD44 antigen OS=Homo sapiens GN=CD44 - [CD44_HUMAN]	38.93	2.43 %	1	1	493	53.4	5.4	>sp|P16070-10|CD44_HUMAN Isoform 10 of CD44 antigen OS=Homo sapiens GN=CD44	False	248
P16070-11	Isoform 11 of CD44 antigen OS=Homo sapiens GN=CD44 - [CD44_HUMAN]	38.93	2.80 %	1	1	429	46.5	5.74	>sp|P16070-11|CD44_HUMAN Isoform 11 of CD44 antigen OS=Homo sapiens GN=CD44	False	248
P16070-12	Isoform 12 of CD44 antigen OS=Homo sapiens GN=CD44 - [CD44_HUMAN]	38.93	3.32 %	1	1	361	39.4	5.41	>sp|P16070-12|CD44_HUMAN Isoform 12 of CD44 antigen OS=Homo sapiens GN=CD44	False	248
P16070-13	Isoform 13 of CD44 antigen OS=Homo sapiens GN=CD44 - [CD44_HUMAN]	38.93	2.82 %	1	1	425	46.2	5.16	>sp|P16070-13|CD44_HUMAN Isoform 13 of CD44 antigen OS=Homo sapiens GN=CD44	False	248
P16070-14	Isoform 14 of CD44 antigen OS=Homo sapiens GN=CD44 - [CD44_HUMAN]	38.93	3.03 %	1	1	396	43.1	5.35	>sp|P16070-14|CD44_HUMAN Isoform 14 of CD44 antigen OS=Homo sapiens GN=CD44	False	248
P16070-16	Isoform 16 of CD44 antigen OS=Homo sapiens GN=CD44 - [CD44_HUMAN]	38.93	1.80 %	1	1	668	73.1	5.43	>sp|P16070-16|CD44_HUMAN Isoform 16 of CD44 antigen OS=Homo sapiens GN=CD44	False	248
P16070-17	Isoform 17 of CD44 antigen OS=Homo sapiens GN=CD44 - [CD44_HUMAN]	38.93	1.74 %	1	1	691	75.9	5.31	>sp|P16070-17|CD44_HUMAN Isoform 17 of CD44 antigen OS=Homo sapiens GN=CD44	False	248
P16070-18	Isoform 18 of CD44 antigen OS=Homo sapiens GN=CD44 - [CD44_HUMAN]	38.93	3.53 %	1	1	340	37.3	5.52	>sp|P16070-18|CD44_HUMAN Isoform 18 of CD44 antigen OS=Homo sapiens GN=CD44	False	248
P16070-3	Isoform 3 of CD44 antigen OS=Homo sapiens GN=CD44 - [CD44_HUMAN]	38.93	1.69 %	1	1	711	77.9	5.44	>sp|P16070-3|CD44_HUMAN Isoform 3 of CD44 antigen OS=Homo sapiens GN=CD44	False	248
P16070-4	Isoform 4 of CD44 antigen OS=Homo sapiens GN=CD44 - [CD44_HUMAN]	38.93	1.72 %	1	1	699	76.6	5.27	>sp|P16070-4|CD44_HUMAN Isoform 4 of CD44 antigen OS=Homo sapiens GN=CD44	False	248
P16070-5	Isoform 5 of CD44 antigen OS=Homo sapiens GN=CD44 - [CD44_HUMAN]	38.93	1.63 %	1	1	734	80.7	5.33	>sp|P16070-5|CD44_HUMAN Isoform 5 of CD44 antigen OS=Homo sapiens GN=CD44	False	248
P16070-6	Isoform 6 of CD44 antigen OS=Homo sapiens GN=CD44 - [CD44_HUMAN]	38.93	1.72 %	1	1	699	76.7	5.31	>sp|P16070-6|CD44_HUMAN Isoform 6 of CD44 antigen OS=Homo sapiens GN=CD44	False	248
P16070-7	Isoform 7 of CD44 antigen OS=Homo sapiens GN=CD44 - [CD44_HUMAN]	38.93	1.68 %	1	1	713	78.4	5.44	>sp|P16070-7|CD44_HUMAN Isoform 7 of CD44 antigen OS=Homo sapiens GN=CD44	False	248
P16070-8	Isoform 8 of CD44 antigen OS=Homo sapiens GN=CD44 - [CD44_HUMAN]	38.93	1.78 %	1	1	674	74.3	5.2	>sp|P16070-8|CD44_HUMAN Isoform 8 of CD44 antigen OS=Homo sapiens GN=CD44	False	248
P16070-9	Isoform 9 of CD44 antigen OS=Homo sapiens GN=CD44 - [CD44_HUMAN]	38.93	1.78 %	1	1	675	74.2	5.25	>sp|P16070-9|CD44_HUMAN Isoform 9 of CD44 antigen OS=Homo sapiens GN=CD44	False	248
P07737	Profilin-1 OS=Homo sapiens GN=PFN1 PE=1 SV=2 - [PROF1_HUMAN]	64.08	39.29 %	4	4	140	15	8.27	>sp|P07737|PROF1_HUMAN Profilin-1 OS=Homo sapiens GN=PFN1 PE=1 SV=2	True	20
P07477	Trypsin-1 OS=Homo sapiens GN=PRSS1 PE=1 SV=1 - [TRY1_HUMAN]	292.79	7.29 %	2	16	247	26.5	6.51	>sp|P07477|TRY1_HUMAN Trypsin-1 OS=Homo sapiens GN=PRSS1 PE=1 SV=1	True	21
CON_P00761	P00761 TRYP_PIG Trypsin - Sus scrofa (Pig).	45.14	3.46 %	1	5	231	24.4	7.18	>CON_P00761|P00761 TRYP_PIG Trypsin - Sus scrofa (Pig).	False	21
Q9BYE2	Transmembrane protease serine 13 OS=Homo sapiens GN=TMPRSS13 PE=2 SV=3 - [TMPSD_HUMAN]	45.14	1.38 %	1	5	581	62.7	8.63	>sp|Q9BYE2|TMPSD_HUMAN Transmembrane protease serine 13 OS=Homo sapiens GN=TMPRSS13 PE=2 SV=3	False	21
Q9BYE2-2	Isoform 2 of Transmembrane protease serine 13 OS=Homo sapiens GN=TMPRSS13 - [TMPSD_HUMAN]	45.14	1.43 %	1	5	558	60.3	8.56	>sp|Q9BYE2-2|TMPSD_HUMAN Isoform 2 of Transmembrane protease serine 13 OS=Homo sapiens GN=TMPRSS13	False	21
Q9BYE2-3	Isoform 3 of Transmembrane protease serine 13 OS=Homo sapiens GN=TMPRSS13 - [TMPSD_HUMAN]	45.14	1.52 %	1	5	527	57.1	8.6	>sp|Q9BYE2-3|TMPSD_HUMAN Isoform 3 of Transmembrane protease serine 13 OS=Homo sapiens GN=TMPRSS13	False	21
Q9BYE2-5	Isoform 5 of Transmembrane protease serine 13 OS=Homo sapiens GN=TMPRSS13 - [TMPSD_HUMAN]	45.14	1.47 %	1	5	546	58.8	8.53	>sp|Q9BYE2-5|TMPSD_HUMAN Isoform 5 of Transmembrane protease serine 13 OS=Homo sapiens GN=TMPRSS13	False	21
P00450	Ceruloplasmin OS=Homo sapiens GN=CP PE=1 SV=1 - [CERU_HUMAN]	2490.35	53.80 %	44	112	1065	122.1	5.72	>sp|P00450|CERU_HUMAN Ceruloplasmin OS=Homo sapiens GN=CP PE=1 SV=1	True	22
P14923	Junction plakoglobin OS=Homo sapiens GN=JUP PE=1 SV=3 - [PLAK_HUMAN]	26.65	0.94 %	1	1	745	81.7	6.14	>sp|P14923|PLAK_HUMAN Junction plakoglobin OS=Homo sapiens GN=JUP PE=1 SV=3	True	249
P35222	Catenin beta-1 OS=Homo sapiens GN=CTNNB1 PE=1 SV=1 - [CTNB1_HUMAN]	26.65	0.90 %	1	1	781	85.4	5.86	>sp|P35222|CTNB1_HUMAN Catenin beta-1 OS=Homo sapiens GN=CTNNB1 PE=1 SV=1	False	249
B9A064	Immunoglobulin lambda-like polypeptide 5 OS=Homo sapiens GN=IGLL5 PE=2 SV=2 - [IGLL5_HUMAN]	1556.79	39.72 %	6	70	214	23	8.84	>sp|B9A064|IGLL5_HUMAN Immunoglobulin lambda-like polypeptide 5 OS=Homo sapiens GN=IGLL5 PE=2 SV=2	True	23
P0CG04	Ig lambda-1 chain C regions OS=Homo sapiens GN=IGLC1 PE=1 SV=1 - [LAC1_HUMAN]	1371.13	72.64 %	5	60	106	11.3	7.87	>sp|P0CG04|LAC1_HUMAN Ig lambda-1 chain C regions OS=Homo sapiens GN=IGLC1 PE=1 SV=1	False	23
P13796	Plastin-2 OS=Homo sapiens GN=LCP1 PE=1 SV=6 - [PLSL_HUMAN]	29.99	1.28 %	1	1	627	70.2	5.43	>sp|P13796|PLSL_HUMAN Plastin-2 OS=Homo sapiens GN=LCP1 PE=1 SV=6	True	250
P49790	Nuclear pore complex protein Nup153 OS=Homo sapiens GN=NUP153 PE=1 SV=2 - [NU153_HUMAN]	0	0.61 %	1	2	1475	153.8	8.73	>sp|P49790|NU153_HUMAN Nuclear pore complex protein Nup153 OS=Homo sapiens GN=NUP153 PE=1 SV=2	True	251
P00918	Carbonic anhydrase 2 OS=Homo sapiens GN=CA2 PE=1 SV=2 - [CAH2_HUMAN]	48.45	3.46 %	1	1	260	29.2	7.4	>sp|P00918|CAH2_HUMAN Carbonic anhydrase 2 OS=Homo sapiens GN=CA2 PE=1 SV=2	True	252
P06396-2	Isoform 2 of Gelsolin OS=Homo sapiens GN=GSN - [GELS_HUMAN]	998.94	47.47 %	22	40	731	80.6	5.85	>sp|P06396-2|GELS_HUMAN Isoform 2 of Gelsolin OS=Homo sapiens GN=GSN	True	6
P06396	Gelsolin OS=Homo sapiens GN=GSN PE=1 SV=1 - [GELS_HUMAN]	998.94	44.37 %	22	40	782	85.6	6.28	>sp|P06396|GELS_HUMAN Gelsolin OS=Homo sapiens GN=GSN PE=1 SV=1	False	6
P06396-3	Isoform 3 of Gelsolin OS=Homo sapiens GN=GSN - [GELS_HUMAN]	998.94	46.77 %	22	40	742	81.9	5.85	>sp|P06396-3|GELS_HUMAN Isoform 3 of Gelsolin OS=Homo sapiens GN=GSN	False	6
P19827	Inter-alpha-trypsin inhibitor heavy chain H1 OS=Homo sapiens GN=ITIH1 PE=1 SV=3 - [ITIH1_HUMAN]	1328.63	33.26 %	22	54	911	101.3	6.79	>sp|P19827|ITIH1_HUMAN Inter-alpha-trypsin inhibitor heavy chain H1 OS=Homo sapiens GN=ITIH1 PE=1 SV=3	True	26
P19827-2	Isoform 2 of Inter-alpha-trypsin inhibitor heavy chain H1 OS=Homo sapiens GN=ITIH1 - [ITIH1_HUMAN]	929.91	30.43 %	17	43	769	86.1	6.48	>sp|P19827-2|ITIH1_HUMAN Isoform 2 of Inter-alpha-trypsin inhibitor heavy chain H1 OS=Homo sapiens GN=ITIH1	False	26
P19827-3	Isoform 3 of Inter-alpha-trypsin inhibitor heavy chain H1 OS=Homo sapiens GN=ITIH1 - [ITIH1_HUMAN]	615.57	23.76 %	10	28	623	69.5	5.92	>sp|P19827-3|ITIH1_HUMAN Isoform 3 of Inter-alpha-trypsin inhibitor heavy chain H1 OS=Homo sapiens GN=ITIH1	False	26
P02750	Leucine-rich alpha-2-glycoprotein OS=Homo sapiens GN=LRG1 PE=1 SV=2 - [A2GL_HUMAN]	337.84	45.24 %	11	18	347	38.2	6.95	>sp|P02750|A2GL_HUMAN Leucine-rich alpha-2-glycoprotein OS=Homo sapiens GN=LRG1 PE=1 SV=2	True	27
P01024	Complement C3 OS=Homo sapiens GN=C3 PE=1 SV=2 - [CO3_HUMAN]	11190.53	81.96 %	123	507	1663	187	6.4	>sp|P01024|CO3_HUMAN Complement C3 OS=Homo sapiens GN=C3 PE=1 SV=2	True	28
O95568	Histidine protein methyltransferase 1 homolog OS=Homo sapiens GN=METTL18 PE=1 SV=1 - [MET18_HUMAN]	41.41	1.88 %	1	1	372	42.1	6.76	>sp|O95568|MET18_HUMAN Histidine protein methyltransferase 1 homolog OS=Homo sapiens GN=METTL18 PE=1 SV=1	False	28
P02765	Alpha-2-HS-glycoprotein OS=Homo sapiens GN=AHSG PE=1 SV=1 - [FETUA_HUMAN]	1684.64	51.50 %	14	70	367	39.3	5.72	>sp|P02765|FETUA_HUMAN Alpha-2-HS-glycoprotein OS=Homo sapiens GN=AHSG PE=1 SV=1	True	29
P01008	Antithrombin-III OS=Homo sapiens GN=SERPINC1 PE=1 SV=1 - [ANT3_HUMAN]	1193.46	58.62 %	25	71	464	52.6	6.71	>sp|P01008|ANT3_HUMAN Antithrombin-III OS=Homo sapiens GN=SERPINC1 PE=1 SV=1	True	30
P02675	Fibrinogen beta chain OS=Homo sapiens GN=FGB PE=1 SV=2 - [FIBB_HUMAN]	3869.31	73.93 %	35	153	491	55.9	8.27	>sp|P02675|FIBB_HUMAN Fibrinogen beta chain OS=Homo sapiens GN=FGB PE=1 SV=2	True	31
P07225	Vitamin K-dependent protein S OS=Homo sapiens GN=PROS1 PE=1 SV=1 - [PROS_HUMAN]	291	23.67 %	14	20	676	75.1	5.67	>sp|P07225|PROS_HUMAN Vitamin K-dependent protein S OS=Homo sapiens GN=PROS1 PE=1 SV=1	True	32
Q9UGM5	Fetuin-B OS=Homo sapiens GN=FETUB PE=1 SV=2 - [FETUB_HUMAN]	74.2	14.92 %	5	6	382	42	6.83	>sp|Q9UGM5|FETUB_HUMAN Fetuin-B OS=Homo sapiens GN=FETUB PE=1 SV=2	True	121
Q9UGM5-2	Isoform 2 of Fetuin-B OS=Homo sapiens GN=FETUB - [FETUB_HUMAN]	66.95	13.33 %	4	5	345	37.8	7.11	>sp|Q9UGM5-2|FETUB_HUMAN Isoform 2 of Fetuin-B OS=Homo sapiens GN=FETUB	False	121
P15169	Carboxypeptidase N catalytic chain OS=Homo sapiens GN=CPN1 PE=1 SV=1 - [CBPN_HUMAN]	132.5	15.50 %	7	8	458	52.3	7.34	>sp|P15169|CBPN_HUMAN Carboxypeptidase N catalytic chain OS=Homo sapiens GN=CPN1 PE=1 SV=1	True	33
P68871	Hemoglobin subunit beta OS=Homo sapiens GN=HBB PE=1 SV=2 - [HBB_HUMAN]	851.52	93.88 %	13	35	147	16	7.28	>sp|P68871|HBB_HUMAN Hemoglobin subunit beta OS=Homo sapiens GN=HBB PE=1 SV=2	True	34
P02100	Hemoglobin subunit epsilon OS=Homo sapiens GN=HBE1 PE=1 SV=2 - [HBE_HUMAN]	65.14	6.80 %	1	2	147	16.2	8.63	>sp|P02100|HBE_HUMAN Hemoglobin subunit epsilon OS=Homo sapiens GN=HBE1 PE=1 SV=2	False	34
P69891	Hemoglobin subunit gamma-1 OS=Homo sapiens GN=HBG1 PE=1 SV=2 - [HBG1_HUMAN]	65.14	6.80 %	1	2	147	16.1	7.2	>sp|P69891|HBG1_HUMAN Hemoglobin subunit gamma-1 OS=Homo sapiens GN=HBG1 PE=1 SV=2	False	34
P69892	Hemoglobin subunit gamma-2 OS=Homo sapiens GN=HBG2 PE=1 SV=2 - [HBG2_HUMAN]	65.14	6.80 %	1	2	147	16.1	7.2	>sp|P69892|HBG2_HUMAN Hemoglobin subunit gamma-2 OS=Homo sapiens GN=HBG2 PE=1 SV=2	False	34
P02042	Hemoglobin subunit delta OS=Homo sapiens GN=HBD PE=1 SV=2 - [HBD_HUMAN]	421.02	48.30 %	7	12	147	16	8.05	>sp|P02042|HBD_HUMAN Hemoglobin subunit delta OS=Homo sapiens GN=HBD PE=1 SV=2	True	35
P01765	Ig heavy chain V-III region TIL OS=Homo sapiens PE=1 SV=1 - [HV304_HUMAN]	283.6	26.09 %	2	14	115	12.3	9.13	>sp|P01765|HV304_HUMAN Ig heavy chain V-III region TIL OS=Homo sapiens PE=1 SV=1	True	36
P01774	Ig heavy chain V-III region POM OS=Homo sapiens PE=1 SV=1 - [HV313_HUMAN]	177.02	15.97 %	1	11	119	12.9	7.99	>sp|P01774|HV313_HUMAN Ig heavy chain V-III region POM OS=Homo sapiens PE=1 SV=1	False	36
P01776	Ig heavy chain V-III region WAS OS=Homo sapiens PE=1 SV=1 - [HV315_HUMAN]	177.02	16.24 %	1	11	117	13.1	7.99	>sp|P01776|HV315_HUMAN Ig heavy chain V-III region WAS OS=Homo sapiens PE=1 SV=1	False	36
P04004	Vitronectin OS=Homo sapiens GN=VTN PE=1 SV=1 - [VTNC_HUMAN]	581.52	36.19 %	15	39	478	54.3	5.8	>sp|P04004|VTNC_HUMAN Vitronectin OS=Homo sapiens GN=VTN PE=1 SV=1	True	37
P01769	Ig heavy chain V-III region GA OS=Homo sapiens PE=1 SV=1 - [HV308_HUMAN]	77.88	15.57 %	1	7	122	13.2	9.77	>sp|P01769|HV308_HUMAN Ig heavy chain V-III region GA OS=Homo sapiens PE=1 SV=1	True	38
P01768	Ig heavy chain V-III region CAM OS=Homo sapiens PE=1 SV=1 - [HV307_HUMAN]	156.13	23.77 %	4	8	122	13.7	9.63	>sp|P01768|HV307_HUMAN Ig heavy chain V-III region CAM OS=Homo sapiens PE=1 SV=1	True	39
P01763	Ig heavy chain V-III region WEA OS=Homo sapiens PE=1 SV=1 - [HV302_HUMAN]	143.28	35.96 %	3	7	114	12.2	8.5	>sp|P01763|HV302_HUMAN Ig heavy chain V-III region WEA OS=Homo sapiens PE=1 SV=1	True	40
P01766	Ig heavy chain V-III region BRO OS=Homo sapiens PE=1 SV=1 - [HV305_HUMAN]	438	25.00 %	2	17	120	13.2	6.57	>sp|P01766|HV305_HUMAN Ig heavy chain V-III region BRO OS=Homo sapiens PE=1 SV=1	True	41
P01777	Ig heavy chain V-III region TEI OS=Homo sapiens PE=1 SV=1 - [HV316_HUMAN]	368.51	15.97 %	1	15	119	12.8	8.5	>sp|P01777|HV316_HUMAN Ig heavy chain V-III region TEI OS=Homo sapiens PE=1 SV=1	False	41
P01767	Ig heavy chain V-III region BUT OS=Homo sapiens PE=1 SV=1 - [HV306_HUMAN]	125.41	35.65 %	3	11	115	12.4	9.25	>sp|P01767|HV306_HUMAN Ig heavy chain V-III region BUT OS=Homo sapiens PE=1 SV=1	True	42
P01781	Ig heavy chain V-III region GAL OS=Homo sapiens PE=1 SV=1 - [HV320_HUMAN]	115.81	26.72 %	3	6	116	12.7	8.48	>sp|P01781|HV320_HUMAN Ig heavy chain V-III region GAL OS=Homo sapiens PE=1 SV=1	True	43
P05156	Complement factor I OS=Homo sapiens GN=CFI PE=1 SV=2 - [CFAI_HUMAN]	417.1	31.22 %	14	17	583	65.7	7.5	>sp|P05156|CFAI_HUMAN Complement factor I OS=Homo sapiens GN=CFI PE=1 SV=2	True	44
Q5SWL8	PRAME family member 19 OS=Homo sapiens GN=PRAMEF19 PE=2 SV=1 - [PRA19_HUMAN]	24.19	1.46 %	1	1	410	47.4	7.9	>sp|Q5SWL8|PRA19_HUMAN PRAME family member 19 OS=Homo sapiens GN=PRAMEF19 PE=2 SV=1	False	44
Q5VWM3	PRAME family member 18 OS=Homo sapiens GN=PRAMEF18 PE=2 SV=1 - [PRA18_HUMAN]	24.19	1.25 %	1	1	479	55.2	7.85	>sp|Q5VWM3|PRA18_HUMAN PRAME family member 18 OS=Homo sapiens GN=PRAMEF18 PE=2 SV=1	False	44
P08697	Alpha-2-antiplasmin OS=Homo sapiens GN=SERPINF2 PE=1 SV=3 - [A2AP_HUMAN]	536.85	37.07 %	14	30	491	54.5	6.29	>sp|P08697|A2AP_HUMAN Alpha-2-antiplasmin OS=Homo sapiens GN=SERPINF2 PE=1 SV=3	True	45
P08697-2	Isoform 2 of Alpha-2-antiplasmin OS=Homo sapiens GN=SERPINF2 - [A2AP_HUMAN]	402.93	37.70 %	12	23	427	47.9	6.1	>sp|P08697-2|A2AP_HUMAN Isoform 2 of Alpha-2-antiplasmin OS=Homo sapiens GN=SERPINF2	False	45
P69905	Hemoglobin subunit alpha OS=Homo sapiens GN=HBA1 PE=1 SV=2 - [HBA_HUMAN]	578.47	91.55 %	10	32	142	15.2	8.68	>sp|P69905|HBA_HUMAN Hemoglobin subunit alpha OS=Homo sapiens GN=HBA1 PE=1 SV=2	True	47
P02008	Hemoglobin subunit zeta OS=Homo sapiens GN=HBZ PE=1 SV=2 - [HBAZ_HUMAN]	26.54	4.93 %	1	1	142	15.6	8.21	>sp|P02008|HBAZ_HUMAN Hemoglobin subunit zeta OS=Homo sapiens GN=HBZ PE=1 SV=2	False	47
P00739	Haptoglobin-related protein OS=Homo sapiens GN=HPR PE=1 SV=2 - [HPTR_HUMAN]	1863.76	76.44 %	23	103	348	39	7.09	>sp|P00739|HPTR_HUMAN Haptoglobin-related protein OS=Homo sapiens GN=HPR PE=1 SV=2	True	49
P00739-2	Isoform 2 of Haptoglobin-related protein OS=Homo sapiens GN=HPR - [HPTR_HUMAN]	1829.77	65.45 %	22	102	385	43	7.08	>sp|P00739-2|HPTR_HUMAN Isoform 2 of Haptoglobin-related protein OS=Homo sapiens GN=HPR	False	49
P00738	Haptoglobin OS=Homo sapiens GN=HP PE=1 SV=1 - [HPT_HUMAN]	3368.31	60.10 %	27	199	406	45.2	6.58	>sp|P00738|HPT_HUMAN Haptoglobin OS=Homo sapiens GN=HP PE=1 SV=1	True	50
P02649	Apolipoprotein E OS=Homo sapiens GN=APOE PE=1 SV=1 - [APOE_HUMAN]	803.06	69.72 %	21	35	317	36.1	5.73	>sp|P02649|APOE_HUMAN Apolipoprotein E OS=Homo sapiens GN=APOE PE=1 SV=1	True	51
Q9P2S6	Ankyrin repeat and MYND domain-containing protein 1 OS=Homo sapiens GN=ANKMY1 PE=2 SV=2 - [ANKY1_HUMAN]	22.51	1.06 %	1	1	941	105.4	6.73	>sp|Q9P2S6|ANKY1_HUMAN Ankyrin repeat and MYND domain-containing protein 1 OS=Homo sapiens GN=ANKMY1 PE=2 SV=2	True	253
P01031	Complement C5 OS=Homo sapiens GN=C5 PE=1 SV=4 - [CO5_HUMAN]	1087.16	36.93 %	49	58	1676	188.2	6.52	>sp|P01031|CO5_HUMAN Complement C5 OS=Homo sapiens GN=C5 PE=1 SV=4	True	52
Q9BQC3	Diphthamide biosynthesis protein 2 OS=Homo sapiens GN=DPH2 PE=1 SV=1 - [DPH2_HUMAN]	37.31	3.07 %	1	2	489	52	5.53	>sp|Q9BQC3|DPH2_HUMAN Diphthamide biosynthesis protein 2 OS=Homo sapiens GN=DPH2 PE=1 SV=1	True	53
P01876	Ig alpha-1 chain C region OS=Homo sapiens GN=IGHA1 PE=1 SV=2 - [IGHA1_HUMAN]	1272.69	64.31 %	13	61	353	37.6	6.51	>sp|P01876|IGHA1_HUMAN Ig alpha-1 chain C region OS=Homo sapiens GN=IGHA1 PE=1 SV=2	True	54
P01877	Ig alpha-2 chain C region OS=Homo sapiens GN=IGHA2 PE=1 SV=3 - [IGHA2_HUMAN]	908.16	61.18 %	11	37	340	36.5	6.1	>sp|P01877|IGHA2_HUMAN Ig alpha-2 chain C region OS=Homo sapiens GN=IGHA2 PE=1 SV=3	True	55
P01859	Ig gamma-2 chain C region OS=Homo sapiens GN=IGHG2 PE=1 SV=2 - [IGHG2_HUMAN]	3276.76	62.88 %	14	244	326	35.9	7.59	>sp|P01859|IGHG2_HUMAN Ig gamma-2 chain C region OS=Homo sapiens GN=IGHG2 PE=1 SV=2	True	56
P01857	Ig gamma-1 chain C region OS=Homo sapiens GN=IGHG1 PE=1 SV=1 - [IGHG1_HUMAN]	4321.76	66.67 %	19	270	330	36.1	8.19	>sp|P01857|IGHG1_HUMAN Ig gamma-1 chain C region OS=Homo sapiens GN=IGHG1 PE=1 SV=1	True	57
P01860	Ig gamma-3 chain C region OS=Homo sapiens GN=IGHG3 PE=1 SV=2 - [IGHG3_HUMAN]	2501.12	53.05 %	15	164	377	41.3	7.9	>sp|P01860|IGHG3_HUMAN Ig gamma-3 chain C region OS=Homo sapiens GN=IGHG3 PE=1 SV=2	True	58
P01861	Ig gamma-4 chain C region OS=Homo sapiens GN=IGHG4 PE=1 SV=1 - [IGHG4_HUMAN]	1399.02	57.80 %	13	75	327	35.9	7.36	>sp|P01861|IGHG4_HUMAN Ig gamma-4 chain C region OS=Homo sapiens GN=IGHG4 PE=1 SV=1	True	59
P01009	Alpha-1-antitrypsin OS=Homo sapiens GN=SERPINA1 PE=1 SV=3 - [A1AT_HUMAN]	5974.48	68.42 %	31	344	418	46.7	5.59	>sp|P01009|A1AT_HUMAN Alpha-1-antitrypsin OS=Homo sapiens GN=SERPINA1 PE=1 SV=3	True	60
P01009-2	Isoform 2 of Alpha-1-antitrypsin OS=Homo sapiens GN=SERPINA1 - [A1AT_HUMAN]	4107.74	63.23 %	26	200	359	40.2	5.47	>sp|P01009-2|A1AT_HUMAN Isoform 2 of Alpha-1-antitrypsin OS=Homo sapiens GN=SERPINA1	False	60
P01009-3	Isoform 3 of Alpha-1-antitrypsin OS=Homo sapiens GN=SERPINA1 - [A1AT_HUMAN]	3269.13	58.17 %	21	170	306	34.7	5.19	>sp|P01009-3|A1AT_HUMAN Isoform 3 of Alpha-1-antitrypsin OS=Homo sapiens GN=SERPINA1	False	60
P20848	Putative alpha-1-antitrypsin-related protein OS=Homo sapiens GN=SERPINA2P PE=5 SV=1 - [A1ATR_HUMAN]	42.99	1.67 %	1	2	420	47.9	7.9	>sp|P20848|A1ATR_HUMAN Putative alpha-1-antitrypsin-related protein OS=Homo sapiens GN=SERPINA2P PE=5 SV=1	False	60
P00915	Carbonic anhydrase 1 OS=Homo sapiens GN=CA1 PE=1 SV=2 - [CAH1_HUMAN]	85.23	11.88 %	3	3	261	28.9	7.12	>sp|P00915|CAH1_HUMAN Carbonic anhydrase 1 OS=Homo sapiens GN=CA1 PE=1 SV=2	True	61
P0CG05	Ig lambda-2 chain C regions OS=Homo sapiens GN=IGLC2 PE=1 SV=1 - [LAC2_HUMAN]	1850.36	86.79 %	7	77	106	11.3	7.24	>sp|P0CG05|LAC2_HUMAN Ig lambda-2 chain C regions OS=Homo sapiens GN=IGLC2 PE=1 SV=1	True	62
P0CG06	Ig lambda-3 chain C regions OS=Homo sapiens GN=IGLC3 PE=1 SV=1 - [LAC3_HUMAN]	1850.36	86.79 %	7	77	106	11.2	7.24	>sp|P0CG06|LAC3_HUMAN Ig lambda-3 chain C regions OS=Homo sapiens GN=IGLC3 PE=1 SV=1	False	62
P0CF74	Ig lambda-6 chain C region OS=Homo sapiens GN=IGLC6 PE=4 SV=1 - [LAC6_HUMAN]	1123.21	46.23 %	3	45	106	11.3	7.24	>sp|P0CF74|LAC6_HUMAN Ig lambda-6 chain C region OS=Homo sapiens GN=IGLC6 PE=4 SV=1	False	62
P02763	Alpha-1-acid glycoprotein 1 OS=Homo sapiens GN=ORM1 PE=1 SV=1 - [A1AG1_HUMAN]	1049.22	44.78 %	11	46	201	23.5	5.02	>sp|P02763|A1AG1_HUMAN Alpha-1-acid glycoprotein 1 OS=Homo sapiens GN=ORM1 PE=1 SV=1	True	63
P05090	Apolipoprotein D OS=Homo sapiens GN=APOD PE=1 SV=1 - [APOD_HUMAN]	300.09	38.10 %	7	12	189	21.3	5.15	>sp|P05090|APOD_HUMAN Apolipoprotein D OS=Homo sapiens GN=APOD PE=1 SV=1	True	64
P02787	Serotransferrin OS=Homo sapiens GN=TF PE=1 SV=3 - [TRFE_HUMAN]	8595.17	77.22 %	54	393	698	77	7.12	>sp|P02787|TRFE_HUMAN Serotransferrin OS=Homo sapiens GN=TF PE=1 SV=3	True	65
P01019	Angiotensinogen OS=Homo sapiens GN=AGT PE=1 SV=1 - [ANGT_HUMAN]	518.57	28.04 %	11	19	485	53.1	6.32	>sp|P01019|ANGT_HUMAN Angiotensinogen OS=Homo sapiens GN=AGT PE=1 SV=1	True	66
O15372	Eukaryotic translation initiation factor 3 subunit H OS=Homo sapiens GN=EIF3H PE=1 SV=1 - [EIF3H_HUMAN]	23.5	5.68 %	1	1	352	39.9	6.54	>sp|O15372|EIF3H_HUMAN Eukaryotic translation initiation factor 3 subunit H OS=Homo sapiens GN=EIF3H PE=1 SV=1	True	254
A0M8Q6	Ig lambda-7 chain C region OS=Homo sapiens GN=IGLC7 PE=1 SV=2 - [LAC7_HUMAN]	810.68	41.51 %	3	39	106	11.3	8.28	>sp|A0M8Q6|LAC7_HUMAN Ig lambda-7 chain C region OS=Homo sapiens GN=IGLC7 PE=1 SV=2	True	62
P01834	Ig kappa chain C region OS=Homo sapiens GN=IGKC PE=1 SV=1 - [IGKC_HUMAN]	3878.93	88.68 %	7	123	106	11.6	5.87	>sp|P01834|IGKC_HUMAN Ig kappa chain C region OS=Homo sapiens GN=IGKC PE=1 SV=1	True	68
P01620	Ig kappa chain V-III region SIE OS=Homo sapiens PE=1 SV=1 - [KV302_HUMAN]	610.94	66.06 %	5	18	109	11.8	8.48	>sp|P01620|KV302_HUMAN Ig kappa chain V-III region SIE OS=Homo sapiens PE=1 SV=1	True	69
P01623	Ig kappa chain V-III region WOL OS=Homo sapiens PE=1 SV=1 - [KV305_HUMAN]	604.8	45.87 %	4	17	109	11.7	8.91	>sp|P01623|KV305_HUMAN Ig kappa chain V-III region WOL OS=Homo sapiens PE=1 SV=1	False	69
P18135	Ig kappa chain V-III region HAH OS=Homo sapiens PE=2 SV=1 - [KV312_HUMAN]	478.15	24.81 %	3	10	129	14.1	7.96	>sp|P18135|KV312_HUMAN Ig kappa chain V-III region HAH OS=Homo sapiens PE=2 SV=1	False	69
P18136	Ig kappa chain V-III region HIC OS=Homo sapiens PE=2 SV=2 - [KV313_HUMAN]	478.15	24.81 %	3	10	129	14.1	6.6	>sp|P18136|KV313_HUMAN Ig kappa chain V-III region HIC OS=Homo sapiens PE=2 SV=2	False	69
P01622	Ig kappa chain V-III region Ti OS=Homo sapiens PE=1 SV=1 - [KV304_HUMAN]	588.15	45.87 %	4	15	109	11.8	8.5	>sp|P01622|KV304_HUMAN Ig kappa chain V-III region Ti OS=Homo sapiens PE=1 SV=1	True	69
P04206	Ig kappa chain V-III region GOL OS=Homo sapiens PE=1 SV=1 - [KV307_HUMAN]	581.57	55.05 %	4	16	109	11.8	9.25	>sp|P04206|KV307_HUMAN Ig kappa chain V-III region GOL OS=Homo sapiens PE=1 SV=1	True	69
P01619	Ig kappa chain V-III region B6 OS=Homo sapiens PE=1 SV=1 - [KV301_HUMAN]	179.92	31.48 %	3	16	108	11.6	9.25	>sp|P01619|KV301_HUMAN Ig kappa chain V-III region B6 OS=Homo sapiens PE=1 SV=1	True	72
P0C0L4	Complement C4-A OS=Homo sapiens GN=C4A PE=1 SV=2 - [CO4A_HUMAN]	3157.44	51.38 %	66	148	1744	192.7	7.08	>sp|P0C0L4|CO4A_HUMAN Complement C4-A OS=Homo sapiens GN=C4A PE=1 SV=2	True	73
P0C0L4-2	Isoform 2 of Complement C4-A OS=Homo sapiens GN=C4A - [CO4A_HUMAN]	2937.07	51.00 %	64	140	1698	187.6	7.12	>sp|P0C0L4-2|CO4A_HUMAN Isoform 2 of Complement C4-A OS=Homo sapiens GN=C4A	False	73
P02746	Complement C1q subcomponent subunit B OS=Homo sapiens GN=C1QB PE=1 SV=3 - [C1QB_HUMAN]	107.19	18.18 %	5	8	253	26.7	8.63	>sp|P02746|C1QB_HUMAN Complement C1q subcomponent subunit B OS=Homo sapiens GN=C1QB PE=1 SV=3	True	74
O43866	CD5 antigen-like OS=Homo sapiens GN=CD5L PE=1 SV=1 - [CD5L_HUMAN]	397.45	55.91 %	14	24	347	38.1	5.47	>sp|O43866|CD5L_HUMAN CD5 antigen-like OS=Homo sapiens GN=CD5L PE=1 SV=1	True	76
Q13616	Cullin-1 OS=Homo sapiens GN=CUL1 PE=1 SV=2 - [CUL1_HUMAN]	25.31	1.03 %	1	1	776	89.6	8	>sp|Q13616|CUL1_HUMAN Cullin-1 OS=Homo sapiens GN=CUL1 PE=1 SV=2	True	255
P02747	Complement C1q subcomponent subunit C OS=Homo sapiens GN=C1QC PE=1 SV=3 - [C1QC_HUMAN]	252.35	26.12 %	6	8	245	25.8	8.41	>sp|P02747|C1QC_HUMAN Complement C1q subcomponent subunit C OS=Homo sapiens GN=C1QC PE=1 SV=3	True	77
P0DJI8	Serum amyloid A-1 protein OS=Homo sapiens GN=SAA1 PE=1 SV=1 - [SAA1_HUMAN]	65.03	27.87 %	2	3	122	13.5	6.79	>sp|P0DJI8|SAA1_HUMAN Serum amyloid A-1 protein OS=Homo sapiens GN=SAA1 PE=1 SV=1	True	78
P0DJI9	Serum amyloid A-2 protein OS=Homo sapiens GN=SAA2 PE=1 SV=1 - [SAA2_HUMAN]	48.64	11.48 %	1	2	122	13.5	9.14	>sp|P0DJI9|SAA2_HUMAN Serum amyloid A-2 protein OS=Homo sapiens GN=SAA2 PE=1 SV=1	False	78
P0DJI9-2	Isoform 2 of Serum amyloid A-2 protein OS=Homo sapiens GN=SAA2 - [SAA2_HUMAN]	48.64	16.87 %	1	2	83	9.2	7.18	>sp|P0DJI9-2|SAA2_HUMAN Isoform 2 of Serum amyloid A-2 protein OS=Homo sapiens GN=SAA2	False	78
O75955	Flotillin-1 OS=Homo sapiens GN=FLOT1 PE=1 SV=3 - [FLOT1_HUMAN]	29.1	1.64 %	1	2	427	47.3	7.49	>sp|O75955|FLOT1_HUMAN Flotillin-1 OS=Homo sapiens GN=FLOT1 PE=1 SV=3	True	80
P02652	Apolipoprotein A-II OS=Homo sapiens GN=APOA2 PE=1 SV=1 - [APOA2_HUMAN]	1493.18	69.00 %	8	62	100	11.2	6.62	>sp|P02652|APOA2_HUMAN Apolipoprotein A-II OS=Homo sapiens GN=APOA2 PE=1 SV=1	True	81
P10643	Complement component C7 OS=Homo sapiens GN=C7 PE=1 SV=2 - [CO7_HUMAN]	297.15	29.66 %	18	21	843	93.5	6.48	>sp|P10643|CO7_HUMAN Complement component C7 OS=Homo sapiens GN=C7 PE=1 SV=2	True	82
P12259	Coagulation factor V OS=Homo sapiens GN=F5 PE=1 SV=4 - [FA5_HUMAN]	20.76	1.03 %	2	2	2224	251.5	6.05	>sp|P12259|FA5_HUMAN Coagulation factor V OS=Homo sapiens GN=F5 PE=1 SV=4	True	84
P02671-2	Isoform 2 of Fibrinogen alpha chain OS=Homo sapiens GN=FGA - [FIBA_HUMAN]	3554.06	49.07 %	28	185	644	69.7	8.06	>sp|P02671-2|FIBA_HUMAN Isoform 2 of Fibrinogen alpha chain OS=Homo sapiens GN=FGA	True	85
P02671	Fibrinogen alpha chain OS=Homo sapiens GN=FGA PE=1 SV=2 - [FIBA_HUMAN]	3554.06	36.49 %	28	185	866	94.9	6.01	>sp|P02671|FIBA_HUMAN Fibrinogen alpha chain OS=Homo sapiens GN=FGA PE=1 SV=2	False	85
Q6P995	Protein FAM171B OS=Homo sapiens GN=FAM171B PE=2 SV=3 - [F171B_HUMAN]	29.95	0.73 %	1	1	826	92.1	8.65	>sp|Q6P995|F171B_HUMAN Protein FAM171B OS=Homo sapiens GN=FAM171B PE=2 SV=3	False	85
Q6P995-2	Isoform 2 of Protein FAM171B OS=Homo sapiens GN=FAM171B - [F171B_HUMAN]	29.95	1.41 %	1	1	427	47.7	9.58	>sp|Q6P995-2|F171B_HUMAN Isoform 2 of Protein FAM171B OS=Homo sapiens GN=FAM171B	False	85
P37840-2	Isoform 2-4 of Alpha-synuclein OS=Homo sapiens GN=SNCA - [SYUA_HUMAN]	481.8	46.43 %	5	14	112	11.4	8.29	>sp|P37840-2|SYUA_HUMAN Isoform 2-4 of Alpha-synuclein OS=Homo sapiens GN=SNCA	True	86
P37840	Alpha-synuclein OS=Homo sapiens GN=SNCA PE=1 SV=1 - [SYUA_HUMAN]	481.8	37.14 %	5	14	140	14.5	4.7	>sp|P37840|SYUA_HUMAN Alpha-synuclein OS=Homo sapiens GN=SNCA PE=1 SV=1	False	86
P37840-3	Isoform 2-5 of Alpha-synuclein OS=Homo sapiens GN=SNCA - [SYUA_HUMAN]	479.85	30.95 %	4	13	126	13.1	4.53	>sp|P37840-3|SYUA_HUMAN Isoform 2-5 of Alpha-synuclein OS=Homo sapiens GN=SNCA	False	86
P10909-4	Isoform 4 of Clusterin OS=Homo sapiens GN=CLU - [CLUS_HUMAN]	698.34	39.18 %	16	33	416	48.8	6.71	>sp|P10909-4|CLUS_HUMAN Isoform 4 of Clusterin OS=Homo sapiens GN=CLU	True	87
P10909	Clusterin OS=Homo sapiens GN=CLU PE=1 SV=1 - [CLUS_HUMAN]	698.34	36.30 %	16	33	449	52.5	6.27	>sp|P10909|CLUS_HUMAN Clusterin OS=Homo sapiens GN=CLU PE=1 SV=1	False	87
P10909-2	Isoform 2 of Clusterin OS=Homo sapiens GN=CLU - [CLUS_HUMAN]	698.34	32.53 %	16	33	501	57.8	6.68	>sp|P10909-2|CLUS_HUMAN Isoform 2 of Clusterin OS=Homo sapiens GN=CLU	False	87
P10909-3	Isoform 3 of Clusterin OS=Homo sapiens GN=CLU - [CLUS_HUMAN]	504.85	42.70 %	11	22	274	32.3	6.65	>sp|P10909-3|CLUS_HUMAN Isoform 3 of Clusterin OS=Homo sapiens GN=CLU	False	87
P10909-5	Isoform 5 of Clusterin OS=Homo sapiens GN=CLU - [CLUS_HUMAN]	698.34	35.43 %	16	33	460	53.6	6.27	>sp|P10909-5|CLUS_HUMAN Isoform 5 of Clusterin OS=Homo sapiens GN=CLU	False	87
P05154	Plasma serine protease inhibitor OS=Homo sapiens GN=SERPINA5 PE=1 SV=3 - [IPSP_HUMAN]	100.74	12.07 %	5	7	406	45.6	9.26	>sp|P05154|IPSP_HUMAN Plasma serine protease inhibitor OS=Homo sapiens GN=SERPINA5 PE=1 SV=3	True	88
P27918	Properdin OS=Homo sapiens GN=CFP PE=1 SV=2 - [PROP_HUMAN]	144.11	14.71 %	6	7	469	51.2	7.9	>sp|P27918|PROP_HUMAN Properdin OS=Homo sapiens GN=CFP PE=1 SV=2	True	91
Q15772-1	Isoform 1 of Striated muscle preferentially expressed protein kinase OS=Homo sapiens GN=SPEG - [SPEG_HUMAN]	26.76	0.34 %	1	2	3223	348.7	8.35	>sp|Q15772-1|SPEG_HUMAN Isoform 1 of Striated muscle preferentially expressed protein kinase OS=Homo sapiens GN=SPEG	True	256
Q15772	Striated muscle preferentially expressed protein kinase OS=Homo sapiens GN=SPEG PE=1 SV=4 - [SPEG_HUMAN]	26.76	0.34 %	1	2	3267	354.1	8.51	>sp|Q15772|SPEG_HUMAN Striated muscle preferentially expressed protein kinase OS=Homo sapiens GN=SPEG PE=1 SV=4	False	256
P05452	Tetranectin OS=Homo sapiens GN=CLEC3B PE=1 SV=3 - [TETN_HUMAN]	128.15	27.23 %	5	6	202	22.5	5.67	>sp|P05452|TETN_HUMAN Tetranectin OS=Homo sapiens GN=CLEC3B PE=1 SV=3	True	92
P05109	Protein S100-A8 OS=Homo sapiens GN=S100A8 PE=1 SV=1 - [S10A8_HUMAN]	126.04	49.46 %	6	8	93	10.8	7.03	>sp|P05109|S10A8_HUMAN Protein S100-A8 OS=Homo sapiens GN=S100A8 PE=1 SV=1	True	257
P00751	Complement factor B OS=Homo sapiens GN=CFB PE=1 SV=2 - [CFAB_HUMAN]	1160.54	48.56 %	33	67	764	85.5	7.06	>sp|P00751|CFAB_HUMAN Complement factor B OS=Homo sapiens GN=CFB PE=1 SV=2	True	93
P00751-2	Isoform 2 of Complement factor B OS=Homo sapiens GN=CFB - [CFAB_HUMAN]	638.23	34.14 %	15	32	621	68.8	6.57	>sp|P00751-2|CFAB_HUMAN Isoform 2 of Complement factor B OS=Homo sapiens GN=CFB	False	93
Q14624	Inter-alpha-trypsin inhibitor heavy chain H4 OS=Homo sapiens GN=ITIH4 PE=1 SV=4 - [ITIH4_HUMAN]	1179.64	42.26 %	32	64	930	103.3	6.98	>sp|Q14624|ITIH4_HUMAN Inter-alpha-trypsin inhibitor heavy chain H4 OS=Homo sapiens GN=ITIH4 PE=1 SV=4	True	94
Q14624-3	Isoform 3 of Inter-alpha-trypsin inhibitor heavy chain H4 OS=Homo sapiens GN=ITIH4 - [ITIH4_HUMAN]	1160.66	42.56 %	31	63	900	99.8	6.47	>sp|Q14624-3|ITIH4_HUMAN Isoform 3 of Inter-alpha-trypsin inhibitor heavy chain H4 OS=Homo sapiens GN=ITIH4	False	94
Q14624-2	Isoform 2 of Inter-alpha-trypsin inhibitor heavy chain H4 OS=Homo sapiens GN=ITIH4 - [ITIH4_HUMAN]	1160.66	41.90 %	31	63	914	101.2	6.65	>sp|Q14624-2|ITIH4_HUMAN Isoform 2 of Inter-alpha-trypsin inhibitor heavy chain H4 OS=Homo sapiens GN=ITIH4	False	94
Q14624-4	Isoform 4 of Inter-alpha-trypsin inhibitor heavy chain H4 OS=Homo sapiens GN=ITIH4 - [ITIH4_HUMAN]	1016.02	38.11 %	26	55	845	93.8	6.51	>sp|Q14624-4|ITIH4_HUMAN Isoform 4 of Inter-alpha-trypsin inhibitor heavy chain H4 OS=Homo sapiens GN=ITIH4	False	94
Q9UK55	Protein Z-dependent protease inhibitor OS=Homo sapiens GN=SERPINA10 PE=1 SV=1 - [ZPI_HUMAN]	21.82	2.25 %	1	1	444	50.7	8.27	>sp|Q9UK55|ZPI_HUMAN Protein Z-dependent protease inhibitor OS=Homo sapiens GN=SERPINA10 PE=1 SV=1	True	95
P01610	Ig kappa chain V-I region WEA OS=Homo sapiens PE=1 SV=1 - [KV118_HUMAN]	300.8	30.56 %	2	9	108	11.8	8.91	>sp|P01610|KV118_HUMAN Ig kappa chain V-I region WEA OS=Homo sapiens PE=1 SV=1	True	96
P01594	Ig kappa chain V-I region AU OS=Homo sapiens PE=1 SV=1 - [KV102_HUMAN]	263.67	16.67 %	1	8	108	11.9	5.33	>sp|P01594|KV102_HUMAN Ig kappa chain V-I region AU OS=Homo sapiens PE=1 SV=1	False	96
P01599	Ig kappa chain V-I region Gal OS=Homo sapiens PE=1 SV=1 - [KV107_HUMAN]	263.67	16.67 %	1	8	108	11.8	8.88	>sp|P01599|KV107_HUMAN Ig kappa chain V-I region Gal OS=Homo sapiens PE=1 SV=1	False	96
P01600	Ig kappa chain V-I region Hau OS=Homo sapiens PE=1 SV=1 - [KV108_HUMAN]	263.67	16.67 %	1	8	108	11.7	8.48	>sp|P01600|KV108_HUMAN Ig kappa chain V-I region Hau OS=Homo sapiens PE=1 SV=1	False	96
P01607	Ig kappa chain V-I region Rei OS=Homo sapiens PE=1 SV=1 - [KV115_HUMAN]	263.67	16.67 %	1	8	108	11.9	6.51	>sp|P01607|KV115_HUMAN Ig kappa chain V-I region Rei OS=Homo sapiens PE=1 SV=1	False	96
P80362	Ig kappa chain V-I region WAT OS=Homo sapiens PE=1 SV=1 - [KV125_HUMAN]	263.67	16.67 %	1	8	108	11.7	5.31	>sp|P80362|KV125_HUMAN Ig kappa chain V-I region WAT OS=Homo sapiens PE=1 SV=1	False	96
P02743	Serum amyloid P-component OS=Homo sapiens GN=APCS PE=1 SV=2 - [SAMP_HUMAN]	85.2	23.32 %	5	5	223	25.4	6.54	>sp|P02743|SAMP_HUMAN Serum amyloid P-component OS=Homo sapiens GN=APCS PE=1 SV=2	True	97
Q6PIJ6-3	Isoform 3 of F-box only protein 38 OS=Homo sapiens GN=FBXO38 - [FBX38_HUMAN]	0	2.55 %	2	2	943	107.6	6.18	>sp|Q6PIJ6-3|FBX38_HUMAN Isoform 3 of F-box only protein 38 OS=Homo sapiens GN=FBXO38	True	258
Q6PIJ6	F-box only protein 38 OS=Homo sapiens GN=FBXO38 PE=1 SV=3 - [FBX38_HUMAN]	0	2.02 %	2	2	1188	133.9	6.33	>sp|Q6PIJ6|FBX38_HUMAN F-box only protein 38 OS=Homo sapiens GN=FBXO38 PE=1 SV=3	False	258
Q6PIJ6-2	Isoform 2 of F-box only protein 38 OS=Homo sapiens GN=FBXO38 - [FBX38_HUMAN]	0	2.16 %	2	2	1113	125.9	6.24	>sp|Q6PIJ6-2|FBX38_HUMAN Isoform 2 of F-box only protein 38 OS=Homo sapiens GN=FBXO38	False	258
P05546	Heparin cofactor 2 OS=Homo sapiens GN=SERPIND1 PE=1 SV=3 - [HEP2_HUMAN]	778.35	43.89 %	18	45	499	57	6.9	>sp|P05546|HEP2_HUMAN Heparin cofactor 2 OS=Homo sapiens GN=SERPIND1 PE=1 SV=3	True	98
P61221	ATP-binding cassette sub-family E member 1 OS=Homo sapiens GN=ABCE1 PE=1 SV=1 - [ABCE1_HUMAN]	28.59	1.17 %	1	1	599	67.3	8.34	>sp|P61221|ABCE1_HUMAN ATP-binding cassette sub-family E member 1 OS=Homo sapiens GN=ABCE1 PE=1 SV=1	True	259
P04196	Histidine-rich glycoprotein OS=Homo sapiens GN=HRG PE=1 SV=1 - [HRG_HUMAN]	1198.87	44.00 %	19	59	525	59.5	7.5	>sp|P04196|HRG_HUMAN Histidine-rich glycoprotein OS=Homo sapiens GN=HRG PE=1 SV=1	True	100
P00488	Coagulation factor XIII A chain OS=Homo sapiens GN=F13A1 PE=1 SV=4 - [F13A_HUMAN]	53.8	2.32 %	1	1	732	83.2	6.09	>sp|P00488|F13A_HUMAN Coagulation factor XIII A chain OS=Homo sapiens GN=F13A1 PE=1 SV=4	True	102
P06702	Protein S100-A9 OS=Homo sapiens GN=S100A9 PE=1 SV=1 - [S10A9_HUMAN]	232.87	86.84 %	9	18	114	13.2	6.13	>sp|P06702|S10A9_HUMAN Protein S100-A9 OS=Homo sapiens GN=S100A9 PE=1 SV=1	True	260
Q96PD5	N-acetylmuramoyl-L-alanine amidase OS=Homo sapiens GN=PGLYRP2 PE=1 SV=1 - [PGRP2_HUMAN]	486.86	37.67 %	11	20	576	62.2	7.55	>sp|Q96PD5|PGRP2_HUMAN N-acetylmuramoyl-L-alanine amidase OS=Homo sapiens GN=PGLYRP2 PE=1 SV=1	True	103
Q96PD5-2	Isoform 2 of N-acetylmuramoyl-L-alanine amidase OS=Homo sapiens GN=PGLYRP2 - [PGRP2_HUMAN]	486.86	34.23 %	11	20	634	68	7.68	>sp|Q96PD5-2|PGRP2_HUMAN Isoform 2 of N-acetylmuramoyl-L-alanine amidase OS=Homo sapiens GN=PGLYRP2	False	103
P80511	Protein S100-A12 OS=Homo sapiens GN=S100A12 PE=1 SV=2 - [S10AC_HUMAN]	23.78	21.74 %	1	1	92	10.6	6.25	>sp|P80511|S10AC_HUMAN Protein S100-A12 OS=Homo sapiens GN=S100A12 PE=1 SV=2	True	261
P25311	Zinc-alpha-2-glycoprotein OS=Homo sapiens GN=AZGP1 PE=1 SV=2 - [ZA2G_HUMAN]	346.44	45.30 %	12	22	298	34.2	6.05	>sp|P25311|ZA2G_HUMAN Zinc-alpha-2-glycoprotein OS=Homo sapiens GN=AZGP1 PE=1 SV=2	True	105
A8MT79	Putative zinc-alpha-2-glycoprotein-like 1 OS=Homo sapiens PE=5 SV=2 - [ZAGL1_HUMAN]	96.69	9.80 %	2	4	204	23	6.3	>sp|A8MT79|ZAGL1_HUMAN Putative zinc-alpha-2-glycoprotein-like 1 OS=Homo sapiens PE=5 SV=2	False	105
P01762	Ig heavy chain V-III region TRO OS=Homo sapiens PE=1 SV=1 - [HV301_HUMAN]	24.32	8.20 %	1	1	122	13.5	9.72	>sp|P01762|HV301_HUMAN Ig heavy chain V-III region TRO OS=Homo sapiens PE=1 SV=1	True	106
P01771	Ig heavy chain V-III region HIL OS=Homo sapiens PE=1 SV=1 - [HV310_HUMAN]	41.31	9.09 %	1	1	121	13.6	9.36	>sp|P01771|HV310_HUMAN Ig heavy chain V-III region HIL OS=Homo sapiens PE=1 SV=1	True	107
P01743	Ig heavy chain V-I region HG3 OS=Homo sapiens PE=4 SV=1 - [HV102_HUMAN]	72.98	9.40 %	1	2	117	12.9	8.92	>sp|P01743|HV102_HUMAN Ig heavy chain V-I region HG3 OS=Homo sapiens PE=4 SV=1	True	111
P43652	Afamin OS=Homo sapiens GN=AFM PE=1 SV=1 - [AFAM_HUMAN]	772.06	41.74 %	24	42	599	69	5.9	>sp|P43652|AFAM_HUMAN Afamin OS=Homo sapiens GN=AFM PE=1 SV=1	True	112
P01608	Ig kappa chain V-I region Roy OS=Homo sapiens PE=1 SV=1 - [KV116_HUMAN]	282.52	24.07 %	2	9	108	11.8	5.36	>sp|P01608|KV116_HUMAN Ig kappa chain V-I region Roy OS=Homo sapiens PE=1 SV=1	True	96
P01609	Ig kappa chain V-I region Scw OS=Homo sapiens PE=1 SV=1 - [KV117_HUMAN]	326.77	27.78 %	2	9	108	11.8	6	>sp|P01609|KV117_HUMAN Ig kappa chain V-I region Scw OS=Homo sapiens PE=1 SV=1	True	96
P01602	Ig kappa chain V-I region HK102 (Fragment) OS=Homo sapiens GN=IGKV1-5 PE=4 SV=1 - [KV110_HUMAN]	131.77	29.06 %	2	3	117	12.8	6.51	>sp|P01602|KV110_HUMAN Ig kappa chain V-I region HK102 (Fragment) OS=Homo sapiens GN=IGKV1-5 PE=4 SV=1	True	115
P01611	Ig kappa chain V-I region Wes OS=Homo sapiens PE=1 SV=1 - [KV119_HUMAN]	73.43	16.67 %	1	3	108	11.6	7.28	>sp|P01611|KV119_HUMAN Ig kappa chain V-I region Wes OS=Homo sapiens PE=1 SV=1	True	116
P00748	Coagulation factor XII OS=Homo sapiens GN=F12 PE=1 SV=3 - [FA12_HUMAN]	299.84	31.06 %	14	20	615	67.7	7.74	>sp|P00748|FA12_HUMAN Coagulation factor XII OS=Homo sapiens GN=F12 PE=1 SV=3	True	117
P23142	Fibulin-1 OS=Homo sapiens GN=FBLN1 PE=1 SV=4 - [FBLN1_HUMAN]	168.15	12.94 %	6	6	703	77.2	5.22	>sp|P23142|FBLN1_HUMAN Fibulin-1 OS=Homo sapiens GN=FBLN1 PE=1 SV=4	True	210
P23142-2	Isoform A of Fibulin-1 OS=Homo sapiens GN=FBLN1 - [FBLN1_HUMAN]	154.66	14.49 %	5	5	566	61.5	4.93	>sp|P23142-2|FBLN1_HUMAN Isoform A of Fibulin-1 OS=Homo sapiens GN=FBLN1	False	210
P23142-3	Isoform B of Fibulin-1 OS=Homo sapiens GN=FBLN1 - [FBLN1_HUMAN]	154.66	11.66 %	5	5	703	77.1	5.26	>sp|P23142-3|FBLN1_HUMAN Isoform B of Fibulin-1 OS=Homo sapiens GN=FBLN1	False	210
P23142-4	Isoform C of Fibulin-1 OS=Homo sapiens GN=FBLN1 - [FBLN1_HUMAN]	154.66	12.01 %	5	5	683	74.4	5.24	>sp|P23142-4|FBLN1_HUMAN Isoform C of Fibulin-1 OS=Homo sapiens GN=FBLN1	False	210
P01344-3	Isoform 3 of Insulin-like growth factor II OS=Homo sapiens GN=IGF2 - [IGF2_HUMAN]	23.25	14.41 %	2	2	236	26.3	9.13	>sp|P01344-3|IGF2_HUMAN Isoform 3 of Insulin-like growth factor II OS=Homo sapiens GN=IGF2	True	262
P01344	Insulin-like growth factor II OS=Homo sapiens GN=IGF2 PE=1 SV=1 - [IGF2_HUMAN]	23.25	8.89 %	1	1	180	20.1	9.32	>sp|P01344|IGF2_HUMAN Insulin-like growth factor II OS=Homo sapiens GN=IGF2 PE=1 SV=1	False	262
P01344-2	Isoform 2 of Insulin-like growth factor II OS=Homo sapiens GN=IGF2 - [IGF2_HUMAN]	23.25	8.74 %	1	1	183	20.5	9.47	>sp|P01344-2|IGF2_HUMAN Isoform 2 of Insulin-like growth factor II OS=Homo sapiens GN=IGF2	False	262
P55058-3	Isoform 3 of Phospholipid transfer protein OS=Homo sapiens GN=PLTP - [PLTP_HUMAN]	27.62	2.76 %	1	1	398	44.1	6.55	>sp|P55058-3|PLTP_HUMAN Isoform 3 of Phospholipid transfer protein OS=Homo sapiens GN=PLTP	True	119
P55058	Phospholipid transfer protein OS=Homo sapiens GN=PLTP PE=1 SV=1 - [PLTP_HUMAN]	27.62	2.23 %	1	1	493	54.7	7.01	>sp|P55058|PLTP_HUMAN Phospholipid transfer protein OS=Homo sapiens GN=PLTP PE=1 SV=1	False	119
P55058-2	Isoform 2 of Phospholipid transfer protein OS=Homo sapiens GN=PLTP - [PLTP_HUMAN]	27.62	2.49 %	1	1	441	49.2	6.55	>sp|P55058-2|PLTP_HUMAN Isoform 2 of Phospholipid transfer protein OS=Homo sapiens GN=PLTP	False	119
Q9Y6K1-2	Isoform 2 of DNA (cytosine-5)-methyltransferase 3A OS=Homo sapiens GN=DNMT3A - [DNM3A_HUMAN]	27.56	0.83 %	1	1	723	81.6	6.81	>sp|Q9Y6K1-2|DNM3A_HUMAN Isoform 2 of DNA (cytosine-5)-methyltransferase 3A OS=Homo sapiens GN=DNMT3A	True	263
Q9Y6K1	DNA (cytosine-5)-methyltransferase 3A OS=Homo sapiens GN=DNMT3A PE=1 SV=4 - [DNM3A_HUMAN]	27.56	0.66 %	1	1	912	101.8	6.57	>sp|Q9Y6K1|DNM3A_HUMAN DNA (cytosine-5)-methyltransferase 3A OS=Homo sapiens GN=DNMT3A PE=1 SV=4	False	263
O14791-3	Isoform 3 of Apolipoprotein L1 OS=Homo sapiens GN=APOL1 - [APOL1_HUMAN]	420.36	31.05 %	11	17	380	42.1	5.8	>sp|O14791-3|APOL1_HUMAN Isoform 3 of Apolipoprotein L1 OS=Homo sapiens GN=APOL1	True	120
O14791	Apolipoprotein L1 OS=Homo sapiens GN=APOL1 PE=1 SV=5 - [APOL1_HUMAN]	420.36	29.65 %	11	17	398	43.9	5.81	>sp|O14791|APOL1_HUMAN Apolipoprotein L1 OS=Homo sapiens GN=APOL1 PE=1 SV=5	False	120
O14791-2	Isoform 2 of Apolipoprotein L1 OS=Homo sapiens GN=APOL1 - [APOL1_HUMAN]	420.36	28.50 %	11	17	414	45.9	6.29	>sp|O14791-2|APOL1_HUMAN Isoform 2 of Apolipoprotein L1 OS=Homo sapiens GN=APOL1	False	120
Q14520-2	Isoform 2 of Hyaluronan-binding protein 2 OS=Homo sapiens GN=HABP2 - [HABP2_HUMAN]	112.27	11.80 %	5	5	534	59.8	6.43	>sp|Q14520-2|HABP2_HUMAN Isoform 2 of Hyaluronan-binding protein 2 OS=Homo sapiens GN=HABP2	True	122
Q14520	Hyaluronan-binding protein 2 OS=Homo sapiens GN=HABP2 PE=1 SV=1 - [HABP2_HUMAN]	112.27	11.25 %	5	5	560	62.6	6.54	>sp|Q14520|HABP2_HUMAN Hyaluronan-binding protein 2 OS=Homo sapiens GN=HABP2 PE=1 SV=1	False	122
O75015	Low affinity immunoglobulin gamma Fc region receptor III-B OS=Homo sapiens GN=FCGR3B PE=1 SV=2 - [FCG3B_HUMAN]	35.3	9.87 %	2	2	233	26.2	6.71	>sp|O75015|FCG3B_HUMAN Low affinity immunoglobulin gamma Fc region receptor III-B OS=Homo sapiens GN=FCGR3B PE=1 SV=2	True	264
P08637	Low affinity immunoglobulin gamma Fc region receptor III-A OS=Homo sapiens GN=FCGR3A PE=1 SV=2 - [FCG3A_HUMAN]	31.04	3.15 %	1	1	254	29.1	8.07	>sp|P08637|FCG3A_HUMAN Low affinity immunoglobulin gamma Fc region receptor III-A OS=Homo sapiens GN=FCGR3A PE=1 SV=2	False	264
O75636-2	Isoform 2 of Ficolin-3 OS=Homo sapiens GN=FCN3 - [FCN3_HUMAN]	91.49	11.46 %	4	5	288	31.7	6.84	>sp|O75636-2|FCN3_HUMAN Isoform 2 of Ficolin-3 OS=Homo sapiens GN=FCN3	True	123
O75636	Ficolin-3 OS=Homo sapiens GN=FCN3 PE=1 SV=2 - [FCN3_HUMAN]	91.49	11.04 %	4	5	299	32.9	6.67	>sp|O75636|FCN3_HUMAN Ficolin-3 OS=Homo sapiens GN=FCN3 PE=1 SV=2	False	123
O75882-3	Isoform 3 of Attractin OS=Homo sapiens GN=ATRN - [ATRN_HUMAN]	383.67	12.27 %	11	14	1198	133.6	6.98	>sp|O75882-3|ATRN_HUMAN Isoform 3 of Attractin OS=Homo sapiens GN=ATRN	True	124
O75882	Attractin OS=Homo sapiens GN=ATRN PE=1 SV=2 - [ATRN_HUMAN]	383.67	10.29 %	11	14	1429	158.4	7.31	>sp|O75882|ATRN_HUMAN Attractin OS=Homo sapiens GN=ATRN PE=1 SV=2	False	124
O75882-2	Isoform 2 of Attractin OS=Homo sapiens GN=ATRN - [ATRN_HUMAN]	383.67	11.56 %	11	14	1272	141.3	7.02	>sp|O75882-2|ATRN_HUMAN Isoform 2 of Attractin OS=Homo sapiens GN=ATRN	False	124
P00734	Prothrombin OS=Homo sapiens GN=F2 PE=1 SV=2 - [THRB_HUMAN]	1475.57	53.22 %	31	60	622	70	5.9	>sp|P00734|THRB_HUMAN Prothrombin OS=Homo sapiens GN=F2 PE=1 SV=2	True	125
P00736	Complement C1r subcomponent OS=Homo sapiens GN=C1R PE=1 SV=2 - [C1R_HUMAN]	499.92	38.30 %	19	29	705	80.1	6.21	>sp|P00736|C1R_HUMAN Complement C1r subcomponent OS=Homo sapiens GN=C1R PE=1 SV=2	True	126
P00740	Coagulation factor IX OS=Homo sapiens GN=F9 PE=1 SV=2 - [FA9_HUMAN]	48.66	7.59 %	3	3	461	51.7	5.47	>sp|P00740|FA9_HUMAN Coagulation factor IX OS=Homo sapiens GN=F9 PE=1 SV=2	True	265
P00740-2	Isoform 2 of Coagulation factor IX OS=Homo sapiens GN=F9 - [FA9_HUMAN]	48.71	5.67 %	2	2	423	47.6	6.11	>sp|P00740-2|FA9_HUMAN Isoform 2 of Coagulation factor IX OS=Homo sapiens GN=F9	False	265
P00742	Coagulation factor X OS=Homo sapiens GN=F10 PE=1 SV=2 - [FA10_HUMAN]	142.66	3.48 %	2	3	488	54.7	5.94	>sp|P00742|FA10_HUMAN Coagulation factor X OS=Homo sapiens GN=F10 PE=1 SV=2	True	127
P00747	Plasminogen OS=Homo sapiens GN=PLG PE=1 SV=2 - [PLMN_HUMAN]	1393.09	63.95 %	39	77	810	90.5	7.24	>sp|P00747|PLMN_HUMAN Plasminogen OS=Homo sapiens GN=PLG PE=1 SV=2	True	128
Q15195	Plasminogen-like protein A OS=Homo sapiens GN=PLGLA PE=2 SV=1 - [PLGA_HUMAN]	56.31	14.58 %	2	2	96	10.9	6.52	>sp|Q15195|PLGA_HUMAN Plasminogen-like protein A OS=Homo sapiens GN=PLGLA PE=2 SV=1	False	128
Q02325	Plasminogen-like protein B OS=Homo sapiens GN=PLGLB1 PE=1 SV=1 - [PLGB_HUMAN]	145.66	26.04 %	4	7	96	11	6.52	>sp|Q02325|PLGB_HUMAN Plasminogen-like protein B OS=Homo sapiens GN=PLGLB1 PE=1 SV=1	False	128
P01011	Alpha-1-antichymotrypsin OS=Homo sapiens GN=SERPINA3 PE=1 SV=2 - [AACT_HUMAN]	1225.01	54.61 %	22	58	423	47.6	5.52	>sp|P01011|AACT_HUMAN Alpha-1-antichymotrypsin OS=Homo sapiens GN=SERPINA3 PE=1 SV=2	True	129
P01011-2	Isoform 2 of Alpha-1-antichymotrypsin OS=Homo sapiens GN=SERPINA3 - [AACT_HUMAN]	541.82	36.57 %	9	25	216	24	5.41	>sp|P01011-2|AACT_HUMAN Isoform 2 of Alpha-1-antichymotrypsin OS=Homo sapiens GN=SERPINA3	False	129
P01042	Kininogen-1 OS=Homo sapiens GN=KNG1 PE=1 SV=2 - [KNG1_HUMAN]	1131.25	44.10 %	26	57	644	71.9	6.81	>sp|P01042|KNG1_HUMAN Kininogen-1 OS=Homo sapiens GN=KNG1 PE=1 SV=2	True	130
P01042-2	Isoform LMW of Kininogen-1 OS=Homo sapiens GN=KNG1 - [KNG1_HUMAN]	1137.89	60.42 %	24	51	427	47.9	6.65	>sp|P01042-2|KNG1_HUMAN Isoform LMW of Kininogen-1 OS=Homo sapiens GN=KNG1	True	130
P01042-3	Isoform 3 of Kininogen-1 OS=Homo sapiens GN=KNG1 - [KNG1_HUMAN]	1058.31	55.50 %	21	47	391	43.8	6.43	>sp|P01042-3|KNG1_HUMAN Isoform 3 of Kininogen-1 OS=Homo sapiens GN=KNG1	False	130
P01591	Immunoglobulin J chain OS=Homo sapiens GN=IGJ PE=1 SV=4 - [IGJ_HUMAN]	291.98	42.14 %	7	14	159	18.1	5.24	>sp|P01591|IGJ_HUMAN Immunoglobulin J chain OS=Homo sapiens GN=IGJ PE=1 SV=4	True	132
P01597	Ig kappa chain V-I region DEE OS=Homo sapiens PE=1 SV=1 - [KV105_HUMAN]	362.08	26.85 %	3	25	108	11.7	9.36	>sp|P01597|KV105_HUMAN Ig kappa chain V-I region DEE OS=Homo sapiens PE=1 SV=1	True	133
P01598	Ig kappa chain V-I region EU OS=Homo sapiens PE=1 SV=1 - [KV106_HUMAN]	224.77	26.85 %	2	11	108	11.8	8.44	>sp|P01598|KV106_HUMAN Ig kappa chain V-I region EU OS=Homo sapiens PE=1 SV=1	True	134
P01596	Ig kappa chain V-I region CAR OS=Homo sapiens PE=1 SV=1 - [KV104_HUMAN]	181.15	16.82 %	1	10	107	11.7	9.41	>sp|P01596|KV104_HUMAN Ig kappa chain V-I region CAR OS=Homo sapiens PE=1 SV=1	False	134
P01601	Ig kappa chain V-I region HK101 (Fragment) OS=Homo sapiens PE=4 SV=1 - [KV109_HUMAN]	68.2	13.68 %	1	1	117	12.8	8.16	>sp|P01601|KV109_HUMAN Ig kappa chain V-I region HK101 (Fragment) OS=Homo sapiens PE=4 SV=1	True	135
P01606	Ig kappa chain V-I region OU OS=Homo sapiens PE=1 SV=1 - [KV114_HUMAN]	278.4	16.67 %	2	14	108	11.8	9.91	>sp|P01606|KV114_HUMAN Ig kappa chain V-I region OU OS=Homo sapiens PE=1 SV=1	True	96
P01613	Ig kappa chain V-I region Ni OS=Homo sapiens PE=1 SV=1 - [KV121_HUMAN]	107.86	30.36 %	2	5	112	12.2	5.36	>sp|P01613|KV121_HUMAN Ig kappa chain V-I region Ni OS=Homo sapiens PE=1 SV=1	True	139
P01616	Ig kappa chain V-II region MIL OS=Homo sapiens PE=1 SV=1 - [KV203_HUMAN]	117.54	33.04 %	2	4	112	12	9.29	>sp|P01616|KV203_HUMAN Ig kappa chain V-II region MIL OS=Homo sapiens PE=1 SV=1	True	140
P01617	Ig kappa chain V-II region TEW OS=Homo sapiens PE=1 SV=1 - [KV204_HUMAN]	208.03	38.94 %	3	8	113	12.3	6	>sp|P01617|KV204_HUMAN Ig kappa chain V-II region TEW OS=Homo sapiens PE=1 SV=1	True	140
P01614	Ig kappa chain V-II region Cum OS=Homo sapiens PE=1 SV=1 - [KV201_HUMAN]	137.99	17.39 %	2	4	115	12.7	5.4	>sp|P01614|KV201_HUMAN Ig kappa chain V-II region Cum OS=Homo sapiens PE=1 SV=1	False	140
P06309	Ig kappa chain V-II region GM607 (Fragment) OS=Homo sapiens PE=4 SV=1 - [KV205_HUMAN]	137.99	17.09 %	2	4	117	12.7	7.12	>sp|P06309|KV205_HUMAN Ig kappa chain V-II region GM607 (Fragment) OS=Homo sapiens PE=4 SV=1	False	140
P01621	Ig kappa chain V-III region NG9 (Fragment) OS=Homo sapiens PE=1 SV=1 - [KV303_HUMAN]	45.57	25.00 %	2	2	100	10.7	6.52	>sp|P01621|KV303_HUMAN Ig kappa chain V-III region NG9 (Fragment) OS=Homo sapiens PE=1 SV=1	True	142
P01625	Ig kappa chain V-IV region Len OS=Homo sapiens PE=1 SV=2 - [KV402_HUMAN]	232.01	42.98 %	4	12	114	12.6	7.93	>sp|P01625|KV402_HUMAN Ig kappa chain V-IV region Len OS=Homo sapiens PE=1 SV=2	True	144
P06312	Ig kappa chain V-IV region (Fragment) OS=Homo sapiens GN=IGKV4-1 PE=4 SV=1 - [KV401_HUMAN]	80.36	25.62 %	3	7	121	13.4	5.25	>sp|P06312|KV401_HUMAN Ig kappa chain V-IV region (Fragment) OS=Homo sapiens GN=IGKV4-1 PE=4 SV=1	False	144
P06313	Ig kappa chain V-IV region JI OS=Homo sapiens PE=4 SV=1 - [KV403_HUMAN]	80.36	23.31 %	3	7	133	14.6	6.58	>sp|P06313|KV403_HUMAN Ig kappa chain V-IV region JI OS=Homo sapiens PE=4 SV=1	False	144
P06314	Ig kappa chain V-IV region B17 OS=Homo sapiens PE=2 SV=1 - [KV404_HUMAN]	80.36	23.13 %	3	7	134	15	6.58	>sp|P06314|KV404_HUMAN Ig kappa chain V-IV region B17 OS=Homo sapiens PE=2 SV=1	False	144
P83593	Ig kappa chain V-IV region STH (Fragment) OS=Homo sapiens PE=1 SV=1 - [KV405_HUMAN]	44.92	6.42 %	1	1	109	12.1	7.94	>sp|P83593|KV405_HUMAN Ig kappa chain V-IV region STH (Fragment) OS=Homo sapiens PE=1 SV=1	False	144
P01699	Ig lambda chain V-I region VOR OS=Homo sapiens PE=1 SV=1 - [LV101_HUMAN]	28.95	23.42 %	2	2	111	11.5	5.29	>sp|P01699|LV101_HUMAN Ig lambda chain V-I region VOR OS=Homo sapiens PE=1 SV=1	True	145
P01700	Ig lambda chain V-I region HA OS=Homo sapiens PE=1 SV=1 - [LV102_HUMAN]	135.07	23.21 %	3	4	112	11.9	8.91	>sp|P01700|LV102_HUMAN Ig lambda chain V-I region HA OS=Homo sapiens PE=1 SV=1	True	145
P01709	Ig lambda chain V-II region MGC OS=Homo sapiens PE=1 SV=1 - [LV206_HUMAN]	31.79	11.71 %	2	2	111	11.6	5.29	>sp|P01709|LV206_HUMAN Ig lambda chain V-II region MGC OS=Homo sapiens PE=1 SV=1	False	145
P01712	Ig lambda chain V-II region WIN OS=Homo sapiens PE=1 SV=1 - [LV209_HUMAN]	31.79	11.71 %	2	2	111	11.7	8.44	>sp|P01712|LV209_HUMAN Ig lambda chain V-II region WIN OS=Homo sapiens PE=1 SV=1	False	145
P01702	Ig lambda chain V-I region NIG-64 OS=Homo sapiens PE=1 SV=1 - [LV104_HUMAN]	34.41	7.21 %	1	1	111	11.4	4.89	>sp|P01702|LV104_HUMAN Ig lambda chain V-I region NIG-64 OS=Homo sapiens PE=1 SV=1	True	148
P06316	Ig lambda chain V-I region BL2 OS=Homo sapiens PE=2 SV=1 - [LV107_HUMAN]	34.41	6.15 %	1	1	130	13.6	7.77	>sp|P06316|LV107_HUMAN Ig lambda chain V-I region BL2 OS=Homo sapiens PE=2 SV=1	False	148
P01703	Ig lambda chain V-I region NEWM OS=Homo sapiens PE=1 SV=1 - [LV105_HUMAN]	49.59	27.18 %	2	2	103	10.9	9.29	>sp|P01703|LV105_HUMAN Ig lambda chain V-I region NEWM OS=Homo sapiens PE=1 SV=1	True	149
P01714	Ig lambda chain V-III region SH OS=Homo sapiens PE=1 SV=1 - [LV301_HUMAN]	308.54	34.26 %	3	8	108	11.4	6.52	>sp|P01714|LV301_HUMAN Ig lambda chain V-III region SH OS=Homo sapiens PE=1 SV=1	True	152
P01717	Ig lambda chain V-IV region Hil OS=Homo sapiens PE=1 SV=1 - [LV403_HUMAN]	101.25	17.76 %	1	4	107	11.5	6.51	>sp|P01717|LV403_HUMAN Ig lambda chain V-IV region Hil OS=Homo sapiens PE=1 SV=1	True	153
P01719	Ig lambda chain V-V region DEL OS=Homo sapiens PE=1 SV=1 - [LV501_HUMAN]	47.87	14.81 %	1	2	108	11.3	5.36	>sp|P01719|LV501_HUMAN Ig lambda chain V-V region DEL OS=Homo sapiens PE=1 SV=1	True	266
P01779	Ig heavy chain V-III region TUR OS=Homo sapiens PE=1 SV=1 - [HV318_HUMAN]	220.39	26.72 %	2	12	116	12.4	9.73	>sp|P01779|HV318_HUMAN Ig heavy chain V-III region TUR OS=Homo sapiens PE=1 SV=1	True	154
P01770	Ig heavy chain V-III region NIE OS=Homo sapiens PE=1 SV=1 - [HV309_HUMAN]	59.31	10.08 %	1	1	119	13.2	9.72	>sp|P01770|HV309_HUMAN Ig heavy chain V-III region NIE OS=Homo sapiens PE=1 SV=1	False	154
P01780	Ig heavy chain V-III region JON OS=Homo sapiens PE=1 SV=1 - [HV319_HUMAN]	22.37	16.52 %	1	2	115	12.6	9.29	>sp|P01780|HV319_HUMAN Ig heavy chain V-III region JON OS=Homo sapiens PE=1 SV=1	True	267
P01824	Ig heavy chain V-II region WAH OS=Homo sapiens PE=1 SV=1 - [HV206_HUMAN]	25.59	6.20 %	1	1	129	14.1	8.46	>sp|P01824|HV206_HUMAN Ig heavy chain V-II region WAH OS=Homo sapiens PE=1 SV=1	True	156
P01825	Ig heavy chain V-II region NEWM OS=Homo sapiens PE=1 SV=1 - [HV207_HUMAN]	105.54	18.80 %	2	5	117	12.8	7.08	>sp|P01825|HV207_HUMAN Ig heavy chain V-II region NEWM OS=Homo sapiens PE=1 SV=1	True	157
P01871	Ig mu chain C region OS=Homo sapiens GN=IGHM PE=1 SV=3 - [IGHM_HUMAN]	3465.69	60.40 %	23	147	452	49.3	6.77	>sp|P01871|IGHM_HUMAN Ig mu chain C region OS=Homo sapiens GN=IGHM PE=1 SV=3	True	158
P01871-2	Isoform 2 of Ig mu chain C region OS=Homo sapiens GN=IGHM - [IGHM_HUMAN]	3437.27	53.07 %	22	146	473	51.8	6.15	>sp|P01871-2|IGHM_HUMAN Isoform 2 of Ig mu chain C region OS=Homo sapiens GN=IGHM	False	158
P02654	Apolipoprotein C-I OS=Homo sapiens GN=APOC1 PE=1 SV=1 - [APOC1_HUMAN]	122.75	37.35 %	6	9	83	9.3	8.47	>sp|P02654|APOC1_HUMAN Apolipoprotein C-I OS=Homo sapiens GN=APOC1 PE=1 SV=1	True	159
P02655	Apolipoprotein C-II OS=Homo sapiens GN=APOC2 PE=1 SV=1 - [APOC2_HUMAN]	96	32.67 %	3	8	101	11.3	4.72	>sp|P02655|APOC2_HUMAN Apolipoprotein C-II OS=Homo sapiens GN=APOC2 PE=1 SV=1	True	160
P02656	Apolipoprotein C-III OS=Homo sapiens GN=APOC3 PE=1 SV=1 - [APOC3_HUMAN]	348.57	34.34 %	4	10	99	10.8	5.41	>sp|P02656|APOC3_HUMAN Apolipoprotein C-III OS=Homo sapiens GN=APOC3 PE=1 SV=1	True	161
P02679-2	Isoform Gamma-A of Fibrinogen gamma chain OS=Homo sapiens GN=FGG - [FIBG_HUMAN]	1996.93	77.12 %	28	104	437	49.5	6.09	>sp|P02679-2|FIBG_HUMAN Isoform Gamma-A of Fibrinogen gamma chain OS=Homo sapiens GN=FGG	True	162
P02679	Fibrinogen gamma chain OS=Homo sapiens GN=FGG PE=1 SV=3 - [FIBG_HUMAN]	1996.93	74.39 %	28	104	453	51.5	5.62	>sp|P02679|FIBG_HUMAN Fibrinogen gamma chain OS=Homo sapiens GN=FGG PE=1 SV=3	False	162
P02741-2	Isoform 2 of C-reactive protein OS=Homo sapiens GN=CRP - [CRP_HUMAN]	39.47	10.99 %	1	1	91	10.4	9.17	>sp|P02741-2|CRP_HUMAN Isoform 2 of C-reactive protein OS=Homo sapiens GN=CRP	True	268
P02741	C-reactive protein OS=Homo sapiens GN=CRP PE=1 SV=1 - [CRP_HUMAN]	39.47	4.46 %	1	1	224	25	5.63	>sp|P02741|CRP_HUMAN C-reactive protein OS=Homo sapiens GN=CRP PE=1 SV=1	False	268
P02745	Complement C1q subcomponent subunit A OS=Homo sapiens GN=C1QA PE=1 SV=2 - [C1QA_HUMAN]	24.44	4.49 %	1	2	245	26	9.11	>sp|P02745|C1QA_HUMAN Complement C1q subcomponent subunit A OS=Homo sapiens GN=C1QA PE=1 SV=2	True	163
P02748	Complement component C9 OS=Homo sapiens GN=C9 PE=1 SV=2 - [CO9_HUMAN]	600.45	40.25 %	18	28	559	63.1	5.59	>sp|P02748|CO9_HUMAN Complement component C9 OS=Homo sapiens GN=C9 PE=1 SV=2	True	164
P02753	Retinol-binding protein 4 OS=Homo sapiens GN=RBP4 PE=1 SV=3 - [RET4_HUMAN]	418.25	44.28 %	8	24	201	23	6.07	>sp|P02753|RET4_HUMAN Retinol-binding protein 4 OS=Homo sapiens GN=RBP4 PE=1 SV=3	True	165
P02760	Protein AMBP OS=Homo sapiens GN=AMBP PE=1 SV=1 - [AMBP_HUMAN]	584.23	46.88 %	15	30	352	39	6.25	>sp|P02760|AMBP_HUMAN Protein AMBP OS=Homo sapiens GN=AMBP PE=1 SV=1	True	166
P02766	Transthyretin OS=Homo sapiens GN=TTR PE=1 SV=1 - [TTHY_HUMAN]	223.92	68.71 %	5	9	147	15.9	5.76	>sp|P02766|TTHY_HUMAN Transthyretin OS=Homo sapiens GN=TTR PE=1 SV=1	True	167
P02775	Platelet basic protein OS=Homo sapiens GN=PPBP PE=1 SV=3 - [CXCL7_HUMAN]	158.71	38.28 %	5	7	128	13.9	8.79	>sp|P02775|CXCL7_HUMAN Platelet basic protein OS=Homo sapiens GN=PPBP PE=1 SV=3	True	168
P02776	Platelet factor 4 OS=Homo sapiens GN=PF4 PE=1 SV=2 - [PLF4_HUMAN]	104.75	23.76 %	2	6	101	10.8	8.62	>sp|P02776|PLF4_HUMAN Platelet factor 4 OS=Homo sapiens GN=PF4 PE=1 SV=2	True	169
P10720	Platelet factor 4 variant OS=Homo sapiens GN=PF4V1 PE=1 SV=1 - [PF4V_HUMAN]	104.75	23.08 %	2	6	104	11.5	9.1	>sp|P10720|PF4V_HUMAN Platelet factor 4 variant OS=Homo sapiens GN=PF4V1 PE=1 SV=1	False	169
P02790	Hemopexin OS=Homo sapiens GN=HPX PE=1 SV=2 - [HEMO_HUMAN]	1954.42	63.64 %	26	118	462	51.6	7.02	>sp|P02790|HEMO_HUMAN Hemopexin OS=Homo sapiens GN=HPX PE=1 SV=2	True	170
Q5T013	Putative hydroxypyruvate isomerase OS=Homo sapiens GN=HYI PE=1 SV=2 - [HYI_HUMAN]	26.91	2.53 %	1	2	277	30.4	5.5	>sp|Q5T013|HYI_HUMAN Putative hydroxypyruvate isomerase OS=Homo sapiens GN=HYI PE=1 SV=2	False	170
Q5T013-3	Isoform 3 of Putative hydroxypyruvate isomerase OS=Homo sapiens GN=HYI - [HYI_HUMAN]	26.91	2.83 %	1	2	247	26.9	5.44	>sp|Q5T013-3|HYI_HUMAN Isoform 3 of Putative hydroxypyruvate isomerase OS=Homo sapiens GN=HYI	False	170
Q5T013-2	Isoform 2 of Putative hydroxypyruvate isomerase OS=Homo sapiens GN=HYI - [HYI_HUMAN]	26.91	4.02 %	1	2	174	19.1	5.82	>sp|Q5T013-2|HYI_HUMAN Isoform 2 of Putative hydroxypyruvate isomerase OS=Homo sapiens GN=HYI	False	170
Q5T013-4	Isoform 4 of Putative hydroxypyruvate isomerase OS=Homo sapiens GN=HYI - [HYI_HUMAN]	26.91	3.43 %	1	2	204	22.6	5.82	>sp|Q5T013-4|HYI_HUMAN Isoform 4 of Putative hydroxypyruvate isomerase OS=Homo sapiens GN=HYI	False	170
P03952	Plasma kallikrein OS=Homo sapiens GN=KLKB1 PE=1 SV=1 - [KLKB1_HUMAN]	491.63	41.69 %	26	33	638	71.3	8.22	>sp|P03952|KLKB1_HUMAN Plasma kallikrein OS=Homo sapiens GN=KLKB1 PE=1 SV=1	True	171
P20718	Granzyme H OS=Homo sapiens GN=GZMH PE=1 SV=1 - [GRAH_HUMAN]	64.64	4.07 %	1	1	246	27.3	9.79	>sp|P20718|GRAH_HUMAN Granzyme H OS=Homo sapiens GN=GZMH PE=1 SV=1	False	171
P04003	C4b-binding protein alpha chain OS=Homo sapiens GN=C4BPA PE=1 SV=2 - [C4BPA_HUMAN]	1071.92	58.79 %	28	61	597	67	7.3	>sp|P04003|C4BPA_HUMAN C4b-binding protein alpha chain OS=Homo sapiens GN=C4BPA PE=1 SV=2	True	172
P04070	Vitamin K-dependent protein C OS=Homo sapiens GN=PROC PE=1 SV=1 - [PROC_HUMAN]	41.96	5.64 %	3	3	461	52	6.28	>sp|P04070|PROC_HUMAN Vitamin K-dependent protein C OS=Homo sapiens GN=PROC PE=1 SV=1	True	173
P04180	Phosphatidylcholine-sterol acyltransferase OS=Homo sapiens GN=LCAT PE=1 SV=1 - [LCAT_HUMAN]	58.11	11.36 %	3	3	440	49.5	6.11	>sp|P04180|LCAT_HUMAN Phosphatidylcholine-sterol acyltransferase OS=Homo sapiens GN=LCAT PE=1 SV=1	True	174
P04207	Ig kappa chain V-III region CLL OS=Homo sapiens PE=1 SV=2 - [KV308_HUMAN]	43.48	19.38 %	2	2	129	14.3	8.51	>sp|P04207|KV308_HUMAN Ig kappa chain V-III region CLL OS=Homo sapiens PE=1 SV=2	True	110
P04208	Ig lambda chain V-I region WAH OS=Homo sapiens PE=1 SV=1 - [LV106_HUMAN]	157.14	37.61 %	3	6	109	11.7	6.54	>sp|P04208|LV106_HUMAN Ig lambda chain V-I region WAH OS=Homo sapiens PE=1 SV=1	True	145
P04211	Ig lambda chain V region 4A OS=Homo sapiens PE=4 SV=1 - [LV001_HUMAN]	38.06	13.68 %	2	2	117	12.4	7.03	>sp|P04211|LV001_HUMAN Ig lambda chain V region 4A OS=Homo sapiens PE=4 SV=1	True	177
P04217	Alpha-1B-glycoprotein OS=Homo sapiens GN=A1BG PE=1 SV=4 - [A1BG_HUMAN]	708.88	57.17 %	16	46	495	54.2	5.86	>sp|P04217|A1BG_HUMAN Alpha-1B-glycoprotein OS=Homo sapiens GN=A1BG PE=1 SV=4	True	178
P04217-2	Isoform 2 of Alpha-1B-glycoprotein OS=Homo sapiens GN=A1BG - [A1BG_HUMAN]	401.68	57.64 %	11	32	373	40.7	5.77	>sp|P04217-2|A1BG_HUMAN Isoform 2 of Alpha-1B-glycoprotein OS=Homo sapiens GN=A1BG	False	178
P04220	Ig mu heavy chain disease protein OS=Homo sapiens PE=1 SV=1 - [MUCB_HUMAN]	2392.68	60.36 %	17	103	391	43	5.24	>sp|P04220|MUCB_HUMAN Ig mu heavy chain disease protein OS=Homo sapiens PE=1 SV=1	True	179
P04430	Ig kappa chain V-I region BAN OS=Homo sapiens PE=1 SV=1 - [KV122_HUMAN]	46.97	16.67 %	1	1	108	11.8	8.44	>sp|P04430|KV122_HUMAN Ig kappa chain V-I region BAN OS=Homo sapiens PE=1 SV=1	True	180
P04433	Ig kappa chain V-III region VG (Fragment) OS=Homo sapiens PE=1 SV=1 - [KV309_HUMAN]	48.21	26.09 %	2	2	115	12.6	4.96	>sp|P04433|KV309_HUMAN Ig kappa chain V-III region VG (Fragment) OS=Homo sapiens PE=1 SV=1	True	182
P05155	Plasma protease C1 inhibitor OS=Homo sapiens GN=SERPING1 PE=1 SV=2 - [IC1_HUMAN]	646.47	31.80 %	14	30	500	55.1	6.55	>sp|P05155|IC1_HUMAN Plasma protease C1 inhibitor OS=Homo sapiens GN=SERPING1 PE=1 SV=2	True	183
P05160	Coagulation factor XIII B chain OS=Homo sapiens GN=F13B PE=1 SV=3 - [F13B_HUMAN]	31.97	1.82 %	1	1	661	75.5	6.39	>sp|P05160|F13B_HUMAN Coagulation factor XIII B chain OS=Homo sapiens GN=F13B PE=1 SV=3	True	184
P05543	Thyroxine-binding globulin OS=Homo sapiens GN=SERPINA7 PE=1 SV=2 - [THBG_HUMAN]	177.36	25.30 %	8	11	415	46.3	6.3	>sp|P05543|THBG_HUMAN Thyroxine-binding globulin OS=Homo sapiens GN=SERPINA7 PE=1 SV=2	True	185
P06276	Cholinesterase OS=Homo sapiens GN=BCHE PE=1 SV=1 - [CHLE_HUMAN]	51.98	3.49 %	2	2	602	68.4	7.42	>sp|P06276|CHLE_HUMAN Cholinesterase OS=Homo sapiens GN=BCHE PE=1 SV=1	True	186
P06310	Ig kappa chain V-II region RPMI 6410 OS=Homo sapiens PE=4 SV=1 - [KV206_HUMAN]	107.45	34.59 %	3	4	133	14.7	9.25	>sp|P06310|KV206_HUMAN Ig kappa chain V-II region RPMI 6410 OS=Homo sapiens PE=4 SV=1	True	140
P06311	Ig kappa chain V-III region IARC/BL41 OS=Homo sapiens PE=1 SV=1 - [KV311_HUMAN]	46.88	24.22 %	2	2	128	14.1	6.61	>sp|P06311|KV311_HUMAN Ig kappa chain V-III region IARC/BL41 OS=Homo sapiens PE=1 SV=1	True	188
P06331	Ig heavy chain V-II region ARH-77 OS=Homo sapiens PE=4 SV=1 - [HV209_HUMAN]	111.82	17.12 %	2	6	146	16.2	8.28	>sp|P06331|HV209_HUMAN Ig heavy chain V-II region ARH-77 OS=Homo sapiens PE=4 SV=1	True	157
P06681	Complement C2 OS=Homo sapiens GN=C2 PE=1 SV=2 - [CO2_HUMAN]	252.09	19.95 %	13	14	752	83.2	7.42	>sp|P06681|CO2_HUMAN Complement C2 OS=Homo sapiens GN=C2 PE=1 SV=2	True	190
P06681-3	Isoform 3 of Complement C2 OS=Homo sapiens GN=C2 - [CO2_HUMAN]	239.47	22.26 %	12	13	620	69.4	7.21	>sp|P06681-3|CO2_HUMAN Isoform 3 of Complement C2 OS=Homo sapiens GN=C2	False	190
P06681-2	Isoform 2 of Complement C2 OS=Homo sapiens GN=C2 - [CO2_HUMAN]	239.47	25.65 %	12	13	538	60.3	8.18	>sp|P06681-2|CO2_HUMAN Isoform 2 of Complement C2 OS=Homo sapiens GN=C2	False	190
P06727	Apolipoprotein A-IV OS=Homo sapiens GN=APOA4 PE=1 SV=3 - [APOA4_HUMAN]	903.56	62.63 %	25	48	396	45.4	5.38	>sp|P06727|APOA4_HUMAN Apolipoprotein A-IV OS=Homo sapiens GN=APOA4 PE=1 SV=3	True	191
Q14980	Nuclear mitotic apparatus protein 1 OS=Homo sapiens GN=NUMA1 PE=1 SV=2 - [NUMA1_HUMAN]	31.62	1.04 %	2	3	2115	238.1	5.78	>sp|Q14980|NUMA1_HUMAN Nuclear mitotic apparatus protein 1 OS=Homo sapiens GN=NUMA1 PE=1 SV=2	False	191
Q15020	Squamous cell carcinoma antigen recognized by T-cells 3 OS=Homo sapiens GN=SART3 PE=1 SV=1 - [SART3_HUMAN]	31.62	0.62 %	1	2	963	109.9	5.57	>sp|Q15020|SART3_HUMAN Squamous cell carcinoma antigen recognized by T-cells 3 OS=Homo sapiens GN=SART3 PE=1 SV=1	False	191
O75037	Kinesin-like protein KIF21B OS=Homo sapiens GN=KIF21B PE=1 SV=2 - [KI21B_HUMAN]	31.62	0.37 %	1	2	1637	182.5	7.08	>sp|O75037|KI21B_HUMAN Kinesin-like protein KIF21B OS=Homo sapiens GN=KIF21B PE=1 SV=2	False	191
Q14980-2	Isoform 2 of Nuclear mitotic apparatus protein 1 OS=Homo sapiens GN=NUMA1 - [NUMA1_HUMAN]	31.62	1.57 %	3	5	2101	236.4	5.8	>sp|Q14980-2|NUMA1_HUMAN Isoform 2 of Nuclear mitotic apparatus protein 1 OS=Homo sapiens GN=NUMA1	False	191
P61129	Zinc finger CCCH domain-containing protein 6 OS=Homo sapiens GN=ZC3H6 PE=2 SV=2 - [ZC3H6_HUMAN]	31.62	0.50 %	1	2	1189	131.6	7.64	>sp|P61129|ZC3H6_HUMAN Zinc finger CCCH domain-containing protein 6 OS=Homo sapiens GN=ZC3H6 PE=2 SV=2	False	191
Q9NRD9	Dual oxidase 1 OS=Homo sapiens GN=DUOX1 PE=1 SV=1 - [DUOX1_HUMAN]	31.62	0.39 %	1	2	1551	177.1	7.9	>sp|Q9NRD9|DUOX1_HUMAN Dual oxidase 1 OS=Homo sapiens GN=DUOX1 PE=1 SV=1	False	191
Q96CV9	Optineurin OS=Homo sapiens GN=OPTN PE=1 SV=2 - [OPTN_HUMAN]	32.21	1.21 %	1	1	577	65.9	5.24	>sp|Q96CV9|OPTN_HUMAN Optineurin OS=Homo sapiens GN=OPTN PE=1 SV=2	False	191
P68036	Ubiquitin-conjugating enzyme E2 L3 OS=Homo sapiens GN=UBE2L3 PE=1 SV=1 - [UB2L3_HUMAN]	31.62	3.90 %	1	2	154	17.9	8.51	>sp|P68036|UB2L3_HUMAN Ubiquitin-conjugating enzyme E2 L3 OS=Homo sapiens GN=UBE2L3 PE=1 SV=1	False	191
Q8IWJ2	GRIP and coiled-coil domain-containing protein 2 OS=Homo sapiens GN=GCC2 PE=1 SV=4 - [GCC2_HUMAN]	31.62	0.36 %	1	2	1684	195.8	5.14	>sp|Q8IWJ2|GCC2_HUMAN GRIP and coiled-coil domain-containing protein 2 OS=Homo sapiens GN=GCC2 PE=1 SV=4	False	191
O94964-2	Isoform 2 of Protein SOGA1 OS=Homo sapiens GN=SOGA1 - [SOGA1_HUMAN]	31.62	0.36 %	1	2	1661	183.7	6.52	>sp|O94964-2|SOGA1_HUMAN Isoform 2 of Protein SOGA1 OS=Homo sapiens GN=SOGA1	False	191
O75037-4	Isoform 4 of Kinesin-like protein KIF21B OS=Homo sapiens GN=KIF21B - [KI21B_HUMAN]	31.62	0.37 %	1	2	1623	181	6.9	>sp|O75037-4|KI21B_HUMAN Isoform 4 of Kinesin-like protein KIF21B OS=Homo sapiens GN=KIF21B	False	191
O75037-3	Isoform 3 of Kinesin-like protein KIF21B OS=Homo sapiens GN=KIF21B - [KI21B_HUMAN]	31.62	0.37 %	1	2	1610	179.6	7.09	>sp|O75037-3|KI21B_HUMAN Isoform 3 of Kinesin-like protein KIF21B OS=Homo sapiens GN=KIF21B	False	191
O75037-2	Isoform 2 of Kinesin-like protein KIF21B OS=Homo sapiens GN=KIF21B - [KI21B_HUMAN]	31.62	0.37 %	1	2	1624	181.2	7.28	>sp|O75037-2|KI21B_HUMAN Isoform 2 of Kinesin-like protein KIF21B OS=Homo sapiens GN=KIF21B	False	191
Q9BT92	Trichoplein keratin filament-binding protein OS=Homo sapiens GN=TCHP PE=1 SV=1 - [TCHP_HUMAN]	31.62	1.20 %	1	2	498	61	6.54	>sp|Q9BT92|TCHP_HUMAN Trichoplein keratin filament-binding protein OS=Homo sapiens GN=TCHP PE=1 SV=1	False	191
O43290	U4/U6.U5 tri-snRNP-associated protein 1 OS=Homo sapiens GN=SART1 PE=1 SV=1 - [SNUT1_HUMAN]	31.62	0.75 %	1	2	800	90.2	6.13	>sp|O43290|SNUT1_HUMAN U4/U6.U5 tri-snRNP-associated protein 1 OS=Homo sapiens GN=SART1 PE=1 SV=1	False	191
Q9NRD9-2	Isoform 2 of Dual oxidase 1 OS=Homo sapiens GN=DUOX1 - [DUOX1_HUMAN]	31.62	0.50 %	1	2	1197	137.5	8.38	>sp|Q9NRD9-2|DUOX1_HUMAN Isoform 2 of Dual oxidase 1 OS=Homo sapiens GN=DUOX1	False	191
Q13188	Serine/threonine-protein kinase 3 OS=Homo sapiens GN=STK3 PE=1 SV=2 - [STK3_HUMAN]	31.62	1.22 %	1	2	491	56.3	5.24	>sp|Q13188|STK3_HUMAN Serine/threonine-protein kinase 3 OS=Homo sapiens GN=STK3 PE=1 SV=2	False	191
Q96CV9-2	Isoform 2 of Optineurin OS=Homo sapiens GN=OPTN - [OPTN_HUMAN]	32.21	1.23 %	1	1	571	65.2	5.17	>sp|Q96CV9-2|OPTN_HUMAN Isoform 2 of Optineurin OS=Homo sapiens GN=OPTN	False	191
Q96CV9-3	Isoform 3 of Optineurin OS=Homo sapiens GN=OPTN - [OPTN_HUMAN]	32.21	1.35 %	1	1	520	59.5	5.3	>sp|Q96CV9-3|OPTN_HUMAN Isoform 3 of Optineurin OS=Homo sapiens GN=OPTN	False	191
Q14980-3	Isoform Numa-m of Nuclear mitotic apparatus protein 1 OS=Homo sapiens GN=NUMA1 - [NUMA1_HUMAN]	31.62	1.24 %	2	3	1776	201.3	5.29	>sp|Q14980-3|NUMA1_HUMAN Isoform Numa-m of Nuclear mitotic apparatus protein 1 OS=Homo sapiens GN=NUMA1	False	191
Q14980-4	Isoform Numa-s of Nuclear mitotic apparatus protein 1 OS=Homo sapiens GN=NUMA1 - [NUMA1_HUMAN]	31.62	1.25 %	2	3	1763	200	5.25	>sp|Q14980-4|NUMA1_HUMAN Isoform Numa-s of Nuclear mitotic apparatus protein 1 OS=Homo sapiens GN=NUMA1	False	191
P06889	Ig lambda chain V-IV region MOL OS=Homo sapiens PE=1 SV=1 - [LV405_HUMAN]	28.96	31.13 %	2	2	106	11.3	4.42	>sp|P06889|LV405_HUMAN Ig lambda chain V-IV region MOL OS=Homo sapiens PE=1 SV=1	True	192
P01715	Ig lambda chain V-IV region Bau OS=Homo sapiens PE=1 SV=1 - [LV401_HUMAN]	22.98	7.55 %	1	1	106	11.3	5.24	>sp|P01715|LV401_HUMAN Ig lambda chain V-IV region Bau OS=Homo sapiens PE=1 SV=1	False	192
P07357	Complement component C8 alpha chain OS=Homo sapiens GN=C8A PE=1 SV=2 - [CO8A_HUMAN]	325.99	38.18 %	16	18	584	65.1	6.47	>sp|P07357|CO8A_HUMAN Complement component C8 alpha chain OS=Homo sapiens GN=C8A PE=1 SV=2	True	193
P07358	Complement component C8 beta chain OS=Homo sapiens GN=C8B PE=1 SV=3 - [CO8B_HUMAN]	320.53	25.55 %	12	15	591	67	8.13	>sp|P07358|CO8B_HUMAN Complement component C8 beta chain OS=Homo sapiens GN=C8B PE=1 SV=3	True	194
P07360	Complement component C8 gamma chain OS=Homo sapiens GN=C8G PE=1 SV=3 - [CO8G_HUMAN]	138.25	41.58 %	6	6	202	22.3	8.31	>sp|P07360|CO8G_HUMAN Complement component C8 gamma chain OS=Homo sapiens GN=C8G PE=1 SV=3	True	195
P08185	Corticosteroid-binding globulin OS=Homo sapiens GN=SERPINA6 PE=1 SV=1 - [CBG_HUMAN]	142.77	17.78 %	6	8	405	45.1	6.04	>sp|P08185|CBG_HUMAN Corticosteroid-binding globulin OS=Homo sapiens GN=SERPINA6 PE=1 SV=1	True	196
P08519	Apolipoprotein(a) OS=Homo sapiens GN=LPA PE=1 SV=1 - [APOA_HUMAN]	33.36	17.33 %	3	3	4548	501	5.88	>sp|P08519|APOA_HUMAN Apolipoprotein(a) OS=Homo sapiens GN=LPA PE=1 SV=1	True	197
P08571	Monocyte differentiation antigen CD14 OS=Homo sapiens GN=CD14 PE=1 SV=2 - [CD14_HUMAN]	44.18	8.80 %	2	2	375	40.1	6.23	>sp|P08571|CD14_HUMAN Monocyte differentiation antigen CD14 OS=Homo sapiens GN=CD14 PE=1 SV=2	True	198
P08603	Complement factor H OS=Homo sapiens GN=CFH PE=1 SV=4 - [CFAH_HUMAN]	2656.49	56.86 %	53	124	1231	139	6.61	>sp|P08603|CFAH_HUMAN Complement factor H OS=Homo sapiens GN=CFH PE=1 SV=4	True	199
P08603-2	Isoform 2 of Complement factor H OS=Homo sapiens GN=CFH - [CFAH_HUMAN]	1022.26	69.49 %	22	57	449	51	7.06	>sp|P08603-2|CFAH_HUMAN Isoform 2 of Complement factor H OS=Homo sapiens GN=CFH	False	199
Q02985	Complement factor H-related protein 3 OS=Homo sapiens GN=CFHR3 PE=1 SV=2 - [FHR3_HUMAN]	53.39	10.91 %	3	3	330	37.3	7.55	>sp|Q02985|FHR3_HUMAN Complement factor H-related protein 3 OS=Homo sapiens GN=CFHR3 PE=1 SV=2	False	199
Q02985-2	Isoform 2 of Complement factor H-related protein 3 OS=Homo sapiens GN=CFHR3 - [FHR3_HUMAN]	53.39	13.38 %	3	3	269	30.7	7.78	>sp|Q02985-2|FHR3_HUMAN Isoform 2 of Complement factor H-related protein 3 OS=Homo sapiens GN=CFHR3	False	199
P09871	Complement C1s subcomponent OS=Homo sapiens GN=C1S PE=1 SV=1 - [C1S_HUMAN]	544.05	31.25 %	21	31	688	76.6	4.96	>sp|P09871|C1S_HUMAN Complement C1s subcomponent OS=Homo sapiens GN=C1S PE=1 SV=1	True	200
P13671	Complement component C6 OS=Homo sapiens GN=C6 PE=1 SV=3 - [CO6_HUMAN]	705.6	29.98 %	23	29	934	104.7	6.76	>sp|P13671|CO6_HUMAN Complement component C6 OS=Homo sapiens GN=C6 PE=1 SV=3	True	201
P14151	L-selectin OS=Homo sapiens GN=SELL PE=1 SV=2 - [LYAM1_HUMAN]	26.09	9.14 %	3	3	372	42.2	6.6	>sp|P14151|LYAM1_HUMAN L-selectin OS=Homo sapiens GN=SELL PE=1 SV=2	True	269
P14151-2	Isoform 2 of L-selectin OS=Homo sapiens GN=SELL - [LYAM1_HUMAN]	26.09	8.83 %	3	3	385	43.6	7.15	>sp|P14151-2|LYAM1_HUMAN Isoform 2 of L-selectin OS=Homo sapiens GN=SELL	False	269
P18428	Lipopolysaccharide-binding protein OS=Homo sapiens GN=LBP PE=1 SV=3 - [LBP_HUMAN]	83.11	3.95 %	1	2	481	53.3	6.7	>sp|P18428|LBP_HUMAN Lipopolysaccharide-binding protein OS=Homo sapiens GN=LBP PE=1 SV=3	True	202
P19652	Alpha-1-acid glycoprotein 2 OS=Homo sapiens GN=ORM2 PE=1 SV=2 - [A1AG2_HUMAN]	768.44	43.78 %	10	38	201	23.6	5.11	>sp|P19652|A1AG2_HUMAN Alpha-1-acid glycoprotein 2 OS=Homo sapiens GN=ORM2 PE=1 SV=2	True	203
P19823	Inter-alpha-trypsin inhibitor heavy chain H2 OS=Homo sapiens GN=ITIH2 PE=1 SV=2 - [ITIH2_HUMAN]	1326.33	43.13 %	33	74	946	106.4	6.86	>sp|P19823|ITIH2_HUMAN Inter-alpha-trypsin inhibitor heavy chain H2 OS=Homo sapiens GN=ITIH2 PE=1 SV=2	True	204
P20273-2	Isoform CD22-alpha of B-cell receptor CD22 OS=Homo sapiens GN=CD22 - [CD22_HUMAN]	47.57	1.79 %	1	2	670	75.8	7.03	>sp|P20273-2|CD22_HUMAN Isoform CD22-alpha of B-cell receptor CD22 OS=Homo sapiens GN=CD22	True	205
P20273-4	Isoform 4 of B-cell receptor CD22 OS=Homo sapiens GN=CD22 - [CD22_HUMAN]	47.57	1.60 %	1	2	751	84.4	7.75	>sp|P20273-4|CD22_HUMAN Isoform 4 of B-cell receptor CD22 OS=Homo sapiens GN=CD22	False	205
P20273-3	Isoform 3 of B-cell receptor CD22 OS=Homo sapiens GN=CD22 - [CD22_HUMAN]	47.57	1.58 %	1	2	759	85.6	6.84	>sp|P20273-3|CD22_HUMAN Isoform 3 of B-cell receptor CD22 OS=Homo sapiens GN=CD22	False	205
P20273	B-cell receptor CD22 OS=Homo sapiens GN=CD22 PE=1 SV=2 - [CD22_HUMAN]	47.57	1.42 %	1	2	847	95.3	6.65	>sp|P20273|CD22_HUMAN B-cell receptor CD22 OS=Homo sapiens GN=CD22 PE=1 SV=2	False	205
P20851-2	Isoform 2 of C4b-binding protein beta chain OS=Homo sapiens GN=C4BPB - [C4BPB_HUMAN]	79.98	21.91 %	6	7	251	28.3	5.14	>sp|P20851-2|C4BPB_HUMAN Isoform 2 of C4b-binding protein beta chain OS=Homo sapiens GN=C4BPB	True	206
P20851	C4b-binding protein beta chain OS=Homo sapiens GN=C4BPB PE=1 SV=1 - [C4BPB_HUMAN]	79.98	21.83 %	6	7	252	28.3	5.14	>sp|P20851|C4BPB_HUMAN C4b-binding protein beta chain OS=Homo sapiens GN=C4BPB PE=1 SV=1	False	206
P22792	Carboxypeptidase N subunit 2 OS=Homo sapiens GN=CPN2 PE=1 SV=3 - [CPN2_HUMAN]	117.98	17.98 %	5	7	545	60.5	5.99	>sp|P22792|CPN2_HUMAN Carboxypeptidase N subunit 2 OS=Homo sapiens GN=CPN2 PE=1 SV=3	True	208
P23083	Ig heavy chain V-I region V35 OS=Homo sapiens PE=1 SV=1 - [HV103_HUMAN]	68.59	10.26 %	1	4	117	13	9.55	>sp|P23083|HV103_HUMAN Ig heavy chain V-I region V35 OS=Homo sapiens PE=1 SV=1	True	209
P25815	Protein S100-P OS=Homo sapiens GN=S100P PE=1 SV=2 - [S100P_HUMAN]	56.47	13.68 %	1	1	95	10.4	4.88	>sp|P25815|S100P_HUMAN Protein S100-P OS=Homo sapiens GN=S100P PE=1 SV=2	True	270
P27169	Serum paraoxonase/arylesterase 1 OS=Homo sapiens GN=PON1 PE=1 SV=3 - [PON1_HUMAN]	540.42	47.61 %	11	24	355	39.7	5.22	>sp|P27169|PON1_HUMAN Serum paraoxonase/arylesterase 1 OS=Homo sapiens GN=PON1 PE=1 SV=3	True	211
Q15166	Serum paraoxonase/lactonase 3 OS=Homo sapiens GN=PON3 PE=1 SV=3 - [PON3_HUMAN]	86.21	4.52 %	2	3	354	39.6	5.41	>sp|Q15166|PON3_HUMAN Serum paraoxonase/lactonase 3 OS=Homo sapiens GN=PON3 PE=1 SV=3	False	211
P29622	Kallistatin OS=Homo sapiens GN=SERPINA4 PE=1 SV=3 - [KAIN_HUMAN]	223.9	35.13 %	12	14	427	48.5	7.75	>sp|P29622|KAIN_HUMAN Kallistatin OS=Homo sapiens GN=SERPINA4 PE=1 SV=3	True	212
P35251-2	Isoform 2 of Replication factor C subunit 1 OS=Homo sapiens GN=RFC1 - [RFC1_HUMAN]	14.48	3.14 %	2	3	1147	128.1	9.36	>sp|P35251-2|RFC1_HUMAN Isoform 2 of Replication factor C subunit 1 OS=Homo sapiens GN=RFC1	True	271
P35251	Replication factor C subunit 1 OS=Homo sapiens GN=RFC1 PE=1 SV=4 - [RFC1_HUMAN]	14.48	3.14 %	2	3	1148	128.2	9.36	>sp|P35251|RFC1_HUMAN Replication factor C subunit 1 OS=Homo sapiens GN=RFC1 PE=1 SV=4	False	271
P35542	Serum amyloid A-4 protein OS=Homo sapiens GN=SAA4 PE=1 SV=2 - [SAA4_HUMAN]	67.29	18.46 %	2	3	130	14.7	9.07	>sp|P35542|SAA4_HUMAN Serum amyloid A-4 protein OS=Homo sapiens GN=SAA4 PE=1 SV=2	True	213
P35858	Insulin-like growth factor-binding protein complex acid labile subunit OS=Homo sapiens GN=IGFALS PE=1 SV=1 - [ALS_HUMAN]	175.95	18.18 %	9	10	605	66	6.79	>sp|P35858|ALS_HUMAN Insulin-like growth factor-binding protein complex acid labile subunit OS=Homo sapiens GN=IGFALS PE=1 SV=1	True	214
P35858-2	Isoform 2 of Insulin-like growth factor-binding protein complex acid labile subunit OS=Homo sapiens GN=IGFALS - [ALS_HUMAN]	175.95	17.11 %	9	10	643	70.2	6.93	>sp|P35858-2|ALS_HUMAN Isoform 2 of Insulin-like growth factor-binding protein complex acid labile subunit OS=Homo sapiens GN=IGFALS	False	214
P36955	Pigment epithelium-derived factor OS=Homo sapiens GN=SERPINF1 PE=1 SV=4 - [PEDF_HUMAN]	264.36	39.47 %	12	16	418	46.3	6.38	>sp|P36955|PEDF_HUMAN Pigment epithelium-derived factor OS=Homo sapiens GN=SERPINF1 PE=1 SV=4	True	215
P36980-2	Isoform Short of Complement factor H-related protein 2 OS=Homo sapiens GN=CFHR2 - [FHR2_HUMAN]	162.01	47.33 %	8	9	243	27.9	6.92	>sp|P36980-2|FHR2_HUMAN Isoform Short of Complement factor H-related protein 2 OS=Homo sapiens GN=CFHR2	True	216
P36980	Complement factor H-related protein 2 OS=Homo sapiens GN=CFHR2 PE=1 SV=1 - [FHR2_HUMAN]	162.01	42.59 %	8	9	270	30.6	6.38	>sp|P36980|FHR2_HUMAN Complement factor H-related protein 2 OS=Homo sapiens GN=CFHR2 PE=1 SV=1	False	216
P43251	Biotinidase OS=Homo sapiens GN=BTD PE=1 SV=2 - [BTD_HUMAN]	55.11	8.47 %	3	3	543	61.1	6.25	>sp|P43251|BTD_HUMAN Biotinidase OS=Homo sapiens GN=BTD PE=1 SV=2	True	217
P48740-3	Isoform 3 of Mannan-binding lectin serine protease 1 OS=Homo sapiens GN=MASP1 - [MASP1_HUMAN]	100.68	12.37 %	4	4	380	43.6	4.7	>sp|P48740-3|MASP1_HUMAN Isoform 3 of Mannan-binding lectin serine protease 1 OS=Homo sapiens GN=MASP1	True	200
P48740	Mannan-binding lectin serine protease 1 OS=Homo sapiens GN=MASP1 PE=1 SV=3 - [MASP1_HUMAN]	100.68	6.72 %	4	4	699	79.2	5.49	>sp|P48740|MASP1_HUMAN Mannan-binding lectin serine protease 1 OS=Homo sapiens GN=MASP1 PE=1 SV=3	False	200
P48740-2	Isoform 2 of Mannan-binding lectin serine protease 1 OS=Homo sapiens GN=MASP1 - [MASP1_HUMAN]	100.68	6.46 %	4	4	728	81.8	5.12	>sp|P48740-2|MASP1_HUMAN Isoform 2 of Mannan-binding lectin serine protease 1 OS=Homo sapiens GN=MASP1	False	200
P48740-4	Isoform 4 of Mannan-binding lectin serine protease 1 OS=Homo sapiens GN=MASP1 - [MASP1_HUMAN]	100.68	7.64 %	4	4	615	68.9	5.34	>sp|P48740-4|MASP1_HUMAN Isoform 4 of Mannan-binding lectin serine protease 1 OS=Homo sapiens GN=MASP1	False	200
P51884	Lumican OS=Homo sapiens GN=LUM PE=1 SV=2 - [LUM_HUMAN]	265.99	37.87 %	10	15	338	38.4	6.61	>sp|P51884|LUM_HUMAN Lumican OS=Homo sapiens GN=LUM PE=1 SV=2	True	218
P55056	Apolipoprotein C-IV OS=Homo sapiens GN=APOC4 PE=1 SV=1 - [APOC4_HUMAN]	31.97	14.96 %	2	3	127	14.5	8.92	>sp|P55056|APOC4_HUMAN Apolipoprotein C-IV OS=Homo sapiens GN=APOC4 PE=1 SV=1	True	272
P59665	Neutrophil defensin 1 OS=Homo sapiens GN=DEFA1 PE=1 SV=1 - [DEF1_HUMAN]	40.72	19.15 %	2	2	94	10.2	6.99	>sp|P59665|DEF1_HUMAN Neutrophil defensin 1 OS=Homo sapiens GN=DEFA1 PE=1 SV=1	True	273
P59666	Neutrophil defensin 3 OS=Homo sapiens GN=DEFA3 PE=1 SV=1 - [DEF3_HUMAN]	40.72	19.15 %	2	2	94	10.2	5.99	>sp|P59666|DEF3_HUMAN Neutrophil defensin 3 OS=Homo sapiens GN=DEFA3 PE=1 SV=1	False	273
P80108	Phosphatidylinositol-glycan-specific phospholipase D OS=Homo sapiens GN=GPLD1 PE=1 SV=3 - [PHLD_HUMAN]	35.95	1.19 %	1	1	840	92.3	6.37	>sp|P80108|PHLD_HUMAN Phosphatidylinositol-glycan-specific phospholipase D OS=Homo sapiens GN=GPLD1 PE=1 SV=3	True	221
P80748	Ig lambda chain V-III region LOI OS=Homo sapiens PE=1 SV=1 - [LV302_HUMAN]	190.32	37.84 %	3	5	111	11.9	5.08	>sp|P80748|LV302_HUMAN Ig lambda chain V-III region LOI OS=Homo sapiens PE=1 SV=1	True	222
P82930	28S ribosomal protein S34, mitochondrial OS=Homo sapiens GN=MRPS34 PE=1 SV=2 - [RT34_HUMAN]	20.31	3.21 %	1	2	218	25.6	9.98	>sp|P82930|RT34_HUMAN 28S ribosomal protein S34, mitochondrial OS=Homo sapiens GN=MRPS34 PE=1 SV=2	True	274
Q03591	Complement factor H-related protein 1 OS=Homo sapiens GN=CFHR1 PE=1 SV=2 - [FHR1_HUMAN]	527.73	64.55 %	15	22	330	37.6	7.39	>sp|Q03591|FHR1_HUMAN Complement factor H-related protein 1 OS=Homo sapiens GN=CFHR1 PE=1 SV=2	True	223
Q04756	Hepatocyte growth factor activator OS=Homo sapiens GN=HGFAC PE=1 SV=1 - [HGFA_HUMAN]	50.49	3.82 %	2	2	655	70.6	7.24	>sp|Q04756|HGFA_HUMAN Hepatocyte growth factor activator OS=Homo sapiens GN=HGFAC PE=1 SV=1	True	236
Q08380	Galectin-3-binding protein OS=Homo sapiens GN=LGALS3BP PE=1 SV=1 - [LG3BP_HUMAN]	54.4	5.13 %	3	3	585	65.3	5.27	>sp|Q08380|LG3BP_HUMAN Galectin-3-binding protein OS=Homo sapiens GN=LGALS3BP PE=1 SV=1	True	224
Q13790	Apolipoprotein F OS=Homo sapiens GN=APOF PE=1 SV=2 - [APOF_HUMAN]	59.2	8.28 %	2	3	326	35.4	5.64	>sp|Q13790|APOF_HUMAN Apolipoprotein F OS=Homo sapiens GN=APOF PE=1 SV=2	True	226
O95445-2	Isoform 2 of Apolipoprotein M OS=Homo sapiens GN=APOM - [APOM_HUMAN]	127.06	50.00 %	7	9	116	13	7.75	>sp|O95445-2|APOM_HUMAN Isoform 2 of Apolipoprotein M OS=Homo sapiens GN=APOM	True	228
O95445	Apolipoprotein M OS=Homo sapiens GN=APOM PE=1 SV=2 - [APOM_HUMAN]	127.06	30.85 %	7	9	188	21.2	6.01	>sp|O95445|APOM_HUMAN Apolipoprotein M OS=Homo sapiens GN=APOM PE=1 SV=2	False	228
Q8NBP7-2	Isoform 2 of Proprotein convertase subtilisin/kexin type 9 OS=Homo sapiens GN=PCSK9 - [PCSK9_HUMAN]	25.52	4.08 %	1	1	196	20.8	8.4	>sp|Q8NBP7-2|PCSK9_HUMAN Isoform 2 of Proprotein convertase subtilisin/kexin type 9 OS=Homo sapiens GN=PCSK9	True	276
Q8NBP7	Proprotein convertase subtilisin/kexin type 9 OS=Homo sapiens GN=PCSK9 PE=1 SV=3 - [PCSK9_HUMAN]	25.52	1.16 %	1	1	692	74.2	6.61	>sp|Q8NBP7|PCSK9_HUMAN Proprotein convertase subtilisin/kexin type 9 OS=Homo sapiens GN=PCSK9 PE=1 SV=3	False	276
Q8NG11	Tetraspanin-14 OS=Homo sapiens GN=TSPAN14 PE=1 SV=1 - [TSN14_HUMAN]	26.22	2.96 %	1	2	270	30.7	6.84	>sp|Q8NG11|TSN14_HUMAN Tetraspanin-14 OS=Homo sapiens GN=TSPAN14 PE=1 SV=1	True	231
Q8WY36-2	Isoform 2 of HMG box transcription factor BBX OS=Homo sapiens GN=BBX - [BBX_HUMAN]	24.46	2.20 %	2	2	911	101.5	8.51	>sp|Q8WY36-2|BBX_HUMAN Isoform 2 of HMG box transcription factor BBX OS=Homo sapiens GN=BBX	True	277
Q8WY36	HMG box transcription factor BBX OS=Homo sapiens GN=BBX PE=1 SV=1 - [BBX_HUMAN]	24.46	2.13 %	2	2	941	105.1	8.79	>sp|Q8WY36|BBX_HUMAN HMG box transcription factor BBX OS=Homo sapiens GN=BBX PE=1 SV=1	False	277
Q92954-3	Isoform C of Proteoglycan 4 OS=Homo sapiens GN=PRG4 - [PRG4_HUMAN]	99	8.24 %	8	9	1311	141	9.39	>sp|Q92954-3|PRG4_HUMAN Isoform C of Proteoglycan 4 OS=Homo sapiens GN=PRG4	True	232
Q92954	Proteoglycan 4 OS=Homo sapiens GN=PRG4 PE=1 SV=2 - [PRG4_HUMAN]	99	7.69 %	8	9	1404	151	9.5	>sp|Q92954|PRG4_HUMAN Proteoglycan 4 OS=Homo sapiens GN=PRG4 PE=1 SV=2	False	232
Q92954-2	Isoform B of Proteoglycan 4 OS=Homo sapiens GN=PRG4 - [PRG4_HUMAN]	80.11	5.65 %	6	7	1363	146.4	9.61	>sp|Q92954-2|PRG4_HUMAN Isoform B of Proteoglycan 4 OS=Homo sapiens GN=PRG4	False	232
Q92954-4	Isoform D of Proteoglycan 4 OS=Homo sapiens GN=PRG4 - [PRG4_HUMAN]	80.11	6.06 %	6	7	1270	136.5	9.54	>sp|Q92954-4|PRG4_HUMAN Isoform D of Proteoglycan 4 OS=Homo sapiens GN=PRG4	False	232
Q92954-5	Isoform E of Proteoglycan 4 OS=Homo sapiens GN=PRG4 - [PRG4_HUMAN]	80.11	8.25 %	6	7	933	102.4	9.63	>sp|Q92954-5|PRG4_HUMAN Isoform E of Proteoglycan 4 OS=Homo sapiens GN=PRG4	False	232
Q92954-6	Isoform F of Proteoglycan 4 OS=Homo sapiens GN=PRG4 - [PRG4_HUMAN]	99	7.94 %	8	9	1361	146.4	9.47	>sp|Q92954-6|PRG4_HUMAN Isoform F of Proteoglycan 4 OS=Homo sapiens GN=PRG4	False	232
Q96IY4	Carboxypeptidase B2 OS=Homo sapiens GN=CPB2 PE=1 SV=2 - [CBPB2_HUMAN]	88.56	14.66 %	4	4	423	48.4	7.71	>sp|Q96IY4|CBPB2_HUMAN Carboxypeptidase B2 OS=Homo sapiens GN=CPB2 PE=1 SV=2	True	233
Q96IY4-2	Isoform 2 of Carboxypeptidase B2 OS=Homo sapiens GN=CPB2 - [CBPB2_HUMAN]	88.56	15.28 %	3	3	360	40.9	7.53	>sp|Q96IY4-2|CBPB2_HUMAN Isoform 2 of Carboxypeptidase B2 OS=Homo sapiens GN=CPB2	False	233
Q96KN2	Beta-Ala-His dipeptidase OS=Homo sapiens GN=CNDP1 PE=1 SV=4 - [CNDP1_HUMAN]	28.83	3.35 %	1	1	507	56.7	5.3	>sp|Q96KN2|CNDP1_HUMAN Beta-Ala-His dipeptidase OS=Homo sapiens GN=CNDP1 PE=1 SV=4	True	278
Q9BXR6	Complement factor H-related protein 5 OS=Homo sapiens GN=CFHR5 PE=1 SV=1 - [FHR5_HUMAN]	73.24	4.75 %	2	2	569	64.4	7.06	>sp|Q9BXR6|FHR5_HUMAN Complement factor H-related protein 5 OS=Homo sapiens GN=CFHR5 PE=1 SV=1	True	223
Q9NZP8	Complement C1r subcomponent-like protein OS=Homo sapiens GN=C1RL PE=1 SV=2 - [C1RL_HUMAN]	166.76	12.11 %	5	7	487	53.5	7.2	>sp|Q9NZP8|C1RL_HUMAN Complement C1r subcomponent-like protein OS=Homo sapiens GN=C1RL PE=1 SV=2	True	236
Q9UP52-2	Isoform Beta of Transferrin receptor protein 2 OS=Homo sapiens GN=TFR2 - [TFR2_HUMAN]	0	1.43 %	1	1	630	69.6	6.46	>sp|Q9UP52-2|TFR2_HUMAN Isoform Beta of Transferrin receptor protein 2 OS=Homo sapiens GN=TFR2	True	236
