# Supplementary material for: PGCA: An algorithm to link protein groups created from MS/MS data
Source: PLoS One. 2017 May 31;12(5):e0177569. doi: 10.1371/journal.pone.0177569 (PMC5451011; doi:10.1371/journal.pone.0177569)
Supplement: S2 File — 12 spectral count-based experiments from 12 plasma samples. (ZIP) [file pone.0177569.s005.zip › S4DataSectral/translated_20170106_PlasmaSIS_04_proteins.txt]

Accession	Description	Score	Coverage	X..Peptides	X..PSMs	X..AAs	MW..kDa.	calc..pI	FASTA.Title.Line	Is.Master.Protein	PGC
P02768	Serum albumin OS=Homo sapiens GN=ALB PE=1 SV=2 - [ALBU_HUMAN]	50564.52	83.91 %	63	2123	609	69.3	6.28	>sp|P02768|ALBU_HUMAN Serum albumin OS=Homo sapiens GN=ALB PE=1 SV=2	True	1
P02768-2	Isoform 2 of Serum albumin OS=Homo sapiens GN=ALB - [ALBU_HUMAN]	39060.76	80.10 %	40	1534	417	47.3	6.35	>sp|P02768-2|ALBU_HUMAN Isoform 2 of Serum albumin OS=Homo sapiens GN=ALB	False	1
P02749	Beta-2-glycoprotein 1 OS=Homo sapiens GN=APOH PE=1 SV=3 - [APOH_HUMAN]	603.31	52.75 %	15	39	345	38.3	7.97	>sp|P02749|APOH_HUMAN Beta-2-glycoprotein 1 OS=Homo sapiens GN=APOH PE=1 SV=3	True	2
P02774	Vitamin D-binding protein OS=Homo sapiens GN=GC PE=1 SV=1 - [VTDB_HUMAN]	2693.78	77.22 %	32	112	474	52.9	5.54	>sp|P02774|VTDB_HUMAN Vitamin D-binding protein OS=Homo sapiens GN=GC PE=1 SV=1	True	3
P02774-2	Isoform 2 of Vitamin D-binding protein OS=Homo sapiens GN=GC - [VTDB_HUMAN]	1909.79	83.52 %	25	80	352	39.5	5.26	>sp|P02774-2|VTDB_HUMAN Isoform 2 of Vitamin D-binding protein OS=Homo sapiens GN=GC	False	3
P02774-3	Isoform 3 of Vitamin D-binding protein OS=Homo sapiens GN=GC - [VTDB_HUMAN]	2693.78	74.24 %	32	112	493	55.1	5.74	>sp|P02774-3|VTDB_HUMAN Isoform 3 of Vitamin D-binding protein OS=Homo sapiens GN=GC	False	3
P26927	Hepatocyte growth factor-like protein OS=Homo sapiens GN=MST1 PE=1 SV=2 - [HGFL_HUMAN]	46.01	3.66 %	3	3	711	80.3	7.68	>sp|P26927|HGFL_HUMAN Hepatocyte growth factor-like protein OS=Homo sapiens GN=MST1 PE=1 SV=2	True	4
Q2TV78	Putative macrophage stimulating 1-like protein OS=Homo sapiens GN=MST1L PE=2 SV=2 - [MST1L_HUMAN]	0	2.24 %	2	2	715	79.6	7.81	>sp|Q2TV78|MST1L_HUMAN Putative macrophage stimulating 1-like protein OS=Homo sapiens GN=MST1L PE=2 SV=2	False	4
Q2TV78-2	Isoform 2 of Putative macrophage stimulating 1-like protein OS=Homo sapiens GN=MST1L - [MST1L_HUMAN]	0	2.32 %	2	2	689	76.7	7.78	>sp|Q2TV78-2|MST1L_HUMAN Isoform 2 of Putative macrophage stimulating 1-like protein OS=Homo sapiens GN=MST1L	False	4
P01833	Polymeric immunoglobulin receptor OS=Homo sapiens GN=PIGR PE=1 SV=4 - [PIGR_HUMAN]	28.05	2.09 %	1	1	764	83.2	5.74	>sp|P01833|PIGR_HUMAN Polymeric immunoglobulin receptor OS=Homo sapiens GN=PIGR PE=1 SV=4	True	240
Q9Y490	Talin-1 OS=Homo sapiens GN=TLN1 PE=1 SV=3 - [TLN1_HUMAN]	67.82	2.16 %	4	4	2541	269.6	6.07	>sp|Q9Y490|TLN1_HUMAN Talin-1 OS=Homo sapiens GN=TLN1 PE=1 SV=3	True	5
P06703	Protein S100-A6 OS=Homo sapiens GN=S100A6 PE=1 SV=1 - [S10A6_HUMAN]	25.11	8.89 %	1	1	90	10.2	5.48	>sp|P06703|S10A6_HUMAN Protein S100-A6 OS=Homo sapiens GN=S100A6 PE=1 SV=1	True	291
P07996	Thrombospondin-1 OS=Homo sapiens GN=THBS1 PE=1 SV=2 - [TSP1_HUMAN]	70.79	4.53 %	4	4	1170	129.3	4.94	>sp|P07996|TSP1_HUMAN Thrombospondin-1 OS=Homo sapiens GN=THBS1 PE=1 SV=2	True	6
P17936	Insulin-like growth factor-binding protein 3 OS=Homo sapiens GN=IGFBP3 PE=1 SV=2 - [IBP3_HUMAN]	47.15	11.34 %	3	3	291	31.7	8.69	>sp|P17936|IBP3_HUMAN Insulin-like growth factor-binding protein 3 OS=Homo sapiens GN=IGFBP3 PE=1 SV=2	True	7
P17936-2	Isoform 2 of Insulin-like growth factor-binding protein 3 OS=Homo sapiens GN=IGFBP3 - [IBP3_HUMAN]	47.15	11.11 %	3	3	297	32.2	8.62	>sp|P17936-2|IBP3_HUMAN Isoform 2 of Insulin-like growth factor-binding protein 3 OS=Homo sapiens GN=IGFBP3	False	7
P60709	Actin, cytoplasmic 1 OS=Homo sapiens GN=ACTB PE=1 SV=1 - [ACTB_HUMAN]	111.86	24.00 %	7	9	375	41.7	5.48	>sp|P60709|ACTB_HUMAN Actin, cytoplasmic 1 OS=Homo sapiens GN=ACTB PE=1 SV=1	True	8
P62736	Actin, aortic smooth muscle OS=Homo sapiens GN=ACTA2 PE=1 SV=1 - [ACTA_HUMAN]	101.29	11.94 %	4	6	377	42	5.39	>sp|P62736|ACTA_HUMAN Actin, aortic smooth muscle OS=Homo sapiens GN=ACTA2 PE=1 SV=1	False	8
Q562R1	Beta-actin-like protein 2 OS=Homo sapiens GN=ACTBL2 PE=1 SV=2 - [ACTBL_HUMAN]	58	14.10 %	4	6	376	42	5.59	>sp|Q562R1|ACTBL_HUMAN Beta-actin-like protein 2 OS=Homo sapiens GN=ACTBL2 PE=1 SV=2	False	8
P68032	Actin, alpha cardiac muscle 1 OS=Homo sapiens GN=ACTC1 PE=1 SV=1 - [ACTC_HUMAN]	101.29	11.94 %	4	6	377	42	5.39	>sp|P68032|ACTC_HUMAN Actin, alpha cardiac muscle 1 OS=Homo sapiens GN=ACTC1 PE=1 SV=1	False	8
P63261	Actin, cytoplasmic 2 OS=Homo sapiens GN=ACTG1 PE=1 SV=1 - [ACTG_HUMAN]	106.4	19.47 %	6	8	375	41.8	5.48	>sp|P63261|ACTG_HUMAN Actin, cytoplasmic 2 OS=Homo sapiens GN=ACTG1 PE=1 SV=1	False	8
P63267	Actin, gamma-enteric smooth muscle OS=Homo sapiens GN=ACTG2 PE=1 SV=1 - [ACTH_HUMAN]	101.29	11.97 %	4	6	376	41.8	5.48	>sp|P63267|ACTH_HUMAN Actin, gamma-enteric smooth muscle OS=Homo sapiens GN=ACTG2 PE=1 SV=1	False	8
P68133	Actin, alpha skeletal muscle OS=Homo sapiens GN=ACTA1 PE=1 SV=1 - [ACTS_HUMAN]	101.29	11.94 %	4	6	377	42	5.39	>sp|P68133|ACTS_HUMAN Actin, alpha skeletal muscle OS=Homo sapiens GN=ACTA1 PE=1 SV=1	False	8
Q9BYX7	Putative beta-actin-like protein 3 OS=Homo sapiens GN=POTEKP PE=5 SV=1 - [ACTBM_HUMAN]	27.97	4.27 %	1	2	375	42	6.33	>sp|Q9BYX7|ACTBM_HUMAN Putative beta-actin-like protein 3 OS=Homo sapiens GN=POTEKP PE=5 SV=1	False	8
Q6S8J3	POTE ankyrin domain family member E OS=Homo sapiens GN=POTEE PE=1 SV=3 - [POTEE_HUMAN]	72.49	2.42 %	2	3	1075	121.3	6.2	>sp|Q6S8J3|POTEE_HUMAN POTE ankyrin domain family member E OS=Homo sapiens GN=POTEE PE=1 SV=3	False	8
A5A3E0	POTE ankyrin domain family member F OS=Homo sapiens GN=POTEF PE=1 SV=2 - [POTEF_HUMAN]	72.49	2.42 %	2	3	1075	121.4	6.2	>sp|A5A3E0|POTEF_HUMAN POTE ankyrin domain family member F OS=Homo sapiens GN=POTEF PE=1 SV=2	False	8
P0CG38	POTE ankyrin domain family member I OS=Homo sapiens GN=POTEI PE=3 SV=1 - [POTEI_HUMAN]	64.93	0.93 %	1	1	1075	121.2	6.21	>sp|P0CG38|POTEI_HUMAN POTE ankyrin domain family member I OS=Homo sapiens GN=POTEI PE=3 SV=1	False	8
P0CG39	POTE ankyrin domain family member J OS=Homo sapiens GN=POTEJ PE=3 SV=1 - [POTEJ_HUMAN]	64.93	0.96 %	1	1	1038	117.3	5.97	>sp|P0CG39|POTEJ_HUMAN POTE ankyrin domain family member J OS=Homo sapiens GN=POTEJ PE=3 SV=1	False	8
P63267-2	Isoform 2 of Actin, gamma-enteric smooth muscle OS=Homo sapiens GN=ACTG2 - [ACTH_HUMAN]	89.25	10.21 %	3	5	333	37.1	5.54	>sp|P63267-2|ACTH_HUMAN Isoform 2 of Actin, gamma-enteric smooth muscle OS=Homo sapiens GN=ACTG2	False	8
P04040	Catalase OS=Homo sapiens GN=CAT PE=1 SV=3 - [CATA_HUMAN]	45.43	2.47 %	1	1	527	59.7	7.39	>sp|P04040|CATA_HUMAN Catalase OS=Homo sapiens GN=CAT PE=1 SV=3	True	242
P01023	Alpha-2-macroglobulin OS=Homo sapiens GN=A2M PE=1 SV=3 - [A2MG_HUMAN]	6090.01	67.57 %	75	284	1474	163.2	6.46	>sp|P01023|A2MG_HUMAN Alpha-2-macroglobulin OS=Homo sapiens GN=A2M PE=1 SV=3	True	10
P20742	Pregnancy zone protein OS=Homo sapiens GN=PZP PE=1 SV=4 - [PZP_HUMAN]	992.54	23.95 %	25	59	1482	163.8	6.38	>sp|P20742|PZP_HUMAN Pregnancy zone protein OS=Homo sapiens GN=PZP PE=1 SV=4	True	11
P20742-2	Isoform 2 of Pregnancy zone protein OS=Homo sapiens GN=PZP - [PZP_HUMAN]	950.36	26.26 %	23	56	1268	140.3	6.29	>sp|P20742-2|PZP_HUMAN Isoform 2 of Pregnancy zone protein OS=Homo sapiens GN=PZP	False	11
P61769	Beta-2-microglobulin OS=Homo sapiens GN=B2M PE=1 SV=1 - [B2MG_HUMAN]	34.66	18.49 %	1	1	119	13.7	6.52	>sp|P61769|B2MG_HUMAN Beta-2-microglobulin OS=Homo sapiens GN=B2M PE=1 SV=1	True	13
Q8WZ42-11	Isoform 11 of Titin OS=Homo sapiens GN=TTN - [TITIN_HUMAN]	27.53	0.21 %	8	12	33423	3711.3	6.52	>sp|Q8WZ42-11|TITIN_HUMAN Isoform 11 of Titin OS=Homo sapiens GN=TTN	True	243
Q8WZ42	Titin OS=Homo sapiens GN=TTN PE=1 SV=4 - [TITIN_HUMAN]	27.53	0.20 %	8	12	34350	3813.7	6.35	>sp|Q8WZ42|TITIN_HUMAN Titin OS=Homo sapiens GN=TTN PE=1 SV=4	False	243
Q8WZ42-2	Isoform 2 of Titin OS=Homo sapiens GN=TTN - [TITIN_HUMAN]	27.53	0.20 %	8	12	34258	3803.3	6.34	>sp|Q8WZ42-2|TITIN_HUMAN Isoform 2 of Titin OS=Homo sapiens GN=TTN	False	243
Q8WZ42-4	Isoform 4 of Titin OS=Homo sapiens GN=TTN - [TITIN_HUMAN]	27.53	0.21 %	8	12	33445	3713.7	6.52	>sp|Q8WZ42-4|TITIN_HUMAN Isoform 4 of Titin OS=Homo sapiens GN=TTN	False	243
Q8WZ42-5	Isoform 5 of Titin OS=Homo sapiens GN=TTN - [TITIN_HUMAN]	27.53	0.19 %	7	10	32900	3650.8	6.46	>sp|Q8WZ42-5|TITIN_HUMAN Isoform 5 of Titin OS=Homo sapiens GN=TTN	False	243
Q8WZ42-7	Isoform 7 of Titin OS=Homo sapiens GN=TTN - [TITIN_HUMAN]	27.53	0.21 %	8	12	33615	3732.3	6.51	>sp|Q8WZ42-7|TITIN_HUMAN Isoform 7 of Titin OS=Homo sapiens GN=TTN	False	243
Q8WZ42-8	Isoform 8 of Titin OS=Homo sapiens GN=TTN - [TITIN_HUMAN]	27.53	0.20 %	8	12	34475	3827.5	6.35	>sp|Q8WZ42-8|TITIN_HUMAN Isoform 8 of Titin OS=Homo sapiens GN=TTN	False	243
Q8WZ42-12	Isoform 12 of Titin OS=Homo sapiens GN=TTN - [TITIN_HUMAN]	27.53	0.19 %	8	12	35991	3992.1	6.39	>sp|Q8WZ42-12|TITIN_HUMAN Isoform 12 of Titin OS=Homo sapiens GN=TTN	False	243
Q8WZ42-13	Isoform 13 of Titin OS=Homo sapiens GN=TTN - [TITIN_HUMAN]	27.53	0.20 %	8	12	34484	3828.7	6.34	>sp|Q8WZ42-13|TITIN_HUMAN Isoform 13 of Titin OS=Homo sapiens GN=TTN	False	243
P04114	Apolipoprotein B-100 OS=Homo sapiens GN=APOB PE=1 SV=2 - [APOB_HUMAN]	3055.21	30.83 %	116	177	4563	515.3	7.05	>sp|P04114|APOB_HUMAN Apolipoprotein B-100 OS=Homo sapiens GN=APOB PE=1 SV=2	True	14
P32119	Peroxiredoxin-2 OS=Homo sapiens GN=PRDX2 PE=1 SV=5 - [PRDX2_HUMAN]	77.72	22.22 %	4	4	198	21.9	5.97	>sp|P32119|PRDX2_HUMAN Peroxiredoxin-2 OS=Homo sapiens GN=PRDX2 PE=1 SV=5	True	15
P32119-2	Isoform 2 of Peroxiredoxin-2 OS=Homo sapiens GN=PRDX2 - [PRDX2_HUMAN]	26.59	7.04 %	1	1	142	15.8	9.06	>sp|P32119-2|PRDX2_HUMAN Isoform 2 of Peroxiredoxin-2 OS=Homo sapiens GN=PRDX2	False	15
P02751-12	Isoform 12 of Fibronectin OS=Homo sapiens GN=FN1 - [FINC_HUMAN]	660.89	20.52 %	33	39	2008	221.2	6.18	>sp|P02751-12|FINC_HUMAN Isoform 12 of Fibronectin OS=Homo sapiens GN=FN1	True	16
P02751	Fibronectin OS=Homo sapiens GN=FN1 PE=1 SV=4 - [FINC_HUMAN]	660.89	17.27 %	33	39	2386	262.5	5.71	>sp|P02751|FINC_HUMAN Fibronectin OS=Homo sapiens GN=FN1 PE=1 SV=4	False	16
P02751-17	Isoform 17 of Fibronectin OS=Homo sapiens GN=FN1 - [FINC_HUMAN]	660.89	17.68 %	33	39	2330	256.3	5.8	>sp|P02751-17|FINC_HUMAN Isoform 17 of Fibronectin OS=Homo sapiens GN=FN1	False	16
P02751-10	Isoform 10 of Fibronectin OS=Homo sapiens GN=FN1 - [FINC_HUMAN]	660.89	18.93 %	33	39	2176	239.5	5.88	>sp|P02751-10|FINC_HUMAN Isoform 10 of Fibronectin OS=Homo sapiens GN=FN1	False	16
P02751-11	Isoform 11 of Fibronectin OS=Homo sapiens GN=FN1 - [FINC_HUMAN]	660.89	17.27 %	33	39	2386	262.2	5.59	>sp|P02751-11|FINC_HUMAN Isoform 11 of Fibronectin OS=Homo sapiens GN=FN1	False	16
P02751-13	Isoform 13 of Fibronectin OS=Homo sapiens GN=FN1 - [FINC_HUMAN]	660.89	18.17 %	33	39	2267	249.2	5.62	>sp|P02751-13|FINC_HUMAN Isoform 13 of Fibronectin OS=Homo sapiens GN=FN1	False	16
P02751-14	Isoform 14 of Fibronectin OS=Homo sapiens GN=FN1 - [FINC_HUMAN]	660.89	18.19 %	33	39	2265	249.2	5.99	>sp|P02751-14|FINC_HUMAN Isoform 14 of Fibronectin OS=Homo sapiens GN=FN1	False	16
P02751-15	Isoform 15 of Fibronectin OS=Homo sapiens GN=FN1 - [FINC_HUMAN]	660.89	16.63 %	33	39	2477	272.2	5.5	>sp|P02751-15|FINC_HUMAN Isoform 15 of Fibronectin OS=Homo sapiens GN=FN1	False	16
P02751-3	Isoform 3 of Fibronectin OS=Homo sapiens GN=FN1 - [FINC_HUMAN]	660.89	17.49 %	33	39	2355	259.1	5.73	>sp|P02751-3|FINC_HUMAN Isoform 3 of Fibronectin OS=Homo sapiens GN=FN1	False	16
P02751-4	Isoform 4 of Fibronectin OS=Homo sapiens GN=FN1 - [FINC_HUMAN]	424.92	14.67 %	25	30	2031	222.8	5.68	>sp|P02751-4|FINC_HUMAN Isoform 4 of Fibronectin OS=Homo sapiens GN=FN1	False	16
P02751-5	Isoform 5 of Fibronectin OS=Homo sapiens GN=FN1 - [FINC_HUMAN]	631.56	17.68 %	31	37	2211	243.2	5.74	>sp|P02751-5|FINC_HUMAN Isoform 5 of Fibronectin OS=Homo sapiens GN=FN1	False	16
P02751-6	Isoform 6 of Fibronectin OS=Homo sapiens GN=FN1 - [FINC_HUMAN]	632.18	18.18 %	32	38	2184	240.4	5.69	>sp|P02751-6|FINC_HUMAN Isoform 6 of Fibronectin OS=Homo sapiens GN=FN1	False	16
P02751-7	Isoform 7 of Fibronectin OS=Homo sapiens GN=FN1 - [FINC_HUMAN]	660.89	16.84 %	33	39	2446	268.7	5.53	>sp|P02751-7|FINC_HUMAN Isoform 7 of Fibronectin OS=Homo sapiens GN=FN1	False	16
P02751-8	Isoform 8 of Fibronectin OS=Homo sapiens GN=FN1 - [FINC_HUMAN]	660.89	17.94 %	33	39	2296	252.7	5.94	>sp|P02751-8|FINC_HUMAN Isoform 8 of Fibronectin OS=Homo sapiens GN=FN1	False	16
P02751-9	Isoform 9 of Fibronectin OS=Homo sapiens GN=FN1 - [FINC_HUMAN]	660.89	18.39 %	33	39	2240	246.5	6.06	>sp|P02751-9|FINC_HUMAN Isoform 9 of Fibronectin OS=Homo sapiens GN=FN1	False	16
P02751-2	Isoform 2 of Fibronectin OS=Homo sapiens GN=FN1 - [FINC_HUMAN]	262.3	20.72 %	12	14	642	71.9	7.03	>sp|P02751-2|FINC_HUMAN Isoform 2 of Fibronectin OS=Homo sapiens GN=FN1	False	16
P02751-16	Isoform 16 of Fibronectin OS=Homo sapiens GN=FN1 - [FINC_HUMAN]	277.66	21.77 %	13	15	657	73.7	7.23	>sp|P02751-16|FINC_HUMAN Isoform 16 of Fibronectin OS=Homo sapiens GN=FN1	False	16
P0C0L5	Complement C4-B OS=Homo sapiens GN=C4B PE=1 SV=2 - [CO4B_HUMAN]	3965.53	55.96 %	73	187	1744	192.6	7.27	>sp|P0C0L5|CO4B_HUMAN Complement C4-B OS=Homo sapiens GN=C4B PE=1 SV=2	True	17
Q06033-2	Isoform 2 of Inter-alpha-trypsin inhibitor heavy chain H3 OS=Homo sapiens GN=ITIH3 - [ITIH3_HUMAN]	116.23	14.67 %	8	8	886	99.3	5.8	>sp|Q06033-2|ITIH3_HUMAN Isoform 2 of Inter-alpha-trypsin inhibitor heavy chain H3 OS=Homo sapiens GN=ITIH3	True	18
Q06033	Inter-alpha-trypsin inhibitor heavy chain H3 OS=Homo sapiens GN=ITIH3 PE=1 SV=2 - [ITIH3_HUMAN]	116.23	14.61 %	8	8	890	99.8	5.74	>sp|Q06033|ITIH3_HUMAN Inter-alpha-trypsin inhibitor heavy chain H3 OS=Homo sapiens GN=ITIH3 PE=1 SV=2	False	18
P02647	Apolipoprotein A-I OS=Homo sapiens GN=APOA1 PE=1 SV=1 - [APOA1_HUMAN]	2311.38	79.40 %	28	119	267	30.8	5.76	>sp|P02647|APOA1_HUMAN Apolipoprotein A-I OS=Homo sapiens GN=APOA1 PE=1 SV=1	True	19
P07477	Trypsin-1 OS=Homo sapiens GN=PRSS1 PE=1 SV=1 - [TRY1_HUMAN]	268.95	7.29 %	2	14	247	26.5	6.51	>sp|P07477|TRY1_HUMAN Trypsin-1 OS=Homo sapiens GN=PRSS1 PE=1 SV=1	True	21
CON_P00761	P00761 TRYP_PIG Trypsin - Sus scrofa (Pig).	37.61	3.46 %	1	4	231	24.4	7.18	>CON_P00761|P00761 TRYP_PIG Trypsin - Sus scrofa (Pig).	False	21
Q9BYE2	Transmembrane protease serine 13 OS=Homo sapiens GN=TMPRSS13 PE=2 SV=3 - [TMPSD_HUMAN]	37.61	1.38 %	1	4	581	62.7	8.63	>sp|Q9BYE2|TMPSD_HUMAN Transmembrane protease serine 13 OS=Homo sapiens GN=TMPRSS13 PE=2 SV=3	False	21
Q9BYE2-2	Isoform 2 of Transmembrane protease serine 13 OS=Homo sapiens GN=TMPRSS13 - [TMPSD_HUMAN]	37.61	1.43 %	1	4	558	60.3	8.56	>sp|Q9BYE2-2|TMPSD_HUMAN Isoform 2 of Transmembrane protease serine 13 OS=Homo sapiens GN=TMPRSS13	False	21
Q9BYE2-3	Isoform 3 of Transmembrane protease serine 13 OS=Homo sapiens GN=TMPRSS13 - [TMPSD_HUMAN]	37.61	1.52 %	1	4	527	57.1	8.6	>sp|Q9BYE2-3|TMPSD_HUMAN Isoform 3 of Transmembrane protease serine 13 OS=Homo sapiens GN=TMPRSS13	False	21
Q9BYE2-5	Isoform 5 of Transmembrane protease serine 13 OS=Homo sapiens GN=TMPRSS13 - [TMPSD_HUMAN]	37.61	1.47 %	1	4	546	58.8	8.53	>sp|Q9BYE2-5|TMPSD_HUMAN Isoform 5 of Transmembrane protease serine 13 OS=Homo sapiens GN=TMPRSS13	False	21
P00450	Ceruloplasmin OS=Homo sapiens GN=CP PE=1 SV=1 - [CERU_HUMAN]	2992.95	57.75 %	46	138	1065	122.1	5.72	>sp|P00450|CERU_HUMAN Ceruloplasmin OS=Homo sapiens GN=CP PE=1 SV=1	True	22
B9A064	Immunoglobulin lambda-like polypeptide 5 OS=Homo sapiens GN=IGLL5 PE=2 SV=2 - [IGLL5_HUMAN]	1774.17	39.72 %	6	66	214	23	8.84	>sp|B9A064|IGLL5_HUMAN Immunoglobulin lambda-like polypeptide 5 OS=Homo sapiens GN=IGLL5 PE=2 SV=2	True	23
P0CG04	Ig lambda-1 chain C regions OS=Homo sapiens GN=IGLC1 PE=1 SV=1 - [LAC1_HUMAN]	1614.13	72.64 %	5	57	106	11.3	7.87	>sp|P0CG04|LAC1_HUMAN Ig lambda-1 chain C regions OS=Homo sapiens GN=IGLC1 PE=1 SV=1	False	23
Q86UX7-2	Isoform 2 of Fermitin family homolog 3 OS=Homo sapiens GN=FERMT3 - [URP2_HUMAN]	26.83	1.36 %	1	1	663	75.4	6.77	>sp|Q86UX7-2|URP2_HUMAN Isoform 2 of Fermitin family homolog 3 OS=Homo sapiens GN=FERMT3	True	24
Q86UX7	Fermitin family homolog 3 OS=Homo sapiens GN=FERMT3 PE=1 SV=1 - [URP2_HUMAN]	26.83	1.35 %	1	1	667	75.9	6.98	>sp|Q86UX7|URP2_HUMAN Fermitin family homolog 3 OS=Homo sapiens GN=FERMT3 PE=1 SV=1	False	24
P00918	Carbonic anhydrase 2 OS=Homo sapiens GN=CA2 PE=1 SV=2 - [CAH2_HUMAN]	56.3	10.38 %	2	2	260	29.2	7.4	>sp|P00918|CAH2_HUMAN Carbonic anhydrase 2 OS=Homo sapiens GN=CA2 PE=1 SV=2	True	252
P06396-2	Isoform 2 of Gelsolin OS=Homo sapiens GN=GSN - [GELS_HUMAN]	773.48	42.68 %	19	34	731	80.6	5.85	>sp|P06396-2|GELS_HUMAN Isoform 2 of Gelsolin OS=Homo sapiens GN=GSN	True	6
P06396	Gelsolin OS=Homo sapiens GN=GSN PE=1 SV=1 - [GELS_HUMAN]	773.48	39.90 %	19	34	782	85.6	6.28	>sp|P06396|GELS_HUMAN Gelsolin OS=Homo sapiens GN=GSN PE=1 SV=1	False	6
P06396-3	Isoform 3 of Gelsolin OS=Homo sapiens GN=GSN - [GELS_HUMAN]	773.48	42.05 %	19	34	742	81.9	5.85	>sp|P06396-3|GELS_HUMAN Isoform 3 of Gelsolin OS=Homo sapiens GN=GSN	False	6
P19827	Inter-alpha-trypsin inhibitor heavy chain H1 OS=Homo sapiens GN=ITIH1 PE=1 SV=3 - [ITIH1_HUMAN]	1008.22	35.02 %	19	39	911	101.3	6.79	>sp|P19827|ITIH1_HUMAN Inter-alpha-trypsin inhibitor heavy chain H1 OS=Homo sapiens GN=ITIH1 PE=1 SV=3	True	26
P19827-2	Isoform 2 of Inter-alpha-trypsin inhibitor heavy chain H1 OS=Homo sapiens GN=ITIH1 - [ITIH1_HUMAN]	636.3	32.51 %	14	27	769	86.1	6.48	>sp|P19827-2|ITIH1_HUMAN Isoform 2 of Inter-alpha-trypsin inhibitor heavy chain H1 OS=Homo sapiens GN=ITIH1	False	26
P19827-3	Isoform 3 of Inter-alpha-trypsin inhibitor heavy chain H1 OS=Homo sapiens GN=ITIH1 - [ITIH1_HUMAN]	486.62	27.45 %	9	18	623	69.5	5.92	>sp|P19827-3|ITIH1_HUMAN Isoform 3 of Inter-alpha-trypsin inhibitor heavy chain H1 OS=Homo sapiens GN=ITIH1	False	26
P02750	Leucine-rich alpha-2-glycoprotein OS=Homo sapiens GN=LRG1 PE=1 SV=2 - [A2GL_HUMAN]	384.05	43.23 %	12	19	347	38.2	6.95	>sp|P02750|A2GL_HUMAN Leucine-rich alpha-2-glycoprotein OS=Homo sapiens GN=LRG1 PE=1 SV=2	True	27
P01024	Complement C3 OS=Homo sapiens GN=C3 PE=1 SV=2 - [CO3_HUMAN]	10908.95	83.16 %	122	518	1663	187	6.4	>sp|P01024|CO3_HUMAN Complement C3 OS=Homo sapiens GN=C3 PE=1 SV=2	True	28
O95568	Histidine protein methyltransferase 1 homolog OS=Homo sapiens GN=METTL18 PE=1 SV=1 - [MET18_HUMAN]	39.25	1.88 %	1	1	372	42.1	6.76	>sp|O95568|MET18_HUMAN Histidine protein methyltransferase 1 homolog OS=Homo sapiens GN=METTL18 PE=1 SV=1	False	28
P02765	Alpha-2-HS-glycoprotein OS=Homo sapiens GN=AHSG PE=1 SV=1 - [FETUA_HUMAN]	1530.88	51.23 %	12	64	367	39.3	5.72	>sp|P02765|FETUA_HUMAN Alpha-2-HS-glycoprotein OS=Homo sapiens GN=AHSG PE=1 SV=1	True	29
P01008	Antithrombin-III OS=Homo sapiens GN=SERPINC1 PE=1 SV=1 - [ANT3_HUMAN]	1151.89	58.62 %	25	56	464	52.6	6.71	>sp|P01008|ANT3_HUMAN Antithrombin-III OS=Homo sapiens GN=SERPINC1 PE=1 SV=1	True	30
P02675	Fibrinogen beta chain OS=Homo sapiens GN=FGB PE=1 SV=2 - [FIBB_HUMAN]	4396.17	73.32 %	32	173	491	55.9	8.27	>sp|P02675|FIBB_HUMAN Fibrinogen beta chain OS=Homo sapiens GN=FGB PE=1 SV=2	True	31
P07225	Vitamin K-dependent protein S OS=Homo sapiens GN=PROS1 PE=1 SV=1 - [PROS_HUMAN]	257.89	23.52 %	12	18	676	75.1	5.67	>sp|P07225|PROS_HUMAN Vitamin K-dependent protein S OS=Homo sapiens GN=PROS1 PE=1 SV=1	True	32
P15169	Carboxypeptidase N catalytic chain OS=Homo sapiens GN=CPN1 PE=1 SV=1 - [CBPN_HUMAN]	106.16	15.72 %	7	8	458	52.3	7.34	>sp|P15169|CBPN_HUMAN Carboxypeptidase N catalytic chain OS=Homo sapiens GN=CPN1 PE=1 SV=1	True	33
P02671	Fibrinogen alpha chain OS=Homo sapiens GN=FGA PE=1 SV=2 - [FIBA_HUMAN]	3950.63	39.95 %	30	206	866	94.9	6.01	>sp|P02671|FIBA_HUMAN Fibrinogen alpha chain OS=Homo sapiens GN=FGA PE=1 SV=2	True	85
Q6P995	Protein FAM171B OS=Homo sapiens GN=FAM171B PE=2 SV=3 - [F171B_HUMAN]	0	0.73 %	1	1	826	92.1	8.65	>sp|Q6P995|F171B_HUMAN Protein FAM171B OS=Homo sapiens GN=FAM171B PE=2 SV=3	False	85
P02671-2	Isoform 2 of Fibrinogen alpha chain OS=Homo sapiens GN=FGA - [FIBA_HUMAN]	3948.62	50.93 %	29	205	644	69.7	8.06	>sp|P02671-2|FIBA_HUMAN Isoform 2 of Fibrinogen alpha chain OS=Homo sapiens GN=FGA	False	85
Q6P995-2	Isoform 2 of Protein FAM171B OS=Homo sapiens GN=FAM171B - [F171B_HUMAN]	0	1.41 %	1	1	427	47.7	9.58	>sp|Q6P995-2|F171B_HUMAN Isoform 2 of Protein FAM171B OS=Homo sapiens GN=FAM171B	False	85
P68871	Hemoglobin subunit beta OS=Homo sapiens GN=HBB PE=1 SV=2 - [HBB_HUMAN]	1011.18	95.24 %	13	35	147	16	7.28	>sp|P68871|HBB_HUMAN Hemoglobin subunit beta OS=Homo sapiens GN=HBB PE=1 SV=2	True	34
P02100	Hemoglobin subunit epsilon OS=Homo sapiens GN=HBE1 PE=1 SV=2 - [HBE_HUMAN]	63.31	6.80 %	1	2	147	16.2	8.63	>sp|P02100|HBE_HUMAN Hemoglobin subunit epsilon OS=Homo sapiens GN=HBE1 PE=1 SV=2	False	34
P69891	Hemoglobin subunit gamma-1 OS=Homo sapiens GN=HBG1 PE=1 SV=2 - [HBG1_HUMAN]	63.31	6.80 %	1	2	147	16.1	7.2	>sp|P69891|HBG1_HUMAN Hemoglobin subunit gamma-1 OS=Homo sapiens GN=HBG1 PE=1 SV=2	False	34
P69892	Hemoglobin subunit gamma-2 OS=Homo sapiens GN=HBG2 PE=1 SV=2 - [HBG2_HUMAN]	63.31	6.80 %	1	2	147	16.1	7.2	>sp|P69892|HBG2_HUMAN Hemoglobin subunit gamma-2 OS=Homo sapiens GN=HBG2 PE=1 SV=2	False	34
P02042	Hemoglobin subunit delta OS=Homo sapiens GN=HBD PE=1 SV=2 - [HBD_HUMAN]	409.78	58.50 %	9	14	147	16	8.05	>sp|P02042|HBD_HUMAN Hemoglobin subunit delta OS=Homo sapiens GN=HBD PE=1 SV=2	True	35
P01765	Ig heavy chain V-III region TIL OS=Homo sapiens PE=1 SV=1 - [HV304_HUMAN]	252.42	26.09 %	2	12	115	12.3	9.13	>sp|P01765|HV304_HUMAN Ig heavy chain V-III region TIL OS=Homo sapiens PE=1 SV=1	True	36
P01774	Ig heavy chain V-III region POM OS=Homo sapiens PE=1 SV=1 - [HV313_HUMAN]	147.11	15.97 %	1	8	119	12.9	7.99	>sp|P01774|HV313_HUMAN Ig heavy chain V-III region POM OS=Homo sapiens PE=1 SV=1	False	36
P01776	Ig heavy chain V-III region WAS OS=Homo sapiens PE=1 SV=1 - [HV315_HUMAN]	147.11	16.24 %	1	8	117	13.1	7.99	>sp|P01776|HV315_HUMAN Ig heavy chain V-III region WAS OS=Homo sapiens PE=1 SV=1	False	36
P04004	Vitronectin OS=Homo sapiens GN=VTN PE=1 SV=1 - [VTNC_HUMAN]	756.77	34.52 %	13	35	478	54.3	5.8	>sp|P04004|VTNC_HUMAN Vitronectin OS=Homo sapiens GN=VTN PE=1 SV=1	True	37
P01769	Ig heavy chain V-III region GA OS=Homo sapiens PE=1 SV=1 - [HV308_HUMAN]	63.67	15.57 %	1	5	122	13.2	9.77	>sp|P01769|HV308_HUMAN Ig heavy chain V-III region GA OS=Homo sapiens PE=1 SV=1	True	38
P01768	Ig heavy chain V-III region CAM OS=Homo sapiens PE=1 SV=1 - [HV307_HUMAN]	205.2	36.89 %	4	9	122	13.7	9.63	>sp|P01768|HV307_HUMAN Ig heavy chain V-III region CAM OS=Homo sapiens PE=1 SV=1	True	39
P01763	Ig heavy chain V-III region WEA OS=Homo sapiens PE=1 SV=1 - [HV302_HUMAN]	158.24	35.96 %	3	9	114	12.2	8.5	>sp|P01763|HV302_HUMAN Ig heavy chain V-III region WEA OS=Homo sapiens PE=1 SV=1	True	40
P01766	Ig heavy chain V-III region BRO OS=Homo sapiens PE=1 SV=1 - [HV305_HUMAN]	397.67	25.00 %	2	13	120	13.2	6.57	>sp|P01766|HV305_HUMAN Ig heavy chain V-III region BRO OS=Homo sapiens PE=1 SV=1	True	41
P01777	Ig heavy chain V-III region TEI OS=Homo sapiens PE=1 SV=1 - [HV316_HUMAN]	281.38	15.97 %	1	9	119	12.8	8.5	>sp|P01777|HV316_HUMAN Ig heavy chain V-III region TEI OS=Homo sapiens PE=1 SV=1	False	41
P01767	Ig heavy chain V-III region BUT OS=Homo sapiens PE=1 SV=1 - [HV306_HUMAN]	272.9	35.65 %	3	16	115	12.4	9.25	>sp|P01767|HV306_HUMAN Ig heavy chain V-III region BUT OS=Homo sapiens PE=1 SV=1	True	42
P01781	Ig heavy chain V-III region GAL OS=Homo sapiens PE=1 SV=1 - [HV320_HUMAN]	146.97	40.52 %	4	8	116	12.7	8.48	>sp|P01781|HV320_HUMAN Ig heavy chain V-III region GAL OS=Homo sapiens PE=1 SV=1	True	43
P01782	Ig heavy chain V-III region DOB OS=Homo sapiens PE=1 SV=1 - [HV321_HUMAN]	47.83	13.33 %	1	1	120	13.4	7.28	>sp|P01782|HV321_HUMAN Ig heavy chain V-III region DOB OS=Homo sapiens PE=1 SV=1	False	43
P05156	Complement factor I OS=Homo sapiens GN=CFI PE=1 SV=2 - [CFAI_HUMAN]	466.32	32.76 %	15	21	583	65.7	7.5	>sp|P05156|CFAI_HUMAN Complement factor I OS=Homo sapiens GN=CFI PE=1 SV=2	True	44
Q5SWL8	PRAME family member 19 OS=Homo sapiens GN=PRAMEF19 PE=2 SV=1 - [PRA19_HUMAN]	22.93	1.46 %	1	1	410	47.4	7.9	>sp|Q5SWL8|PRA19_HUMAN PRAME family member 19 OS=Homo sapiens GN=PRAMEF19 PE=2 SV=1	False	44
Q5VWM3	PRAME family member 18 OS=Homo sapiens GN=PRAMEF18 PE=2 SV=1 - [PRA18_HUMAN]	22.93	1.25 %	1	1	479	55.2	7.85	>sp|Q5VWM3|PRA18_HUMAN PRAME family member 18 OS=Homo sapiens GN=PRAMEF18 PE=2 SV=1	False	44
P08697	Alpha-2-antiplasmin OS=Homo sapiens GN=SERPINF2 PE=1 SV=3 - [A2AP_HUMAN]	491.23	48.07 %	18	29	491	54.5	6.29	>sp|P08697|A2AP_HUMAN Alpha-2-antiplasmin OS=Homo sapiens GN=SERPINF2 PE=1 SV=3	True	45
P08697-2	Isoform 2 of Alpha-2-antiplasmin OS=Homo sapiens GN=SERPINF2 - [A2AP_HUMAN]	370.1	48.24 %	15	23	427	47.9	6.1	>sp|P08697-2|A2AP_HUMAN Isoform 2 of Alpha-2-antiplasmin OS=Homo sapiens GN=SERPINF2	False	45
P69905	Hemoglobin subunit alpha OS=Homo sapiens GN=HBA1 PE=1 SV=2 - [HBA_HUMAN]	699.86	91.55 %	10	31	142	15.2	8.68	>sp|P69905|HBA_HUMAN Hemoglobin subunit alpha OS=Homo sapiens GN=HBA1 PE=1 SV=2	True	47
P02008	Hemoglobin subunit zeta OS=Homo sapiens GN=HBZ PE=1 SV=2 - [HBAZ_HUMAN]	28.77	4.93 %	1	1	142	15.6	8.21	>sp|P02008|HBAZ_HUMAN Hemoglobin subunit zeta OS=Homo sapiens GN=HBZ PE=1 SV=2	False	47
P00739	Haptoglobin-related protein OS=Homo sapiens GN=HPR PE=1 SV=2 - [HPTR_HUMAN]	1534.34	64.66 %	21	83	348	39	7.09	>sp|P00739|HPTR_HUMAN Haptoglobin-related protein OS=Homo sapiens GN=HPR PE=1 SV=2	True	49
P00739-2	Isoform 2 of Haptoglobin-related protein OS=Homo sapiens GN=HPR - [HPTR_HUMAN]	1505.67	54.81 %	20	82	385	43	7.08	>sp|P00739-2|HPTR_HUMAN Isoform 2 of Haptoglobin-related protein OS=Homo sapiens GN=HPR	False	49
P00738	Haptoglobin OS=Homo sapiens GN=HP PE=1 SV=1 - [HPT_HUMAN]	2610.62	60.10 %	27	154	406	45.2	6.58	>sp|P00738|HPT_HUMAN Haptoglobin OS=Homo sapiens GN=HP PE=1 SV=1	True	50
P02649	Apolipoprotein E OS=Homo sapiens GN=APOE PE=1 SV=1 - [APOE_HUMAN]	938.4	67.19 %	20	39	317	36.1	5.73	>sp|P02649|APOE_HUMAN Apolipoprotein E OS=Homo sapiens GN=APOE PE=1 SV=1	True	51
P01031	Complement C5 OS=Homo sapiens GN=C5 PE=1 SV=4 - [CO5_HUMAN]	912.77	32.52 %	42	53	1676	188.2	6.52	>sp|P01031|CO5_HUMAN Complement C5 OS=Homo sapiens GN=C5 PE=1 SV=4	True	52
Q9BQC3	Diphthamide biosynthesis protein 2 OS=Homo sapiens GN=DPH2 PE=1 SV=1 - [DPH2_HUMAN]	37.69	3.07 %	1	2	489	52	5.53	>sp|Q9BQC3|DPH2_HUMAN Diphthamide biosynthesis protein 2 OS=Homo sapiens GN=DPH2 PE=1 SV=1	True	53
P01876	Ig alpha-1 chain C region OS=Homo sapiens GN=IGHA1 PE=1 SV=2 - [IGHA1_HUMAN]	1422.2	64.31 %	14	72	353	37.6	6.51	>sp|P01876|IGHA1_HUMAN Ig alpha-1 chain C region OS=Homo sapiens GN=IGHA1 PE=1 SV=2	True	54
P01877	Ig alpha-2 chain C region OS=Homo sapiens GN=IGHA2 PE=1 SV=3 - [IGHA2_HUMAN]	1002.14	61.18 %	12	44	340	36.5	6.1	>sp|P01877|IGHA2_HUMAN Ig alpha-2 chain C region OS=Homo sapiens GN=IGHA2 PE=1 SV=3	True	55
P01859	Ig gamma-2 chain C region OS=Homo sapiens GN=IGHG2 PE=1 SV=2 - [IGHG2_HUMAN]	3597.76	56.13 %	13	272	326	35.9	7.59	>sp|P01859|IGHG2_HUMAN Ig gamma-2 chain C region OS=Homo sapiens GN=IGHG2 PE=1 SV=2	True	56
P01857	Ig gamma-1 chain C region OS=Homo sapiens GN=IGHG1 PE=1 SV=1 - [IGHG1_HUMAN]	5720.68	66.67 %	19	371	330	36.1	8.19	>sp|P01857|IGHG1_HUMAN Ig gamma-1 chain C region OS=Homo sapiens GN=IGHG1 PE=1 SV=1	True	57
P01860	Ig gamma-3 chain C region OS=Homo sapiens GN=IGHG3 PE=1 SV=2 - [IGHG3_HUMAN]	2656.33	53.05 %	15	168	377	41.3	7.9	>sp|P01860|IGHG3_HUMAN Ig gamma-3 chain C region OS=Homo sapiens GN=IGHG3 PE=1 SV=2	True	58
P01861	Ig gamma-4 chain C region OS=Homo sapiens GN=IGHG4 PE=1 SV=1 - [IGHG4_HUMAN]	1459.99	57.80 %	13	71	327	35.9	7.36	>sp|P01861|IGHG4_HUMAN Ig gamma-4 chain C region OS=Homo sapiens GN=IGHG4 PE=1 SV=1	True	59
P01009	Alpha-1-antitrypsin OS=Homo sapiens GN=SERPINA1 PE=1 SV=3 - [A1AT_HUMAN]	5437.46	67.70 %	31	297	418	46.7	5.59	>sp|P01009|A1AT_HUMAN Alpha-1-antitrypsin OS=Homo sapiens GN=SERPINA1 PE=1 SV=3	True	60
P01009-2	Isoform 2 of Alpha-1-antitrypsin OS=Homo sapiens GN=SERPINA1 - [A1AT_HUMAN]	4119.41	62.40 %	26	187	359	40.2	5.47	>sp|P01009-2|A1AT_HUMAN Isoform 2 of Alpha-1-antitrypsin OS=Homo sapiens GN=SERPINA1	False	60
P01009-3	Isoform 3 of Alpha-1-antitrypsin OS=Homo sapiens GN=SERPINA1 - [A1AT_HUMAN]	3082.3	58.17 %	22	158	306	34.7	5.19	>sp|P01009-3|A1AT_HUMAN Isoform 3 of Alpha-1-antitrypsin OS=Homo sapiens GN=SERPINA1	False	60
P20848	Putative alpha-1-antitrypsin-related protein OS=Homo sapiens GN=SERPINA2P PE=5 SV=1 - [A1ATR_HUMAN]	43.76	1.67 %	1	2	420	47.9	7.9	>sp|P20848|A1ATR_HUMAN Putative alpha-1-antitrypsin-related protein OS=Homo sapiens GN=SERPINA2P PE=5 SV=1	False	60
P00915	Carbonic anhydrase 1 OS=Homo sapiens GN=CA1 PE=1 SV=2 - [CAH1_HUMAN]	154.13	31.03 %	6	9	261	28.9	7.12	>sp|P00915|CAH1_HUMAN Carbonic anhydrase 1 OS=Homo sapiens GN=CA1 PE=1 SV=2	True	61
P0CG05	Ig lambda-2 chain C regions OS=Homo sapiens GN=IGLC2 PE=1 SV=1 - [LAC2_HUMAN]	2144.03	82.08 %	6	70	106	11.3	7.24	>sp|P0CG05|LAC2_HUMAN Ig lambda-2 chain C regions OS=Homo sapiens GN=IGLC2 PE=1 SV=1	True	62
P0CG06	Ig lambda-3 chain C regions OS=Homo sapiens GN=IGLC3 PE=1 SV=1 - [LAC3_HUMAN]	2144.03	82.08 %	6	70	106	11.2	7.24	>sp|P0CG06|LAC3_HUMAN Ig lambda-3 chain C regions OS=Homo sapiens GN=IGLC3 PE=1 SV=1	False	62
P0CF74	Ig lambda-6 chain C region OS=Homo sapiens GN=IGLC6 PE=4 SV=1 - [LAC6_HUMAN]	1283.41	46.23 %	3	46	106	11.3	7.24	>sp|P0CF74|LAC6_HUMAN Ig lambda-6 chain C region OS=Homo sapiens GN=IGLC6 PE=4 SV=1	False	62
P02763	Alpha-1-acid glycoprotein 1 OS=Homo sapiens GN=ORM1 PE=1 SV=1 - [A1AG1_HUMAN]	974.81	44.78 %	10	46	201	23.5	5.02	>sp|P02763|A1AG1_HUMAN Alpha-1-acid glycoprotein 1 OS=Homo sapiens GN=ORM1 PE=1 SV=1	True	63
P05090	Apolipoprotein D OS=Homo sapiens GN=APOD PE=1 SV=1 - [APOD_HUMAN]	283.45	26.46 %	5	10	189	21.3	5.15	>sp|P05090|APOD_HUMAN Apolipoprotein D OS=Homo sapiens GN=APOD PE=1 SV=1	True	64
P02787	Serotransferrin OS=Homo sapiens GN=TF PE=1 SV=3 - [TRFE_HUMAN]	8620.21	77.51 %	52	388	698	77	7.12	>sp|P02787|TRFE_HUMAN Serotransferrin OS=Homo sapiens GN=TF PE=1 SV=3	True	65
P01019	Angiotensinogen OS=Homo sapiens GN=AGT PE=1 SV=1 - [ANGT_HUMAN]	645.65	36.49 %	12	20	485	53.1	6.32	>sp|P01019|ANGT_HUMAN Angiotensinogen OS=Homo sapiens GN=AGT PE=1 SV=1	True	66
A0M8Q6	Ig lambda-7 chain C region OS=Homo sapiens GN=IGLC7 PE=1 SV=2 - [LAC7_HUMAN]	975.85	41.51 %	3	39	106	11.3	8.28	>sp|A0M8Q6|LAC7_HUMAN Ig lambda-7 chain C region OS=Homo sapiens GN=IGLC7 PE=1 SV=2	True	62
P01834	Ig kappa chain C region OS=Homo sapiens GN=IGKC PE=1 SV=1 - [IGKC_HUMAN]	5241.06	88.68 %	8	164	106	11.6	5.87	>sp|P01834|IGKC_HUMAN Ig kappa chain C region OS=Homo sapiens GN=IGKC PE=1 SV=1	True	68
P01620	Ig kappa chain V-III region SIE OS=Homo sapiens PE=1 SV=1 - [KV302_HUMAN]	735.84	66.06 %	5	19	109	11.8	8.48	>sp|P01620|KV302_HUMAN Ig kappa chain V-III region SIE OS=Homo sapiens PE=1 SV=1	True	69
P01623	Ig kappa chain V-III region WOL OS=Homo sapiens PE=1 SV=1 - [KV305_HUMAN]	735.84	45.87 %	4	18	109	11.7	8.91	>sp|P01623|KV305_HUMAN Ig kappa chain V-III region WOL OS=Homo sapiens PE=1 SV=1	False	69
P01622	Ig kappa chain V-III region Ti OS=Homo sapiens PE=1 SV=1 - [KV304_HUMAN]	707.23	45.87 %	4	17	109	11.8	8.5	>sp|P01622|KV304_HUMAN Ig kappa chain V-III region Ti OS=Homo sapiens PE=1 SV=1	True	69
P04206	Ig kappa chain V-III region GOL OS=Homo sapiens PE=1 SV=1 - [KV307_HUMAN]	728.03	55.05 %	4	18	109	11.8	9.25	>sp|P04206|KV307_HUMAN Ig kappa chain V-III region GOL OS=Homo sapiens PE=1 SV=1	True	69
P01619	Ig kappa chain V-III region B6 OS=Homo sapiens PE=1 SV=1 - [KV301_HUMAN]	240.18	31.48 %	3	14	108	11.6	9.25	>sp|P01619|KV301_HUMAN Ig kappa chain V-III region B6 OS=Homo sapiens PE=1 SV=1	True	72
P0C0L4	Complement C4-A OS=Homo sapiens GN=C4A PE=1 SV=2 - [CO4A_HUMAN]	3843.77	55.50 %	72	187	1744	192.7	7.08	>sp|P0C0L4|CO4A_HUMAN Complement C4-A OS=Homo sapiens GN=C4A PE=1 SV=2	True	73
P0C0L4-2	Isoform 2 of Complement C4-A OS=Homo sapiens GN=C4A - [CO4A_HUMAN]	3582.37	54.77 %	69	175	1698	187.6	7.12	>sp|P0C0L4-2|CO4A_HUMAN Isoform 2 of Complement C4-A OS=Homo sapiens GN=C4A	False	73
P02746	Complement C1q subcomponent subunit B OS=Homo sapiens GN=C1QB PE=1 SV=3 - [C1QB_HUMAN]	117.67	20.95 %	6	8	253	26.7	8.63	>sp|P02746|C1QB_HUMAN Complement C1q subcomponent subunit B OS=Homo sapiens GN=C1QB PE=1 SV=3	True	74
Q68DL7	Uncharacterized protein C18orf63 OS=Homo sapiens GN=C18orf63 PE=2 SV=2 - [CR063_HUMAN]	24.16	1.02 %	1	1	685	77.2	9.8	>sp|Q68DL7|CR063_HUMAN Uncharacterized protein C18orf63 OS=Homo sapiens GN=C18orf63 PE=2 SV=2	True	75
O43866	CD5 antigen-like OS=Homo sapiens GN=CD5L PE=1 SV=1 - [CD5L_HUMAN]	438.76	47.84 %	12	18	347	38.1	5.47	>sp|O43866|CD5L_HUMAN CD5 antigen-like OS=Homo sapiens GN=CD5L PE=1 SV=1	True	76
Q13616	Cullin-1 OS=Homo sapiens GN=CUL1 PE=1 SV=2 - [CUL1_HUMAN]	24.95	1.03 %	1	1	776	89.6	8	>sp|Q13616|CUL1_HUMAN Cullin-1 OS=Homo sapiens GN=CUL1 PE=1 SV=2	True	255
P02747	Complement C1q subcomponent subunit C OS=Homo sapiens GN=C1QC PE=1 SV=3 - [C1QC_HUMAN]	235	20.00 %	4	6	245	25.8	8.41	>sp|P02747|C1QC_HUMAN Complement C1q subcomponent subunit C OS=Homo sapiens GN=C1QC PE=1 SV=3	True	77
P0DJI8	Serum amyloid A-1 protein OS=Homo sapiens GN=SAA1 PE=1 SV=1 - [SAA1_HUMAN]	127.33	44.26 %	4	5	122	13.5	6.79	>sp|P0DJI8|SAA1_HUMAN Serum amyloid A-1 protein OS=Homo sapiens GN=SAA1 PE=1 SV=1	True	78
P0DJI9	Serum amyloid A-2 protein OS=Homo sapiens GN=SAA2 PE=1 SV=1 - [SAA2_HUMAN]	94.91	27.87 %	3	4	122	13.5	9.14	>sp|P0DJI9|SAA2_HUMAN Serum amyloid A-2 protein OS=Homo sapiens GN=SAA2 PE=1 SV=1	False	78
P0DJI9-2	Isoform 2 of Serum amyloid A-2 protein OS=Homo sapiens GN=SAA2 - [SAA2_HUMAN]	94.91	40.96 %	3	4	83	9.2	7.18	>sp|P0DJI9-2|SAA2_HUMAN Isoform 2 of Serum amyloid A-2 protein OS=Homo sapiens GN=SAA2	False	78
O75955	Flotillin-1 OS=Homo sapiens GN=FLOT1 PE=1 SV=3 - [FLOT1_HUMAN]	33.54	3.28 %	2	3	427	47.3	7.49	>sp|O75955|FLOT1_HUMAN Flotillin-1 OS=Homo sapiens GN=FLOT1 PE=1 SV=3	True	80
P02652	Apolipoprotein A-II OS=Homo sapiens GN=APOA2 PE=1 SV=1 - [APOA2_HUMAN]	1379.3	69.00 %	8	62	100	11.2	6.62	>sp|P02652|APOA2_HUMAN Apolipoprotein A-II OS=Homo sapiens GN=APOA2 PE=1 SV=1	True	81
P10643	Complement component C7 OS=Homo sapiens GN=C7 PE=1 SV=2 - [CO7_HUMAN]	393.71	26.10 %	17	22	843	93.5	6.48	>sp|P10643|CO7_HUMAN Complement component C7 OS=Homo sapiens GN=C7 PE=1 SV=2	True	82
P12259	Coagulation factor V OS=Homo sapiens GN=F5 PE=1 SV=4 - [FA5_HUMAN]	62.46	2.52 %	4	4	2224	251.5	6.05	>sp|P12259|FA5_HUMAN Coagulation factor V OS=Homo sapiens GN=F5 PE=1 SV=4	True	84
P37840-2	Isoform 2-4 of Alpha-synuclein OS=Homo sapiens GN=SNCA - [SYUA_HUMAN]	384.62	46.43 %	5	11	112	11.4	8.29	>sp|P37840-2|SYUA_HUMAN Isoform 2-4 of Alpha-synuclein OS=Homo sapiens GN=SNCA	True	86
P37840	Alpha-synuclein OS=Homo sapiens GN=SNCA PE=1 SV=1 - [SYUA_HUMAN]	384.62	37.14 %	5	11	140	14.5	4.7	>sp|P37840|SYUA_HUMAN Alpha-synuclein OS=Homo sapiens GN=SNCA PE=1 SV=1	False	86
P37840-3	Isoform 2-5 of Alpha-synuclein OS=Homo sapiens GN=SNCA - [SYUA_HUMAN]	377.06	30.95 %	4	10	126	13.1	4.53	>sp|P37840-3|SYUA_HUMAN Isoform 2-5 of Alpha-synuclein OS=Homo sapiens GN=SNCA	False	86
P10909-4	Isoform 4 of Clusterin OS=Homo sapiens GN=CLU - [CLUS_HUMAN]	609.4	35.10 %	14	25	416	48.8	6.71	>sp|P10909-4|CLUS_HUMAN Isoform 4 of Clusterin OS=Homo sapiens GN=CLU	True	87
P10909	Clusterin OS=Homo sapiens GN=CLU PE=1 SV=1 - [CLUS_HUMAN]	609.4	32.52 %	14	25	449	52.5	6.27	>sp|P10909|CLUS_HUMAN Clusterin OS=Homo sapiens GN=CLU PE=1 SV=1	False	87
P10909-2	Isoform 2 of Clusterin OS=Homo sapiens GN=CLU - [CLUS_HUMAN]	609.4	29.14 %	14	25	501	57.8	6.68	>sp|P10909-2|CLUS_HUMAN Isoform 2 of Clusterin OS=Homo sapiens GN=CLU	False	87
P10909-3	Isoform 3 of Clusterin OS=Homo sapiens GN=CLU - [CLUS_HUMAN]	467.73	36.50 %	9	16	274	32.3	6.65	>sp|P10909-3|CLUS_HUMAN Isoform 3 of Clusterin OS=Homo sapiens GN=CLU	False	87
P10909-5	Isoform 5 of Clusterin OS=Homo sapiens GN=CLU - [CLUS_HUMAN]	609.4	31.74 %	14	25	460	53.6	6.27	>sp|P10909-5|CLUS_HUMAN Isoform 5 of Clusterin OS=Homo sapiens GN=CLU	False	87
P05154	Plasma serine protease inhibitor OS=Homo sapiens GN=SERPINA5 PE=1 SV=3 - [IPSP_HUMAN]	106.17	8.13 %	3	3	406	45.6	9.26	>sp|P05154|IPSP_HUMAN Plasma serine protease inhibitor OS=Homo sapiens GN=SERPINA5 PE=1 SV=3	True	88
P01742	Ig heavy chain V-I region EU OS=Homo sapiens PE=1 SV=1 - [HV101_HUMAN]	38.08	10.26 %	1	1	117	12.5	6.57	>sp|P01742|HV101_HUMAN Ig heavy chain V-I region EU OS=Homo sapiens PE=1 SV=1	True	292
P01761	Ig heavy chain V-I region SIE OS=Homo sapiens PE=1 SV=1 - [HV106_HUMAN]	38.08	9.68 %	1	1	124	13.7	8.81	>sp|P01761|HV106_HUMAN Ig heavy chain V-I region SIE OS=Homo sapiens PE=1 SV=1	False	292
P06326	Ig heavy chain V-I region Mot OS=Homo sapiens PE=1 SV=1 - [HV107_HUMAN]	38.08	9.60 %	1	1	125	13.6	6.29	>sp|P06326|HV107_HUMAN Ig heavy chain V-I region Mot OS=Homo sapiens PE=1 SV=1	False	292
P27918	Properdin OS=Homo sapiens GN=CFP PE=1 SV=2 - [PROP_HUMAN]	108.88	17.06 %	7	7	469	51.2	7.9	>sp|P27918|PROP_HUMAN Properdin OS=Homo sapiens GN=CFP PE=1 SV=2	True	91
Q15772-1	Isoform 1 of Striated muscle preferentially expressed protein kinase OS=Homo sapiens GN=SPEG - [SPEG_HUMAN]	27.02	0.34 %	1	2	3223	348.7	8.35	>sp|Q15772-1|SPEG_HUMAN Isoform 1 of Striated muscle preferentially expressed protein kinase OS=Homo sapiens GN=SPEG	True	256
Q15772	Striated muscle preferentially expressed protein kinase OS=Homo sapiens GN=SPEG PE=1 SV=4 - [SPEG_HUMAN]	27.02	0.34 %	1	2	3267	354.1	8.51	>sp|Q15772|SPEG_HUMAN Striated muscle preferentially expressed protein kinase OS=Homo sapiens GN=SPEG PE=1 SV=4	False	256
P05452	Tetranectin OS=Homo sapiens GN=CLEC3B PE=1 SV=3 - [TETN_HUMAN]	115.88	23.76 %	5	5	202	22.5	5.67	>sp|P05452|TETN_HUMAN Tetranectin OS=Homo sapiens GN=CLEC3B PE=1 SV=3	True	92
P05109	Protein S100-A8 OS=Homo sapiens GN=S100A8 PE=1 SV=1 - [S10A8_HUMAN]	120.09	31.18 %	3	3	93	10.8	7.03	>sp|P05109|S10A8_HUMAN Protein S100-A8 OS=Homo sapiens GN=S100A8 PE=1 SV=1	True	257
P00751	Complement factor B OS=Homo sapiens GN=CFB PE=1 SV=2 - [CFAB_HUMAN]	1210.68	49.35 %	31	65	764	85.5	7.06	>sp|P00751|CFAB_HUMAN Complement factor B OS=Homo sapiens GN=CFB PE=1 SV=2	True	93
P00751-2	Isoform 2 of Complement factor B OS=Homo sapiens GN=CFB - [CFAB_HUMAN]	716.93	37.04 %	17	35	621	68.8	6.57	>sp|P00751-2|CFAB_HUMAN Isoform 2 of Complement factor B OS=Homo sapiens GN=CFB	False	93
Q14624	Inter-alpha-trypsin inhibitor heavy chain H4 OS=Homo sapiens GN=ITIH4 PE=1 SV=4 - [ITIH4_HUMAN]	1279.92	46.34 %	33	63	930	103.3	6.98	>sp|Q14624|ITIH4_HUMAN Inter-alpha-trypsin inhibitor heavy chain H4 OS=Homo sapiens GN=ITIH4 PE=1 SV=4	True	94
Q14624-3	Isoform 3 of Inter-alpha-trypsin inhibitor heavy chain H4 OS=Homo sapiens GN=ITIH4 - [ITIH4_HUMAN]	1268.3	45.56 %	31	61	900	99.8	6.47	>sp|Q14624-3|ITIH4_HUMAN Isoform 3 of Inter-alpha-trypsin inhibitor heavy chain H4 OS=Homo sapiens GN=ITIH4	False	94
Q14624-2	Isoform 2 of Inter-alpha-trypsin inhibitor heavy chain H4 OS=Homo sapiens GN=ITIH4 - [ITIH4_HUMAN]	1268.3	44.86 %	31	61	914	101.2	6.65	>sp|Q14624-2|ITIH4_HUMAN Isoform 2 of Inter-alpha-trypsin inhibitor heavy chain H4 OS=Homo sapiens GN=ITIH4	False	94
Q14624-4	Isoform 4 of Inter-alpha-trypsin inhibitor heavy chain H4 OS=Homo sapiens GN=ITIH4 - [ITIH4_HUMAN]	1160.95	41.78 %	27	55	845	93.8	6.51	>sp|Q14624-4|ITIH4_HUMAN Isoform 4 of Inter-alpha-trypsin inhibitor heavy chain H4 OS=Homo sapiens GN=ITIH4	False	94
Q9BY12-3	Isoform 3 of S phase cyclin A-associated protein in the endoplasmic reticulum OS=Homo sapiens GN=SCAPER - [SCAPE_HUMAN]	30.86	0.61 %	1	1	1154	130.9	6.58	>sp|Q9BY12-3|SCAPE_HUMAN Isoform 3 of S phase cyclin A-associated protein in the endoplasmic reticulum OS=Homo sapiens GN=SCAPER	True	293
Q9BY12	S phase cyclin A-associated protein in the endoplasmic reticulum OS=Homo sapiens GN=SCAPER PE=1 SV=2 - [SCAPE_HUMAN]	30.86	0.50 %	1	1	1400	158.2	7.44	>sp|Q9BY12|SCAPE_HUMAN S phase cyclin A-associated protein in the endoplasmic reticulum OS=Homo sapiens GN=SCAPER PE=1 SV=2	False	293
Q9BY12-2	Isoform 2 of S phase cyclin A-associated protein in the endoplasmic reticulum OS=Homo sapiens GN=SCAPER - [SCAPE_HUMAN]	30.86	0.55 %	1	1	1265	142.6	7.61	>sp|Q9BY12-2|SCAPE_HUMAN Isoform 2 of S phase cyclin A-associated protein in the endoplasmic reticulum OS=Homo sapiens GN=SCAPER	False	293
Q9UK55	Protein Z-dependent protease inhibitor OS=Homo sapiens GN=SERPINA10 PE=1 SV=1 - [ZPI_HUMAN]	27.86	2.25 %	1	1	444	50.7	8.27	>sp|Q9UK55|ZPI_HUMAN Protein Z-dependent protease inhibitor OS=Homo sapiens GN=SERPINA10 PE=1 SV=1	True	95
P01610	Ig kappa chain V-I region WEA OS=Homo sapiens PE=1 SV=1 - [KV118_HUMAN]	371.89	30.56 %	2	11	108	11.8	8.91	>sp|P01610|KV118_HUMAN Ig kappa chain V-I region WEA OS=Homo sapiens PE=1 SV=1	True	96
P01608	Ig kappa chain V-I region Roy OS=Homo sapiens PE=1 SV=1 - [KV116_HUMAN]	350.18	16.67 %	1	10	108	11.8	5.36	>sp|P01608|KV116_HUMAN Ig kappa chain V-I region Roy OS=Homo sapiens PE=1 SV=1	False	96
P01594	Ig kappa chain V-I region AU OS=Homo sapiens PE=1 SV=1 - [KV102_HUMAN]	350.18	16.67 %	1	10	108	11.9	5.33	>sp|P01594|KV102_HUMAN Ig kappa chain V-I region AU OS=Homo sapiens PE=1 SV=1	False	96
P01599	Ig kappa chain V-I region Gal OS=Homo sapiens PE=1 SV=1 - [KV107_HUMAN]	350.18	22.22 %	2	11	108	11.8	8.88	>sp|P01599|KV107_HUMAN Ig kappa chain V-I region Gal OS=Homo sapiens PE=1 SV=1	False	96
P01600	Ig kappa chain V-I region Hau OS=Homo sapiens PE=1 SV=1 - [KV108_HUMAN]	350.18	16.67 %	1	10	108	11.7	8.48	>sp|P01600|KV108_HUMAN Ig kappa chain V-I region Hau OS=Homo sapiens PE=1 SV=1	False	96
P01607	Ig kappa chain V-I region Rei OS=Homo sapiens PE=1 SV=1 - [KV115_HUMAN]	350.18	16.67 %	1	10	108	11.9	6.51	>sp|P01607|KV115_HUMAN Ig kappa chain V-I region Rei OS=Homo sapiens PE=1 SV=1	False	96
P80362	Ig kappa chain V-I region WAT OS=Homo sapiens PE=1 SV=1 - [KV125_HUMAN]	350.18	16.67 %	1	10	108	11.7	5.31	>sp|P80362|KV125_HUMAN Ig kappa chain V-I region WAT OS=Homo sapiens PE=1 SV=1	False	96
P02743	Serum amyloid P-component OS=Homo sapiens GN=APCS PE=1 SV=2 - [SAMP_HUMAN]	64.22	8.52 %	2	2	223	25.4	6.54	>sp|P02743|SAMP_HUMAN Serum amyloid P-component OS=Homo sapiens GN=APCS PE=1 SV=2	True	97
P05546	Heparin cofactor 2 OS=Homo sapiens GN=SERPIND1 PE=1 SV=3 - [HEP2_HUMAN]	586.58	39.68 %	17	32	499	57	6.9	>sp|P05546|HEP2_HUMAN Heparin cofactor 2 OS=Homo sapiens GN=SERPIND1 PE=1 SV=3	True	98
Q9NY93-2	Isoform 2 of Probable ATP-dependent RNA helicase DDX56 OS=Homo sapiens GN=DDX56 - [DDX56_HUMAN]	23.45	2.17 %	1	1	507	57.2	9.22	>sp|Q9NY93-2|DDX56_HUMAN Isoform 2 of Probable ATP-dependent RNA helicase DDX56 OS=Homo sapiens GN=DDX56	True	294
Q9NY93	Probable ATP-dependent RNA helicase DDX56 OS=Homo sapiens GN=DDX56 PE=1 SV=1 - [DDX56_HUMAN]	23.45	2.01 %	1	1	547	61.6	9.26	>sp|Q9NY93|DDX56_HUMAN Probable ATP-dependent RNA helicase DDX56 OS=Homo sapiens GN=DDX56 PE=1 SV=1	False	294
P04196	Histidine-rich glycoprotein OS=Homo sapiens GN=HRG PE=1 SV=1 - [HRG_HUMAN]	941.48	38.86 %	18	51	525	59.5	7.5	>sp|P04196|HRG_HUMAN Histidine-rich glycoprotein OS=Homo sapiens GN=HRG PE=1 SV=1	True	100
P00488	Coagulation factor XIII A chain OS=Homo sapiens GN=F13A1 PE=1 SV=4 - [F13A_HUMAN]	54.95	3.28 %	2	2	732	83.2	6.09	>sp|P00488|F13A_HUMAN Coagulation factor XIII A chain OS=Homo sapiens GN=F13A1 PE=1 SV=4	True	102
P06702	Protein S100-A9 OS=Homo sapiens GN=S100A9 PE=1 SV=1 - [S10A9_HUMAN]	39.25	30.70 %	3	3	114	13.2	6.13	>sp|P06702|S10A9_HUMAN Protein S100-A9 OS=Homo sapiens GN=S100A9 PE=1 SV=1	True	260
Q13094	Lymphocyte cytosolic protein 2 OS=Homo sapiens GN=LCP2 PE=1 SV=1 - [LCP2_HUMAN]	22.43	1.50 %	1	1	533	60.2	6.27	>sp|Q13094|LCP2_HUMAN Lymphocyte cytosolic protein 2 OS=Homo sapiens GN=LCP2 PE=1 SV=1	True	295
Q16610-2	Isoform 2 of Extracellular matrix protein 1 OS=Homo sapiens GN=ECM1 - [ECM1_HUMAN]	34.06	9.16 %	3	3	415	46.1	6.39	>sp|Q16610-2|ECM1_HUMAN Isoform 2 of Extracellular matrix protein 1 OS=Homo sapiens GN=ECM1	True	296
Q16610	Extracellular matrix protein 1 OS=Homo sapiens GN=ECM1 PE=1 SV=2 - [ECM1_HUMAN]	34.06	7.04 %	3	3	540	60.6	6.71	>sp|Q16610|ECM1_HUMAN Extracellular matrix protein 1 OS=Homo sapiens GN=ECM1 PE=1 SV=2	False	296
Q16610-4	Isoform 4 of Extracellular matrix protein 1 OS=Homo sapiens GN=ECM1 - [ECM1_HUMAN]	34.06	6.70 %	3	3	567	63.5	6.89	>sp|Q16610-4|ECM1_HUMAN Isoform 4 of Extracellular matrix protein 1 OS=Homo sapiens GN=ECM1	False	296
Q96PD5	N-acetylmuramoyl-L-alanine amidase OS=Homo sapiens GN=PGLYRP2 PE=1 SV=1 - [PGRP2_HUMAN]	448.19	33.16 %	10	18	576	62.2	7.55	>sp|Q96PD5|PGRP2_HUMAN N-acetylmuramoyl-L-alanine amidase OS=Homo sapiens GN=PGLYRP2 PE=1 SV=1	True	103
Q96PD5-2	Isoform 2 of N-acetylmuramoyl-L-alanine amidase OS=Homo sapiens GN=PGLYRP2 - [PGRP2_HUMAN]	448.19	30.13 %	10	18	634	68	7.68	>sp|Q96PD5-2|PGRP2_HUMAN Isoform 2 of N-acetylmuramoyl-L-alanine amidase OS=Homo sapiens GN=PGLYRP2	False	103
P25311	Zinc-alpha-2-glycoprotein OS=Homo sapiens GN=AZGP1 PE=1 SV=2 - [ZA2G_HUMAN]	272.72	44.97 %	11	14	298	34.2	6.05	>sp|P25311|ZA2G_HUMAN Zinc-alpha-2-glycoprotein OS=Homo sapiens GN=AZGP1 PE=1 SV=2	True	105
A8MT79	Putative zinc-alpha-2-glycoprotein-like 1 OS=Homo sapiens PE=5 SV=2 - [ZAGL1_HUMAN]	81.46	9.80 %	2	3	204	23	6.3	>sp|A8MT79|ZAGL1_HUMAN Putative zinc-alpha-2-glycoprotein-like 1 OS=Homo sapiens PE=5 SV=2	False	105
P07478	Trypsin-2 OS=Homo sapiens GN=PRSS2 PE=1 SV=1 - [TRY2_HUMAN]	30.74	3.24 %	1	1	247	26.5	4.92	>sp|P07478|TRY2_HUMAN Trypsin-2 OS=Homo sapiens GN=PRSS2 PE=1 SV=1	True	297
P35030	Trypsin-3 OS=Homo sapiens GN=PRSS3 PE=1 SV=2 - [TRY3_HUMAN]	30.74	2.63 %	1	1	304	32.5	7.49	>sp|P35030|TRY3_HUMAN Trypsin-3 OS=Homo sapiens GN=PRSS3 PE=1 SV=2	False	297
P35030-4	Isoform D of Trypsin-3 OS=Homo sapiens GN=PRSS3 - [TRY3_HUMAN]	30.74	3.07 %	1	1	261	28.4	6.84	>sp|P35030-4|TRY3_HUMAN Isoform D of Trypsin-3 OS=Homo sapiens GN=PRSS3	False	297
P35030-2	Isoform B of Trypsin-3 OS=Homo sapiens GN=PRSS3 - [TRY3_HUMAN]	30.74	3.08 %	1	1	260	28.1	6.05	>sp|P35030-2|TRY3_HUMAN Isoform B of Trypsin-3 OS=Homo sapiens GN=PRSS3	False	297
P35030-3	Isoform C of Trypsin-3 OS=Homo sapiens GN=PRSS3 - [TRY3_HUMAN]	30.74	3.24 %	1	1	247	26.7	6.1	>sp|P35030-3|TRY3_HUMAN Isoform C of Trypsin-3 OS=Homo sapiens GN=PRSS3	False	297
P01762	Ig heavy chain V-III region TRO OS=Homo sapiens PE=1 SV=1 - [HV301_HUMAN]	32.92	8.20 %	1	2	122	13.5	9.72	>sp|P01762|HV301_HUMAN Ig heavy chain V-III region TRO OS=Homo sapiens PE=1 SV=1	True	106
P01771	Ig heavy chain V-III region HIL OS=Homo sapiens PE=1 SV=1 - [HV310_HUMAN]	61.95	9.09 %	1	1	121	13.6	9.36	>sp|P01771|HV310_HUMAN Ig heavy chain V-III region HIL OS=Homo sapiens PE=1 SV=1	True	107
P01772	Ig heavy chain V-III region KOL OS=Homo sapiens PE=1 SV=1 - [HV311_HUMAN]	25.41	12.70 %	1	1	126	13.7	5.87	>sp|P01772|HV311_HUMAN Ig heavy chain V-III region KOL OS=Homo sapiens PE=1 SV=1	True	108
P01605	Ig kappa chain V-I region Lay OS=Homo sapiens PE=1 SV=1 - [KV113_HUMAN]	24.76	25.00 %	2	2	108	11.8	7.96	>sp|P01605|KV113_HUMAN Ig kappa chain V-I region Lay OS=Homo sapiens PE=1 SV=1	True	110
P04434	Ig kappa chain V-III region VH (Fragment) OS=Homo sapiens PE=4 SV=1 - [KV310_HUMAN]	27.17	7.76 %	1	1	116	12.7	5.94	>sp|P04434|KV310_HUMAN Ig kappa chain V-III region VH (Fragment) OS=Homo sapiens PE=4 SV=1	False	110
P01743	Ig heavy chain V-I region HG3 OS=Homo sapiens PE=4 SV=1 - [HV102_HUMAN]	78.02	9.40 %	1	2	117	12.9	8.92	>sp|P01743|HV102_HUMAN Ig heavy chain V-I region HG3 OS=Homo sapiens PE=4 SV=1	True	111
P43652	Afamin OS=Homo sapiens GN=AFM PE=1 SV=1 - [AFAM_HUMAN]	734.15	46.41 %	25	39	599	69	5.9	>sp|P43652|AFAM_HUMAN Afamin OS=Homo sapiens GN=AFM PE=1 SV=1	True	112
P01609	Ig kappa chain V-I region Scw OS=Homo sapiens PE=1 SV=1 - [KV117_HUMAN]	407.82	27.78 %	2	11	108	11.8	6	>sp|P01609|KV117_HUMAN Ig kappa chain V-I region Scw OS=Homo sapiens PE=1 SV=1	True	96
P01602	Ig kappa chain V-I region HK102 (Fragment) OS=Homo sapiens GN=IGKV1-5 PE=4 SV=1 - [KV110_HUMAN]	70.13	15.38 %	1	2	117	12.8	6.51	>sp|P01602|KV110_HUMAN Ig kappa chain V-I region HK102 (Fragment) OS=Homo sapiens GN=IGKV1-5 PE=4 SV=1	True	115
P01611	Ig kappa chain V-I region Wes OS=Homo sapiens PE=1 SV=1 - [KV119_HUMAN]	144.12	16.67 %	1	6	108	11.6	7.28	>sp|P01611|KV119_HUMAN Ig kappa chain V-I region Wes OS=Homo sapiens PE=1 SV=1	True	116
P00748	Coagulation factor XII OS=Homo sapiens GN=F12 PE=1 SV=3 - [FA12_HUMAN]	239.93	23.58 %	11	17	615	67.7	7.74	>sp|P00748|FA12_HUMAN Coagulation factor XII OS=Homo sapiens GN=F12 PE=1 SV=3	True	117
P23142	Fibulin-1 OS=Homo sapiens GN=FBLN1 PE=1 SV=4 - [FBLN1_HUMAN]	203.93	17.78 %	7	8	703	77.2	5.22	>sp|P23142|FBLN1_HUMAN Fibulin-1 OS=Homo sapiens GN=FBLN1 PE=1 SV=4	True	210
P23142-2	Isoform A of Fibulin-1 OS=Homo sapiens GN=FBLN1 - [FBLN1_HUMAN]	187.71	20.49 %	6	7	566	61.5	4.93	>sp|P23142-2|FBLN1_HUMAN Isoform A of Fibulin-1 OS=Homo sapiens GN=FBLN1	False	210
P23142-3	Isoform B of Fibulin-1 OS=Homo sapiens GN=FBLN1 - [FBLN1_HUMAN]	187.71	16.50 %	6	7	703	77.1	5.26	>sp|P23142-3|FBLN1_HUMAN Isoform B of Fibulin-1 OS=Homo sapiens GN=FBLN1	False	210
P23142-4	Isoform C of Fibulin-1 OS=Homo sapiens GN=FBLN1 - [FBLN1_HUMAN]	187.71	16.98 %	6	7	683	74.4	5.24	>sp|P23142-4|FBLN1_HUMAN Isoform C of Fibulin-1 OS=Homo sapiens GN=FBLN1	False	210
A6NJ16	Putative V-set and immunoglobulin domain-containing-like protein IGHV4OR15-8 OS=Homo sapiens GN=IGHV4OR15-8 PE=5 SV=2 - [IV4F8_HUMAN]	25.48	5.69 %	1	1	123	13.6	9.6	>sp|A6NJ16|IV4F8_HUMAN Putative V-set and immunoglobulin domain-containing-like protein IGHV4OR15-8 OS=Homo sapiens GN=IGHV4OR15-8 PE=5 SV=2	True	118
Q9Y6K1-2	Isoform 2 of DNA (cytosine-5)-methyltransferase 3A OS=Homo sapiens GN=DNMT3A - [DNM3A_HUMAN]	27.57	0.83 %	1	1	723	81.6	6.81	>sp|Q9Y6K1-2|DNM3A_HUMAN Isoform 2 of DNA (cytosine-5)-methyltransferase 3A OS=Homo sapiens GN=DNMT3A	True	263
Q9Y6K1	DNA (cytosine-5)-methyltransferase 3A OS=Homo sapiens GN=DNMT3A PE=1 SV=4 - [DNM3A_HUMAN]	27.57	0.66 %	1	1	912	101.8	6.57	>sp|Q9Y6K1|DNM3A_HUMAN DNA (cytosine-5)-methyltransferase 3A OS=Homo sapiens GN=DNMT3A PE=1 SV=4	False	263
O14791-3	Isoform 3 of Apolipoprotein L1 OS=Homo sapiens GN=APOL1 - [APOL1_HUMAN]	343.26	36.84 %	11	15	380	42.1	5.8	>sp|O14791-3|APOL1_HUMAN Isoform 3 of Apolipoprotein L1 OS=Homo sapiens GN=APOL1	True	120
O14791	Apolipoprotein L1 OS=Homo sapiens GN=APOL1 PE=1 SV=5 - [APOL1_HUMAN]	343.26	35.18 %	11	15	398	43.9	5.81	>sp|O14791|APOL1_HUMAN Apolipoprotein L1 OS=Homo sapiens GN=APOL1 PE=1 SV=5	False	120
O14791-2	Isoform 2 of Apolipoprotein L1 OS=Homo sapiens GN=APOL1 - [APOL1_HUMAN]	343.26	33.82 %	11	15	414	45.9	6.29	>sp|O14791-2|APOL1_HUMAN Isoform 2 of Apolipoprotein L1 OS=Homo sapiens GN=APOL1	False	120
Q9UGM5-2	Isoform 2 of Fetuin-B OS=Homo sapiens GN=FETUB - [FETUB_HUMAN]	133.58	12.17 %	4	4	345	37.8	7.11	>sp|Q9UGM5-2|FETUB_HUMAN Isoform 2 of Fetuin-B OS=Homo sapiens GN=FETUB	True	121
Q9UGM5	Fetuin-B OS=Homo sapiens GN=FETUB PE=1 SV=2 - [FETUB_HUMAN]	133.58	10.99 %	4	4	382	42	6.83	>sp|Q9UGM5|FETUB_HUMAN Fetuin-B OS=Homo sapiens GN=FETUB PE=1 SV=2	False	121
Q14520-2	Isoform 2 of Hyaluronan-binding protein 2 OS=Homo sapiens GN=HABP2 - [HABP2_HUMAN]	100.04	9.36 %	4	4	534	59.8	6.43	>sp|Q14520-2|HABP2_HUMAN Isoform 2 of Hyaluronan-binding protein 2 OS=Homo sapiens GN=HABP2	True	122
Q14520	Hyaluronan-binding protein 2 OS=Homo sapiens GN=HABP2 PE=1 SV=1 - [HABP2_HUMAN]	100.04	8.93 %	4	4	560	62.6	6.54	>sp|Q14520|HABP2_HUMAN Hyaluronan-binding protein 2 OS=Homo sapiens GN=HABP2 PE=1 SV=1	False	122
O75015	Low affinity immunoglobulin gamma Fc region receptor III-B OS=Homo sapiens GN=FCGR3B PE=1 SV=2 - [FCG3B_HUMAN]	31.71	3.43 %	1	1	233	26.2	6.71	>sp|O75015|FCG3B_HUMAN Low affinity immunoglobulin gamma Fc region receptor III-B OS=Homo sapiens GN=FCGR3B PE=1 SV=2	True	264
P08637	Low affinity immunoglobulin gamma Fc region receptor III-A OS=Homo sapiens GN=FCGR3A PE=1 SV=2 - [FCG3A_HUMAN]	31.71	3.15 %	1	1	254	29.1	8.07	>sp|P08637|FCG3A_HUMAN Low affinity immunoglobulin gamma Fc region receptor III-A OS=Homo sapiens GN=FCGR3A PE=1 SV=2	False	264
O75636-2	Isoform 2 of Ficolin-3 OS=Homo sapiens GN=FCN3 - [FCN3_HUMAN]	56.14	11.11 %	3	3	288	31.7	6.84	>sp|O75636-2|FCN3_HUMAN Isoform 2 of Ficolin-3 OS=Homo sapiens GN=FCN3	True	123
O75636	Ficolin-3 OS=Homo sapiens GN=FCN3 PE=1 SV=2 - [FCN3_HUMAN]	56.14	10.70 %	3	3	299	32.9	6.67	>sp|O75636|FCN3_HUMAN Ficolin-3 OS=Homo sapiens GN=FCN3 PE=1 SV=2	False	123
O75882-3	Isoform 3 of Attractin OS=Homo sapiens GN=ATRN - [ATRN_HUMAN]	211.12	9.02 %	9	10	1198	133.6	6.98	>sp|O75882-3|ATRN_HUMAN Isoform 3 of Attractin OS=Homo sapiens GN=ATRN	True	124
O75882	Attractin OS=Homo sapiens GN=ATRN PE=1 SV=2 - [ATRN_HUMAN]	211.12	7.56 %	9	10	1429	158.4	7.31	>sp|O75882|ATRN_HUMAN Attractin OS=Homo sapiens GN=ATRN PE=1 SV=2	False	124
O75882-2	Isoform 2 of Attractin OS=Homo sapiens GN=ATRN - [ATRN_HUMAN]	211.12	8.49 %	9	10	1272	141.3	7.02	>sp|O75882-2|ATRN_HUMAN Isoform 2 of Attractin OS=Homo sapiens GN=ATRN	False	124
P00734	Prothrombin OS=Homo sapiens GN=F2 PE=1 SV=2 - [THRB_HUMAN]	1317.24	51.45 %	29	56	622	70	5.9	>sp|P00734|THRB_HUMAN Prothrombin OS=Homo sapiens GN=F2 PE=1 SV=2	True	125
P00736	Complement C1r subcomponent OS=Homo sapiens GN=C1R PE=1 SV=2 - [C1R_HUMAN]	441.85	37.30 %	18	25	705	80.1	6.21	>sp|P00736|C1R_HUMAN Complement C1r subcomponent OS=Homo sapiens GN=C1R PE=1 SV=2	True	126
P00742	Coagulation factor X OS=Homo sapiens GN=F10 PE=1 SV=2 - [FA10_HUMAN]	173.63	10.86 %	5	6	488	54.7	5.94	>sp|P00742|FA10_HUMAN Coagulation factor X OS=Homo sapiens GN=F10 PE=1 SV=2	True	127
P00747	Plasminogen OS=Homo sapiens GN=PLG PE=1 SV=2 - [PLMN_HUMAN]	1377.17	66.79 %	39	78	810	90.5	7.24	>sp|P00747|PLMN_HUMAN Plasminogen OS=Homo sapiens GN=PLG PE=1 SV=2	True	128
Q15195	Plasminogen-like protein A OS=Homo sapiens GN=PLGLA PE=2 SV=1 - [PLGA_HUMAN]	45.69	14.58 %	2	2	96	10.9	6.52	>sp|Q15195|PLGA_HUMAN Plasminogen-like protein A OS=Homo sapiens GN=PLGLA PE=2 SV=1	False	128
Q02325	Plasminogen-like protein B OS=Homo sapiens GN=PLGLB1 PE=1 SV=1 - [PLGB_HUMAN]	127.8	26.04 %	4	6	96	11	6.52	>sp|Q02325|PLGB_HUMAN Plasminogen-like protein B OS=Homo sapiens GN=PLGLB1 PE=1 SV=1	False	128
P01011	Alpha-1-antichymotrypsin OS=Homo sapiens GN=SERPINA3 PE=1 SV=2 - [AACT_HUMAN]	1324.62	54.61 %	22	54	423	47.6	5.52	>sp|P01011|AACT_HUMAN Alpha-1-antichymotrypsin OS=Homo sapiens GN=SERPINA3 PE=1 SV=2	True	129
P01011-2	Isoform 2 of Alpha-1-antichymotrypsin OS=Homo sapiens GN=SERPINA3 - [AACT_HUMAN]	553.8	36.57 %	9	24	216	24	5.41	>sp|P01011-2|AACT_HUMAN Isoform 2 of Alpha-1-antichymotrypsin OS=Homo sapiens GN=SERPINA3	False	129
P01011-3	Isoform 3 of Alpha-1-antichymotrypsin OS=Homo sapiens GN=SERPINA3 - [AACT_HUMAN]	89.66	22.11 %	1	6	95	10.7	7.93	>sp|P01011-3|AACT_HUMAN Isoform 3 of Alpha-1-antichymotrypsin OS=Homo sapiens GN=SERPINA3	False	129
P01042	Kininogen-1 OS=Homo sapiens GN=KNG1 PE=1 SV=2 - [KNG1_HUMAN]	1111.75	42.55 %	23	59	644	71.9	6.81	>sp|P01042|KNG1_HUMAN Kininogen-1 OS=Homo sapiens GN=KNG1 PE=1 SV=2	True	130
P01042-2	Isoform LMW of Kininogen-1 OS=Homo sapiens GN=KNG1 - [KNG1_HUMAN]	1046.33	58.08 %	22	47	427	47.9	6.65	>sp|P01042-2|KNG1_HUMAN Isoform LMW of Kininogen-1 OS=Homo sapiens GN=KNG1	True	130
P01042-3	Isoform 3 of Kininogen-1 OS=Homo sapiens GN=KNG1 - [KNG1_HUMAN]	985.15	55.24 %	20	41	391	43.8	6.43	>sp|P01042-3|KNG1_HUMAN Isoform 3 of Kininogen-1 OS=Homo sapiens GN=KNG1	False	130
P01344	Insulin-like growth factor II OS=Homo sapiens GN=IGF2 PE=1 SV=1 - [IGF2_HUMAN]	25.01	8.89 %	1	1	180	20.1	9.32	>sp|P01344|IGF2_HUMAN Insulin-like growth factor II OS=Homo sapiens GN=IGF2 PE=1 SV=1	True	262
P01344-3	Isoform 3 of Insulin-like growth factor II OS=Homo sapiens GN=IGF2 - [IGF2_HUMAN]	25.01	6.78 %	1	1	236	26.3	9.13	>sp|P01344-3|IGF2_HUMAN Isoform 3 of Insulin-like growth factor II OS=Homo sapiens GN=IGF2	False	262
P01344-2	Isoform 2 of Insulin-like growth factor II OS=Homo sapiens GN=IGF2 - [IGF2_HUMAN]	25.01	8.74 %	1	1	183	20.5	9.47	>sp|P01344-2|IGF2_HUMAN Isoform 2 of Insulin-like growth factor II OS=Homo sapiens GN=IGF2	False	262
P01591	Immunoglobulin J chain OS=Homo sapiens GN=IGJ PE=1 SV=4 - [IGJ_HUMAN]	285.19	64.15 %	8	14	159	18.1	5.24	>sp|P01591|IGJ_HUMAN Immunoglobulin J chain OS=Homo sapiens GN=IGJ PE=1 SV=4	True	132
P01596	Ig kappa chain V-I region CAR OS=Homo sapiens PE=1 SV=1 - [KV104_HUMAN]	281.07	27.10 %	2	15	107	11.7	9.41	>sp|P01596|KV104_HUMAN Ig kappa chain V-I region CAR OS=Homo sapiens PE=1 SV=1	True	134
P01597	Ig kappa chain V-I region DEE OS=Homo sapiens PE=1 SV=1 - [KV105_HUMAN]	528.4	26.85 %	3	30	108	11.7	9.36	>sp|P01597|KV105_HUMAN Ig kappa chain V-I region DEE OS=Homo sapiens PE=1 SV=1	True	133
P01598	Ig kappa chain V-I region EU OS=Homo sapiens PE=1 SV=1 - [KV106_HUMAN]	313.71	26.85 %	2	14	108	11.8	8.44	>sp|P01598|KV106_HUMAN Ig kappa chain V-I region EU OS=Homo sapiens PE=1 SV=1	True	134
P01601	Ig kappa chain V-I region HK101 (Fragment) OS=Homo sapiens PE=4 SV=1 - [KV109_HUMAN]	37.48	13.68 %	1	1	117	12.8	8.16	>sp|P01601|KV109_HUMAN Ig kappa chain V-I region HK101 (Fragment) OS=Homo sapiens PE=4 SV=1	True	135
P01604	Ig kappa chain V-I region Kue OS=Homo sapiens PE=1 SV=1 - [KV112_HUMAN]	39.63	10.19 %	1	1	108	12.1	8.81	>sp|P01604|KV112_HUMAN Ig kappa chain V-I region Kue OS=Homo sapiens PE=1 SV=1	True	136
P01612	Ig kappa chain V-I region Mev OS=Homo sapiens PE=1 SV=1 - [KV120_HUMAN]	75.38	16.51 %	1	4	109	11.9	6.57	>sp|P01612|KV120_HUMAN Ig kappa chain V-I region Mev OS=Homo sapiens PE=1 SV=1	True	138
P01613	Ig kappa chain V-I region Ni OS=Homo sapiens PE=1 SV=1 - [KV121_HUMAN]	148.53	30.36 %	2	13	112	12.2	5.36	>sp|P01613|KV121_HUMAN Ig kappa chain V-I region Ni OS=Homo sapiens PE=1 SV=1	True	139
P01615	Ig kappa chain V-II region FR OS=Homo sapiens PE=1 SV=1 - [KV202_HUMAN]	21.08	11.50 %	1	1	113	12.7	7.94	>sp|P01615|KV202_HUMAN Ig kappa chain V-II region FR OS=Homo sapiens PE=1 SV=1	True	298
P01616	Ig kappa chain V-II region MIL OS=Homo sapiens PE=1 SV=1 - [KV203_HUMAN]	80.43	33.04 %	2	3	112	12	9.29	>sp|P01616|KV203_HUMAN Ig kappa chain V-II region MIL OS=Homo sapiens PE=1 SV=1	True	140
P01617	Ig kappa chain V-II region TEW OS=Homo sapiens PE=1 SV=1 - [KV204_HUMAN]	191.89	38.94 %	3	10	113	12.3	6	>sp|P01617|KV204_HUMAN Ig kappa chain V-II region TEW OS=Homo sapiens PE=1 SV=1	True	140
P01614	Ig kappa chain V-II region Cum OS=Homo sapiens PE=1 SV=1 - [KV201_HUMAN]	86.57	17.39 %	2	3	115	12.7	5.4	>sp|P01614|KV201_HUMAN Ig kappa chain V-II region Cum OS=Homo sapiens PE=1 SV=1	False	140
P06309	Ig kappa chain V-II region GM607 (Fragment) OS=Homo sapiens PE=4 SV=1 - [KV205_HUMAN]	86.57	17.09 %	2	3	117	12.7	7.12	>sp|P06309|KV205_HUMAN Ig kappa chain V-II region GM607 (Fragment) OS=Homo sapiens PE=4 SV=1	False	140
P01621	Ig kappa chain V-III region NG9 (Fragment) OS=Homo sapiens PE=1 SV=1 - [KV303_HUMAN]	59.51	47.00 %	3	5	100	10.7	6.52	>sp|P01621|KV303_HUMAN Ig kappa chain V-III region NG9 (Fragment) OS=Homo sapiens PE=1 SV=1	True	142
P01624	Ig kappa chain V-III region POM OS=Homo sapiens PE=1 SV=1 - [KV306_HUMAN]	28.38	24.77 %	2	2	109	11.9	8.94	>sp|P01624|KV306_HUMAN Ig kappa chain V-III region POM OS=Homo sapiens PE=1 SV=1	True	110
P01625	Ig kappa chain V-IV region Len OS=Homo sapiens PE=1 SV=2 - [KV402_HUMAN]	238.31	42.98 %	4	11	114	12.6	7.93	>sp|P01625|KV402_HUMAN Ig kappa chain V-IV region Len OS=Homo sapiens PE=1 SV=2	True	144
P06312	Ig kappa chain V-IV region (Fragment) OS=Homo sapiens GN=IGKV4-1 PE=4 SV=1 - [KV401_HUMAN]	87.97	25.62 %	3	6	121	13.4	5.25	>sp|P06312|KV401_HUMAN Ig kappa chain V-IV region (Fragment) OS=Homo sapiens GN=IGKV4-1 PE=4 SV=1	False	144
P06313	Ig kappa chain V-IV region JI OS=Homo sapiens PE=4 SV=1 - [KV403_HUMAN]	87.97	23.31 %	3	6	133	14.6	6.58	>sp|P06313|KV403_HUMAN Ig kappa chain V-IV region JI OS=Homo sapiens PE=4 SV=1	False	144
P06314	Ig kappa chain V-IV region B17 OS=Homo sapiens PE=2 SV=1 - [KV404_HUMAN]	87.97	23.13 %	3	6	134	15	6.58	>sp|P06314|KV404_HUMAN Ig kappa chain V-IV region B17 OS=Homo sapiens PE=2 SV=1	False	144
P83593	Ig kappa chain V-IV region STH (Fragment) OS=Homo sapiens PE=1 SV=1 - [KV405_HUMAN]	36.69	6.42 %	1	1	109	12.1	7.94	>sp|P83593|KV405_HUMAN Ig kappa chain V-IV region STH (Fragment) OS=Homo sapiens PE=1 SV=1	False	144
P01699	Ig lambda chain V-I region VOR OS=Homo sapiens PE=1 SV=1 - [LV101_HUMAN]	33.51	23.42 %	2	2	111	11.5	5.29	>sp|P01699|LV101_HUMAN Ig lambda chain V-I region VOR OS=Homo sapiens PE=1 SV=1	True	145
P01700	Ig lambda chain V-I region HA OS=Homo sapiens PE=1 SV=1 - [LV102_HUMAN]	145.07	23.21 %	3	5	112	11.9	8.91	>sp|P01700|LV102_HUMAN Ig lambda chain V-I region HA OS=Homo sapiens PE=1 SV=1	True	145
P01707	Ig lambda chain V-II region TRO OS=Homo sapiens PE=1 SV=1 - [LV204_HUMAN]	33.05	7.21 %	1	1	111	11.6	8.29	>sp|P01707|LV204_HUMAN Ig lambda chain V-II region TRO OS=Homo sapiens PE=1 SV=1	False	145
P01709	Ig lambda chain V-II region MGC OS=Homo sapiens PE=1 SV=1 - [LV206_HUMAN]	33.05	11.71 %	2	2	111	11.6	5.29	>sp|P01709|LV206_HUMAN Ig lambda chain V-II region MGC OS=Homo sapiens PE=1 SV=1	False	145
P01712	Ig lambda chain V-II region WIN OS=Homo sapiens PE=1 SV=1 - [LV209_HUMAN]	33.05	11.71 %	2	2	111	11.7	8.44	>sp|P01712|LV209_HUMAN Ig lambda chain V-II region WIN OS=Homo sapiens PE=1 SV=1	False	145
P01702	Ig lambda chain V-I region NIG-64 OS=Homo sapiens PE=1 SV=1 - [LV104_HUMAN]	43.57	7.21 %	1	2	111	11.4	4.89	>sp|P01702|LV104_HUMAN Ig lambda chain V-I region NIG-64 OS=Homo sapiens PE=1 SV=1	True	148
P06316	Ig lambda chain V-I region BL2 OS=Homo sapiens PE=2 SV=1 - [LV107_HUMAN]	43.57	6.15 %	1	2	130	13.6	7.77	>sp|P06316|LV107_HUMAN Ig lambda chain V-I region BL2 OS=Homo sapiens PE=2 SV=1	False	148
P01703	Ig lambda chain V-I region NEWM OS=Homo sapiens PE=1 SV=1 - [LV105_HUMAN]	27.17	27.18 %	2	2	103	10.9	9.29	>sp|P01703|LV105_HUMAN Ig lambda chain V-I region NEWM OS=Homo sapiens PE=1 SV=1	True	149
P01708	Ig lambda chain V-II region BUR OS=Homo sapiens PE=1 SV=1 - [LV205_HUMAN]	22.37	10.09 %	1	1	109	11.5	7.87	>sp|P01708|LV205_HUMAN Ig lambda chain V-II region BUR OS=Homo sapiens PE=1 SV=1	True	150
P01714	Ig lambda chain V-III region SH OS=Homo sapiens PE=1 SV=1 - [LV301_HUMAN]	251.74	34.26 %	3	7	108	11.4	6.52	>sp|P01714|LV301_HUMAN Ig lambda chain V-III region SH OS=Homo sapiens PE=1 SV=1	True	152
P01717	Ig lambda chain V-IV region Hil OS=Homo sapiens PE=1 SV=1 - [LV403_HUMAN]	113.42	17.76 %	1	3	107	11.5	6.51	>sp|P01717|LV403_HUMAN Ig lambda chain V-IV region Hil OS=Homo sapiens PE=1 SV=1	True	153
P01719	Ig lambda chain V-V region DEL OS=Homo sapiens PE=1 SV=1 - [LV501_HUMAN]	39.34	31.48 %	2	2	108	11.3	5.36	>sp|P01719|LV501_HUMAN Ig lambda chain V-V region DEL OS=Homo sapiens PE=1 SV=1	True	266
P01779	Ig heavy chain V-III region TUR OS=Homo sapiens PE=1 SV=1 - [HV318_HUMAN]	173.5	26.72 %	2	10	116	12.4	9.73	>sp|P01779|HV318_HUMAN Ig heavy chain V-III region TUR OS=Homo sapiens PE=1 SV=1	True	154
P01770	Ig heavy chain V-III region NIE OS=Homo sapiens PE=1 SV=1 - [HV309_HUMAN]	42.96	10.08 %	1	2	119	13.2	9.72	>sp|P01770|HV309_HUMAN Ig heavy chain V-III region NIE OS=Homo sapiens PE=1 SV=1	False	154
P01780	Ig heavy chain V-III region JON OS=Homo sapiens PE=1 SV=1 - [HV319_HUMAN]	42.71	16.52 %	1	1	115	12.6	9.29	>sp|P01780|HV319_HUMAN Ig heavy chain V-III region JON OS=Homo sapiens PE=1 SV=1	True	267
P01814	Ig heavy chain V-II region OU OS=Homo sapiens PE=1 SV=1 - [HV201_HUMAN]	39.99	5.56 %	1	1	126	14.3	9.83	>sp|P01814|HV201_HUMAN Ig heavy chain V-II region OU OS=Homo sapiens PE=1 SV=1	True	281
P04438	Ig heavy chain V-II region SESS OS=Homo sapiens PE=2 SV=1 - [HV208_HUMAN]	39.99	4.76 %	1	1	147	16.3	7.09	>sp|P04438|HV208_HUMAN Ig heavy chain V-II region SESS OS=Homo sapiens PE=2 SV=1	False	281
P01825	Ig heavy chain V-II region NEWM OS=Homo sapiens PE=1 SV=1 - [HV207_HUMAN]	94.74	18.80 %	2	3	117	12.8	7.08	>sp|P01825|HV207_HUMAN Ig heavy chain V-II region NEWM OS=Homo sapiens PE=1 SV=1	True	157
P01871	Ig mu chain C region OS=Homo sapiens GN=IGHM PE=1 SV=3 - [IGHM_HUMAN]	3403.15	57.52 %	22	152	452	49.3	6.77	>sp|P01871|IGHM_HUMAN Ig mu chain C region OS=Homo sapiens GN=IGHM PE=1 SV=3	True	158
P01871-2	Isoform 2 of Ig mu chain C region OS=Homo sapiens GN=IGHM - [IGHM_HUMAN]	3382.33	50.32 %	21	150	473	51.8	6.15	>sp|P01871-2|IGHM_HUMAN Isoform 2 of Ig mu chain C region OS=Homo sapiens GN=IGHM	False	158
P01880	Ig delta chain C region OS=Homo sapiens GN=IGHD PE=1 SV=2 - [IGHD_HUMAN]	70.74	17.71 %	4	4	384	42.2	7.93	>sp|P01880|IGHD_HUMAN Ig delta chain C region OS=Homo sapiens GN=IGHD PE=1 SV=2	True	282
P01880-2	Isoform 2 of Ig delta chain C region OS=Homo sapiens GN=IGHD - [IGHD_HUMAN]	70.74	15.81 %	4	4	430	47.4	7.2	>sp|P01880-2|IGHD_HUMAN Isoform 2 of Ig delta chain C region OS=Homo sapiens GN=IGHD	False	282
P02654	Apolipoprotein C-I OS=Homo sapiens GN=APOC1 PE=1 SV=1 - [APOC1_HUMAN]	95.63	37.35 %	5	7	83	9.3	8.47	>sp|P02654|APOC1_HUMAN Apolipoprotein C-I OS=Homo sapiens GN=APOC1 PE=1 SV=1	True	159
P02655	Apolipoprotein C-II OS=Homo sapiens GN=APOC2 PE=1 SV=1 - [APOC2_HUMAN]	113.29	41.58 %	4	6	101	11.3	4.72	>sp|P02655|APOC2_HUMAN Apolipoprotein C-II OS=Homo sapiens GN=APOC2 PE=1 SV=1	True	160
P02656	Apolipoprotein C-III OS=Homo sapiens GN=APOC3 PE=1 SV=1 - [APOC3_HUMAN]	242.7	34.34 %	3	6	99	10.8	5.41	>sp|P02656|APOC3_HUMAN Apolipoprotein C-III OS=Homo sapiens GN=APOC3 PE=1 SV=1	True	161
P02679-2	Isoform Gamma-A of Fibrinogen gamma chain OS=Homo sapiens GN=FGG - [FIBG_HUMAN]	2239.6	71.85 %	28	110	437	49.5	6.09	>sp|P02679-2|FIBG_HUMAN Isoform Gamma-A of Fibrinogen gamma chain OS=Homo sapiens GN=FGG	True	162
P02679	Fibrinogen gamma chain OS=Homo sapiens GN=FGG PE=1 SV=3 - [FIBG_HUMAN]	2239.6	69.32 %	28	110	453	51.5	5.62	>sp|P02679|FIBG_HUMAN Fibrinogen gamma chain OS=Homo sapiens GN=FGG PE=1 SV=3	False	162
P02741-2	Isoform 2 of C-reactive protein OS=Homo sapiens GN=CRP - [CRP_HUMAN]	61.56	35.16 %	3	3	91	10.4	9.17	>sp|P02741-2|CRP_HUMAN Isoform 2 of C-reactive protein OS=Homo sapiens GN=CRP	True	268
P02741	C-reactive protein OS=Homo sapiens GN=CRP PE=1 SV=1 - [CRP_HUMAN]	61.56	14.29 %	3	3	224	25	5.63	>sp|P02741|CRP_HUMAN C-reactive protein OS=Homo sapiens GN=CRP PE=1 SV=1	False	268
P02745	Complement C1q subcomponent subunit A OS=Homo sapiens GN=C1QA PE=1 SV=2 - [C1QA_HUMAN]	44.9	13.88 %	2	2	245	26	9.11	>sp|P02745|C1QA_HUMAN Complement C1q subcomponent subunit A OS=Homo sapiens GN=C1QA PE=1 SV=2	True	163
P02748	Complement component C9 OS=Homo sapiens GN=C9 PE=1 SV=2 - [CO9_HUMAN]	627.33	47.58 %	20	32	559	63.1	5.59	>sp|P02748|CO9_HUMAN Complement component C9 OS=Homo sapiens GN=C9 PE=1 SV=2	True	164
P02753	Retinol-binding protein 4 OS=Homo sapiens GN=RBP4 PE=1 SV=3 - [RET4_HUMAN]	273.65	40.80 %	6	17	201	23	6.07	>sp|P02753|RET4_HUMAN Retinol-binding protein 4 OS=Homo sapiens GN=RBP4 PE=1 SV=3	True	165
P02760	Protein AMBP OS=Homo sapiens GN=AMBP PE=1 SV=1 - [AMBP_HUMAN]	641.67	44.60 %	15	29	352	39	6.25	>sp|P02760|AMBP_HUMAN Protein AMBP OS=Homo sapiens GN=AMBP PE=1 SV=1	True	166
P02766	Transthyretin OS=Homo sapiens GN=TTR PE=1 SV=1 - [TTHY_HUMAN]	71.13	24.49 %	2	3	147	15.9	5.76	>sp|P02766|TTHY_HUMAN Transthyretin OS=Homo sapiens GN=TTR PE=1 SV=1	True	167
P02775	Platelet basic protein OS=Homo sapiens GN=PPBP PE=1 SV=3 - [CXCL7_HUMAN]	123.46	38.28 %	4	6	128	13.9	8.79	>sp|P02775|CXCL7_HUMAN Platelet basic protein OS=Homo sapiens GN=PPBP PE=1 SV=3	True	168
P02776	Platelet factor 4 OS=Homo sapiens GN=PF4 PE=1 SV=2 - [PLF4_HUMAN]	76.58	23.76 %	2	2	101	10.8	8.62	>sp|P02776|PLF4_HUMAN Platelet factor 4 OS=Homo sapiens GN=PF4 PE=1 SV=2	True	169
P10720	Platelet factor 4 variant OS=Homo sapiens GN=PF4V1 PE=1 SV=1 - [PF4V_HUMAN]	76.58	23.08 %	2	2	104	11.5	9.1	>sp|P10720|PF4V_HUMAN Platelet factor 4 variant OS=Homo sapiens GN=PF4V1 PE=1 SV=1	False	169
P02790	Hemopexin OS=Homo sapiens GN=HPX PE=1 SV=2 - [HEMO_HUMAN]	2068.64	63.42 %	26	123	462	51.6	7.02	>sp|P02790|HEMO_HUMAN Hemopexin OS=Homo sapiens GN=HPX PE=1 SV=2	True	170
Q5T013	Putative hydroxypyruvate isomerase OS=Homo sapiens GN=HYI PE=1 SV=2 - [HYI_HUMAN]	27.35	2.53 %	1	3	277	30.4	5.5	>sp|Q5T013|HYI_HUMAN Putative hydroxypyruvate isomerase OS=Homo sapiens GN=HYI PE=1 SV=2	False	170
Q5T013-3	Isoform 3 of Putative hydroxypyruvate isomerase OS=Homo sapiens GN=HYI - [HYI_HUMAN]	27.35	2.83 %	1	3	247	26.9	5.44	>sp|Q5T013-3|HYI_HUMAN Isoform 3 of Putative hydroxypyruvate isomerase OS=Homo sapiens GN=HYI	False	170
Q5T013-2	Isoform 2 of Putative hydroxypyruvate isomerase OS=Homo sapiens GN=HYI - [HYI_HUMAN]	27.35	4.02 %	1	3	174	19.1	5.82	>sp|Q5T013-2|HYI_HUMAN Isoform 2 of Putative hydroxypyruvate isomerase OS=Homo sapiens GN=HYI	False	170
Q5T013-4	Isoform 4 of Putative hydroxypyruvate isomerase OS=Homo sapiens GN=HYI - [HYI_HUMAN]	27.35	3.43 %	1	3	204	22.6	5.82	>sp|Q5T013-4|HYI_HUMAN Isoform 4 of Putative hydroxypyruvate isomerase OS=Homo sapiens GN=HYI	False	170
P03952	Plasma kallikrein OS=Homo sapiens GN=KLKB1 PE=1 SV=1 - [KLKB1_HUMAN]	320.53	36.05 %	23	27	638	71.3	8.22	>sp|P03952|KLKB1_HUMAN Plasma kallikrein OS=Homo sapiens GN=KLKB1 PE=1 SV=1	True	171
P04003	C4b-binding protein alpha chain OS=Homo sapiens GN=C4BPA PE=1 SV=2 - [C4BPA_HUMAN]	752.53	59.80 %	28	48	597	67	7.3	>sp|P04003|C4BPA_HUMAN C4b-binding protein alpha chain OS=Homo sapiens GN=C4BPA PE=1 SV=2	True	172
P04070	Vitamin K-dependent protein C OS=Homo sapiens GN=PROC PE=1 SV=1 - [PROC_HUMAN]	22.11	1.74 %	1	1	461	52	6.28	>sp|P04070|PROC_HUMAN Vitamin K-dependent protein C OS=Homo sapiens GN=PROC PE=1 SV=1	True	173
P04207	Ig kappa chain V-III region CLL OS=Homo sapiens PE=1 SV=2 - [KV308_HUMAN]	61.38	19.38 %	2	3	129	14.3	8.51	>sp|P04207|KV308_HUMAN Ig kappa chain V-III region CLL OS=Homo sapiens PE=1 SV=2	True	110
P04208	Ig lambda chain V-I region WAH OS=Homo sapiens PE=1 SV=1 - [LV106_HUMAN]	152.74	37.61 %	3	6	109	11.7	6.54	>sp|P04208|LV106_HUMAN Ig lambda chain V-I region WAH OS=Homo sapiens PE=1 SV=1	True	145
P04211	Ig lambda chain V region 4A OS=Homo sapiens PE=4 SV=1 - [LV001_HUMAN]	41.48	5.98 %	1	1	117	12.4	7.03	>sp|P04211|LV001_HUMAN Ig lambda chain V region 4A OS=Homo sapiens PE=4 SV=1	True	177
P04217	Alpha-1B-glycoprotein OS=Homo sapiens GN=A1BG PE=1 SV=4 - [A1BG_HUMAN]	671.81	36.77 %	13	42	495	54.2	5.86	>sp|P04217|A1BG_HUMAN Alpha-1B-glycoprotein OS=Homo sapiens GN=A1BG PE=1 SV=4	True	178
P04217-2	Isoform 2 of Alpha-1B-glycoprotein OS=Homo sapiens GN=A1BG - [A1BG_HUMAN]	366.48	30.56 %	8	29	373	40.7	5.77	>sp|P04217-2|A1BG_HUMAN Isoform 2 of Alpha-1B-glycoprotein OS=Homo sapiens GN=A1BG	False	178
P04220	Ig mu heavy chain disease protein OS=Homo sapiens PE=1 SV=1 - [MUCB_HUMAN]	2227.9	57.03 %	16	112	391	43	5.24	>sp|P04220|MUCB_HUMAN Ig mu heavy chain disease protein OS=Homo sapiens PE=1 SV=1	True	179
P04430	Ig kappa chain V-I region BAN OS=Homo sapiens PE=1 SV=1 - [KV122_HUMAN]	75.93	16.67 %	1	1	108	11.8	8.44	>sp|P04430|KV122_HUMAN Ig kappa chain V-I region BAN OS=Homo sapiens PE=1 SV=1	True	180
P04433	Ig kappa chain V-III region VG (Fragment) OS=Homo sapiens PE=1 SV=1 - [KV309_HUMAN]	87.96	26.09 %	2	3	115	12.6	4.96	>sp|P04433|KV309_HUMAN Ig kappa chain V-III region VG (Fragment) OS=Homo sapiens PE=1 SV=1	True	182
P05155	Plasma protease C1 inhibitor OS=Homo sapiens GN=SERPING1 PE=1 SV=2 - [IC1_HUMAN]	549.08	33.00 %	14	26	500	55.1	6.55	>sp|P05155|IC1_HUMAN Plasma protease C1 inhibitor OS=Homo sapiens GN=SERPING1 PE=1 SV=2	True	183
P05160	Coagulation factor XIII B chain OS=Homo sapiens GN=F13B PE=1 SV=3 - [F13B_HUMAN]	28.8	3.63 %	2	2	661	75.5	6.39	>sp|P05160|F13B_HUMAN Coagulation factor XIII B chain OS=Homo sapiens GN=F13B PE=1 SV=3	True	184
P05543	Thyroxine-binding globulin OS=Homo sapiens GN=SERPINA7 PE=1 SV=2 - [THBG_HUMAN]	149.11	18.31 %	7	10	415	46.3	6.3	>sp|P05543|THBG_HUMAN Thyroxine-binding globulin OS=Homo sapiens GN=SERPINA7 PE=1 SV=2	True	185
P06276	Cholinesterase OS=Homo sapiens GN=BCHE PE=1 SV=1 - [CHLE_HUMAN]	35.36	1.83 %	1	1	602	68.4	7.42	>sp|P06276|CHLE_HUMAN Cholinesterase OS=Homo sapiens GN=BCHE PE=1 SV=1	True	186
P06310	Ig kappa chain V-II region RPMI 6410 OS=Homo sapiens PE=4 SV=1 - [KV206_HUMAN]	89.29	34.59 %	3	3	133	14.7	9.25	>sp|P06310|KV206_HUMAN Ig kappa chain V-II region RPMI 6410 OS=Homo sapiens PE=4 SV=1	True	140
P06311	Ig kappa chain V-III region IARC/BL41 OS=Homo sapiens PE=1 SV=1 - [KV311_HUMAN]	32.31	11.72 %	1	1	128	14.1	6.61	>sp|P06311|KV311_HUMAN Ig kappa chain V-III region IARC/BL41 OS=Homo sapiens PE=1 SV=1	True	188
P06318	Ig lambda chain V-VI region WLT OS=Homo sapiens PE=1 SV=1 - [LV604_HUMAN]	84.84	18.02 %	1	1	111	12	4.78	>sp|P06318|LV604_HUMAN Ig lambda chain V-VI region WLT OS=Homo sapiens PE=1 SV=1	True	189
P06319	Ig lambda chain V-VI region EB4 OS=Homo sapiens PE=2 SV=1 - [LV605_HUMAN]	84.84	15.27 %	1	1	131	14.1	5.05	>sp|P06319|LV605_HUMAN Ig lambda chain V-VI region EB4 OS=Homo sapiens PE=2 SV=1	False	189
P06331	Ig heavy chain V-II region ARH-77 OS=Homo sapiens PE=4 SV=1 - [HV209_HUMAN]	117.64	17.12 %	2	3	146	16.2	8.28	>sp|P06331|HV209_HUMAN Ig heavy chain V-II region ARH-77 OS=Homo sapiens PE=4 SV=1	True	157
P06681	Complement C2 OS=Homo sapiens GN=C2 PE=1 SV=2 - [CO2_HUMAN]	242.25	22.61 %	13	15	752	83.2	7.42	>sp|P06681|CO2_HUMAN Complement C2 OS=Homo sapiens GN=C2 PE=1 SV=2	True	190
P06681-3	Isoform 3 of Complement C2 OS=Homo sapiens GN=C2 - [CO2_HUMAN]	240.52	22.10 %	12	14	620	69.4	7.21	>sp|P06681-3|CO2_HUMAN Isoform 3 of Complement C2 OS=Homo sapiens GN=C2	False	190
P06681-2	Isoform 2 of Complement C2 OS=Homo sapiens GN=C2 - [CO2_HUMAN]	240.52	25.46 %	12	14	538	60.3	8.18	>sp|P06681-2|CO2_HUMAN Isoform 2 of Complement C2 OS=Homo sapiens GN=C2	False	190
P06727	Apolipoprotein A-IV OS=Homo sapiens GN=APOA4 PE=1 SV=3 - [APOA4_HUMAN]	884.86	62.88 %	27	48	396	45.4	5.38	>sp|P06727|APOA4_HUMAN Apolipoprotein A-IV OS=Homo sapiens GN=APOA4 PE=1 SV=3	True	191
Q14980	Nuclear mitotic apparatus protein 1 OS=Homo sapiens GN=NUMA1 PE=1 SV=2 - [NUMA1_HUMAN]	36.18	1.04 %	2	3	2115	238.1	5.78	>sp|Q14980|NUMA1_HUMAN Nuclear mitotic apparatus protein 1 OS=Homo sapiens GN=NUMA1 PE=1 SV=2	False	191
Q15020	Squamous cell carcinoma antigen recognized by T-cells 3 OS=Homo sapiens GN=SART3 PE=1 SV=1 - [SART3_HUMAN]	36.18	1.35 %	2	3	963	109.9	5.57	>sp|Q15020|SART3_HUMAN Squamous cell carcinoma antigen recognized by T-cells 3 OS=Homo sapiens GN=SART3 PE=1 SV=1	False	191
O75037	Kinesin-like protein KIF21B OS=Homo sapiens GN=KIF21B PE=1 SV=2 - [KI21B_HUMAN]	36.18	0.37 %	1	2	1637	182.5	7.08	>sp|O75037|KI21B_HUMAN Kinesin-like protein KIF21B OS=Homo sapiens GN=KIF21B PE=1 SV=2	False	191
Q14980-2	Isoform 2 of Nuclear mitotic apparatus protein 1 OS=Homo sapiens GN=NUMA1 - [NUMA1_HUMAN]	36.18	1.05 %	2	3	2101	236.4	5.8	>sp|Q14980-2|NUMA1_HUMAN Isoform 2 of Nuclear mitotic apparatus protein 1 OS=Homo sapiens GN=NUMA1	False	191
P61129	Zinc finger CCCH domain-containing protein 6 OS=Homo sapiens GN=ZC3H6 PE=2 SV=2 - [ZC3H6_HUMAN]	36.18	0.50 %	1	2	1189	131.6	7.64	>sp|P61129|ZC3H6_HUMAN Zinc finger CCCH domain-containing protein 6 OS=Homo sapiens GN=ZC3H6 PE=2 SV=2	False	191
Q9NRD9	Dual oxidase 1 OS=Homo sapiens GN=DUOX1 PE=1 SV=1 - [DUOX1_HUMAN]	36.18	0.39 %	1	2	1551	177.1	7.9	>sp|Q9NRD9|DUOX1_HUMAN Dual oxidase 1 OS=Homo sapiens GN=DUOX1 PE=1 SV=1	False	191
Q96CV9	Optineurin OS=Homo sapiens GN=OPTN PE=1 SV=2 - [OPTN_HUMAN]	34.96	1.21 %	1	1	577	65.9	5.24	>sp|Q96CV9|OPTN_HUMAN Optineurin OS=Homo sapiens GN=OPTN PE=1 SV=2	False	191
P68036	Ubiquitin-conjugating enzyme E2 L3 OS=Homo sapiens GN=UBE2L3 PE=1 SV=1 - [UB2L3_HUMAN]	36.18	3.90 %	1	2	154	17.9	8.51	>sp|P68036|UB2L3_HUMAN Ubiquitin-conjugating enzyme E2 L3 OS=Homo sapiens GN=UBE2L3 PE=1 SV=1	False	191
Q8IWJ2	GRIP and coiled-coil domain-containing protein 2 OS=Homo sapiens GN=GCC2 PE=1 SV=4 - [GCC2_HUMAN]	36.18	0.36 %	1	2	1684	195.8	5.14	>sp|Q8IWJ2|GCC2_HUMAN GRIP and coiled-coil domain-containing protein 2 OS=Homo sapiens GN=GCC2 PE=1 SV=4	False	191
O94964-2	Isoform 2 of Protein SOGA1 OS=Homo sapiens GN=SOGA1 - [SOGA1_HUMAN]	36.18	0.36 %	1	2	1661	183.7	6.52	>sp|O94964-2|SOGA1_HUMAN Isoform 2 of Protein SOGA1 OS=Homo sapiens GN=SOGA1	False	191
O75037-4	Isoform 4 of Kinesin-like protein KIF21B OS=Homo sapiens GN=KIF21B - [KI21B_HUMAN]	36.18	0.37 %	1	2	1623	181	6.9	>sp|O75037-4|KI21B_HUMAN Isoform 4 of Kinesin-like protein KIF21B OS=Homo sapiens GN=KIF21B	False	191
O75037-3	Isoform 3 of Kinesin-like protein KIF21B OS=Homo sapiens GN=KIF21B - [KI21B_HUMAN]	36.18	0.37 %	1	2	1610	179.6	7.09	>sp|O75037-3|KI21B_HUMAN Isoform 3 of Kinesin-like protein KIF21B OS=Homo sapiens GN=KIF21B	False	191
O75037-2	Isoform 2 of Kinesin-like protein KIF21B OS=Homo sapiens GN=KIF21B - [KI21B_HUMAN]	36.18	0.37 %	1	2	1624	181.2	7.28	>sp|O75037-2|KI21B_HUMAN Isoform 2 of Kinesin-like protein KIF21B OS=Homo sapiens GN=KIF21B	False	191
Q9BT92	Trichoplein keratin filament-binding protein OS=Homo sapiens GN=TCHP PE=1 SV=1 - [TCHP_HUMAN]	36.18	1.20 %	1	2	498	61	6.54	>sp|Q9BT92|TCHP_HUMAN Trichoplein keratin filament-binding protein OS=Homo sapiens GN=TCHP PE=1 SV=1	False	191
O43290	U4/U6.U5 tri-snRNP-associated protein 1 OS=Homo sapiens GN=SART1 PE=1 SV=1 - [SNUT1_HUMAN]	36.18	0.75 %	1	2	800	90.2	6.13	>sp|O43290|SNUT1_HUMAN U4/U6.U5 tri-snRNP-associated protein 1 OS=Homo sapiens GN=SART1 PE=1 SV=1	False	191
Q9NRD9-2	Isoform 2 of Dual oxidase 1 OS=Homo sapiens GN=DUOX1 - [DUOX1_HUMAN]	36.18	0.50 %	1	2	1197	137.5	8.38	>sp|Q9NRD9-2|DUOX1_HUMAN Isoform 2 of Dual oxidase 1 OS=Homo sapiens GN=DUOX1	False	191
Q13188	Serine/threonine-protein kinase 3 OS=Homo sapiens GN=STK3 PE=1 SV=2 - [STK3_HUMAN]	36.18	1.22 %	1	2	491	56.3	5.24	>sp|Q13188|STK3_HUMAN Serine/threonine-protein kinase 3 OS=Homo sapiens GN=STK3 PE=1 SV=2	False	191
Q96CV9-2	Isoform 2 of Optineurin OS=Homo sapiens GN=OPTN - [OPTN_HUMAN]	34.96	1.23 %	1	1	571	65.2	5.17	>sp|Q96CV9-2|OPTN_HUMAN Isoform 2 of Optineurin OS=Homo sapiens GN=OPTN	False	191
Q96CV9-3	Isoform 3 of Optineurin OS=Homo sapiens GN=OPTN - [OPTN_HUMAN]	34.96	1.35 %	1	1	520	59.5	5.3	>sp|Q96CV9-3|OPTN_HUMAN Isoform 3 of Optineurin OS=Homo sapiens GN=OPTN	False	191
Q14980-3	Isoform Numa-m of Nuclear mitotic apparatus protein 1 OS=Homo sapiens GN=NUMA1 - [NUMA1_HUMAN]	36.18	1.24 %	2	3	1776	201.3	5.29	>sp|Q14980-3|NUMA1_HUMAN Isoform Numa-m of Nuclear mitotic apparatus protein 1 OS=Homo sapiens GN=NUMA1	False	191
Q14980-4	Isoform Numa-s of Nuclear mitotic apparatus protein 1 OS=Homo sapiens GN=NUMA1 - [NUMA1_HUMAN]	36.18	1.25 %	2	3	1763	200	5.25	>sp|Q14980-4|NUMA1_HUMAN Isoform Numa-s of Nuclear mitotic apparatus protein 1 OS=Homo sapiens GN=NUMA1	False	191
P06889	Ig lambda chain V-IV region MOL OS=Homo sapiens PE=1 SV=1 - [LV405_HUMAN]	25.95	31.13 %	2	2	106	11.3	4.42	>sp|P06889|LV405_HUMAN Ig lambda chain V-IV region MOL OS=Homo sapiens PE=1 SV=1	True	192
P01715	Ig lambda chain V-IV region Bau OS=Homo sapiens PE=1 SV=1 - [LV401_HUMAN]	26.5	7.55 %	1	1	106	11.3	5.24	>sp|P01715|LV401_HUMAN Ig lambda chain V-IV region Bau OS=Homo sapiens PE=1 SV=1	False	192
P07357	Complement component C8 alpha chain OS=Homo sapiens GN=C8A PE=1 SV=2 - [CO8A_HUMAN]	480.99	32.53 %	12	18	584	65.1	6.47	>sp|P07357|CO8A_HUMAN Complement component C8 alpha chain OS=Homo sapiens GN=C8A PE=1 SV=2	True	193
P07358	Complement component C8 beta chain OS=Homo sapiens GN=C8B PE=1 SV=3 - [CO8B_HUMAN]	441.27	33.16 %	15	19	591	67	8.13	>sp|P07358|CO8B_HUMAN Complement component C8 beta chain OS=Homo sapiens GN=C8B PE=1 SV=3	True	194
P07360	Complement component C8 gamma chain OS=Homo sapiens GN=C8G PE=1 SV=3 - [CO8G_HUMAN]	143.62	44.06 %	7	7	202	22.3	8.31	>sp|P07360|CO8G_HUMAN Complement component C8 gamma chain OS=Homo sapiens GN=C8G PE=1 SV=3	True	195
P08185	Corticosteroid-binding globulin OS=Homo sapiens GN=SERPINA6 PE=1 SV=1 - [CBG_HUMAN]	130.74	24.69 %	7	8	405	45.1	6.04	>sp|P08185|CBG_HUMAN Corticosteroid-binding globulin OS=Homo sapiens GN=SERPINA6 PE=1 SV=1	True	196
P08571	Monocyte differentiation antigen CD14 OS=Homo sapiens GN=CD14 PE=1 SV=2 - [CD14_HUMAN]	22.83	7.20 %	2	2	375	40.1	6.23	>sp|P08571|CD14_HUMAN Monocyte differentiation antigen CD14 OS=Homo sapiens GN=CD14 PE=1 SV=2	True	198
P08603	Complement factor H OS=Homo sapiens GN=CFH PE=1 SV=4 - [CFAH_HUMAN]	2316.53	59.30 %	55	120	1231	139	6.61	>sp|P08603|CFAH_HUMAN Complement factor H OS=Homo sapiens GN=CFH PE=1 SV=4	True	199
P08603-2	Isoform 2 of Complement factor H OS=Homo sapiens GN=CFH - [CFAH_HUMAN]	853.49	69.27 %	22	53	449	51	7.06	>sp|P08603-2|CFAH_HUMAN Isoform 2 of Complement factor H OS=Homo sapiens GN=CFH	False	199
Q02985	Complement factor H-related protein 3 OS=Homo sapiens GN=CFHR3 PE=1 SV=2 - [FHR3_HUMAN]	40.49	7.88 %	2	2	330	37.3	7.55	>sp|Q02985|FHR3_HUMAN Complement factor H-related protein 3 OS=Homo sapiens GN=CFHR3 PE=1 SV=2	False	199
Q02985-2	Isoform 2 of Complement factor H-related protein 3 OS=Homo sapiens GN=CFHR3 - [FHR3_HUMAN]	40.49	9.67 %	2	2	269	30.7	7.78	>sp|Q02985-2|FHR3_HUMAN Isoform 2 of Complement factor H-related protein 3 OS=Homo sapiens GN=CFHR3	False	199
P09871	Complement C1s subcomponent OS=Homo sapiens GN=C1S PE=1 SV=1 - [C1S_HUMAN]	428.23	31.83 %	19	24	688	76.6	4.96	>sp|P09871|C1S_HUMAN Complement C1s subcomponent OS=Homo sapiens GN=C1S PE=1 SV=1	True	200
P13671	Complement component C6 OS=Homo sapiens GN=C6 PE=1 SV=3 - [CO6_HUMAN]	610.03	41.54 %	28	36	934	104.7	6.76	>sp|P13671|CO6_HUMAN Complement component C6 OS=Homo sapiens GN=C6 PE=1 SV=3	True	201
P18428	Lipopolysaccharide-binding protein OS=Homo sapiens GN=LBP PE=1 SV=3 - [LBP_HUMAN]	126.45	8.94 %	2	3	481	53.3	6.7	>sp|P18428|LBP_HUMAN Lipopolysaccharide-binding protein OS=Homo sapiens GN=LBP PE=1 SV=3	True	202
P19652	Alpha-1-acid glycoprotein 2 OS=Homo sapiens GN=ORM2 PE=1 SV=2 - [A1AG2_HUMAN]	745.23	43.78 %	10	36	201	23.6	5.11	>sp|P19652|A1AG2_HUMAN Alpha-1-acid glycoprotein 2 OS=Homo sapiens GN=ORM2 PE=1 SV=2	True	203
P19823	Inter-alpha-trypsin inhibitor heavy chain H2 OS=Homo sapiens GN=ITIH2 PE=1 SV=2 - [ITIH2_HUMAN]	1117.28	39.53 %	32	63	946	106.4	6.86	>sp|P19823|ITIH2_HUMAN Inter-alpha-trypsin inhibitor heavy chain H2 OS=Homo sapiens GN=ITIH2 PE=1 SV=2	True	204
P20273-2	Isoform CD22-alpha of B-cell receptor CD22 OS=Homo sapiens GN=CD22 - [CD22_HUMAN]	39.49	1.79 %	1	2	670	75.8	7.03	>sp|P20273-2|CD22_HUMAN Isoform CD22-alpha of B-cell receptor CD22 OS=Homo sapiens GN=CD22	True	205
P20273-4	Isoform 4 of B-cell receptor CD22 OS=Homo sapiens GN=CD22 - [CD22_HUMAN]	39.49	1.60 %	1	2	751	84.4	7.75	>sp|P20273-4|CD22_HUMAN Isoform 4 of B-cell receptor CD22 OS=Homo sapiens GN=CD22	False	205
P20273-3	Isoform 3 of B-cell receptor CD22 OS=Homo sapiens GN=CD22 - [CD22_HUMAN]	39.49	1.58 %	1	2	759	85.6	6.84	>sp|P20273-3|CD22_HUMAN Isoform 3 of B-cell receptor CD22 OS=Homo sapiens GN=CD22	False	205
P20273	B-cell receptor CD22 OS=Homo sapiens GN=CD22 PE=1 SV=2 - [CD22_HUMAN]	39.49	1.42 %	1	2	847	95.3	6.65	>sp|P20273|CD22_HUMAN B-cell receptor CD22 OS=Homo sapiens GN=CD22 PE=1 SV=2	False	205
P20851-2	Isoform 2 of C4b-binding protein beta chain OS=Homo sapiens GN=C4BPB - [C4BPB_HUMAN]	71.85	13.94 %	3	4	251	28.3	5.14	>sp|P20851-2|C4BPB_HUMAN Isoform 2 of C4b-binding protein beta chain OS=Homo sapiens GN=C4BPB	True	206
P20851	C4b-binding protein beta chain OS=Homo sapiens GN=C4BPB PE=1 SV=1 - [C4BPB_HUMAN]	71.85	13.89 %	3	4	252	28.3	5.14	>sp|P20851|C4BPB_HUMAN C4b-binding protein beta chain OS=Homo sapiens GN=C4BPB PE=1 SV=1	False	206
P22352	Glutathione peroxidase 3 OS=Homo sapiens GN=GPX3 PE=1 SV=2 - [GPX3_HUMAN]	22.71	21.68 %	4	4	226	25.5	8.13	>sp|P22352|GPX3_HUMAN Glutathione peroxidase 3 OS=Homo sapiens GN=GPX3 PE=1 SV=2	True	207
P22792	Carboxypeptidase N subunit 2 OS=Homo sapiens GN=CPN2 PE=1 SV=3 - [CPN2_HUMAN]	70.52	12.84 %	3	3	545	60.5	5.99	>sp|P22792|CPN2_HUMAN Carboxypeptidase N subunit 2 OS=Homo sapiens GN=CPN2 PE=1 SV=3	True	208
P23083	Ig heavy chain V-I region V35 OS=Homo sapiens PE=1 SV=1 - [HV103_HUMAN]	26.7	20.51 %	2	2	117	13	9.55	>sp|P23083|HV103_HUMAN Ig heavy chain V-I region V35 OS=Homo sapiens PE=1 SV=1	True	209
P27169	Serum paraoxonase/arylesterase 1 OS=Homo sapiens GN=PON1 PE=1 SV=3 - [PON1_HUMAN]	372.31	54.37 %	11	20	355	39.7	5.22	>sp|P27169|PON1_HUMAN Serum paraoxonase/arylesterase 1 OS=Homo sapiens GN=PON1 PE=1 SV=3	True	211
Q15166	Serum paraoxonase/lactonase 3 OS=Homo sapiens GN=PON3 PE=1 SV=3 - [PON3_HUMAN]	46.35	4.52 %	2	3	354	39.6	5.41	>sp|Q15166|PON3_HUMAN Serum paraoxonase/lactonase 3 OS=Homo sapiens GN=PON3 PE=1 SV=3	False	211
P29622	Kallistatin OS=Homo sapiens GN=SERPINA4 PE=1 SV=3 - [KAIN_HUMAN]	197.06	25.53 %	9	9	427	48.5	7.75	>sp|P29622|KAIN_HUMAN Kallistatin OS=Homo sapiens GN=SERPINA4 PE=1 SV=3	True	212
P33151	Cadherin-5 OS=Homo sapiens GN=CDH5 PE=1 SV=5 - [CADH5_HUMAN]	30.83	1.40 %	1	1	784	87.5	5.43	>sp|P33151|CADH5_HUMAN Cadherin-5 OS=Homo sapiens GN=CDH5 PE=1 SV=5	True	299
P35542	Serum amyloid A-4 protein OS=Homo sapiens GN=SAA4 PE=1 SV=2 - [SAA4_HUMAN]	80	33.08 %	4	7	130	14.7	9.07	>sp|P35542|SAA4_HUMAN Serum amyloid A-4 protein OS=Homo sapiens GN=SAA4 PE=1 SV=2	True	213
P35858	Insulin-like growth factor-binding protein complex acid labile subunit OS=Homo sapiens GN=IGFALS PE=1 SV=1 - [ALS_HUMAN]	256.56	28.93 %	14	19	605	66	6.79	>sp|P35858|ALS_HUMAN Insulin-like growth factor-binding protein complex acid labile subunit OS=Homo sapiens GN=IGFALS PE=1 SV=1	True	214
P35858-2	Isoform 2 of Insulin-like growth factor-binding protein complex acid labile subunit OS=Homo sapiens GN=IGFALS - [ALS_HUMAN]	256.56	27.22 %	14	19	643	70.2	6.93	>sp|P35858-2|ALS_HUMAN Isoform 2 of Insulin-like growth factor-binding protein complex acid labile subunit OS=Homo sapiens GN=IGFALS	False	214
P36955	Pigment epithelium-derived factor OS=Homo sapiens GN=SERPINF1 PE=1 SV=4 - [PEDF_HUMAN]	234.89	28.23 %	9	14	418	46.3	6.38	>sp|P36955|PEDF_HUMAN Pigment epithelium-derived factor OS=Homo sapiens GN=SERPINF1 PE=1 SV=4	True	215
P36980-2	Isoform Short of Complement factor H-related protein 2 OS=Homo sapiens GN=CFHR2 - [FHR2_HUMAN]	120.67	41.98 %	6	6	243	27.9	6.92	>sp|P36980-2|FHR2_HUMAN Isoform Short of Complement factor H-related protein 2 OS=Homo sapiens GN=CFHR2	True	216
P36980	Complement factor H-related protein 2 OS=Homo sapiens GN=CFHR2 PE=1 SV=1 - [FHR2_HUMAN]	120.67	37.78 %	6	6	270	30.6	6.38	>sp|P36980|FHR2_HUMAN Complement factor H-related protein 2 OS=Homo sapiens GN=CFHR2 PE=1 SV=1	False	216
P43251	Biotinidase OS=Homo sapiens GN=BTD PE=1 SV=2 - [BTD_HUMAN]	32.99	4.05 %	2	2	543	61.1	6.25	>sp|P43251|BTD_HUMAN Biotinidase OS=Homo sapiens GN=BTD PE=1 SV=2	True	217
P48740-3	Isoform 3 of Mannan-binding lectin serine protease 1 OS=Homo sapiens GN=MASP1 - [MASP1_HUMAN]	80.84	9.21 %	3	3	380	43.6	4.7	>sp|P48740-3|MASP1_HUMAN Isoform 3 of Mannan-binding lectin serine protease 1 OS=Homo sapiens GN=MASP1	True	200
P48740	Mannan-binding lectin serine protease 1 OS=Homo sapiens GN=MASP1 PE=1 SV=3 - [MASP1_HUMAN]	80.84	5.01 %	3	3	699	79.2	5.49	>sp|P48740|MASP1_HUMAN Mannan-binding lectin serine protease 1 OS=Homo sapiens GN=MASP1 PE=1 SV=3	False	200
P48740-2	Isoform 2 of Mannan-binding lectin serine protease 1 OS=Homo sapiens GN=MASP1 - [MASP1_HUMAN]	80.84	4.81 %	3	3	728	81.8	5.12	>sp|P48740-2|MASP1_HUMAN Isoform 2 of Mannan-binding lectin serine protease 1 OS=Homo sapiens GN=MASP1	False	200
P48740-4	Isoform 4 of Mannan-binding lectin serine protease 1 OS=Homo sapiens GN=MASP1 - [MASP1_HUMAN]	80.84	5.69 %	3	3	615	68.9	5.34	>sp|P48740-4|MASP1_HUMAN Isoform 4 of Mannan-binding lectin serine protease 1 OS=Homo sapiens GN=MASP1	False	200
P51884	Lumican OS=Homo sapiens GN=LUM PE=1 SV=2 - [LUM_HUMAN]	126.95	34.02 %	10	11	338	38.4	6.61	>sp|P51884|LUM_HUMAN Lumican OS=Homo sapiens GN=LUM PE=1 SV=2	True	218
P53708	Integrin alpha-8 OS=Homo sapiens GN=ITGA8 PE=1 SV=3 - [ITA8_HUMAN]	24.71	0.75 %	1	2	1063	117.4	5.58	>sp|P53708|ITA8_HUMAN Integrin alpha-8 OS=Homo sapiens GN=ITGA8 PE=1 SV=3	True	219
P80108	Phosphatidylinositol-glycan-specific phospholipase D OS=Homo sapiens GN=GPLD1 PE=1 SV=3 - [PHLD_HUMAN]	37.13	4.29 %	3	3	840	92.3	6.37	>sp|P80108|PHLD_HUMAN Phosphatidylinositol-glycan-specific phospholipase D OS=Homo sapiens GN=GPLD1 PE=1 SV=3	True	221
P80748	Ig lambda chain V-III region LOI OS=Homo sapiens PE=1 SV=1 - [LV302_HUMAN]	253.01	21.62 %	2	4	111	11.9	5.08	>sp|P80748|LV302_HUMAN Ig lambda chain V-III region LOI OS=Homo sapiens PE=1 SV=1	True	222
Q03591	Complement factor H-related protein 1 OS=Homo sapiens GN=CFHR1 PE=1 SV=2 - [FHR1_HUMAN]	383.97	58.18 %	12	16	330	37.6	7.39	>sp|Q03591|FHR1_HUMAN Complement factor H-related protein 1 OS=Homo sapiens GN=CFHR1 PE=1 SV=2	True	223
Q9BXR6	Complement factor H-related protein 5 OS=Homo sapiens GN=CFHR5 PE=1 SV=1 - [FHR5_HUMAN]	69.66	2.28 %	1	1	569	64.4	7.06	>sp|Q9BXR6|FHR5_HUMAN Complement factor H-related protein 5 OS=Homo sapiens GN=CFHR5 PE=1 SV=1	False	223
Q08380	Galectin-3-binding protein OS=Homo sapiens GN=LGALS3BP PE=1 SV=1 - [LG3BP_HUMAN]	88.43	5.13 %	3	3	585	65.3	5.27	>sp|Q08380|LG3BP_HUMAN Galectin-3-binding protein OS=Homo sapiens GN=LGALS3BP PE=1 SV=1	True	224
Q12805-2	Isoform 2 of EGF-containing fibulin-like extracellular matrix protein 1 OS=Homo sapiens GN=EFEMP1 - [FBLN3_HUMAN]	39.39	3.09 %	1	1	485	53.7	5.02	>sp|Q12805-2|FBLN3_HUMAN Isoform 2 of EGF-containing fibulin-like extracellular matrix protein 1 OS=Homo sapiens GN=EFEMP1	True	225
Q12805	EGF-containing fibulin-like extracellular matrix protein 1 OS=Homo sapiens GN=EFEMP1 PE=1 SV=2 - [FBLN3_HUMAN]	39.39	3.04 %	1	1	493	54.6	5.07	>sp|Q12805|FBLN3_HUMAN EGF-containing fibulin-like extracellular matrix protein 1 OS=Homo sapiens GN=EFEMP1 PE=1 SV=2	False	225
Q12805-3	Isoform 3 of EGF-containing fibulin-like extracellular matrix protein 1 OS=Homo sapiens GN=EFEMP1 - [FBLN3_HUMAN]	39.39	3.05 %	1	1	492	54.5	5.07	>sp|Q12805-3|FBLN3_HUMAN Isoform 3 of EGF-containing fibulin-like extracellular matrix protein 1 OS=Homo sapiens GN=EFEMP1	False	225
Q12805-4	Isoform 4 of EGF-containing fibulin-like extracellular matrix protein 1 OS=Homo sapiens GN=EFEMP1 - [FBLN3_HUMAN]	39.39	3.05 %	1	1	492	54.5	5.07	>sp|Q12805-4|FBLN3_HUMAN Isoform 4 of EGF-containing fibulin-like extracellular matrix protein 1 OS=Homo sapiens GN=EFEMP1	False	225
Q13790	Apolipoprotein F OS=Homo sapiens GN=APOF PE=1 SV=2 - [APOF_HUMAN]	42.46	8.28 %	2	3	326	35.4	5.64	>sp|Q13790|APOF_HUMAN Apolipoprotein F OS=Homo sapiens GN=APOF PE=1 SV=2	True	226
O95445-2	Isoform 2 of Apolipoprotein M OS=Homo sapiens GN=APOM - [APOM_HUMAN]	113.18	50.00 %	7	9	116	13	7.75	>sp|O95445-2|APOM_HUMAN Isoform 2 of Apolipoprotein M OS=Homo sapiens GN=APOM	True	228
O95445	Apolipoprotein M OS=Homo sapiens GN=APOM PE=1 SV=2 - [APOM_HUMAN]	113.18	30.85 %	7	9	188	21.2	6.01	>sp|O95445|APOM_HUMAN Apolipoprotein M OS=Homo sapiens GN=APOM PE=1 SV=2	False	228
Q86XP6	Gastrokine-2 OS=Homo sapiens GN=GKN2 PE=1 SV=2 - [GKN2_HUMAN]	22.15	9.24 %	2	2	184	20.5	7.46	>sp|Q86XP6|GKN2_HUMAN Gastrokine-2 OS=Homo sapiens GN=GKN2 PE=1 SV=2	True	300
Q8NG11	Tetraspanin-14 OS=Homo sapiens GN=TSPAN14 PE=1 SV=1 - [TSN14_HUMAN]	24.55	2.96 %	1	2	270	30.7	6.84	>sp|Q8NG11|TSN14_HUMAN Tetraspanin-14 OS=Homo sapiens GN=TSPAN14 PE=1 SV=1	True	231
Q92830	Histone acetyltransferase KAT2A OS=Homo sapiens GN=KAT2A PE=1 SV=3 - [KAT2A_HUMAN]	29.96	1.19 %	1	3	837	93.9	9.04	>sp|Q92830|KAT2A_HUMAN Histone acetyltransferase KAT2A OS=Homo sapiens GN=KAT2A PE=1 SV=3	True	301
Q92954-3	Isoform C of Proteoglycan 4 OS=Homo sapiens GN=PRG4 - [PRG4_HUMAN]	59.99	2.82 %	3	4	1311	141	9.39	>sp|Q92954-3|PRG4_HUMAN Isoform C of Proteoglycan 4 OS=Homo sapiens GN=PRG4	True	232
Q92954	Proteoglycan 4 OS=Homo sapiens GN=PRG4 PE=1 SV=2 - [PRG4_HUMAN]	59.99	2.64 %	3	4	1404	151	9.5	>sp|Q92954|PRG4_HUMAN Proteoglycan 4 OS=Homo sapiens GN=PRG4 PE=1 SV=2	False	232
Q92954-2	Isoform B of Proteoglycan 4 OS=Homo sapiens GN=PRG4 - [PRG4_HUMAN]	43.11	2.05 %	2	3	1363	146.4	9.61	>sp|Q92954-2|PRG4_HUMAN Isoform B of Proteoglycan 4 OS=Homo sapiens GN=PRG4	False	232
Q92954-4	Isoform D of Proteoglycan 4 OS=Homo sapiens GN=PRG4 - [PRG4_HUMAN]	43.11	2.20 %	2	3	1270	136.5	9.54	>sp|Q92954-4|PRG4_HUMAN Isoform D of Proteoglycan 4 OS=Homo sapiens GN=PRG4	False	232
Q92954-5	Isoform E of Proteoglycan 4 OS=Homo sapiens GN=PRG4 - [PRG4_HUMAN]	43.11	3.00 %	2	3	933	102.4	9.63	>sp|Q92954-5|PRG4_HUMAN Isoform E of Proteoglycan 4 OS=Homo sapiens GN=PRG4	False	232
Q92954-6	Isoform F of Proteoglycan 4 OS=Homo sapiens GN=PRG4 - [PRG4_HUMAN]	59.99	2.72 %	3	4	1361	146.4	9.47	>sp|Q92954-6|PRG4_HUMAN Isoform F of Proteoglycan 4 OS=Homo sapiens GN=PRG4	False	232
Q96IY4-2	Isoform 2 of Carboxypeptidase B2 OS=Homo sapiens GN=CPB2 - [CBPB2_HUMAN]	44.59	7.50 %	2	2	360	40.9	7.53	>sp|Q96IY4-2|CBPB2_HUMAN Isoform 2 of Carboxypeptidase B2 OS=Homo sapiens GN=CPB2	True	233
Q96IY4	Carboxypeptidase B2 OS=Homo sapiens GN=CPB2 PE=1 SV=2 - [CBPB2_HUMAN]	44.59	6.38 %	2	2	423	48.4	7.71	>sp|Q96IY4|CBPB2_HUMAN Carboxypeptidase B2 OS=Homo sapiens GN=CPB2 PE=1 SV=2	False	233
Q96KN2	Beta-Ala-His dipeptidase OS=Homo sapiens GN=CNDP1 PE=1 SV=4 - [CNDP1_HUMAN]	26.39	3.16 %	2	2	507	56.7	5.3	>sp|Q96KN2|CNDP1_HUMAN Beta-Ala-His dipeptidase OS=Homo sapiens GN=CNDP1 PE=1 SV=4	True	278
Q9BUB5-3	Isoform 3 of MAP kinase-interacting serine/threonine-protein kinase 1 OS=Homo sapiens GN=MKNK1 - [MKNK1_HUMAN]	0	2.31 %	1	1	347	39.1	6.79	>sp|Q9BUB5-3|MKNK1_HUMAN Isoform 3 of MAP kinase-interacting serine/threonine-protein kinase 1 OS=Homo sapiens GN=MKNK1	True	302
Q9BUB5	MAP kinase-interacting serine/threonine-protein kinase 1 OS=Homo sapiens GN=MKNK1 PE=1 SV=1 - [MKNK1_HUMAN]	0	1.72 %	1	1	465	51.3	6.68	>sp|Q9BUB5|MKNK1_HUMAN MAP kinase-interacting serine/threonine-protein kinase 1 OS=Homo sapiens GN=MKNK1 PE=1 SV=1	False	302
Q9BUB5-2	Isoform 2 of MAP kinase-interacting serine/threonine-protein kinase 1 OS=Homo sapiens GN=MKNK1 - [MKNK1_HUMAN]	0	1.89 %	1	1	424	47.4	6.79	>sp|Q9BUB5-2|MKNK1_HUMAN Isoform 2 of MAP kinase-interacting serine/threonine-protein kinase 1 OS=Homo sapiens GN=MKNK1	False	302
Q9NZP8	Complement C1r subcomponent-like protein OS=Homo sapiens GN=C1RL PE=1 SV=2 - [C1RL_HUMAN]	148.07	12.11 %	5	6	487	53.5	7.2	>sp|Q9NZP8|C1RL_HUMAN Complement C1r subcomponent-like protein OS=Homo sapiens GN=C1RL PE=1 SV=2	True	236
Q9Y5Y7	Lymphatic vessel endothelial hyaluronic acid receptor 1 OS=Homo sapiens GN=LYVE1 PE=1 SV=2 - [LYVE1_HUMAN]	28.84	2.80 %	1	1	322	35.2	8.28	>sp|Q9Y5Y7|LYVE1_HUMAN Lymphatic vessel endothelial hyaluronic acid receptor 1 OS=Homo sapiens GN=LYVE1 PE=1 SV=2	True	236
A6NI56-2	Isoform 2 of Coiled-coil domain-containing protein 154 OS=Homo sapiens GN=CCDC154 - [CC154_HUMAN]	23.76	1.50 %	1	1	667	75.4	8.24	>sp|A6NI56-2|CC154_HUMAN Isoform 2 of Coiled-coil domain-containing protein 154 OS=Homo sapiens GN=CCDC154	True	239
A6NI56	Coiled-coil domain-containing protein 154 OS=Homo sapiens GN=CCDC154 PE=2 SV=4 - [CC154_HUMAN]	23.76	1.48 %	1	1	674	76	8.38	>sp|A6NI56|CC154_HUMAN Coiled-coil domain-containing protein 154 OS=Homo sapiens GN=CCDC154 PE=2 SV=4	False	239
