# Supplementary material for: PGCA: An algorithm to link protein groups created from MS/MS data
Source: PLoS One. 2017 May 31;12(5):e0177569. doi: 10.1371/journal.pone.0177569 (PMC5451011; doi:10.1371/journal.pone.0177569)
Supplement: S3 File — 65 iTRAQ experiments used to process samples from the BiT Heart Cohort. (ZIP) [file pone.0177569.s006.zip]

Archive with 65 entries (64 files):
- S5DataBiT/
- S5DataBiT/BET1947_v339_ProteinSummary.txt
- S5DataBiT/BET2007_v339_ProteinSummary.txt
- S5DataBiT/BET2047_v339_ProteinSummary.txt
- S5DataBiT/BET2067_v339_ProteinSummary.txt
- S5DataBiT/BET2167_v339_ProteinSummary.txt
- S5DataBiT/BET2227_v339_ProteinSummary.txt
- S5DataBiT/BET2228_v339_ProteinSummary.txt
- S5DataBiT/BET2247_v339_ProteinSummary.txt
- S5DataBiT/BET2327_ProteinSummary.txt
- S5DataBiT/BET2467_v339_ProteinSummary.txt
- S5DataBiT/BET2527_v339_ProteinSummary.txt
- S5DataBiT/BET2547_v339_ProteinSummary.txt
- S5DataBiT/BET2627_v339_ProteinSummary.txt
- S5DataBiT/BET2707_v339_ProteinSummary.txt
- S5DataBiT/BET2708_v339_ProteinSummary.txt
- S5DataBiT/BET2747_v339_ProteinSummary.txt
- S5DataBiT/BET2767_v339_ProteinSummary.txt
- S5DataBiT/BET2787_v339_ProteinSummary.txt
- S5DataBiT/BET2928_v339_ProteinSummary.txt
- S5DataBiT/BET2947_v339_ProteinSummary.txt
- S5DataBiT/BET3027_v339_ProteinSummary.txt
- S5DataBiT/BET3187_v339_ProteinSummary.txt
- S5DataBiT/BET3267_v339_ProteinSummary.txt
- S5DataBiT/BET3969_v339_ProteinSummary.txt
- S5DataBiT/BET4859_v339_ProteinSummary.txt
- S5DataBiT/BET4860_v339_ProteinSummary.txt
- S5DataBiT/BET4861_v339_ProteinSummary.txt
- S5DataBiT/BET4875_v339_ProteinSummary.txt
- S5DataBiT/BET4959_v339_ProteinSummary.txt
- S5DataBiT/BET5581_ProteinSummary.txt
- S5DataBiT/BET5583_v339_ProteinSummary.txt
- S5DataBiT/BET5584_v339_ProteinSummary.txt
- S5DataBiT/BET5588_v339_ProteinSummary.txt
- S5DataBiT/BET5589_v339_ProteinSummary.txt
- S5DataBiT/BET5590_v339_ProteinSummary.txt
- S5DataBiT/BET5756_ProteinSummary.txt
- S5DataBiT/BET5757_ProteinSummary.txt
- S5DataBiT/BET5758_ProteinSummary.txt
- S5DataBiT/BET5759_v339_ProteinSummary.txt
- S5DataBiT/BET5764_ProteinSummary.txt
- S5DataBiT/BET5765_ProteinSummary.txt
- S5DataBiT/BET5766_ProteinSummary.txt
- S5DataBiT/BET5768_ProteinSummary.txt
- S5DataBiT/BET5773_ProteinSummary.txt
- S5DataBiT/BET5776_ProteinSummary.txt
- S5DataBiT/BET5777_ProteinSummary.txt
- S5DataBiT/BET5778_ProteinSummary.txt
- S5DataBiT/BET5779_ProteinSummary.txt
- S5DataBiT/BET5789_ProteinSummary.txt
- S5DataBiT/BET5790_ProteinSummary.txt
- S5DataBiT/BET5791_ProteinSummary.txt
- S5DataBiT/BET5792_ProteinSummary.txt
- S5DataBiT/BET5793_ProteinSummary.txt
- S5DataBiT/BET5794_ProteinSummary.txt
- S5DataBiT/BET5797_ProteinSummary.txt
- S5DataBiT/BET5798_ProteinSummary.txt
- S5DataBiT/BET5800_ProteinSummary.txt
- S5DataBiT/BET5804_ProteinSummary.txt
- S5DataBiT/BET5805_ProteinSummary.txt
- S5DataBiT/BET5806_ProteinSummary.txt
- S5DataBiT/BET5807_ProteinSummary.txt
- S5DataBiT/BET5811_ProteinSummary.txt
- S5DataBiT/BET5812_ProteinSummary.txt
- S5DataBiT/BET5813_ProteinSummary.txt
