# Supplementary material for: PGCA: An algorithm to link protein groups created from MS/MS data
Source: PLoS One. 2017 May 31;12(5):e0177569. doi: 10.1371/journal.pone.0177569 (PMC5451011; doi:10.1371/journal.pone.0177569)
Supplement: S3 File — 65 iTRAQ experiments used to process samples from the BiT Heart Cohort. (ZIP) [file pone.0177569.s006.zip › S5DataBiT/BET1947_v339_ProteinSummary.txt]

N	Unused	Total	%Cov	Accession	Name	Species	115:114	PVal 115:114	EF 115:114	116:114	PVal 116:114	EF 116:114	117:114	PVal 117:114	EF 117:114	Biological Processes	Molecular Function	PANTHER ID
1	138.1	138.1	57.5114667415619	IPI:IPI00418163.3	Gene_Symbol=C4B C4B1	9606	1.18196725845337	0.333768457174301	1.49469268321991	0.853904485702515	0.183252781629562	1.30082190036774	0.943612515926361	0.651939809322357	1.36521887779236
2	119.51	119.68	40.0858372449875	IPI:IPI00414283.5	Gene_Symbol=FN1 fibronectin 1 isoform 4 preproprotein	9606	1.70229113101959	5.04502310153671E-13	1.13727617263794	1.69057393074036	8.14123182930893E-13	1.13700139522552	2.2629714012146	4.70458500072991E-25	1.12893843650818
2	0	117.68	39.0658169984818	IPI:IPI00339223.1	Gene_Symbol=FN1 Isoform 3 of Fibronectin precursor	9606
2	0	117.68	38.5582566261292	IPI:IPI00022418.1	Gene_Symbol=FN1 Isoform 1 of Fibronectin precursor	9606
2	0	117.68	40.0000005960464	IPI:IPI00855777.1	Gene_Symbol=FN1 Isoform 14 of Fibronectin precursor	9606
2	0	117.68	39.4599288702011	IPI:IPI00339228.1	Gene_Symbol=FN1 Isoform 8 of Fibronectin precursor	9606
3	110.64	110.64	51.9630491733551	IPI:IPI00021885.1	Gene_Symbol=FGA Isoform 1 of Fibrinogen alpha chain precursor	9606	2.57662034034729	0	1.09914886951447	2.44106483459473	0	1.10097253322601	4.4107084274292	0	1.11467254161835
3	0	110.59	63.9751553535461	IPI:IPI00029717.1	Gene_Symbol=FGA Isoform 2 of Fibrinogen alpha chain precursor	9606
4	98.15	98.15	44.3012207746506	IPI:IPI00478003.1	Gene_Symbol=A2M Alpha-2-macroglobulin precursor	9606	2.06252837181091	2.10371887925574E-24	1.11022639274597	1.41779887676239	6.54103771147163E-10	1.10620701313019	1.31781661510468	6.10712902471278E-07	1.10793721675873
5	96.73	96.73	73.5234200954437	IPI:IPI00298497.3	Gene_Symbol=FGB Fibrinogen beta chain precursor	9606	2.40578317642212	0	1.10144400596619	2.16470313072205	6.74930809083085E-38	1.10444796085358	3.82871055603027	0	1.11454451084137
6	91.35	91.35	51.1737108230591	IPI:IPI00017601.1	Gene_Symbol=CP Ceruloplasmin precursor	9606	0.978417098522186	0.607656717300415	1.08667623996735	0.882716000080109	0.00778002198785543	1.09489583969116	0.733213603496552	2.06898640442432E-08	1.10821557044983
7	74.56	74.56	32.3985666036606	IPI:IPI00032291.2	Gene_Symbol=C5 Complement C5 precursor	9606	1.00773859024048	0.885434746742249	1.1119669675827	1.20177042484283	0.00376316020265222	1.13036382198334	1.16696429252625	0.0230056010186672	1.14174544811249
8	73.95	73.95	45.7351744174957	IPI:IPI00029739.5	Gene_Symbol=CFH Isoform 1 of Complement factor H precursor	9606	1.17368674278259	0.0422289036214352	1.16699421405792	1.04812610149384	0.40132001042366	1.11716532707214	1.1552129983902	0.0188340973109007	1.12728238105774
9	67.52	67.52	53.7634432315826	IPI:IPI00294193.4	Gene_Symbol=ITIH4 Isoform 1 of Inter-alpha-trypsin inhibitor heavy chain H4 precursor	9606	0.965799033641815	0.742309033870697	1.2377769947052	0.978277564048767	0.831438183784485	1.23127222061157	1.01759588718414	0.873381078243256	1.24699628353119
10	60.28	60.41	65.2928411960602	IPI:IPI00877703.1	Gene_Symbol=FGG 52 kDa protein	9606	2.49894189834595	5.31912191318611E-28	1.13309872150421	2.2403576374054	1.99470825757882E-22	1.14062345027924	3.91824507713318	1.60315228220964E-34	1.16783857345581
10	0	60.41	66.445916891098	IPI:IPI00021891.5	Gene_Symbol=FGG Isoform Gamma-B of Fibrinogen gamma chain precursor	9606
10	0	58.87	62.9213511943817	IPI:IPI00877792.1	Gene_Symbol=FGG 50 kDa protein	9606
10	0	58.87	64.0732288360596	IPI:IPI00219713.1	Gene_Symbol=FGG Isoform Gamma-A of Fibrinogen gamma chain precursor	9606
11	58.75	58.75	59.0909063816071	IPI:IPI00022488.1	Gene_Symbol=HPX Hemopexin precursor	9606	0.788496375083923	7.48057260580026E-09	1.07995653152466	0.718863964080811	9.32573115952628E-11	1.09886968135834	0.859448313713074	0.000989035586826503	1.09278738498688
12	57.86	57.86	68.6868667602539	IPI:IPI00304273.2	Gene_Symbol=APOA4 Apolipoprotein A-IV precursor	9606	1.01275980472565	0.938606142997742	1.42998552322388	1.15227997303009	0.251730680465698	1.29641270637512	1.00693166255951	0.950119912624359	1.27117085456848
13	57.8	57.86	53.5802483558655	IPI:IPI00019580.1	Gene_Symbol=PLG Plasminogen precursor	9606	0.853418529033661	0.0255802497267723	1.14871990680695	0.843374311923981	0.0326819941401482	1.16872954368591	0.893343150615692	0.116483837366104	1.15196168422699
14	53.15	53.15	52.0094573497772	IPI:IPI00847635.1	Gene_Symbol=SERPINA3 Isoform 1 of Alpha-1-antichymotrypsin precursor	9606	0.942939877510071	0.369195103645325	1.13792908191681	2.02374505996704	1.75661599996015E-19	1.13159072399139	1.76768863201141	1.51470309450726E-16	1.12022876739502
14	0	53.15	49.1071432828903	IPI:IPI00550991.3	Gene_Symbol=SERPINA3 Alpha-1-antichymotrypsin precursor	9606
15	49.69	49.69	46.0732996463776	IPI:IPI00639937.1	Gene_Symbol=CFB B-factor, properdin	9606	0.734777092933655	4.6810157073196E-05	1.15108382701874	0.651233196258545	3.15593410959991E-06	1.18214416503906	0.701595544815063	6.24101012363099E-05	1.17915320396423
15	0	49.69	46.0732996463776	IPI:IPI00019591.1	Gene_Symbol=CFB Isoform 1 of Complement factor B precursor (Fragment)	9606
16	48.17	48.18	53.0952394008636	IPI:IPI00641737.1	Gene_Symbol=HP Haptoglobin precursor	9606	3.73808431625366	1.65222564328779E-15	1.31469118595123	1.69506084918976	0.000147961865877733	1.30320465564728	7.92288970947266	7.52157340380966E-22	1.38527500629425
17	47.54	47.54	36.8983954191208	IPI:IPI00645038.1	Gene_Symbol=ITIH2 Inter-alpha (Globulin) inhibitor H2	9606	0.737461566925049	8.935966206991E-07	1.11989665031433	0.679556608200073	2.68707491812847E-08	1.13191092014313	0.654662430286407	1.20415855064948E-09	1.12930417060852
17	0	47.54	36.4693433046341	IPI:IPI00305461.2	Gene_Symbol=ITIH2 Inter-alpha-trypsin inhibitor heavy chain H2 precursor	9606
18	46.83	46.83	64.6369993686676	IPI:IPI00215894.1	Gene_Symbol=KNG1 Isoform LMW of Kininogen-1 precursor	9606	0.79982727766037	0.000292675889795646	1.1240314245224	0.757667064666748	1.89279053302016E-05	1.12831175327301	0.953252077102661	0.485170781612396	1.14567267894745
18	0	46.83	61.8266999721527	IPI:IPI00797833.3	Gene_Symbol=KNG1 Kininogen 1	9606
19	45.34	45.36	43.6061382293701	IPI:IPI00026314.1	Gene_Symbol=GSN Isoform 1 of Gelsolin precursor	9606	0.774853229522705	0.000159393006470054	1.13447415828705	0.668569326400757	9.52098616835428E-06	1.18008983135223	0.644773602485657	2.22779476644064E-06	1.18106627464294
20	42.9	42.97	37.3216241598129	IPI:IPI00292530.1	Gene_Symbol=ITIH1 Inter-alpha-trypsin inhibitor heavy chain H1 precursor	9606	0.759044706821442	0.0187792237848043	1.2560042142868	0.751580476760864	0.0117508517578244	1.2451229095459	0.725558221340179	0.00154596683569252	1.21185064315796
21	42.43	42.45	47.6793259382248	IPI:IPI00555812.4	Gene_Symbol=GC Vitamin D-binding protein precursor	9606	0.690591335296631	0.000164892102475278	1.20423710346222	0.624835252761841	1.93620508071035E-07	1.17727887630463	0.768797516822815	0.00293868314474821	1.18562543392181
21	0	40.75	46.2025314569473	IPI:IPI00742696.2	Gene_Symbol=GC vitamin D-binding protein precursor	9606
22	40.35	40.35	51.1254012584686	IPI:IPI00019568.1	Gene_Symbol=F2 Prothrombin precursor (Fragment)	9606	0.726302027702332	5.25529856076901E-07	1.12320446968079	0.961121261119843	0.490190774202347	1.12066841125488	0.989345550537109	0.878337562084198	1.14902293682098
23	35.16	35.16	42.7135676145554	IPI:IPI00828205.1	Gene_Symbol=IGHM IGHM protein	9606	3.77698016166687	0.0109835173934698	2.11413431167603	1.79042100906372	0.0403159111738205	1.7056542634964	2.69439482688904	0.0361548326909542	2.38780188560486
24	34.7	34.7	44.1860467195511	IPI:IPI00022395.1	Gene_Symbol=C9 Complement component C9 precursor	9606	0.944988548755646	0.644920408725739	1.28091657161713	1.22766971588135	0.0820247083902359	1.26201272010803	1.15556180477142	0.350070178508759	1.36353385448456
25	33.48	33.48	49.2473125457764	IPI:IPI00032179.2	Gene_Symbol=SERPINC1 Antithrombin III variant	9606	0.738612651824951	0.000100201410532463	1.15319418907166	0.899129033088684	0.262628465890884	1.20797145366669	0.892365336418152	0.137678727507591	1.16398274898529
26	33.02	33.02	32.6241135597229	IPI:IPI00296165.5	Gene_Symbol=C1R;C17orf13;ACYP1 Complement C1r subcomponent precursor	9606	1.07213795185089	0.389617919921875	1.17808127403259	1.10765504837036	0.128368318080902	1.14331161975861	1.17099034786224	0.178106188774109	1.26450145244598
27	31.4	31.4	43.2000011205673	IPI:IPI00291866.5	Gene_Symbol=SERPING1 Plasma protease C1 inhibitor precursor	9606	0.991708636283875	0.913901805877686	1.16581928730011	1.27855885028839	0.00528928870335221	1.1850368976593	1.25715374946594	0.000720404263120145	1.13691461086273
27	0.04	29.45	46.2246775627136	IPI:IPI00879931.1	Gene_Symbol=SERPING1 cDNA FLJ78023, highly similar to Homo sapiens serine (or cysteine) proteinase inhibitor, clade G (C1inhibitor), member 1, (angioedema, hereditary) (SERPING1), mRNA	9606
28	31.14	31.14	30.7529151439667	IPI:IPI00009920.2	Gene_Symbol=C6 Complement component 6 precursor	9606	0.979384362697601	0.810513556003571	1.19171333312988	1.01003706455231	0.912132978439331	1.20053553581238	1.01245391368866	0.89900130033493	1.21765172481537
29	31.01	31.01	43.8383847475052	IPI:IPI00745089.2	Gene_Symbol=A1BG alpha 1B-glycoprotein precursor	9606	0.843731164932251	0.00546969659626484	1.12511730194092	0.749429702758789	0.000693314534146339	1.17497658729553	0.884300231933594	0.104680702090263	1.1609787940979
29	0	31.01	43.6363637447357	IPI:IPI00022895.7	Gene_Symbol=A1BG Alpha-1B-glycoprotein precursor	9606
30	29.71	29.71	46.4435160160065	IPI:IPI00472610.2	Gene_Symbol=IGHM IGHM protein	9606	7.00547981262207			3.22403287887573			3.44961380958557
30	0	27.71	39.3234670162201	IPI:IPI00784828.1	Gene_Symbol=- Putative uncharacterized protein DKFZp686C11235	9606
31	28.49	28.49	39.5415484905243	IPI:IPI00798430.1	Gene_Symbol=TF Transferrin variant (Fragment)	9606	2.23555016517639	1.16312444120581E-08	1.21692979335785	1.68392241001129	0.000357277458533645	1.29558825492859	1.91354870796204	4.61684123820305E-07	1.21672797203064
31	0	28.49	39.5415484905243	IPI:IPI00022463.1	Gene_Symbol=TF Serotransferrin precursor	9606
32	26.79	26.79	35.1126939058304	IPI:IPI00296608.6	Gene_Symbol=C7 Complement component C7 precursor	9606	1.18789494037628	0.0326332971453667	1.16981327533722	1.22711229324341	0.0187444556504488	1.1827290058136	1.11751055717468	0.31109294295311	1.2474730014801
33	25.69	25.69	28.0467450618744	IPI:IPI00019943.1	Gene_Symbol=AFM Afamin precursor	9606	0.728161036968231	0.00220504566095769	1.2074955701828	0.613113820552826	4.83707735838834E-05	1.21899449825287	0.704052925109863	0.000394710863474756	1.1880886554718
34	25.21	25.21	38.1471395492554	IPI:IPI00022431.1	Gene_Symbol=AHSG Alpha-2-HS-glycoprotein precursor	9606	0.593684315681458	7.30762565126497E-07	1.19603598117828	0.397291630506516	5.87578527500021E-11	1.23288452625275	0.388554990291595	9.10465591807963E-11	1.24358034133911
35	24.93	24.93	31.6860467195511	IPI:IPI00017696.1	Gene_Symbol=C1S Complement C1s subcomponent precursor	9606	0.837995767593384	0.143033966422081	1.27177917957306	0.910219490528107	0.263341039419174	1.18409407138824	0.885636508464813	0.302713423967361	1.26768052577972
35	0.02	22.95	27.2727280855179	IPI:IPI00749179.2	Gene_Symbol=C1S Uncharacterized protein C1S	9606
36	24.92	24.92	40.9368634223938	IPI:IPI00879231.1	Gene_Symbol=SERPINF2 Alpha-2-antiplasmin precursor	9606	0.713940322399139	0.000228233489906415	1.1803172826767	0.820915579795837	0.0242594163864851	1.18536996841431	0.894625723361969	0.335376799106598	1.26084899902344
36	0	24.92	40.6060606241226	IPI:IPI00029863.4	Gene_Symbol=SERPINF2 SERPINF2 protein	9606
37	24.9	24.91	41.5238082408905	IPI:IPI00022371.1	Gene_Symbol=HRG Histidine-rich glycoprotein precursor	9606	0.83358359336853	0.0524752996861935	1.20211350917816	0.535496950149536	1.1189530368938E-06	1.23169732093811	0.850659310817719	0.0524979867041111	1.17773246765137
38	24.53	24.57	30.1184445619583	IPI:IPI00294395.1	Gene_Symbol=C8B Complement component C8 beta chain precursor	9606	0.886913597583771	0.204003274440765	1.20847868919373	0.807711720466614	0.0118825668469071	1.17620801925659	0.75799959897995	0.023471200838685	1.26699566841125
39	23.95	23.96	31.6888034343719	IPI:IPI00292950.4	Gene_Symbol=SERPIND1 Serpin peptidase inhibitor, clade D (Heparin cofactor), member 1	9606	0.776910781860352	0.00138131715357304	1.15445351600647	0.556331396102905	7.84751227911329E-06	1.23599100112915	0.61380672454834	0.000278467807220295	1.26592552661896
39	0	23.96	31.2625259160995	IPI:IPI00879573.1	Gene_Symbol=SERPIND1 Heparin cofactor 2 precursor	9606
40	23.86	23.86	41.4225935935974	IPI:IPI00298971.1	Gene_Symbol=VTN Vitronectin precursor	9606	0.672625303268433	8.54468407140985E-09	1.12464129924774	0.80717933177948	0.00301680387929082	1.14838433265686	0.789306879043579	0.0035400555934757	1.16838550567627
41	22.7	22.7	37.3553723096848	IPI:IPI00020996.3	Gene_Symbol=IGFALS Insulin-like growth factor-binding protein complex acid labile chain precursor	9606	0.664605379104614	0.00929455924779177	1.3437317609787	0.555979907512665	0.000526939344126731	1.34321594238281	0.589653670787811	0.00556622678413987	1.42432391643524
42	22.5	22.5	45.6928849220276	IPI:IPI00021841.1	Gene_Symbol=APOA1 Apolipoprotein A-I precursor	9606	2.61491990089417	0.0206484328955412	2.2077431678772	1.79863476753235	0.0892377570271492	1.99062204360962	2.1387050151825	0.0415268242359161	2.0683970451355
43	21.93	21.93	42.8985506296158	IPI:IPI00298828.3	Gene_Symbol=APOH Beta-2-glycoprotein 1 precursor	9606	0.84263688325882	0.0037706436123699	1.1192330121994	1.00837290287018	0.880575895309448	1.11774694919586	1.09421169757843	0.105387881398201	1.11603724956512
44	21.84	21.84	37.7245515584946	IPI:IPI00400826.1	Gene_Symbol=CLU clusterin isoform 1	9606	0.814792990684509	0.122173696756363	1.30220782756805	0.924391150474548	0.454359292984009	1.2382972240448	0.962366044521332	0.717514216899872	1.24196481704712
44	0	21.84	37.6391977071762	IPI:IPI00291262.3	Gene_Symbol=CLU Clusterin precursor	9606
44	0	20.14	37.946429848671	IPI:IPI00795633.1	Gene_Symbol=CLU CLU	9606
45	21.54	21.54	32.3577225208282	IPI:IPI00019581.1	Gene_Symbol=F12 Coagulation factor XII precursor	9606	0.719361126422882	0.0423830524086952	1.37277567386627	0.69661545753479	0.0366688556969166	1.40024697780609	0.608516573905945	0.00964257679879665	1.43519532680511
46	21.13	21.13	20.9932282567024	IPI:IPI00876950.1	Gene_Symbol=ITIH3 Isoform 2 of Inter-alpha-trypsin inhibitor heavy chain H3 precursor	9606	1.20424115657806	0.511389434337616	1.79109847545624	1.52135646343231	0.118735440075397	1.71280455589294	1.62425446510315	0.141998216509819	1.94174897670746
46	0	21.13	20.8988770842552	IPI:IPI00028413.8	Gene_Symbol=ITIH3 Isoform 1 of Inter-alpha-trypsin inhibitor heavy chain H3 precursor	9606
46	0	21.1	22.8358209133148	IPI:IPI00873416.1	Gene_Symbol=ITIH3 Uncharacterized protein ITIH3	9606
47	19.79	19.79	13.5538950562477	IPI:IPI00788786.1	Gene_Symbol=VWF 309 kDa protein	9606	1.24601757526398	0.191338151693344	1.40546798706055	1.93623721599579	0.00289367884397507	1.49639940261841	1.83191347122192	0.00219886098057032	1.42828953266144
47	0	19.79	13.650906085968	IPI:IPI00023014.1	Gene_Symbol=VWF von Willebrand factor precursor	9606
48	19.7	19.7	36.7713004350662	IPI:IPI00022391.1	Gene_Symbol=APCS Serum amyloid P-component precursor	9606	1.10837876796722	0.170802801847458	1.16173148155212	1.31564617156982	0.00152466085273772	1.17343354225159	1.25212836265564	0.00345685379579663	1.1550794839859
49	19.22	19.22	25.7731944322586	IPI:IPI00032220.3	Gene_Symbol=AGT Angiotensinogen precursor	9606	0.558603167533875	0.000834569451399148	1.36845743656158	0.665881037712097	0.000140233227284625	1.20274436473846	0.66369616985321	0.000255676102824509	1.21710920333862
50	18.98	18.98	32.2469979524612	IPI:IPI00291867.3	Gene_Symbol=CFI Complement factor I precursor	9606	0.780058681964874	0.00484907627105713	1.17775595188141	0.789212644100189	0.0207719672471285	1.21739029884338	0.78511768579483	0.019170168787241	1.21905767917633
50	0	16.98	30.017152428627	IPI:IPI00872555.2	Gene_Symbol=CFI cDNA FLJ76262, highly similar to Homo sapiens I factor (complement) (IF), mRNA	9606
51	18.75	18.75	56.5957427024841	IPI:IPI00430820.1	Gene_Symbol=IGKV1-5 IGKV1-5 protein	9606	2.56981563568115			1.2092581987381			1.58945465087891
52	18.72	18.72	28.9473682641983	IPI:IPI00553177.1	Gene_Symbol=SERPINA1 Isoform 1 of Alpha-1-antitrypsin precursor	9606	1.6510636806488	0.0158326514065266	1.47582471370697	2.15801692008972	0.00299582560546696	1.57161617279053	3.93404841423035	5.7814486353891E-05	1.63806974887848
53	18.12	18.12	37.8542512655258	IPI:IPI00386879.1	Gene_Symbol=IGHV3OR16-13;IGHA1 CDNA FLJ14473 fis, clone MAMMA1001080, highly similar to Homo sapiens SNC73 protein (SNC73) mRNA	9606	7.12461280822754			3.20668959617615			3.33062362670898
53	0.07	18.19	35.0912779569626	IPI:IPI00430842.3	Gene_Symbol=IGHV3OR16-13;IGHA1 IGHA1 protein	9606
53	0	18.12	30.425962805748	IPI:IPI00449920.1	Gene_Symbol=IGHV3OR16-13;IGHA1 CDNA FLJ90170 fis, clone MAMMA1000370, highly similar to Ig alpha-1 chain C region	9606
53	0	16.13	30.0395250320435	IPI:IPI00423460.3	Gene_Symbol=IGHV3OR16-13;IGHA1 Putative uncharacterized protein DKFZp686G21220 (Fragment)	9606
53	0	16.12	28.8537561893463	IPI:IPI00426060.3	Gene_Symbol=IGHV3OR16-13;IGHA1 Putative uncharacterized protein DKFZp686J11235 (Fragment)	9606
53	0	16.12	29.8387110233307	IPI:IPI00744561.1	Gene_Symbol=IGHV3OR16-13;IGHA1 IGHA1 protein	9606
53	0	16.12	27.38336622715	IPI:IPI00719233.1	Gene_Symbol=IGHV3OR16-13;IGHA1 IGHA1 protein	9606
54	17.46	17.46	62.8140687942505	IPI:IPI00844536.2	Gene_Symbol=RBP4 Uncharacterized protein RBP4	9606	1.2080295085907	0.00139595766086131	1.11822366714478	1.28115677833557	0.000376692041754723	1.13858294487	1.45903217792511	7.58175019655027E-07	1.14173555374146
54	0	17.46	64.3216073513031	IPI:IPI00480192.1	Gene_Symbol=RBP4 Retinol binding protein 4, plasma	9606
54	0	17.46	60.1990044116974	IPI:IPI00022420.3	Gene_Symbol=RBP4 Plasma retinol-binding protein precursor	9606
55	17.4	17.4	43.7768250703812	IPI:IPI00550162.2	Gene_Symbol=IGLV3-25 IGLV3-25 protein	9606	5.48804378509521			2.97781586647034			2.61422681808472
56	17.24	17.33	21.7868342995644	IPI:IPI00654888.4	Gene_Symbol=KLKB1 Plasma kallikrein precursor	9606	0.827465176582336	0.07157351821661	1.23254549503326	0.81571626663208	0.196708112955093	1.38572299480438	0.786044955253601	0.0416978299617767	1.25850629806519
57	17.21	18.06	30.98404109478	IPI:IPI00303963.1	Gene_Symbol=C2 Complement C2 precursor (Fragment)	9606	0.889252424240112	0.268093675374985	1.24148190021515	0.970765590667725	0.758151650428772	1.22148609161377	1.05701637268066	0.567664861679077	1.22317492961884
57	0	16.06	39.4285708665848	IPI:IPI00643506.3	Gene_Symbol=C2 Complement component 2	9606
58	16.84	16.84	29.5081973075867	IPI:IPI00328609.3	Gene_Symbol=SERPINA4 Kallistatin precursor	9606	0.93771767616272	0.524865567684174	1.23554265499115	0.840974509716034	0.134714245796204	1.26365911960602	0.882609903812408	0.365212231874466	1.33137190341949
59	15.28	15.28	35.7954531908035	IPI:IPI00022426.1	Gene_Symbol=AMBP AMBP protein precursor	9606	0.958814918994904	0.709235966205597	1.25552260875702	0.873155474662781	0.181700244545937	1.22431790828705	0.89493715763092	0.409700602293015	1.31063616275787
60	15.27	15.27	52.9702961444855	IPI:IPI00011261.2	Gene_Symbol=C8G Complement component C8 gamma chain precursor	9606	0.907087564468384	0.609985649585724	1.49628603458405	0.836117625236511	0.305573731660843	1.43688762187958	0.75467985868454	0.0524191036820412	1.32953059673309
61	14.59	14.59	29.4258385896683	IPI:IPI00006114.4	Gene_Symbol=SERPINF1 Pigment epithelium-derived factor precursor	9606	0.917110443115234	0.546609342098236	1.35247457027435	0.938254237174988	0.410319030284882	1.17565155029297	1.03231513500214	0.884710788726807	1.59131956100464
62	14.32	14.32	29.9823641777039	IPI:IPI00645849.1	Gene_Symbol=ECM1 Extracellular matrix protein 1	9606	0.856982827186584	0.318192392587662	1.38724446296692	0.79304301738739	0.258445203304291	1.53902149200439	0.94213992357254	0.527320921421051	1.22479486465454
62	0	14.32	31.4814805984497	IPI:IPI00003351.2	Gene_Symbol=ECM1 Extracellular matrix protein 1 precursor	9606
63	14.31	14.33	34.0236693620682	IPI:IPI00020986.2	Gene_Symbol=LUM Lumican precursor	9606	1.00962042808533	0.928976595401764	1.25995707511902	0.796307921409607	0.0255043022334576	1.21430027484894	0.849423706531525	0.191996678709984	1.29486083984375
64	13.82	13.83	28.0821919441223	IPI:IPI00011252.1	Gene_Symbol=C8A Complement component C8 alpha chain precursor	9606	0.889970302581787	0.24747759103775	1.22927224636078	0.812985718250275	0.0171142891049385	1.17891871929169	0.799174964427948	0.0541395284235477	1.25690996646881
65	11.52	11.52	41.2935316562653	IPI:IPI00022429.3	Gene_Symbol=ORM1 Alpha-1-acid glycoprotein 1 precursor	9606	1.89466392993927	0.0295735374093056	1.75324010848999	2.33923864364624	0.0121395559981465	1.85836184024811	3.3739173412323	0.00432112393900752	2.09252786636353
66	10.92	17.47	25	IPI:IPI00784998.1	Gene_Symbol=- Putative uncharacterized protein DKFZp686M24218	9606	1.90201413631439	0.521264016628265	6208.28173828125	0.719911277294159	0.373652786016464	16.0746212005615	1.19191753864288	0.807126581668854	1256.71911621094
66	0	19.47	39.1857504844666	IPI:IPI00830132.1	Gene_Symbol=IGHG4 Uncharacterized protein IGHG4 (Fragment)	9606
66	0	19.47	32.1353077888489	IPI:IPI00550640.2	Gene_Symbol=IGHG4 IGHG4 protein	9606
66	0	19.47	43.1192666292191	IPI:IPI00829814.1	Gene_Symbol=IGHG4 Ig gamma-4 chain C region	9606
67	10.48	10.48	27.953889966011	IPI:IPI00022417.4	Gene_Symbol=LRG1 Leucine-rich alpha-2-glycoprotein precursor	9606	1.39931774139404	0.00377196376211941	1.21180069446564	2.24068212509155	0.0127048911526799	1.79009926319122	2.45306181907654	6.08179943810683E-05	1.31114077568054
68	10	12	17.3493981361389	IPI:IPI00292946.1	Gene_Symbol=SERPINA7 Thyroxine-binding globulin precursor	9606	0.555400133132935	0.008370709605515	1.45191192626953	0.509734928607941	0.00370763894170523	1.43158161640167	0.495217680931091	0.00801157020032406	1.55468606948853
69	9.56	9.56	24.225352704525	IPI:IPI00218732.3	Gene_Symbol=PON1 Serum paraoxonase/arylesterase 1	9606	0.31441268324852	0.00621272949501872	2.03184723854065	0.345866978168488	0.00400549033656716	1.81663000583649	0.329938292503357	0.00107503810431808	1.63400685787201
70	9.41	9.45	50.5434811115265	IPI:IPI00855916.1	Gene_Symbol=- Transthyretin	9606	3.23372340202332	0.00029688625363633	1.73639261722565	2.74687314033508	0.00040219389484264	1.63255727291107	4.44324064254761	0.00011434296175139	1.89449691772461
70	0	9.45	60.544216632843	IPI:IPI00022432.1	Gene_Symbol=TTR Transthyretin precursor	9606
71	8.85	8.85	27.7602523565292	IPI:IPI00394992.1	Gene_Symbol=PGLYRP2 Isoform 2 of N-acetylmuramoyl-L-alanine amidase precursor	9606	0.769082844257355	0.155976831912994	1.5185444355011	0.551030933856964	0.0149288512766361	1.49799072742462	0.504095435142517	0.00485627679154277	1.40071558952332
71	0	8.79	30.2083343267441	IPI:IPI00163207.1	Gene_Symbol=PGLYRP2 Isoform 1 of N-acetylmuramoyl-L-alanine amidase precursor	9606
72	8.59	9.09	26.9736856222153	IPI:IPI00220839.2	Gene_Symbol=PRSS3 Protease, serine, 3	9606	0.925476014614105	0.669525146484375	1.68672382831573	0.706522762775421	0.0551266446709633	1.43564558029175	0.6352898478508	0.224992468953133	2.57920217514038
72	0	9.09	26.9736856222153	IPI:IPI00015614.3	Gene_Symbol=PRSS3 Isoform A of Trypsin-3 precursor	9606
72	0	9.09	24.1379305720329	IPI:IPI00385250.1	Gene_Symbol=PRSS3 Protease serine 4 isoform B	9606
72	0	9.09	22.2672060132027	IPI:IPI00843764.1	Gene_Symbol=PRSS3 Isoform C of Trypsin-3 precursor	9606
73	8.3	8.31	26.7361104488373	IPI:IPI00419744.4	Gene_Symbol=FCN3 Isoform 2 of Ficolin-3 precursor	9606	1.07589113712311	0.766376912593842	1.77835917472839	0.883144378662109	0.437212616205215	1.44114685058594	0.901864945888519	0.424003273248672	1.34271717071533
73	0	8.31	22.7424755692482	IPI:IPI00293925.2	Gene_Symbol=FCN3 Isoform 1 of Ficolin-3 precursor	9606
74	8.22	8.22	33.6633652448654	IPI:IPI00009028.1	Gene_Symbol=CLEC3B Tetranectin precursor	9606	0.926523804664612	0.444292396306992	1.25623691082001	0.665967345237732	0.0125126717612147	1.32652914524078	0.691328227519989	0.311099261045456	2.26309466362
74	0	6.52	48.7500011920929	IPI:IPI00792115.1	Gene_Symbol=CLEC3B Putative uncharacterized protein DKFZp686H17246	9606
75	8.11	12.79	40.9090906381607	IPI:IPI00167093.4	Gene_Symbol=CFHR1 complement factor H-related 1	9606	1.19012010097504	0.532879173755646	11.618932723999	1.31558346748352	0.146682068705559	2.2648069858551	2.0881450176239	0.267843872308731	65.7536697387695
75	0	13.15	40.6060606241226	IPI:IPI00011264.1	Gene_Symbol=CFHR1 Complement factor H-related protein 1 precursor	9606
75	0	10.79	35.7933580875397	IPI:IPI00883722.1	Gene_Symbol=CFHR1 FHR-1; complement Factor H-related protein 1	9606
76	8	8	18.3673471212387	IPI:IPI00022394.2	Gene_Symbol=C1QC Complement C1q subcomponent subunit C precursor	9606	0.848525166511536	0.148465231060982	1.27439725399017	1.04982495307922	0.593733906745911	1.23525404930115	0.642485082149506	0.00464356318116188	1.28003704547882
77	7.83	7.83	25.2212375402451	IPI:IPI00026199.1	Gene_Symbol=GPX3 Glutathione peroxidase 3 precursor	9606	1.32731485366821	0.0812363177537918	1.39672362804413	1.70264184474945	0.000518542306963354	1.18873584270477	1.31645941734314	0.0775542259216309	1.37581539154053
78	7.8	7.8	18.3406114578247	IPI:IPI00010295.1	Gene_Symbol=CPN1 Carboxypeptidase N catalytic chain precursor	9606	0.943199038505554	0.650674998760223	1.36673247814178	0.727403521537781	0.360001116991043	2.25311470031738	0.796978354454041	0.410862982273102	1.91646468639374
79	7.71	7.72	30.2013427019119	IPI:IPI00166729.4	Gene_Symbol=AZGP1 alpha-2-glycoprotein 1, zinc	9606	1.12932932376862	0.79493123292923	3.37147688865662	1.39199614524841	0.497857451438904	3.4314444065094	2.17306065559387	0.246921002864838	4.9047794342041
80	7	7	11.0714286565781	IPI:IPI00299503.2	Gene_Symbol=GPLD1 Isoform 1 of Phosphatidylinositol-glycan-specific phospholipase D precursor	9606	0.805546343326569	0.0582135915756226	1.25892400741577	0.675885677337646	0.0409382358193398	1.4352034330368	0.573935925960541	0.0108381528407335	1.36520290374756
81	6.98	6.98	13.2110089063644	IPI:IPI00738433.1	Gene_Symbol=CPN2 similar to Carboxypeptidase N subunit 2 precursor	9606	0.804069936275482	0.246874108910561	1.56321430206299	0.786351561546326	0.150372385978699	1.45596718788147	0.649191737174988	0.0378173440694809	1.48065328598022
81	0	6.06	8.44036713242531	IPI:IPI00479116.1	Gene_Symbol=CPN2 Carboxypeptidase N subunit 2 precursor	9606
82	6.89	7.75	14.8214280605316	IPI:IPI00746623.2	Gene_Symbol=HABP2 Hyaluronan-binding protein 2 precursor	9606	1.00514447689056	0.982737004756927	1.78642594814301	0.78525447845459	0.280147135257721	1.67097795009613	0.930694580078125	0.727512776851654	1.6503142118454
83	6.69	6.71	20.7900211215019	IPI:IPI00032311.4	Gene_Symbol=LBP Lipopolysaccharide-binding protein precursor	9606	1.56753969192505	0.12485945224762	1.87288022041321	2.00446629524231	0.0105809206143022	1.56790387630463	1.69733512401581	0.241202428936958	2.78245162963867
84	6.69	6.69	20.9016397595406	IPI:IPI00019576.1	Gene_Symbol=F10 Coagulation factor X precursor	9606	0.742737412452698	0.0264891982078552	1.17038011550903	1.22806000709534	0.434875845909119	8.36657238006592	0.800592362880707	0.438830226659775	10.2678689956665
85	6.17	20.51	61.0038638114929	IPI:IPI00844156.2	Gene_Symbol=SERPINC1 SERPINC1 protein	9606	0.721267342567444	0.000803246279247105	1.17042088508606	0.872988283634186	0.235726922750473	1.26915681362152	0.742358088493347	0.00402054470032454	1.19853353500366
86	6.07	6.07	19.3055555224419	IPI:IPI00873445.1	Gene_Symbol=PROS1 80 kDa protein	9606	0.701517283916473	0.134461730718613	1.65136694908142	0.985693991184235	0.95070093870163	1.72812390327454	0.993068397045136	0.957927227020264	1.36272621154785
86	0	6.07	17.1597629785538	IPI:IPI00294004.1	Gene_Symbol=PROS1 Vitamin K-dependent protein S precursor	9606
87	6.07	6.07	23.199999332428	IPI:IPI00029260.2	Gene_Symbol=CD14 Monocyte differentiation antigen CD14 precursor	9606	0.733487725257874	0.0212567467242479	1.26362669467926	0.909088611602783	0.55361533164978	1.50641715526581	0.680231273174286	0.0506307780742645	1.47250735759735
88	6.07	6.07	23.7499997019768	IPI:IPI00027827.2	Gene_Symbol=SOD3 Extracellular superoxide dismutase [Cu-Zn] precursor	9606	1.68445205688477	0.328646093606949	4.16067171096802	2.07141518592834	0.0902775526046753	2.55784344673157	1.613436460495	0.486110150814056	6.83086252212524
89	6.03	10.03	32.3404252529144	IPI:IPI00784627.1	Gene_Symbol=- Putative uncharacterized protein	9606	2.47457575798035	0.302095919847488	8.37318134307861	1.39206421375275	0.666512846946716	7.22339582443237	1.57392692565918	0.481374651193619	5.07213544845581
89	0.01	8.04	37.1308028697968	IPI:IPI00784711.1	Gene_Symbol=- Putative uncharacterized protein	9606
89	0	11.4	32.051283121109	IPI:IPI00719373.1	Gene_Symbol=IGL@ IGL@ protein	9606
89	0	10	39.484977722168	IPI:IPI00829640.1	Gene_Symbol=IGL@ IGL@ protein	9606
89	0	10	34.8936170339584	IPI:IPI00745660.2	Gene_Symbol=IGL@ IGL@ protein	9606
89	0	10	28.7553638219833	IPI:IPI00852577.1	Gene_Symbol=IGLC1 IGLC1 protein	9606
89	0	10	28.3898293972015	IPI:IPI00785164.1	Gene_Symbol=- Putative uncharacterized protein	9606
89	0	10	28.3898293972015	IPI:IPI00784983.1	Gene_Symbol=- Putative uncharacterized protein	9606
89	0	10	28.3898293972015	IPI:IPI00784713.1	Gene_Symbol=- Putative uncharacterized protein	9606
89	0	10	28.6324799060822	IPI:IPI00784589.1	Gene_Symbol=- Putative uncharacterized protein DKFZp781M0386	9606
90	6.02	6.02	16.0756498575211	IPI:IPI00329775.7	Gene_Symbol=CPB2 Isoform 1 of Carboxypeptidase B2 precursor	9606	1.15722501277924	0.651704251766205	2.08053684234619	0.943497359752655	0.8518146276474	2.0332977771759	0.901691019535065	0.751428306102753	2.10178804397583
91	6	6.23	9.94764417409897	IPI:IPI00743766.2	Gene_Symbol=FETUB Fetuin-B precursor	9606	0.697101771831512	0.0576500035822392	1.47676634788513	0.442229270935059	0.188635528087616	5.98090028762817	0.415820062160492	0.0272384025156498	1.88937890529633
91	0	4.23	8.51735025644302	IPI:IPI00553061.1	Gene_Symbol=FETUB GUGU gamma form	9606
91	0	4.23	7.82608687877655	IPI:IPI00552199.3	Gene_Symbol=FETUB GUGU beta form	9606
92	6	6	18.4426233172417	IPI:IPI00020019.1	Gene_Symbol=ADIPOQ Adiponectin precursor	9606	1.27506649494171	0.339743375778198	1.97928249835968	1.30888187885284	0.469308018684387	2.82015132904053	1.58652937412262	0.300691038370132	3.24518442153931
93	5.56	5.62	13.0160957574844	IPI:IPI00027235.1	Gene_Symbol=ATRN Isoform 1 of Attractin precursor	9606	0.669874429702759	0.041758194565773	1.45700812339783	0.602374792098999	0.046190220862627	1.63714599609375	0.597719609737396	0.00233317539095879	1.23061847686768
93	0	5.62	14.2295598983765	IPI:IPI00162735.3	Gene_Symbol=ATRN Isoform 2 of Attractin precursor	9606
93	0	5.62	10.4059040546417	IPI:IPI00218460.6	Gene_Symbol=ATRN Isoform 3 of Attractin precursor	9606
94	5.44	6.69	63.9999985694885	IPI:IPI00387116.1	Gene_Symbol=- Ig kappa chain V-III region NG9 precursor (Fragment)	9606	7.85558938980103	0.00124344555661082	1.72691142559052	4.09283065795898	0.00164066185243428	1.50738275051117	2.89453721046448	0.00767082348465919	1.69394814968109
94	0	16.38	62.1276617050171	IPI:IPI00761125.2	Gene_Symbol=IGKC IGKC protein	9606
94	0	10.33	59.2436969280243	IPI:IPI00879329.1	Gene_Symbol=IGKV3-20 Anti-(ED-B) scFV (Fragment)	9606
94	0	7.24	65.8914744853973	IPI:IPI00384576.1	Gene_Symbol=- Ig kappa chain V-III region HIC precursor	9606
94	0	7.24	65.8914744853973	IPI:IPI00030205.3	Gene_Symbol=IGKV3-20 Ig kappa chain V-III region HAH precursor	9606
94	0	6.36	60.550457239151	IPI:IPI00387117.5	Gene_Symbol=IGKV3D-20 Ig kappa chain V-III region Ti	9606
94	0	5.55	68.8073396682739	IPI:IPI00387115.1	Gene_Symbol=- Ig kappa chain V-III region SIE	9606
94	0	4.7	69.7247684001923	IPI:IPI00385252.1	Gene_Symbol=- Ig kappa chain V-III region GOL	9606
95	5.43	5.43	19.3548381328583	IPI:IPI00004373.1	Gene_Symbol=MBL2 Mannose-binding protein C precursor	9606	0.601688742637634	0.048521351069212	1.6516170501709	0.886058747768402	0.0753789693117142	1.15477871894836	0.652896165847778	0.306861817836761	3.01719522476196
96	5.32	5.32	22.9437232017517	IPI:IPI00643948.2	Gene_Symbol=C1QB Complement component 1, q subcomponent, B chain	9606	1.36095833778381	0.088599905371666	1.48300850391388	1.30542504787445	0.16609825193882	1.5930380821228	1.09872007369995	0.532784640789032	1.53147292137146
96	0	5.32	20.9486171603203	IPI:IPI00477992.1	Gene_Symbol=C1QB complement component 1, q subcomponent, B chain precursor	9606
97	5.27	5.27	32.2632431983948	IPI:IPI00019359.3	Gene_Symbol=KRT9 Keratin, type I cytoskeletal 9	9606	1.16306102275848	0.574009895324707	1.98558986186981	1.06082546710968	0.81962925195694	1.96067774295807	1.23039126396179	0.665282130241394	3.97496438026428
98	5.25	6.98	40.5172407627106	IPI:IPI00829956.1	Gene_Symbol=- Rheumatoid factor C6 light chain (Fragment)	9606	5.78571557998657	0.1717189848423	476.500061035156	4.22255182266235	0.209358215332031	515.762329101563	3.18601369857788	0.149711802601814	34.0460014343262
98	0	5.29	33.8983058929443	IPI:IPI00829912.1	Gene_Symbol=IGKV1-5 Ig kappa chain V-I region HK102 precursor	9606
98	0	5.15	32.4074059724808	IPI:IPI00387026.1	Gene_Symbol=- Ig kappa chain V-I region EU	9606
99	5.16	5.16	13.9966279268265	IPI:IPI00009865.2	Gene_Symbol=KRT10 Keratin, type I cytoskeletal 10	9606	0.853038787841797	0.587321102619171	2.90807890892029	0.75138247013092	0.486611008644104	4.27927589416504	1.33610844612122	0.175273329019547	1.83045721054077
100	5.05	5.32	8.0378457903862	IPI:IPI00759754.1	Gene_Symbol=TTN Isoform 1 of Titin	9606	0.957550525665283	0.811514437198639	1.45418703556061	0.862441062927246	0.529874444007874	1.62261509895325	1.03910052776337	0.878475308418274	1.67635405063629
100	0	5.32	8.0089345574379	IPI:IPI00759542.1	Gene_Symbol=TTN Isoform 8 of Titin	9606
100	0	5.33	8.34455341100693	IPI:IPI00749039.2	Gene_Symbol=TTN titin isoform N2-A	9606
100	0	5.32	8.01272690296173	IPI:IPI00023283.3	Gene_Symbol=TTN Isoform 2 of Titin	9606
100	0	5.31	8.15112292766571	IPI:IPI00179357.2	Gene_Symbol=TTN Isoform 7 of Titin	9606
100	0	5.31	8.14471542835236	IPI:IPI00759637.1	Gene_Symbol=TTN Isoform 4 of Titin	9606
100	0	5.22	8.07294845581055	IPI:IPI00759613.1	Gene_Symbol=TTN Isoform 5 of Titin	9606
100	0	4.48	8.51240456104279	IPI:IPI00412307.8	Gene_Symbol=TTN 2268 kDa protein	9606
100	0	3.95	8.47407653927803	IPI:IPI00375499.2	Gene_Symbol=TTN titin isoform novex-2	9606
100	0	3.95	8.43591764569283	IPI:IPI00375498.2	Gene_Symbol=TTN titin isoform novex-1	9606
100	0	3.95	8.3562359213829	IPI:IPI00455173.4	Gene_Symbol=TTN Isoform 3 of Titin	9606
101	4.88	4.89	14.070351421833	IPI:IPI00021727.1	Gene_Symbol=C4BPA C4b-binding protein alpha chain precursor	9606	1.0143917798996	0.947362005710602	1.88561701774597	1.11833918094635	0.73535418510437	2.6104633808136	1.26300311088562	0.428992748260498	2.25832438468933
101	0	3.31	10.2941177785397	IPI:IPI00872510.1	Gene_Symbol=C4BPA Uncharacterized protein C4BPA	9606
102	4.85	4.88	11.2426042556763	IPI:IPI00064667.4	Gene_Symbol=CNDP1 Beta-Ala-His dipeptidase precursor	9606	0.729875385761261	0.00745671940967441	1.12486243247986	0.540688931941986	0.0151597466319799	1.39033222198486	0.489728838205338	0.0278897620737553	1.68884468078613
102	0	2.85	6.12903237342834	IPI:IPI00749466.1	Gene_Symbol=CNDP1 35 kDa protein	9606
103	4.56	6.64	21.4559391140938	IPI:IPI00011695.8	Gene_Symbol=PRSS2 Protease serine 2 isoform B	9606	0.975130617618561	0.926356673240662	1.80751979351044	0.663321316242218	0.0107473004609346	1.33976006507874	0.707689464092255	0.107686817646027	1.54646325111389
103	0	6.64	19.4331988692284	IPI:IPI00815665.1	Gene_Symbol=PRSS1 PRSS1 protein	9606
103	0	4.03	7.8740157186985	IPI:IPI00169276.2	Gene_Symbol=- Trypsinogen C	9606
103	0	4.03	8.09716582298279	IPI:IPI00011694.1	Gene_Symbol=PRSS1 Trypsin-1 precursor	9606
104	4.32	6.18	44.8275864124298	IPI:IPI00829653.1	Gene_Symbol=- Uncharacterized protein ENSP00000374812	9606	3.99485540390015			1.27566945552826			2.90351271629334
104	0	6.18	44.8275864124298	IPI:IPI00784430.3	Gene_Symbol=IGKV3D-11 Similar to Ig kappa chain V-III region VG precursor	9606
104	0	4.96	45.762711763382	IPI:IPI00816799.1	Gene_Symbol=- Rheumatoid factor D5 light chain (Fragment)	9606
105	4.15	4.15	8.43373462557793	IPI:IPI00003590.2	Gene_Symbol=QSOX1 Isoform 1 of Sulfhydryl oxidase 1 precursor	9606	0.977172672748566	0.949157536029816	2.33965516090393	1.45934188365936	0.291842460632324	2.22666382789612	1.15841257572174	0.761584162712097	3.10539031028748
106	4.14	4.14	17.0666664838791	IPI:IPI00021440.1	Gene_Symbol=ACTG1;PSPHL Actin, cytoplasmic 2	9606	1.24526023864746	0.428971439599991	2.14947509765625	1.58916008472443	0.119093433022499	1.97588574886322	1.01664996147156	0.890844762325287	1.42207372188568
106	0	4.14	17.0666664838791	IPI:IPI00021439.1	Gene_Symbol=ACTB Actin, cytoplasmic 1	9606
106	0	2.14	14.3617019057274	IPI:IPI00025416.3	Gene_Symbol=ACTG2 Actin, gamma-enteric smooth muscle	9606
106	0	2.14	14.3236070871353	IPI:IPI00023006.1	Gene_Symbol=ACTC1 Actin, alpha cardiac muscle 1	9606
106	0	2.14	14.3236070871353	IPI:IPI00021428.1	Gene_Symbol=ACTA1 Actin, alpha skeletal muscle	9606
106	0	2.14	14.3236070871353	IPI:IPI00008603.1	Gene_Symbol=ACTA2 Actin, aortic smooth muscle	9606
106	0	2.14	14.3274858593941	IPI:IPI00878173.1	Gene_Symbol=ACTA1 Actin, alpha 1, skeletal muscle	9606
106	0	2.14	15.2249127626419	IPI:IPI00514530.5	Gene_Symbol=ACTA1 Uncharacterized protein ACTA1	9606
106	0	2.14	17.3228353261948	IPI:IPI00414057.3	Gene_Symbol=ACTA1 Actin alpha 1 skeletal muscle protein	9606
107	4.12	6.37	29.3532341718674	IPI:IPI00020091.1	Gene_Symbol=ORM2 Alpha-1-acid glycoprotein 2 precursor	9606	2.12756657600403	0.0908479914069176	2.86418294906616	1.89322757720947	0.161286443471909	3.52891564369202	3.47903084754944	0.0801724493503571	5.04291534423828
108	4.11	4.11	7.08117410540581	IPI:IPI00744685.2	Gene_Symbol=BTD Uncharacterized protein BTD (Fragment)	9606	0.731112957000732	0.408279478549957	3.66285586357117	0.664406836032867	0.071063406765461	1.64185059070587	0.53960508108139	0.384091228246689	11.0342435836792
108	0	4.11	7.55064487457275	IPI:IPI00218413.2	Gene_Symbol=BTD biotinidase precursor	9606
109	4.1	4.32	22.2049683332443	IPI:IPI00220327.3	Gene_Symbol=KRT1 Keratin, type II cytoskeletal 1	9606	2.23116040229797	0.0922607779502869	4.42906618118286	2.50307559967041	0.173806220293045	26.1621036529541	2.7839183807373	0.0428872667253017	2.40540480613709
110	4.08	4.08	21.9178080558777	IPI:IPI00032293.1	Gene_Symbol=CST3 Cystatin-C precursor	9606	1.67082965373993	0.0845846906304359	1.90168607234955	1.93873035907745	0.0140358805656433	1.50292325019836	2.07881045341492	0.0227950625121593	1.71340382099152
111	4.02	5.17	17.2131150960922	IPI:IPI00470652.1	Gene_Symbol=- Single-chain Fv (Fragment)	9606
111	0	4	23.9316239953041	IPI:IPI00830130.1	Gene_Symbol=- Rheumatoid factor RF-ET7	9606
111	0	4	25.6410270929337	IPI:IPI00829701.1	Gene_Symbol=- Uncharacterized protein ENSP00000375014	9606
112	4	134.13	56.7087173461914	IPI:IPI00032258.4	Gene_Symbol=C4A;C4B Complement C4-A precursor	9606	0.93575793504715	0.6850226521492	1.5254715681076	0.693981945514679	0.204859554767609	1.95484578609467	0.582675158977509	0.126059755682945	2.17616581916809
112	0	138.09	57.454127073288	IPI:IPI00643525.1	Gene_Symbol=C4A Complement component 4A	9606
112	0	134.13	56.0206413269043	IPI:IPI00654875.1	Gene_Symbol=C4B Complement C4-B precursor	9606
113	4	21.71	32.4324309825897	IPI:IPI00418153.1	Gene_Symbol=IGHM Putative uncharacterized protein DKFZp686I15212	9606	3.15064692497253	0.271993458271027	764.214294433594	1.93142950534821	0.32111456990242	101.20580291748	1.4233226776123	0.471581280231476	60.4354209899902
113	0.06	19.78	34.548944234848	IPI:IPI00472345.1	Gene_Symbol=IGHG3 IGHG3 protein	9606
113	0.01	25.14	45.2025592327118	IPI:IPI00448938.1	Gene_Symbol=IGHG1 IGHG1 protein	9606
113	0.01	19.73	37.1316313743591	IPI:IPI00168728.1	Gene_Symbol=IGHM FLJ00385 protein (Fragment)	9606
113	0	21.71	34.2967242002487	IPI:IPI00784894.1	Gene_Symbol=- Putative uncharacterized protein	9606
113	0	19.71	39.0134543180466	IPI:IPI00829850.1	Gene_Symbol=IGHG3 Protein	9606
113	0	19.71	39.1930848360062	IPI:IPI00829940.1	Gene_Symbol=IGHG3 Uncharacterized protein IGHG3 (Fragment)	9606
113	0	19.71	41.7127072811127	IPI:IPI00829716.1	Gene_Symbol=IGHG3 Uncharacterized protein IGHG3 (Fragment)	9606
113	0	19.71	44.0318316221237	IPI:IPI00827754.2	Gene_Symbol=IGHG3 C gamma 3	9606
113	0	15.71	39.5480215549469	IPI:IPI00830033.1	Gene_Symbol=IGHM Full-length cDNA clone CS0DI019YF20 of Placenta of Homo sapiens (Fragment)	9606
113	0	2	25.984251499176	IPI:IPI00827627.1	Gene_Symbol=- Vh1-D-J3-region (Fragment)	9606
114	4	5.4	30.6306302547455	IPI:IPI00385985.1	Gene_Symbol=- Ig lambda chain V-III region LOI	9606	9999			9999			9999
114	0.12	12.12	34.042552113533	IPI:IPI00450309.1	Gene_Symbol=IGL@ IGL@ protein	9606
114	0.05	12.05	33.4745764732361	IPI:IPI00719452.1	Gene_Symbol=IGL@ IGL@ protein	9606
114	0.03	12.06	37.4468088150024	IPI:IPI00555945.1	Gene_Symbol=IGL@ IGL@ protein	9606
114	0.02	12.02	37.0833337306976	IPI:IPI00382938.3	Gene_Symbol=IGLV4-3 IGLV4-3 protein	9606
114	0	13.4	34.1880351305008	IPI:IPI00785050.1	Gene_Symbol=- Putative uncharacterized protein	9606
114	0	12.03	42.7966088056564	IPI:IPI00785200.1	Gene_Symbol=- Putative uncharacterized protein	9606
114	0	2.8	28.8888901472092	IPI:IPI00880175.1	Gene_Symbol=IGLL1 19 kDa protein	9606
115	4	4.01	6.54949098825455	IPI:IPI00242956.4	Gene_Symbol=FCGBP IgGFc-binding protein precursor	9606	1.07600450515747	0.616686165332794	3.8743302822113	1.10588753223419	0.674116730690002	9.73873710632324	0.745205998420715	0.312598943710327	7.3749475479126
115	0	4.01	8.27361568808556	IPI:IPI00788189.1	Gene_Symbol=FCGBP similar to Fc fragment of IgG binding protein	9606
116	4	4	6.80786669254303	IPI:IPI00007240.2	Gene_Symbol=F13B Coagulation factor XIII B chain precursor	9606	1.5818076133728	0.591127991676331	2413.82373046875	1.26138532161713	0.453561514616013	12.7894487380981	2.45450162887573	0.477498173713684	41345.53125
117	4	4	13.1428569555283	IPI:IPI00884107.1	Gene_Symbol=HBB Beta-globin gene from a thalassemia patient	9606	4.03695964813232	0.196255654096603	23.1766223907471	1.83090221881866	0.123787380754948	2.75150585174561	2.20069694519043	0.336160153150558	14.9363861083984
117	0	4	20.7207202911377	IPI:IPI00796636.9	Gene_Symbol=HBB Mutant beta globin	9606
117	0	4	15.6462579965591	IPI:IPI00654755.3	Gene_Symbol=HBB Hemoglobin subunit beta	9606
117	0.06	2.06	22.9885056614876	IPI:IPI00853641.1	Gene_Symbol=HBE1 Uncharacterized protein HBE1	9606
117	0.06	2.06	13.6054426431656	IPI:IPI00217471.3	Gene_Symbol=HBE1 Hemoglobin subunit epsilon	9606
117	0.01	2.01	19.7080299258232	IPI:IPI00657911.2	Gene_Symbol=HBG2 Gamma-globin	9606
117	0.01	2.01	12.5	IPI:IPI00816618.1	Gene_Symbol=HBG2 Hemoglobin gamma-G (Fragment)	9606
117	0.01	2.01	12.9251703619957	IPI:IPI00554676.2	Gene_Symbol=HBG2;HBG1 Hemoglobin subunit gamma-2	9606
117	0	2	13.2947981357574	IPI:IPI00830113.2	Gene_Symbol=HBB 19 kDa protein	9606
117	0	2	21.9047620892525	IPI:IPI00829896.1	Gene_Symbol=HBD Hemoglobin Lepore-Baltimore (Fragment)	9606
117	0	2	22.115384042263	IPI:IPI00791558.1	Gene_Symbol=HBB Delta-hemoglobin	9606
117	0	2	16.3120567798615	IPI:IPI00657660.1	Gene_Symbol=HBB Hemoglobin delta-beta fusion protein	9606
117	0	2	15.6462579965591	IPI:IPI00473011.3	Gene_Symbol=HBB;HBD Hemoglobin subunit delta	9606
117	0	2	11.4942528307438	IPI:IPI00884436.1	Gene_Symbol=- Similar to Beta-hemoglobin	9606
117	0	2	25	IPI:IPI00815947.1	Gene_Symbol=HBB Truncated beta-globin (Fragment)	9606
117	0	2	6.32911399006844	IPI:IPI00749035.1	Gene_Symbol=HBG2 Gamma-G globin	9606
117	0	2	6.32911399006844	IPI:IPI00744503.1	Gene_Symbol=HBG1 17 kDa protein	9606
117	0	2	6.80272132158279	IPI:IPI00220706.10	Gene_Symbol=HBG1 Hemoglobin subunit gamma-1	9606
118	3.9	3.99	11.3300487399101	IPI:IPI00745872.2	Gene_Symbol=ALB Isoform 1 of Serum albumin precursor	9606	1.72408366203308	0.374643743038177	5.29078102111816	0.834918141365051	0.695845127105713	3.7938232421875	1.4882218837738	0.425002813339233	3.95000171661377
118	0	3.99	11.0047847032547	IPI:IPI00022434.4	Gene_Symbol=ALB Uncharacterized protein ALB	9606
118	0	3.89	9.514170140028	IPI:IPI00878517.1	Gene_Symbol=ALB 56 kDa protein	9606
118	0	3.89	9.11270976066589	IPI:IPI00384697.2	Gene_Symbol=ALB Isoform 2 of Serum albumin precursor	9606
118	0	2.1	9.59595963358879	IPI:IPI00216773.4	Gene_Symbol=ALB ALB protein	9606
119	3.82	3.83	7.65201523900032	IPI:IPI00024284.4	Gene_Symbol=HSPG2 Basement membrane-specific heparan sulfate proteoglycan core protein precursor	9606	1.17356407642365	0.285062044858933	2.65576863288879	2.03495216369629	0.519705712795258	14826.2998046875	1.64552927017212	0.543026506900787	1404.31420898438
120	3.77	25.63	20.8502024412155	IPI:IPI00025426.2	Gene_Symbol=PZP Pregnancy zone protein precursor	9606	0.768238246440887	0.309155970811844	1.98747551441193	0.458143770694733	0.0387851409614086	2.02318000793457	0.480626910924912	0.00376375438645482	1.32775568962097
120	0	25.63	21.7665612697601	IPI:IPI00748437.2	Gene_Symbol=PZP Uncharacterized protein PZP	9606
121	3.53	3.58	4.69416789710522	IPI:IPI00296534.1	Gene_Symbol=FBLN1 Isoform D of Fibulin-1 precursor	9606	0.9880251288414	0.971449792385101	30.293794631958	0.647079229354858	0.301068127155304	16.941349029541	0.724943220615387	0.424522548913956	24.9529571533203
121	0	1.58	3.41394022107124	IPI:IPI00218803.2	Gene_Symbol=FBLN1 Isoform B of Fibulin-1 precursor	9606
122	3.3	3.3	10.7692308723927	IPI:IPI00165972.3	Gene_Symbol=CFD Complement factor D preproprotein	9606	1.55921518802643	0.216655775904655	7.37768697738647	1.25267481803894	0.583734571933746	41.8985176086426	1.37841391563416	0.024736599996686	1.17178320884705
123	3.18	3.18	8.27067643404007	IPI:IPI00008494.4	Gene_Symbol=ICAM1 Intercellular adhesion molecule 1 precursor	9606	1.42247354984283			0.78414648771286			1.6274733543396
123	0	3.11	7.29166641831398	IPI:IPI00642425.1	Gene_Symbol=ICAM1 Cell surface glycoprotein	9606
124	3.14	9.89	31.6872417926788	IPI:IPI00218949.1	Gene_Symbol=CFHR2 Isoform Short of Complement factor H-related protein 2 precursor	9606	1.35385644435883	0.172530099749565	1.86922240257263	1.2363543510437	0.165341809391975	1.53109812736511	1.39084100723267	0.0319417752325535	1.29690968990326
124	0	9.89	28.5185188055038	IPI:IPI00006154.1	Gene_Symbol=CFHR2 Isoform Long of Complement factor H-related protein 2 precursor	9606
125	3.11	3.12	22.4137932062149	IPI:IPI00007221.1	Gene_Symbol=SERPINA5 Plasma serine protease inhibitor precursor	9606	1.19603490829468	0.385706156492233	2.01305079460144	0.531616628170013	0.130267783999443	2.97692394256592	0.905555546283722	0.636709749698639	2.16868376731873
126	3.03	3.07	13.6427566409111	IPI:IPI00292218.4	Gene_Symbol=MST1 Hepatocyte growth factor-like protein precursor	9606	1.12019383907318	0.570889592170715	1.76702153682709	1.34867370128632	0.127032220363617	1.57471883296967	1.33090138435364	0.0606787614524364	1.36308360099792
126	0.04	1.64	8.11287462711334	IPI:IPI00384647.1	Gene_Symbol=MST1 Hepatocyte growth factor-like protein homolog	9606
127	2.98	3.66	15.0403514504433	IPI:IPI00655927.1	Gene_Symbol=PRG4 Isoform B of Proteoglycan-4 precursor	9606	1.09127402305603	0.575429081916809	1.43477237224579	1.25819504261017	0.276074975728989	1.59858512878418	1.12433326244354	0.627211570739746	1.75160181522369
127	0	3.66	14.6011397242546	IPI:IPI00024825.2	Gene_Symbol=PRG4 Isoform A of Proteoglycan-4 precursor	9606
127	0	3.65	17.8992494940758	IPI:IPI00656111.1	Gene_Symbol=PRG4 Isoform E of Proteoglycan-4 precursor	9606
127	0	3.63	13.8133719563484	IPI:IPI00656092.1	Gene_Symbol=PRG4 Isoform F of Proteoglycan-4 precursor	9606
127	0	3.63	14.3401980400085	IPI:IPI00655976.1	Gene_Symbol=PRG4 Isoform C of Proteoglycan-4 precursor	9606
127	0	3.63	14.8031502962112	IPI:IPI00655676.1	Gene_Symbol=PRG4 Isoform D of Proteoglycan-4 precursor	9606
128	2.96	2.96	11.2798273563385	IPI:IPI00296176.2	Gene_Symbol=F9 Coagulation factor IX precursor	9606	0.773748397827148	0.044555552303791	1.27729737758636	0.961956560611725	0.704245865345001	1.34373235702515	0.92892587184906	0.67235392332077	1.65267944335938
128	0	2	12.1212117373943	IPI:IPI00816532.1	Gene_Symbol=F9 Coagulation factor IX (Fragment)	9606
129	2.92	2.92	10.0619196891785	IPI:IPI00016334.2	Gene_Symbol=MCAM Isoform 1 of Cell surface glycoprotein MUC18 precursor	9606	0.441503375768662	0.0326952114701271	1.70569634437561	0.648982644081116	0.173962935805321	4.6629638671875	0.499875128269196	0.508535325527191	8516.568359375
130	2.74	3.9	33.3333343267441	IPI:IPI00385614.1	Gene_Symbol=- Ig kappa chain V-I region WAT	9606	37.5314331054688	0.0190946739166975	8.90835285186768	11.1976041793823	0.0351073704659939	7.39446687698364	13.5260038375854	0.02483662776649	6.04958915710449
130	0	17.8	52.542370557785	IPI:IPI00472961.2	Gene_Symbol=IGKC IGKC protein	9606
130	0	16.1	58.8983058929443	IPI:IPI00784661.1	Gene_Symbol=- Putative uncharacterized protein	9606
130	0	14.94	39.7959172725677	IPI:IPI00807459.1	Gene_Symbol=IGKC IGKC protein	9606
130	0	4.85	28.7037044763565	IPI:IPI00003469.1	Gene_Symbol=- Ig kappa chain V-I region WEA	9606
130	0	3.7	23.1481477618217	IPI:IPI00827485.1	Gene_Symbol=- BRE (Fragment)	9606
130	0	3.7	23.1481477618217	IPI:IPI00387099.1	Gene_Symbol=- Ig kappa chain V-I region Rei	9606
130	0	3.7	23.1481477618217	IPI:IPI00387022.1	Gene_Symbol=- Ig kappa chain V-I region AG	9606
130	0	3.16	37.9844963550568	IPI:IPI00385556.1	Gene_Symbol=- Ig kappa chain V-I region Daudi precursor	9606
130	0	3.16	28.7037044763565	IPI:IPI00387094.1	Gene_Symbol=- Ig kappa chain V-I region Hau	9606
130	0	3.15	35.5932205915451	IPI:IPI00854582.1	Gene_Symbol=- Uncharacterized protein ENSP00000374793	9606
130	0	3.15	38.8888895511627	IPI:IPI00829980.2	Gene_Symbol=- Myosin-reactive immunoglobulin light chain variable region (Fragment)	9606
130	0	3.15	35.5932205915451	IPI:IPI00829804.1	Gene_Symbol=- 13 kDa protein	9606
130	0	3.15	32.5581401586533	IPI:IPI00024134.1	Gene_Symbol=IGKC Ig kappa chain V-I region Walker precursor	9606
130	0	3.15	20.3389823436737	IPI:IPI00830122.1	Gene_Symbol=- A30	9606
130	0	3.15	20.3389823436737	IPI:IPI00829699.1	Gene_Symbol=- V(k)3 sequence of NG9 gene from fetal liver DNA precursor	9606
130	0	3.15	20.5128207802773	IPI:IPI00743963.1	Gene_Symbol=IGKC Ig kappa chain V-I region HK101 precursor (Fragment)	9606
130	0	3.15	22.2222223877907	IPI:IPI00398220.1	Gene_Symbol=- Myosin-reactive immunoglobulin light chain variable region (Fragment)	9606
130	0	3.15	22.4299058318138	IPI:IPI00384398.1	Gene_Symbol=- Myosin-reactive immunoglobulin light chain variable region (Fragment)	9606
130	0	2.04	37.9629641771317	IPI:IPI00387027.1	Gene_Symbol=- Ig kappa chain V-I region Gal	9606
130	0	2	16.666667163372	IPI:IPI00387101.1	Gene_Symbol=- Ig kappa chain V-I region Scw	9606
130	0	2	16.666667163372	IPI:IPI00387100.1	Gene_Symbol=- Ig kappa chain V-I region Roy	9606
130	0	2	15.5172407627106	IPI:IPI00382577.1	Gene_Symbol=- Kappa 1 light chain variable region (Fragment)	9606
130	0	2	15.2542367577553	IPI:IPI00003111.6	Gene_Symbol=LOC652694 Ig kappa chain V-I region AU	9606
131	2.7	25.12	50.2118647098541	IPI:IPI00645363.2	Gene_Symbol=IGHG1 Putative uncharacterized protein DKFZp686P15220	9606	5.01774311065674			2.57087397575378			1.68761610984802
131	0	2	50.8474588394165	IPI:IPI00829601.1	Gene_Symbol=- Similar to Immunglobulin heavy chain variable region	9606
131	0	2	10.4712039232254	IPI:IPI00163446.3	Gene_Symbol=IGHD IGHD protein	9606
131	0	2	21.0084035992622	IPI:IPI00854743.1	Gene_Symbol=- Uncharacterized protein ENSP00000375034	9606
132	2.69	2.69	18.4438034892082	IPI:IPI00025204.1	Gene_Symbol=CD5L CD5 antigen-like precursor	9606	2.22249269485474	0.0193759687244892	1.73866176605225	1.63036525249481	0.0945889130234718	1.90415477752686	1.60033595561981	0.214109525084496	2.59116625785828
133	2.61	2.61	9.69945341348648	IPI:IPI00884176.1	Gene_Symbol=F13A1 coagulation factor XIII A1 subunit precursor	9606	1.39897429943085	0.0747273862361908	1.46882367134094	1.07066237926483	0.674723148345947	1.48321652412415	1.06847715377808	0.79825496673584	1.88077092170715
133	0	2.61	9.69945341348648	IPI:IPI00297550.8	Gene_Symbol=F13A1 Coagulation factor XIII A chain precursor	9606
134	2.51	50.02	50.3957808017731	IPI:IPI00878609.1	Gene_Symbol=ITIH4 Protein	9606	0.8760786652565	0.252913415431976	1.29175126552582	0.865832626819611	0.501457214355469	1.63726270198822	0.928599178791046	0.670358419418335	1.49969029426575
134	0	39.94	53.2608687877655	IPI:IPI00878152.1	Gene_Symbol=ITIH4 71 kDa protein	9606
135	2.4	2.59	9.28571447730064	IPI:IPI00456484.3	Gene_Symbol=PDE4DIP Isoform 3 of Myomegalin	9606	0.629761517047882	0.261638581752777	2.67247724533081	0.643800258636475	0.440692782402039	4.17710542678833	0.659137427806854	0.473858565092087	4.32824230194092
135	0	2.59	7.87468254566193	IPI:IPI00642902.1	Gene_Symbol=PDE4DIP Isoform 4 of Myomegalin	9606
135	0	2.59	7.92838856577873	IPI:IPI00470939.4	Gene_Symbol=PDE4DIP Isoform 1 of Myomegalin	9606
135	0	2.59	12.477395683527	IPI:IPI00376888.8	Gene_Symbol=PDE4DIP Isoform 9 of Myomegalin	9606
135	0	2.58	11.3360323011875	IPI:IPI00401276.6	Gene_Symbol=PDE4DIP Isoform 7 of Myomegalin	9606
135	0	2.58	10.732714086771	IPI:IPI00643207.1	Gene_Symbol=PDE4DIP Isoform 6 of Myomegalin	9606
135	0	2.57	7.59717300534248	IPI:IPI00337544.7	Gene_Symbol=PDE4DIP Isoform 2 of Myomegalin	9606
135	0	1.7	7.95454531908035	IPI:IPI00788118.1	Gene_Symbol=LOC727942 similar to phosphodiesterase 4D interacting protein isoform 2	9606
136	2.4	2.4	20.4225346446037	IPI:IPI00853068.1	Gene_Symbol=HBA2;HBA1 Alpha 2 globin variant (Fragment)	9606	4.23402309417725			1.21807324886322			2.9085807800293
136	0	2.4	20.4225346446037	IPI:IPI00410714.5	Gene_Symbol=HBA2;HBA1 Hemoglobin subunit alpha	9606
137	2.38	2.38	19.9095025658607	IPI:IPI00844400.1	Gene_Symbol=C1QA 23 kDa protein	9606	0.898145437240601	0.599257290363312	1.79259955883026	0.902476727962494	0.433956533670425	1.43670845031738	0.693773984909058	0.242475092411041	2.22848629951477
137	0	2.38	17.9591834545136	IPI:IPI00022392.1	Gene_Symbol=C1QA Complement C1q subcomponent subunit A precursor	9606
138	2.38	2.38	15.2777776122093	IPI:IPI00219583.1	Gene_Symbol=SHBG Isoform 2 of Sex hormone-binding globulin precursor	9606	0.630532205104828	0.0189181994646788	1.31903457641602	0.576885402202606	0.13821505010128	2.67850756645203	0.454281449317932	0.247999384999275	8.20219612121582
138	0	2.38	11.6915419697762	IPI:IPI00023019.1	Gene_Symbol=SHBG Isoform 1 of Sex hormone-binding globulin precursor	9606
139	2.26	4.73	6.81920126080513	IPI:IPI00022937.4	Gene_Symbol=F5 Coagulation factor V	9606	0.843902230262756	0.673808455467224	3.19691371917725	1.07464194297791	0.691763162612915	1.68940019607544	1.40834033489227	0.1930001527071	1.91825389862061
139	0	4.72	7.23920837044716	IPI:IPI00478809.3	Gene_Symbol=F5 Coagulation factor V precursor	9606
140	2.25	2.25	8.95310267806053	IPI:IPI00644296.1	Gene_Symbol=TNXB Tenascin XB	9606	1.3564475774765	0.665940463542938	13.6985101699829	1.00116693973541	0.999227941036224	95.6841354370117	1.11089539527893	0.889294445514679	17.6842079162598
140	0.05	2.24	10.538586974144	IPI:IPI00025276.1	Gene_Symbol=TNXB Isoform XB of Tenascin-X precursor	9606
140	0.02	2.21	9.77145507931709	IPI:IPI00743248.5	Gene_Symbol=TNXB DJ34F7.1.1	9606
141	2.11	2.11	9.375	IPI:IPI00073777.1	Gene_Symbol=PLXDC2 Isoform 2 of Plexin domain-containing protein 2 precursor	9606	0.528004944324493			0.705082058906555			0.773216545581818
141	0	2.11	8.50661620497704	IPI:IPI00044369.2	Gene_Symbol=PLXDC2 Isoform 1 of Plexin domain-containing protein 2 precursor	9606
142	2.1	2.11	19.5286199450493	IPI:IPI00290078.5	Gene_Symbol=KRT4 keratin 4	9606	0.841178715229034			0.900848507881165			1.08601677417755
142	0.05	2.05	13.2978722453117	IPI:IPI00300725.7	Gene_Symbol=KRT6A Keratin, type II cytoskeletal 6A	9606
142	0.05	2.05	10.283687710762	IPI:IPI00299145.9	Gene_Symbol=KRT6C Keratin, type II cytoskeletal 6C	9606
142	0.05	2.05	10.283687710762	IPI:IPI00293665.8	Gene_Symbol=KRT6B Keratin, type II cytoskeletal 6B	9606
142	0	2.11	17.0491799712181	IPI:IPI00797452.1	Gene_Symbol=KRT4 33 kDa protein	9606
142	0	2.01	13.7984499335289	IPI:IPI00021304.1	Gene_Symbol=KRT2 Keratin, type II cytoskeletal 2 epidermal	9606
142	0	2	16.560509800911	IPI:IPI00796330.1	Gene_Symbol=KRT6A 18 kDa protein	9606
143	2.09	2.09	20.9756091237068	IPI:IPI00796246.1	Gene_Symbol=LGALS3BP 22 kDa protein	9606	1.4930716753006			1.32110202312469			0.446323931217194
143	0	2.05	8.5470087826252	IPI:IPI00023673.1	Gene_Symbol=LGALS3BP Galectin-3-binding protein precursor	9606
143	0	2	10.8974359929562	IPI:IPI00794873.1	Gene_Symbol=LGALS3BP 16 kDa protein	9606
144	2.07	3.22	33.3333343267441	IPI:IPI00003470.1	Gene_Symbol=- Ig kappa chain V-I region Wes	9606	13.6423225402832			7.90256071090698			8.37257480621338
144	0	16.1	49.5762705802917	IPI:IPI00430847.1	Gene_Symbol=IGKC IGKC protein	9606
144	0	3.15	20.3389823436737	IPI:IPI00829650.1	Gene_Symbol=- Similar to Ig kappa chain V-I region HK101 precursor	9606
145	2.05	2.05	12.3076923191547	IPI:IPI00796435.1	Gene_Symbol=CA1 22 kDa protein	9606	0.550366580486298			0.650161325931549			0.302531063556671
145	0	2.05	9.19540226459503	IPI:IPI00215983.3	Gene_Symbol=CA1 Carbonic anhydrase 1	9606
146	2.04	2.04	9.93031337857246	IPI:IPI00479471.2	Gene_Symbol=SPATA13 Spermatogenesis associated 13	9606	2.74134612083435	0.0201506707817316	2.0312807559967	2.93680953979492	0.0100477943196893	1.80020582675934	3.23053455352783	0.149072825908661	6.908203125
146	0	2.04	8.74233096837997	IPI:IPI00043546.5	Gene_Symbol=SPATA13 Spermatogenesis-associated protein 13	9606
147	2.04	2.04	10.2749638259411	IPI:IPI00828192.1	Gene_Symbol=CD44 Isoform 17 of CD44 antigen precursor	9606	0.682001411914825			0.861059129238129			0.613976061344147
147	0	2.04	9.67302471399307	IPI:IPI00828117.1	Gene_Symbol=CD44 Isoform 5 of CD44 antigen precursor	9606
147	0	2.04	10.1573683321476	IPI:IPI00828064.1	Gene_Symbol=CD44 Isoform 6 of CD44 antigen precursor	9606
147	0	2.04	10.6287427246571	IPI:IPI00828056.1	Gene_Symbol=CD44 Isoform 16 of CD44 antigen precursor	9606
147	0	2.04	9.9579244852066	IPI:IPI00827658.1	Gene_Symbol=CD44 Isoform 7 of CD44 antigen precursor	9606
147	0	2.04	9.98593494296074	IPI:IPI00827650.1	Gene_Symbol=CD44 Isoform 3 of CD44 antigen precursor	9606
147	0	2.04	10.5185188353062	IPI:IPI00827555.1	Gene_Symbol=CD44 Isoform 9 of CD44 antigen precursor	9606
147	0	2.04	10.1573683321476	IPI:IPI00418465.4	Gene_Symbol=CD44 Isoform 4 of CD44 antigen precursor	9606
147	0	2.04	9.56873297691345	IPI:IPI00305064.1	Gene_Symbol=CD44 Isoform CD44 of CD44 antigen precursor	9606
147	0	2.04	7.56676569581032	IPI:IPI00827795.1	Gene_Symbol=CD44 Isoform 8 of CD44 antigen precursor	9606
147	0	2	13.9860138297081	IPI:IPI00827893.1	Gene_Symbol=CD44 Isoform 11 of CD44 antigen precursor	9606
147	0	2	12.1703863143921	IPI:IPI00419219.3	Gene_Symbol=CD44 Isoform 10 of CD44 antigen precursor	9606
147	0	2	13.6054426431656	IPI:IPI00828108.1	Gene_Symbol=CD44 Isoform 15 of CD44 antigen precursor	9606
147	0	2	9.41176488995552	IPI:IPI00827982.1	Gene_Symbol=CD44 Isoform 13 of CD44 antigen precursor	9606
147	0	2	10.1010099053383	IPI:IPI00827937.1	Gene_Symbol=CD44 Isoform 14 of CD44 antigen precursor	9606
147	0	2	14.7058829665184	IPI:IPI00798069.1	Gene_Symbol=CD44 CD44 molecule	9606
147	0	2	11.0803321003914	IPI:IPI00297160.4	Gene_Symbol=CD44 Isoform 12 of CD44 antigen precursor	9606
148	2.03	21.74	41.2470012903214	IPI:IPI00399007.5	Gene_Symbol=IGHG2 Putative uncharacterized protein DKFZp686I04196 (Fragment)	9606	3.13032817840576	0.163165703415871	9.69351005554199	1.72277402877808	0.360991030931473	7.33174467086792	1.88970494270325	0.282132238149643	6.53989696502686
148	0.01	15.72	34.605598449707	IPI:IPI00829767.1	Gene_Symbol=IGHG2 Uncharacterized protein IGHG2 (Fragment)	9606
148	0	21.72	37.4468088150024	IPI:IPI00784942.1	Gene_Symbol=- Putative uncharacterized protein DKFZp686E23209	9606
148	0	21.2	40.0862067937851	IPI:IPI00426051.3	Gene_Symbol=- Putative uncharacterized protein DKFZp686C15213	9606
148	0	19.71	33.3333343267441	IPI:IPI00784807.1	Gene_Symbol=- Putative uncharacterized protein	9606
149	2.03	2.23	11.0320277512074	IPI:IPI00004273.6	Gene_Symbol=RBM25 RNA binding motif protein 25	9606
150	2.02	2.02	6.94143176078796	IPI:IPI00021817.1	Gene_Symbol=PROC Vitamin K-dependent protein C precursor	9606	1.04314863681793	0.286495000123978	1.29601669311523	0.980955898761749	0.970360577106476	189.365631103516	1.18016469478607	0.762765169143677	217.96321105957
151	2.02	2.02	6.08519278466702	IPI:IPI00643034.2	Gene_Symbol=PLTP Isoform 1 of Phospholipid transfer protein precursor	9606	1.56567800045013			2.42915368080139			1.6905882358551
151	0	2.02	7.40740746259689	IPI:IPI00022733.3	Gene_Symbol=PLTP 45 kDa protein	9606
151	0	2.02	4.08163256943226	IPI:IPI00217778.1	Gene_Symbol=PLTP Isoform 2 of Phospholipid transfer protein precursor	9606
152	2.01	2.07	14.9193555116653	IPI:IPI00855835.1	Gene_Symbol=- Insulin-like growth factor binding protein 3 isoform b	9606	0.26930969953537			0.116072617471218			0.381004959344864
152	0	2.07	8.08080807328224	IPI:IPI00556155.2	Gene_Symbol=IGFBP3 insulin-like growth factor binding protein 3 isoform a precursor	9606
152	0	2.07	8.24742242693901	IPI:IPI00018305.4	Gene_Symbol=IGFBP3 Insulin-like growth factor-binding protein 3 precursor	9606
152	0	2.06	9.74729210138321	IPI:IPI00444386.3	Gene_Symbol=IGFBP3 CDNA FLJ45630 fis, clone CHONS2001287, moderately similar to INSULIN- LIKE GROWTH FACTOR BINDING PROTEIN 3	9606
153	2.01	2.03	5.99999986588955	IPI:IPI00026969.4	Gene_Symbol=SEC23IP Isoform 1 of SEC23-interacting protein	9606	0			4.82491064071655			0
154	2	55.86	68.6868667602539	IPI:IPI00847179.1	Gene_Symbol=APOA4 apolipoprotein A-IV precursor	9606	0			0.109431266784668			0.0776142925024033
155	2	18.12	30.5999994277954	IPI:IPI00061977.1	Gene_Symbol=IGHV3OR16-13;IGHA1 IGHA1 protein	9606	6.76347970962524			6.65539169311523			4.76078796386719
155	0	17.12	33.9113682508469	IPI:IPI00423462.5	Gene_Symbol=IGHV3OR16-13;IGHA1 Putative uncharacterized protein DKFZp686K18196 (Fragment)	9606
155	0	16.13	31.9838047027588	IPI:IPI00647704.1	Gene_Symbol=IGHV3OR16-13;IGHA1 CDNA FLJ41552 fis, clone COLON2004478, highly similar to Protein Tro alpha1 H,myeloma	9606
155	0	16.12	39.2785578966141	IPI:IPI00166866.3	Gene_Symbol=IGHV3OR16-13;IGHA1 IGHA1 protein	9606
155	0	16.12	28.6290317773819	IPI:IPI00386524.3	Gene_Symbol=IGHV3OR16-13;IGHA1 CDNA FLJ25298 fis, clone STM07683, highly similar to Protein Tro alpha1 H,myeloma	9606
156	2	11.72	38.0116969347	IPI:IPI00879084.1	Gene_Symbol=CP 20 kDa protein	9606
157	2	10.12	26.1999994516373	IPI:IPI00423461.3	Gene_Symbol=IGHA2 Putative uncharacterized protein DKFZp686C02220 (Fragment)	9606	66.8975830078125			19.7215270996094			29.1968841552734
158	2	10.12	30.4347813129425	IPI:IPI00829711.1	Gene_Symbol=IGHA2 Uncharacterized protein IGHA2 (Fragment)	9606	5.39131498336792			1.65409553050995			2.64019250869751
159	2	4	8.24175849556923	IPI:IPI00871960.2	Gene_Symbol=MASP1 cDNA FLJ75203, highly similar to Homo sapiens mannan-binding lectin serine protease 1 (C4/C2activating component of Ra-reactive factor) (MASP1), transcriptvariant 2, mRNA	9606	0.511638283729553			0.784624516963959			1.15060865879059
159	0	4	8.24175849556923	IPI:IPI00290283.6	Gene_Symbol=MASP1 mannan-binding lectin serine protease 1 isoform 2 precursor	9606
159	0	4	8.15822035074234	IPI:IPI00871139.1	Gene_Symbol=MASP1 92 kDa protein	9606
159	0	4	7.72532224655151	IPI:IPI00299307.4	Gene_Symbol=MASP1 Complement-activating component of Ra-reactive factor precursor	9606
160	2	3.7	13.4328365325928	IPI:IPI00827486.1	Gene_Symbol=- Rheumatoid factor light chain variable region precursor (Fragment)	9606	4.2187933921814			2.14178323745728			3.34402441978455
161	2	3.7	11.9402982294559	IPI:IPI00386133.1	Gene_Symbol=- Ig kappa chain V-IV region B17 precursor	9606	5.88587141036987	0.361260712146759	1716142.875	4.6166205406189	0.168076813220978	191.330642700195	3.39583539962769	0.470266878604889	1392353.375
161	0	2.02	14.0350878238678	IPI:IPI00387120.1	Gene_Symbol=- Ig kappa chain V-IV region Len	9606
161	0	2	6.76691755652428	IPI:IPI00386132.1	Gene_Symbol=- Ig kappa chain V-IV region JI precursor	9606
161	0	2	6.92307725548744	IPI:IPI00385143.1	Gene_Symbol=- Microfibrillar protein 2 (Fragment)	9606
161	0	2	5.00000007450581	IPI:IPI00026197.7	Gene_Symbol=IGKV4-1 Similar to Ig kappa chain V-IV region precursor	9606
162	2	2.05	11.224489659071	IPI:IPI00012792.1	Gene_Symbol=CDH5 Cadherin-5 precursor	9606	0.751950681209564			1.18109703063965			0.857569575309753
162	0	2.05	8.66965651512146	IPI:IPI00607725.4	Gene_Symbol=CDH5 cadherin 5, type 2 isoform 2 preproprotein	9606
163	2	2	6.37450218200684	IPI:IPI00646956.1	Gene_Symbol=SELP Selectin P	9606	0.683084845542908			0.708953142166138			0.637030422687531
163	0	2	7.45341628789902	IPI:IPI00645234.1	Gene_Symbol=SELP Selectin P	9606
163	0	2	6.25	IPI:IPI00644144.1	Gene_Symbol=SELP Selectin P	9606
163	0	2	5.79010844230652	IPI:IPI00643835.1	Gene_Symbol=SELP Selectin P	9606
163	0	2	6.25	IPI:IPI00514233.1	Gene_Symbol=SELP Selectin P	9606
163	0	2	5.78313246369362	IPI:IPI00295339.3	Gene_Symbol=SELP P-selectin precursor	9606
163	0	2	6.19195029139519	IPI:IPI00640405.1	Gene_Symbol=SELP Selectin P	9606
163	0	2	6.19195029139519	IPI:IPI00514796.1	Gene_Symbol=SELP Selectin P	9606
163	0	2	9.4845362007618	IPI:IPI00645768.1	Gene_Symbol=SELE Selectin E	9606
163	0	2	8.40950608253479	IPI:IPI00514728.1	Gene_Symbol=SELE Selectin E	9606
163	0	2	8.40950608253479	IPI:IPI00514521.1	Gene_Symbol=SELE Selectin E	9606
163	0	2	9.50413197278976	IPI:IPI00514342.1	Gene_Symbol=SELE Selectin E	9606
163	0	2	7.54098370671272	IPI:IPI00296542.1	Gene_Symbol=SELE E-selectin precursor	9606
163	0	2	3.1168831512332	IPI:IPI00218795.1	Gene_Symbol=SELL L-selectin precursor	9606
164	2	2	18.75	IPI:IPI00029235.1	Gene_Symbol=IGFBP6 Insulin-like growth factor-binding protein 6 precursor	9606	1.30882894992828			1.42039287090302			1.30763459205627
165	2	2	22.0125779509544	IPI:IPI00178926.2	Gene_Symbol=IGJ immunoglobulin J chain	9606	39.3437309265137			16.589111328125			18.3710880279541
166	2	2	4.7328244894743	IPI:IPI00029193.1	Gene_Symbol=HGFAC Hepatocyte growth factor activator precursor	9606	0.999827980995178	0.999780178070068	1391.2587890625	0.753805816173553	0.606143593788147	155.122100830078	0.770512104034424	0.735833048820496	1843.11181640625
167	2	2	14.0495866537094	IPI:IPI00847793.1	Gene_Symbol=- Dermcidin isoform 2	9606	0.585687875747681			1.25800263881683			0.778708159923553
167	0	2	15.4545456171036	IPI:IPI00027547.2	Gene_Symbol=DCD Dermcidin precursor	9606
168	2	2	15.6862750649452	IPI:IPI00642842.1	Gene_Symbol=CRP C-reactive protein, pentraxin-related	9606	1.91300129890442			2.973313331604			3.1258065700531
168	0	2	17.5824180245399	IPI:IPI00218876.3	Gene_Symbol=CRP Isoform 2 of C-reactive protein precursor	9606
168	0	2	7.14285746216774	IPI:IPI00022389.1	Gene_Symbol=CRP Isoform 1 of C-reactive protein precursor	9606
169	2	2	3.09917349368334	IPI:IPI00007199.4	Gene_Symbol=SERPINA10 Protein Z-dependent protease inhibitor precursor	9606	0.828365683555603			1.20322167873383			1.01065754890442
170	2	2	2.43309009820223	IPI:IPI00847381.1	Gene_Symbol=SEPP1 selenoprotein P isoform 2	9606	0.678598999977112	0.259067058563232	8.35861682891846	1.01885950565338	0.645427882671356	1.46407389640808	0.916656792163849	0.54942125082016	3.64090490341187
170	0	2	5.49450553953648	IPI:IPI00798100.1	Gene_Symbol=SEPP1 Protein	9606
170	0	2	2.62467190623283	IPI:IPI00029061.2	Gene_Symbol=SEPP1 Selenoprotein P precursor	9606
171	2	2	3.70370373129845	IPI:IPI00845506.1	Gene_Symbol=PI16 Isoform 2 of Peptidase inhibitor 16 precursor	9606	0.554202139377594			0.489705145359039			0.195993766188622
171	0	2	2.15982720255852	IPI:IPI00301143.5	Gene_Symbol=PI16 Isoform 1 of Peptidase inhibitor 16 precursor	9606
172	2	2	9.00000035762787	IPI:IPI00021854.1	Gene_Symbol=APOA2 Apolipoprotein A-II precursor	9606	4.27490329742432			0.919459402561188			1.87985789775848
173	1.99	1.99	11.9751162827015	IPI:IPI00025864.5	Gene_Symbol=BCHE Cholinesterase precursor	9606	1.13672828674316	0.655745506286621	2.28621172904968	0.928281486034393	0.741953194141388	1.92664551734924	0.700597822666168	0.3580242395401	2.84423899650574
174	1.98	1.99	5.81796355545521	IPI:IPI00873123.1	Gene_Symbol=NEB nebulin	9606	0.918388664722443	0.725677609443665	1.87337577342987	0.905296444892883	0.811331450939178	2.95443534851074	0.682998299598694	0.166643604636192	1.87185549736023
174	0	1.99	5.83295859396458	IPI:IPI00303335.1	Gene_Symbol=NEB Nebulin	9606
174	0	1.42	10.2095238864422	IPI:IPI00743654.2	Gene_Symbol=NEB Uncharacterized protein NEB	9606
175	1.82	1.82	12.8902316093445	IPI:IPI00871556.1	Gene_Symbol=ZFYVE28 107 kDa protein	9606	1.10846900939941	0.956367075443268	189700976	1.47946202754974	0.82932060956955	73710400	1.94157099723816	0.766516864299774	3398184448
175	0	1.82	6.76437392830849	IPI:IPI00288918.6	Gene_Symbol=ZFYVE28 Zinc finger FYVE domain-containing protein 28	9606
176	1.73	1.79	8.83720964193344	IPI:IPI00218730.5	Gene_Symbol=PDE6A Rod cGMP-specific 3',5'-cyclic phosphodiesterase subunit alpha	9606	0.803049623966217	0.79971706867218	5241.1572265625	1.74993586540222	0.156732112169266	5.9696478843689	1.00750911235809	0.989984631538391	420.602172851563
177	1.71	1.71	12.1532373130322	IPI:IPI00742698.3	Gene_Symbol=C4orf23 Isoform 1 of Putative methyltransferase UPF0383	9606	0.416719198226929			0.666257560253143			0.939475238323212
178	1.7	17.1	43.7768250703812	IPI:IPI00829626.1	Gene_Symbol=IGL@ IGL@ protein	9606	6.85166835784912			3.30784583091736			3.58982038497925
178	0	3.15	28.0373841524124	IPI:IPI00384399.1	Gene_Symbol=- Myosin-reactive immunoglobulin light chain variable region (Fragment)	9606
179	1.7	14.78	50.2092063426971	IPI:IPI00440577.3	Gene_Symbol=IGKV2-24 IGKV2-24 protein	9606	20.6878414154053			4.26801776885986			7.36123275756836
179	0	1.83	10.0000001490116	IPI:IPI00829827.1	Gene_Symbol=- Uncharacterized protein ENSP00000374804	9606
179	0	1.7	5.78512400388718	IPI:IPI00884433.1	Gene_Symbol=- 13 kDa protein	9606
179	0	1.7	5.78512400388718	IPI:IPI00829600.1	Gene_Symbol=- Uncharacterized protein ENSP00000374803	9606
179	0	1.7	5.78512400388718	IPI:IPI00743194.2	Gene_Symbol=- Kappa light chain variable region (Fragment)	9606
180	1.7	1.7	6.74566999077797	IPI:IPI00444272.2	Gene_Symbol=LIFR Leukemia inhibitory factor receptor precursor	9606	0.803221940994263	0.290478616952896	3.92183065414429	0.576963067054749	0.411463528871536	194.787796020508	0.697399199008942	0.579463839530945	362.571807861328
181	1.7	1.7	7.92079195380211	IPI:IPI00021429.6	Gene_Symbol=NR2F6 Nuclear receptor subfamily 2 group F member 6	9606	0.63020521402359			0.480608880519867			0.866290748119354
182	1.63	1.63	16.5945172309875	IPI:IPI00873023.1	Gene_Symbol=RIMS2 Isoform 3 of Regulating synaptic membrane exocytosis protein 2	9606
182	0	1.63	16.3004964590073	IPI:IPI00249249.4	Gene_Symbol=RIMS2 Isoform 6 of Regulating synaptic membrane exocytosis protein 2	9606
182	0	1.63	16.9556841254234	IPI:IPI00339347.2	Gene_Symbol=RIMS2 Isoform 2 of Regulating synaptic membrane exocytosis protein 2	9606
182	0	1.45	17.9707646369934	IPI:IPI00855698.1	Gene_Symbol=RIMS2 regulating synaptic membrane exocytosis 2 isoform b	9606
182	0	1.45	17.5925925374031	IPI:IPI00005698.1	Gene_Symbol=RIMS2 Isoform 1 of Regulating synaptic membrane exocytosis protein 2	9606
183	1.63	1.63	9.5238097012043	IPI:IPI00397836.1	Gene_Symbol=GSG2 Isoform 1 of Serine/threonine-protein kinase haspin	9606	3.25493311882019			3.0651113986969			3.30646419525146
183	0	1.63	13.3757963776588	IPI:IPI00401554.1	Gene_Symbol=GSG2 Isoform 2 of Serine/threonine-protein kinase haspin	9606
184	1.6	1.6	10.1371951401234	IPI:IPI00303343.7	Gene_Symbol=SCAF1 Splicing factor, arginine/serine-rich 19	9606	2.60401010513306	0.0459078885614872	2.40710949897766	1.65218472480774	0.076304517686367	2.15618848800659	2.02920031547546	0.424873203039169	1194.23986816406
185	1.59	1.59	14.1618490219116	IPI:IPI00735909.2	Gene_Symbol=LOC645620 similar to Leo1, Paf1/RNA polymerase II complex component, homolog	9606	3.65936946868896			2.30614638328552			5.28841781616211
186	1.59	1.59	1.76301766186953	IPI:IPI00401776.9	Gene_Symbol=MUC6 mucin 6, gastric	9606	1.21961343288422	0.280326128005981	1.79102396965027	0.967064023017883	0.81108546257019	1.69840693473816	1.25462436676025	0.355573087930679	2.26815748214722
187	1.52	1.52	9.34579446911812	IPI:IPI00167703.4	Gene_Symbol=NAT8L N-acetyltransferase 8-like protein	9606
188	1.52	1.52	5.9405941516161	IPI:IPI00868938.1	Gene_Symbol=- Beta-2-microglobulin	9606	2.12988543510437	0.114279061555862	5.7158203125	2.08542132377625	0.081754133105278	3.33970785140991	3.45039176940918	0.00690310122445226	1.18606400489807
188	0	1.52	5.0420168787241	IPI:IPI00796379.1	Gene_Symbol=B2M B2M protein	9606
188	0	1.52	4.83870953321457	IPI:IPI00004656.2	Gene_Symbol=B2M Beta-2-microglobulin	9606
189	1.45	1.45	4.60893847048283	IPI:IPI00029045.1	Gene_Symbol=IKBKE Inhibitor of nuclear factor kappa-B kinase subunit epsilon	9606	0.76763653755188	0.674989759922028	403.191741943359	0.726286768913269	0.402219414710999	19.5702819824219	1.0402045249939	0.903858125209808	26.8730869293213
190	1.42	1.52	4.9288060516119	IPI:IPI00479529.2	Gene_Symbol=KIF13B KIF13B protein	9606	0.688589572906494			0.51996237039566			0.755084812641144
190	0	1.52	4.9288060516119	IPI:IPI00021753.5	Gene_Symbol=KIF13B Kinesin-like protein KIF13B	9606
191	1.42	1.52	4.59110476076603	IPI:IPI00007128.1	Gene_Symbol=PRKCG Protein kinase C gamma type	9606
192	1.42	1.42	8.66807624697685	IPI:IPI00790024.1	Gene_Symbol=C20orf175 Isoform 1 of Uncharacterized protein C20orf175	9606	0.936574220657349	0.326107144355774	1.59707009792328	0.799803555011749	0.56449955701828	32.4862251281738	0.558982670307159	0.209336966276169	12.4492568969727
192	0	1.42	16.7883217334747	IPI:IPI00168750.3	Gene_Symbol=C20orf175 FLJ00360 protein (Fragment)	9606
193	1.38	1.39	7.8990675508976	IPI:IPI00795766.2	Gene_Symbol=AGRN similar to agrin	9606	1.56476271152496	0.532486915588379	7.57957220077515	1.09008431434631	0.875088274478912	4.97692108154297	1.17697978019714	0.750637829303741	4.4317045211792
193	0	1.38	6.55256733298302	IPI:IPI00374563.3	Gene_Symbol=AGRN Agrin precursor	9606
194	1.35	1.57	7.91139230132103	IPI:IPI00306305.8	Gene_Symbol=OBSL1 Obscurin-like 1 isoform A	9606	1.59393787384033	0.839269638061523	9378102272	1.473384141922	0.72095775604248	36526.76171875	0.983628034591675	0.985947728157043	13371.6787109375
195	1.32	1.34	3.8051750510931	IPI:IPI00375578.1	Gene_Symbol=SASS6 Spindle assembly abnormal protein 6 homolog	9606	1	1	1.69401824474335	0.936933636665344	0.436702013015747	1.96903812885284	0.698306441307068	0.570547938346863	300.432647705078
196	1.31	1.35	9.96055230498314	IPI:IPI00844035.1	Gene_Symbol=NEBL Nebulette	9606	1.10733795166016			1.10526585578918			0.884896278381348
196	0	1.32	9.45812836289406	IPI:IPI00872370.1	Gene_Symbol=NEBL 117 kDa protein	9606
197	1.3	1.3	12.2448980808258	IPI:IPI00440769.3	Gene_Symbol=KCTD2 KCTD2 protein (Fragment)	9606
198	1.3	1.3	14.1414135694504	IPI:IPI00787017.1	Gene_Symbol=LOC643875 similar to calponin 3, acidic	9606
199	1.28	3.96	7.30593577027321	IPI:IPI00872573.1	Gene_Symbol=C1RL 48 kDa protein	9606	1.1744430065155			1.36556601524353			0.96500039100647
199	0	3.96	7.30593577027321	IPI:IPI00795055.1	Gene_Symbol=C1RL CDNA FLJ14022 fis, clone HEMBA1003538, weakly similar to COMPLEMENT C1R COMPONENT	9606
199	0	3.96	6.57084211707115	IPI:IPI00009793.3	Gene_Symbol=C1RL Complement C1r-like protein	9606
200	1.25	1.33	4.90436479449272	IPI:IPI00748762.3	Gene_Symbol=LRRK1 Isoform 1 of Leucine-rich repeat serine/threonine-protein kinase 1	9606
200	0	1.33	4.96277920901775	IPI:IPI00306522.4	Gene_Symbol=LRRK1 leucine-rich repeat kinase 1	9606
201	1.24	3.24	23.5294118523598	IPI:IPI00829590.1	Gene_Symbol=- Uncharacterized protein ENSP00000375044	9606	4.55275344848633	0.0190088469535112	2.49001812934875	2.60952258110046	0.137149095535278	5.52688074111938	2.76185941696167	0.0171629451215267	1.78637027740479
202	1.24	1.24	6.53907507658005	IPI:IPI00010471.5	Gene_Symbol=LCP1 Plastin-2	9606	0.875342786312103	0.125510767102242	1.40200865268707	0.763933122158051	0.0153734460473061	1.08614873886108	0.831955909729004	0.0497677177190781	1.20095205307007
203	1.23	1.25	13.284133374691	IPI:IPI00180559.3	Gene_Symbol=NET1 Isoform 2 of Neuroepithelial cell-transforming gene 1 protein	9606	1.18565189838409			0.615979433059692			0.685669660568237
203	0	1.25	13.1627053022385	IPI:IPI00098952.2	Gene_Symbol=NET1 62 kDa protein	9606
204	1.22	1.22	32.0224732160568	IPI:IPI00749024.2	Gene_Symbol=NXF1 nuclear RNA export factor 1 isoform 2	9606	0.687009871006012			2.87601709365845			0.618195295333862
205	1.19	1.54	4.58089672029018	IPI:IPI00798412.1	Gene_Symbol=UBE3B 118 kDa protein	9606
205	0	1.54	4.40074913203716	IPI:IPI00470597.4	Gene_Symbol=UBE3B Isoform 1 of Ubiquitin-protein ligase E3B	9606
206	1.18	1.33	12.7539500594139	IPI:IPI00218326.1	Gene_Symbol=SP100 Isoform Sp100-C of Nuclear autoantigen Sp-100	9606	1.05056691169739	0.475070059299469	1.18994641304016	0.795317411422729	0.124768503010273	1.38841760158539	0.912724018096924	0.493840992450714	1.40085113048553
207	1.15	1.15	7.40117728710175	IPI:IPI00789361.1	Gene_Symbol=DAB2IP Isoform 1 of Disabled homolog 2-interacting protein	9606
208	1.15	1.15	6.21118023991585	IPI:IPI00332192.4	Gene_Symbol=IL25 Isoform 2 of Interleukin-25 precursor	9606	0.904683709144592	0.836925208568573	6.3215913772583	0.804463744163513	0.409854501485825	2.47347593307495	0.780688166618347	0.435914248228073	3.01228332519531
208	0	1.15	5.64971752464771	IPI:IPI00009731.1	Gene_Symbol=IL25 Isoform 1 of Interleukin-25 precursor	9606
209	1.13	1.13	12.6840323209763	IPI:IPI00848160.1	Gene_Symbol=TMEM16G Isoform 3 of Transmembrane protein 16G	9606
209	0	1.13	12.0042882859707	IPI:IPI00170999.4	Gene_Symbol=TMEM16G Isoform 1 of Transmembrane protein 16G	9606
210	1.13	1.13	9.40695330500603	IPI:IPI00102812.5	Gene_Symbol=LOC126147 Putative uncharacterized protein LOC126147	9606
211	1.11	1.11	11.3793097436428	IPI:IPI00761016.4	Gene_Symbol=C7orf43 Isoform 1 of Uncharacterized protein C7orf43	9606	0.912150979042053			0.904725968837738			0.929671466350555
212	1.1	1.11	2.97927465289831	IPI:IPI00853158.2	Gene_Symbol=PRUNE2 prune homolog 2 isoform 1	9606	0.932207942008972	0.817274630069733	3.15584492683411	0.800117015838623	0.460310846567154	2.88178753852844	0.689459145069122	0.245707899332047	6.81972026824951
213	1.1	1.1	22.9729726910591	IPI:IPI00004416.1	Gene_Symbol=CHMP2A Charged multivesicular body protein 2a	9606	3.2764368057251			2.49641871452332			4.02304887771606
214	1.1	1.1	6.8000003695488	IPI:IPI00747810.2	Gene_Symbol=FSCN1 FSCN1 protein (Fragment)	9606
214	0	1.1	6.89655169844627	IPI:IPI00163187.10	Gene_Symbol=FSCN1 Fascin	9606
215	1.1	1.1	10.1895727217197	IPI:IPI00216065.3	Gene_Symbol=PROZ Isoform 2 of Vitamin K-dependent protein Z precursor	9606	0.871994435787201			1			0.957220554351807
216	1.06	1.06	8.93587991595268	IPI:IPI00021033.2	Gene_Symbol=COL3A1 Isoform 1 of Collagen alpha-1(III) chain precursor	9606	2.60953044891357			2.32603621482849			6.36982727050781
217	1.06	1.06	2.72982735186815	IPI:IPI00289819.4	Gene_Symbol=IGF2R Cation-independent mannose-6-phosphate receptor precursor	9606	0.739629626274109	0.800087094306946	133225.828125	1.26644778251648			0.620096564292908	0.643540322780609	16098.841796875
218	1.05	1.16	4.757085070014	IPI:IPI00171491.3	Gene_Symbol=KCNH5 Isoform 1 of Potassium voltage-gated channel subfamily H member 5	9606
219	1.05	1.07	7.57575780153275	IPI:IPI00186290.6	Gene_Symbol=EEF2 Elongation factor 2	9606	0.828648030757904			1.41326928138733			1.07194471359253
220	1.04	1.04	16.0659745335579	IPI:IPI00872289.1	Gene_Symbol=COL4A3 159 kDa protein	9606	1.12072050571442	0.861700594425201	706.848937988281	0.626899242401123	0.293020874261856	18.9479331970215	0.579767107963562	0.219134137034416	11.9774227142334
220	0	1.04	15.7485023140907	IPI:IPI00871446.1	Gene_Symbol=COL4A3 163 kDa protein	9606
221	1.01	1.02	4.6259842813015	IPI:IPI00789181.1	Gene_Symbol=PLCL1 115 kDa protein	9606	1.90924680233002			0.585369527339935			1.12385642528534
222	1	33.07	34.1935485601425	IPI:IPI00884180.1	Gene_Symbol=IGHM IGHM protein	9606
223	1	1	6.9182388484478	IPI:IPI00871561.1	Gene_Symbol=MYLK3 MLCK protein	9606
223	0	1	6.71550706028938	IPI:IPI00304648.4	Gene_Symbol=MYLK3 MLCK protein	9606
224	1	1	9.83213409781456	IPI:IPI00033349.3	Gene_Symbol=PREB Prolactin regulatory element-binding protein	9606	1.5085916519165			1.33399260044098			1.66681706905365
225	0.99	1.05	16.0337552428246	IPI:IPI00480203.3	Gene_Symbol=MICAL3 Isoform 2 of Protein MICAL-3	9606
225	0	1.05	15.5737698078156	IPI:IPI00177937.5	Gene_Symbol=MICAL3 Isoform 1 of Protein MICAL-3	9606
226	0.99	0.99	10.8433738350868	IPI:IPI00216780.3	Gene_Symbol=CILP2 Cartilage intermediate layer protein 2 precursor	9606	0.569355607032776	0.210928797721863	11.7275533676147	0.424975335597992	0.290810525417328	209.290023803711	0.74247133731842	0.412801086902618	17.5812568664551
227	0.98	0.98	2.75988951325417	IPI:IPI00032230.2	Gene_Symbol=EPB41L3 Isoform A of Band 4.1-like protein 3	9606
228	0.96	1.84	11.8161916732788	IPI:IPI00884031.1	Gene_Symbol=- IL1RL2 protein	9606
228	0	1.84	8.95522385835648	IPI:IPI00795930.2	Gene_Symbol=IL1RL2 Interleukin-1 receptor-like 2 precursor	9606
229	0.96	0.96	10.1419880986214	IPI:IPI00746107.2	Gene_Symbol=TRIM35 Isoform 2 of Tripartite motif-containing protein 35	9606
230	0.94	0.94	5.26315793395042	IPI:IPI00411356.5	Gene_Symbol=VPS4A Vacuolar protein sorting-associating protein 4A	9606
231	0.93	1.6	9.05660390853882	IPI:IPI00218465.10	Gene_Symbol=PLAA Phospholipase A-2-activating protein	9606
232	0.93	1.35	5.32203391194344	IPI:IPI00217994.1	Gene_Symbol=DST Isoform 5 of Bullous pemphigoid antigen 1, isoforms 1/2/3/4/5/8 (Fragment)	9606	1.27471494674683	0.124026447534561	1.83776688575745	1.31048631668091	0.114631697535515	1.86901724338531	2.62545108795166	0.188651189208031	42.2932281494141
232	0	1.35	4.88487854599953	IPI:IPI00008756.5	Gene_Symbol=DST Isoform 1 of Bullous pemphigoid antigen 1, isoforms 1/2/3/4/5/8 (Fragment)	9606
233	0.91	1.07	4.58006598055363	IPI:IPI00749005.2	Gene_Symbol=SYNE1 1011 kDa protein	9606	0.916944146156311	0.679484128952026	1.71801841259003	0.81358128786087	0.565594613552094	2.49852204322815	0.877380669116974	0.783564865589142	3.44268226623535
233	0	1.07	4.58110719919205	IPI:IPI00386444.2	Gene_Symbol=SYNE1 Isoform 1 of Nesprin-1	9606
234	0.91	0.91	10.2589637041092	IPI:IPI00012213.1	Gene_Symbol=CARD14 Caspase recruitment domain-containing protein 14	9606
235	0.91	0.91	8.93617048859596	IPI:IPI00100041.3	Gene_Symbol=L3MBTL2 Isoform 1 of Lethal	9606	0.61895364522934	0.0637115687131882	1.72903203964233	0.38323649764061			0.485071361064911	0.538115918636322	31716.58984375
236	0.89	4	23.7288132309914	IPI:IPI00829979.1	Gene_Symbol=- Uncharacterized protein ENSP00000375008	9606
236	0	4	23.9316239953041	IPI:IPI00739205.3	Gene_Symbol=LOC652102 Ig heavy chain V-I region HG3 precursor	9606
237	0.89	1.19	6.05917721986771	IPI:IPI00854629.1	Gene_Symbol=OBSCN Isoform 6 of Obscurin	9606	1.36170566082001	0.197689786553383	2.01152586936951	1.16124498844147	0.615642368793488	2.98177742958069	0.786985516548157	0.418211460113525	2.77027416229248
238	0.89	0.89	12.1405750513077	IPI:IPI00004459.1	Gene_Symbol=DIMT1L Probable dimethyladenosine transferase	9606
239	0.89	0.89	30.0000011920929	IPI:IPI00883991.1	Gene_Symbol=HLA-DQB1 Beta chain HLA-DQ molecule (Fragment)	9606	0.4138343334198			1.55625319480896			0.250522047281265
240	0.89	0.89	12.3809516429901	IPI:IPI00745062.1	Gene_Symbol=- Conserved hypothetical protein	9606
241	0.88	0.88	18.6885252594948	IPI:IPI00883943.1	Gene_Symbol=GRRP1 Glycine/arginine-rich protein 1	9606	0.37034022808075			0.604448437690735			0.515663146972656
242	0.85	0.85	3.24763208627701	IPI:IPI00001580.4	Gene_Symbol=FYCO1 Isoform 1 of FYVE and coiled-coil domain-containing protein 1	9606	0.528531908988953			0.857722878456116			1.16582405567169
243	0.83	0.92	4.88431863486767	IPI:IPI00872405.1	Gene_Symbol=PDE10A Phosphodiesterase 10A1	9606	0.372320681810379	0.165731623768806	28.3308715820313	0.588075518608093	0.181479558348656	7.2195611000061	0.325062483549118	0.0263092927634716	1.80471956729889
243	0	0.92	4.87804859876633	IPI:IPI00297440.2	Gene_Symbol=PDE10A Isoform PDE10A1 of cAMP and cAMP-inhibited cGMP 3',5'-cyclic phosphodiesterase 10A	9606
243	0	0.92	4.81622293591499	IPI:IPI00215786.3	Gene_Symbol=PDE10A 3',5'-cyclic nucleotide phosphodiesterase 10A2	9606
244	0.82	3.17	12.0930232107639	IPI:IPI00872223.1	Gene_Symbol=MYH7 Rhabdomyosarcoma antigen MU-RMS-40.7A	9606	4.48352956771851			2.5960545539856			2.28753852844238
244	0	3.17	12.0930232107639	IPI:IPI00025880.2	Gene_Symbol=MYH7 Myosin-7	9606
245	0.82	0.82	6.60146698355675	IPI:IPI00382710.1	Gene_Symbol=- Sorbin polypeptide	9606
246	0.8	2.8	35.2112680673599	IPI:IPI00013438.1	Gene_Symbol=IGLL1 Immunoglobulin lambda-like polypeptide 1 precursor	9606
247	0.8	0.82	3.46678607165813	IPI:IPI00784869.3	Gene_Symbol=DNAH10 dynein, axonemal, heavy chain 10 isoform 1	9606	0.727762579917908	0.659512996673584	911.876037597656	0.594359993934631	0.542112767696381	1897.99279785156	0.578661143779755	0.414127707481384	198.249664306641
248	0.8	0.8	12.0689652860165	IPI:IPI00165434.4	Gene_Symbol=YLPM1 YLP motif containing 1	9606	1.2868287563324	0.684884548187256	6.00960683822632	1.43554258346558	0.510590672492981	4.68912792205811	1.37357831001282	0.196516528725624	1.84102141857147
249	0.8	0.8	4.67706024646759	IPI:IPI00299738.1	Gene_Symbol=PCOLCE Procollagen C-endopeptidase enhancer 1 precursor	9606	2.13658261299133			1.26965582370758			1.82172548770905
250	0.8	0.8	21.0526317358017	IPI:IPI00797555.1	Gene_Symbol=EIF4E3 6 kDa protein	9606	0.660425186157227			0.890882074832916			2.57429146766663
251	0.79	1.92	9.80711728334427	IPI:IPI00472316.1	Gene_Symbol=DMD dystrophin Dp427p1 isoform	9606	1.11634361743927	0.811687290668488	3.32237124443054	1.08683800697327	0.842130303382874	3.39089155197144	0.964909672737122	0.934251725673676	3.55574250221252
251	0	1.92	10.1347558200359	IPI:IPI00375141.1	Gene_Symbol=DMD dystrophin Dp427l isoform	9606
251	0	1.92	9.81778651475906	IPI:IPI00304639.2	Gene_Symbol=DMD Isoform 3 of Dystrophin	9606
251	0	1.92	9.79647189378738	IPI:IPI00006091.2	Gene_Symbol=DMD Isoform 4 of Dystrophin	9606
252	0.77	0.92	9.68660935759544	IPI:IPI00028083.1	Gene_Symbol=EIF2B2 Translation initiation factor eIF-2B subunit beta	9606
253	0.77	0.77	6.80379718542099	IPI:IPI00552671.2	Gene_Symbol=PLXNA1 Plexin-A1 precursor	9606	1.34592163562775	0.607703864574432	8.32667255401611	0.782191395759583	0.241573750972748	1.9009016752243	0.958127200603485	0.909957766532898	4.21884346008301
254	0.77	0.77	7.85714313387871	IPI:IPI00384713.4	Gene_Symbol=FGFR2 Fibroblast growth factor receptor 2 precursor	9606	0.876239001750946			1.46002674102783			0.597355484962463
254	0	0.77	7.84780010581017	IPI:IPI00218424.3	Gene_Symbol=FGFR2 Isoform 3 of Fibroblast growth factor receptor 2 precursor	9606
255	0.76	0.78	5.31053096055985	IPI:IPI00783464.2	Gene_Symbol=DNAH2 dynein heavy chain domain 3	9606	1.12775778770447	0.751465201377869	4.1609582901001	1.10701644420624	0.859751045703888	8.88073348999023	1.11655521392822	0.858530104160309	10.4576072692871
256	0.75	0.75	4.23805229365826	IPI:IPI00383951.4	Gene_Symbol=SDK1 Isoform 3 of Protein sidekick-1 precursor	9606	1.10077154636383			0.783949136734009			0.813144385814667
257	0.75	0.75	19.0751448273659	IPI:IPI00385395.3	Gene_Symbol=NUBPL Isoform 2 of Nucleotide-binding protein-like	9606	0.765396356582642	0.644530653953552	230.010696411133	0.757756233215332	0.777031064033508	15497.37109375	0.77715402841568	0.105612382292747	1.70976912975311
257	0	0.75	10.3448279201984	IPI:IPI00384517.2	Gene_Symbol=NUBPL Isoform 1 of Nucleotide-binding protein-like	9606
258	0.74	7.26	44.8275864124298	IPI:IPI00549330.4	Gene_Symbol=IGKV3D-15 Myosin-reactive immunoglobulin light chain variable region	9606
259	0.74	0.76	17.2499999403954	IPI:IPI00303139.2	Gene_Symbol=- 48 kDa protein	9606	3.48549818992615			1.81888270378113			1.91917133331299
260	0.74	0.74	13.215859234333	IPI:IPI00376496.1	Gene_Symbol=GIT2 Isoform 10 of ARF GTPase-activating protein GIT2	9606	0.765366852283478			0.775221168994904			0.883949398994446
261	0.73	0.73	16.2318840622902	IPI:IPI00739339.1	Gene_Symbol=KRT126P similar to Keratin, type II cytoskeletal 2 oral	9606
261	0	0.73	16.2318840622902	IPI:IPI00736200.1	Gene_Symbol=KRT126P similar to Keratin, type II cytoskeletal 2 oral	9606
262	0.72	0.72	9.75609719753265	IPI:IPI00217066.1	Gene_Symbol=C13orf29 Uncharacterized protein C13orf29	9606	0.30005407333374			0.532626330852509			0.474106639623642
263	0.72	0.72	6.52173906564713	IPI:IPI00446315.1	Gene_Symbol=- CDNA FLJ42255 fis, clone TKIDN2009889	9606
264	0.7	0.82	5.29010221362114	IPI:IPI00645702.1	Gene_Symbol=CTPS2 CTP synthase 2	9606	3.01082015037537			1.72694671154022			1.69657397270203
265	0.7	0.7	8.44155848026276	IPI:IPI00414984.3	Gene_Symbol=SGCE sarcoglycan, epsilon isoform 1	9606	0.728219926357269	0.137831524014473	2.42626118659973	0.891063272953033	0.676162302494049	13.84739112854	0.572860717773438	0.0783032104372978	2.39907383918762
266	0.7	0.7	12.6126125454903	IPI:IPI00376954.7	Gene_Symbol=TAL1 SCL protein	9606
267	0.7	0.7	4.10094633698463	IPI:IPI00068506.1	Gene_Symbol=ABCF2 ATP-binding cassette, sub-family F, member 2 isoform b	9606
267	0	0.7	4.17335480451584	IPI:IPI00005045.1	Gene_Symbol=ABCF2 ATP-binding cassette sub-family F member 2	9606
