# Supplementary material for: PGCA: An algorithm to link protein groups created from MS/MS data
Source: PLoS One. 2017 May 31;12(5):e0177569. doi: 10.1371/journal.pone.0177569 (PMC5451011; doi:10.1371/journal.pone.0177569)
Supplement: S3 File — 65 iTRAQ experiments used to process samples from the BiT Heart Cohort. (ZIP) [file pone.0177569.s006.zip › S5DataBiT/BET2007_v339_ProteinSummary.txt]

N	Unused	Total	%Cov	Accession	Name	Species	115:114	PVal 115:114	EF 115:114	116:114	PVal 116:114	EF 116:114	117:114	PVal 117:114	EF 117:114	Biological Processes	Molecular Function	PANTHER ID
1	164.05	164.05	58.8876128196716	IPI:IPI00643525.1	Gene_Symbol=C4A Complement component 4A	9606
2	128.09	130.11	62.1438264846802	IPI:IPI00478003.1	Gene_Symbol=A2M Alpha-2-macroglobulin precursor	9606	0.733108222484589	4.01658345472455E-10	1.09539604187012	0.652477562427521	3.18266700700173E-15	1.10023999214172	0.726183474063873	6.13928844895206E-16	1.07186114788055
3	114.94	114.95	54.9295783042908	IPI:IPI00017601.1	Gene_Symbol=CP Ceruloplasmin precursor	9606	1.04831147193909	0.141954496502876	1.06480002403259	1.33693981170654	1.92063518003128E-14	1.07275450229645	1.02078771591187	0.504152715206146	1.06214272975922
4	109.8	109.81	53.2087743282318	IPI:IPI00029739.5	Gene_Symbol=CFH Isoform 1 of Complement factor H precursor	9606	1.31752216815948	1.13706676074798E-06	1.11082005500793	1.46374845504761	1.09732889441716E-08	1.12848424911499	1.26297426223755	0.000290408555883914	1.1301041841507
5	104.16	104.16	55.311781167984	IPI:IPI00021885.1	Gene_Symbol=FGA Isoform 1 of Fibrinogen alpha chain precursor	9606	1.03818762302399	0.445518642663956	1.10091555118561	2.74616193771362	0	1.08905863761902	1.44705867767334	9.32158104092132E-18	1.08208572864532
5	0	104.11	67.7018642425537	IPI:IPI00029717.1	Gene_Symbol=FGA Isoform 2 of Fibrinogen alpha chain precursor	9606
6	98.05	98.05	38.025751709938	IPI:IPI00414283.5	Gene_Symbol=FN1 fibronectin 1 isoform 4 preproprotein	9606	0.997485876083374	0.965519905090332	1.12052690982819	1.4694322347641	5.3608801842131E-09	1.12626886367798	1.82295215129852	6.71845089104731E-19	1.11503076553345
6	0	96.05	36.3899201154709	IPI:IPI00845263.1	Gene_Symbol=FN1 fibronectin 1 isoform 2 preproprotein	9606
6	0	96.05	38.4988963603973	IPI:IPI00855777.1	Gene_Symbol=FN1 Isoform 14 of Fibronectin precursor	9606
6	0	96.05	37.9790931940079	IPI:IPI00339228.1	Gene_Symbol=FN1 Isoform 8 of Fibronectin precursor	9606
6	0	96.05	37.0276004076004	IPI:IPI00339223.1	Gene_Symbol=FN1 Isoform 3 of Fibronectin precursor	9606
6	0	96.05	36.5465223789215	IPI:IPI00022418.1	Gene_Symbol=FN1 Isoform 1 of Fibronectin precursor	9606
7	97.17	97.17	80.0407350063324	IPI:IPI00298497.3	Gene_Symbol=FGB Fibrinogen beta chain precursor	9606	0.963042557239532	0.345199584960938	1.08115899562836	2.46464276313782	0	1.08042633533478	1.32608699798584	3.66159852438486E-10	1.08810102939606
8	86.36	86.39	37.2315049171448	IPI:IPI00032291.2	Gene_Symbol=C5 Complement C5 precursor	9606	0.940809071063995	0.197299614548683	1.0978718996048	1.24034857749939	4.18099043599796E-05	1.1040632724762	1.04462134838104	0.369127690792084	1.10092782974243
9	75.57	75.6	54.4086039066315	IPI:IPI00294193.4	Gene_Symbol=ITIH4 Isoform 1 of Inter-alpha-trypsin inhibitor heavy chain H4 precursor	9606	1.03980207443237	0.667814016342163	1.20056223869324	1.29273629188538	0.0105877108871937	1.2131199836731	1.09264647960663	0.294496595859528	1.18389332294464
10	73.59	73.59	59.2592597007751	IPI:IPI00019580.1	Gene_Symbol=PLG Plasminogen precursor	9606	0.684146285057068	5.27154808693808E-09	1.12439656257629	0.908364117145538	0.127096623182297	1.13200557231903	0.72596663236618	3.46176909360452E-09	1.10244071483612
11	67.11	67.11	47.905758023262	IPI:IPI00639937.1	Gene_Symbol=CFB B-factor, properdin	9606	0.978327035903931	0.699285447597504	1.11879801750183	1.37643849849701	1.63129391239636E-06	1.13189005851746	1.051598072052	0.376669526100159	1.11905133724213
11	0	67.11	47.905758023262	IPI:IPI00019591.1	Gene_Symbol=CFB Isoform 1 of Complement factor B precursor (Fragment)	9606
12	64.89	64.89	77.7517557144165	IPI:IPI00797833.3	Gene_Symbol=KNG1 Kininogen 1	9606	0.896994471549988	0.0259087737649679	1.09897232055664	0.996593475341797	0.949381649494171	1.1108763217926	0.871033191680908	0.0120239220559597	1.11184120178223
12	0	64.89	74.9414503574371	IPI:IPI00215894.1	Gene_Symbol=KNG1 Isoform LMW of Kininogen-1 precursor	9606
13	63.45	63.45	59.3073606491089	IPI:IPI00022488.1	Gene_Symbol=HPX Hemopexin precursor	9606	1.0237637758255	0.50144237279892	1.07076287269592	0.723451554775238	1.10026157835227E-14	1.07964766025543	0.963129580020905	0.281855523586273	1.07064318656921
14	61.5	62.08	66.5943622589111	IPI:IPI00877703.1	Gene_Symbol=FGG 52 kDa protein	9606	0.95562732219696	0.345866292715073	1.09863615036011	2.36493396759033	2.23950632839349E-36	1.10471701622009	1.3158153295517	1.43779823602586E-08	1.09376513957977
14	0	62.08	67.7704215049744	IPI:IPI00021891.5	Gene_Symbol=FGG Isoform Gamma-B of Fibrinogen gamma chain precursor	9606
14	0	62.02	64.9438202381134	IPI:IPI00877792.1	Gene_Symbol=FGG 50 kDa protein	9606
14	0	62.02	66.1327242851257	IPI:IPI00219713.1	Gene_Symbol=FGG Isoform Gamma-A of Fibrinogen gamma chain precursor	9606
15	60.29	60.29	57.5892865657806	IPI:IPI00550991.3	Gene_Symbol=SERPINA3 Alpha-1-antichymotrypsin precursor	9606	2.14844536781311	1.60242531793218E-31	1.10423409938812	2.55489444732666	3.34477331748155E-40	1.10369122028351	2.17879486083984	1.87928562325E-31	1.10644519329071
15	0	60.29	59.3380630016327	IPI:IPI00847635.1	Gene_Symbol=SERPINA3 Isoform 1 of Alpha-1-antichymotrypsin precursor	9606
16	59.13	59.13	56.9131851196289	IPI:IPI00019568.1	Gene_Symbol=F2 Prothrombin precursor (Fragment)	9606	0.933748722076416	0.19699789583683	1.11041617393494	0.875859797000885	0.0111259883269668	1.10695278644562	0.955683648586273	0.500531613826752	1.14232409000397
17	59	59	72.4747478961945	IPI:IPI00304273.2	Gene_Symbol=APOA4 Apolipoprotein A-IV precursor	9606	1.11961400508881	0.485816389322281	1.41170465946198	0.67973929643631	0.0199999678879976	1.36698222160339	1.02470636367798	0.894479691982269	1.48548352718353
18	58.53	58.53	56.5400838851929	IPI:IPI00742696.2	Gene_Symbol=GC vitamin D-binding protein precursor	9606	0.0596338547766209	0.093717485666275	202.808471679688	0.0902664959430695	0.166423380374908	3552.54614257813	0.11075721681118
19	52.36	52.36	58.2795679569244	IPI:IPI00032179.2	Gene_Symbol=SERPINC1 Antithrombin III variant	9606	1.09671378135681	0.118736021220684	1.12415254116058	1.16931760311127	0.0116989212110639	1.12718653678894	1.0443776845932	0.483912587165833	1.13219678401947
20	49.62	49.62	38.930481672287	IPI:IPI00645038.1	Gene_Symbol=ITIH2 Inter-alpha (Globulin) inhibitor H2	9606	0.817400336265564	6.22021907474846E-05	1.09960973262787	0.852927029132843	0.0237309876829386	1.14565658569336	0.827715933322906	0.000215867563383654	1.10175061225891
20	0	49.62	38.4778022766113	IPI:IPI00305461.2	Gene_Symbol=ITIH2 Inter-alpha-trypsin inhibitor heavy chain H2 precursor	9606
21	48.28	48.29	45.9885388612747	IPI:IPI00798430.1	Gene_Symbol=TF Transferrin variant (Fragment)	9606	0.55763304233551	3.02761982151623E-12	1.13264691829681	0.406616926193237	3.30846537571262E-15	1.16799008846283	0.485295981168747	2.83476834094952E-16	1.12057149410248
21	0	48.29	45.9885388612747	IPI:IPI00022463.1	Gene_Symbol=TF Serotransferrin precursor	9606
22	47.77	47.77	38.7062579393387	IPI:IPI00009920.2	Gene_Symbol=C6 Complement component 6 precursor	9606	1.07927179336548	0.307853609323502	1.16082787513733	1.24875140190125	0.00121012853924185	1.13782262802124	1.02385365962982	0.752093553543091	1.16153454780579
23	46.89	47.1	46.6520309448242	IPI:IPI00292530.1	Gene_Symbol=ITIH1 Inter-alpha-trypsin inhibitor heavy chain H1 precursor	9606	0.765411972999573	0.00267248624004424	1.18658339977264	0.819117844104767	0.00680175237357616	1.15333020687103	0.755869150161743	1.47633254528046E-05	1.1270604133606
24	39.88	39.88	50.4184126853943	IPI:IPI00472610.2	Gene_Symbol=IGHM IGHM protein	9606	1.59292387962341	0.0771064907312393	1.74961817264557	0.336554408073425	0.000489682250190526	1.23461830615997	1.25963509082794	0.122005753219128	1.40976858139038
25	39.34	39.34	42.7549183368683	IPI:IPI00022395.1	Gene_Symbol=C9 Complement component C9 precursor	9606	1.43621218204498	2.06223120358118E-07	1.12848615646362	1.88232517242432	1.21136358322699E-12	1.14464807510376	1.53462696075439	4.5570946127782E-08	1.14300954341888
26	39.1	39.12	39.0070915222168	IPI:IPI00296165.5	Gene_Symbol=C1R;C17orf13;ACYP1 Complement C1r subcomponent precursor	9606	1.1724716424942	0.0226669888943434	1.14518213272095	1.10694348812103	0.191548153758049	1.1672557592392	1.3260452747345	0.000841448782011867	1.17036128044128
27	38.07	38.08	42.5047427415848	IPI:IPI00292950.4	Gene_Symbol=SERPIND1 Serpin peptidase inhibitor, clade D (Heparin cofactor), member 1	9606	0.516359865665436	3.78413411716849E-10	1.17197024822235	0.590697646141052	1.18779908131472E-09	1.14166975021362	0.731806576251984	0.000221081587369554	1.16710805892944
27	0	38.08	42.6853716373444	IPI:IPI00879573.1	Gene_Symbol=SERPIND1 Heparin cofactor 2 precursor	9606
28	36.53	36.53	62.0202004909515	IPI:IPI00022895.7	Gene_Symbol=A1BG Alpha-1B-glycoprotein precursor	9606	1.00321853160858	0.962206423282623	1.14424788951874	1.28387236595154	0.00268547004088759	1.17360711097717	1.02991199493408	0.631424009799957	1.12972033023834
28	0	36.53	60.0000023841858	IPI:IPI00745089.2	Gene_Symbol=A1BG alpha 1B-glycoprotein precursor	9606
29	36.49	36.49	37.4680310487747	IPI:IPI00026314.1	Gene_Symbol=GSN Isoform 1 of Gelsolin precursor	9606	0.585956573486328	1.1329355015981E-13	1.11284780502319	0.454298555850983	4.70124800362997E-15	1.15394020080566	0.46527573466301	1.01268182061845E-17	1.12617826461792
30	35.94	35.94	51.800000667572	IPI:IPI00291866.5	Gene_Symbol=SERPING1 Plasma protease C1 inhibitor precursor	9606	1.2590959072113	8.28056727186777E-05	1.11650168895721	1.59739625453949	9.45171163557745E-10	1.14245474338531	1.3791800737381	3.81723765485731E-07	1.1217782497406
30	0.06	34	52.8545141220093	IPI:IPI00879931.1	Gene_Symbol=SERPING1 cDNA FLJ78023, highly similar to Homo sapiens serine (or cysteine) proteinase inhibitor, clade G (C1inhibitor), member 1, (angioedema, hereditary) (SERPING1), mRNA	9606
31	35.61	35.61	43.5714274644852	IPI:IPI00641737.1	Gene_Symbol=HP Haptoglobin precursor	9606	1.20917677879333	0.077177420258522	1.23586189746857	0.652063190937042	0.0101999845355749	1.37617647647858	3.44831252098084	3.62196340628063E-12	1.27179133892059
32	35.57	35.57	45.4941868782043	IPI:IPI00017696.1	Gene_Symbol=C1S Complement C1s subcomponent precursor	9606	1.21697449684143	0.00978367123752832	1.15663003921509	1.10834741592407	0.32139652967453	1.2316335439682	1.36140871047974	0.000363620347343385	1.17032301425934
33	33.08	33.12	35.726210474968	IPI:IPI00019943.1	Gene_Symbol=AFM Afamin precursor	9606	0.650981962680817	1.23359347981022E-06	1.16546642780304	0.783711850643158	0.00600963598117232	1.18518221378326	0.646374821662903	7.83705615958752E-07	1.16412234306335
34	31.98	31.98	38.9365345239639	IPI:IPI00291867.3	Gene_Symbol=CFI Complement factor I precursor	9606	1.07634973526001	0.536173164844513	1.27332174777985	1.42619574069977	0.0142276305705309	1.31983399391174	1.1384379863739	0.184403821825981	1.21612417697906
34	0	29.98	36.7066890001297	IPI:IPI00872555.2	Gene_Symbol=CFI cDNA FLJ76262, highly similar to Homo sapiens I factor (complement) (IF), mRNA	9606
35	31.45	31.69	54.2028963565826	IPI:IPI00298828.3	Gene_Symbol=APOH Beta-2-glycoprotein 1 precursor	9606	0.949963390827179	0.499474883079529	1.16311359405518	1.08435344696045	0.317913264036179	1.17454087734222	1.06940460205078	0.239346578717232	1.11954736709595
36	31.3	31.31	38.6934667825699	IPI:IPI00828205.1	Gene_Symbol=IGHM IGHM protein	9606	0.650751531124115	0.00178044533822685	1.28802442550659	0.608084201812744	0.0148331020027399	1.47926592826843	0.593741476535797	0.00230699498206377	1.37114667892456
37	30.52	30.52	39.5939081907272	IPI:IPI00294395.1	Gene_Symbol=C8B Complement component C8 beta chain precursor	9606	0.809138417243958	0.00469948165118694	1.15327668190002	1.09307301044464	0.152024492621422	1.1312518119812	0.790850937366486	0.00992376916110516	1.19099080562592
38	29.89	29.99	38.7147337198257	IPI:IPI00654888.4	Gene_Symbol=KLKB1 Plasma kallikrein precursor	9606	0.803659439086914	0.0767946764826775	1.27627229690552	0.861619532108307	0.10308550298214	1.1988240480423	0.738026201725006	2.92270615318557E-05	1.12975716590881
39	29.64	30.38	33.2446813583374	IPI:IPI00303963.1	Gene_Symbol=C2 Complement C2 precursor (Fragment)	9606	1.14652037620544	0.128928065299988	1.1958087682724	1.38584411144257	0.000266709714196622	1.17507469654083	1.24459779262543	0.0212246533483267	1.201735496521
40	29.54	29.54	35.5871886014938	IPI:IPI00296608.6	Gene_Symbol=C7 Complement component C7 precursor	9606	1.14346873760223	0.103362716734409	1.17726171016693	1.41949558258057	0.00121322984341532	1.21997737884521	1.26145923137665	0.00611730944365263	1.17379212379456
41	29.04	29.05	48.6761718988419	IPI:IPI00879231.1	Gene_Symbol=SERPINF2 Alpha-2-antiplasmin precursor	9606	0.783465087413788	0.000819650362245739	1.14579725265503	1.12273788452148	0.0792427659034729	1.13877391815186	0.894203901290894	0.19783328473568	1.18847715854645
41	0	29.05	48.2828289270401	IPI:IPI00029863.4	Gene_Symbol=SERPINF2 SERPINF2 protein	9606
42	27.7	27.7	50.2487540245056	IPI:IPI00022429.3	Gene_Symbol=ORM1 Alpha-1-acid glycoprotein 1 precursor	9606	3.98468923568726	1.73096204036938E-10	1.3717485666275	5.32070732116699	2.32624423196492E-11	1.42307031154633	4.08520698547363	8.13732484172824E-11	1.36631095409393
43	27.12	27.12	37.8661096096039	IPI:IPI00298971.1	Gene_Symbol=VTN Vitronectin precursor	9606	0.777635931968689	0.000162499040015973	1.13534200191498	0.999616086483002	0.996273279190063	1.17446386814117	0.946142435073853	0.37969446182251	1.1326562166214
44	26.61	26.61	44.5714294910431	IPI:IPI00022371.1	Gene_Symbol=HRG Histidine-rich glycoprotein precursor	9606	0.442766696214676	3.79354230320428E-12	1.1644549369812	0.58243465423584	9.69047704302284E-08	1.17321515083313	0.467649698257446	4.31156527147536E-10	1.18681454658508
45	26.56	26.56	47.1057891845703	IPI:IPI00400826.1	Gene_Symbol=CLU clusterin isoform 1	9606	1.00251400470734	0.976414620876312	1.18613243103027	1.05464291572571	0.553609788417816	1.19742131233215	1.07477879524231	0.314458400011063	1.15394020080566
45	0	26.56	48.883929848671	IPI:IPI00795633.1	Gene_Symbol=CLU CLU	9606
45	0	26.56	48.7750560045242	IPI:IPI00291262.3	Gene_Symbol=CLU Clusterin precursor	9606
46	26.31	26.31	36.3013684749603	IPI:IPI00011252.1	Gene_Symbol=C8A Complement component C8 alpha chain precursor	9606	0.969684302806854	0.726908981800079	1.19935524463654	1.13501906394958	0.235016584396362	1.24081170558929	0.92818284034729	0.349265217781067	1.17609167098999
47	25.96	25.96	36.9105696678162	IPI:IPI00019581.1	Gene_Symbol=F12 Coagulation factor XII precursor	9606	0.989451348781586	0.932212293148041	1.28948819637299	1.13323056697845	0.417911320924759	1.36725258827209	1.05259501934052	0.55217844247818	1.19150567054749
48	25.92	25.92	28.893905878067	IPI:IPI00876950.1	Gene_Symbol=ITIH3 Isoform 2 of Inter-alpha-trypsin inhibitor heavy chain H3 precursor	9606	0.759003758430481	0.0369632430374622	1.29370200634003	1.00038397312164	0.997980058193207	1.35004806518555	0.883387207984924	0.356790453195572	1.31416928768158
48	0	25.92	28.7640452384949	IPI:IPI00028413.8	Gene_Symbol=ITIH3 Isoform 1 of Inter-alpha-trypsin inhibitor heavy chain H3 precursor	9606
49	24.24	24.24	40.430623292923	IPI:IPI00006114.4	Gene_Symbol=SERPINF1 Pigment epithelium-derived factor precursor	9606	0.936016321182251	0.463902562856674	1.20161867141724	1.00969386100769	0.953938543796539	1.40754234790802	0.989874839782715	0.903016209602356	1.18637454509735
50	24.18	24.18	40.0000005960464	IPI:IPI00020996.3	Gene_Symbol=IGFALS Insulin-like growth factor-binding protein complex acid labile chain precursor	9606	0.879245579242706	0.148170754313469	1.19442451000214	0.71201354265213	0.00388344493694603	1.24594235420227	0.876727104187012	0.041335616260767	1.13427603244781
51	23.47	23.47	43.3014363050461	IPI:IPI00553177.1	Gene_Symbol=SERPINA1 Isoform 1 of Alpha-1-antitrypsin precursor	9606	1.54540205001831	0.00365200149826705	1.31993114948273	1.81257998943329	7.50287872506306E-05	1.28931450843811	2.16062760353088	5.45207740287879E-06	1.30793881416321
52	22.96	22.96	37.9381448030472	IPI:IPI00032220.3	Gene_Symbol=AGT Angiotensinogen precursor	9606	0.71513158082962	0.0102127846330404	1.28408968448639	0.806154727935791	0.116496056318283	1.31288111209869	0.739494383335114	0.0198646690696478	1.28465247154236
53	22.04	22.04	66.3316607475281	IPI:IPI00844536.2	Gene_Symbol=RBP4 Uncharacterized protein RBP4	9606	1.45864653587341	5.72777789784595E-05	1.18764877319336	0.976488590240479	0.687320351600647	1.12546896934509	1.27376139163971	0.000232977778068744	1.13008725643158
53	0	22.04	66.3316607475281	IPI:IPI00480192.1	Gene_Symbol=RBP4 Retinol binding protein 4, plasma	9606
53	0	22.04	60.6965184211731	IPI:IPI00022420.3	Gene_Symbol=RBP4 Plasma retinol-binding protein precursor	9606
54	21.11	21.11	34.3324244022369	IPI:IPI00022431.1	Gene_Symbol=AHSG Alpha-2-HS-glycoprotein precursor	9606	0.364137321710587	1.59778847054134E-13	1.21070194244385	0.503569006919861	5.41502416240292E-08	1.2344354391098	0.399182051420212	1.18019125288499E-12	1.20398247241974
55	19.48	19.48	46.0227280855179	IPI:IPI00022426.1	Gene_Symbol=AMBP AMBP protein precursor	9606	0.893141269683838	0.271635949611664	1.22872912883759	1.00212347507477	0.982776820659637	1.21996164321899	0.986389577388763	0.897307693958282	1.23966443538666
56	19.45	19.45	34.0057641267776	IPI:IPI00022417.4	Gene_Symbol=LRG1 Leucine-rich alpha-2-glycoprotein precursor	9606	1.96634268760681	0.00606814259663224	1.55782890319824	6.46907138824463	5.27672796124534E-07	1.52461111545563	3.21045756340027	1.18185025712592E-05	1.42762386798859
57	19.36	19.38	30.6914001703262	IPI:IPI00009865.2	Gene_Symbol=KRT10 Keratin, type I cytoskeletal 10	9606	1.14477157592773	0.164687782526016	1.22252631187439	0.874732196331024	0.34403532743454	1.35017001628876	0.663995087146759	0.00311131891794503	1.26588082313538
58	18.44	18.67	38.1180226802826	IPI:IPI00022434.4	Gene_Symbol=ALB Uncharacterized protein ALB	9606	0.604471564292908	0.000708911509718746	1.27505683898926	0.340625375509262	0.000635414442513138	1.65339148044586	0.442014157772064	0.000275339465588331	1.40874183177948
58	0	18.67	37.6026272773743	IPI:IPI00745872.2	Gene_Symbol=ALB Isoform 1 of Serum albumin precursor	9606
59	18.05	18.06	23.7855941057205	IPI:IPI00021727.1	Gene_Symbol=C4BPA C4b-binding protein alpha chain precursor	9606	1.52854442596436	0.000974284193944186	1.25246405601501	1.28616619110107	0.089395210146904	1.34319198131561	1.44351553916931	0.00548744574189186	1.27586781978607
60	17.7	17.7	58.9108884334564	IPI:IPI00011261.2	Gene_Symbol=C8G Complement component C8 gamma chain precursor	9606	0.971511781215668	0.731157779693604	1.19779920578003	1.18723392486572	0.0686437860131264	1.20584881305695	0.834416210651398	0.324506342411041	1.47153902053833
61	17.24	19.24	36.1445784568787	IPI:IPI00292946.1	Gene_Symbol=SERPINA7 Thyroxine-binding globulin precursor	9606	0.751272976398468	0.034178800880909	1.30006623268127	0.899971663951874	0.418432414531708	1.30563402175903	0.763350903987885	0.0238369833678007	1.25901317596436
62	16.36	16.36	35.2071017026901	IPI:IPI00020986.2	Gene_Symbol=LUM Lumican precursor	9606	0.763360381126404	0.0225841216742992	1.25541687011719	0.808718025684357	0.0424460470676422	1.22659838199615	0.774634957313538	0.0307678300887346	1.2572306394577
63	16.18	16.18	48.1366455554962	IPI:IPI00220327.3	Gene_Symbol=KRT1 Keratin, type II cytoskeletal 1	9606	0.942254900932312	0.610660314559937	1.27483892440796	0.766324102878571	0.185583338141441	1.50366187095642	0.69431608915329	0.0088224345818162	1.29622507095337
64	16.13	16.13	34.6153855323792	IPI:IPI00386879.1	Gene_Symbol=IGHV3OR16-13;IGHA1 CDNA FLJ14473 fis, clone MAMMA1001080, highly similar to Homo sapiens SNC73 protein (SNC73) mRNA	9606	1.15136051177979	0.525810718536377	1.62107384204865	0.576248288154602	0.0133508080616593	1.5009845495224	0.895385444164276	0.404548496007919	1.33083367347717
65	15.71	15.71	35.8744382858276	IPI:IPI00022391.1	Gene_Symbol=APCS Serum amyloid P-component precursor	9606	1.24737918376923	0.0185464136302471	1.19894278049469	1.10944819450378	0.1386998295784	1.14960026741028	0.93781191110611	0.456760138273239	1.189817070961
66	15.67	15.67	50.2145946025848	IPI:IPI00829626.1	Gene_Symbol=IGL@ IGL@ protein	9606	1.31458008289337	0.15845200419426	1.49156820774078	0.289061188697815	0.00110189139377326	1.81455194950104	0.908529579639435	0.50740659236908	1.3646274805069
66	0.01	13.68	52.3605167865753	IPI:IPI00550162.2	Gene_Symbol=IGLV3-25 IGLV3-25 protein	9606
67	15	15	70.6250011920929	IPI:IPI00792115.1	Gene_Symbol=CLEC3B Putative uncharacterized protein DKFZp686H17246	9606	0.322131663560867			0.240941077470779			0.361864656209946
68	14.93	14.93	35.1288050413132	IPI:IPI00328609.3	Gene_Symbol=SERPINA4 Kallistatin precursor	9606	0.858217120170593	0.133518844842911	1.22801351547241	0.661312222480774	0.000567999435588717	1.22153723239899	0.730399191379547	0.000243623289861716	1.15036845207214
69	14.88	34.56	43.9306348562241	IPI:IPI00784894.1	Gene_Symbol=- Putative uncharacterized protein	9606	1.25352084636688	0.0830633565783501	1.34876847267151	0.345397710800171	0.0294294226914644	2.2312285900116	0.783325254917145	0.275618016719818	2.02822375297546
70	14.56	14.56	33.1597208976746	IPI:IPI00163207.1	Gene_Symbol=PGLYRP2 Isoform 1 of N-acetylmuramoyl-L-alanine amidase precursor	9606	0.720310926437378	0.084896132349968	1.46220743656158	0.726309835910797	0.0508143417537212	1.37855756282806	0.65681517124176	0.00945311412215233	1.34786677360535
70	0	14.56	30.5993676185608	IPI:IPI00394992.1	Gene_Symbol=PGLYRP2 Isoform 2 of N-acetylmuramoyl-L-alanine amidase precursor	9606
71	13.84	13.84	14.9755075573921	IPI:IPI00027235.1	Gene_Symbol=ATRN Isoform 1 of Attractin precursor	9606	0.831901550292969	0.252960920333862	1.4112902879715	0.726219654083252	0.117977812886238	1.52378726005554	0.920763254165649	0.634323477745056	1.4696968793869
71	0	13.84	13.8745382428169	IPI:IPI00218460.6	Gene_Symbol=ATRN Isoform 3 of Attractin precursor	9606
71	0	13.83	15.3301879763603	IPI:IPI00162735.3	Gene_Symbol=ATRN Isoform 2 of Attractin precursor	9606
72	13.69	37.71	19.8380559682846	IPI:IPI00025426.2	Gene_Symbol=PZP Pregnancy zone protein precursor	9606	0.39387172460556	3.65173436875921E-05	1.32393896579742	0.44270196557045	0.0415357761085033	2.17263102531433	0.308203995227814	1.431434384358E-07	1.20012950897217
73	13.59	13.6	26.9444435834885	IPI:IPI00873445.1	Gene_Symbol=PROS1 80 kDa protein	9606	1.04615330696106	0.686797320842743	1.2666130065918	1.02361023426056	0.874951124191284	1.36895024776459	0.930462598800659	0.555800020694733	1.29363584518433
73	0	13.49	23.6686393618584	IPI:IPI00294004.1	Gene_Symbol=PROS1 Vitamin K-dependent protein S precursor	9606
74	13.12	13.12	31.25	IPI:IPI00022389.1	Gene_Symbol=CRP Isoform 1 of C-reactive protein precursor	9606	1.08102118968964	0.471420913934708	1.26100611686707	7.446937084198	1.10225892058224E-06	1.53707075119019	1.58497428894043	0.0218238811939955	1.45971882343292
75	13.06	13.06	60.1694941520691	IPI:IPI00784661.1	Gene_Symbol=- Putative uncharacterized protein	9606	1.51511776447296			0.219093352556229			0.728408455848694
75	0	13.06	55.0847470760345	IPI:IPI00472961.2	Gene_Symbol=IGKC IGKC protein	9606
75	0	12.87	42.8571432828903	IPI:IPI00807459.1	Gene_Symbol=IGKC IGKC protein	9606
76	11.96	11.96	20.563380420208	IPI:IPI00218732.3	Gene_Symbol=PON1 Serum paraoxonase/arylesterase 1	9606	0.640121400356293	0.0645575001835823	1.61297810077667	0.558302283287048	0.000160028735990636	1.25738513469696	0.575649499893188	0.0222392119467258	1.57962656021118
77	11.79	11.79	27.4428278207779	IPI:IPI00032311.4	Gene_Symbol=LBP Lipopolysaccharide-binding protein precursor	9606	1.00731492042542	0.967658162117004	1.47789752483368	2.44683051109314	0.000380043435143307	1.46319663524628	0.994202554225922	0.978273034095764	1.59020507335663
78	10.57	21.26	30.2521020174026	IPI:IPI00784998.1	Gene_Symbol=- Putative uncharacterized protein DKFZp686M24218	9606	0.921705365180969	0.576769590377808	1.51535058021545	0.411021590232849	0.0909064039587975	3.15909171104431	0.64545476436615	0.081889882683754	1.71648406982422
79	10.45	10.45	28.606966137886	IPI:IPI00023019.1	Gene_Symbol=SHBG Isoform 1 of Sex hormone-binding globulin precursor	9606	0.412284404039383	0.00557857053354383	1.7012847661972	0.441660672426224	0.00215236819349229	1.50575375556946	0.402335792779922	9.08845904632472E-05	1.30870056152344
79	0	8.45	30.2083343267441	IPI:IPI00219583.1	Gene_Symbol=SHBG Isoform 2 of Sex hormone-binding globulin precursor	9606
80	10.23	19.79	42.4242436885834	IPI:IPI00167093.4	Gene_Symbol=CFHR1 complement factor H-related 1	9606	0.963994026184082	0.888318002223969	2.6987783908844	1.45824825763702	0.0859747678041458	1.66431486606598	1.03913080692291	0.91325581073761	3.82408952713013
80	0	21.79	42.4242436885834	IPI:IPI00011264.1	Gene_Symbol=CFHR1 Complement factor H-related protein 1 precursor	9606
80	0	17.79	44.2804425954819	IPI:IPI00883722.1	Gene_Symbol=CFHR1 FHR-1; complement Factor H-related protein 1	9606
81	10.03	10.03	54.8913061618805	IPI:IPI00855916.1	Gene_Symbol=- Transthyretin	9606	2.75081562995911	1.17621066237916E-05	1.41009247303009	0.516754746437073	0.00241779629141092	1.46757876873016	1.36261928081512	0.00868397857993841	1.24543499946594
81	0	10.03	61.224490404129	IPI:IPI00022432.1	Gene_Symbol=TTR Transthyretin precursor	9606
82	10	10	18.6234816908836	IPI:IPI00011694.1	Gene_Symbol=PRSS1 Trypsin-1 precursor	9606	0.817451238632202	0.490711569786072	12.0300636291504	1.11057829856873	0.439322233200073	3.00431323051453	1.22917520999908	0.372111856937408	5.66710567474365
83	9.52	17.22	48.2587069272995	IPI:IPI00020091.1	Gene_Symbol=ORM2 Alpha-1-acid glycoprotein 2 precursor	9606	4.34165954589844	0.000248619035119191	1.88880681991577	4.92058801651001	0.000452989188488573	2.09567713737488	3.47206377983093	0.000465463846921921	1.78575754165649
84	9.41	9.41	34.456929564476	IPI:IPI00021841.1	Gene_Symbol=APOA1 Apolipoprotein A-I precursor	9606	0.646824777126312	0.164598554372787	1.9903918504715	0.546138942241669	0.158288568258286	2.55530261993408	0.72371107339859	0.0265788584947586	1.30656373500824
85	9.28	9.28	30.511462688446	IPI:IPI00645849.1	Gene_Symbol=ECM1 Extracellular matrix protein 1	9606	0.8101806640625	0.470547586679459	2.00092434883118	0.893037855625153	0.602174878120422	1.68726873397827	0.994100391864777	0.971902549266815	1.50825929641724
85	0	9.28	29.6296298503876	IPI:IPI00003351.2	Gene_Symbol=ECM1 Extracellular matrix protein 1 precursor	9606
86	9.12	9.12	39.4366204738617	IPI:IPI00853068.1	Gene_Symbol=HBA2;HBA1 Alpha 2 globin variant (Fragment)	9606	1.45364606380463	0.302839070558548	2.25310039520264	0.924886226654053	0.601009666919708	1.41377675533295	1.71986091136932	0.00394841376692057	1.33976745605469
86	0	9.12	39.4366204738617	IPI:IPI00410714.5	Gene_Symbol=HBA2;HBA1 Hemoglobin subunit alpha	9606
87	9.06	10.22	31.1535626649857	IPI:IPI00656092.1	Gene_Symbol=PRG4 Isoform F of Proteoglycan-4 precursor	9606	1.13400185108185	0.359737455844879	1.35456085205078	1.10871016979218	0.383180171251297	1.29997956752777	1.10837173461914	0.323241621255875	1.25734734535217
87	0	10.22	30.3008079528809	IPI:IPI00655927.1	Gene_Symbol=PRG4 Isoform B of Proteoglycan-4 precursor	9606
87	0	10.22	29.4159531593323	IPI:IPI00024825.2	Gene_Symbol=PRG4 Isoform A of Proteoglycan-4 precursor	9606
87	0	10.22	30.5873364210129	IPI:IPI00655976.1	Gene_Symbol=PRG4 Isoform C of Proteoglycan-4 precursor	9606
87	0	10.22	31.5748035907745	IPI:IPI00655676.1	Gene_Symbol=PRG4 Isoform D of Proteoglycan-4 precursor	9606
87	0	10.22	23.6870303750038	IPI:IPI00656111.1	Gene_Symbol=PRG4 Isoform E of Proteoglycan-4 precursor	9606
88	8.79	8.79	29.3032795190811	IPI:IPI00019576.1	Gene_Symbol=F10 Coagulation factor X precursor	9606	0.957702875137329	0.826249063014984	1.56598472595215	0.890369236469269	0.543499052524567	1.53747487068176	1.06474471092224	0.725363254547119	1.50030672550201
89	8.54	8.54	14.4208043813705	IPI:IPI00329775.7	Gene_Symbol=CPB2 Isoform 1 of Carboxypeptidase B2 precursor	9606	0.804521679878235	0.122084893286228	1.35089707374573	1.01458132266998	0.894126355648041	1.30453276634216	0.740558326244354	0.206872567534447	1.70356953144073
90	8.32	8.35	22.5206613540649	IPI:IPI00007199.4	Gene_Symbol=SERPINA10 Protein Z-dependent protease inhibitor precursor	9606	0.916638731956482	0.601957440376282	1.49517750740051	1.34958708286285	0.170547530055046	1.61900317668915	1.0495833158493	0.7734295129776	1.50588393211365
91	8.19	8.91	13.9285713434219	IPI:IPI00746623.2	Gene_Symbol=HABP2 Hyaluronan-binding protein 2 precursor	9606	0.892579138278961	0.444856554269791	1.38556408882141	1.47518301010132	0.0225128643214703	1.3743497133255	1.10133910179138	0.530614018440247	1.40443682670593
92	8.14	8.14	46.2585031986237	IPI:IPI00654755.3	Gene_Symbol=HBB Hemoglobin subunit beta	9606	1.84608662128448	0.00437654508277774	1.43336570262909	1.09219491481781	0.655894875526428	1.55193698406219	2.35177755355835	0.000651057402137667	1.44142282009125
93	8	13.67	54.7008574008942	IPI:IPI00719373.1	Gene_Symbol=IGL@ IGL@ protein	9606	0.883241176605225	0.085266686975956	1.2368438243866	0.806538701057434	0.704628527164459	234.929885864258	0.664482057094574	0.27703720331192	11.1834897994995
93	0	12.16	40.8510625362396	IPI:IPI00784627.1	Gene_Symbol=- Putative uncharacterized protein	9606
93	0	11.67	48.7288147211075	IPI:IPI00784713.1	Gene_Symbol=- Putative uncharacterized protein	9606
93	0	11.67	42.7966088056564	IPI:IPI00785164.1	Gene_Symbol=- Putative uncharacterized protein	9606
93	0	11.67	43.8297867774963	IPI:IPI00745660.2	Gene_Symbol=IGL@ IGL@ protein	9606
93	0	11.67	37.3390555381775	IPI:IPI00852577.1	Gene_Symbol=IGLC1 IGLC1 protein	9606
93	0	11.67	37.3390555381775	IPI:IPI00829640.1	Gene_Symbol=IGL@ IGL@ protein	9606
93	0	11.67	36.8644058704376	IPI:IPI00784983.1	Gene_Symbol=- Putative uncharacterized protein	9606
93	0	11.67	37.1794879436493	IPI:IPI00784589.1	Gene_Symbol=- Putative uncharacterized protein DKFZp781M0386	9606
94	7.7	7.7	14.495413005352	IPI:IPI00738433.1	Gene_Symbol=CPN2 similar to Carboxypeptidase N subunit 2 precursor	9606	0.771240949630737	0.0873436704277992	1.3699803352356	0.911081314086914	0.383091866970062	1.28467392921448	0.793466508388519	0.210917204618454	1.5138486623764
94	0	7.7	12.8440365195274	IPI:IPI00479116.1	Gene_Symbol=CPN2 Carboxypeptidase N subunit 2 precursor	9606
95	7.58	7.58	17.7419349551201	IPI:IPI00855835.1	Gene_Symbol=- Insulin-like growth factor binding protein 3 isoform b	9606	0.738061964511871	0.116595342755318	1.52551901340485	0.804651618003845	0.457188099622726	2.08318114280701	0.777590036392212	0.278454601764679	1.74598276615143
95	0	7.58	14.8148149251938	IPI:IPI00556155.2	Gene_Symbol=IGFBP3 insulin-like growth factor binding protein 3 isoform a precursor	9606
95	0	7.58	15.1202753186226	IPI:IPI00018305.4	Gene_Symbol=IGFBP3 Insulin-like growth factor-binding protein 3 precursor	9606
95	0.52	6.1	15.1624545454979	IPI:IPI00444386.3	Gene_Symbol=IGFBP3 CDNA FLJ45630 fis, clone CHONS2001287, moderately similar to INSULIN- LIKE GROWTH FACTOR BINDING PROTEIN 3	9606
96	7.42	7.45	36.3984674215317	IPI:IPI00215983.3	Gene_Symbol=CA1 Carbonic anhydrase 1	9606	1.16915512084961	0.453738003969193	2.07328152656555	0.84967839717865	0.3484006524086	1.78070247173309	1.12803947925568	0.668023109436035	2.83381938934326
96	0	7.4	36.4102572202683	IPI:IPI00796435.1	Gene_Symbol=CA1 22 kDa protein	9606
97	7.38	7.61	28.0104726552963	IPI:IPI00743766.2	Gene_Symbol=FETUB Fetuin-B precursor	9606	0.798203349113464	0.377608597278595	1.78429102897644	0.798002421855927	0.179405495524406	1.43812191486359	0.845237076282501	0.452849566936493	1.66973781585693
97	0	5.61	25.5072474479675	IPI:IPI00552199.3	Gene_Symbol=FETUB GUGU beta form	9606
98	7.11	7.13	15.0510206818581	IPI:IPI00012792.1	Gene_Symbol=CDH5 Cadherin-5 precursor	9606	0.945827722549438	0.890772342681885	2.87743592262268	1.08864116668701	0.838513910770416	2.9574658870697	1.04068922996521	0.901865005493164	2.32361555099487
98	0	5.13	14.0508219599724	IPI:IPI00607725.4	Gene_Symbol=CDH5 cadherin 5, type 2 isoform 2 preproprotein	9606
99	6.89	6.89	14.5234495401382	IPI:IPI00007240.2	Gene_Symbol=F13B Coagulation factor XIII B chain precursor	9606	0.885031163692474	0.468114227056503	1.47098588943481	0.905050873756409	0.448842853307724	1.35171115398407	1.21537005901337	0.204257056117058	1.41001415252686
100	6.83	6.83	29.0043294429779	IPI:IPI00643948.2	Gene_Symbol=C1QB Complement component 1, q subcomponent, B chain	9606	1.07938897609711	0.615339040756226	1.38086235523224	0.924697160720825	0.596768081188202	1.38781082630157	1.07997918128967	0.492086708545685	1.2690863609314
100	0	6.83	26.4822125434875	IPI:IPI00477992.1	Gene_Symbol=C1QB complement component 1, q subcomponent, B chain precursor	9606
101	6.59	6.59	19.3893134593964	IPI:IPI00029193.1	Gene_Symbol=HGFAC Hepatocyte growth factor activator precursor	9606	0.953863322734833	0.726700127124786	1.37098729610443	0.98745059967041	0.918209135532379	1.33451914787292	0.749968409538269	0.0629675164818764	1.36214709281921
102	6.54	6.55	18.9956337213516	IPI:IPI00010295.1	Gene_Symbol=CPN1 Carboxypeptidase N catalytic chain precursor	9606	0.775330901145935	0.0145578095689416	1.19558131694794	0.928297460079193	0.643179714679718	1.47454404830933	0.734738409519196	0.00260030897334218	1.15335977077484
103	6.49	6.49	15.8371046185493	IPI:IPI00844400.1	Gene_Symbol=C1QA 23 kDa protein	9606	1.17614674568176	0.0568422451615334	1.18381357192993	0.994600117206573	0.973394155502319	1.46385681629181	1.19770920276642	0.270917415618896	1.43924164772034
103	0	6.49	14.2857149243355	IPI:IPI00022392.1	Gene_Symbol=C1QA Complement C1q subcomponent subunit A precursor	9606
104	6.21	6.21	9.64285731315613	IPI:IPI00299503.2	Gene_Symbol=GPLD1 Isoform 1 of Phosphatidylinositol-glycan-specific phospholipase D precursor	9606	0.57982337474823	0.070139579474926	1.85250294208527	0.545660138130188	0.08232681453228	2.11558771133423	0.731375813484192	0.0373731330037117	1.32720184326172
105	6.15	6.15	31.4516127109528	IPI:IPI00004373.1	Gene_Symbol=MBL2 Mannose-binding protein C precursor	9606	0.635197997093201	0.281166702508926	2.75131678581238	0.993377566337585	0.958523571491241	1.39558601379395	0.766611814498901	0.327273666858673	1.93793892860413
106	6.11	6.11	15.5520990490913	IPI:IPI00025864.5	Gene_Symbol=BCHE Cholinesterase precursor	9606	0.703976571559906	0.0329643525183201	1.36195456981659	0.853204727172852	0.442695468664169	1.63209748268127	0.721616923809052	0.0385020673274994	1.35092115402222
107	6.1	28.25	69.4980680942535	IPI:IPI00844156.2	Gene_Symbol=SERPINC1 SERPINC1 protein	9606	0.970501482486725	0.783379197120667	1.24766600131989	1.03582215309143	0.636016607284546	1.16285002231598	0.912315428256989	0.292814582586288	1.19210946559906
108	6	6	15.5102044343948	IPI:IPI00022394.2	Gene_Symbol=C1QC Complement C1q subcomponent subunit C precursor	9606	1.34330987930298	0.000923533691093326	1.13577389717102	1.16165435314178	0.475170493125916	1.59952092170715	1.3473836183548	0.0192409176379442	1.26248872280121
109	6	6	18.4426233172417	IPI:IPI00020019.1	Gene_Symbol=ADIPOQ Adiponectin precursor	9606	1.40437531471252	0.122799940407276	1.58056282997131	1.38484668731689	0.0876302048563957	1.47103559970856	1.41133534908295	0.146220028400421	1.65737187862396
110	5.75	5.75	32.7759206295013	IPI:IPI00293925.2	Gene_Symbol=FCN3 Isoform 1 of Ficolin-3 precursor	9606	0.642094910144806	0.0281640868633986	1.44113850593567	0.757368803024292	0.0656913667917252	1.35896015167236	0.563915848731995	0.0545734949409962	1.81085515022278
110	0	5.75	30.2083343267441	IPI:IPI00419744.4	Gene_Symbol=FCN3 Isoform 2 of Ficolin-3 precursor	9606
111	5.74	5.74	18.4000000357628	IPI:IPI00021440.1	Gene_Symbol=ACTG1;PSPHL Actin, cytoplasmic 2	9606	0.752306044101715	0.4891257584095	3.16419267654419	1.04799354076385	0.905416429042816	3.17411398887634	0.691404223442078	0.227454364299774	2.1728527545929
111	0	5.74	18.4000000357628	IPI:IPI00021439.1	Gene_Symbol=ACTB Actin, cytoplasmic 1	9606
111	0	3.75	22.5464195013046	IPI:IPI00021428.1	Gene_Symbol=ACTA1 Actin, alpha skeletal muscle	9606
111	0	3.75	21.7993080615997	IPI:IPI00514530.5	Gene_Symbol=ACTA1 Uncharacterized protein ACTA1	9606
111	0	3.75	24.8031497001648	IPI:IPI00414057.3	Gene_Symbol=ACTA1 Actin alpha 1 skeletal muscle protein	9606
111	0	3.74	21.5425536036491	IPI:IPI00025416.3	Gene_Symbol=ACTG2 Actin, gamma-enteric smooth muscle	9606
111	0	3.74	21.485410630703	IPI:IPI00023006.1	Gene_Symbol=ACTC1 Actin, alpha cardiac muscle 1	9606
111	0	3.74	21.485410630703	IPI:IPI00008603.1	Gene_Symbol=ACTA2 Actin, aortic smooth muscle	9606
112	5.3	7	13.4490236639977	IPI:IPI00296176.2	Gene_Symbol=F9 Coagulation factor IX precursor	9606	1.03777313232422	0.610806286334991	1.23164021968842	0.919480502605438	0.5204758644104	1.44491231441498	0.879265129566193	0.363387793302536	1.46659815311432
113	5.15	5.15	9.28961783647537	IPI:IPI00884176.1	Gene_Symbol=F13A1 coagulation factor XIII A1 subunit precursor	9606	0.834085881710052	0.567354798316956	3.15907764434814	0.93660444021225	0.765910685062408	2.28790664672852	0.736665606498718	0.370344132184982	3.14976239204407
113	0	5.15	9.28961783647537	IPI:IPI00297550.8	Gene_Symbol=F13A1 Coagulation factor XIII A chain precursor	9606
114	4.86	6.09	7.33333304524422	IPI:IPI00759754.1	Gene_Symbol=TTN Isoform 1 of Titin	9606	0.988414824008942	0.956981420516968	1.56692659854889	1.23360025882721	0.515676856040955	1.94485306739807	1.1558883190155	0.627447783946991	1.85231328010559
114	0	6.09	7.30695575475693	IPI:IPI00759542.1	Gene_Symbol=TTN Isoform 8 of Titin	9606
114	0	6.09	7.33551308512688	IPI:IPI00023283.3	Gene_Symbol=TTN Isoform 2 of Titin	9606
114	0	6.06	7.3776587843895	IPI:IPI00179357.2	Gene_Symbol=TTN Isoform 7 of Titin	9606
114	0	6.06	7.45893567800522	IPI:IPI00749039.2	Gene_Symbol=TTN titin isoform N2-A	9606
114	0	6.06	7.36731961369514	IPI:IPI00759637.1	Gene_Symbol=TTN Isoform 4 of Titin	9606
114	0	5.29	7.37993940711021	IPI:IPI00759613.1	Gene_Symbol=TTN Isoform 5 of Titin	9606
114	0	5.04	7.13029876351357	IPI:IPI00412307.8	Gene_Symbol=TTN 2268 kDa protein	9606
114	0	4.81	7.62961879372597	IPI:IPI00375499.2	Gene_Symbol=TTN titin isoform novex-2	9606
114	0	4.81	7.60603100061417	IPI:IPI00455173.4	Gene_Symbol=TTN Isoform 3 of Titin	9606
114	0	4.81	7.58936852216721	IPI:IPI00375498.2	Gene_Symbol=TTN titin isoform novex-1	9606
115	4.86	4.86	14.9305552244186	IPI:IPI00418422.3	Gene_Symbol=IGHD IGHD protein	9606	1.37971234321594	0.405984669923782	2.41447114944458	0.499031364917755	0.0854008570313454	2.30569005012512	1.18933546543121	0.429053097963333	1.64946734905243
116	4.83	4.86	8.96478146314621	IPI:IPI00788786.1	Gene_Symbol=VWF 309 kDa protein	9606	0.925499022006989	0.810586333274841	3.39115715026855	2.29824686050415	0.0234325956553221	1.74714267253876	2.2480251789093	0.00909904204308987	1.39763522148132
116	0	4.86	8.49626734852791	IPI:IPI00023014.1	Gene_Symbol=VWF von Willebrand factor precursor	9606
117	4.74	4.74	15.3284668922424	IPI:IPI00847381.1	Gene_Symbol=SEPP1 selenoprotein P isoform 2	9606	0.864335656166077	0.484910309314728	1.79292702674866	0.690288722515106	0.0811569318175316	1.57707488536835	0.86896163225174	0.447325527667999	1.66940307617188
117	0	4.74	16.5354326367378	IPI:IPI00029061.2	Gene_Symbol=SEPP1 Selenoprotein P precursor	9606
118	4.73	4.73	15.1937991380692	IPI:IPI00021304.1	Gene_Symbol=KRT2 Keratin, type II cytoskeletal 2 epidermal	9606	1.07899224758148	0.449374109506607	1.32152879238129	0.65360814332962	0.0476646162569523	1.5173614025116	0.631999254226685	0.0387505665421486	1.51301050186157
119	4.64	4.64	15.1898726820946	IPI:IPI00292218.4	Gene_Symbol=MST1 Hepatocyte growth factor-like protein precursor	9606	0.945333659648895	0.782298624515533	7.43904638290405	0.821329057216644	0.149981200695038	1.82274663448334	0.690313935279846	0.32426181435585	13.8733968734741
120	4.58	4.58	8.14332216978073	IPI:IPI00788189.1	Gene_Symbol=FCGBP similar to Fc fragment of IgG binding protein	9606	1.00600016117096	0.993100106716156	6.08476495742798	1.54479777812958	0.171950742602348	2.06806707382202	0.998377919197083	0.996724486351013	2.80875277519226
120	0	4.58	7.78908431529999	IPI:IPI00242956.4	Gene_Symbol=FCGBP IgGFc-binding protein precursor	9606
121	4.31	4.61	34.4827592372894	IPI:IPI00829956.1	Gene_Symbol=- Rheumatoid factor C6 light chain (Fragment)	9606	1.59165990352631	0.0266210697591305	1.39514017105103	0.581867754459381	0.348279625177383	6.80393266677856	1.08535647392273	0.42245751619339	1.42230105400085
121	0	4.61	33.8983058929443	IPI:IPI00829912.1	Gene_Symbol=IGKV1-5 Ig kappa chain V-I region HK102 precursor	9606
121	0	4.17	42.5925940275192	IPI:IPI00387026.1	Gene_Symbol=- Ig kappa chain V-I region EU	9606
122	4.24	4.26	17.9487183690071	IPI:IPI00064667.4	Gene_Symbol=CNDP1 Beta-Ala-His dipeptidase precursor	9606	0.485314697027206	0.216611385345459	25.8419876098633	0.34006330370903	0.183211430907249	57.7861404418945	0.529511868953705	0.364978611469269	184.162643432617
122	0	2.24	19.6774199604988	IPI:IPI00749466.1	Gene_Symbol=CNDP1 35 kDa protein	9606
123	4.18	4.18	17.980295419693	IPI:IPI00007221.1	Gene_Symbol=SERPINA5 Plasma serine protease inhibitor precursor	9606	1.60197281837463	0.122236758470535	2.18714666366577	0.836155235767365	0.231322258710861	1.57311761379242	0.984233796596527	0.874948799610138	1.46761000156403
124	4.05	30.01	42.580646276474	IPI:IPI00784807.1	Gene_Symbol=- Putative uncharacterized protein	9606	1.80547535419464	0.184008449316025	2.78043079376221	0.440654724836349	0.0703423395752907	2.52950096130371	1.13533520698547	0.748362958431244	2.78739476203918
124	0.01	27.97	39.3617033958435	IPI:IPI00784942.1	Gene_Symbol=- Putative uncharacterized protein DKFZp686E23209	9606
124	0	29.96	39.8081541061401	IPI:IPI00399007.5	Gene_Symbol=IGHG2 Putative uncharacterized protein DKFZp686I04196 (Fragment)	9606
124	0	29.03	46.1206883192062	IPI:IPI00426051.3	Gene_Symbol=- Putative uncharacterized protein DKFZp686C15213	9606
124	0	21.97	44.5292621850967	IPI:IPI00829767.1	Gene_Symbol=IGHG2 Uncharacterized protein IGHG2 (Fragment)	9606
125	4	58.53	55.6962013244629	IPI:IPI00555812.4	Gene_Symbol=GC Vitamin D-binding protein precursor	9606	1.82827913761139	0.0706467777490616	1.9597864151001	2.4611496925354	0.0108593441545963	1.83265221118927	2.12141346931458	0.0258539412170649	1.86894750595093
126	4	31.12	44.5629000663757	IPI:IPI00448938.1	Gene_Symbol=IGHG1 IGHG1 protein	9606	1.61103904247284			0.199524819850922			1.64969599246979
126	0.01	28.44	50.5263149738312	IPI:IPI00784817.1	Gene_Symbol=IGHV4-31 Anti-RhD monoclonal T125 gamma1 heavy chain precursor	9606
126	0	34.98	43.3684200048447	IPI:IPI00807531.2	Gene_Symbol=IGHG1 IGHG1 protein	9606
126	0	34.92	48.7234055995941	IPI:IPI00815926.1	Gene_Symbol=IGHG1 IGHG1 protein	9606
126	0	32.56	40.5405402183533	IPI:IPI00418153.1	Gene_Symbol=IGHM Putative uncharacterized protein DKFZp686I15212	9606
126	0	32.46	49.7872352600098	IPI:IPI00784810.1	Gene_Symbol=IGHV4-31 IGHV4-31 protein	9606
126	0	30.96	44.5629000663757	IPI:IPI00829944.1	Gene_Symbol=IGHG1 IGHG1 protein	9606
126	0	30.91	43.2773113250732	IPI:IPI00785084.1	Gene_Symbol=IGHV4-31 Immunoglobulin heavy variable 4-31	9606
126	0	30.44	48.0932205915451	IPI:IPI00645363.2	Gene_Symbol=IGHG1 Putative uncharacterized protein DKFZp686P15220	9606
126	0	28.91	47.8540778160095	IPI:IPI00816314.1	Gene_Symbol=IGHM Putative uncharacterized protein DKFZp686I15196	9606
126	0	28.44	47.0954358577728	IPI:IPI00384938.1	Gene_Symbol=IGHG1 Putative uncharacterized protein DKFZp686N02209	9606
126	0	28.44	40.0735288858414	IPI:IPI00448925.3	Gene_Symbol=IGHG1 IGHG1 protein	9606
126	0	28.44	46.4583337306976	IPI:IPI00423463.1	Gene_Symbol=IGHG1 Putative uncharacterized protein DKFZp686O01196	9606
126	0	28.44	42.7061319351196	IPI:IPI00784822.1	Gene_Symbol=IGHV4-31 IGHV4-31 protein	9606
126	0	28.44	38.8773381710052	IPI:IPI00423466.1	Gene_Symbol=IGHG1 Putative uncharacterized protein DKFZp686H20196	9606
126	0	26.44	43.7894731760025	IPI:IPI00423464.1	Gene_Symbol=IGHG1 Putative uncharacterized protein DKFZp686K03196	9606
126	0	24.44	33.1369668245316	IPI:IPI00382606.1	Gene_Symbol=F7 Factor VII active site mutant immunoconjugate	9606
126	0	2.68	17.3228353261948	IPI:IPI00827627.1	Gene_Symbol=- Vh1-D-J3-region (Fragment)	9606
127	4	12.87	46.0251033306122	IPI:IPI00854806.1	Gene_Symbol=IGKV1-5 IGKV1-5 protein	9606	3.21578550338745	0.607985198497772	4190.1484375	0.849810183048248	0.916777789592743	375.920501708984	2.56369781494141	0.665110051631927	3164.48315429688
127	0	12.87	49.3723839521408	IPI:IPI00550731.2	Gene_Symbol=- Putative uncharacterized protein	9606
127	0	12.87	45.8333343267441	IPI:IPI00419424.3	Gene_Symbol=IGKV1-5 IGKV1-5 protein	9606
127	0	12.87	48.4018266201019	IPI:IPI00430808.2	Gene_Symbol=IGKC Immunoblobulin light chain (Fragment)	9606
127	0	3.05	23.1404960155487	IPI:IPI00884433.1	Gene_Symbol=- 13 kDa protein	9606
127	0	3.05	19.8347106575966	IPI:IPI00829600.1	Gene_Symbol=- Uncharacterized protein ENSP00000374803	9606
127	0	3.05	19.8347106575966	IPI:IPI00743194.2	Gene_Symbol=- Kappa light chain variable region (Fragment)	9606
127	0	2.01	14.7826090455055	IPI:IPI00387107.3	Gene_Symbol=IGKV2-40 Ig kappa chain V-II region Cum	9606
127	0	2	35.9649121761322	IPI:IPI00384397.1	Gene_Symbol=- Myosin-reactive immunoglobulin light chain variable region (Fragment)	9606
127	0	2	15.7407402992249	IPI:IPI00854709.1	Gene_Symbol=- Uncharacterized protein ENSP00000374799 (Fragment)	9606
127	0	2	14.0495866537094	IPI:IPI00829947.1	Gene_Symbol=- 13 kDa protein	9606
127	0	2	20.6611573696136	IPI:IPI00829663.1	Gene_Symbol=- Uncharacterized protein ENSP00000374801	9606
127	0	2	15.0442481040955	IPI:IPI00827773.1	Gene_Symbol=- Cold agglutinin FS-1 L-chain (Fragment)	9606
127	0	2	14.5299151539803	IPI:IPI00743389.1	Gene_Symbol=IGKV1-5 Ig kappa chain V-II region GM607 precursor (Fragment)	9606
127	0	2	15.0442481040955	IPI:IPI00736885.1	Gene_Symbol=LOC440786 Ig kappa chain V-II region TEW	9606
127	0	2	16.0377353429794	IPI:IPI00387111.5	Gene_Symbol=- Uncharacterized protein ENSP00000333154	9606
127	0	2	11.0169492661953	IPI:IPI00827829.1	Gene_Symbol=- HRV Fab N8-VL (Fragment)	9606
128	4	11.24	37.0370358228683	IPI:IPI00006154.1	Gene_Symbol=CFHR2 Isoform Long of Complement factor H-related protein 2 precursor	9606	1.45465064048767	0.108221739530563	2.26452088356018	1.93719804286957	0.201658606529236	15.7071390151978	2.03038311004639	0.00161691138055176	1.02311849594116
128	0	11.24	37.4485582113266	IPI:IPI00218949.1	Gene_Symbol=CFHR2 Isoform Short of Complement factor H-related protein 2 precursor	9606
129	3.77	3.77	26.1061936616898	IPI:IPI00026199.1	Gene_Symbol=GPX3 Glutathione peroxidase 3 precursor	9606	1.03790938854218	0.808302700519562	1.56375479698181	1.08553946018219	0.727118492126465	1.9769651889801	0.898175299167633	0.665409624576569	2.04438138008118
130	3.56	3.56	5.40540553629398	IPI:IPI00296534.1	Gene_Symbol=FBLN1 Isoform D of Fibulin-1 precursor	9606	1.60733294487	0.168359488248825	2.62267971038818	1.37042617797852	0.656582117080688	13.7656469345093	1.93057429790497	0.0315490290522575	1.67370247840881
130	0	1.56	4.12517786026001	IPI:IPI00218803.2	Gene_Symbol=FBLN1 Isoform B of Fibulin-1 precursor	9606
130	0	1.56	2.82861888408661	IPI:IPI00413623.2	Gene_Symbol=FBLN1 fibulin 1 isoform B precursor	9606
130	0	1.56	3.00353355705738	IPI:IPI00333852.1	Gene_Symbol=FBLN1 Isoform A of Fibulin-1 precursor	9606
130	0	1.56	2.48901899904013	IPI:IPI00296537.3	Gene_Symbol=FBLN1 Isoform C of Fibulin-1 precursor	9606
131	3.55	3.64	6.1143983155489	IPI:IPI00022229.1	Gene_Symbol=APOB Apolipoprotein B-100 precursor	9606	1.67660391330719	0.702994346618652	459505.34375	0.996722519397736	0.996695637702942	3103.65478515625	1.626300573349	0.756597280502319	4713680
132	3.53	3.53	7.22891539335251	IPI:IPI00003590.2	Gene_Symbol=QSOX1 Isoform 1 of Sulfhydryl oxidase 1 precursor	9606	0.894359469413757	0.860950350761414	11.2383918762207	1.10157465934753	0.873116195201874	9.98508834838867	0.689850509166718	0.468429118394852	6.05002546310425
132	0	1.53	6.43127337098122	IPI:IPI00015916.1	Gene_Symbol=QSOX1 Bone-derived growth factor (Fragment)	9606
132	0	1.53	4.80132438242435	IPI:IPI00872013.1	Gene_Symbol=QSOX1 Uncharacterized protein QSOX1	9606
132	0	1.53	4.80132438242435	IPI:IPI00465016.7	Gene_Symbol=QSOX1 Isoform 2 of Sulfhydryl oxidase 1 precursor	9606
133	3.52	3.52	32.089552283287	IPI:IPI00386133.1	Gene_Symbol=- Ig kappa chain V-IV region B17 precursor	9606	1.1123663187027	0.735987663269043	3.26651406288147	0.337501674890518	0.0212276801466942	1.9977753162384	0.739404618740082	0.0657071694731712	1.41981184482574
133	0	3.52	32.3308259248734	IPI:IPI00386132.1	Gene_Symbol=- Ig kappa chain V-IV region JI precursor	9606
133	0	3.52	23.8888889551163	IPI:IPI00026197.7	Gene_Symbol=IGKV4-1 Similar to Ig kappa chain V-IV region precursor	9606
133	0	3.52	21.0526317358017	IPI:IPI00387120.1	Gene_Symbol=- Ig kappa chain V-IV region Len	9606
133	0	2	6.92307725548744	IPI:IPI00385143.1	Gene_Symbol=- Microfibrillar protein 2 (Fragment)	9606
134	3.46	4.42	12.1579192578793	IPI:IPI00022937.4	Gene_Symbol=F5 Coagulation factor V	9606	0.859594404697418	0.600867986679077	2.09679770469666	1.53459084033966	0.153728798031807	1.9671528339386	0.971185803413391	0.844970941543579	1.47570168972015
134	0	4.4	11.6906471550465	IPI:IPI00478809.3	Gene_Symbol=F5 Coagulation factor V precursor	9606
135	3.33	5.12	19.0965086221695	IPI:IPI00009793.3	Gene_Symbol=C1RL Complement C1r-like protein	9606	0.950751781463623	0.816308736801147	1.69944739341736	1.0784707069397	0.745610535144806	1.76190102100372	1.03073668479919	0.722729444503784	1.23036479949951
135	0	5.12	19.178082048893	IPI:IPI00872573.1	Gene_Symbol=C1RL 48 kDa protein	9606
135	0	5.12	19.178082048893	IPI:IPI00795055.1	Gene_Symbol=C1RL CDNA FLJ14022 fis, clone HEMBA1003538, weakly similar to COMPLEMENT C1R COMPONENT	9606
136	3.22	3.22	13.1771594285965	IPI:IPI00018219.1	Gene_Symbol=TGFBI Transforming growth factor-beta-induced protein ig-h3 precursor	9606	0.863463699817657	0.643867909908295	3.22847151756287	1.22109508514404	0.654989421367645	5.22488069534302	0.895515501499176	0.728953242301941	3.29512047767639
136	0	2.7	18.990384042263	IPI:IPI00873923.1	Gene_Symbol=TGFBI TGFBI protein	9606
136	0	2.7	19.8347106575966	IPI:IPI00556324.1	Gene_Symbol=TGFBI Transforming growth factor, beta-induced, 68kDa variant (Fragment)	9606
137	3.05	3.05	20.8000004291534	IPI:IPI00029260.2	Gene_Symbol=CD14 Monocyte differentiation antigen CD14 precursor	9606	0.821968615055084	0.461502104997635	2.09740257263184	1.05960011482239	0.744208455085754	1.67345690727234	0.903182864189148	0.533935964107513	1.58790469169617
138	2.94	2.96	16.1961361765862	IPI:IPI00395488.2	Gene_Symbol=VASN Vasorin precursor	9606	0.549205303192139	0.428091883659363	429.652191162109	0.749835848808289	0.34486922621727	9.03687572479248	0.805425822734833	0.662020623683929	108.07243347168
139	2.9	2.9	27.1812081336975	IPI:IPI00166729.4	Gene_Symbol=AZGP1 alpha-2-glycoprotein 1, zinc	9606	1.79136884212494	0.00650532497093081	1.36489391326904	1.0555511713028	0.817893147468567	1.84122729301453	1.45631670951843	0.235257491469383	2.1119327545166
139	0.01	1.89	25.7142871618271	IPI:IPI00871596.1	Gene_Symbol=AZGP1 Uncharacterized protein AZGP1 (Fragment)	9606
139	0	2.6	38.9937102794647	IPI:IPI00816309.1	Gene_Symbol=AZGP1 AZGP1 protein (Fragment)	9606
140	2.52	57.52	72.4747478961945	IPI:IPI00847179.1	Gene_Symbol=APOA4 apolipoprotein A-IV precursor	9606	0.0860869362950325	0.0580896846950054	14.3068113327026	0.102536529302597	0.0139461793005466	3.22076296806335	0.113454669713974	0.22657273709774	29123.90625
141	2.34	2.35	9.54371318221092	IPI:IPI00013933.2	Gene_Symbol=DSP Isoform DPI of Desmoplakin	9606	0.942921221256256			1.31034660339355			0.880328416824341
141	0	2.34	10.2597966790199	IPI:IPI00217182.4	Gene_Symbol=DSP Isoform DPII of Desmoplakin	9606
141	0	1.5	22.1621617674828	IPI:IPI00872333.1	Gene_Symbol=DSP Uncharacterized protein DSP	9606
141	0	1.5	16.7567566037178	IPI:IPI00746877.1	Gene_Symbol=DSP CDNA FLJ26719 fis, clone PNC03379	9606
142	2.31	57.27	52.9023766517639	IPI:IPI00878609.1	Gene_Symbol=ITIH4 Protein	9606	0.95950174331665	0.816705048084259	1.51848018169403	1.23176038265228	0.408371180295944	1.77523922920227	1.09885728359222	0.700433135032654	1.77079367637634
142	0	43.27	53.5714268684387	IPI:IPI00878152.1	Gene_Symbol=ITIH4 71 kDa protein	9606
143	2.11	2.11	22.641509771347	IPI:IPI00178926.2	Gene_Symbol=IGJ immunoglobulin J chain	9606	1.2041848897934	0.593083143234253	23.9562244415283	0.495356947183609	0.772211849689484	23297105920	0.813774943351746	0.81887298822403	7732.65283203125
144	2.11	2.11	14.0000000596046	IPI:IPI00021854.1	Gene_Symbol=APOA2 Apolipoprotein A-II precursor	9606	0.90399706363678	0.461053162813187	3.10921216011047	0.527861595153809	0.255383431911469	31.2917060852051	1.40004634857178	0.231878310441971	5.10418462753296
145	2.1	2.55	11.5124151110649	IPI:IPI00218326.1	Gene_Symbol=SP100 Isoform Sp100-C of Nuclear autoantigen Sp-100	9606	0.982139527797699	0.885073244571686	1.35619020462036	1.23319005966187	0.0894056186079979	1.29206585884094	1.22753250598907	0.162008225917816	1.37913751602173
146	2.09	2.09	10.1899832487106	IPI:IPI00744685.2	Gene_Symbol=BTD Uncharacterized protein BTD (Fragment)	9606	0.66516387462616	0.0711843818426132	1.78906202316284	0.47243943810463	0.470030903816223	5826.900390625	0.752359569072723	0.697704911231995	1133.1787109375
146	0	2.09	10.8655616641045	IPI:IPI00218413.2	Gene_Symbol=BTD biotinidase precursor	9606
147	2.06	3.67	6.6650390625	IPI:IPI00786995.1	Gene_Symbol=LOC731751 similar to protein kinase, DNA-activated, catalytic polypeptide	9606	1.08778512477875	0.884922802448273	347.226715087891	1.07367289066315	0.731944739818573	7.51419925689697	0.967122495174408	0.0958666279911995	1.0665739774704
147	0	3.66	6.88308551907539	IPI:IPI00376215.2	Gene_Symbol=PRKDC Isoform 2 of DNA-dependent protein kinase catalytic subunit	9606
147	0	3.66	6.83139562606812	IPI:IPI00296337.2	Gene_Symbol=PRKDC Isoform 1 of DNA-dependent protein kinase catalytic subunit	9606
148	2.06	2.06	14.3181815743446	IPI:IPI00022331.1	Gene_Symbol=LCAT Phosphatidylcholine-sterol acyltransferase precursor	9606	1.28108930587769	0.209778219461441	1.79409658908844	0.929443299770355	0.745065808296204	2.32666110992432	0.759065091609955	0.0385407581925392	1.27107357978821
149	2.05	2.5	9.03532579541206	IPI:IPI00409710.1	Gene_Symbol=SLIT3 Isoform 3 of Slit homolog 3 protein precursor	9606	1.07254076004028	0.82520592212677	23.5453453063965	1.2611278295517	0.710568249225616	416.121459960938	1.08838558197021	0.850881993770599	90.9188079833984
149	0.01	2.5	8.73276442289352	IPI:IPI00017640.1	Gene_Symbol=SLIT3 Isoform 1 of Slit homolog 3 protein precursor	9606
149	0.01	2.06	7.87069573998451	IPI:IPI00409709.1	Gene_Symbol=SLIT3 Isoform 2 of Slit homolog 3 protein precursor	9606
150	2.03	3.26	11.2230218946934	IPI:IPI00794753.2	Gene_Symbol=CNOT10 Isoform 4 of CCR4-NOT transcription complex subunit 10	9606	1.04625153541565	0.72184693813324	3.42156767845154	1.87031733989716	0.203574731945992	13.9338417053223	1.23571944236755	0.127531513571739	1.72642779350281
150	0	3.26	10.4838706552982	IPI:IPI00790411.1	Gene_Symbol=CNOT10 Isoform 1 of CCR4-NOT transcription complex subunit 10	9606
150	0	3.26	10.87866127491	IPI:IPI00396314.5	Gene_Symbol=CNOT10 Isoform 3 of CCR4-NOT transcription complex subunit 10	9606
150	0	2.03	9.69044417142868	IPI:IPI00878368.1	Gene_Symbol=CNOT10 Isoform 2 of CCR4-NOT transcription complex subunit 10	9606
150	0	2	6.65188506245613	IPI:IPI00791933.1	Gene_Symbol=CNOT10 Isoform 5 of CCR4-NOT transcription complex subunit 10	9606
150	0	2	6.18556700646877	IPI:IPI00795462.1	Gene_Symbol=CNOT10 21 kDa protein	9606
151	2.02	2.14	4.78275530040264	IPI:IPI00514468.1	Gene_Symbol=MACF1 670 kDa protein	9606	1.12833869457245	0.489821285009384	1.63157832622528	1.55465579032898	0.27788057923317	2.89198803901672	1.28640520572662	0.151317805051804	1.51951420307159
151	0	2.14	4.78275530040264	IPI:IPI00432363.1	Gene_Symbol=MACF1 Microtubule-actin cross-linking factor 1, isoform 4	9606
152	2.02	2.02	14.6936342120171	IPI:IPI00848003.2	Gene_Symbol=RIMS1 Isoform 2 of Regulating synaptic membrane exocytosis protein 1	9606	1.20340025424957			1.21821558475494			1.13784694671631
152	0	2.02	14.5981088280678	IPI:IPI00387015.1	Gene_Symbol=RIMS1 Isoform 1 of Regulating synaptic membrane exocytosis protein 1	9606
152	0	2.02	14.2176866531372	IPI:IPI00472331.3	Gene_Symbol=RIMS1 Isoform 3 of Regulating synaptic membrane exocytosis protein 1	9606
152	0	2.02	13.5626211762428	IPI:IPI00339392.1	Gene_Symbol=RIMS1 Isoform 4 of Regulating synaptic membrane exocytosis protein 1	9606
152	0	2.02	13.4915247559547	IPI:IPI00387018.1	Gene_Symbol=RIMS1 Isoform 5 of Regulating synaptic membrane exocytosis protein 1	9606
152	0	2.01	14.231738448143	IPI:IPI00871571.1	Gene_Symbol=RIMS1 Regulating synaptic membrane exocytosis 1	9606
152	0	2.01	14.713542163372	IPI:IPI00643902.1	Gene_Symbol=RIMS1 Regulating synaptic membrane exocytosis 1	9606
152	0	2	11.6703137755394	IPI:IPI00339394.1	Gene_Symbol=RIMS1 Isoform 6 of Regulating synaptic membrane exocytosis protein 1	9606
152	0	2	11.102831363678	IPI:IPI00387019.1	Gene_Symbol=RIMS1 Isoform 7 of Regulating synaptic membrane exocytosis protein 1	9606
152	0	2	11.5414410829544	IPI:IPI00339396.1	Gene_Symbol=RIMS1 Isoform 8 of Regulating synaptic membrane exocytosis protein 1	9606
152	0	2	8.90756323933601	IPI:IPI00643480.1	Gene_Symbol=RIMS1 Regulating synaptic membrane exocytosis 1	9606
153	2.02	2.02	20.365534722805	IPI:IPI00852826.2	Gene_Symbol=APOL1 42 kDa protein	9606	1.08255183696747			0.26640385389328			0.637438356876373
153	0	2.02	12.8140702843666	IPI:IPI00514475.4	Gene_Symbol=APOL1 Isoform 1 of Apolipoprotein-L1 precursor	9606
153	0	2.02	12.31884136796	IPI:IPI00186903.3	Gene_Symbol=APOL1 Isoform 2 of Apolipoprotein-L1 precursor	9606
154	2.01	158.42	58.1422030925751	IPI:IPI00654875.1	Gene_Symbol=C4B Complement C4-B precursor	9606	0.723844647407532	0.273182332515717	2.15628957748413	0.860434651374817	0.535990297794342	1.98635149002075	0.673163056373596	0.207131579518318	2.19307804107666
154	0	158.42	58.1422030925751	IPI:IPI00032258.4	Gene_Symbol=C4A;C4B Complement C4-A precursor	9606
155	2.01	2.18	6.85011744499207	IPI:IPI00619902.1	Gene_Symbol=ABCA3 ABCA3 variant protein (Fragment)	9606	0.783494055271149	0.503578126430511	2.78515219688416	0.704965114593506	0.503008663654327	4.32995891571045	0.807924211025238	0.434028089046478	2.12402105331421
155	0	2.18	6.86619728803635	IPI:IPI00017800.2	Gene_Symbol=ABCA3 ATP-binding cassette sub-family A member 3	9606
155	0	2.07	6.09318986535072	IPI:IPI00735408.2	Gene_Symbol=LOC342293 similar to ATP-binding cassette transporter sub-family A member 15	9606
155	0	2.07	6.27306252717972	IPI:IPI00245612.3	Gene_Symbol=LOC342293 similar to ATP-binding cassette transporter sub-family A member 15	9606
155	0	2.02	2.66370698809624	IPI:IPI00375954.3	Gene_Symbol=LOC390669 similar to ATP-binding cassette, sub-family A (ABC1), member 17	9606
155	0	2	8.6792454123497	IPI:IPI00883675.1	Gene_Symbol=- Similar to ATP-binding cassette sub-family A member 3	9606
156	2.01	2.04	17.4442186951637	IPI:IPI00643034.2	Gene_Symbol=PLTP Isoform 1 of Phospholipid transfer protein precursor	9606	1.30674505233765			2.06221437454224			1.64014112949371
156	0	2.04	19.5011332631111	IPI:IPI00217778.1	Gene_Symbol=PLTP Isoform 2 of Phospholipid transfer protein precursor	9606
156	0	2.03	14.8148149251938	IPI:IPI00022733.3	Gene_Symbol=PLTP 45 kDa protein	9606
157	2.01	2.01	16.153846681118	IPI:IPI00165972.3	Gene_Symbol=CFD Complement factor D preproprotein	9606	1.04746782779694	0.870174944400787	17.2760715484619	1.25328469276428	0.757571816444397	1293.75378417969	1.04171288013458	0.797235131263733	4.82965898513794
158	2.01	2.01	14.583332836628	IPI:IPI00027827.2	Gene_Symbol=SOD3 Extracellular superoxide dismutase [Cu-Zn] precursor	9606	0.910721004009247			3.21296000480652			0.778691411018372
159	2	162.06	57.9128444194794	IPI:IPI00418163.3	Gene_Symbol=C4B C4B1	9606	1.30444502830505			0.851603150367737			0.867648780345917
160	2	15	55.9405922889709	IPI:IPI00009028.1	Gene_Symbol=CLEC3B Tetranectin precursor	9606	0.996883451938629	0.992267549037933	26.185941696167	0.76384037733078	0.0389053001999855	1.23299396038055	0.840757489204407	0.661694943904877	42.4916610717773
161	2	13.06	56.3559293746948	IPI:IPI00827488.1	Gene_Symbol=IGKC IGKC protein	9606	1.02229905128479			0.308227628469467			0.52998012304306
161	0	2.19	33.8983058929443	IPI:IPI00829873.1	Gene_Symbol=- 13 kDa protein	9606
162	2	13.06	63.5593235492706	IPI:IPI00430847.1	Gene_Symbol=IGKC IGKC protein	9606	1.35068535804749			0.252477824687958			0.941298186779022
162	0	2.19	48.3050853013992	IPI:IPI00829650.1	Gene_Symbol=- Similar to Ig kappa chain V-I region HK101 precursor	9606
162	0	2.17	22.2222223877907	IPI:IPI00003470.1	Gene_Symbol=- Ig kappa chain V-I region Wes	9606
163	2	11.67	40.772533416748	IPI:IPI00815938.1	Gene_Symbol=IGLV3-21 IGLV3-21 protein	9606	0.829792022705078			0.7787184715271			0.916464984416962
164	2	8.68	15.9999996423721	IPI:IPI00423461.3	Gene_Symbol=IGHA2 Putative uncharacterized protein DKFZp686C02220 (Fragment)	9606	0.961167633533478			0.508640706539154			1.023686170578
165	2	4.52	57.8512370586395	IPI:IPI00384391.1	Gene_Symbol=- Myosin-reactive immunoglobulin heavy chain variable region (Fragment)	9606	1.49366426467896	0.329137444496155	18.1511459350586	0.258316367864609			0.893201589584351	0.619051992893219	8.20602321624756
166	2	4	7.65432119369507	IPI:IPI00027482.1	Gene_Symbol=SERPINA6 Corticosteroid-binding globulin precursor	9606	1.46315276622772			0.976641356945038			1.00913274288177
167	2	3.31	45.1612889766693	IPI:IPI00828061.1	Gene_Symbol=- Anti-mucin1 heavy chain variable region (Fragment)	9606	1.67976772785187			0.308365643024445			1.16321337223053
167	0	2.05	30.7692319154739	IPI:IPI00827846.1	Gene_Symbol=- Anti-mucin1 heavy chain variable region (Fragment)	9606
167	0	2	13.1147533655167	IPI:IPI00384400.1	Gene_Symbol=- Myosin-reactive immunoglobulin heavy chain variable region (Fragment)	9606
168	2	2.21	11.1263737082481	IPI:IPI00871960.2	Gene_Symbol=MASP1 cDNA FLJ75203, highly similar to Homo sapiens mannan-binding lectin serine protease 1 (C4/C2activating component of Ra-reactive factor) (MASP1), transcriptvariant 2, mRNA	9606	0.238852515816689			0.50231921672821			0.665318191051483
168	0	2.21	11.1263737082481	IPI:IPI00290283.6	Gene_Symbol=MASP1 mannan-binding lectin serine protease 1 isoform 2 precursor	9606
168	0	2	6.92212581634521	IPI:IPI00871139.1	Gene_Symbol=MASP1 92 kDa protein	9606
168	0	2	6.86695277690887	IPI:IPI00299307.4	Gene_Symbol=MASP1 Complement-activating component of Ra-reactive factor precursor	9606
169	2	2.17	9.55794528126717	IPI:IPI00015924.1	Gene_Symbol=TFIP11 Isoform 1 of Tuftelin-interacting protein 11	9606	1.32228374481201			0.790934860706329			1.07267773151398
169	0	2	8.90052393078804	IPI:IPI00879058.1	Gene_Symbol=TFIP11 Protein	9606
170	2	2.17	33.0508470535278	IPI:IPI00829836.1	Gene_Symbol=- Uncharacterized protein ENSP00000374797	9606	1.26985096931458			0.054616205394268			0.384655207395554
170	0	2.17	22.2222223877907	IPI:IPI00385555.1	Gene_Symbol=- Ig kappa chain V-I region BAN	9606
171	2	2.1	10.2061852812767	IPI:IPI00829842.1	Gene_Symbol=C14orf49 Isoform 2 of Nesprin-3	9606	1.40971159934998			1.05515372753143			1.16505742073059
171	0	2.1	10.1538456976414	IPI:IPI00394994.2	Gene_Symbol=C14orf49 Isoform 1 of Nesprin-3	9606
172	2	2.04	5.18331229686737	IPI:IPI00607861.2	Gene_Symbol=H6PD GDH/6PGL endoplasmic bifunctional protein precursor	9606	1.60912466049194			1.37256050109863			1.62674248218536
173	2	2	9.28725674748421	IPI:IPI00301143.5	Gene_Symbol=PI16 Isoform 1 of Peptidase inhibitor 16 precursor	9606	0.663600504398346			0.716431677341461			0.672585368156433
173	0	2	10.0000001490116	IPI:IPI00845506.1	Gene_Symbol=PI16 Isoform 2 of Peptidase inhibitor 16 precursor	9606
174	2	2	8.24294984340668	IPI:IPI00021817.1	Gene_Symbol=PROC Vitamin K-dependent protein C precursor	9606	9999						9999
175	2	2	12.5	IPI:IPI00029235.1	Gene_Symbol=IGFBP6 Insulin-like growth factor-binding protein 6 precursor	9606	0.662055611610413			0.803214192390442			1.69458055496216
176	2	2	10.8910888433456	IPI:IPI00328396.3	Gene_Symbol=S100A7A Protein S100-A7A	9606	0.784833312034607			1.58669579029083			12.1747159957886
176	0	2	10.8910888433456	IPI:IPI00219806.6	Gene_Symbol=S100A7 Protein S100-A7	9606
177	2	2	14.6464645862579	IPI:IPI00027350.3	Gene_Symbol=PRDX2 Peroxiredoxin-2	9606	1.138263463974	0.0943100228905678	1.27834033966064	0.574423611164093	0.0818494856357574	2.48598694801331	1.22928023338318	0.142085060477257	1.81359398365021
177	0	2	13.2352948188782	IPI:IPI00794777.1	Gene_Symbol=PRDX2 Uncharacterized protein PRDX2	9606
178	2	2	13.6752143502235	IPI:IPI00657670.1	Gene_Symbol=- 13 kDa protein	9606	2.15749287605286			0.0447983853518963			1.62993788719177
178	0	2	16.1616161465645	IPI:IPI00021857.1	Gene_Symbol=APOC3 Apolipoprotein C-III precursor	9606
179	2	2	7.52688199281693	IPI:IPI00007047.1	Gene_Symbol=S100A8 Protein S100-A8	9606	1.30593085289001			2.22836112976074			2.03496789932251
180	1.9	1.9	46.6494858264923	IPI:IPI00744274.1	Gene_Symbol=UBC;RPS27A;UBB 44 kDa protein	9606	1.30478656291962	0.223873943090439	3.45654320716858	1.10863506793976	0.91021990776062	10198.0595703125	1.57212269306183	0.148062631487846	3.90247821807861
180	0	1.9	50	IPI:IPI00743650.1	Gene_Symbol=UBC;RPS27A;UBB 44 kDa protein	9606
180	0	1.82	43.2314395904541	IPI:IPI00794205.1	Gene_Symbol=- 26 kDa protein	9606
180	0	1.82	32.1428567171097	IPI:IPI00418813.2	Gene_Symbol=- CDNA FLJ46113 fis, clone TESTI2036285, highly similar to Rattus norvegicus ubiquitin C	9606
180	0	1.82	51.9258201122284	IPI:IPI00873444.1	Gene_Symbol=UBC;RPS27A;UBB 79 kDa protein	9606
180	0	1.82	48.4716147184372	IPI:IPI00798155.3	Gene_Symbol=UBC;RPS27A;UBB Ubiquitin C splice variant	9606
180	0	1.82	51.0948896408081	IPI:IPI00798127.1	Gene_Symbol=UBC;RPS27A;UBB ubiquitin C	9606
180	0	1.82	49.9061912298203	IPI:IPI00797482.1	Gene_Symbol=UBC;RPS27A;UBB cDNA FLJ75516, highly similar to Xenopus tropicalis ubiquitin C, mRNA	9606
180	0	1.82	42.5149708986282	IPI:IPI00797400.1	Gene_Symbol=UBC;RPS27A;UBB 19 kDa protein	9606
180	0	1.82	43.9490437507629	IPI:IPI00796600.1	Gene_Symbol=UBC;RPS27A;UBB 18 kDa protein	9606
180	0	1.82	37.0860934257507	IPI:IPI00796007.1	Gene_Symbol=UBC;RPS27A;UBB 17 kDa protein	9606
180	0	1.82	45.4054057598114	IPI:IPI00795527.1	Gene_Symbol=UBC;RPS27A;UBB 21 kDa protein	9606
180	0	1.82	44.4444447755814	IPI:IPI00794925.1	Gene_Symbol=UBC;RPS27A;UBB 21 kDa protein	9606
180	0	1.82	35.8974367380142	IPI:IPI00794211.1	Gene_Symbol=UBC;RPS27A;UBB 18 kDa protein	9606
180	0	1.82	49.4117647409439	IPI:IPI00793810.1	Gene_Symbol=UBC;RPS27A;UBB 19 kDa protein	9606
180	0	1.82	50.1639366149902	IPI:IPI00793729.1	Gene_Symbol=UBC;RPS27A;UBB UBC protein	9606
180	0	1.82	38.5321110486984	IPI:IPI00793330.1	Gene_Symbol=UBC;RPS27A;UBB 12 kDa protein	9606
180	0	1.82	47.8632479906082	IPI:IPI00792712.1	Gene_Symbol=UBC;RPS27A;UBB 39 kDa protein	9606
180	0	1.82	46.7889904975891	IPI:IPI00790633.1	Gene_Symbol=UBC;RPS27A;UBB 25 kDa protein	9606
180	0	1.82	41.9580429792404	IPI:IPI00789823.1	Gene_Symbol=UBC;RPS27A;UBB 16 kDa protein	9606
180	0	1.82	43.7735855579376	IPI:IPI00789107.1	Gene_Symbol=UBC;RPS27A;UBB 30 kDa protein	9606
180	0	1.82	45.0980395078659	IPI:IPI00784990.2	Gene_Symbol=UBC;RPS27A;UBB Ubiquitin C splice variant	9606
180	0	1.82	48.7113416194916	IPI:IPI00743241.1	Gene_Symbol=UBC;RPS27A;UBB 44 kDa protein	9606
180	0	1.82	48.4716147184372	IPI:IPI00719280.2	Gene_Symbol=UBC;RPS27A;UBB ubiquitin B precursor	9606
180	0	1.77	25.78125	IPI:IPI00456429.3	Gene_Symbol=UBA52 ubiquitin and ribosomal protein L40 precursor	9606
180	0	1.77	22.6890757679939	IPI:IPI00788210.1	Gene_Symbol=LOC728590 similar to ribosomal protein S27a	9606
180	0	1.77	17.3076927661896	IPI:IPI00397808.3	Gene_Symbol=LOC388720 similar to ubiquitin and ribosomal protein S27a precursor	9606
180	0	1.77	17.3076927661896	IPI:IPI00179330.6	Gene_Symbol=UBC;RPS27A;UBB ubiquitin and ribosomal protein S27a precursor	9606
181	1.9	1.9	7.79509991407394	IPI:IPI00299738.1	Gene_Symbol=PCOLCE Procollagen C-endopeptidase enhancer 1 precursor	9606	1.08405923843384	0.239437714219093	1.49928772449493	1.52569794654846	0.0536911226809025	1.5742427110672	1.11156475543976
182	1.83	1.83	10.9324760735035	IPI:IPI00073442.7	Gene_Symbol=C14orf73 SEC6-like protein C14orf73	9606	1.23803699016571	0.093668557703495	1.49494850635529	1.62618482112885	0.745216369628906	2199967.75	1.32181346416473	0.124732047319412	2.02101492881775
183	1.82	1.87	11.3259673118591	IPI:IPI00646721.1	Gene_Symbol=USP7 Ubiquitin carboxyl-terminal hydrolase	9606	1.23157012462616	0.827121555805206	13427.09375	1.18002760410309	0.76830667257309	250.090270996094	1.07475578784943
183	0	1.39	9.61887463927269	IPI:IPI00003965.4	Gene_Symbol=USP7 Ubiquitin carboxyl-terminal hydrolase 7	9606
184	1.77	1.77	4.70383279025555	IPI:IPI00479471.2	Gene_Symbol=SPATA13 Spermatogenesis associated 13	9606	1.03951799869537	0.884966731071472	2.18974995613098	3.212895154953	0.00202623987570405	1.44082188606262	1.25590062141418	0.375919312238693	2.0118396282196
184	0	1.77	4.14110422134399	IPI:IPI00043546.5	Gene_Symbol=SPATA13 Spermatogenesis-associated protein 13	9606
185	1.76	1.76	15.8415839076042	IPI:IPI00868938.1	Gene_Symbol=- Beta-2-microglobulin	9606	0.939499497413635	0.640335023403168	3.49367165565491	1.3702746629715	0.559401869773865	125.084541320801	1.25143957138062	0.344435662031174	5.54186248779297
185	0	1.76	13.4453788399696	IPI:IPI00796379.1	Gene_Symbol=B2M B2M protein	9606
186	1.72	3.44	20.8667740225792	IPI:IPI00019359.3	Gene_Symbol=KRT9 Keratin, type I cytoskeletal 9	9606	0.735045075416565	0.607332110404968	248.589340209961	0.238083392381668	0.0691808313131332	7.31111717224121	0.751646816730499	0.504543900489807	39.6295738220215
187	1.71	8	14.9606302380562	IPI:IPI00169276.2	Gene_Symbol=- Trypsinogen C	9606
188	1.71	2.43	14.0724942088127	IPI:IPI00021364.1	Gene_Symbol=CFP Properdin precursor	9606	1.56850445270538	0.0449930466711521	1.49912595748901	1.44474303722382	0.48441269993782	85.7501525878906	1.03683769702911	0.929174840450287	61.2220878601074
189	1.64	1.81	7.37797990441322	IPI:IPI00005264.1	Gene_Symbol=PKP2 Isoform 2 of Plakophilin-2	9606	0.77866268157959			1.11324059963226			1.0070036649704
189	0	1.81	5.49581833183765	IPI:IPI00847318.1	Gene_Symbol=PKP2 plakophilin 2 isoform 2a	9606
189	0	1.81	5.49581833183765	IPI:IPI00219688.1	Gene_Symbol=PKP2 Isoform 1 of Plakophilin-2	9606
190	1.57	1.88	4.62691448628902	IPI:IPI00641150.2	Gene_Symbol=LAMA1 similar to laminin, alpha 1 precursor	9606	1.5062780380249	0.519042253494263	251.131912231445	1.36911642551422	0.674914717674255	1243.40576171875	1.00355935096741	0.990895748138428	23.4904823303223
190	0	1.88	3.93495932221413	IPI:IPI00375294.2	Gene_Symbol=LAMA1 Laminin subunit alpha-1 precursor	9606
191	1.57	1.57	4.45945933461189	IPI:IPI00827702.1	Gene_Symbol=FCHSD2 Isoform 1 of FCH and double SH3 domains protein 2	9606	1.10292136669159	0.720813691616058	14.2099704742432	1.25783884525299	0.615764260292053	68.5836181640625	1.12785863876343	0.275023221969604	2.0235481262207
191	0	1.57	2.33918130397797	IPI:IPI00410639.6	Gene_Symbol=FCHSD2 Isoform 2 of FCH and double SH3 domains protein 2	9606
192	1.54	3.24	7.84883722662926	IPI:IPI00477245.3	Gene_Symbol=LRRCC1 sodium channel associated protein 2 isoform a	9606	1.1783504486084	0.750969052314758	156.961547851563	1.46378338336945	0.549485385417938	286.907318115234	1.2533597946167	0.347422510385513	5.71109390258789
192	0	3.24	7.66773149371147	IPI:IPI00807727.1	Gene_Symbol=LRRCC1 sodium channel associated protein 2 isoform b	9606
193	1.53	2.85	8.03418830037117	IPI:IPI00172480.5	Gene_Symbol=WDR35 Isoform 2 of WD repeat-containing protein 35	9606
193	0	2.85	7.95935615897179	IPI:IPI00165984.4	Gene_Symbol=WDR35 Isoform 1 of WD repeat-containing protein 35	9606
194	1.52	1.52	14.3780291080475	IPI:IPI00033153.1	Gene_Symbol=NXF1 Nuclear RNA export factor 1	9606
194	0	1.52	19.1011235117912	IPI:IPI00749024.2	Gene_Symbol=NXF1 nuclear RNA export factor 1 isoform 2	9606
195	1.41	1.62	11.2529933452606	IPI:IPI00644231.3	Gene_Symbol=CYFIP1 Isoform 1 of Cytoplasmic FMR1-interacting protein 1	9606	0.685254871845245			0.859203279018402			0.837287724018097
196	1.4	34.38	48.4210520982742	IPI:IPI00784842.1	Gene_Symbol=IGHV4-31 Putative uncharacterized protein DKFZp686G11190	9606
196	0	1.4	16.2601619958878	IPI:IPI00816775.1	Gene_Symbol=- F5-20 (Fragment)	9606
197	1.4	1.41	10.8433738350868	IPI:IPI00019489.1	Gene_Symbol=GPR19 Probable G-protein coupled receptor 19	9606	0.582651138305664			0.946066915988922			0
198	1.4	1.4	5.218855291605	IPI:IPI00165026.3	Gene_Symbol=SETD3 Isoform 1 of SET domain-containing protein 3	9606	1.36774373054504	0.113961286842823	2.05442404747009	1.0326064825058	0.955105304718018	321.036071777344	1.24485373497009	0.499751389026642	16.1298236846924
199	1.35	1.69	6.37898668646812	IPI:IPI00426283.2	Gene_Symbol=MAPK7 Mitogen activated protein kinase 7 transcript variant 5	9606	1.17005503177643			1.98450767993927			0.92813104391098
199	0	1.35	7.10659921169281	IPI:IPI00555640.2	Gene_Symbol=MAPK7 Mitogen activated protein kinase 7 transcript variant 5 variant	9606
200	1.33	1.49	7.15123116970062	IPI:IPI00217047.4	Gene_Symbol=SPTBN4 Isoform 3 of Spectrin beta chain, brain 3	9606	0.706275582313538			0.669063806533813			0.797080218791962
200	0	1.49	7.1372851729393	IPI:IPI00018829.2	Gene_Symbol=SPTBN4 Isoform 1 of Spectrin beta chain, brain 3	9606
200	0	1.48	6.6852368414402	IPI:IPI00217048.1	Gene_Symbol=SPTBN4 Isoform 4 of Spectrin beta chain, brain 3	9606
201	1.31	1.32	5.80386929214001	IPI:IPI00013988.1	Gene_Symbol=ARHGAP5 Rho GTPase-activating protein 5	9606	1.16835868358612			0.978214859962463			1.51612460613251
201	0	1.32	4.59387488663197	IPI:IPI00646885.1	Gene_Symbol=ARHGAP5 Rho GTPase activating protein 5 isoform a	9606
202	1.3	1.3	6.45569637417793	IPI:IPI00014371.1	Gene_Symbol=CDH18 Cadherin-18 precursor	9606	1.13183271884918	0.82345050573349	251.547012329102	0.747659504413605	0.649749934673309	413.386505126953	1.17203044891357	0.291365176439285	2.70053100585938
203	1.25	1.25	8.39416086673737	IPI:IPI00643027.1	Gene_Symbol=LARP1 Isoform 2 of La-related protein 1	9606
204	1.24	2.94	11.1951589584351	IPI:IPI00642716.4	Gene_Symbol=MYH7B myosin, heavy polypeptide 7B, cardiac muscle, beta	9606	1.03469610214233	0.706043243408203	1.40136194229126	1.4837121963501	0.401870101690292	4.99508380889893	1.21735870838165	0.625302135944366	4.39639139175415
205	1.22	4.92	35.8333319425583	IPI:IPI00383776.1	Gene_Symbol=FN1 Fibronectin (Fragment)	9606
206	1.22	1.22	10.2510459721088	IPI:IPI00552838.1	Gene_Symbol=RC3H2 Isoform 2 of Ring finger and CCCH-type zinc finger domain-containing protein 2	9606	0.676973223686218			0.886299908161163			0.696763932704926
207	1.22	1.22	5.03597110509872	IPI:IPI00299158.1	Gene_Symbol=PVR Isoform Alpha of Poliovirus receptor precursor	9606	0.90275251865387			0.859312355518341			1.35044777393341
207	0	1.22	5.35714291036129	IPI:IPI00219427.1	Gene_Symbol=PVR Isoform Delta of Poliovirus receptor precursor	9606
207	0	1.22	5.76923079788685	IPI:IPI00219426.1	Gene_Symbol=PVR Isoform Gamma of Poliovirus receptor precursor	9606
207	0	1.22	5.64516112208366	IPI:IPI00219425.3	Gene_Symbol=PVR Isoform Beta of Poliovirus receptor precursor	9606
208	1.22	1.22	2.10210215300322	IPI:IPI00657860.1	Gene_Symbol=BST1 Uncharacterized protein BST1	9606	1.01988565921783			1.3825935125351			0.942697167396545
208	0	1.22	2.20125783234835	IPI:IPI00026240.2	Gene_Symbol=BST1 ADP-ribosyl cyclase 2 precursor	9606
209	1.21	1.21	20.7446813583374	IPI:IPI00792372.1	Gene_Symbol=GRAP Uncharacterized protein GRAP	9606	1.05775010585785	0.809486269950867	10.096565246582	1.67863583564758	0.152883306145668	5.01098585128784	1.43523621559143	0.425458908081055	37.5120124816895
209	0	1.21	17.9723501205444	IPI:IPI00013864.1	Gene_Symbol=GRAP GRB2-related adapter protein	9606
210	1.16	1.16	9.16496962308884	IPI:IPI00872063.1	Gene_Symbol=PEPD Uncharacterized protein PEPD (Fragment)	9606	0.893486022949219			0.791817009449005			0.816245496273041
210	0	1.16	9.12778899073601	IPI:IPI00257882.7	Gene_Symbol=PEPD Xaa-Pro dipeptidase	9606
211	1.07	3.92	19.6721315383911	IPI:IPI00470652.1	Gene_Symbol=- Single-chain Fv (Fragment)	9606	1.35720062255859			1.15390837192535			1.93110907077789
212	1.07	1.07	8.74558314681053	IPI:IPI00104907.3	Gene_Symbol=C14orf106 Isoform 1 of Uncharacterized potential DNA-binding protein C14orf106	9606	0.936906337738037	0.501379430294037	1.41160523891449	1.12636113166809	0.578996002674103	2.1815869808197	1.00848615169525	0.96034163236618	1.91137480735779
213	1.06	1.22	7.14150071144104	IPI:IPI00872759.1	Gene_Symbol=MLL2 564 kDa protein	9606	0.370784342288971			1.44098162651062			0.71261727809906
214	1.06	1.09	4.40771356225014	IPI:IPI00217421.1	Gene_Symbol=PIGO Isoform 1 of GPI ethanolamine phosphate transferase 3	9606
214	0	1.09	7.14285746216774	IPI:IPI00181620.3	Gene_Symbol=PIGO Isoform 2 of GPI ethanolamine phosphate transferase 3	9606
215	1.06	1.07	4.75578419864178	IPI:IPI00032087.4	Gene_Symbol=DIP2C Disco-interacting protein 2 homolog C	9606	9.86383533477783			21.5083045959473			10.3106241226196
216	1.05	33.49	49.5762705802917	IPI:IPI00876888.1	Gene_Symbol=- cDNA FLJ78387	9606	1.29129648208618	0.192127913236618	1.76377618312836	0.944945573806763	0.779506802558899	2.14298725128174	0.902802109718323	0.723710060119629	2.95125246047974
217	1.05	12.37	47.6987451314926	IPI:IPI00440577.3	Gene_Symbol=IGKV2-24 IGKV2-24 protein	9606	1.17182326316833	0.58909809589386	14.5180139541626	0.514529764652252	0.286705136299133	59.276554107666	0.848200738430023	0.479732483625412	7.11896228790283
218	1.05	1.16	10.4986883699894	IPI:IPI00158296.4	Gene_Symbol=KIAA0564 hypothetical protein LOC23078 isoform a	9606
219	1.05	1.05	2.43309009820223	IPI:IPI00395602.5	Gene_Symbol=STAC2 Isoform 1 of SH3 and cysteine-rich domain-containing protein 2	9606	1.24610066413879			1.53869318962097			0.911271095275879
220	1.02	1.02	2.15877443552017	IPI:IPI00221235.3	Gene_Symbol=NUP160 nucleoporin 160kDa	9606	1.57619988918304	0.0336308814585209	1.35757803916931	1.86699497699738	0.0801730155944824	2.73007345199585	1.46088314056396	0.176425263285637	3.93506264686584
221	1.01	2.85	29.8387110233307	IPI:IPI00884080.1	Gene_Symbol=- Similar to Immunglobulin heavy chain variable region	9606
222	1	1.4	10.9404988586903	IPI:IPI00006684.3	Gene_Symbol=API5 58 kDa protein	9606
223	1	1	10.3960387408733	IPI:IPI00793949.2	Gene_Symbol=MARCH10 Probable E3 ubiquitin-protein ligase MARCH10	9606	0.920096218585968	0.641007900238037	5.32907485961914	1.37287318706512	0.333875626325607	10.2711324691772	1.11394381523132	0.87219899892807	843.640441894531
224	1	1	7.00000002980232	IPI:IPI00642378.2	Gene_Symbol=LASS2 cDNA FLJ75329, highly similar to Homo sapiens LAG1 longevity assurance homolog 2 (S. cerevisiae), transcript variant 2, mRNA	9606	0.625101625919342			0.974007725715637			0.69295346736908
224	0	1	7.36842080950737	IPI:IPI00305304.3	Gene_Symbol=LASS2 LAG1 longevity assurance homolog 2	9606
225	1	1	1.84782613068819	IPI:IPI00177820.3	Gene_Symbol=SLC14A2 Urea transporter, kidney	9606
226	0.97	0.98	6.64819926023483	IPI:IPI00655641.1	Gene_Symbol=SUPT5H Isoform 2 of Transcription elongation factor SPT5	9606	0.676130473613739			0.778663098812103			0.339058011770248
226	0	0.98	6.62373527884483	IPI:IPI00298058.1	Gene_Symbol=SUPT5H Isoform 1 of Transcription elongation factor SPT5	9606
227	0.97	0.97	7.29571953415871	IPI:IPI00291136.4	Gene_Symbol=COL6A1 Collagen alpha-1(VI) chain precursor	9606	1.76744365692139			0.953685462474823			1.52283179759979
228	0.96	0.96	7.00636953115463	IPI:IPI00852828.1	Gene_Symbol=FEZF1 Isoform 3 of Fez family zinc finger protein 1	9606	0.867655575275421			1.14219832420349			0.517309248447418
228	0	0.96	6.94736838340759	IPI:IPI00376675.5	Gene_Symbol=FEZF1 Isoform 1 of Fez family zinc finger protein 1	9606
229	0.96	0.96	16.2162154912949	IPI:IPI00004416.1	Gene_Symbol=CHMP2A Charged multivesicular body protein 2a	9606	0.776091694831848	0.530881404876709	34.7939872741699	2.03209376335144	0.0882424041628838	3.51437044143677	1.06162846088409	0.58927196264267	2.7446277141571
230	0.95	0.95	20.0426444411278	IPI:IPI00845359.1	Gene_Symbol=CCDC73 Isoform 2 of Coiled-coil domain-containing protein 73	9606
231	0.94	0.96	9.86500531435013	IPI:IPI00854767.1	Gene_Symbol=LOC729269 similar to Protein MICAL-3	9606
232	0.92	2	12.5895604491234	IPI:IPI00852880.1	Gene_Symbol=SYNPO2L synaptopodin 2-like isoform a	9606
233	0.92	1.22	4.35897447168827	IPI:IPI00872107.1	Gene_Symbol=ILF2 Interleukin enhancer binding factor 2 variant (Fragment)	9606	1.20646643638611			1.21543705463409			0.644569396972656
233	0	1.22	4.35897447168827	IPI:IPI00005198.2	Gene_Symbol=ILF2 Interleukin enhancer-binding factor 2	9606
234	0.92	0.92	9.62343066930771	IPI:IPI00877862.1	Gene_Symbol=- 27 kDa protein	9606	1.54349255561829	0.44268411397934	99.6551132202148	1.12109875679016	0.570461452007294	6.14477682113647	1.10391247272491	0.340607345104218	2.10536289215088
235	0.92	0.92	3.14465425908566	IPI:IPI00479018.2	Gene_Symbol=SDCBP Syntenin isoform 3	9606
235	0	0.92	3.42465750873089	IPI:IPI00478874.1	Gene_Symbol=SDCBP syntenin isoform 2	9606
235	0	0.92	3.35570462048054	IPI:IPI00299086.3	Gene_Symbol=SDCBP Syntenin-1	9606
236	0.92	0.92	6.21118023991585	IPI:IPI00332192.4	Gene_Symbol=IL25 Isoform 2 of Interleukin-25 precursor	9606	1.04058492183685	0.252863228321075	1.23620462417603	1.39335286617279	0.0904635936021805	1.82755482196808	1.21519482135773	0.467597395181656	9.35933399200439
236	0	0.92	5.64971752464771	IPI:IPI00009731.1	Gene_Symbol=IL25 Isoform 1 of Interleukin-25 precursor	9606
237	0.92	0.92	8.91089141368866	IPI:IPI00021856.3	Gene_Symbol=APOC2 Apolipoprotein C-II precursor	9606	1.10996162891388			0.336575508117676			1.45639777183533
238	0.89	0.89	1.99556536972523	IPI:IPI00792333.2	Gene_Symbol=IBTK Isoform 1 of Inhibitor of Bruton tyrosine kinase	9606	0.260245859622955			0.644146263599396			0.539516568183899
239	0.89	0.89	4.11764718592167	IPI:IPI00053621.7	Gene_Symbol=ZNF99 zinc finger protein 99	9606	1.13014900684357			1.16406738758087			0.797424077987671
240	0.89	0.89	8.18181782960892	IPI:IPI00398768.1	Gene_Symbol=ARG1 Isoform 2 of Arginase-1	9606	1.19966733455658			0.922522664070129			1.30623745918274
240	0	0.89	8.38509351015091	IPI:IPI00291560.4	Gene_Symbol=ARG1 Isoform 1 of Arginase-1	9606
240	0	0.89	11.4406779408455	IPI:IPI00038356.4	Gene_Symbol=ARG1 Isoform 3 of Arginase-1	9606
241	0.88	1.07	9.57095697522163	IPI:IPI00007811.1	Gene_Symbol=CDK4 Cell division protein kinase 4	9606	0.829881072044373	0.0562925785779953	1.23374378681183	1.0378897190094	0.96182519197464	2619.27001953125	1.12171685695648	0.717494606971741	21.5418643951416
242	0.87	2.18	14.4055247306824	IPI:IPI00022465.3	Gene_Symbol=CIT Isoform 1 of Citron Rho-interacting kinase	9606
243	0.87	0.87	4.88694384694099	IPI:IPI00215877.2	Gene_Symbol=APC Isoform Short of Adenomatous polyposis coli protein	9606	1.36142230033875	0.285022526979446	2.50421023368835	1.27179598808289	0.589448750019073	5.07731533050537	1.26526987552643	0.0505318492650986	1.26844894886017
243	0	0.87	4.71333116292953	IPI:IPI00012391.3	Gene_Symbol=APC Isoform Long of Adenomatous polyposis coli protein	9606
244	0.86	11.74	54.8936188220978	IPI:IPI00430820.1	Gene_Symbol=IGKV1-5 IGKV1-5 protein	9606	1.24882793426514	0.530409634113312	3.56493854522705	0.593537390232086	0.325655221939087	5.68617820739746	1.02638900279999	0.927541613578796	2.97691035270691
245	0.86	0.98	3.53876724839211	IPI:IPI00642259.2	Gene_Symbol=DST Dystonin	9606	0.881492614746094	0.72174870967865	30.8882713317871	1.02457308769226	0.869500398635864	4.40874814987183	0.953548312187195	0.740740299224854	4.05953598022461
246	0.86	0.86	9.82456132769585	IPI:IPI00398758.1	Gene_Symbol=DCI Isoform 2 of 3,2-trans-enoyl-CoA isomerase, mitochondrial precursor	9606	2.63222503662109			1.05438125133514			1.43930923938751
246	0	0.86	9.27152335643768	IPI:IPI00300567.1	Gene_Symbol=DCI Isoform 1 of 3,2-trans-enoyl-CoA isomerase, mitochondrial precursor	9606
247	0.82	0.86	6.26029670238495	IPI:IPI00025564.2	Gene_Symbol=NLN NLN protein	9606
248	0.82	0.82	12.5	IPI:IPI00218820.1	Gene_Symbol=TPM2 Isoform 3 of Tropomyosin beta chain	9606	0.9463010430336			1.58875751495361			1.20623970031738
249	0.82	0.82	6.66666701436043	IPI:IPI00215700.1	Gene_Symbol=NPR3 Isoform 2 of Atrial natriuretic peptide clearance receptor precursor	9606
249	0	0.82	6.65434375405312	IPI:IPI00013826.2	Gene_Symbol=NPR3 Isoform 1 of Atrial natriuretic peptide clearance receptor precursor	9606
250	0.81	6.84	17.6245212554932	IPI:IPI00011695.8	Gene_Symbol=PRSS2 Protease serine 2 isoform B	9606	0.993992507457733	0.821917355060577	1.30541610717773	1.06671130657196	0.84251880645752	25.7691860198975	1.23859572410583	0.174558386206627	2.14845204353333
251	0.81	2.5	7.98593685030937	IPI:IPI00337744.1	Gene_Symbol=SCN8A Isoform 3 of Sodium channel protein type 8 subunit alpha	9606	1.77652299404144			1.51891458034515			0.565570473670959
251	0	2.5	8.03030282258987	IPI:IPI00337743.1	Gene_Symbol=SCN8A Isoform 2 of Sodium channel protein type 8 subunit alpha	9606
251	0	2.5	8.03030282258987	IPI:IPI00183041.1	Gene_Symbol=SCN8A Isoform 1 of Sodium channel protein type 8 subunit alpha	9606
252	0.81	0.83	8.49056616425514	IPI:IPI00221389.2	Gene_Symbol=AFF2 Isoform 2 of AF4/FMR2 family member 2	9606	1.19649386405945	0.724504828453064	4.36937665939331	1.19555938243866	0.691805958747864	3.67393851280212	1	1	4.13696193695068
252	0	0.83	8.45070406794548	IPI:IPI00178914.3	Gene_Symbol=AFF2 Isoform 3 of AF4/FMR2 family member 2	9606
252	0	0.83	8.23798626661301	IPI:IPI00020903.4	Gene_Symbol=AFF2 Isoform 1 of AF4/FMR2 family member 2	9606
253	0.81	0.81	7.7185794711113	IPI:IPI00297646.4	Gene_Symbol=COL1A1 Collagen alpha-1(I) chain precursor	9606	0.636783301830292			1.21568417549133			0.363936990499496
254	0.8	0.86	8.90585258603096	IPI:IPI00745207.1	Gene_Symbol=B3GNT2 45 kDa protein	9606	0.953657507896423			0.716141819953918			0.731579959392548
254	0	0.86	8.81612077355385	IPI:IPI00257239.1	Gene_Symbol=B3GNT2 Isoform 1 of UDP-GlcNAc:betaGal beta-1,3-N-acetylglucosaminyltransferase 2	9606
254	0	0.86	8.90585258603096	IPI:IPI00217345.1	Gene_Symbol=B3GNT2 Isoform 2 of UDP-GlcNAc:betaGal beta-1,3-N-acetylglucosaminyltransferase 2	9606
255	0.8	0.8	10.8606547117233	IPI:IPI00759728.1	Gene_Symbol=SIAE Isoform 2 of Sialate O-acetylesterase precursor	9606	0.614138543605804			0.953451633453369			0.796741783618927
255	0	0.8	10.1338431239128	IPI:IPI00010949.3	Gene_Symbol=SIAE Isoform 1 of Sialate O-acetylesterase precursor	9606
256	0.78	0.78	8.30188691616058	IPI:IPI00640784.1	Gene_Symbol=WDR90 WD repeat protein 90	9606	1.44548940658569	0.408176720142365	3.39445853233337	1.24306070804596	0.198717415332794	1.52366364002228	1.13833332061768	0.565984189510345	2.26666808128357
257	0.77	0.77	14.448669552803	IPI:IPI00884309.1	Gene_Symbol=JAKMIP2 JAKMIP2 protein	9606	0.884044706821442	0.90652471780777	39675.375	0.910547733306885	0.41535347700119	2.48366284370422	0.886091828346252	0.827502548694611	252.522003173828
257	0	0.77	13.9024391770363	IPI:IPI00867585.1	Gene_Symbol=JAKMIP2 Isoform 3 of Janus kinase and microtubule-interacting protein 2	9606
257	0	0.77	14.448669552803	IPI:IPI00479428.3	Gene_Symbol=JAKMIP2 Isoform 2 of Janus kinase and microtubule-interacting protein 2	9606
257	0	0.77	14.0740737318993	IPI:IPI00059369.1	Gene_Symbol=JAKMIP2 Isoform 1 of Janus kinase and microtubule-interacting protein 2	9606
258	0.76	1.27	5.0315834581852	IPI:IPI00031411.3	Gene_Symbol=FAT Cadherin-related tumor suppressor homolog precursor	9606	0.873615384101868	0.402371495962143	1.5556972026825	0.816797077655792	0.704960644245148	4.69048404693604	0.862233102321625	0.576756358146667	2.12902164459229
259	0.75	0.75	11.0159121453762	IPI:IPI00045550.4	Gene_Symbol=PPP1R9B protein phosphatase 1, regulatory subunit 9B	9606
260	0.74	1.6	5.94679191708565	IPI:IPI00384013.5	Gene_Symbol=GALNTL2 Polypeptide N-acetylgalactosaminyltransferase-like protein 2	9606
261	0.72	0.72	15.625	IPI:IPI00816612.1	Gene_Symbol=F2 Prothrombin (Fragment)	9606
262	0.72	0.72	2.30769235640764	IPI:IPI00218414.5	Gene_Symbol=CA2 Carbonic anhydrase 2	9606	1.4349912405014			1.0625137090683			1.33357453346252
263	0.7	0.97	9.40766558051109	IPI:IPI00426728.3	Gene_Symbol=MBD4 Isoform 2 of Methyl-CpG-binding domain protein 4	9606
264	0.7	0.87	7.06252828240395	IPI:IPI00873123.1	Gene_Symbol=NEB nebulin	9606	1.2441771030426	0.27981099486351	1.69623386859894	1.16393721103668	0.126895010471344	1.25900983810425	1.43346035480499	0.0859687477350235	1.57489800453186
