# Supplementary material for: PGCA: An algorithm to link protein groups created from MS/MS data
Source: PLoS One. 2017 May 31;12(5):e0177569. doi: 10.1371/journal.pone.0177569 (PMC5451011; doi:10.1371/journal.pone.0177569)
Supplement: S3 File — 65 iTRAQ experiments used to process samples from the BiT Heart Cohort. (ZIP) [file pone.0177569.s006.zip › S5DataBiT/BET2047_v339_ProteinSummary.txt]

N	Unused	Total	%Cov	Accession	Name	Species	115:114	PVal 115:114	EF 115:114	116:114	PVal 116:114	EF 116:114	117:114	PVal 117:114	EF 117:114	Biological Processes	Molecular Function	PANTHER ID
1	148.3	148.3	56.8233966827393	IPI:IPI00643525.1	Gene_Symbol=C4A Complement component 4A	9606	1.26461172103882	0.28044667840004	1.99248397350311	1.22522342205048	0.107235796749592	1.36600029468536	1.07178473472595	0.609639644622803	1.64458346366882
1	0.22	148.3	56.8233966827393	IPI:IPI00418163.3	Gene_Symbol=C4B C4B1	9606
2	116.46	116.46	55.6309342384338	IPI:IPI00478003.1	Gene_Symbol=A2M Alpha-2-macroglobulin precursor	9606	0.635359406471252	5.91166717915077E-21	1.08497309684753	0.741680204868317	3.74337444248034E-15	1.06946802139282	0.69202846288681	1.92407603697428E-17	1.07810354232788
3	115.75	115.75	42.1030044555664	IPI:IPI00414283.5	Gene_Symbol=FN1 fibronectin 1 isoform 4 preproprotein	9606	1.26601564884186	8.02414934497619E-09	1.07816183567047	1.13963401317596	0.000677942938636988	1.0764707326889	1.14602136611938	0.000302995787933469	1.07474195957184
3	0	113.75	40.2313083410263	IPI:IPI00845263.1	Gene_Symbol=FN1 fibronectin 1 isoform 2 preproprotein	9606
3	0	113.75	41.0615712404251	IPI:IPI00339223.1	Gene_Symbol=FN1 Isoform 3 of Fibronectin precursor	9606
3	0	113.75	40.528079867363	IPI:IPI00022418.1	Gene_Symbol=FN1 Isoform 1 of Fibronectin precursor	9606
3	0	113.75	42.0750558376312	IPI:IPI00855777.1	Gene_Symbol=FN1 Isoform 14 of Fibronectin precursor	9606
3	0	113.75	41.5069699287415	IPI:IPI00339228.1	Gene_Symbol=FN1 Isoform 8 of Fibronectin precursor	9606
4	100	100	47.1131652593613	IPI:IPI00021885.1	Gene_Symbol=FGA Isoform 1 of Fibrinogen alpha chain precursor	9606	1.52523493766785	7.98062736987491E-38	1.05618834495544	1.26157426834106	1.14431271262035E-15	1.05487298965454	1.26022911071777	3.28411180628568E-13	1.06092345714569
4	0	99.5	59.7826063632965	IPI:IPI00029717.1	Gene_Symbol=FGA Isoform 2 of Fibrinogen alpha chain precursor	9606
5	99.46	99.46	53.1455397605896	IPI:IPI00017601.1	Gene_Symbol=CP Ceruloplasmin precursor	9606	0.910721838474274	0.000490946869831532	1.05311000347137	1.05937600135803	0.0154827088117599	1.04739928245544	0.75485771894455	9.87510755937497E-19	1.05811500549316
6	91.46	91.46	53.2087743282318	IPI:IPI00029739.5	Gene_Symbol=CFH Isoform 1 of Complement factor H precursor	9606	1.23336970806122	0.000141213749884628	1.10943531990051	1.11801743507385	0.00869758147746325	1.08589696884155	1.16386675834656	0.00281559326685965	1.10264909267426
7	81.37	81.37	73.1160879135132	IPI:IPI00298497.3	Gene_Symbol=FGB Fibrinogen beta chain precursor	9606	1.39561522006989	2.75256496101669E-25	1.05487835407257	1.16014957427979	1.27422481455142E-07	1.05428946018219	1.1754891872406	1.29683201066655E-07	1.05926978588104
8	75.2	75.2	32.3389023542404	IPI:IPI00032291.2	Gene_Symbol=C5 Complement C5 precursor	9606	1.13422322273254	0.00926252733916044	1.09848701953888	1.02639889717102	0.615926742553711	1.10858643054962	1.07881355285645	0.129096820950508	1.10352432727814
9	66.9	66.9	66.0173177719116	IPI:IPI00022488.1	Gene_Symbol=HPX Hemopexin precursor	9606	0.970580458641052	0.255037903785706	1.05264329910278	0.962176501750946	0.155270457267761	1.05444848537445	1.16734600067139	2.66733390930085E-08	1.05423319339752
10	63.81	63.81	53.7634432315826	IPI:IPI00294193.4	Gene_Symbol=ITIH4 Isoform 1 of Inter-alpha-trypsin inhibitor heavy chain H4 precursor	9606	0.952025353908539	0.483160972595215	1.1509804725647	0.890600800514221	0.0616815872490406	1.12953889369965	0.957637250423431	0.499844759702683	1.13734567165375
11	62.26	62.29	54.938268661499	IPI:IPI00019580.1	Gene_Symbol=PLG Plasminogen precursor	9606	0.898934006690979	0.110193967819214	1.14021837711334	0.880900382995605	0.000480457092635334	1.07188177108765	0.996751189231873	0.922561466693878	1.06861221790314
12	58.12	58.12	73.3021080493927	IPI:IPI00215894.1	Gene_Symbol=KNG1 Isoform LMW of Kininogen-1 precursor	9606	0.999968230724335	1	1.07145571708679	0.973527252674103	0.448895156383514	1.07251942157745	1.14453995227814	0.000598418526351452	1.07842361927032
12	0	58.09	70.4918026924133	IPI:IPI00797833.3	Gene_Symbol=KNG1 Kininogen 1	9606
13	54.77	54.77	51.4326632022858	IPI:IPI00798430.1	Gene_Symbol=TF Transferrin variant (Fragment)	9606	1.05763590335846	0.0944213271141052	1.06813526153564	1.1117547750473	0.0168433152139187	1.09012877941132	1.01074421405792	0.718074798583984	1.06055188179016
13	0	54.77	51.4326632022858	IPI:IPI00022463.1	Gene_Symbol=TF Serotransferrin precursor	9606
14	54.47	54.47	39.2670154571533	IPI:IPI00019591.1	Gene_Symbol=CFB Isoform 1 of Complement factor B precursor (Fragment)	9606	1.01037704944611	0.765637397766113	1.07110214233398	1.03178262710571	0.380474776029587	1.07315838336945	0.910144329071045	0.00595028745010495	1.06857073307037
14	0	52.47	39.1361266374588	IPI:IPI00639937.1	Gene_Symbol=CFB B-factor, properdin	9606
15	54.07	54.08	56.9047629833221	IPI:IPI00641737.1	Gene_Symbol=HP Haptoglobin precursor	9606	3.11081695556641	7.71050915425596E-38	1.12864804267883	1.99101579189301	2.56276527373955E-25	1.10903477668762	2.6846330165863	1.1127414665244E-32	1.12766242027283
16	52.11	52.11	64.6464645862579	IPI:IPI00847179.1	Gene_Symbol=APOA4 apolipoprotein A-IV precursor	9606	0.210953176021576	0.234494581818581	53.5017738342285	0.258678764104843	0.125638365745544	9.81007480621338	0.228259816765785	0.175865039229393	21.9579982757568
17	51.07	51.33	39.0374332666397	IPI:IPI00645038.1	Gene_Symbol=ITIH2 Inter-alpha (Globulin) inhibitor H2	9606	0.998499095439911	0.961582362651825	1.06289625167847	0.852625489234924	9.51646507019177E-06	1.06969702243805	1.11730289459229	0.0018309677252546	1.07048380374908
17	0	51.33	38.5835081338882	IPI:IPI00305461.2	Gene_Symbol=ITIH2 Inter-alpha-trypsin inhibitor heavy chain H2 precursor	9606
18	48.95	48.96	45.652174949646	IPI:IPI00026314.1	Gene_Symbol=GSN Isoform 1 of Gelsolin precursor	9606	1.14477670192719	0.00198148447088897	1.08743000030518	0.941043019294739	0.14535491168499	1.08583867549896	1.13335537910461	0.00507128611207008	1.09004545211792
19	48.8	48.88	38.8583987951279	IPI:IPI00292530.1	Gene_Symbol=ITIH1 Inter-alpha-trypsin inhibitor heavy chain H1 precursor	9606	1.04236912727356	0.28138479590416	1.07917582988739	0.917898058891296	0.0254772324115038	1.07770705223083	1.13007414340973	0.00382247264496982	1.08493983745575
20	47.07	47.2	62.6898050308228	IPI:IPI00877703.1	Gene_Symbol=FGG 52 kDa protein	9606	1.38344264030457	2.01337145740166E-12	1.08343625068665	1.2037889957428	3.34795777234831E-06	1.07754075527191	1.22399365901947	5.28144283862275E-08	1.07043159008026
20	0	47.2	63.7969076633453	IPI:IPI00021891.5	Gene_Symbol=FGG Isoform Gamma-B of Fibrinogen gamma chain precursor	9606
20	0	47.2	60.4494392871857	IPI:IPI00877792.1	Gene_Symbol=FGG 50 kDa protein	9606
20	0	47.2	61.55606508255	IPI:IPI00219713.1	Gene_Symbol=FGG Isoform Gamma-A of Fibrinogen gamma chain precursor	9606
21	47.01	47.01	56.9131851196289	IPI:IPI00019568.1	Gene_Symbol=F2 Prothrombin precursor (Fragment)	9606	0.975081562995911	0.585623979568481	1.09625446796417	0.75581431388855	3.16430748270591E-09	1.08552229404449	0.995545864105225	0.954643666744232	1.16881823539734
22	46.25	46.28	53.5864949226379	IPI:IPI00742696.2	Gene_Symbol=GC vitamin D-binding protein precursor	9606	1.39616847038269	0.000675652991048992	1.10204195976257	1.34060192108154	0.00165867677424103	1.11398375034332	1.20275437831879	0.134953901171684	1.31544327735901
23	42.35	42.35	51.7857134342194	IPI:IPI00550991.3	Gene_Symbol=SERPINA3 Alpha-1-antichymotrypsin precursor	9606	1.26624596118927	4.06357258952994E-08	1.08122456073761	1.17989492416382	0.00230185873806477	1.11040329933167	1.29940509796143	3.60163099344391E-08	1.09008014202118
23	0	42.35	50.5910158157349	IPI:IPI00847635.1	Gene_Symbol=SERPINA3 Isoform 1 of Alpha-1-antichymotrypsin precursor	9606
24	40.86	40.86	46.8619257211685	IPI:IPI00472610.2	Gene_Symbol=IGHM IGHM protein	9606
25	39.53	39.53	36.2041473388672	IPI:IPI00022434.4	Gene_Symbol=ALB Uncharacterized protein ALB	9606	2.55879545211792	2.2220865147915E-09	1.29078125953674	3.4078528881073	8.45890284900674E-12	1.31303453445435	2.04094767570496	5.44178135442053E-07	1.28002679347992
25	0	39.53	35.7963889837265	IPI:IPI00745872.2	Gene_Symbol=ALB Isoform 1 of Serum albumin precursor	9606
26	38.72	38.72	35.7446819543839	IPI:IPI00296165.5	Gene_Symbol=C1R;C17orf13;ACYP1 Complement C1r subcomponent precursor	9606	1.10742247104645	0.144769936800003	1.14946746826172	1.05035269260406	0.386921554803848	1.12127828598022	1.20314574241638	0.0211907867342234	1.16779518127441
27	35.68	35.92	50.7526874542236	IPI:IPI00032179.2	Gene_Symbol=SERPINC1 Antithrombin III variant	9606	0.995325326919556	0.919663190841675	1.09791243076324	0.945037841796875	0.112323790788651	1.07292592525482	1.13161611557007	0.00528316013514996	1.08824419975281
28	35.45	35.45	28.4199357032776	IPI:IPI00009920.2	Gene_Symbol=C6 Complement component 6 precursor	9606	0.96437132358551	0.701053857803345	1.209223985672	0.976561665534973	0.751399695873261	1.16247975826263	1.04335629940033	0.598198890686035	1.17558205127716
29	34.69	34.69	38.6934667825699	IPI:IPI00828205.1	Gene_Symbol=IGHM IGHM protein	9606	0.757874011993408	0.0406430922448635	1.30170571804047	0.709523141384125	0.000507737626321614	1.17809283733368	0.65490585565567	0.00190722628030926	1.26896786689758
30	33.44	33.44	40.4507696628571	IPI:IPI00296608.6	Gene_Symbol=C7 Complement component C7 precursor	9606	1.26225566864014	0.0150954965502024	1.20289373397827	1.22067761421204	0.00470384256914258	1.14301431179047	1.3799991607666	0.000254980463068932	1.17295944690704
31	32.61	32.61	49.5912820100784	IPI:IPI00022431.1	Gene_Symbol=AHSG Alpha-2-HS-glycoprotein precursor	9606	0.694249749183655	4.66768824480823E-06	1.1564633846283	0.827240943908691	7.72480343584903E-05	1.09366917610168	0.705144762992859	1.59639274022183E-10	1.09557092189789
32	32.36	32.41	34.5575958490372	IPI:IPI00019943.1	Gene_Symbol=AFM Afamin precursor	9606	0.958617329597473	0.288068234920502	1.08248901367188	1.03599858283997	0.418698906898499	1.09131562709808	1.10611093044281	0.0330674052238464	1.0967423915863
33	32.13	32.13	37.5	IPI:IPI00017696.1	Gene_Symbol=C1S Complement C1s subcomponent precursor	9606	1.00789904594421	0.926732420921326	1.18788373470306	1.01213359832764	0.86203408241272	1.14984226226807	1.03884220123291	0.617056906223297	1.16544044017792
34	31.46	31.46	43.2637572288513	IPI:IPI00292950.4	Gene_Symbol=SERPIND1 Serpin peptidase inhibitor, clade D (Heparin cofactor), member 1	9606	1.07660865783691	0.170311391353607	1.11254715919495	0.985466718673706	0.752896070480347	1.09747993946075	1.09742951393127	0.0966584384441376	1.1166650056839
34	0	31.46	43.4869736433029	IPI:IPI00879573.1	Gene_Symbol=SERPIND1 Heparin cofactor 2 precursor	9606
35	31.42	31.42	48.0808079242706	IPI:IPI00745089.2	Gene_Symbol=A1BG alpha 1B-glycoprotein precursor	9606	0.923812687397003	0.164278388023376	1.11901009082794	0.880364656448364	0.0281605198979378	1.12000334262848	0.928490400314331	0.179519608616829	1.11532163619995
35	0	31.42	48.0808079242706	IPI:IPI00022895.7	Gene_Symbol=A1BG Alpha-1B-glycoprotein precursor	9606
36	29.69	29.69	39.1999989748001	IPI:IPI00291866.5	Gene_Symbol=SERPING1 Plasma protease C1 inhibitor precursor	9606	1.08153772354126	0.0817396342754364	1.0927107334137	0.97474992275238	0.56147313117981	1.0920387506485	1.14158880710602	0.00103210844099522	1.07895386219025
36	0	27.69	40.8839792013168	IPI:IPI00879931.1	Gene_Symbol=SERPING1 cDNA FLJ78023, highly similar to Homo sapiens serine (or cysteine) proteinase inhibitor, clade G (C1inhibitor), member 1, (angioedema, hereditary) (SERPING1), mRNA	9606
37	29.3	29.3	42.5760298967361	IPI:IPI00022395.1	Gene_Symbol=C9 Complement component C9 precursor	9606	1.13699972629547	0.0298488382250071	1.12174737453461	1.13648068904877	0.0823642909526825	1.15662491321564	0.962873995304108	0.512668907642365	1.1241352558136
38	28.56	28.56	35.9832644462585	IPI:IPI00298971.1	Gene_Symbol=VTN Vitronectin precursor	9606	0.951273620128632	0.253470242023468	1.09010851383209	0.979923665523529	0.589655518531799	1.07719326019287	1.08676826953888	0.0359868928790092	1.08073163032532
39	28.43	28.43	44.4253861904144	IPI:IPI00291867.3	Gene_Symbol=CFI Complement factor I precursor	9606	0.954307675361633	0.338034838438034	1.1030136346817	1.01840579509735	0.665143311023712	1.08887112140656	0.959540367126465	0.366998106241226	1.09639847278595
39	0	26.43	42.1955406665802	IPI:IPI00872555.2	Gene_Symbol=CFI cDNA FLJ76262, highly similar to Homo sapiens I factor (complement) (IF), mRNA	9606
40	28.34	28.34	30.4065048694611	IPI:IPI00019581.1	Gene_Symbol=F12 Coagulation factor XII precursor	9606	1.02467882633209	0.628486156463623	1.10744380950928	1.02699959278107	0.679787695407867	1.13975489139557	0.948998093605042	0.461822122335434	1.15452885627747
41	26.43	26.46	30.1184445619583	IPI:IPI00294395.1	Gene_Symbol=C8B Complement component C8 beta chain precursor	9606	1.16398012638092	0.139988094568253	1.22836101055145	1.06661677360535	0.467122077941895	1.1981155872345	1.03600943088531	0.609797656536102	1.15260100364685
42	25.22	25.22	37.1428579092026	IPI:IPI00022371.1	Gene_Symbol=HRG Histidine-rich glycoprotein precursor	9606	0.96778792142868	0.397995263338089	1.08137261867523	0.91886168718338	0.114060036838055	1.11218440532684	1.13663184642792	0.043492779135704	1.13208079338074
43	25.2	25.2	60.8510613441467	IPI:IPI00784985.1	Gene_Symbol=IGK@ IGK@ protein	9606	0.644322276115417			1.1769210100174			0.527744889259338
43	0.01	23.26	58.297872543335	IPI:IPI00761125.2	Gene_Symbol=IGKC IGKC protein	9606
44	24.55	24.55	31.9755613803864	IPI:IPI00879231.1	Gene_Symbol=SERPINF2 Alpha-2-antiplasmin precursor	9606	1.01789569854736	0.81080561876297	1.16134691238403	0.924409747123718	0.33402281999588	1.1772118806839	1.04138791561127	0.608720362186432	1.17313659191132
44	0	24.55	31.7171722650528	IPI:IPI00029863.4	Gene_Symbol=SERPINF2 SERPINF2 protein	9606
45	23.99	23.99	33.9578449726105	IPI:IPI00328609.3	Gene_Symbol=SERPINA4 Kallistatin precursor	9606	1.05992472171783	0.364353060722351	1.13946044445038	1.01817870140076	0.802463471889496	1.15940654277802	1.22644901275635	0.0173088759183884	1.17857384681702
46	23.41	23.41	39.1534388065338	IPI:IPI00645849.1	Gene_Symbol=ECM1 Extracellular matrix protein 1	9606	0.991536974906921	0.92844945192337	1.21746635437012	1.08738923072815	0.305701464414597	1.18220937252045	1.01683580875397	0.820287942886353	1.16496217250824
46	0	23.41	38.7037038803101	IPI:IPI00003351.2	Gene_Symbol=ECM1 Extracellular matrix protein 1 precursor	9606
47	23.28	23.92	31.51595890522	IPI:IPI00303963.1	Gene_Symbol=C2 Complement C2 precursor (Fragment)	9606	0.975353956222534	0.735599219799042	1.16165506839752	1.00312376022339	0.950045347213745	1.10633778572083	0.983135879039764	0.813578426837921	1.15757286548615
48	22.36	22.43	29.9373030662537	IPI:IPI00654888.4	Gene_Symbol=KLKB1 Plasma kallikrein precursor	9606	0.983715057373047	0.799035549163818	1.14454793930054	0.851930975914001	0.0157413315027952	1.13365471363068	1.01444363594055	0.819192826747894	1.1403820514679
49	22.21	22.21	50.6986021995544	IPI:IPI00400826.1	Gene_Symbol=CLU clusterin isoform 1	9606	0.936713814735413	0.415063917636871	1.17520940303802	0.888228416442871	0.088346391916275	1.14730525016785	1.02600729465485	0.739177465438843	1.1687206029892
49	0	22.21	52.5612473487854	IPI:IPI00291262.3	Gene_Symbol=CLU Clusterin precursor	9606
49	0	22.02	50.4464268684387	IPI:IPI00795633.1	Gene_Symbol=CLU CLU	9606
50	21.85	21.86	39.0134543180466	IPI:IPI00022391.1	Gene_Symbol=APCS Serum amyloid P-component precursor	9606	1.2464462518692	1.62424282734719E-06	1.08117473125458	0.936294972896576	0.168526098132133	1.09965634346008	1.17104244232178	0.00101994606666267	1.09369933605194
51	20.89	20.89	33.0479443073273	IPI:IPI00011252.1	Gene_Symbol=C8A Complement component C8 alpha chain precursor	9606	1.04170095920563	0.633597671985626	1.19205701351166	1.01802575588226	0.832680106163025	1.18971610069275	0.999220848083496	0.990664839744568	1.14640247821808
52	20.61	20.61	57.7889442443848	IPI:IPI00844536.2	Gene_Symbol=RBP4 Uncharacterized protein RBP4	9606	0.93261444568634	0.153694599866867	1.10234117507935	1.01391851902008	0.777462899684906	1.10428690910339	1.29814147949219	0.000119649077532813	1.12715351581573
52	0	20.61	57.7889442443848	IPI:IPI00480192.1	Gene_Symbol=RBP4 Retinol binding protein 4, plasma	9606
52	0	20.61	48.2587069272995	IPI:IPI00022420.3	Gene_Symbol=RBP4 Plasma retinol-binding protein precursor	9606
53	20.29	20.29	33.2231402397156	IPI:IPI00020996.3	Gene_Symbol=IGFALS Insulin-like growth factor-binding protein complex acid labile chain precursor	9606	0.902273416519165	0.139380604028702	1.14993870258331	1.0335066318512	0.596283137798309	1.1370005607605	0.994132041931152	0.934583067893982	1.16015779972076
54	19.24	19.24	33.6032390594482	IPI:IPI00386879.1	Gene_Symbol=IGHV3OR16-13;IGHA1 CDNA FLJ14473 fis, clone MAMMA1001080, highly similar to Homo sapiens SNC73 protein (SNC73) mRNA	9606
55	18.63	18.63	40.5797094106674	IPI:IPI00298828.3	Gene_Symbol=APOH Beta-2-glycoprotein 1 precursor	9606	0.904604256153107	0.0687936544418335	1.11446559429169	0.895658195018768	0.0101882060989738	1.08605241775513	1.09660875797272	0.0660390257835388	1.10367822647095
56	17.92	17.92	40.4494374990463	IPI:IPI00021841.1	Gene_Symbol=APOA1 Apolipoprotein A-I precursor	9606	0.723508536815643	0.0071656946092844	1.24701380729675	0.626417338848114	0.000861366628669202	1.26859474182129	0.627339720726013	0.000460509851109236	1.2463127374649
57	17.83	17.83	41.1931812763214	IPI:IPI00022426.1	Gene_Symbol=AMBP AMBP protein precursor	9606	1.01881623268127	0.800860226154327	1.16154980659485	0.979288756847382	0.718092918395996	1.12457299232483	1.09681105613708	0.163424029946327	1.14128518104553
58	17.39	17.39	18.4523805975914	IPI:IPI00299503.2	Gene_Symbol=GPLD1 Isoform 1 of Phosphatidylinositol-glycan-specific phospholipase D precursor	9606	1.33002936840057	0.0185787416994572	1.25659346580505	1.00310552120209	0.980778753757477	1.31610751152039	1.29517936706543	0.0459472611546516	1.28813803195953
59	17.07	17.09	17.4943566322327	IPI:IPI00876950.1	Gene_Symbol=ITIH3 Isoform 2 of Inter-alpha-trypsin inhibitor heavy chain H3 precursor	9606	0.956581652164459	0.573720276355743	1.17674744129181	0.970948815345764	0.761610329151154	1.2227463722229	0.989940881729126	0.935085654258728	1.29326963424683
59	0	17.09	17.4157306551933	IPI:IPI00028413.8	Gene_Symbol=ITIH3 Isoform 1 of Inter-alpha-trypsin inhibitor heavy chain H3 precursor	9606
59	0	15.09	23.2835814356804	IPI:IPI00873416.1	Gene_Symbol=ITIH3 Uncharacterized protein ITIH3	9606
60	16.08	16.08	43.7768250703812	IPI:IPI00829626.1	Gene_Symbol=IGL@ IGL@ protein	9606	0.651467680931091	0.0698742866516113	1.60215210914612	1.11855530738831	0.249993532896042	1.22886943817139	0.611378014087677	0.0150019824504852	1.44951701164246
60	0	16.04	42.4892693758011	IPI:IPI00550162.2	Gene_Symbol=IGLV3-25 IGLV3-25 protein	9606
61	15.07	15.07	48.5148519277573	IPI:IPI00011261.2	Gene_Symbol=C8G Complement component C8 gamma chain precursor	9606	1.05978119373322	0.408692210912704	1.15612733364105	1.13682746887207	0.119275249540806	1.17960274219513	0.991743981838226	0.89575058221817	1.14112734794617
62	14.62	14.62	26.7942577600479	IPI:IPI00006114.4	Gene_Symbol=SERPINF1 Pigment epithelium-derived factor precursor	9606	1.10541224479675	0.390434771776199	1.28238952159882	0.892222762107849	0.131672367453575	1.16737878322601	1.15826022624969	0.224115461111069	1.28735542297363
63	14.09	16.09	23.8554209470749	IPI:IPI00292946.1	Gene_Symbol=SERPINA7 Thyroxine-binding globulin precursor	9606	0.706955254077911	0.0210186932235956	1.32452809810638	0.721016585826874	0.0458291359245777	1.37650620937347	0.747902750968933	0.119433276355267	1.46504354476929
64	13.96	13.96	21.8556702136993	IPI:IPI00032220.3	Gene_Symbol=AGT Angiotensinogen precursor	9606	0.664534628391266	0.00335032888688147	1.27952575683594	0.616782963275909	0.000420084514189512	1.24905741214752	0.80229377746582	0.00661015370860696	1.15885090827942
65	13.4	13.4	30.9148252010345	IPI:IPI00394992.1	Gene_Symbol=PGLYRP2 Isoform 2 of N-acetylmuramoyl-L-alanine amidase precursor	9606	0.857584238052368	0.263224810361862	1.33213579654694	0.884816348552704	0.425195068120956	1.38436913490295	0.878743648529053	0.425656199455261	1.41043937206268
65	0	13.4	32.2916656732559	IPI:IPI00163207.1	Gene_Symbol=PGLYRP2 Isoform 1 of N-acetylmuramoyl-L-alanine amidase precursor	9606
66	13.06	13.06	13.5759279131889	IPI:IPI00027235.1	Gene_Symbol=ATRN Isoform 1 of Attractin precursor	9606	0.864102303981781	0.580916523933411	1.81650054454803	0.834460496902466	0.160584151744843	1.31356072425842	0.952203929424286	0.859813034534454	1.88165938854218
66	0	13.05	14.6226420998573	IPI:IPI00162735.3	Gene_Symbol=ATRN Isoform 2 of Attractin precursor	9606
66	0	13.05	12.693727016449	IPI:IPI00218460.6	Gene_Symbol=ATRN Isoform 3 of Attractin precursor	9606
67	12.2	12.2	50	IPI:IPI00009028.1	Gene_Symbol=CLEC3B Tetranectin precursor	9606	0.97815328836441	0.665815353393555	1.20870840549469	0.90886777639389	0.0390980467200279	1.08738946914673	0.988165378570557	0.935342371463776	1.74903762340546
68	11.37	11.42	23.2830822467804	IPI:IPI00021727.1	Gene_Symbol=C4BPA C4b-binding protein alpha chain precursor	9606	1.18325018882751	0.199960336089134	1.30887079238892	0.914919018745422	0.470416873693466	1.29477322101593	1.12289583683014	0.441384345293045	1.37064182758331
69	11.13	11.13	19.8611110448837	IPI:IPI00873445.1	Gene_Symbol=PROS1 80 kDa protein	9606	1.13306784629822	0.17900538444519	1.21603393554688	0.814521849155426	0.0243848692625761	1.18641209602356	1.19853210449219	0.0694223865866661	1.22053599357605
69	0	11.09	18.3431953191757	IPI:IPI00294004.1	Gene_Symbol=PROS1 Vitamin K-dependent protein S precursor	9606
70	10.97	10.97	28.40236723423	IPI:IPI00020986.2	Gene_Symbol=LUM Lumican precursor	9606	1.03346228599548	0.732262909412384	1.22728359699249	1.15753066539764	0.0903328359127045	1.1889443397522	1.10333335399628	0.222846835851669	1.18137085437775
71	10.59	10.59	38.8059705495834	IPI:IPI00022429.3	Gene_Symbol=ORM1 Alpha-1-acid glycoprotein 1 precursor	9606	1.71846306324005	0.0680270045995712	1.82198464870453	1.49114167690277	0.187085449695587	1.95879518985748	0.889051377773285	0.427426964044571	1.4193811416626
72	10.05	10.05	17.9039299488068	IPI:IPI00010295.1	Gene_Symbol=CPN1 Carboxypeptidase N catalytic chain precursor	9606	0.913602769374847	0.688559830188751	1.66762208938599	0.820426881313324	0.192194864153862	1.38315212726593	0.973998725414276	0.880944967269897	1.49349999427795
73	10.02	10.02	29.4354826211929	IPI:IPI00004373.1	Gene_Symbol=MBL2 Mannose-binding protein C precursor	9606	1.07151234149933	0.589585900306702	1.32773017883301	1.03547883033752	0.755205631256104	1.28293144702911	1.09042763710022	0.720617413520813	1.71393442153931
74	10.01	22.25	33.8235288858414	IPI:IPI00784998.1	Gene_Symbol=- Putative uncharacterized protein DKFZp686M24218	9606	0.475115329027176	0.407970368862152	1155.82666015625	0.760755777359009	0.439835339784622	17.6852550506592	0.489819556474686	0.428156822919846	1369.54406738281
74	0	21.55	42.239186167717	IPI:IPI00830132.1	Gene_Symbol=IGHG4 Uncharacterized protein IGHG4 (Fragment)	9606
74	0	21.55	50.764524936676	IPI:IPI00829814.1	Gene_Symbol=IGHG4 Ig gamma-4 chain C region	9606
74	0	21.55	35.0951373577118	IPI:IPI00550640.2	Gene_Symbol=IGHG4 IGHG4 protein	9606
75	10	10	36.0153257846832	IPI:IPI00215983.3	Gene_Symbol=CA1 Carbonic anhydrase 1	9606	1.24482774734497	0.0614683069288731	1.26415634155273	1.03100383281708	0.803580939769745	1.34893894195557	1.58942377567291	0.0480961911380291	1.5804979801178
75	0	8	27.1794885396957	IPI:IPI00796435.1	Gene_Symbol=CA1 22 kDa protein	9606
76	9.72	9.94	23.0366498231888	IPI:IPI00743766.2	Gene_Symbol=FETUB Fetuin-B precursor	9606	1.068155169487	0.412863254547119	1.18590819835663	0.878507256507874	0.118562638759613	1.18341517448425	1.00491261482239	0.950301885604858	1.18430244922638
77	9.44	9.44	24.5333328843117	IPI:IPI00021440.1	Gene_Symbol=ACTG1;PSPHL Actin, cytoplasmic 2	9606	1.11882817745209	0.717487990856171	2.06321716308594	0.986745119094849	0.957872569561005	1.80931448936462	1.25229787826538	0.484171837568283	2.0928418636322
77	0	9.44	24.5333328843117	IPI:IPI00021439.1	Gene_Symbol=ACTB Actin, cytoplasmic 1	9606
77	0	7.72	34.9315077066422	IPI:IPI00796881.1	Gene_Symbol=ACTG1;PSPHL 16 kDa protein	9606
77	0	7.72	25.7575750350952	IPI:IPI00790339.1	Gene_Symbol=ACTG1;PSPHL 22 kDa protein	9606
78	9.26	9.26	35.2459013462067	IPI:IPI00019576.1	Gene_Symbol=F10 Coagulation factor X precursor	9606	1.16479802131653	0.0983078330755234	1.2133092880249	0.811572909355164	0.0251784455031157	1.18533384799957	1.10745525360107	0.0701893642544746	1.12111961841583
79	9.18	9.18	22.7272734045982	IPI:IPI00553177.1	Gene_Symbol=SERPINA1 Isoform 1 of Alpha-1-antitrypsin precursor	9606	1.7844877243042	0.00120295060332865	1.3254462480545	1.87369275093079	0.000650447676889598	1.3215799331665	1.73095738887787	0.00180465797893703	1.32868897914886
80	9.1	9.1	65.765768289566	IPI:IPI00796636.9	Gene_Symbol=HBB Mutant beta globin	9606	1.45058107376099	0.000240696055698209	1.16073262691498	1.08434271812439	0.510713040828705	1.30280888080597	1.79708921909332	3.94050694012549E-05	1.2066810131073
80	0	9.1	38.8571441173553	IPI:IPI00884107.1	Gene_Symbol=HBB Beta-globin gene from a thalassemia patient	9606
80	0	9.1	46.2585031986237	IPI:IPI00654755.3	Gene_Symbol=HBB Hemoglobin subunit beta	9606
81	8.96	12.8	34.9794238805771	IPI:IPI00218949.1	Gene_Symbol=CFHR2 Isoform Short of Complement factor H-related protein 2 precursor	9606	1.41579127311707	0.00340627040714026	1.18673348426819	1.13438069820404	0.293081551790237	1.31785619258881	1.61943769454956	0.0252252146601677	1.48111438751221
81	0.04	12.8	31.4814805984497	IPI:IPI00006154.1	Gene_Symbol=CFHR2 Isoform Long of Complement factor H-related protein 2 precursor	9606
82	8.88	9.31	19.5868939161301	IPI:IPI00024825.2	Gene_Symbol=PRG4 Isoform A of Proteoglycan-4 precursor	9606	1.06136012077332	0.560033142566681	1.25339365005493	0.819264888763428	0.254872977733612	1.45469307899475	0.91103720664978	0.488848388195038	1.34469068050385
82	0	9.31	18.7820985913277	IPI:IPI00655927.1	Gene_Symbol=PRG4 Isoform B of Proteoglycan-4 precursor	9606
82	0	9.31	18.6495169997215	IPI:IPI00656111.1	Gene_Symbol=PRG4 Isoform E of Proteoglycan-4 precursor	9606
82	0	9.28	19.6914032101631	IPI:IPI00656092.1	Gene_Symbol=PRG4 Isoform F of Proteoglycan-4 precursor	9606
82	0	9.28	20.4424098134041	IPI:IPI00655976.1	Gene_Symbol=PRG4 Isoform C of Proteoglycan-4 precursor	9606
82	0	9.28	19.6062996983528	IPI:IPI00655676.1	Gene_Symbol=PRG4 Isoform D of Proteoglycan-4 precursor	9606
83	8.25	8.25	20.567375421524	IPI:IPI00329775.7	Gene_Symbol=CPB2 Isoform 1 of Carboxypeptidase B2 precursor	9606	1.08589315414429	0.375543177127838	1.22447621822357	1.12322878837585	0.301014870405197	1.27426183223724	1.20467853546143	0.206172093749046	1.36631429195404
84	8.22	8.22	17.0642197132111	IPI:IPI00738433.1	Gene_Symbol=CPN2 similar to Carboxypeptidase N subunit 2 precursor	9606	1.06815004348755	0.745550453662872	1.69261693954468	0.99415522813797	0.905669391155243	1.13763630390167	1.11273944377899	0.49074125289917	1.47890841960907
84	0	8.22	15.596330165863	IPI:IPI00479116.1	Gene_Symbol=CPN2 Carboxypeptidase N subunit 2 precursor	9606
85	8.14	8.14	9.49839949607849	IPI:IPI00788786.1	Gene_Symbol=VWF 309 kDa protein	9606	1.34214496612549	0.0785301327705383	1.398601770401	1.11116707324982	0.478555291891098	1.38059556484222	1.29339027404785	0.307717829942703	1.71296012401581
85	0	8.14	9.10060405731201	IPI:IPI00023014.1	Gene_Symbol=VWF von Willebrand factor precursor	9606
86	8.05	8.05	33.3333343267441	IPI:IPI00419744.4	Gene_Symbol=FCN3 Isoform 2 of Ficolin-3 precursor	9606	0.907248258590698	0.424444258213043	1.32048034667969	0.583192229270935	0.0028327361214906	1.31219077110291	0.860518932342529	0.395812183618546	1.49487161636353
86	0	8.05	32.1070224046707	IPI:IPI00293925.2	Gene_Symbol=FCN3 Isoform 1 of Ficolin-3 precursor	9606
87	8.03	8.03	17.1830981969833	IPI:IPI00218732.3	Gene_Symbol=PON1 Serum paraoxonase/arylesterase 1	9606	0.842265188694	0.0533414110541344	1.1908974647522	0.766971230506897	0.11406234651804	1.40909445285797	0.902691900730133	0.344850480556488	1.26147997379303
87	0	6.03	14.5390063524246	IPI:IPI00798167.1	Gene_Symbol=PON1 32 kDa protein	9606
88	7.56	7.56	21.5488210320473	IPI:IPI00556155.2	Gene_Symbol=IGFBP3 insulin-like growth factor binding protein 3 isoform a precursor	9606	0.931441426277161	0.70061993598938	1.61138570308685	1.07325911521912	0.650133490562439	1.49326479434967	1.05357491970062	0.742430567741394	1.50877380371094
88	0	7.56	21.9931274652481	IPI:IPI00018305.4	Gene_Symbol=IGFBP3 Insulin-like growth factor-binding protein 3 precursor	9606
88	0	5.56	18.5483872890472	IPI:IPI00855835.1	Gene_Symbol=- Insulin-like growth factor binding protein 3 isoform b	9606
89	7.29	7.29	50	IPI:IPI00855916.1	Gene_Symbol=- Transthyretin	9606	1.68318510055542	0.00139654730446637	1.31061995029449	1.28964293003082	0.12182929366827	1.39651119709015	3.78793621063232	9.34660129132681E-05	1.634237408638
89	0	7.29	55.7823121547699	IPI:IPI00022432.1	Gene_Symbol=TTR Transthyretin precursor	9606
90	7.26	7.26	17.404580116272	IPI:IPI00029193.1	Gene_Symbol=HGFAC Hepatocyte growth factor activator precursor	9606	1.08696341514587	0.769468009471893	2.09186148643494	1.02350687980652	0.925978779792786	1.91975665092468	1.0081160068512	0.976316869258881	2.03484654426575
91	7.18	7.18	12.8826528787613	IPI:IPI00012792.1	Gene_Symbol=CDH5 Cadherin-5 precursor	9606	1.08808350563049	0.691315293312073	1.6747567653656	1.23831617832184	0.361689239740372	1.7291841506958	0.958550810813904	0.85739529132843	1.77771317958832
91	0	5.18	10.6128551065922	IPI:IPI00607725.4	Gene_Symbol=CDH5 cadherin 5, type 2 isoform 2 preproprotein	9606
92	7.15	7.15	29.4372290372849	IPI:IPI00643948.2	Gene_Symbol=C1QB Complement component 1, q subcomponent, B chain	9606	1.20713078975677	0.103372342884541	1.2648698091507	1.22374987602234	0.0615800097584724	1.23861241340637	1.09868836402893	0.359708279371262	1.24681305885315
92	0	7.15	26.8774718046188	IPI:IPI00477992.1	Gene_Symbol=C1QB complement component 1, q subcomponent, B chain precursor	9606
93	6.99	7.75	8.0260306596756	IPI:IPI00296176.2	Gene_Symbol=F9 Coagulation factor IX precursor	9606	1.11025106906891	0.498032331466675	1.47707235813141	0.802854120731354	0.158789217472076	1.42256844043732	1.13700926303864	0.646847367286682	2.0559504032135
94	6.96	6.96	15.085157752037	IPI:IPI00847381.1	Gene_Symbol=SEPP1 selenoprotein P isoform 2	9606	1.01577579975128	0.867907822132111	1.27776396274567	0.833687901496887	0.0725493654608727	1.2317305803299	1.18510019779205	0.376283049583435	1.60650908946991
94	0	6.96	16.2729665637016	IPI:IPI00029061.2	Gene_Symbol=SEPP1 Selenoprotein P precursor	9606
95	6.95	6.95	35.2112680673599	IPI:IPI00410714.5	Gene_Symbol=HBA2;HBA1 Hemoglobin subunit alpha	9606	1.6270227432251	0.000733106688130647	1.26060092449188	1.17251169681549	0.230884626507759	1.31809878349304	1.767453789711	7.6716642070096E-05	1.2278927564621
95	0	6.95	27.4647891521454	IPI:IPI00853068.1	Gene_Symbol=HBA2;HBA1 Alpha 2 globin variant (Fragment)	9606
96	6.92	6.94	11.6138063371181	IPI:IPI00743248.5	Gene_Symbol=TNXB DJ34F7.1.1	9606	0.729493379592896	0.297839760780334	1.9411689043045	0.764154553413391	0.15079054236412	1.48349666595459	0.700286984443665	0.279635488986969	2.05253314971924
96	0	6.94	11.797621846199	IPI:IPI00025276.1	Gene_Symbol=TNXB Isoform XB of Tenascin-X precursor	9606
96	0	6.94	11.1558496952057	IPI:IPI00644296.1	Gene_Symbol=TNXB Tenascin XB	9606
97	6.77	10.15	21.0045665502548	IPI:IPI00872573.1	Gene_Symbol=C1RL 48 kDa protein	9606	0.93651294708252	0.740385115146637	1.66968822479248	0.917044699192047	0.194167912006378	1.16680800914764	0.937700033187866	0.819180309772491	2.07841277122498
97	0	10.15	21.0045665502548	IPI:IPI00795055.1	Gene_Symbol=C1RL CDNA FLJ14022 fis, clone HEMBA1003538, weakly similar to COMPLEMENT C1R COMPONENT	9606
97	0	10.15	18.8911706209183	IPI:IPI00009793.3	Gene_Symbol=C1RL Complement C1r-like protein	9606
98	6.65	28.6	19.4331988692284	IPI:IPI00025426.2	Gene_Symbol=PZP Pregnancy zone protein precursor	9606	0.190068066120148	0.0112925842404366	2.8207483291626	0.200596645474434	0.000265742710325867	1.44469749927521	0.154429629445076	0.00455763516947627	2.4671368598938
98	0	28.59	20.2681392431259	IPI:IPI00748437.2	Gene_Symbol=PZP Uncharacterized protein PZP	9606
99	6.63	6.63	23.4666660428047	IPI:IPI00029260.2	Gene_Symbol=CD14 Monocyte differentiation antigen CD14 precursor	9606	1.09663999080658	0.401977717876434	1.35180389881134	1.05919337272644	0.729813039302826	1.62030589580536	1.09202194213867	0.640089511871338	1.71688938140869
100	6.63	6.63	31.6239327192307	IPI:IPI00009792.1	Gene_Symbol=IGHV1OR15-1 Ig heavy chain V-I region V35 precursor	9606	1.04651570320129	0.811716318130493	1.74460327625275	1.48855721950531	0.0373955592513084	1.42473983764648	0.905651211738586	0.748796939849854	2.455735206604
101	6.38	8.43	10.7014387845993	IPI:IPI00478809.3	Gene_Symbol=F5 Coagulation factor V precursor	9606	0.989386081695557	0.969576179981232	1.98251307010651	0.911510407924652	0.736807465553284	1.95482277870178	0.940177321434021	0.7981276512146	1.80025577545166
101	0	8.39	10.3633917868137	IPI:IPI00022937.4	Gene_Symbol=F5 Coagulation factor V	9606
102	6.28	8.24	52.5862097740173	IPI:IPI00549330.4	Gene_Symbol=IGKV3D-15 Myosin-reactive immunoglobulin light chain variable region	9606	0.729615271091461	0.0481252148747444	1.36477708816528	0.883780360221863	0.0600291043519974	1.14098799228668	0.57413125038147	0.280588388442993	3.44100069999695
102	0	5.5	43.1192666292191	IPI:IPI00384401.1	Gene_Symbol=- Myosin-reactive immunoglobulin kappa chain variable region (Fragment)	9606
102	0	5.02	31.0077518224716	IPI:IPI00385253.1	Gene_Symbol=- Ig kappa chain V-III region CLL precursor	9606
103	6.15	6.15	16.5024623274803	IPI:IPI00007221.1	Gene_Symbol=SERPINA5 Plasma serine protease inhibitor precursor	9606	1.2013726234436	0.0438306070864201	1.18642997741699	1.13495790958405	0.524932861328125	2.0410680770874	1.34808969497681	0.240576192736626	2.17837285995483
104	6.15	6.15	19.1836729645729	IPI:IPI00022394.2	Gene_Symbol=C1QC Complement C1q subcomponent subunit C precursor	9606	1.16384828090668	0.265253603458405	1.32910752296448	1.17981243133545	0.0205974876880646	1.14421081542969	0.961997628211975	0.813023626804352	1.42186534404755
105	6.12	6.13	19.8380559682846	IPI:IPI00815665.1	Gene_Symbol=PRSS1 PRSS1 protein	9606	0.757807850837708	0.0305744651705027	1.27740240097046	0.656446933746338	0.000569756957702339	1.20124995708466	0.848501086235046	0.158453449606895	1.27332937717438
105	0	6.11	19.5402294397354	IPI:IPI00011695.8	Gene_Symbol=PRSS2 Protease serine 2 isoform B	9606
106	6	14.03	44.017094373703	IPI:IPI00719373.1	Gene_Symbol=IGL@ IGL@ protein	9606	0.846808075904846	0.697941660881042	4.93689823150635	1.08750081062317	0.711409389972687	2.33208227157593	0.694836020469666	0.495773822069168	6.66755962371826
106	0.04	12.05	40.4255330562592	IPI:IPI00745660.2	Gene_Symbol=IGL@ IGL@ protein	9606
106	0.02	12.03	50.8474588394165	IPI:IPI00785164.1	Gene_Symbol=- Putative uncharacterized protein	9606
106	0.02	12.03	42.1276599168777	IPI:IPI00784627.1	Gene_Symbol=- Putative uncharacterized protein	9606
106	0.02	12.03	37.3390555381775	IPI:IPI00829640.1	Gene_Symbol=IGL@ IGL@ protein	9606
106	0.02	12.03	35.5932205915451	IPI:IPI00784713.1	Gene_Symbol=- Putative uncharacterized protein	9606
106	0	12.01	33.9055806398392	IPI:IPI00852577.1	Gene_Symbol=IGLC1 IGLC1 protein	9606
106	0	12.01	33.4745764732361	IPI:IPI00784983.1	Gene_Symbol=- Putative uncharacterized protein	9606
106	0	12.01	33.7606847286224	IPI:IPI00784589.1	Gene_Symbol=- Putative uncharacterized protein DKFZp781M0386	9606
107	6	6	25.4098355770111	IPI:IPI00020019.1	Gene_Symbol=ADIPOQ Adiponectin precursor	9606	1.05090570449829	0.653785765171051	1.27866494655609	1.11973094940186	0.462656229734421	1.40224230289459	1.59837770462036	0.00968886446207762	1.37751293182373
108	5.78	5.78	18.4738948941231	IPI:IPI00003590.2	Gene_Symbol=QSOX1 Isoform 1 of Sulfhydryl oxidase 1 precursor	9606	1.21252989768982	0.576018154621124	2.22052502632141	1.50531697273254	0.0833562389016151	1.61999559402466	1.30497193336487	0.331196397542953	1.85190784931183
109	5.7	21.89	55.5984556674957	IPI:IPI00844156.2	Gene_Symbol=SERPINC1 SERPINC1 protein	9606	0.915968894958496	0.294386833906174	1.18467772006989	0.849942326545715	0.0227895993739367	1.14766347408295	1.07247698307037	0.34175580739975	1.16107189655304
110	5.15	5.15	9.23076942563057	IPI:IPI00023673.1	Gene_Symbol=LGALS3BP Galectin-3-binding protein precursor	9606	1.25214505195618	0.568659901618958	34.8423805236816	1.48314428329468	0.398724764585495	37.4648742675781	1.41493332386017	0.431047320365906	34.6406326293945
111	5.1	5.1	16.4179101586342	IPI:IPI00386133.1	Gene_Symbol=- Ig kappa chain V-IV region B17 precursor	9606	0.693520963191986	0.192973375320435	4.28172063827515	1.1175571680069	0.0668990388512611	1.16061544418335	0.752758920192719	0.514315903186798	43.5842132568359
111	0	3.72	19.2982450127602	IPI:IPI00387120.1	Gene_Symbol=- Ig kappa chain V-IV region Len	9606
111	0	3.7	11.2781956791878	IPI:IPI00386132.1	Gene_Symbol=- Ig kappa chain V-IV region JI precursor	9606
111	0	3.7	8.33333358168602	IPI:IPI00026197.7	Gene_Symbol=IGKV4-1 Similar to Ig kappa chain V-IV region precursor	9606
112	4.83	4.89	11.9533531367779	IPI:IPI00294713.4	Gene_Symbol=MASP2 Isoform 1 of Mannan-binding lectin serine protease 2 precursor	9606	0.82474422454834	0.0655072554945946	1.23668932914734	0.763539612293243	0.129659414291382	1.48197734355927	1.04416072368622	0.813323497772217	1.60910356044769
112	0.01	2.9	11.9533531367779	IPI:IPI00871793.2	Gene_Symbol=MASP2 cDNA FLJ77090, highly similar to Homo sapiens mannan-binding lectin serine peptidase 2 (MASP2), transcript variant 1, mRNA	9606
112	0	4.81	21.2435230612755	IPI:IPI00871597.1	Gene_Symbol=MASP2 Uncharacterized protein MASP2 (Fragment)	9606
112	0	4.81	22.1621617674828	IPI:IPI00306378.5	Gene_Symbol=MASP2 Isoform 2 of Mannan-binding lectin serine protease 2 precursor	9606
113	4.8	5.44	9.64285731315613	IPI:IPI00746623.2	Gene_Symbol=HABP2 Hyaluronan-binding protein 2 precursor	9606	1.06187951564789	0.512800991535187	1.26154136657715	1.15616643428802	0.135714516043663	1.24118483066559	1.01972353458405	0.715039670467377	1.14833283424377
114	4.8	4.8	14.0939593315125	IPI:IPI00166729.4	Gene_Symbol=AZGP1 alpha-2-glycoprotein 1, zinc	9606	1.20571970939636	0.0843740403652191	1.26361989974976	0.735350668430328	0.0897029638290405	1.4848221540451	1.50637555122375	0.00738303735852242	1.22196137905121
115	4.42	44.78	52.7704477310181	IPI:IPI00878609.1	Gene_Symbol=ITIH4 Protein	9606	0.908854305744171	0.439538449048996	1.32652103900909	0.843119144439697	0.207764193415642	1.34422302246094	0.94660872220993	0.300900787115097	1.12594890594482
115	0	38.56	54.1925489902496	IPI:IPI00878152.1	Gene_Symbol=ITIH4 71 kDa protein	9606
116	4.21	4.21	9.37972739338875	IPI:IPI00007240.2	Gene_Symbol=F13B Coagulation factor XIII B chain precursor	9606	1.41959249973297	0.108770087361336	1.72034645080566	1.17120969295502	0.307074815034866	1.6492908000946	1.2308669090271	0.299304187297821	1.9031970500946
117	4.19	4.19	9.1530054807663	IPI:IPI00884176.1	Gene_Symbol=F13A1 coagulation factor XIII A1 subunit precursor	9606	1.19767367839813	0.275525957345963	1.48703956604004	0.864324629306793	0.293835490942001	1.39831817150116	1.29927575588226	0.0318194217979908	1.25188326835632
117	0	4.19	9.1530054807663	IPI:IPI00297550.8	Gene_Symbol=F13A1 Coagulation factor XIII A chain precursor	9606
118	4.14	4.36	26.8633544445038	IPI:IPI00220327.3	Gene_Symbol=KRT1 Keratin, type II cytoskeletal 1	9606	1.5830979347229	0.0639054477214813	1.80020606517792	1.07439339160919	0.912163197994232	710.552307128906	1.88506782054901	0.289620280265808	51.4298553466797
119	4.07	4.07	18.9406096935272	IPI:IPI00019359.3	Gene_Symbol=KRT9 Keratin, type I cytoskeletal 9	9606	1.49318361282349	0.183521062135696	2.3693482875824	1.41937863826752	0.203587338328362	2.24602937698364	1.35018587112427	0.482928812503815	4.53690814971924
120	4.06	4.06	11.0419906675816	IPI:IPI00025864.5	Gene_Symbol=BCHE Cholinesterase precursor	9606	0.756582796573639	0.0509772635996342	1.32564389705658	0.931303739547729	0.474886685609818	1.42041563987732	0.812560558319092	0.194545432925224	1.59153711795807
121	4.04	34.88	47.9999989271164	IPI:IPI00784817.1	Gene_Symbol=IGHV4-31 Anti-RhD monoclonal T125 gamma1 heavy chain precursor	9606	0.760726928710938	0.0575909502804279	1.37054395675659	0.717636346817017	0.0260397475212812	1.18831205368042	0.804258167743683	0.77773642539978	2004.130859375
121	0.01	6.11	36.2903237342834	IPI:IPI00828061.1	Gene_Symbol=- Anti-mucin1 heavy chain variable region (Fragment)	9606
121	0.01	2.39	18.8524588942528	IPI:IPI00384400.1	Gene_Symbol=- Myosin-reactive immunoglobulin heavy chain variable region (Fragment)	9606
121	0.01	2.11	23.0769231915474	IPI:IPI00827846.1	Gene_Symbol=- Anti-mucin1 heavy chain variable region (Fragment)	9606
121	0	32.22	40.6199008226395	IPI:IPI00477090.6	Gene_Symbol=IGHM IGHM protein	9606
121	0	6.07	46.0317462682724	IPI:IPI00829806.1	Gene_Symbol=SCFV Immunglobulin heavy chain variable region (Fragment)	9606
121	0	6.04	49.0066230297089	IPI:IPI00827960.1	Gene_Symbol=- Immunglobulin heavy chain precursor (Fragment)	9606
121	0	6.04	49.5726495981216	IPI:IPI00829976.1	Gene_Symbol=- 13 kDa protein	9606
121	0	6.04	49.5726495981216	IPI:IPI00829747.1	Gene_Symbol=- Similar to Immunglobulin heavy chain variable region	9606
121	0	6.04	19.200000166893	IPI:IPI00884022.1	Gene_Symbol=- Similar to Immunglobulin heavy chain variable region	9606
121	0	4.04	27.4193555116653	IPI:IPI00884080.1	Gene_Symbol=- Similar to Immunglobulin heavy chain variable region	9606
121	0	2.09	19.0476194024086	IPI:IPI00382489.1	Gene_Symbol=- Ig heavy chain V-III region KOL	9606
122	4.03	4.04	11.8343196809292	IPI:IPI00064667.4	Gene_Symbol=CNDP1 Beta-Ala-His dipeptidase precursor	9606	0.760298788547516	0.176334097981453	2.69098591804504	0.764699399471283	0.367364346981049	9.19749450683594	0.665718853473663	0.194415658712387	5.10291528701782
123	4.01	52.11	64.6464645862579	IPI:IPI00304273.2	Gene_Symbol=APOA4 Apolipoprotein A-IV precursor	9606	1.09875440597534	0.32155054807663	1.21954143047333	0.711063265800476	0.000111192486656364	1.14115071296692	0.885213851928711	0.0478928834199905	1.12818145751953
124	4	6	21.4559391140938	IPI:IPI00385250.1	Gene_Symbol=PRSS3 Protease serine 4 isoform B	9606	0.808583796024323	0.214446559548378	1.5382376909256	0.87312251329422	0.423478573560715	1.59530234336853	0.964201867580414	0.740896582603455	1.37691581249237
124	0	6	19.4331988692284	IPI:IPI00843764.1	Gene_Symbol=PRSS3 Isoform C of Trypsin-3 precursor	9606
124	0	6	15.7894730567932	IPI:IPI00220839.2	Gene_Symbol=PRSS3 Protease, serine, 3	9606
124	0	6	15.7894730567932	IPI:IPI00015614.3	Gene_Symbol=PRSS3 Isoform A of Trypsin-3 precursor	9606
125	4	4	8.80829021334648	IPI:IPI00744685.2	Gene_Symbol=BTD Uncharacterized protein BTD (Fragment)	9606	0.901539146900177	0.521925508975983	4.10000944137573	0.869576454162598	0.758624792098999	86.1966781616211	0.849504411220551	0.78698867559433	387.904510498047
125	0	4	9.39226523041725	IPI:IPI00218413.2	Gene_Symbol=BTD biotinidase precursor	9606
126	4	4	19.1964283585548	IPI:IPI00514285.2	Gene_Symbol=PTGDS Prostaglandin D2 synthase 21kDa	9606	0.733568489551544	0.578119099140167	155.149230957031	0.960515260696411	0.312729388475418	1.31499850749969	1.19870066642761	0.378137946128845	4.73585844039917
126	0	4	22.6315796375275	IPI:IPI00013179.1	Gene_Symbol=PTGDS Prostaglandin-H2 D-isomerase precursor	9606
126	0	4	22.4999994039536	IPI:IPI00514208.1	Gene_Symbol=PTGDS Prostaglandin D2 synthase 21kDa	9606
126	0	2	29.1079819202423	IPI:IPI00513767.2	Gene_Symbol=PTGDS Prostaglandin D2 synthase 21kDa	9606
127	4	4	21.0084035992622	IPI:IPI00854743.1	Gene_Symbol=- Uncharacterized protein ENSP00000375034	9606	1.10758304595947	0.804327607154846	3.32692456245422	1.40369641780853	0.459935933351517	3.58310723304749	0.931905329227448	0.288911104202271	1.19075691699982
127	0	36.82	51.4830529689789	IPI:IPI00645363.2	Gene_Symbol=IGHG1 Putative uncharacterized protein DKFZp686P15220	9606
127	0	2.19	8.02792310714722	IPI:IPI00163446.3	Gene_Symbol=IGHD IGHD protein	9606
127	0	2.01	27.9661029577255	IPI:IPI00829601.1	Gene_Symbol=- Similar to Immunglobulin heavy chain variable region	9606
127	0	2	25.9541988372803	IPI:IPI00745363.4	Gene_Symbol=LOC652113 Immunglobulin heavy chain variable region (Fragment)	9606
128	4	4	16.5289252996445	IPI:IPI00884433.1	Gene_Symbol=- 13 kDa protein	9606	0.767706036567688	0.498969703912735	28.4445209503174	0.865496873855591	0.4544977247715	4.90445327758789	0.574272334575653	0.369847506284714	102.192916870117
128	0	4	16.5289252996445	IPI:IPI00829600.1	Gene_Symbol=- Uncharacterized protein ENSP00000374803	9606
128	0	4	16.5289252996445	IPI:IPI00743194.2	Gene_Symbol=- Kappa light chain variable region (Fragment)	9606
128	0	23.71	60.6694579124451	IPI:IPI00550731.2	Gene_Symbol=- Putative uncharacterized protein	9606
128	0	23.71	58.7499976158142	IPI:IPI00419424.3	Gene_Symbol=IGKV1-5 IGKV1-5 protein	9606
128	0	22.31	51.8828451633453	IPI:IPI00440577.3	Gene_Symbol=IGKV2-24 IGKV2-24 protein	9606
128	0	22.3	55.7077646255493	IPI:IPI00430808.2	Gene_Symbol=IGKC Immunoblobulin light chain (Fragment)	9606
128	0	19.71	51.0460257530212	IPI:IPI00854806.1	Gene_Symbol=IGKV1-5 IGKV1-5 protein	9606
128	0	3.4	43.8596487045288	IPI:IPI00384397.1	Gene_Symbol=- Myosin-reactive immunoglobulin light chain variable region (Fragment)	9606
128	0	3.4	22.0338985323906	IPI:IPI00827829.1	Gene_Symbol=- HRV Fab N8-VL (Fragment)	9606
128	0	3.4	23.0088502168655	IPI:IPI00827773.1	Gene_Symbol=- Cold agglutinin FS-1 L-chain (Fragment)	9606
128	0	3.4	22.2222223877907	IPI:IPI00743389.1	Gene_Symbol=IGKV1-5 Ig kappa chain V-II region GM607 precursor (Fragment)	9606
128	0	3.4	22.6086959242821	IPI:IPI00387107.3	Gene_Symbol=IGKV2-40 Ig kappa chain V-II region Cum	9606
128	0	2	26.4462798833847	IPI:IPI00829663.1	Gene_Symbol=- Uncharacterized protein ENSP00000374801	9606
128	0	2	17.5925925374031	IPI:IPI00854709.1	Gene_Symbol=- Uncharacterized protein ENSP00000374799 (Fragment)	9606
128	0	2	15.7024800777435	IPI:IPI00829947.1	Gene_Symbol=- 13 kDa protein	9606
128	0	2	16.666667163372	IPI:IPI00829827.1	Gene_Symbol=- Uncharacterized protein ENSP00000374804	9606
128	0	2	16.8141588568687	IPI:IPI00736885.1	Gene_Symbol=LOC440786 Ig kappa chain V-II region TEW	9606
128	0	2	17.924527823925	IPI:IPI00387111.5	Gene_Symbol=- Uncharacterized protein ENSP00000333154	9606
129	3.78	3.78	11.8155620992184	IPI:IPI00022417.4	Gene_Symbol=LRG1 Leucine-rich alpha-2-glycoprotein precursor	9606	0.897568643093109	0.854672074317932	5.60782718658447	0.94193035364151	0.894775807857513	3.75766110420227	0.683241724967957	0.431312620639801	3.80553913116455
130	3.74	3.74	7.12303444743156	IPI:IPI00242956.4	Gene_Symbol=FCGBP IgGFc-binding protein precursor	9606	1.02225303649902	0.947144031524658	2.37746095657349	0.872525811195374	0.617997407913208	2.01636648178101	0.960194408893585	0.864285230636597	1.8568309545517
130	0	3.74	6.41693845391274	IPI:IPI00788189.1	Gene_Symbol=FCGBP similar to Fc fragment of IgG binding protein	9606
131	3.7	3.7	11.1363627016544	IPI:IPI00022331.1	Gene_Symbol=LCAT Phosphatidylcholine-sterol acyltransferase precursor	9606	0.96243280172348	0.956494688987732	1222.10534667969	0.681394755840302	0.398043185472488	33.732723236084	0.799573302268982	0.210712268948555	2.65541815757751
132	3.7	3.7	5.40540553629398	IPI:IPI00296534.1	Gene_Symbol=FBLN1 Isoform D of Fibulin-1 precursor	9606	1.13041925430298	0.0540367402136326	1.14171266555786	1.26014339923859	0.226877108216286	2.98535847663879	1.35708689689636	0.0468739978969097	1.33132481575012
132	0	1.7	4.12517786026001	IPI:IPI00218803.2	Gene_Symbol=FBLN1 Isoform B of Fibulin-1 precursor	9606
133	3.67	3.67	11.8870727717876	IPI:IPI00395488.2	Gene_Symbol=VASN Vasorin precursor	9606	1.12606692314148	0.699740409851074	3.15076160430908	0.952845931053162	0.872534513473511	3.13803029060364	1.23721647262573	0.690940499305725	7.33782958984375
134	3.5	3.51	15.091210603714	IPI:IPI00871997.1	Gene_Symbol=DBH Dopamine beta-hydroxylase precursor	9606	0.992807984352112	0.982251465320587	3.44594955444336	1.43351686000824	0.226097390055656	2.45147848129272	1.22726273536682	0.413639813661575	2.36506319046021
134	0	3.51	14.7487848997116	IPI:IPI00171678.4	Gene_Symbol=DBH Dopamine beta-hydroxylase	9606
135	3.41	3.41	11.3178297877312	IPI:IPI00021304.1	Gene_Symbol=KRT2 Keratin, type II cytoskeletal 2 epidermal	9606	1.00957059860229	0.987551212310791	10.2569456100464	0.921328186988831	0.909238159656525	15.4185199737549	1.20993757247925	0.708737790584564	6.71584844589233
136	3.17	3.17	34.1880351305008	IPI:IPI00830035.1	Gene_Symbol=- Similar to Anti-streptococcal/anti-myosin immunoglobulin kappa light chain variable region	9606	1.2506912946701	0.477032512426376	3.03231978416443	1.3885178565979	0.172217577695847	1.9677802324295	1.33658742904663	0.437155485153198	3.65591263771057
137	2.89	6.36	52.5862097740173	IPI:IPI00784430.3	Gene_Symbol=IGKV3D-11 Similar to Ig kappa chain V-III region VG precursor	9606	0.452335834503174			1.12767291069031			0.241220697760582
138	2.85	2.91	8.35913345217705	IPI:IPI00016334.2	Gene_Symbol=MCAM Isoform 1 of Cell surface glycoprotein MUC18 precursor	9606	3.55233359336853	0.0922371223568916	10.4858112335205	2.17902183532715	0.260986387729645	73.7567443847656	2.29424977302551	0.236215308308601	60.6488838195801
139	2.82	13.25	18.4486374258995	IPI:IPI00783993.1	Gene_Symbol=IGHA2 IGHA2 protein	9606	1.008056640625	0.988327980041504	259.923370361328	1.36597001552582	0.0886045172810555	1.74210798740387	0.92049515247345	0.777619898319244	17.9895858764648
139	0	13.25	18.4100419282913	IPI:IPI00384952.1	Gene_Symbol=- Putative uncharacterized protein DKFZp686K04218 (Fragment)	9606
139	0.09	12.52	19.7154477238655	IPI:IPI00642017.1	Gene_Symbol=IGHA2 Putative uncharacterized protein DKFZp686C02218 (Fragment)	9606
139	0.02	16.45	26.0416656732559	IPI:IPI00785067.1	Gene_Symbol=IGH@ IGH@ protein	9606
139	0	14.43	22.3382040858269	IPI:IPI00784950.1	Gene_Symbol=LOC100126583 Putative uncharacterized protein DKFZp686L19235	9606
139	0	14.43	27.1221518516541	IPI:IPI00784758.1	Gene_Symbol=LOC100126583 Putative uncharacterized protein DKFZp686M08189	9606
139	0	14.42	25.256672501564	IPI:IPI00784830.1	Gene_Symbol=LOC100126583 CDNA FLJ41981 fis, clone SMINT2011888, highly similar to Protein Tro alpha1 H,myeloma	9606
139	0	12.43	22.8000000119209	IPI:IPI00423461.3	Gene_Symbol=IGHA2 Putative uncharacterized protein DKFZp686C02220 (Fragment)	9606
139	0	12.42	17.1548113226891	IPI:IPI00784969.1	Gene_Symbol=LOC100126583 Putative uncharacterized protein	9606
139	0	12.42	24.1176471114159	IPI:IPI00641229.3	Gene_Symbol=IGHA2 Ig alpha-2 chain C region	9606
139	0	10.42	20.971867442131	IPI:IPI00829711.1	Gene_Symbol=IGHA2 Uncharacterized protein IGHA2 (Fragment)	9606
140	2.77	26.86	36.1003875732422	IPI:IPI00418153.1	Gene_Symbol=IGHM Putative uncharacterized protein DKFZp686I15212	9606	0.793066263198853			1.47395181655884			0.786020338535309
140	0	36.82	41.3646042346954	IPI:IPI00448938.1	Gene_Symbol=IGHG1 IGHG1 protein	9606
140	0	4.01	9.4488188624382	IPI:IPI00827627.1	Gene_Symbol=- Vh1-D-J3-region (Fragment)	9606
141	2.57	2.57	8.10810774564743	IPI:IPI00032311.4	Gene_Symbol=LBP Lipopolysaccharide-binding protein precursor	9606	1.41892433166504	0.266191482543945	2.26349377632141	1.72192072868347	0.199341490864754	2.86849474906921	1.15219843387604	0.36236110329628	1.52286899089813
142	2.36	2.79	5.64483255147934	IPI:IPI00759754.1	Gene_Symbol=TTN Isoform 1 of Titin	9606	1.0131573677063	0.938088417053223	1.42837405204773	0.904282808303833	0.48736447095871	1.35531044006348	1.09503448009491	0.445190191268921	1.28478944301605
142	0	2.79	5.62452860176563	IPI:IPI00759542.1	Gene_Symbol=TTN Isoform 8 of Titin	9606
142	0	2.79	5.63372075557709	IPI:IPI00023283.3	Gene_Symbol=TTN Isoform 2 of Titin	9606
142	0	2.78	5.75870834290981	IPI:IPI00759637.1	Gene_Symbol=TTN Isoform 4 of Titin	9606
142	0	2.78	5.7624988257885	IPI:IPI00749039.2	Gene_Symbol=TTN titin isoform N2-A	9606
142	0	2.78	5.72958514094353	IPI:IPI00179357.2	Gene_Symbol=TTN Isoform 7 of Titin	9606
142	0	2.78	5.4498478770256	IPI:IPI00759613.1	Gene_Symbol=TTN Isoform 5 of Titin	9606
142	0	2.45	5.27446754276752	IPI:IPI00412307.8	Gene_Symbol=TTN 2268 kDa protein	9606
142	0	1.83	5.22543266415596	IPI:IPI00455173.4	Gene_Symbol=TTN Isoform 3 of Titin	9606
142	0	1.83	5.18843568861485	IPI:IPI00375499.2	Gene_Symbol=TTN titin isoform novex-2	9606
142	0	1.83	5.20128645002842	IPI:IPI00375498.2	Gene_Symbol=TTN titin isoform novex-1	9606
143	2.25	2.25	15.8415839076042	IPI:IPI00868938.1	Gene_Symbol=- Beta-2-microglobulin	9606	1.53437602519989	0.280338525772095	12.9783363342285	2.14642858505249	0.170876502990723	14.4302921295166	0.991409361362457	0.9820556640625	48.8213844299316
143	0	2.25	13.4453788399696	IPI:IPI00796379.1	Gene_Symbol=B2M B2M protein	9606
144	2.2	2.2	11.136107891798	IPI:IPI00789795.1	Gene_Symbol=ADAM22 98 kDa protein	9606	1.36210381984711	0.259655982255936	2.03237104415894	1.06217086315155	0.798222482204437	1.98846364021301	1.13385605812073	0.144817858934402	1.22620248794556
144	0	2.2	11.5250289440155	IPI:IPI00220632.1	Gene_Symbol=ADAM22 Isoform 3 of ADAM 22 precursor	9606
144	0	2.2	10.927152633667	IPI:IPI00000779.1	Gene_Symbol=ADAM22 Isoform 1 of ADAM 22 precursor	9606
144	0	2.2	9.65517237782478	IPI:IPI00220635.1	Gene_Symbol=ADAM22 Isoform 5 of ADAM 22 precursor	9606
144	0	2.2	10.2065622806549	IPI:IPI00220634.1	Gene_Symbol=ADAM22 Isoform 4 of ADAM 22 precursor	9606
144	0	2.2	9.34371501207352	IPI:IPI00220631.3	Gene_Symbol=ADAM22 Isoform 2 of ADAM 22 precursor	9606
145	2.19	2.2	13.541667163372	IPI:IPI00219583.1	Gene_Symbol=SHBG Isoform 2 of Sex hormone-binding globulin precursor	9606	0.527453601360321	0.364221960306168	187.558654785156	0.549430787563324	0.466418474912643	940.1572265625	0.526429355144501	0.390659183263779	311.812438964844
145	0	2.2	9.70149263739586	IPI:IPI00023019.1	Gene_Symbol=SHBG Isoform 1 of Sex hormone-binding globulin precursor	9606
146	2.19	2.19	5.73715828359127	IPI:IPI00783442.1	Gene_Symbol=ATP10A Probable phospholipid-transporting ATPase VA	9606	2.46336317062378			2.05755686759949			1.69640135765076
147	2.18	2.18	5.78455924987793	IPI:IPI00024284.4	Gene_Symbol=HSPG2 Basement membrane-specific heparan sulfate proteoglycan core protein precursor	9606	1.38707661628723	0.241204649209976	2.04349732398987	0.836127042770386	0.773766577243805	6.11646127700806	1.28382182121277	0.529006123542786	3.06476998329163
148	2.17	2.17	22.1719458699226	IPI:IPI00844400.1	Gene_Symbol=C1QA 23 kDa protein	9606	1.05130016803741	0.481174886226654	1.18423020839691	1.19441890716553	0.142371654510498	1.30021488666534	0.942104041576386	0.731630027294159	1.52609407901764
148	0	2.17	20.0000002980232	IPI:IPI00022392.1	Gene_Symbol=C1QA Complement C1q subcomponent subunit A precursor	9606
149	2.12	2.12	18.1415930390358	IPI:IPI00026199.1	Gene_Symbol=GPX3 Glutathione peroxidase 3 precursor	9606	1.29199993610382	0.127668365836143	1.47680652141571	1.0955708026886	0.481378734111786	1.43663537502289	1.18574798107147	0.381820738315582	1.69931101799011
150	2.11	2.11	16.181606054306	IPI:IPI00760962.1	Gene_Symbol=KANK2 Isoform 2 of Ankyrin repeat domain-containing protein 25	9606	1.00431370735168	0.994120299816132	9.27005863189697	1.10564815998077	0.535439312458038	1.79050302505493	1.17280352115631	0.833285212516785	17.6090412139893
150	0	2.11	16.5279433131218	IPI:IPI00760928.1	Gene_Symbol=KANK2 Isoform 3 of Ankyrin repeat domain-containing protein 25	9606
150	0	2.11	16.3337245583534	IPI:IPI00470559.2	Gene_Symbol=KANK2 Isoform 1 of Ankyrin repeat domain-containing protein 25	9606
150	0.01	2.01	39.9305552244186	IPI:IPI00878953.1	Gene_Symbol=APOE MRNA for apolipoprotein E	9606
150	0.01	2.01	26.1829644441605	IPI:IPI00021842.1	Gene_Symbol=APOE Apolipoprotein E precursor	9606
150	0	2.11	15.3191491961479	IPI:IPI00013537.3	Gene_Symbol=KANK2 CDNA FLJ20004 fis, clone ADKA02391	9606
150	0	2	26.0273963212967	IPI:IPI00879456.1	Gene_Symbol=APOE 25 kDa protein	9606
150	0	2	26.3888895511627	IPI:IPI00879368.1	Gene_Symbol=APOE Apolipoprotein E	9606
151	2.1	2.1	7.09849148988724	IPI:IPI00645313.2	Gene_Symbol=CNTNAP3 Isoform 2 of Contactin-associated protein-like 3 precursor	9606	1.34203147888184			0.76700359582901			1.89961969852448
151	0	2.1	6.21118023991585	IPI:IPI00001245.7	Gene_Symbol=CNTNAP3 Isoform 1 of Contactin-associated protein-like 3 precursor	9606
151	0	2.1	6.97278901934624	IPI:IPI00643809.1	Gene_Symbol=CNTNAP3B Protein	9606
151	0	2.1	5.21955266594887	IPI:IPI00830111.2	Gene_Symbol=CNTNAP3 Uncharacterized protein CNTNAP3	9606
151	0	2.1	5.35714291036129	IPI:IPI00647097.1	Gene_Symbol=CNTNAP3B similar to Contactin-associated protein-like 3 precursor	9606
151	0	2.1	5.65529614686966	IPI:IPI00619905.3	Gene_Symbol=CNTNAP3 122 kDa protein	9606
151	0	2.1	5.77405840158463	IPI:IPI00382526.4	Gene_Symbol=CNTNAP3B 131 kDa protein	9606
151	0	2.1	3.35120633244514	IPI:IPI00869069.1	Gene_Symbol=CNTNAP3B 81 kDa protein	9606
151	0	2.1	4.13907282054424	IPI:IPI00794588.1	Gene_Symbol=RP11-138L21.1 CDNA FLJ30083 fis, clone BGGI12001097, weakly similar to Homo sapiens contactin associated protein (Caspr) mRNA	9606
151	0	2	6.57276958227158	IPI:IPI00786977.1	Gene_Symbol=CNTNAP3 similar to Contactin-associated protein-like 3 precursor	9606
152	2.09	2.09	10.8345530927181	IPI:IPI00018219.1	Gene_Symbol=TGFBI Transforming growth factor-beta-induced protein ig-h3 precursor	9606	0.690718114376068	0.0957087799906731	1.70151710510254	0.856820404529572	0.689701497554779	4.22257280349731	0.784041464328766	0.0361012816429138	1.22690141201019
153	2.09	2.09	6.82302787899971	IPI:IPI00021364.1	Gene_Symbol=CFP Properdin precursor	9606	0.956077039241791			0.861312568187714			0.864656865596771
154	2.06	26.58	36.595743894577	IPI:IPI00784942.1	Gene_Symbol=- Putative uncharacterized protein DKFZp686E23209	9606	0.389075964689255	0.0595191083848476	2.82326054573059	0.69807243347168	0.0674435198307037	1.52712094783783	0.351804941892624	0.073607362806797	3.64021515846252
154	0.03	28.67	48.6810564994812	IPI:IPI00399007.5	Gene_Symbol=IGHG2 Putative uncharacterized protein DKFZp686I04196 (Fragment)	9606
154	0	27.47	42.0258611440659	IPI:IPI00426051.3	Gene_Symbol=- Putative uncharacterized protein DKFZp686C15213	9606
154	0	24.59	37.4193549156189	IPI:IPI00784807.1	Gene_Symbol=- Putative uncharacterized protein	9606
154	0	20.65	33.0788791179657	IPI:IPI00829767.1	Gene_Symbol=IGHG2 Uncharacterized protein IGHG2 (Fragment)	9606
155	2.04	2.07	3.68763543665409	IPI:IPI00021817.1	Gene_Symbol=PROC Vitamin K-dependent protein C precursor	9606	1.03499376773834			0.764195501804352	0.363779217004776	8.99875354766846	1.2620290517807	0.716369032859802	488.785278320313
156	2.03	4.03	31.7073166370392	IPI:IPI00816775.1	Gene_Symbol=- F5-20 (Fragment)	9606	0.808089792728424			0.831257998943329			0.634387612342834
156	0	38.82	48.2105255126953	IPI:IPI00784842.1	Gene_Symbol=IGHV4-31 Putative uncharacterized protein DKFZp686G11190	9606
157	2.03	2.27	12.7539500594139	IPI:IPI00218326.1	Gene_Symbol=SP100 Isoform Sp100-C of Nuclear autoantigen Sp-100	9606	0.95815247297287	0.673300206661224	1.29864871501923	1.0074657201767	0.940870881080627	1.29895579814911	0.990451097488403	0.907869637012482	1.24128150939941
158	2.03	2.03	6.79442510008812	IPI:IPI00479471.2	Gene_Symbol=SPATA13 Spermatogenesis associated 13	9606	1.47819805145264	0.0125210359692574	1.25958240032196	1.26336789131165	0.173383921384811	1.51933968067169	1.28953742980957	0.0226957704871893	1.20539200305939
158	0	2.03	4.75460104644299	IPI:IPI00043546.5	Gene_Symbol=SPATA13 Spermatogenesis-associated protein 13	9606
159	2.03	2.03	9.35064926743507	IPI:IPI00218795.1	Gene_Symbol=SELL L-selectin precursor	9606	0.817155599594116	0.325086951255798	1.7285190820694	0.959654450416565	0.651698112487793	1.29990541934967	0.865450441837311	0.337234914302826	1.49708271026611
159	0	2	4.11686599254608	IPI:IPI00646956.1	Gene_Symbol=SELP Selectin P	9606
159	0	2	4.03645820915699	IPI:IPI00644144.1	Gene_Symbol=SELP Selectin P	9606
159	0	2	3.73944528400898	IPI:IPI00643835.1	Gene_Symbol=SELP Selectin P	9606
159	0	2	4.03645820915699	IPI:IPI00514233.1	Gene_Symbol=SELP Selectin P	9606
159	0	2	3.73493991792202	IPI:IPI00295339.3	Gene_Symbol=SELP P-selectin precursor	9606
159	0	2	4.94845360517502	IPI:IPI00645768.1	Gene_Symbol=SELE Selectin E	9606
159	0	2	2.48447209596634	IPI:IPI00645234.1	Gene_Symbol=SELP Selectin P	9606
159	0	2	2.47678011655808	IPI:IPI00640405.1	Gene_Symbol=SELP Selectin P	9606
159	0	2	2.47678011655808	IPI:IPI00514796.1	Gene_Symbol=SELP Selectin P	9606
159	0	2	4.38756868243217	IPI:IPI00514728.1	Gene_Symbol=SELE Selectin E	9606
159	0	2	4.38756868243217	IPI:IPI00514521.1	Gene_Symbol=SELE Selectin E	9606
159	0	2	4.95867766439915	IPI:IPI00514342.1	Gene_Symbol=SELE Selectin E	9606
159	0	2	3.93442623317242	IPI:IPI00296542.1	Gene_Symbol=SELE E-selectin precursor	9606
160	2.02	2.08	12.327416241169	IPI:IPI00844035.1	Gene_Symbol=NEBL Nebulette	9606	0.865903377532959	0.301497131586075	1.44479668140411	0.897177934646606	0.416858434677124	1.44419264793396	0.932810127735138	0.723352909088135	1.76682734489441
160	0	2.03	11.8226602673531	IPI:IPI00872370.1	Gene_Symbol=NEBL 117 kDa protein	9606
160	0	2	9.95671004056931	IPI:IPI00645083.1	Gene_Symbol=NEBL Nebulette	9606
160	0	2	19.6581199765205	IPI:IPI00552618.1	Gene_Symbol=NEBL Nebulette	9606
161	2.02	2.02	7.54950493574142	IPI:IPI00793949.2	Gene_Symbol=MARCH10 Probable E3 ubiquitin-protein ligase MARCH10	9606	0.938281953334808	0.952813148498535	54200.3515625	0.767083704471588	0.79885870218277	29916.490234375	0.744364738464355	0.748455166816711	8056.27880859375
162	2.01	2.01	2.31548473238945	IPI:IPI00828192.1	Gene_Symbol=CD44 Isoform 17 of CD44 antigen precursor	9606	0.824165165424347	0.770092785358429	668.8115234375	1.09129452705383	0.910272538661957	2499.02661132813	0.997085452079773	0.996954321861267	2315.98291015625
162	0	2.01	2.17983648180962	IPI:IPI00828117.1	Gene_Symbol=CD44 Isoform 5 of CD44 antigen precursor	9606
162	0	2.01	5.44217675924301	IPI:IPI00828108.1	Gene_Symbol=CD44 Isoform 15 of CD44 antigen precursor	9606
162	0	2.01	2.2889843210578	IPI:IPI00828064.1	Gene_Symbol=CD44 Isoform 6 of CD44 antigen precursor	9606
162	0	2.01	2.39520967006683	IPI:IPI00828056.1	Gene_Symbol=CD44 Isoform 16 of CD44 antigen precursor	9606
162	0	2.01	3.76470573246479	IPI:IPI00827982.1	Gene_Symbol=CD44 Isoform 13 of CD44 antigen precursor	9606
162	0	2.01	4.04040403664112	IPI:IPI00827937.1	Gene_Symbol=CD44 Isoform 14 of CD44 antigen precursor	9606
162	0	2.01	3.7296038120985	IPI:IPI00827893.1	Gene_Symbol=CD44 Isoform 11 of CD44 antigen precursor	9606
162	0	2.01	2.37388722598553	IPI:IPI00827795.1	Gene_Symbol=CD44 Isoform 8 of CD44 antigen precursor	9606
162	0	2.01	2.2440392524004	IPI:IPI00827658.1	Gene_Symbol=CD44 Isoform 7 of CD44 antigen precursor	9606
162	0	2.01	2.25035157054663	IPI:IPI00827650.1	Gene_Symbol=CD44 Isoform 3 of CD44 antigen precursor	9606
162	0	2.01	2.37037036567926	IPI:IPI00827555.1	Gene_Symbol=CD44 Isoform 9 of CD44 antigen precursor	9606
162	0	2.01	5.88235296308994	IPI:IPI00798069.1	Gene_Symbol=CD44 CD44 molecule	9606
162	0	2.01	3.24543602764606	IPI:IPI00419219.3	Gene_Symbol=CD44 Isoform 10 of CD44 antigen precursor	9606
162	0	2.01	2.2889843210578	IPI:IPI00418465.4	Gene_Symbol=CD44 Isoform 4 of CD44 antigen precursor	9606
162	0	2.01	2.15633418411016	IPI:IPI00305064.1	Gene_Symbol=CD44 Isoform CD44 of CD44 antigen precursor	9606
162	0	2.01	4.43213284015656	IPI:IPI00297160.4	Gene_Symbol=CD44 Isoform 12 of CD44 antigen precursor	9606
163	2.01	2.01	35.1851850748062	IPI:IPI00387100.1	Gene_Symbol=- Ig kappa chain V-I region Roy	9606	0.654774308204651			1.47084891796112			0.53786313533783
163	0	24.86	57.6271176338196	IPI:IPI00472961.2	Gene_Symbol=IGKC IGKC protein	9606
163	0	23.46	61.4406764507294	IPI:IPI00784661.1	Gene_Symbol=- Putative uncharacterized protein	9606
163	0	22.26	44.2176878452301	IPI:IPI00807459.1	Gene_Symbol=IGKC IGKC protein	9606
163	0	4.55	28.7037044763565	IPI:IPI00003469.1	Gene_Symbol=- Ig kappa chain V-I region WEA	9606
163	0	3.4	40.7407402992249	IPI:IPI00387099.1	Gene_Symbol=- Ig kappa chain V-I region Rei	9606
163	0	3.4	23.1481477618217	IPI:IPI00827485.1	Gene_Symbol=- BRE (Fragment)	9606
163	0	3.4	23.1481477618217	IPI:IPI00387022.1	Gene_Symbol=- Ig kappa chain V-I region AG	9606
163	0	3.15	39.8148149251938	IPI:IPI00398220.1	Gene_Symbol=- Myosin-reactive immunoglobulin light chain variable region (Fragment)	9606
163	0	3.15	40.1869148015976	IPI:IPI00384398.1	Gene_Symbol=- Myosin-reactive immunoglobulin light chain variable region (Fragment)	9606
163	0	3.15	33.8983058929443	IPI:IPI00829804.1	Gene_Symbol=- 13 kDa protein	9606
163	0	3.15	24.0310072898865	IPI:IPI00385556.1	Gene_Symbol=- Ig kappa chain V-I region Daudi precursor	9606
163	0	3.15	20.3389823436737	IPI:IPI00854582.1	Gene_Symbol=- Uncharacterized protein ENSP00000374793	9606
163	0	3.15	20.3389823436737	IPI:IPI00830122.1	Gene_Symbol=- A30	9606
163	0	3.15	22.2222223877907	IPI:IPI00829980.2	Gene_Symbol=- Myosin-reactive immunoglobulin light chain variable region (Fragment)	9606
163	0	3.15	20.3389823436737	IPI:IPI00829699.1	Gene_Symbol=- V(k)3 sequence of NG9 gene from fetal liver DNA precursor	9606
163	0	3.15	20.5128207802773	IPI:IPI00743963.1	Gene_Symbol=IGKC Ig kappa chain V-I region HK101 precursor (Fragment)	9606
163	0	3.15	22.2222223877907	IPI:IPI00387094.1	Gene_Symbol=- Ig kappa chain V-I region Hau	9606
163	0	3.15	22.2222223877907	IPI:IPI00385614.1	Gene_Symbol=- Ig kappa chain V-I region WAT	9606
163	0	3.15	18.604651093483	IPI:IPI00024134.1	Gene_Symbol=IGKC Ig kappa chain V-I region Walker precursor	9606
163	0	2.04	37.9629641771317	IPI:IPI00387027.1	Gene_Symbol=- Ig kappa chain V-I region Gal	9606
163	0	2	16.666667163372	IPI:IPI00387101.1	Gene_Symbol=- Ig kappa chain V-I region Scw	9606
163	0	2	15.5172407627106	IPI:IPI00382577.1	Gene_Symbol=- Kappa 1 light chain variable region (Fragment)	9606
163	0	2	15.2542367577553	IPI:IPI00003111.6	Gene_Symbol=LOC652694 Ig kappa chain V-I region AU	9606
164	2.01	2.01	7.54716992378235	IPI:IPI00178926.2	Gene_Symbol=IGJ immunoglobulin J chain	9606	0.864715456962585	0.719611585140228	50.3302879333496	0.607907295227051	0.275094479322433	18.4789295196533	0.695107936859131	0.502153277397156	104.834953308105
165	2.01	2.01	12.9999995231628	IPI:IPI00021854.1	Gene_Symbol=APOA2 Apolipoprotein A-II precursor	9606	1.39010417461395			1.02169704437256			0.448060065507889
166	2	144.34	57.2247684001923	IPI:IPI00654875.1	Gene_Symbol=C4B Complement C4-B precursor	9606	1.21261477470398	0.150719299912453	1.37655353546143	1.25522708892822	0.265655815601349	1.69888508319855	0.94175511598587	0.578465342521667	1.35986578464508
166	0	144.34	57.2247684001923	IPI:IPI00032258.4	Gene_Symbol=C4A;C4B Complement C4-A precursor	9606
167	2	24.86	61.4406764507294	IPI:IPI00827488.1	Gene_Symbol=IGKC IGKC protein	9606	0.558027505874634			0.765711009502411			0.352153152227402
167	0	3.15	33.8983058929443	IPI:IPI00829873.1	Gene_Symbol=- 13 kDa protein	9606
168	2	24.68	37.2360855340958	IPI:IPI00472345.1	Gene_Symbol=IGHG3 IGHG3 protein	9606	0.674315273761749			1.22098863124847			0.593456387519836
169	2	23.46	58.4745764732361	IPI:IPI00430847.1	Gene_Symbol=IGKC IGKC protein	9606	1.06279301643372	0.918165564537048	9.55189418792725	1.55987656116486	0.113196969032288	2.0238356590271	0.898725867271423	0.778453171253204	4.17876291275024
169	0	3.15	33.8983058929443	IPI:IPI00829650.1	Gene_Symbol=- Similar to Ig kappa chain V-I region HK101 precursor	9606
169	0	3.15	22.2222223877907	IPI:IPI00003470.1	Gene_Symbol=- Ig kappa chain V-I region Wes	9606
170	2	22.36	52.9660999774933	IPI:IPI00478600.3	Gene_Symbol=IGKV1-5 IGKV1-5 protein	9606	0.603216469287872			1.25048279762268			0.55355578660965
170	0	4.55	26.7241388559341	IPI:IPI00829956.1	Gene_Symbol=- Rheumatoid factor C6 light chain (Fragment)	9606
170	0	3.15	32.4074059724808	IPI:IPI00387026.1	Gene_Symbol=- Ig kappa chain V-I region EU	9606
170	0	3.15	20.3389823436737	IPI:IPI00829912.1	Gene_Symbol=IGKV1-5 Ig kappa chain V-I region HK102 precursor	9606
170	0	2	16.8224304914474	IPI:IPI00387024.1	Gene_Symbol=- Ig kappa chain V-I region CAR	9606
171	2	20.18	42.9667532444	IPI:IPI00385264.1	Gene_Symbol=- Ig mu heavy chain disease protein	9606	1.29878091812134			1.68793797492981			1.55767738819122
172	2	17.24	39.0781551599503	IPI:IPI00166866.3	Gene_Symbol=IGHV3OR16-13;IGHA1 IGHA1 protein	9606	1.13811838626862			1.34517097473145			1.06892359256744
172	0	4	32.1428567171097	IPI:IPI00007899.4	Gene_Symbol=- Single chain Fv (Fragment)	9606
172	0	2	21.367521584034	IPI:IPI00854667.1	Gene_Symbol=- Uncharacterized protein ENSP00000375015	9606
173	2	9.52	53.125	IPI:IPI00791350.1	Gene_Symbol=CLEC3B 11 kDa protein	9606	0.738048315048218			0.41945692896843			0.638227045536041
173	0	8.2	57.4999988079071	IPI:IPI00792115.1	Gene_Symbol=CLEC3B Putative uncharacterized protein DKFZp686H17246	9606
174	2	4.59	21.8905478715897	IPI:IPI00020091.1	Gene_Symbol=ORM2 Alpha-1-acid glycoprotein 2 precursor	9606	1.75441205501556	0.0539068318903446	1.83354330062866	1.51712584495544	0.0446657165884972	1.45090591907501	1.3359386920929	0.166099578142166	2.67130017280579
175	2	4.55	28.7037044763565	IPI:IPI00385555.1	Gene_Symbol=- Ig kappa chain V-I region BAN	9606	0.567561864852905			1.62867593765259			0.544052839279175
175	0	3.15	20.3389823436737	IPI:IPI00829836.1	Gene_Symbol=- Uncharacterized protein ENSP00000374797	9606
176	2	4	4.19753082096577	IPI:IPI00027482.1	Gene_Symbol=SERPINA6 Corticosteroid-binding globulin precursor	9606	1.32804548740387			1.27203643321991			0.988752901554108
177	2	2.34	7.03205764293671	IPI:IPI00221224.6	Gene_Symbol=ANPEP Aminopeptidase N	9606	0.548701167106628			0.687272727489471			0.595314860343933
178	2	2.27	14.7435903549194	IPI:IPI00397808.3	Gene_Symbol=LOC388720 similar to ubiquitin and ribosomal protein S27a precursor	9606	0.502592623233795			0.596981585025787			0.965880513191223
178	0	2	39.3013089895248	IPI:IPI00794205.1	Gene_Symbol=- 26 kDa protein	9606
178	0	2	28.125	IPI:IPI00418813.2	Gene_Symbol=- CDNA FLJ46113 fis, clone TESTI2036285, highly similar to Rattus norvegicus ubiquitin C	9606
178	0	2	23.958332836628	IPI:IPI00873004.1	Gene_Symbol=UBA52 11 kDa protein	9606
178	0	2	32.1100920438766	IPI:IPI00793330.1	Gene_Symbol=UBC;RPS27A;UBB 12 kDa protein	9606
178	0	2	22.6890757679939	IPI:IPI00788210.1	Gene_Symbol=LOC728590 similar to ribosomal protein S27a	9606
178	0	2	21.09375	IPI:IPI00456429.3	Gene_Symbol=UBA52 ubiquitin and ribosomal protein L40 precursor	9606
178	0	2	23.0769231915474	IPI:IPI00879555.1	Gene_Symbol=- 9 kDa protein	9606
178	0	2	21.255350112915	IPI:IPI00873444.1	Gene_Symbol=UBC;RPS27A;UBB 79 kDa protein	9606
178	0	2	23.5807865858078	IPI:IPI00798155.3	Gene_Symbol=UBC;RPS27A;UBB Ubiquitin C splice variant	9606
178	0	2	21.7518255114555	IPI:IPI00798127.1	Gene_Symbol=UBC;RPS27A;UBB ubiquitin C	9606
178	0	2	21.2007507681847	IPI:IPI00797482.1	Gene_Symbol=UBC;RPS27A;UBB cDNA FLJ75516, highly similar to Xenopus tropicalis ubiquitin C, mRNA	9606
178	0	2	13.7724548578262	IPI:IPI00797400.1	Gene_Symbol=UBC;RPS27A;UBB 19 kDa protein	9606
178	0	2	22.9299366474152	IPI:IPI00796600.1	Gene_Symbol=UBC;RPS27A;UBB 18 kDa protein	9606
178	0	2	15.2317881584167	IPI:IPI00796007.1	Gene_Symbol=UBC;RPS27A;UBB 17 kDa protein	9606
178	0	2	19.4594591856003	IPI:IPI00795527.1	Gene_Symbol=UBC;RPS27A;UBB 21 kDa protein	9606
178	0	2	19.0476194024086	IPI:IPI00794925.1	Gene_Symbol=UBC;RPS27A;UBB 21 kDa protein	9606
178	0	2	14.7435903549194	IPI:IPI00794211.1	Gene_Symbol=UBC;RPS27A;UBB 18 kDa protein	9606
178	0	2	21.1764708161354	IPI:IPI00793810.1	Gene_Symbol=UBC;RPS27A;UBB 19 kDa protein	9606
178	0	2	23.6065566539764	IPI:IPI00793729.1	Gene_Symbol=UBC;RPS27A;UBB UBC protein	9606
178	0	2	20.5128207802773	IPI:IPI00792712.1	Gene_Symbol=UBC;RPS27A;UBB 39 kDa protein	9606
178	0	2	21.9512194395065	IPI:IPI00792139.1	Gene_Symbol=UBC;RPS27A;UBB 9 kDa protein	9606
178	0	2	24.7706428170204	IPI:IPI00790633.1	Gene_Symbol=UBC;RPS27A;UBB 25 kDa protein	9606
178	0	2	25.1748263835907	IPI:IPI00789823.1	Gene_Symbol=UBC;RPS27A;UBB 16 kDa protein	9606
178	0	2	22.2641512751579	IPI:IPI00789107.1	Gene_Symbol=UBC;RPS27A;UBB 30 kDa protein	9606
178	0	2	23.5294118523598	IPI:IPI00784990.2	Gene_Symbol=UBC;RPS27A;UBB Ubiquitin C splice variant	9606
178	0	2	24.4845360517502	IPI:IPI00744274.1	Gene_Symbol=UBC;RPS27A;UBB 44 kDa protein	9606
178	0	2	27.8350502252579	IPI:IPI00743650.1	Gene_Symbol=UBC;RPS27A;UBB 44 kDa protein	9606
178	0	2	27.8350502252579	IPI:IPI00743241.1	Gene_Symbol=UBC;RPS27A;UBB 44 kDa protein	9606
178	0	2	23.5807865858078	IPI:IPI00719280.2	Gene_Symbol=UBC;RPS27A;UBB ubiquitin B precursor	9606
178	0	2	18.9473688602448	IPI:IPI00654754.1	Gene_Symbol=UBC;RPS27A;UBB RPS27A protein	9606
178	0	2	11.5384623408318	IPI:IPI00179330.6	Gene_Symbol=UBC;RPS27A;UBB ubiquitin and ribosomal protein S27a precursor	9606
179	2	2.15	6.04166649281979	IPI:IPI00073777.1	Gene_Symbol=PLXDC2 Isoform 2 of Plexin domain-containing protein 2 precursor	9606	0.656151354312897			0.850492060184479			1.05094659328461
179	0	2.15	5.48204146325588	IPI:IPI00044369.2	Gene_Symbol=PLXDC2 Isoform 1 of Plexin domain-containing protein 2 precursor	9606
180	2	2.04	5.85424117743969	IPI:IPI00015924.1	Gene_Symbol=TFIP11 Isoform 1 of Tuftelin-interacting protein 11	9606	0.725644111633301			0.749716222286224			1.1875376701355
180	0	2	6.28272220492363	IPI:IPI00879058.1	Gene_Symbol=TFIP11 Protein	9606
181	2	2	8.50661620497704	IPI:IPI00478260.1	Gene_Symbol=NMT2 Uncharacterized protein NMT2	9606	0.831568777561188	0.334937661886215	3.89974975585938	0.753342986106873	0.0243694614619017	1.14777660369873	0.618033051490784	0.428883105516434	131.747482299805
181	0	2	9.03614461421967	IPI:IPI00030223.3	Gene_Symbol=NMT2 Glycylpeptide N-tetradecanoyltransferase 2	9606
181	0	2	8.04123729467392	IPI:IPI00477856.3	Gene_Symbol=NMT2 Glycylpeptide N-tetradecanoyltransferase	9606
181	0	2	25.3968268632889	IPI:IPI00815834.1	Gene_Symbol=NMT2 NMT2 protein (Fragment)	9606
182	2	2	9.71074402332306	IPI:IPI00007199.4	Gene_Symbol=SERPINA10 Protein Z-dependent protease inhibitor precursor	9606	0.879636645317078			0.72519326210022			0.743179559707642
183	2	2	13.0548298358917	IPI:IPI00852826.2	Gene_Symbol=APOL1 42 kDa protein	9606	0.638651371002197			0.720119714736938			0.658422470092773
183	0	2	4.77386936545372	IPI:IPI00514475.4	Gene_Symbol=APOL1 Isoform 1 of Apolipoprotein-L1 precursor	9606
183	0	2	4.58937212824821	IPI:IPI00186903.3	Gene_Symbol=APOL1 Isoform 2 of Apolipoprotein-L1 precursor	9606
184	2	2	6.91144689917564	IPI:IPI00301143.5	Gene_Symbol=PI16 Isoform 1 of Peptidase inhibitor 16 precursor	9606	0.818823218345642	0.796545624732971	2153.06689453125	1.2401214838028	0.49970418214798	15.3622150421143	0.784918665885925	0.734258055686951	1031.05249023438
184	0	2	6.66666701436043	IPI:IPI00845506.1	Gene_Symbol=PI16 Isoform 2 of Peptidase inhibitor 16 precursor	9606
185	2	2	18.3333337306976	IPI:IPI00382501.1	Gene_Symbol=- Ig heavy chain V-III region DOB	9606	0.82397198677063			1.84113216400146			1.04175138473511
185	0	2	13.7931033968925	IPI:IPI00382500.1	Gene_Symbol=- Ig heavy chain V-III region GAL	9606
186	2	2	16.2393167614937	IPI:IPI00657670.1	Gene_Symbol=- 13 kDa protein	9606	1.25904035568237	0.518763065338135	22.3012142181396	1.17488706111908	0.357921719551086	3.63368678092957	0.651164829730988	0.35119965672493	28.6280479431152
186	0	2	19.1919192671776	IPI:IPI00021857.1	Gene_Symbol=APOC3 Apolipoprotein C-III precursor	9606
187	2	2	6.09137043356895	IPI:IPI00045816.1	Gene_Symbol=- CDNA FLJ14761 fis, clone NT2RP3003302	9606
188	2	2	4.16666679084301	IPI:IPI00029235.1	Gene_Symbol=IGFBP6 Insulin-like growth factor-binding protein 6 precursor	9606	0.966893136501312			1.00558984279633			0.780866324901581
189	2	2	5.68720363080502	IPI:IPI00011832.1	Gene_Symbol=SPP2 Secreted phosphoprotein 24 precursor	9606	0.748288094997406			1.02169466018677			1.1110657453537
190	1.81	1.81	8.29694345593452	IPI:IPI00072917.2	Gene_Symbol=COL6A3 alpha 3 type VI collagen isoform 3 precursor	9606	1.55199193954468	0.416108995676041	4.42048025131226	1.1315860748291	0.67455929517746	2.33651494979858	1.25391829013824	0.571133732795715	3.11332821846008
190	0	1.81	7.77463018894196	IPI:IPI00022200.2	Gene_Symbol=COL6A3 alpha 3 type VI collagen isoform 1 precursor	9606
190	0	1.81	8.13992619514465	IPI:IPI00871621.1	Gene_Symbol=COL6A3 322 kDa protein	9606
190	0	1.81	7.84053131937981	IPI:IPI00376964.2	Gene_Symbol=COL6A3 alpha 3 type VI collagen isoform 2 precursor	9606
190	0	1.81	8.14540535211563	IPI:IPI00220701.3	Gene_Symbol=COL6A3 Isoform 2 of Collagen alpha-3(VI) chain precursor	9606
190	0	1.81	7.96370953321457	IPI:IPI00072918.2	Gene_Symbol=COL6A3 alpha 3 type VI collagen isoform 4 precursor	9606
191	1.74	1.74	14.7679328918457	IPI:IPI00292218.4	Gene_Symbol=MST1 Hepatocyte growth factor-like protein precursor	9606	1.15499699115753	0.720895111560822	4.51979303359985	1.20302450656891	0.478883534669876	2.51207423210144	1.05743038654327	0.854068219661713	3.16400575637817
192	1.71	1.71	10.4116216301918	IPI:IPI00740038.3	Gene_Symbol=LOC442572 similar to Williams Beuren syndrome chromosome region 19	9606	0.695814490318298	0.402599602937698	29.2776546478271	0.7202969789505	0.502730965614319	66.9975280761719	0.736751556396484	0.445000380277634	26.1264343261719
192	0	1.71	15.2482271194458	IPI:IPI00642472.1	Gene_Symbol=- 34 kDa protein	9606
192	0	1.71	4.50000017881393	IPI:IPI00303139.2	Gene_Symbol=- 48 kDa protein	9606
192	0	1.7	20.3319504857063	IPI:IPI00879310.1	Gene_Symbol=- 29 kDa protein	9606
192	0	1.7	17.3758864402771	IPI:IPI00455014.3	Gene_Symbol=- Uncharacterized protein ENSP00000342628	9606
192	0	1.7	3.18840593099594	IPI:IPI00879001.1	Gene_Symbol=- 40 kDa protein	9606
192	0	1.7	3.63036319613457	IPI:IPI00455761.3	Gene_Symbol=LOC441258;LOC389517;LOC728524;LOC643862;LOC730294;LOC643909;LOC730307 Williams Beuren syndrome chromosome region 19 pseudogene	9606
193	1.71	1.71	10.3117503225803	IPI:IPI00299158.1	Gene_Symbol=PVR Isoform Alpha of Poliovirus receptor precursor	9606	0.781440258026123	0.656424343585968	187.015884399414	0.716749012470245	0.529776751995087	104.27734375	1.0535683631897	0.564637660980225	2.25571298599243
193	0	1.71	10.9693877398968	IPI:IPI00219427.1	Gene_Symbol=PVR Isoform Delta of Poliovirus receptor precursor	9606
193	0	1.71	11.8131868541241	IPI:IPI00219426.1	Gene_Symbol=PVR Isoform Gamma of Poliovirus receptor precursor	9606
193	0	1.71	11.5591399371624	IPI:IPI00219425.3	Gene_Symbol=PVR Isoform Beta of Poliovirus receptor precursor	9606
194	1.7	1.7	4.59183678030968	IPI:IPI00440825.1	Gene_Symbol=ABI3BP Isoform 4 of Target of Nesh-SH3 precursor	9606	0.623725473880768	0.322310209274292	27.8190364837646	0.808977365493774	0.24565601348877	2.98679447174072	0.725621223449707	0.276638597249985	6.62869262695313
194	0	1.7	3.71517017483711	IPI:IPI00440824.2	Gene_Symbol=ABI3BP Target of Nesh-SH3 precursor (Tarsh) (Nesh-binding protein) (NeshBP) (ABI gene family member 3-binding protein). Isoform 2	9606
194	0	1.7	7.40740746259689	IPI:IPI00419966.1	Gene_Symbol=ABI3BP Isoform 2 of Target of Nesh-SH3 precursor	9606
194	0	1.7	2.88104098290205	IPI:IPI00440822.2	Gene_Symbol=ABI3BP Isoform 1 of Target of Nesh-SH3 precursor	9606
195	1.7	1.7	9.79020968079567	IPI:IPI00076597.3	Gene_Symbol=ALKBH3 Isoform 1 of Alpha-ketoglutarate-dependent dioxygenase alkB homolog 3	9606	2.57071852684021			1.2456910610199			2.07125186920166
195	0	1.7	7.05882385373116	IPI:IPI00433171.1	Gene_Symbol=ALKBH3 Isoform 2 of Alpha-ketoglutarate-dependent dioxygenase alkB homolog 3	9606
196	1.7	1.7	8.04953575134277	IPI:IPI00303364.1	Gene_Symbol=OR4K5 Olfactory receptor 4K5	9606
197	1.7	1.7	11.1940301954746	IPI:IPI00884416.1	Gene_Symbol=- Conserved hypothetical protein	9606	0.603494048118591			0.925877094268799			0.629528820514679
198	1.68	8	31.3559323549271	IPI:IPI00555872.5	Gene_Symbol=IGHV3-48 Myosin-reactive immunoglobulin heavy chain variable region (Fragment)	9606
198	1.68	8	30.8333337306976	IPI:IPI00382480.1	Gene_Symbol=- Ig heavy chain V-III region BRO	9606
199	1.68	8	31.3559323549271	IPI:IPI00555872.5	Gene_Symbol=IGHV3-48 Myosin-reactive immunoglobulin heavy chain variable region (Fragment)	9606
199	1.68	8	30.8333337306976	IPI:IPI00382480.1	Gene_Symbol=- Ig heavy chain V-III region BRO	9606
200	1.68	6	31.3559323549271	IPI:IPI00384392.1	Gene_Symbol=- Myosin-reactive immunoglobulin heavy chain variable region (Fragment)	9606
201	1.68	6	38.0165278911591	IPI:IPI00783287.1	Gene_Symbol=- Immunglobulin heavy chain variable region (Fragment)	9606
202	1.68	4	36.5853667259216	IPI:IPI00872895.1	Gene_Symbol=- Uncharacterized protein ENSP00000381660 (Fragment)	9606
203	1.68	4	19.791667163372	IPI:IPI00827482.2	Gene_Symbol=- Uncharacterized protein ENSP00000348964 (Fragment)	9606
203	1.68	4	15.9663870930672	IPI:IPI00382494.1	Gene_Symbol=- Ig heavy chain V-III region TEI	9606
204	1.68	4	19.791667163372	IPI:IPI00827482.2	Gene_Symbol=- Uncharacterized protein ENSP00000348964 (Fragment)	9606
204	1.68	4	15.9663870930672	IPI:IPI00382494.1	Gene_Symbol=- Ig heavy chain V-III region TEI	9606
205	1.68	2	11.0169492661953	IPI:IPI00385683.1	Gene_Symbol=- Ig heavy chain V-III region GAR	9606
206	1.61	8.85	26.068377494812	IPI:IPI00844239.1	Gene_Symbol=- Immunoblobulin G1 Fab heavy chain variable region (Fragment)	9606	0.802604734897614			1.27709543704987			0.6689293384552
207	1.6	1.6	16.301703453064	IPI:IPI00001399.1	Gene_Symbol=AJAP1 Adherens junction-associated protein 1	9606	5.43257570266724			9.59867763519287			3.01831388473511
208	1.59	1.6	6.77648857235909	IPI:IPI00001159.10	Gene_Symbol=GCN1L1 GCN1-like protein 1	9606	2.94731020927429	0.00578704150393605	1.42670023441315	1.44758307933807	0.0714595317840576	1.56825745105743	1.93891656398773	0.00314480764791369	1.17369139194489
209	1.59	1.59	21.9178080558777	IPI:IPI00032293.1	Gene_Symbol=CST3 Cystatin-C precursor	9606	1.1661125421524	0.394038915634155	1.84750807285309	1.59419250488281	0.0599570609629154	1.67335164546967	1.2382937669754	0.279760211706162	1.8708348274231
210	1.54	2.73	12.7906978130341	IPI:IPI00795625.1	Gene_Symbol=SLMO1 Protein slowmo homolog 1	9606	1.51160144805908			0.635620057582855			1.06457412242889
211	1.53	1.53	4.80984337627888	IPI:IPI00296645.3	Gene_Symbol=MTTP Microsomal triglyceride transfer protein large subunit precursor	9606
212	1.52	43.8	52.3206770420074	IPI:IPI00555812.4	Gene_Symbol=GC Vitamin D-binding protein precursor	9606	0.0774456039071083			0.13631334900856			0.073049783706665
213	1.52	38.34	44.7033911943436	IPI:IPI00876888.1	Gene_Symbol=- cDNA FLJ78387	9606	0.72948682308197	0.206563711166382	3.84972333908081	0.96812915802002	0.911571979522705	18.9870376586914	0.914513766765594	0.602064073085785	4.82353496551514
213	0	3.53	21.8487396836281	IPI:IPI00829590.1	Gene_Symbol=- Uncharacterized protein ENSP00000375044	9606
213	0	3.53	19.8473289608955	IPI:IPI00783024.1	Gene_Symbol=- Myosin-reactive immunoglobulin heavy chain variable region (Fragment)	9606
213	0	1.53	43.75	IPI:IPI00884004.1	Gene_Symbol=- Rheumatoid factor RF-ET12 (Fragment)	9606
213	0	1.53	21.0084035992622	IPI:IPI00829841.1	Gene_Symbol=- 13 kDa protein	9606
213	0	1.53	19.2592591047287	IPI:IPI00827892.1	Gene_Symbol=- VH87-2 protein (Fragment)	9606
213	0	1.53	16.7999997735024	IPI:IPI00477804.4	Gene_Symbol=- Immunglobulin heavy chain variable region (Fragment)	9606
213	0	1.53	18.260869383812	IPI:IPI00384404.4	Gene_Symbol=- Rheumatoid factor RF-ET9 (Fragment)	9606
213	0	1.52	5.64516112208366	IPI:IPI00883765.1	Gene_Symbol=- Similar to Immunglobulin heavy chain variable region	9606
213	0	1.52	5.73770478367805	IPI:IPI00783184.1	Gene_Symbol=- Immunglobulin heavy chain variable region (Fragment)	9606
214	1.52	36.64	66.4935052394867	IPI:IPI00515041.5	Gene_Symbol=CFH Uncharacterized protein CFH	9606	0.64557808637619			0.983282327651978			0.273157626390457
215	1.52	1.52	20.4379558563232	IPI:IPI00793994.1	Gene_Symbol=IGF1 insulin-like growth factor 1 isoform 2 preproprotein	9606	1.40804553031921			1.29456853866577			1.12679553031921
215	0	1.52	18.3006539940834	IPI:IPI00001610.1	Gene_Symbol=IGF1 Insulin-like growth factor IA precursor	9606
215	0	1.52	24.6835440397263	IPI:IPI00853336.1	Gene_Symbol=IGF1 insulin-like growth factor 1 isoform 1 preproprotein	9606
215	0	1.52	28.0575543642044	IPI:IPI00852675.1	Gene_Symbol=IGF1 Insulin-like growth factor-I	9606
215	0	1.52	28.8888901472092	IPI:IPI00797681.1	Gene_Symbol=IGF1 15 kDa protein	9606
215	0	1.52	18.4615388512611	IPI:IPI00433029.1	Gene_Symbol=IGF1 Insulin-like growth factor IB precursor	9606
216	1.5	1.5	13.5446682572365	IPI:IPI00025204.1	Gene_Symbol=CD5L CD5 antigen-like precursor	9606	0.735067963600159	0.0266459975391626	1.24686014652252	0.874515116214752	0.155843734741211	1.29575729370117	0.713964104652405	0.0784284397959709	1.54008805751801
217	1.48	1.48	7.94979110360146	IPI:IPI00643747.1	Gene_Symbol=C22orf30 Isoform 1 of Uncharacterized protein C22orf30	9606	0.926985025405884	0.758151650428772	11.1633234024048	1.03351032733917	0.261998444795609	1.20056891441345	0.621226251125336	0.159167259931564	4.68629026412964
217	0.01	1.33	7.35225677490234	IPI:IPI00217178.6	Gene_Symbol=C22orf30 Isoform 4 of Uncharacterized protein C22orf30	9606
217	0	1.31	7.1286141872406	IPI:IPI00854670.1	Gene_Symbol=C22orf30 Isoform 2 of Uncharacterized protein C22orf30	9606
218	1.42	1.42	9.62897539138794	IPI:IPI00104907.3	Gene_Symbol=C14orf106 Isoform 1 of Uncharacterized potential DNA-binding protein C14orf106	9606	1.38316559791565	0.650035381317139	14.039234161377	1.34900319576263	0.512718319892883	5.11590909957886	1.17702329158783	0.790191829204559	10.0853481292725
218	0	1.4	12.0967738330364	IPI:IPI00385830.3	Gene_Symbol=C14orf106 Isoform 2 of Uncharacterized potential DNA-binding protein C14orf106	9606
219	1.41	1.41	11.6178996860981	IPI:IPI00216780.3	Gene_Symbol=CILP2 Cartilage intermediate layer protein 2 precursor	9606
220	1.4	1.4	5.62827214598656	IPI:IPI00871686.1	Gene_Symbol=CLASP2 Isoform 1 of CLIP-associating protein 2	9606	0.564644634723663			0.998307585716248			0.539852559566498
220	0	1.4	5.7067021727562	IPI:IPI00478227.5	Gene_Symbol=CLASP2 165 kDa protein	9606
220	0	1.4	5.71049153804779	IPI:IPI00024382.4	Gene_Symbol=CLASP2 CLIP-associating protein 2	9606
221	1.4	1.4	9.86159145832062	IPI:IPI00339297.1	Gene_Symbol=GALNT4 Polypeptide N-acetylgalactosaminyltransferase 4	9606	0.708347856998444			0.637284219264984			1
222	1.36	1.48	5.7489451020956	IPI:IPI00306305.8	Gene_Symbol=OBSL1 Obscurin-like 1 isoform A	9606	0.901705205440521			1			0.666871190071106
223	1.36	1.46	4.00801599025726	IPI:IPI00854629.1	Gene_Symbol=OBSCN Isoform 6 of Obscurin	9606	0.575806379318237			0.714673042297363			0.674266397953033
223	0	1.46	4.02810908854008	IPI:IPI00742748.1	Gene_Symbol=OBSCN Isoform 2 of Obscurin	9606
223	0	1.46	4.02861461043358	IPI:IPI00288940.5	Gene_Symbol=OBSCN Isoform 1 of Obscurin	9606
224	1.31	1.31	4.4753085821867	IPI:IPI00300244.3	Gene_Symbol=ZCWPW1 zinc finger, CW type with PWWP domain 1	9606
225	1.31	1.31	2.73311901837587	IPI:IPI00339242.1	Gene_Symbol=C6orf165 Isoform 1 of Uncharacterized protein C6orf165	9606	0.834073901176453	0.480328887701035	8.73252773284912	0.585788786411285	0.354548454284668	68.7947463989258	1.04898631572723	0.761119306087494	4.67710828781128
225	0	1.31	3.36633659899235	IPI:IPI00251430.1	Gene_Symbol=C6orf165 Isoform 2 of Uncharacterized protein C6orf165	9606
226	1.3	1.3	11.8705026805401	IPI:IPI00552756.4	Gene_Symbol=MTIF3 Translation initiation factor IF-3, mitochondrial precursor	9606	1.12845683097839	0.721261262893677	26.5764617919922	1.0508269071579	0.834988415241241	10.7576789855957	0.873659133911133	0.565208375453949	8.24289989471436
227	1.23	1.38	11.5044251084328	IPI:IPI00786896.1	Gene_Symbol=NRAP Isoform 4 of Nebulin-related-anchoring protein	9606	1.42872357368469	0.310508489608765	11.0770845413208	1.51557171344757	0.3981092274189	45.3516464233398	1.06251621246338	0.676715791225433	3.99302649497986
227	0	1.38	11.2716756761074	IPI:IPI00745227.4	Gene_Symbol=NRAP Isoform 1 of Nebulin-related-anchoring protein	9606
227	0	1.38	11.450382322073	IPI:IPI00478974.2	Gene_Symbol=NRAP Isoform 3 of Nebulin-related-anchoring protein	9606
227	0	1.38	11.2197928130627	IPI:IPI00398162.4	Gene_Symbol=NRAP Isoform 2 of Nebulin-related-anchoring protein	9606
228	1.23	1.23	7.69230797886848	IPI:IPI00165972.3	Gene_Symbol=CFD Complement factor D preproprotein	9606	1.02809250354767	0.957864701747894	7.3808650970459	1.42622911930084	0.265853404998779	2.71582651138306	0.991392493247986	0.971793591976166	2.53998780250549
229	1.22	1.22	17.6470592617989	IPI:IPI00790598.1	Gene_Symbol=- Conserved hypothetical protein	9606	1.05723917484283	0.881964087486267	43.405086517334	1.16283917427063	0.734337389469147	75.4698104858398	0.842291235923767	0.451701521873474	6.50529861450195
230	1.15	1.15	6.04651160538197	IPI:IPI00145593.7	Gene_Symbol=NOM1 Nucleolar MIF4G domain-containing protein 1	9606
231	1.14	1.39	10.8735486865044	IPI:IPI00872997.1	Gene_Symbol=KIF21B Isoform 1 of Kinesin-like protein KIF21B	9606	1.0389655828476	0.929831802845001	80.5388946533203	0.93427574634552	0.863019049167633	52.0587577819824	1.16405248641968	0.582069396972656	12.2446327209473
231	0	1.39	10.960590839386	IPI:IPI00644778.2	Gene_Symbol=KIF21B Isoform 2 of Kinesin-like protein KIF21B	9606
231	0	1.39	10.6586828827858	IPI:IPI00397809.4	Gene_Symbol=KIF21B Kinesin-like protein KIF21B variant	9606
232	1.14	1.14	7.77439028024673	IPI:IPI00303343.7	Gene_Symbol=SCAF1 Splicing factor, arginine/serine-rich 19	9606	0.891053855419159			1.03994905948639			0.807829558849335
233	1.13	1.13	8.78378376364708	IPI:IPI00014199.1	Gene_Symbol=CENTB1 Centaurin-beta-1	9606
234	1.11	1.11	1.78108811378479	IPI:IPI00853158.2	Gene_Symbol=PRUNE2 prune homolog 2 isoform 1	9606	0.873197019100189			1.05836629867554			0.662807404994965
235	1.11	1.11	14.7335425019264	IPI:IPI00307165.1	Gene_Symbol=TRIM47 Tripartite motif-containing protein 47	9606	1.17938470840454			0.672530651092529			0.754509508609772
236	1.1	1.15	7.05705732107162	IPI:IPI00749442.1	Gene_Symbol=MYB Isoform 6 of Myb proto-oncogene protein	9606
236	0	1.15	7.37833604216576	IPI:IPI00471985.1	Gene_Symbol=MYB Isoform 2 of Myb proto-oncogene protein	9606
236	0	1.15	7.34374970197678	IPI:IPI00420046.2	Gene_Symbol=MYB Isoform 1 of Myb proto-oncogene protein	9606
236	0	1.15	6.47382885217667	IPI:IPI00219499.2	Gene_Symbol=MYB C-myb v-myb myeloblastosis viral oncogene homologue (avian), exon 1 and joined CDS	9606
236	0	1.15	6.17608428001404	IPI:IPI00219497.1	Gene_Symbol=MYB Isoform 4 of Myb proto-oncogene protein	9606
237	1.1	1.12	3.01886796951294	IPI:IPI00871561.1	Gene_Symbol=MYLK3 MLCK protein	9606
237	0	1.12	2.93040294200182	IPI:IPI00304648.4	Gene_Symbol=MYLK3 MLCK protein	9606
238	1.1	1.11	5.09999990463257	IPI:IPI00026969.4	Gene_Symbol=SEC23IP Isoform 1 of SEC23-interacting protein	9606
239	1.1	1.1	36.0000014305115	IPI:IPI00872079.1	Gene_Symbol=SFRS10 38 kDa protein	9606	1.5689697265625	0.550565183162689	822.921997070313	1.33627676963806	0.651985287666321	425.345367431641	1.58870697021484	0.148528829216957	4.04605960845947
240	1.1	1.1	2.09923665970564	IPI:IPI00856005.1	Gene_Symbol=OTUD4 OTU domain containing 4 protein isoform 1	9606
240	0	1.1	1.97486542165279	IPI:IPI00399254.3	Gene_Symbol=OTUD4 Isoform 1 of OTU domain-containing protein 4	9606
241	1.06	1.09	3.2625786960125	IPI:IPI00867587.1	Gene_Symbol=ANKHD1 Isoform 4 of Ankyrin repeat and KH domain-containing protein 1	9606	0.871468603610992			0.930085122585297			1.04022753238678
241	0	1.09	3.26514542102814	IPI:IPI00797397.1	Gene_Symbol=ANKHD1;EIF4EBP3 Isoform 1 of Ankyrin repeat and KH domain-containing protein 1	9606
241	0	1.09	3.17157059907913	IPI:IPI00217442.2	Gene_Symbol=ANKHD1-EIF4EBP3;EIF4EBP3 ANKHD1-EIF4EBP3 protein	9606
242	1.06	1.06	7.97545984387398	IPI:IPI00793228.1	Gene_Symbol=BAD Uncharacterized protein BAD	9606
243	1.05	1.08	4.4322345405817	IPI:IPI00845508.1	Gene_Symbol=BAHCC1 BAH domain and coiled-coil containing 1	9606	1.52547359466553	0.770568013191223	1526682.5	1.24306881427765	0.331762284040451	4.8893780708313	1.69672763347626	0.306260108947754	33.3299789428711
244	1.05	1.05	3.43511439859867	IPI:IPI00374076.3	Gene_Symbol=C20orf142 Uncharacterized protein C20orf142 precursor	9606
245	1	1.21	6.30630627274513	IPI:IPI00647486.1	Gene_Symbol=CASP7 Caspase 7, apoptosis-related cysteine peptidase	9606
245	0	1.21	4.62046191096306	IPI:IPI00221307.1	Gene_Symbol=CASP7 Isoform Alpha of Caspase-7 precursor	9606
245	0	1.21	4.16666679084301	IPI:IPI00216675.1	Gene_Symbol=CASP7 Isoform Alpha' of Caspase-7 precursor	9606
246	1	1	5.13447448611259	IPI:IPI00382710.1	Gene_Symbol=- Sorbin polypeptide	9606
247	1	1	3.32805067300797	IPI:IPI00413822.3	Gene_Symbol=GIT2 Isoform 11 of ARF GTPase-activating protein GIT2	9606	1.28596079349518			0.319154024124146			0.918098986148834
247	0	1	3.1770046800375	IPI:IPI00413167.2	Gene_Symbol=GIT2 Isoform 6 of ARF GTPase-activating protein GIT2	9606
247	0	1	3.08370050042868	IPI:IPI00376496.1	Gene_Symbol=GIT2 Isoform 10 of ARF GTPase-activating protein GIT2	9606
247	0	1	2.76679843664169	IPI:IPI00238218.3	Gene_Symbol=GIT2 Isoform 1 of ARF GTPase-activating protein GIT2	9606
247	0	1	3.02593652158976	IPI:IPI00216997.1	Gene_Symbol=GIT2 Isoform 8 of ARF GTPase-activating protein GIT2	9606
247	0	1	3.25077399611473	IPI:IPI00216996.1	Gene_Symbol=GIT2 Isoform 7 of ARF GTPase-activating protein GIT2	9606
247	0	1	2.8806583955884	IPI:IPI00216994.1	Gene_Symbol=GIT2 Isoform 5 of ARF GTPase-activating protein GIT2	9606
247	0	1	2.96191815286875	IPI:IPI00216993.1	Gene_Symbol=GIT2 Isoform 4 of ARF GTPase-activating protein GIT2	9606
247	0	1	2.82258056104183	IPI:IPI00216991.1	Gene_Symbol=GIT2 Isoform 3 of ARF GTPase-activating protein GIT2	9606
248	1	1	1.41304349526763	IPI:IPI00177820.3	Gene_Symbol=SLC14A2 Urea transporter, kidney	9606	0.710053265094757			0.664178788661957			0.841714560985565
249	1	1	4.51612919569016	IPI:IPI00853121.1	Gene_Symbol=TTLL3 18 kDa protein	9606	0.70447564125061			0.664123117923737			0.850877285003662
249	0	1	4.60526309907436	IPI:IPI00853056.1	Gene_Symbol=TTLL3 18 kDa protein	9606
250	0.98	0.98	7.45341628789902	IPI:IPI00816409.1	Gene_Symbol=- V<gamma>1 protein (Fragment)	9606	0.76868611574173			1.09699618816376			1.33075559139252
251	0.97	1.48	7.89049938321114	IPI:IPI00019471.1	Gene_Symbol=IRS1 Insulin receptor substrate 1	9606	0.817672967910767	0.590422749519348	3.91255044937134	0.617897868156433	0.0839193761348724	1.89876389503479	0.650350272655487	0.325150430202484	4.18501234054565
252	0.97	0.97	8.5416667163372	IPI:IPI00642425.1	Gene_Symbol=ICAM1 Cell surface glycoprotein	9606	0.550130784511566			0.308593839406967			0.850988507270813
252	0	0.97	7.70676657557487	IPI:IPI00008494.4	Gene_Symbol=ICAM1 Intercellular adhesion molecule 1 precursor	9606
253	0.97	0.97	4.36300188302994	IPI:IPI00152399.1	Gene_Symbol=C7orf38 Uncharacterized protein C7orf38	9606	0.693435549736023			1.20441734790802			0.487782984972
254	0.96	0.98	2.50896066427231	IPI:IPI00016868.3	Gene_Symbol=TELO2 TEL2, telomere maintenance 2, homolog	9606	0.697487473487854			0.529343008995056			0.422498196363449
255	0.92	1.29	7.19546750187874	IPI:IPI00152380.3	Gene_Symbol=MYO15A Myosin-XV	9606	2.37994194030762	0.544189274311066	315978.6875	1.29234826564789	0.246310964226723	3.77229595184326	3.41114854812622	0.466041803359985	1215188.5
256	0.92	0.92	4.04992364346981	IPI:IPI00020153.3	Gene_Symbol=BSN Protein bassoon	9606	1.1303985118866	0.35145691037178	2.60979342460632	0.95558112859726	0.594643771648407	2.18298530578613	0.852612137794495	0.457569390535355	5.88518905639648
257	0.92	0.92	5.79096041619778	IPI:IPI00783577.1	Gene_Symbol=APBB1 Isoform 2 of Amyloid beta A4 precursor protein-binding family B member 1	9606
257	0	0.92	5.75842708349228	IPI:IPI00383108.3	Gene_Symbol=APBB1 Adaptor protein FE65a2 (Fragment)	9606
257	0	0.92	5.77464774250984	IPI:IPI00010843.3	Gene_Symbol=APBB1 Isoform 1 of Amyloid beta A4 precursor protein-binding family B member 1	9606
258	0.91	0.98	6.75512701272964	IPI:IPI00747208.1	Gene_Symbol=PIWIL1 Isoform 2 of Piwi-like protein 1	9606
258	0	0.98	6.5040647983551	IPI:IPI00290933.3	Gene_Symbol=PIWIL1 Isoform 1 of Piwi-like protein 1	9606
259	0.89	0.89	7.84708261489868	IPI:IPI00740890.2	Gene_Symbol=- similar to jumonji domain containing 2D	9606
259	0	0.89	7.84708261489868	IPI:IPI00399328.5	Gene_Symbol=LOC390245 similar to jumonji domain containing 2D	9606
260	0.87	0.88	4.96558509767056	IPI:IPI00869136.1	Gene_Symbol=PCNXL3 pecanex-like 3	9606	0.604228794574738			2.16757726669312			2.10506010055542
261	0.86	0.86	10.9289616346359	IPI:IPI00386324.1	Gene_Symbol=GPR142 Seven transmembrane helix receptor	9606	0.569916486740112			0.358664244413376			0.676478505134583
262	0.86	0.86	3.24999988079071	IPI:IPI00827871.2	Gene_Symbol=ZFHX4 Isoform 2 of Zinc finger homeobox protein 4	9606	1.14612257480621	0.774563252925873	108.563179016113	0.970136940479279	0.756865561008453	2.60943078994751	1.18010115623474	0.775023937225342	300.099395751953
262	0	0.86	3.27639319002628	IPI:IPI00328754.6	Gene_Symbol=ZFHX4 zinc finger homeodomain 4	9606
263	0.86	0.86	34.2342346906662	IPI:IPI00004416.1	Gene_Symbol=CHMP2A Charged multivesicular body protein 2a	9606	1.38464081287384			1.35691797733307			1.24874091148376
264	0.85	0.85	12.5541120767593	IPI:IPI00023020.1	Gene_Symbol=SEMG1 Isoform 1 of Semenogelin-1 precursor	9606	0.660452604293823	0.278027296066284	11.7088222503662	0.84214973449707	0.563155889511108	14.3739547729492	0.821572959423065	0.400936484336853	6.17134380340576
265	0.84	0.84	22.899729013443	IPI:IPI00398418.3	Gene_Symbol=- 84 kDa protein	9606	0.850443124771118	0.633112967014313	23.7402420043945	0.857190370559692	0.556150078773499	10.3584861755371	0.8560990691185	0.30480632185936	2.78629207611084
266	0.82	10.9	60.8247399330139	IPI:IPI00736860.2	Gene_Symbol=ELK2P1 ELK2, member of ETS oncogene family, pseudogene 1	9606
267	0.81	1.4	2.79375519603491	IPI:IPI00300371.5	Gene_Symbol=SF3B3 Isoform 1 of Splicing factor 3B subunit 3	9606
268	0.8	0.8	11.1932940781116	IPI:IPI00747189.2	Gene_Symbol=LOC728317 similar to melanoma associated antigen (mutated) 1-like 1	9606	0.844604790210724			1.10248196125031			1.27463567256927
269	0.78	0.78	4.01011556386948	IPI:IPI00306129.2	Gene_Symbol=TG Isoform 1 of Thyroglobulin precursor	9606	1.08137488365173	0.921564519405365	3063.0810546875	0.897291898727417	0.560674607753754	5.30210065841675	1.37657821178436	0.531344711780548	88.3933029174805
270	0.77	0.77	5.80912865698338	IPI:IPI00019755.3	Gene_Symbol=GSTO1 Glutathione transferase omega-1	9606	0.802400290966034			0.398875951766968			1.13989341259003
271	0.75	1.18	8.50376784801483	IPI:IPI00444012.2	Gene_Symbol=MYO16 Isoform 1 of Myosin-XVI	9606
272	0.74	1.18	6.43254891037941	IPI:IPI00749005.2	Gene_Symbol=SYNE1 1011 kDa protein	9606	1.26555824279785	0.461067467927933	2.07923626899719	1.20096933841705	0.533976793289185	1.97258675098419	0.946270108222961	0.864325702190399	2.1335277557373
272	0	1.18	6.43401145935059	IPI:IPI00386444.2	Gene_Symbol=SYNE1 Isoform 1 of Nesprin-1	9606
272	0	1.18	6.46931082010269	IPI:IPI00247295.3	Gene_Symbol=SYNE1 Isoform 4 of Nesprin-1	9606
273	0.72	0.73	5.68364597856998	IPI:IPI00290032.1	Gene_Symbol=TRPM7 Transient receptor potential cation channel subfamily M member 7	9606
274	0.71	0.71	5.05456626415253	IPI:IPI00847618.1	Gene_Symbol=SHANK3 Isoform 1 of SH3 and multiple ankyrin repeat domains protein 3	9606	1.42320168018341			1.12848317623138			0.747498273849487
275	0.71	0.71	7.0175439119339	IPI:IPI00220995.1	Gene_Symbol=PARP2 Isoform 2 of Poly [ADP-ribose] polymerase 2	9606	1	1	4.25509119033813	1.12894678115845	0.1578299254179	1.47709894180298	0.999290704727173	0.995191812515259	3.30025553703308
276	0.71	0.71	7.54257887601852	IPI:IPI00009328.4	Gene_Symbol=EIF4A3 Eukaryotic initiation factor 4A-III	9606	0.971103727817535	0.882510423660278	7.35795736312866	1.33233547210693	0.0470207892358303	1.30966067314148	0.939252376556396	0.938171803951263	3545.30615234375
277	0.7	0.79	2.60323155671358	IPI:IPI00001790.5	Gene_Symbol=KIAA1450 hypothetical protein LOC57600	9606	1.49497425556183			0.859601199626923			1.10478973388672
278	0.7	0.7	4.41176481544971	IPI:IPI00418931.1	Gene_Symbol=FLJ45139 CDNA FLJ45139 fis, clone BRAWH3039623	9606
