# Supplementary material for: PGCA: An algorithm to link protein groups created from MS/MS data
Source: PLoS One. 2017 May 31;12(5):e0177569. doi: 10.1371/journal.pone.0177569 (PMC5451011; doi:10.1371/journal.pone.0177569)
Supplement: S3 File — 65 iTRAQ experiments used to process samples from the BiT Heart Cohort. (ZIP) [file pone.0177569.s006.zip › S5DataBiT/BET2067_v339_ProteinSummary.txt]

N	Unused	Total	%Cov	Accession	Name	Species	115:114	PVal 115:114	EF 115:114	116:114	PVal 116:114	EF 116:114	117:114	PVal 117:114	EF 117:114	Biological Processes	Molecular Function	PANTHER ID
1	143.91	143.91	59.9050223827362	IPI:IPI00478003.1	Gene_Symbol=A2M Alpha-2-macroglobulin precursor	9606	0.737661480903625	5.12801606733504E-11	1.09014678001404	0.836682498455048	2.76242963082041E-06	1.07535254955292	0.898006975650787	0.00169671571347862	1.06861197948456
2	141.24	141.25	53.899085521698	IPI:IPI00643525.1	Gene_Symbol=C4A Complement component 4A	9606
3	120.4	120.4	52.7713596820831	IPI:IPI00021885.1	Gene_Symbol=FGA Isoform 1 of Fibrinogen alpha chain precursor	9606	1.58908343315125	1.92717757721265E-25	1.08335185050964	1.8265962600708	0	1.06013453006744	1.73715674877167	0	1.06279039382935
3	0	120.36	66.304349899292	IPI:IPI00029717.1	Gene_Symbol=FGA Isoform 2 of Fibrinogen alpha chain precursor	9606
4	105.73	105.73	58.2159638404846	IPI:IPI00017601.1	Gene_Symbol=CP Ceruloplasmin precursor	9606	1.46725380420685	1.2740878574391E-08	1.1359943151474	0.811801791191101	5.16188192705158E-05	1.10419499874115	0.921617686748505	0.0245077200233936	1.07324063777924
5	104.45	104.46	41.2875533103943	IPI:IPI00414283.5	Gene_Symbol=FN1 fibronectin 1 isoform 4 preproprotein	9606	0.994432151317596	0.938045263290405	1.15088319778442	1.32302212715149	5.16426950980531E-07	1.10884535312653	0.990785419940948	0.842063546180725	1.09511649608612
5	0	102.46	39.2399847507477	IPI:IPI00845263.1	Gene_Symbol=FN1 fibronectin 1 isoform 2 preproprotein	9606
5	0	102.46	40.2547776699066	IPI:IPI00339223.1	Gene_Symbol=FN1 Isoform 3 of Fibronectin precursor	9606
5	0	102.46	39.7317677736282	IPI:IPI00022418.1	Gene_Symbol=FN1 Isoform 1 of Fibronectin precursor	9606
5	0	102.46	41.3245022296906	IPI:IPI00855777.1	Gene_Symbol=FN1 Isoform 14 of Fibronectin precursor	9606
5	0	102.46	40.7665491104126	IPI:IPI00339228.1	Gene_Symbol=FN1 Isoform 8 of Fibronectin precursor	9606
6	93.36	93.36	69.8574364185333	IPI:IPI00298497.3	Gene_Symbol=FGB Fibrinogen beta chain precursor	9606	1.41061592102051	4.5668742225391E-12	1.09698092937469	1.6660920381546	1.09574410103614E-36	1.06853187084198	1.56215608119965	4.12602179414783E-28	1.07215082645416
7	85.68	85.69	50.4467904567719	IPI:IPI00029739.5	Gene_Symbol=CFH Isoform 1 of Complement factor H precursor	9606	1.15704870223999	0.0199864506721497	1.12857687473297	1.10636126995087	0.0657259225845337	1.11237180233002	1.2982519865036	1.42889689414005E-07	1.09461450576782
8	75.29	75.29	61.904764175415	IPI:IPI00022488.1	Gene_Symbol=HPX Hemopexin precursor	9606	0.449860453605652	5.22259358214969E-29	1.13216328620911	1.04030108451843	0.234071984887123	1.06709253787994	1.17700362205505	1.51250219460053E-06	1.06712913513184
9	74.3	74.31	34.1288775205612	IPI:IPI00032291.2	Gene_Symbol=C5 Complement C5 precursor	9606	1.08080518245697	0.185105353593826	1.12260270118713	1.04666674137115	0.335231989622116	1.09810948371887	1.08678698539734	0.0577957220375538	1.08983623981476
10	69.45	69.45	51.8279552459717	IPI:IPI00294193.4	Gene_Symbol=ITIH4 Isoform 1 of Inter-alpha-trypsin inhibitor heavy chain H4 precursor	9606	1.05069386959076	0.6647047996521	1.25642216205597	1.01644647121429	0.830764472484589	1.16512739658356	1.23870432376862	0.00153803976718336	1.13635075092316
11	66.68	66.68	79.5454561710358	IPI:IPI00304273.2	Gene_Symbol=APOA4 Apolipoprotein A-IV precursor	9606	1.0394446849823	0.774146795272827	1.33002471923828	1.42943704128265	0.00130072818137705	1.20821392536163	1.7134131193161	1.38843342938344E-05	1.18843054771423
12	62.97	62.97	54.4444441795349	IPI:IPI00019580.1	Gene_Symbol=PLG Plasminogen precursor	9606	0.949186980724335	0.414433687925339	1.13494157791138	0.977209866046906	0.614591121673584	1.09507966041565	1.03568303585052	0.445777267217636	1.09540390968323
13	61.71	61.71	41.8848156929016	IPI:IPI00639937.1	Gene_Symbol=CFB B-factor, properdin	9606	1.19190037250519	0.0217660088092089	1.1611350774765	0.735759079456329	1.10722339741187E-05	1.14048957824707	0.933724939823151	0.150271251797676	1.09838545322418
13	0	61.71	41.8848156929016	IPI:IPI00019591.1	Gene_Symbol=CFB Isoform 1 of Complement factor B precursor (Fragment)	9606
14	60.54	60.55	63.9240503311157	IPI:IPI00555812.4	Gene_Symbol=GC Vitamin D-binding protein precursor	9606	0.205949187278748	0.08888129144907	16.8004474639893	0.110157206654549	0.0756590217351913	28.4086971282959	0.126324862241745	0.00783141236752272	1.38180732727051
15	57.4	57.51	60.2247178554535	IPI:IPI00877792.1	Gene_Symbol=FGG 50 kDa protein	9606	1.60976612567902	3.88862830824621E-10	1.15001487731934	1.83543288707733	5.53057679989877E-24	1.10455524921417	1.68503797054291	5.36565499990723E-26	1.08376526832581
15	0	57.51	58.1344902515411	IPI:IPI00877703.1	Gene_Symbol=FGG 52 kDa protein	9606
15	0	57.51	61.3272309303284	IPI:IPI00219713.1	Gene_Symbol=FGG Isoform Gamma-A of Fibrinogen gamma chain precursor	9606
15	0	57.51	59.1611504554749	IPI:IPI00021891.5	Gene_Symbol=FGG Isoform Gamma-B of Fibrinogen gamma chain precursor	9606
16	57.04	57.04	33.1550806760788	IPI:IPI00645038.1	Gene_Symbol=ITIH2 Inter-alpha (Globulin) inhibitor H2	9606	0.730370581150055	1.89766936387059E-07	1.11745798587799	0.905932545661926	0.017778567969799	1.08387100696564	1.11722874641418	0.000769859470892698	1.0649231672287
16	0	57.04	32.7695548534393	IPI:IPI00305461.2	Gene_Symbol=ITIH2 Inter-alpha-trypsin inhibitor heavy chain H2 precursor	9606
17	55.32	55.32	50.1432657241821	IPI:IPI00798430.1	Gene_Symbol=TF Transferrin variant (Fragment)	9606	0.576701998710632	4.14489109701321E-09	1.17628753185272	0.738998472690582	3.23940093949204E-06	1.12608540058136	0.454062640666962	2.11254959449383E-18	1.13923478126526
17	0	55.32	50.1432657241821	IPI:IPI00022463.1	Gene_Symbol=TF Serotransferrin precursor	9606
18	54.54	54.54	67.447304725647	IPI:IPI00797833.3	Gene_Symbol=KNG1 Kininogen 1	9606	1.17922902107239	0.410239100456238	1.52788400650024	0.932260513305664	0.5302973985672	1.26682484149933	1.16081190109253	0.0416248887777328	1.15311801433563
18	0	54.54	67.447304725647	IPI:IPI00215894.1	Gene_Symbol=KNG1 Isoform LMW of Kininogen-1 precursor	9606
19	51.77	51.77	59.0032160282135	IPI:IPI00019568.1	Gene_Symbol=F2 Prothrombin precursor (Fragment)	9606	0.793499827384949	0.00518529256805778	1.17403781414032	0.878740012645721	0.0395098701119423	1.13078570365906	0.985980987548828	0.829608917236328	1.13867783546448
20	48.84	49	41.0537868738174	IPI:IPI00292530.1	Gene_Symbol=ITIH1 Inter-alpha-trypsin inhibitor heavy chain H1 precursor	9606	0.727983355522156	1.50601063069189E-05	1.14615273475647	0.85033106803894	0.00200162176042795	1.10606217384338	1.03480637073517	0.540387153625488	1.11723303794861
21	47.82	47.82	46.0358053445816	IPI:IPI00026314.1	Gene_Symbol=GSN Isoform 1 of Gelsolin precursor	9606	0.717254519462585	0.000386784697184339	1.19370341300964	1.04225051403046	0.442466497421265	1.11290597915649	1.17668008804321	0.000510999583639205	1.09277510643005
22	47.3	47.3	60.9375	IPI:IPI00550991.3	Gene_Symbol=SERPINA3 Alpha-1-antichymotrypsin precursor	9606	2.04452109336853	1.78553888830672E-15	1.16178631782532	1.14332914352417	0.0092077013105154	1.10400354862213	1.28029608726501	1.56057140543453E-08	1.08220422267914
22	0	47.3	60.2836906909943	IPI:IPI00847635.1	Gene_Symbol=SERPINA3 Isoform 1 of Alpha-1-antichymotrypsin precursor	9606
23	43.76	43.76	49.3723839521408	IPI:IPI00472610.2	Gene_Symbol=IGHM IGHM protein	9606	0.925196766853333			0.436804503202438			0.3532435297966
24	42.77	42.77	53.3333361148834	IPI:IPI00032179.2	Gene_Symbol=SERPINC1 Antithrombin III variant	9606	0.729979693889618	0.0049243625253439	1.23947358131409	1.07332646846771	0.354414284229279	1.16436898708344	1.18710458278656	0.00304390746168792	1.11683177947998
25	42.25	42.67	52.3809552192688	IPI:IPI00641737.1	Gene_Symbol=HP Haptoglobin precursor	9606	0.400803029537201	1.13048841399177E-08	1.32719731330872	1.1861629486084	0.00275450176559389	1.11603558063507	0.94517320394516	0.36467319726944	1.13110876083374
25	0	40.67	55.9077799320221	IPI:IPI00478493.3	Gene_Symbol=HP HP protein	9606
26	41.92	41.92	35.4188770055771	IPI:IPI00009920.2	Gene_Symbol=C6 Complement component 6 precursor	9606	0.959361732006073	0.682415783405304	1.22501862049103	0.887455821037292	0.0989927127957344	1.15343749523163	1.04424810409546	0.492415279150009	1.13431453704834
27	38.38	38.44	44.4073468446732	IPI:IPI00019943.1	Gene_Symbol=AFM Afamin precursor	9606	0.96931517124176	0.730558633804321	1.19816815853119	1.06267166137695	0.240179464221001	1.10816788673401	1.04454207420349	0.331932961940765	1.09341394901276
28	37.97	37.97	40.2836889028549	IPI:IPI00296165.5	Gene_Symbol=C1R;C17orf13;ACYP1 Complement C1r subcomponent precursor	9606	0.993650794029236	0.948036730289459	1.21714174747467	0.87854415178299	0.108623392879963	1.1729382276535	1.13947153091431	0.114108607172966	1.17751693725586
29	34.94	34.94	44.200000166893	IPI:IPI00291866.5	Gene_Symbol=SERPING1 Plasma protease C1 inhibitor precursor	9606	1.06285834312439	0.433882236480713	1.16748583316803	1.0691454410553	0.269562214612961	1.12755918502808	1.19465017318726	0.0361116193234921	1.18044245243073
29	0	32.94	43.4622466564178	IPI:IPI00879931.1	Gene_Symbol=SERPING1 cDNA FLJ78023, highly similar to Homo sapiens serine (or cysteine) proteinase inhibitor, clade G (C1inhibitor), member 1, (angioedema, hereditary) (SERPING1), mRNA	9606
30	33.82	33.82	40.4507696628571	IPI:IPI00296608.6	Gene_Symbol=C7 Complement component C7 precursor	9606	1.46145462989807	9.61782934609801E-05	1.18884325027466	1.32764887809753	0.00814611371606588	1.22688162326813	1.43703520298004	0.000119285883556586	1.18311929702759
31	33.4	33.4	38.1909549236298	IPI:IPI00828205.1	Gene_Symbol=IGHM IGHM protein	9606	0.671740174293518	0.174116581678391	1.84018433094025	0.349670559167862	0.00095542217604816	1.63848400115967	0.319453924894333	0.000873889366630465	1.69752776622772
32	33.26	33.26	39.8481965065002	IPI:IPI00292950.4	Gene_Symbol=SERPIND1 Serpin peptidase inhibitor, clade D (Heparin cofactor), member 1	9606	0.706464171409607	0.0124890506267548	1.30757689476013	0.843818187713623	0.0859952345490456	1.21530294418335	0.916351020336151	0.231355279684067	1.15645587444305
32	0	33.25	39.6793574094772	IPI:IPI00879573.1	Gene_Symbol=SERPIND1 Heparin cofactor 2 precursor	9606
33	33.15	33.41	42.8571432828903	IPI:IPI00745872.2	Gene_Symbol=ALB Isoform 1 of Serum albumin precursor	9606	0.520425736904144	2.7432170099928E-05	1.31646287441254	1.57855784893036	6.55368057778105E-06	1.19124102592468	0.546669006347656	2.56932004560895E-08	1.18749940395355
33	0	33.41	41.6267931461334	IPI:IPI00022434.4	Gene_Symbol=ALB Uncharacterized protein ALB	9606
34	33.05	33.05	35.7740581035614	IPI:IPI00298971.1	Gene_Symbol=VTN Vitronectin precursor	9606	0.792135238647461	0.00542683061212301	1.17438912391663	0.836517810821533	0.00204466283321381	1.11694884300232	0.962770581245422	0.415644139051437	1.09525752067566
35	32.86	32.86	51.7171740531921	IPI:IPI00745089.2	Gene_Symbol=A1BG alpha 1B-glycoprotein precursor	9606	0.983252704143524	0.828543663024902	1.16801249980927	0.852270245552063	0.0147080961614847	1.13578724861145	0.90740966796875	0.0679042190313339	1.11021173000336
35	0	32.86	51.7171740531921	IPI:IPI00022895.7	Gene_Symbol=A1BG Alpha-1B-glycoprotein precursor	9606
36	32.71	32.8	32.2003573179245	IPI:IPI00022395.1	Gene_Symbol=C9 Complement component C9 precursor	9606	1.64015650749207	0.000174986736965366	1.27574026584625	1.16395497322083	0.0638066828250885	1.17458248138428	1.32827353477478	0.000577743106987327	1.16710615158081
37	31	31	47.4114447832108	IPI:IPI00022431.1	Gene_Symbol=AHSG Alpha-2-HS-glycoprotein precursor	9606	0.819785594940186	0.0542255565524101	1.22436439990997	0.731598556041718	0.000118305841169786	1.16486620903015	0.896294772624969	0.0943545773625374	1.13744187355042
38	30.46	30.46	41.1405295133591	IPI:IPI00879231.1	Gene_Symbol=SERPINF2 Alpha-2-antiplasmin precursor	9606	1.04829478263855	0.545087337493896	1.16877865791321	0.978901028633118	0.785813212394714	1.17033553123474	1.11275470256805	0.068511500954628	1.1221889257431
38	0	30.46	40.8080816268921	IPI:IPI00029863.4	Gene_Symbol=SERPINF2 SERPINF2 protein	9606
39	29.2	29.2	54.3071150779724	IPI:IPI00021841.1	Gene_Symbol=APOA1 Apolipoprotein A-I precursor	9606	0.505214810371399	2.46740285092528E-07	1.2226437330246	1.12624061107635	0.18079873919487	1.19468998908997	0.738874316215515	0.00027882689028047	1.15906989574432
40	28.58	28.59	31.1235964298248	IPI:IPI00028413.8	Gene_Symbol=ITIH3 Isoform 1 of Inter-alpha-trypsin inhibitor heavy chain H3 precursor	9606	1.44592702388763	0.0111059499904513	1.32167720794678	1.11849451065063	0.23164975643158	1.20564222335815	1.27356767654419	0.0250637475401163	1.2331223487854
40	0	28.59	30.3611725568771	IPI:IPI00876950.1	Gene_Symbol=ITIH3 Isoform 2 of Inter-alpha-trypsin inhibitor heavy chain H3 precursor	9606
41	28.41	28.41	36.0465109348297	IPI:IPI00017696.1	Gene_Symbol=C1S Complement C1s subcomponent precursor	9606	1.06560182571411	0.514707863330841	1.21798098087311	1.01817166805267	0.846568822860718	1.2078572511673	1.10152721405029	0.265575766563416	1.19044148921967
41	0	26.41	35.0439876317978	IPI:IPI00749179.2	Gene_Symbol=C1S Uncharacterized protein C1S	9606
42	26.63	26.63	33.1428557634354	IPI:IPI00022371.1	Gene_Symbol=HRG Histidine-rich glycoprotein precursor	9606	0.488931655883789	8.08763215900399E-05	1.37621009349823	0.78542286157608	0.000573322817217559	1.13624572753906	0.71174293756485	0.00229532271623611	1.23120784759521
43	26.04	26.04	36.5482240915298	IPI:IPI00294395.1	Gene_Symbol=C8B Complement component C8 beta chain precursor	9606	0.931490123271942	0.564480304718018	1.28402316570282	0.993618905544281	0.919406652450562	1.13748943805695	1.00737118721008	0.921388030052185	1.16360926628113
44	26.04	26.04	35.0515455007553	IPI:IPI00032220.3	Gene_Symbol=AGT Angiotensinogen precursor	9606	0.714770197868347	0.000507978722453117	1.19476234912872	0.694159865379334	8.62610158947064E-06	1.15300631523132	0.739716768264771	7.68387781135971E-06	1.12381172180176
45	25.5	25.5	56.521737575531	IPI:IPI00298828.3	Gene_Symbol=APOH Beta-2-glycoprotein 1 precursor	9606	1.0481094121933	0.671104729175568	1.24658691883087	1.12147390842438	0.0904867053031921	1.14261782169342	1.25263643264771	0.000170873623574153	1.1187549829483
46	25.04	25.04	39.1080617904663	IPI:IPI00291867.3	Gene_Symbol=CFI Complement factor I precursor	9606	1.1077846288681	0.246536985039711	1.19425642490387	0.76139360666275	0.00547826942056417	1.20322692394257	0.956004858016968	0.612646996974945	1.19782316684723
46	0	23.04	36.8782162666321	IPI:IPI00872555.2	Gene_Symbol=CFI cDNA FLJ76262, highly similar to Homo sapiens I factor (complement) (IF), mRNA	9606
47	23.12	23.12	29.9187004566193	IPI:IPI00019581.1	Gene_Symbol=F12 Coagulation factor XII precursor	9606	0.762249410152435	0.00206780643202364	1.17758226394653	0.682621896266937	0.000139156269142404	1.19325757026672	0.741505742073059	4.96826723974664E-05	1.13584578037262
48	23.03	23.03	48.5029935836792	IPI:IPI00400826.1	Gene_Symbol=CLU clusterin isoform 1	9606	0.958219647407532	0.726362824440002	1.27859437465668	1.01676309108734	0.861495912075043	1.21185624599457	1.09623289108276	0.134977728128433	1.12967753410339
48	0	23.03	47.4387526512146	IPI:IPI00291262.3	Gene_Symbol=CLU Clusterin precursor	9606
48	0	23	46.2053567171097	IPI:IPI00795633.1	Gene_Symbol=CLU CLU	9606
49	22.96	22.96	32.9959511756897	IPI:IPI00386879.1	Gene_Symbol=IGHV3OR16-13;IGHA1 CDNA FLJ14473 fis, clone MAMMA1001080, highly similar to Homo sapiens SNC73 protein (SNC73) mRNA	9606
49	0.38	23.68	41.5821492671967	IPI:IPI00430842.3	Gene_Symbol=IGHV3OR16-13;IGHA1 IGHA1 protein	9606
49	0.01	21.12	34.4758063554764	IPI:IPI00744561.1	Gene_Symbol=IGHV3OR16-13;IGHA1 IGHA1 protein	9606
49	0	22.96	29.2089253664017	IPI:IPI00449920.1	Gene_Symbol=IGHV3OR16-13;IGHA1 CDNA FLJ90170 fis, clone MAMMA1000370, highly similar to Ig alpha-1 chain C region	9606
49	0	20.97	33.3992093801498	IPI:IPI00426060.3	Gene_Symbol=IGHV3OR16-13;IGHA1 Putative uncharacterized protein DKFZp686J11235 (Fragment)	9606
49	0	20.96	26.9776880741119	IPI:IPI00719233.1	Gene_Symbol=IGHV3OR16-13;IGHA1 IGHA1 protein	9606
49	0	20.96	26.284584403038	IPI:IPI00423460.3	Gene_Symbol=IGHV3OR16-13;IGHA1 Putative uncharacterized protein DKFZp686G21220 (Fragment)	9606
50	22.24	22.24	66.3829803466797	IPI:IPI00761125.2	Gene_Symbol=IGKC IGKC protein	9606	0.984552085399628	0.960862040519714	3.35146570205688	0.632554888725281	0.229133516550064	3.16297507286072	0.286909639835358	0.0280567575246096	2.50776410102844
50	0	22.08	74.0425527095795	IPI:IPI00784985.1	Gene_Symbol=IGK@ IGK@ protein	9606
51	22.11	22.14	28.526645898819	IPI:IPI00654888.4	Gene_Symbol=KLKB1 Plasma kallikrein precursor	9606	0.699423611164093	0.0118369534611702	1.31019508838654	0.898068070411682	0.244297191500664	1.20487952232361	1.02448987960815	0.667412042617798	1.12211203575134
52	21.69	21.69	34.2148751020432	IPI:IPI00020996.3	Gene_Symbol=IGFALS Insulin-like growth factor-binding protein complex acid labile chain precursor	9606	0.667656064033508	0.0120568349957466	1.35618317127228	1.00006711483002	1	1.25621461868286	1.03845191001892	0.78993284702301	1.33758091926575
53	21.28	21.28	78.8944721221924	IPI:IPI00480192.1	Gene_Symbol=RBP4 Retinol binding protein 4, plasma	9606	1.31457674503326	0.0109612373635173	1.23040986061096	1.4297981262207	4.02111663788673E-06	1.14588177204132	1.54752910137177	2.02034274726648E-11	1.10225856304169
53	0	21.28	77.1144270896912	IPI:IPI00022420.3	Gene_Symbol=RBP4 Plasma retinol-binding protein precursor	9606
53	0	21.28	72.361809015274	IPI:IPI00844536.2	Gene_Symbol=RBP4 Uncharacterized protein RBP4	9606
54	21.08	23.01	38.1733030080795	IPI:IPI00328609.3	Gene_Symbol=SERPINA4 Kallistatin precursor	9606	0.751259922981262	0.0172709114849567	1.25705564022064	1.17430198192596	0.0938000530004501	1.21045422554016	1.31046330928802	0.00810256414115429	1.20966577529907
55	20.15	20.15	44.2060083150864	IPI:IPI00829626.1	Gene_Symbol=IGL@ IGL@ protein	9606	2.37121343612671	0.0114048253744841	1.71738338470459	1.00955307483673	0.938954412937164	1.38239288330078	0.56127393245697	0.0078749256208539	1.38435018062592
55	0.01	18.16	45.064377784729	IPI:IPI00550162.2	Gene_Symbol=IGLV3-25 IGLV3-25 protein	9606
56	19.94	20.52	27.5265961885452	IPI:IPI00303963.1	Gene_Symbol=C2 Complement C2 precursor (Fragment)	9606	1.11487376689911	0.121439382433891	1.15112900733948	1.012371301651	0.867502808570862	1.16491532325745	1.13165616989136	0.0949377939105034	1.1588488817215
57	19.43	19.49	39.2123281955719	IPI:IPI00011252.1	Gene_Symbol=C8A Complement component C8 alpha chain precursor	9606	0.80406653881073	0.0416173562407494	1.23246967792511	0.836003243923187	0.0267943199723959	1.16936492919922	1.01384818553925	0.839868724346161	1.15007853507996
58	17.82	17.82	36.331570148468	IPI:IPI00645849.1	Gene_Symbol=ECM1 Extracellular matrix protein 1	9606	0.8827103972435	0.474548995494843	1.44517242908478	1.04218995571136	0.747766315937042	1.31472408771515	1.09917759895325	0.398937493562698	1.26564764976501
58	0	17.82	36.2962961196899	IPI:IPI00003351.2	Gene_Symbol=ECM1 Extracellular matrix protein 1 precursor	9606
59	17.52	17.52	39.4618839025497	IPI:IPI00022391.1	Gene_Symbol=APCS Serum amyloid P-component precursor	9606	0.880204796791077	0.49158301949501	1.45650410652161	0.90791118144989	0.51527726650238	1.35135638713837	1.05441653728485	0.589224278926849	1.22050046920776
60	16.4	16.4	32.8358203172684	IPI:IPI00022429.3	Gene_Symbol=ORM1 Alpha-1-acid glycoprotein 1 precursor	9606	3.76815390586853	9.65181925494107E-07	1.39376270771027	1.87812685966492	0.000170977378729731	1.2992502450943	1.6240496635437	0.000616399978753179	1.2632098197937
61	16.34	16.34	55.9171617031097	IPI:IPI00020986.2	Gene_Symbol=LUM Lumican precursor	9606	0.952613055706024	0.526075541973114	1.17145204544067	1.09777653217316	0.169350281357765	1.14698922634125	1.1465585231781	0.0351033769547939	1.13431990146637
62	16.05	16.06	37.5598073005676	IPI:IPI00006114.4	Gene_Symbol=SERPINF1 Pigment epithelium-derived factor precursor	9606	0.885980606079102	0.276402145624161	1.2587925195694	0.936614096164703	0.593455135822296	1.29492127895355	1.02573502063751	0.646460652351379	1.12399518489838
63	15.37	15.37	31.8181812763214	IPI:IPI00553177.1	Gene_Symbol=SERPINA1 Isoform 1 of Alpha-1-antitrypsin precursor	9606	1.06127381324768	0.67788153886795	1.35584366321564	1.76938700675964	0.000959294673521072	1.33163726329803	1.15307545661926	0.261065512895584	1.30100238323212
64	15.32	17.32	26.0240972042084	IPI:IPI00292946.1	Gene_Symbol=SERPINA7 Thyroxine-binding globulin precursor	9606	1.14204931259155	0.308242619037628	1.30579841136932	0.909828722476959	0.42318195104599	1.2750141620636	1.03271162509918	0.750329256057739	1.23368036746979
65	15.21	15.21	36.4583343267441	IPI:IPI00163207.1	Gene_Symbol=PGLYRP2 Isoform 1 of N-acetylmuramoyl-L-alanine amidase precursor	9606	0.680896401405334	0.0192804969847202	1.3635448217392	0.936227262020111	0.611271142959595	1.31431078910828	1.09325444698334	0.525213181972504	1.34309446811676
65	0	15.07	33.1230282783508	IPI:IPI00394992.1	Gene_Symbol=PGLYRP2 Isoform 2 of N-acetylmuramoyl-L-alanine amidase precursor	9606
66	14.22	14.22	55.4455459117889	IPI:IPI00011261.2	Gene_Symbol=C8G Complement component C8 gamma chain precursor	9606	1.01378571987152	0.931584894657135	1.40537190437317	1.05046093463898	0.786009609699249	1.47160911560059	1.18915987014771	0.282236963510513	1.39836430549622
67	13.86	25.84	38.8655453920364	IPI:IPI00784998.1	Gene_Symbol=- Putative uncharacterized protein DKFZp686M24218	9606	1.0068736076355	0.982955574989319	3.39617705345154	0.592832326889038	0.0738554075360298	1.91145694255829	0.506449103355408	0.312689304351807	8.91423892974854
68	12.47	12.47	46.5346544981003	IPI:IPI00009028.1	Gene_Symbol=CLEC3B Tetranectin precursor	9606	0.671739757061005	0.180688306689262	1.86947345733643	0.815052092075348	0.433556884527206	1.7717627286911	0.852206349372864	0.538732469081879	1.77588498592377
69	12.21	12.21	13.3659899234772	IPI:IPI00027235.1	Gene_Symbol=ATRN Isoform 1 of Attractin precursor	9606	0.893586933612823	0.209521219134331	1.20720672607422	0.94011926651001	0.631466031074524	1.32490384578705	1.04844176769257	0.682179629802704	1.28778946399689
69	0	12.21	13.9150947332382	IPI:IPI00162735.3	Gene_Symbol=ATRN Isoform 2 of Attractin precursor	9606
69	0	12.19	9.66789647936821	IPI:IPI00218460.6	Gene_Symbol=ATRN Isoform 3 of Attractin precursor	9606
70	12.02	37.48	25.3711193799973	IPI:IPI00025426.2	Gene_Symbol=PZP Pregnancy zone protein precursor	9606	0.408111691474915	0.00652817776426673	1.76256275177002	0.311886817216873	0.00568918697535992	2.05033493041992	0.265297412872314	0.000923804182093591	1.82093060016632
71	11.95	11.95	36.5671634674072	IPI:IPI00023019.1	Gene_Symbol=SHBG Isoform 1 of Sex hormone-binding globulin precursor	9606	0.742371439933777	0.0424766391515732	1.328329205513	0.833705842494965	0.095726378262043	1.25279378890991	0.991349279880524	0.939830243587494	1.31015563011169
72	11.47	11.47	51.0869562625885	IPI:IPI00855916.1	Gene_Symbol=- Transthyretin	9606	0.493766695261002	0.0115419439971447	1.69228112697601	3.57605600357056	1.60508965060119E-12	1.19770503044128	1.28741633892059	0.0280976630747318	1.24953579902649
72	0	11.47	61.224490404129	IPI:IPI00022432.1	Gene_Symbol=TTR Transthyretin precursor	9606
73	11.42	11.42	28.9772719144821	IPI:IPI00022426.1	Gene_Symbol=AMBP AMBP protein precursor	9606	1.0651832818985	0.624055981636047	1.29816854000092	1.05881178379059	0.457399696111679	1.16802191734314	1.17160201072693	0.107929773628712	1.21568167209625
74	10.3	10.3	20.3056767582893	IPI:IPI00010295.1	Gene_Symbol=CPN1 Carboxypeptidase N catalytic chain precursor	9606	1.04722833633423	0.606213629245758	1.23081076145172	1.04721653461456	0.724521934986115	1.3574686050415	1.19625532627106	0.303673923015594	1.47678017616272
75	10.13	10.13	19.5238098502159	IPI:IPI00299503.2	Gene_Symbol=GPLD1 Isoform 1 of Phosphatidylinositol-glycan-specific phospholipase D precursor	9606	0.851720809936523	0.624511778354645	2.06920957565308	1.21555709838867	0.27986353635788	1.46817946434021	1.1677942276001	0.493331581354141	1.63464462757111
76	9.61	9.65	21.1055278778076	IPI:IPI00021727.1	Gene_Symbol=C4BPA C4b-binding protein alpha chain precursor	9606	0.833521068096161	0.253109097480774	1.40632450580597	0.918680846691132	0.666641414165497	1.54872286319733	0.893399119377136	0.564206779003143	1.54064536094666
77	9.23	9.23	69.3877577781677	IPI:IPI00654755.3	Gene_Symbol=HBB Hemoglobin subunit beta	9606	0.798097610473633	0.377276480197906	1.7443300485611	1.77814555168152	0.00171641400083899	1.3330374956131	0.857133746147156	0.232924267649651	1.32211029529572
78	8.9	8.9	18.472221493721	IPI:IPI00873445.1	Gene_Symbol=PROS1 80 kDa protein	9606	0.736018300056458	0.126375317573547	1.50609517097473	0.892364263534546	0.230797871947289	1.21999454498291	0.925673961639404	0.672664225101471	1.48497807979584
78	0	8.89	13.9053255319595	IPI:IPI00294004.1	Gene_Symbol=PROS1 Vitamin K-dependent protein S precursor	9606
78	0	7.18	14.128440618515	IPI:IPI00878131.1	Gene_Symbol=PROS1 PS24	9606
79	8.73	8.73	25.6338030099869	IPI:IPI00218732.3	Gene_Symbol=PON1 Serum paraoxonase/arylesterase 1	9606	0.52851939201355	9.2844114988111E-05	1.28132259845734	0.711846649646759	0.00459211738780141	1.23970448970795	0.765413880348206	0.0705201253294945	1.34060561656952
80	8.67	8.67	34.5132738351822	IPI:IPI00026199.1	Gene_Symbol=GPX3 Glutathione peroxidase 3 precursor	9606	1.08156883716583	0.707009971141815	1.59063696861267	1.51713848114014	0.111267730593681	1.71092391014099	1.41958737373352	0.100304767489433	1.54488253593445
81	8.66	8.66	18.6234816908836	IPI:IPI00011694.1	Gene_Symbol=PRSS1 Trypsin-1 precursor	9606	1.06431496143341			0.768175959587097			0.948346436023712
82	8.37	8.37	27.0491808652878	IPI:IPI00019576.1	Gene_Symbol=F10 Coagulation factor X precursor	9606	1.29051685333252	0.0263119656592608	1.21910166740417	1.00115787982941	0.992789924144745	1.45555877685547	0.857349932193756	0.524266183376312	1.97676038742065
83	8.35	8.35	44.3661957979202	IPI:IPI00410714.5	Gene_Symbol=HBA2;HBA1 Hemoglobin subunit alpha	9606	0.48837149143219	0.00287244189530611	1.491814494133	1.72218573093414	0.00636106543242931	1.41596555709839	0.881551027297974	0.262008279561996	1.26910138130188
83	0	8.35	41.5492951869965	IPI:IPI00853068.1	Gene_Symbol=HBA2;HBA1 Alpha 2 globin variant (Fragment)	9606
84	8.34	8.34	27.7056276798248	IPI:IPI00643948.2	Gene_Symbol=C1QB Complement component 1, q subcomponent, B chain	9606	1.17079126834869	0.281827837228775	1.35119521617889	1.00071823596954	0.995144069194794	1.28253579139709	1.05689406394958	0.444467693567276	1.16200113296509
84	0	8.34	25.2964437007904	IPI:IPI00477992.1	Gene_Symbol=C1QB complement component 1, q subcomponent, B chain precursor	9606
85	8.26	8.26	23.7903222441673	IPI:IPI00004373.1	Gene_Symbol=MBL2 Mannose-binding protein C precursor	9606	1.30525159835815	0.223799377679825	1.63793754577637	1.19925892353058	0.395060420036316	1.65256321430206	1.27255201339722	0.0301163922995329	1.2294807434082
86	7.98	8.2	16.2303671240807	IPI:IPI00743766.2	Gene_Symbol=FETUB Fetuin-B precursor	9606	0.918695569038391	0.719472408294678	1.67786312103271	0.821950852870941	0.272254228591919	1.46118938922882	0.864656329154968	0.356185525655746	1.40246212482452
86	0	6.2	14.7826090455055	IPI:IPI00552199.3	Gene_Symbol=FETUB GUGU beta form	9606
87	7.88	41.56	43.9232409000397	IPI:IPI00448938.1	Gene_Symbol=IGHG1 IGHG1 protein	9606	1.27199149131775			0.779789805412292			0.56345522403717
88	7.39	7.39	37.3333334922791	IPI:IPI00029260.2	Gene_Symbol=CD14 Monocyte differentiation antigen CD14 precursor	9606	0.865171074867249	0.664861381053925	2.17769384384155	0.885830998420715	0.643450021743774	1.83853483200073	1.25747668743134	0.361894309520721	1.7650580406189
89	6.7	6.7	29.4520556926727	IPI:IPI00032293.1	Gene_Symbol=CST3 Cystatin-C precursor	9606	1.72715413570404	0.0199712309986353	1.46631157398224	1.48985886573792	0.0321510471403599	1.3971494436264	1.67927539348602	0.0817392393946648	1.89491093158722
90	6.55	6.55	27.4590164422989	IPI:IPI00020019.1	Gene_Symbol=ADIPOQ Adiponectin precursor	9606	1.75574719905853	0.0587598383426666	1.80050206184387	1.59194922447205	0.101235739886761	1.77525520324707	1.32813894748688	0.0891794934868813	1.39918458461761
91	6.38	6.38	7.90009275078774	IPI:IPI00242956.4	Gene_Symbol=FCGBP IgGFc-binding protein precursor	9606	1.45513248443604	0.372185617685318	3.12812829017639	0.986781716346741	0.95003753900528	1.86327219009399	0.951947271823883	0.885766923427582	2.72632479667664
91	0	6.38	8.56677517294884	IPI:IPI00788189.1	Gene_Symbol=FCGBP similar to Fc fragment of IgG binding protein	9606
92	6.32	10	17.4537986516953	IPI:IPI00009793.3	Gene_Symbol=C1RL Complement C1r-like protein	9606	1.18917870521545	0.0932072475552559	1.27773988246918	0.853447616100311	0.246637672185898	1.52331578731537	0.811595499515533	0.587917804718018	4.07312488555908
92	0	10	17.5799086689949	IPI:IPI00872573.1	Gene_Symbol=C1RL 48 kDa protein	9606
92	0	10	17.5799086689949	IPI:IPI00795055.1	Gene_Symbol=C1RL CDNA FLJ14022 fis, clone HEMBA1003538, weakly similar to COMPLEMENT C1R COMPONENT	9606
93	6.15	6.15	13.9183059334755	IPI:IPI00007240.2	Gene_Symbol=F13B Coagulation factor XIII B chain precursor	9606	0.733664751052856	0.0674694553017616	1.42062723636627	1.08531928062439	0.705375969409943	1.87059152126312	1.20826685428619	0.0287244562059641	1.16411197185516
94	6.15	6.15	14.6938771009445	IPI:IPI00022394.2	Gene_Symbol=C1QC Complement C1q subcomponent subunit C precursor	9606	0.887113690376282	0.322558969259262	1.29952704906464	0.787108600139618	0.120381191372871	1.37382090091705	1.17082214355469	0.126215681433678	1.23744833469391
95	6.1	6.1	16.5484637022018	IPI:IPI00329775.7	Gene_Symbol=CPB2 Isoform 1 of Carboxypeptidase B2 precursor	9606	0.672337055206299	0.00782602746039629	1.25002527236938	0.849706292152405	0.059511449187994	1.18924677371979	0.93673038482666	0.779141366481781	1.83098304271698
95	0	4.1	11.1111111938953	IPI:IPI00293057.5	Gene_Symbol=CPB2 Isoform 2 of Carboxypeptidase B2 precursor	9606
96	6.05	6.63	13.5714292526245	IPI:IPI00746623.2	Gene_Symbol=HABP2 Hyaluronan-binding protein 2 precursor	9606	0.839188992977142	0.465421289205551	1.69465446472168	0.930635452270508	0.686868190765381	1.48659348487854	0.823788046836853	0.210071370005608	1.38819551467896
97	6.05	6.08	22.8187918663025	IPI:IPI00166729.4	Gene_Symbol=AZGP1 alpha-2-glycoprotein 1, zinc	9606	0.915697515010834	0.79191666841507	2.64366483688354	1.45694625377655	0.197275161743164	2.06528377532959	1.27634024620056	0.348700284957886	2.01517200469971
97	0.03	4.1	24.285714328289	IPI:IPI00871596.1	Gene_Symbol=AZGP1 Uncharacterized protein AZGP1 (Fragment)	9606
98	6.03	12.15	45.9227472543716	IPI:IPI00829640.1	Gene_Symbol=IGL@ IGL@ protein	9606	1.5281069278717	0.0332736074924469	1.45827317237854	0.699339389801025	0.143110260367393	1.68129503726959	0.480425089597702	0.0473099462687969	2.05668020248413
98	0.02	12.15	33.7606847286224	IPI:IPI00784589.1	Gene_Symbol=- Putative uncharacterized protein DKFZp781M0386	9606
98	0	12.16	35.4700863361359	IPI:IPI00719373.1	Gene_Symbol=IGL@ IGL@ protein	9606
98	0	12.13	33.8983058929443	IPI:IPI00785164.1	Gene_Symbol=- Putative uncharacterized protein	9606
98	0	12.13	34.042552113533	IPI:IPI00784627.1	Gene_Symbol=- Putative uncharacterized protein	9606
98	0	12.13	34.042552113533	IPI:IPI00745660.2	Gene_Symbol=IGL@ IGL@ protein	9606
98	0	12.13	30.9012889862061	IPI:IPI00852577.1	Gene_Symbol=IGLC1 IGLC1 protein	9606
98	0	12.13	30.5084735155106	IPI:IPI00784983.1	Gene_Symbol=- Putative uncharacterized protein	9606
98	0	12.13	30.5084735155106	IPI:IPI00784713.1	Gene_Symbol=- Putative uncharacterized protein	9606
99	6.03	6.95	7.8387625515461	IPI:IPI00179357.2	Gene_Symbol=TTN Isoform 7 of Titin	9606	0.838119387626648	0.463451862335205	1.63099706172943	0.881968080997467	0.639051079750061	1.72583949565887	0.91035658121109	0.699215352535248	1.64322936534882
99	0.01	6.93	7.88420289754868	IPI:IPI00759542.1	Gene_Symbol=TTN Isoform 8 of Titin	9606
99	0.01	6.93	7.87481814622879	IPI:IPI00759754.1	Gene_Symbol=TTN Isoform 1 of Titin	9606
99	0.01	6.93	7.86969438195229	IPI:IPI00023283.3	Gene_Symbol=TTN Isoform 2 of Titin	9606
99	0.01	6.9	7.84802436828613	IPI:IPI00759613.1	Gene_Symbol=TTN Isoform 5 of Titin	9606
99	0.01	4.86	8.07212889194489	IPI:IPI00375499.2	Gene_Symbol=TTN titin isoform novex-2	9606
99	0.01	4.84	8.08103233575821	IPI:IPI00375498.2	Gene_Symbol=TTN titin isoform novex-1	9606
99	0.01	4.83	7.95513615012169	IPI:IPI00455173.4	Gene_Symbol=TTN Isoform 3 of Titin	9606
99	0	6.92	7.94961526989937	IPI:IPI00749039.2	Gene_Symbol=TTN titin isoform N2-A	9606
99	0	6.92	7.80983716249466	IPI:IPI00759637.1	Gene_Symbol=TTN Isoform 4 of Titin	9606
99	0	4.62	8.19984376430511	IPI:IPI00412307.8	Gene_Symbol=TTN 2268 kDa protein	9606
100	6.01	6.01	18.065433204174	IPI:IPI00296534.1	Gene_Symbol=FBLN1 Isoform D of Fibulin-1 precursor	9606	0.877114355564117	0.734885215759277	4.267258644104	1.47956550121307	0.31525993347168	3.55601668357849	1.64202129840851	0.112239040434361	2.18669652938843
100	0	4.01	16.7852059006691	IPI:IPI00218803.2	Gene_Symbol=FBLN1 Isoform B of Fibulin-1 precursor	9606
101	6	6	8.70229005813599	IPI:IPI00029193.1	Gene_Symbol=HGFAC Hepatocyte growth factor activator precursor	9606	1.02119421958923	0.833631455898285	1.45968675613403	1.17298293113708	0.429185569286346	2.01033663749695	1.14433348178864	0.458248466253281	1.88979184627533
102	5.89	5.89	18.75	IPI:IPI00022389.1	Gene_Symbol=CRP Isoform 1 of C-reactive protein precursor	9606	2.54874229431152	0.136754810810089	4.36818170547485	1.28570592403412	0.340075045824051	2.02719759941101	1.00215756893158	0.990244150161743	1.67675948143005
102	0	3.89	31.3725501298904	IPI:IPI00642842.1	Gene_Symbol=CRP C-reactive protein, pentraxin-related	9606
102	0	3.89	35.1648360490799	IPI:IPI00218876.3	Gene_Symbol=CRP Isoform 2 of C-reactive protein precursor	9606
103	5.7	5.7	13.0232557654381	IPI:IPI00021304.1	Gene_Symbol=KRT2 Keratin, type II cytoskeletal 2 epidermal	9606	0.780445098876953	0.554811239242554	4.55887842178345	0.994581580162048	0.980140388011932	2.29850172996521	0.75790399312973	0.238343179225922	2.04939889907837
104	5.58	5.58	9.67627167701721	IPI:IPI00788786.1	Gene_Symbol=VWF 309 kDa protein	9606	2.76342344284058	0.00104188453406096	1.4679764509201	1.40673232078552	0.0792240798473358	1.49041843414307	1.05078160762787	0.664295494556427	1.31834471225739
104	0	5.58	9.88268777728081	IPI:IPI00023014.1	Gene_Symbol=VWF von Willebrand factor precursor	9606
105	5.54	20.99	59.8455607891083	IPI:IPI00844156.2	Gene_Symbol=SERPINC1 SERPINC1 protein	9606	0.594401657581329	0.00129617482889444	1.34014534950256	1.00876760482788	0.916544079780579	1.18626022338867	1.14409244060516	0.0918266773223877	1.17160904407501
106	5.52	5.86	12.9144847393036	IPI:IPI00163446.3	Gene_Symbol=IGHD IGHD protein	9606	0.831058204174042	0.418048232793808	1.87515735626221	0.495024502277374	0.0120431929826736	1.50595808029175	0.540961384773254	0.143654137849808	2.6997401714325
106	0	4.49	8.68055522441864	IPI:IPI00418422.3	Gene_Symbol=IGHD IGHD protein	9606
106	0	3.52	7.88381770253181	IPI:IPI00829636.1	Gene_Symbol=IGHD FLJ00382 protein (Fragment)	9606
107	5.39	5.62	34.8837196826935	IPI:IPI00385253.1	Gene_Symbol=- Ig kappa chain V-III region CLL precursor	9606	0.879626274108887	0.753044784069061	2.87616086006165	0.541242182254791	0.0187011677771807	1.56135439872742	0.393320620059967	0.00188719667494297	1.42702090740204
107	0	5.39	34.4827592372894	IPI:IPI00549330.4	Gene_Symbol=IGKV3D-15 Myosin-reactive immunoglobulin light chain variable region	9606
107	0	5.23	35.7798159122467	IPI:IPI00384401.1	Gene_Symbol=- Myosin-reactive immunoglobulin kappa chain variable region (Fragment)	9606
107	0	3.62	24.7706428170204	IPI:IPI00387119.1	Gene_Symbol=- Ig kappa chain V-III region POM	9606
107	0	3.39	17.0542642474175	IPI:IPI00024138.4	Gene_Symbol=- Uncharacterized protein ENSP00000374816	9606
108	5.28	5.28	21.3333338499069	IPI:IPI00021440.1	Gene_Symbol=ACTG1;PSPHL Actin, cytoplasmic 2	9606	1.85828912258148	0.0271612908691168	1.62774252891541	1.15045142173767	0.70398622751236	2.90552473068237	1.57881653308868	0.0862820148468018	1.78062009811401
108	0	5.28	21.3333338499069	IPI:IPI00021439.1	Gene_Symbol=ACTB Actin, cytoplasmic 1	9606
108	0	3.75	8.77192988991737	IPI:IPI00878173.1	Gene_Symbol=ACTA1 Actin, alpha 1, skeletal muscle	9606
108	0	3.75	10.3806227445602	IPI:IPI00514530.5	Gene_Symbol=ACTA1 Uncharacterized protein ACTA1	9606
108	0	3.75	11.8110239505768	IPI:IPI00414057.3	Gene_Symbol=ACTA1 Actin alpha 1 skeletal muscle protein	9606
108	0	3.75	7.97872319817543	IPI:IPI00025416.3	Gene_Symbol=ACTG2 Actin, gamma-enteric smooth muscle	9606
108	0	3.75	7.95755982398987	IPI:IPI00023006.1	Gene_Symbol=ACTC1 Actin, alpha cardiac muscle 1	9606
108	0	3.75	7.95755982398987	IPI:IPI00021428.1	Gene_Symbol=ACTA1 Actin, alpha skeletal muscle	9606
108	0	3.75	7.95755982398987	IPI:IPI00008603.1	Gene_Symbol=ACTA2 Actin, aortic smooth muscle	9606
108	0	3.7	27.3972600698471	IPI:IPI00796881.1	Gene_Symbol=ACTG1;PSPHL 16 kDa protein	9606
108	0	3.7	20.2020198106766	IPI:IPI00790339.1	Gene_Symbol=ACTG1;PSPHL 22 kDa protein	9606
108	0	3.7	14.5695358514786	IPI:IPI00645534.1	Gene_Symbol=ACTA2 Actin, alpha 2, smooth muscle, aorta	9606
109	5.23	38.27	47.7842003107071	IPI:IPI00784894.1	Gene_Symbol=- Putative uncharacterized protein	9606	1.82387053966522	0.0423192717134953	1.75360763072968	0.943590879440308	0.587397158145905	1.35657966136932	0.51154100894928	0.0786640867590904	2.25369787216187
109	0.04	34.32	50.2879083156586	IPI:IPI00472345.1	Gene_Symbol=IGHG3 IGHG3 protein	9606
109	0	38.27	45.9459453821182	IPI:IPI00418153.1	Gene_Symbol=IGHM Putative uncharacterized protein DKFZp686I15212	9606
109	0	32.27	54.2600870132446	IPI:IPI00829850.1	Gene_Symbol=IGHG3 Protein	9606
109	0	32.27	47.5442051887512	IPI:IPI00168728.1	Gene_Symbol=IGHM FLJ00385 protein (Fragment)	9606
109	0	32.27	56.7723333835602	IPI:IPI00829940.1	Gene_Symbol=IGHG3 Uncharacterized protein IGHG3 (Fragment)	9606
109	0	32.27	58.5635364055634	IPI:IPI00829716.1	Gene_Symbol=IGHG3 Uncharacterized protein IGHG3 (Fragment)	9606
109	0	32.27	60.2122008800507	IPI:IPI00827754.2	Gene_Symbol=IGHG3 C gamma 3	9606
109	0	27.93	56.7796587944031	IPI:IPI00830033.1	Gene_Symbol=IGHM Full-length cDNA clone CS0DI019YF20 of Placenta of Homo sapiens (Fragment)	9606
110	5	5	16.5137618780136	IPI:IPI00738433.1	Gene_Symbol=CPN2 similar to Carboxypeptidase N subunit 2 precursor	9606	1.14877033233643	0.787695586681366	6.97533416748047	1.38564813137054	0.236194297671318	2.31321573257446	1.05723071098328	0.592161059379578	1.4609671831131
110	0	4.2	14.862385392189	IPI:IPI00479116.1	Gene_Symbol=CPN2 Carboxypeptidase N subunit 2 precursor	9606
111	4.99	4.99	12.408758699894	IPI:IPI00847381.1	Gene_Symbol=SEPP1 selenoprotein P isoform 2	9606	0.871685206890106	0.270441442728043	1.34762346744537	1.11826610565186	0.421830296516418	1.41492140293121	1.18525040149689	0.0117305647581816	1.11330258846283
111	0	4.99	13.3858263492584	IPI:IPI00029061.2	Gene_Symbol=SEPP1 Selenoprotein P precursor	9606
112	4.94	4.96	23.2848227024078	IPI:IPI00032311.4	Gene_Symbol=LBP Lipopolysaccharide-binding protein precursor	9606	3.21521830558777	0.00247066235169768	1.61317777633667	1.51520299911499	0.224155440926552	2.23204278945923	1.37074506282806	0.0868095308542252	1.47342026233673
113	4.88	4.89	30.3747534751892	IPI:IPI00064667.4	Gene_Symbol=CNDP1 Beta-Ala-His dipeptidase precursor	9606	1.12473785877228	0.591815948486328	1.7519394159317	1.01296591758728	0.965301036834717	2.16548776626587	1.02040600776672	0.944678783416748	2.13696312904358
114	4.79	4.79	16.1383286118507	IPI:IPI00022417.4	Gene_Symbol=LRG1 Leucine-rich alpha-2-glycoprotein precursor	9606	2.43773984909058	0.078555203974247	2.94319558143616	1.21239244937897	0.532833158969879	2.39182114601135	1.07381355762482	0.842500269412994	2.84854125976563
115	4.75	4.75	32.5670510530472	IPI:IPI00215983.3	Gene_Symbol=CA1 Carbonic anhydrase 1	9606	1.57202553749084	0.520650148391724	460.940612792969	1.02375447750092	0.948282241821289	39.0085563659668	0.79476124048233	0.307383954524994	4.61850452423096
116	4.43	4.65	29.347825050354	IPI:IPI00220327.3	Gene_Symbol=KRT1 Keratin, type II cytoskeletal 1	9606	0.530307829380035	0.0430974364280701	1.81697714328766	0.541735827922821	0.00902256090193987	1.37980270385742	0.74349844455719	0.452606499195099	2.99068903923035
117	4.4	5.12	44.8275864124298	IPI:IPI00829956.1	Gene_Symbol=- Rheumatoid factor C6 light chain (Fragment)	9606
117	0	4.87	33.8983058929443	IPI:IPI00829912.1	Gene_Symbol=IGKV1-5 Ig kappa chain V-I region HK102 precursor	9606
117	0	4.55	32.4074059724808	IPI:IPI00387026.1	Gene_Symbol=- Ig kappa chain V-I region EU	9606
118	4.38	4.38	32.5791865587235	IPI:IPI00844400.1	Gene_Symbol=C1QA 23 kDa protein	9606	1.42435383796692	0.00590239139273763	1.23090136051178	1.21175742149353	0.233225852251053	1.4255702495575	1.03887939453125	0.679244637489319	1.2397403717041
118	0	4.38	29.387754201889	IPI:IPI00022392.1	Gene_Symbol=C1QA Complement C1q subcomponent subunit A precursor	9606
119	4.36	4.36	10.2167181670666	IPI:IPI00016334.2	Gene_Symbol=MCAM Isoform 1 of Cell surface glycoprotein MUC18 precursor	9606	1.01325619220734	0.935783565044403	1.86392533779144	0.638556003570557	0.514753103256226	11.6958103179932	0.730466961860657	0.612796306610107	9.73259925842285
120	4.29	4.29	12.8415301442146	IPI:IPI00884176.1	Gene_Symbol=F13A1 coagulation factor XIII A1 subunit precursor	9606	0.607965469360352	0.00436871079728007	1.32912969589233	1.09942960739136	0.46517413854599	1.33676934242249	0.907862603664398	0.19964699447155	1.17518401145935
120	0	4.29	12.8415301442146	IPI:IPI00297550.8	Gene_Symbol=F13A1 Coagulation factor XIII A chain precursor	9606
121	4.05	4.05	15.7894730567932	IPI:IPI00008494.4	Gene_Symbol=ICAM1 Intercellular adhesion molecule 1 precursor	9606	1.57439112663269	0.201016187667847	2.42177152633667	1.15709173679352	0.594163775444031	2.18423199653625	0.862475156784058	0.508516073226929	1.87570858001709
121	0	4.04	12.9166662693024	IPI:IPI00642425.1	Gene_Symbol=ICAM1 Cell surface glycoprotein	9606
122	4.03	6.12	9.98201444745064	IPI:IPI00478809.3	Gene_Symbol=F5 Coagulation factor V precursor	9606	0.85210508108139	0.7383713722229	4.01425695419312	1.29961216449738	0.310176700353622	1.98271238803864	1.22141408920288	0.55624920129776	2.62187767028809
122	0	6.12	9.9596232175827	IPI:IPI00022937.4	Gene_Symbol=F5 Coagulation factor V	9606
123	4.03	4.03	18.1818187236786	IPI:IPI00007199.4	Gene_Symbol=SERPINA10 Protein Z-dependent protease inhibitor precursor	9606	0.79030179977417	0.735931634902954	13.6728782653809	0.630024313926697	0.0594074316322804	1.66102707386017	0.978846669197083	0.964199483394623	6.14679193496704
124	4.02	4.03	14.8594379425049	IPI:IPI00003590.2	Gene_Symbol=QSOX1 Isoform 1 of Sulfhydryl oxidase 1 precursor	9606	1.78165638446808	0.052488774061203	1.79940724372864	1.31197071075439	0.458623349666595	2.50933408737183	1.26552653312683	0.372687309980392	1.91912615299225
124	0	2.03	10.5960257351398	IPI:IPI00872013.1	Gene_Symbol=QSOX1 Uncharacterized protein QSOX1	9606
124	0	2.03	10.5960257351398	IPI:IPI00465016.7	Gene_Symbol=QSOX1 Isoform 2 of Sulfhydryl oxidase 1 precursor	9606
125	3.83	3.9	15.8249154686928	IPI:IPI00556155.2	Gene_Symbol=IGFBP3 insulin-like growth factor binding protein 3 isoform a precursor	9606	0.691881477832794	0.180831700563431	1.83911550045013	1.0128356218338	0.969816982746124	2.28086113929749	1.16122531890869	0.434978514909744	1.57304584980011
125	0	3.9	16.1512032151222	IPI:IPI00018305.4	Gene_Symbol=IGFBP3 Insulin-like growth factor-binding protein 3 precursor	9606
125	0	3.81	11.6935476660728	IPI:IPI00855835.1	Gene_Symbol=- Insulin-like growth factor binding protein 3 isoform b	9606
126	3.54	3.54	18.0555552244186	IPI:IPI00419744.4	Gene_Symbol=FCN3 Isoform 2 of Ficolin-3 precursor	9606	0.928768873214722	0.566287159919739	1.3890153169632	1	1	1.7916225194931	0.945562064647675	0.656252980232239	1.38220775127411
126	0	3.54	17.3913046717644	IPI:IPI00293925.2	Gene_Symbol=FCN3 Isoform 1 of Ficolin-3 precursor	9606
127	3.52	3.52	15.8415839076042	IPI:IPI00868938.1	Gene_Symbol=- Beta-2-microglobulin	9606	1.80420398712158	0.0202171877026558	1.51467716693878	1.32247316837311	0.185301527380943	1.68086779117584	1.46467363834381	0.0401909090578556	1.41824686527252
127	0	3.52	13.4453788399696	IPI:IPI00796379.1	Gene_Symbol=B2M B2M protein	9606
127	0	1.52	4.83870953321457	IPI:IPI00004656.2	Gene_Symbol=B2M Beta-2-microglobulin	9606
128	3.45	3.94	15.3338223695755	IPI:IPI00655927.1	Gene_Symbol=PRG4 Isoform B of Proteoglycan-4 precursor	9606	0.744330704212189	0.270183444023132	1.84501051902771	1.02137970924377	0.92442399263382	1.72509217262268	0.992743074893951	0.974693238735199	1.75352358818054
128	0	3.94	14.8860394954681	IPI:IPI00024825.2	Gene_Symbol=PRG4 Isoform A of Proteoglycan-4 precursor	9606
128	0	3.93	14.842027425766	IPI:IPI00656092.1	Gene_Symbol=PRG4 Isoform F of Proteoglycan-4 precursor	9606
128	0	3.93	15.4080852866173	IPI:IPI00655976.1	Gene_Symbol=PRG4 Isoform C of Proteoglycan-4 precursor	9606
128	0	3.93	15.9055113792419	IPI:IPI00655676.1	Gene_Symbol=PRG4 Isoform D of Proteoglycan-4 precursor	9606
128	0	3.93	13.9335483312607	IPI:IPI00656111.1	Gene_Symbol=PRG4 Isoform E of Proteoglycan-4 precursor	9606
129	3.42	8.62	20.7236841320992	IPI:IPI00220839.2	Gene_Symbol=PRSS3 Protease, serine, 3	9606	0.704626202583313			0.71760231256485			0.974591434001923
129	0	8.62	20.7236841320992	IPI:IPI00015614.3	Gene_Symbol=PRSS3 Isoform A of Trypsin-3 precursor	9606
129	0	8.62	17.6245212554932	IPI:IPI00385250.1	Gene_Symbol=PRSS3 Protease serine 4 isoform B	9606
129	0	8.62	15.384615957737	IPI:IPI00843764.1	Gene_Symbol=PRSS3 Isoform C of Trypsin-3 precursor	9606
130	3.23	3.23	12.3644262552261	IPI:IPI00021817.1	Gene_Symbol=PROC Vitamin K-dependent protein C precursor	9606	0.949660003185272	0.94043505191803	7.57882928848267	0.99503767490387	0.987739384174347	3.43670749664307	0.966967463493347	0.909202754497528	2.36887121200562
131	3.22	9.72	35.3233844041824	IPI:IPI00020091.1	Gene_Symbol=ORM2 Alpha-1-acid glycoprotein 2 precursor	9606	1.52366364002228	0.264051705598831	10.5487480163574	0.904216349124908	0.831942498683929	113.64916229248	1.01805782318115	0.969675540924072	117.947273254395
132	3.05	3.05	16.5289252996445	IPI:IPI00884433.1	Gene_Symbol=- 13 kDa protein	9606	0.969390094280243	0.956865549087524	337.294128417969	0.685660004615784	0.625464677810669	1322.70849609375	0.630507826805115	0.648318946361542	13451.376953125
132	0	3.05	16.5289252996445	IPI:IPI00829600.1	Gene_Symbol=- Uncharacterized protein ENSP00000374803	9606
132	0	3.05	16.5289252996445	IPI:IPI00743194.2	Gene_Symbol=- Kappa light chain variable region (Fragment)	9606
132	0.01	20.24	55.0000011920929	IPI:IPI00419424.3	Gene_Symbol=IGKV1-5 IGKV1-5 protein	9606
132	0.01	18.39	53.5564839839935	IPI:IPI00854806.1	Gene_Symbol=IGKV1-5 IGKV1-5 protein	9606
132	0.01	2.26	35.0427359342575	IPI:IPI00743389.1	Gene_Symbol=IGKV1-5 Ig kappa chain V-II region GM607 precursor (Fragment)	9606
132	0.01	2.11	34.7457617521286	IPI:IPI00827829.1	Gene_Symbol=- HRV Fab N8-VL (Fragment)	9606
132	0.01	2.11	36.2831860780716	IPI:IPI00827773.1	Gene_Symbol=- Cold agglutinin FS-1 L-chain (Fragment)	9606
132	0.01	2.01	23.9669427275658	IPI:IPI00829947.1	Gene_Symbol=- 13 kDa protein	9606
132	0	20.36	52.0547926425934	IPI:IPI00430808.2	Gene_Symbol=IGKC Immunoblobulin light chain (Fragment)	9606
132	0	20.23	54.3933033943176	IPI:IPI00550731.2	Gene_Symbol=- Putative uncharacterized protein	9606
132	0	2.25	29.824560880661	IPI:IPI00384397.1	Gene_Symbol=- Myosin-reactive immunoglobulin light chain variable region (Fragment)	9606
132	0	2.08	15.9292042255402	IPI:IPI00736885.1	Gene_Symbol=LOC440786 Ig kappa chain V-II region TEW	9606
132	0	2.02	17.3913046717644	IPI:IPI00387107.3	Gene_Symbol=IGKV2-40 Ig kappa chain V-II region Cum	9606
132	0	2	18.1818187236786	IPI:IPI00829663.1	Gene_Symbol=- Uncharacterized protein ENSP00000374801	9606
132	0	2	12.0370373129845	IPI:IPI00854709.1	Gene_Symbol=- Uncharacterized protein ENSP00000374799 (Fragment)	9606
132	0	2	12.2641511261463	IPI:IPI00387111.5	Gene_Symbol=- Uncharacterized protein ENSP00000333154	9606
133	2.97	2.97	17.980295419693	IPI:IPI00007221.1	Gene_Symbol=SERPINA5 Plasma serine protease inhibitor precursor	9606	0.733042180538177	0.178380101919174	1.92624855041504	0.921776592731476	0.4753477871418	1.49502444267273	0.698354780673981	0.115395233035088	1.77871263027191
134	2.89	2.89	19.6153849363327	IPI:IPI00165972.3	Gene_Symbol=CFD Complement factor D preproprotein	9606	1.84386944770813	0.276973187923431	5.92265129089355	0.902703881263733	0.886389076709747	15.2355108261108	0.891707122325897	0.860810101032257	11.954888343811
135	2.82	65.5	79.5454561710358	IPI:IPI00847179.1	Gene_Symbol=APOA4 apolipoprotein A-IV precursor	9606	0.313115268945694	0.424950122833252	112335.421875	0.186398983001709	0.217081904411316	1947.12548828125	0.176864296197891	0.112372606992722	50.7146263122559
136	2.8	2.82	4.66472320258617	IPI:IPI00294713.4	Gene_Symbol=MASP2 Isoform 1 of Mannan-binding lectin serine protease 2 precursor	9606	1.16440391540527	0.684476733207703	4.02618598937988	0.931815564632416	0.693843007087708	1.9506139755249	0.934772908687592	0.805158197879791	2.80990076065063
136	0	2.8	13.4715020656586	IPI:IPI00871597.1	Gene_Symbol=MASP2 Uncharacterized protein MASP2 (Fragment)	9606
136	0	2.8	14.0540540218353	IPI:IPI00306378.5	Gene_Symbol=MASP2 Isoform 2 of Mannan-binding lectin serine protease 2 precursor	9606
137	2.71	2.71	17.5438597798347	IPI:IPI00387120.1	Gene_Symbol=- Ig kappa chain V-IV region Len	9606	1.04874408245087	0.911442458629608	75.1227951049805	0.56796807050705	0.0631106644868851	2.0439510345459	0.200079396367073	0.0858765989542007	16.0338230133057
137	0	2.89	20.149253308773	IPI:IPI00386133.1	Gene_Symbol=- Ig kappa chain V-IV region B17 precursor	9606
137	0	2.87	15.0375932455063	IPI:IPI00386132.1	Gene_Symbol=- Ig kappa chain V-IV region JI precursor	9606
137	0	2.64	8.33333358168602	IPI:IPI00026197.7	Gene_Symbol=IGKV4-1 Similar to Ig kappa chain V-IV region precursor	9606
137	0	2	6.92307725548744	IPI:IPI00385143.1	Gene_Symbol=- Microfibrillar protein 2 (Fragment)	9606
138	2.58	7.5	29.9180328845978	IPI:IPI00470652.1	Gene_Symbol=- Single-chain Fv (Fragment)	9606	1.08455443382263			1.58664000034332			0.660815179347992
138	0	19	24.600000679493	IPI:IPI00061977.1	Gene_Symbol=IGHV3OR16-13;IGHA1 IGHA1 protein	9606
138	0	6	38.4615391492844	IPI:IPI00830130.1	Gene_Symbol=- Rheumatoid factor RF-ET7	9606
138	0	6	23.0769231915474	IPI:IPI00829701.1	Gene_Symbol=- Uncharacterized protein ENSP00000375014	9606
138	0	2	33.5999995470047	IPI:IPI00384410.1	Gene_Symbol=- Myosin-reactive immunoglobulin heavy chain variable region (Fragment)	9606
138	0	2	22.6890757679939	IPI:IPI00384409.1	Gene_Symbol=- Myosin-reactive immunoglobulin heavy chain variable region (Fragment)	9606
139	2.58	2.58	5.90979792177677	IPI:IPI00025864.5	Gene_Symbol=BCHE Cholinesterase precursor	9606	0.902838706970215	0.7567498087883	3.4559690952301	0.923950850963593	0.72594827413559	2.32693767547607	1.02684891223907	0.806976020336151	1.50650084018707
139	0.02	1.65	7.99663290381432	IPI:IPI00604549.1	Gene_Symbol=LOC646743;INPP5D Isoform 2 of Phosphatidylinositol-3,4,5-trisphosphate 5-phosphatase 1	9606
139	0.02	1.65	7.98990726470947	IPI:IPI00329213.2	Gene_Symbol=LOC646743;INPP5D Isoform 1 of Phosphatidylinositol-3,4,5-trisphosphate 5-phosphatase 1	9606
140	2.42	51.7	48.8126635551453	IPI:IPI00878609.1	Gene_Symbol=ITIH4 Protein	9606	0.69837361574173	0.0492704920470715	1.42965412139893	0.842194676399231	0.237304657697678	1.37738168239594	1.19007337093353	0.0767620876431465	1.22081518173218
140	0	39.7	49.0683227777481	IPI:IPI00878152.1	Gene_Symbol=ITIH4 71 kDa protein	9606
141	2.41	2.41	9.23076942563057	IPI:IPI00023673.1	Gene_Symbol=LGALS3BP Galectin-3-binding protein precursor	9606	1.16948175430298	0.629925847053528	2.53864312171936	0.964713275432587	0.901690781116486	2.34281945228577	1.08342969417572	0.848369359970093	3.40205097198486
142	2.4	3.25	35.1851850748062	IPI:IPI00387025.1	Gene_Symbol=- Ig kappa chain V-I region DEE	9606	1.3003613948822	0.686449110507965	502.012054443359	0.664073526859283	0.563461482524872	576.76220703125	0.476907759904861	0.486081719398499	8146.19091796875
143	2.27	2.29	14.9674624204636	IPI:IPI00296176.2	Gene_Symbol=F9 Coagulation factor IX precursor	9606	0.968864262104034	0.929350078105927	3.89167094230652	0.688327014446259	0.275393694639206	2.94711899757385	1.61808788776398	0.261511653661728	3.80735874176025
143	0	2	12.1212117373943	IPI:IPI00816532.1	Gene_Symbol=F9 Coagulation factor IX (Fragment)	9606
144	2.25	2.25	18.0000007152557	IPI:IPI00021854.1	Gene_Symbol=APOA2 Apolipoprotein A-II precursor	9606	0.826124846935272	0.663097620010376	5.07447099685669	1.03599464893341	0.761505365371704	1.5497989654541	0.763195931911469	0.420439273118973	3.17778897285461
145	2.18	2.18	13.5566189885139	IPI:IPI00010471.5	Gene_Symbol=LCP1 Plastin-2	9606	1.05009508132935	0.905611634254456	4.80027532577515	0.958030462265015	0.770029127597809	1.7368471622467	1.03172206878662	0.774200797080994	1.50674569606781
145	0	2.11	5.28455302119255	IPI:IPI00646259.1	Gene_Symbol=LCP1 Lymphocyte cytosolic protein 1	9606
146	2.15	17.41	22.2222223877907	IPI:IPI00783993.1	Gene_Symbol=IGHA2 IGHA2 protein	9606	1.68785297870636			1.10001933574677			0.84594988822937
146	0.01	15.27	20.2928870916367	IPI:IPI00384952.1	Gene_Symbol=- Putative uncharacterized protein DKFZp686K04218 (Fragment)	9606
146	0	21.26	23.3333334326744	IPI:IPI00785067.1	Gene_Symbol=IGH@ IGH@ protein	9606
146	0	19.61	27.5574117898941	IPI:IPI00784950.1	Gene_Symbol=LOC100126583 Putative uncharacterized protein DKFZp686L19235	9606
146	0	19.26	25.4620134830475	IPI:IPI00784830.1	Gene_Symbol=LOC100126583 CDNA FLJ41981 fis, clone SMINT2011888, highly similar to Protein Tro alpha1 H,myeloma	9606
146	0	19.26	27.5362312793732	IPI:IPI00784758.1	Gene_Symbol=LOC100126583 Putative uncharacterized protein DKFZp686M08189	9606
146	0	17.26	22.594141960144	IPI:IPI00784969.1	Gene_Symbol=LOC100126583 Putative uncharacterized protein	9606
146	0	17.26	21.9512194395065	IPI:IPI00642017.1	Gene_Symbol=IGHA2 Putative uncharacterized protein DKFZp686C02218 (Fragment)	9606
146	0	17.26	29.4117659330368	IPI:IPI00641229.3	Gene_Symbol=IGHA2 Ig alpha-2 chain C region	9606
146	0	14.34	16.4000004529953	IPI:IPI00423461.3	Gene_Symbol=IGHA2 Putative uncharacterized protein DKFZp686C02220 (Fragment)	9606
146	0	13.26	20.2046036720276	IPI:IPI00829711.1	Gene_Symbol=IGHA2 Uncharacterized protein IGHA2 (Fragment)	9606
147	2.15	2.15	7.41354823112488	IPI:IPI00644296.1	Gene_Symbol=TNXB Tenascin XB	9606	0.989446759223938	0.984377324581146	4.89616727828979	1.11535036563873	0.765871286392212	2.90290093421936	0.823313891887665	0.764036059379578	6.56960105895996
147	0	2.15	7.532649487257	IPI:IPI00743248.5	Gene_Symbol=TNXB DJ34F7.1.1	9606
147	0	2.15	7.53089264035225	IPI:IPI00025276.1	Gene_Symbol=TNXB Isoform XB of Tenascin-X precursor	9606
148	2.1	32.6	42.1505361795425	IPI:IPI00784807.1	Gene_Symbol=- Putative uncharacterized protein	9606	1.94611179828644	0.00450880452990532	1.46670866012573	0.963876247406006	0.834088087081909	1.49216067790985	0.604529678821564	0.0584240294992924	1.69373989105225
148	0	36.07	47.7218210697174	IPI:IPI00399007.5	Gene_Symbol=IGHG2 Putative uncharacterized protein DKFZp686I04196 (Fragment)	9606
148	0	32.78	45.4741388559341	IPI:IPI00426051.3	Gene_Symbol=- Putative uncharacterized protein DKFZp686C15213	9606
148	0	32.41	35.3191494941711	IPI:IPI00784942.1	Gene_Symbol=- Putative uncharacterized protein DKFZp686E23209	9606
148	0	27.7	45.2926218509674	IPI:IPI00829767.1	Gene_Symbol=IGHG2 Uncharacterized protein IGHG2 (Fragment)	9606
149	2.1	2.2	7.81226605176926	IPI:IPI00303335.1	Gene_Symbol=NEB Nebulin	9606	1.21522891521454	0.305467963218689	1.84856009483337	1.35854208469391	0.199131160974503	2.00797438621521	1.06567251682281	0.856818437576294	3.81039786338806
149	0	2.2	7.45239183306694	IPI:IPI00873123.1	Gene_Symbol=NEB nebulin	9606
149	0	1.57	5.84112145006657	IPI:IPI00384095.1	Gene_Symbol=NEB NEB protein (Fragment)	9606
150	2.08	2.08	8.68955850601196	IPI:IPI00449028.2	Gene_Symbol=ADAMTS13 Isoform 1 of ADAMTS-13 precursor	9606	1.18774318695068	0.605202913284302	21.3543491363525	0.602415084838867	0.000380062934709713	1.00385177135468	0.753889381885529	0.452615350484848	22.0072746276855
150	0	2.08	8.38803797960281	IPI:IPI00453457.2	Gene_Symbol=ADAMTS13 Isoform 2 of ADAMTS-13 precursor	9606
150	0	2.08	7.68656730651855	IPI:IPI00427822.2	Gene_Symbol=ADAMTS13 Isoform 3 of ADAMTS-13 precursor	9606
150	0	1.52	7.17488825321198	IPI:IPI00645987.1	Gene_Symbol=ADAMTS13 25 kDa protein	9606
150	0	1.52	13.3333340287209	IPI:IPI00642388.1	Gene_Symbol=ADAMTS13 ADAMTS13 protein	9606
151	2.06	21.46	35.4527950286865	IPI:IPI00423462.5	Gene_Symbol=IGHV3OR16-13;IGHA1 Putative uncharacterized protein DKFZp686K18196 (Fragment)	9606	1.11731112003326			0.645351707935333			0.56261545419693
151	0	39.91	50.1052618026733	IPI:IPI00784817.1	Gene_Symbol=IGHV4-31 Anti-RhD monoclonal T125 gamma1 heavy chain precursor	9606
151	0	31.45	38.825449347496	IPI:IPI00477090.6	Gene_Symbol=IGHM IGHM protein	9606
151	0	4.45	50.4273533821106	IPI:IPI00829976.1	Gene_Symbol=- 13 kDa protein	9606
151	0	4.45	46.8253970146179	IPI:IPI00829806.1	Gene_Symbol=SCFV Immunglobulin heavy chain variable region (Fragment)	9606
151	0	4.45	50.4273533821106	IPI:IPI00829747.1	Gene_Symbol=- Similar to Immunglobulin heavy chain variable region	9606
151	0	4.45	39.072847366333	IPI:IPI00827960.1	Gene_Symbol=- Immunglobulin heavy chain precursor (Fragment)	9606
151	0	4.45	47.9338854551315	IPI:IPI00736507.2	Gene_Symbol=IGHV3-30 Immunglobulin heavy chain variable region (Fragment)	9606
151	0	4.45	44.3548381328583	IPI:IPI00784513.1	Gene_Symbol=- Immunglobulin heavy chain variable region (Fragment)	9606
151	0	4.45	29.5081973075867	IPI:IPI00783023.1	Gene_Symbol=- Immunglobulin heavy chain variable region (Fragment)	9606
151	0	4.41	47.5806444883347	IPI:IPI00828061.1	Gene_Symbol=- Anti-mucin1 heavy chain variable region (Fragment)	9606
151	0	4.4	21.6000005602837	IPI:IPI00884022.1	Gene_Symbol=- Similar to Immunglobulin heavy chain variable region	9606
151	0	4	46.5116292238235	IPI:IPI00783471.1	Gene_Symbol=- Immunglobulin heavy chain variable region (Fragment)	9606
151	0	4	29.7520667314529	IPI:IPI00783451.1	Gene_Symbol=- Immunglobulin heavy chain variable region (Fragment)	9606
151	0	2.45	39.4957989454269	IPI:IPI00783909.1	Gene_Symbol=- Immunglobulin heavy chain variable region (Fragment)	9606
151	0	2.45	37.5999987125397	IPI:IPI00783244.1	Gene_Symbol=IGHV3-30 Immunglobulin heavy chain variable region (Fragment)	9606
151	0	2.45	39.8305088281631	IPI:IPI00748665.3	Gene_Symbol=IGHV3-30 Immunglobulin heavy chain variable region (Fragment)	9606
151	0	2.45	40.5172407627106	IPI:IPI00413194.1	Gene_Symbol=- Myosin-reactive immunoglobulin heavy chain variable region (Fragment)	9606
151	0	2.45	36.3636374473572	IPI:IPI00783818.1	Gene_Symbol=- Immunglobulin heavy chain variable region (Fragment)	9606
151	0	2.41	37.0967745780945	IPI:IPI00884080.1	Gene_Symbol=- Similar to Immunglobulin heavy chain variable region	9606
151	0	2.4	38.8429760932922	IPI:IPI00783116.1	Gene_Symbol=- Immunglobulin heavy chain variable region (Fragment)	9606
151	0	2.35	28.571429848671	IPI:IPI00382489.1	Gene_Symbol=- Ig heavy chain V-III region KOL	9606
151	0	2.35	20.4918026924133	IPI:IPI00384400.1	Gene_Symbol=- Myosin-reactive immunoglobulin heavy chain variable region (Fragment)	9606
151	0	2.34	40.1639342308044	IPI:IPI00783393.1	Gene_Symbol=- Immunglobulin heavy chain variable region (Fragment)	9606
151	0	2	25.6410270929337	IPI:IPI00827846.1	Gene_Symbol=- Anti-mucin1 heavy chain variable region (Fragment)	9606
152	2.06	2.06	6.69551342725754	IPI:IPI00024284.4	Gene_Symbol=HSPG2 Basement membrane-specific heparan sulfate proteoglycan core protein precursor	9606	1.60743081569672	0.36774468421936	50.9549217224121	1.43390715122223	0.233217790722847	2.50428938865662	2.26587462425232	0.294418573379517	12.1769199371338
153	2.05	2.05	7.28083178400993	IPI:IPI00395488.2	Gene_Symbol=VASN Vasorin precursor	9606	2.16477656364441			1.38584113121033			2.01607322692871
154	2.04	2.04	11.8043847382069	IPI:IPI00009865.2	Gene_Symbol=KRT10 Keratin, type I cytoskeletal 10	9606	0.868261873722076	0.800612151622772	8.26796340942383	0.684598624706268	0.440580606460571	5.51955366134644	0.504797101020813	0.0847866460680962	2.49880981445313
155	2.02	11.02	45.6140339374542	IPI:IPI00879084.1	Gene_Symbol=CP 20 kDa protein	9606	1.18780899047852			0.548107922077179			0.938650190830231
156	2	141.25	54.9311935901642	IPI:IPI00418163.3	Gene_Symbol=C4B C4B1	9606	1.17595052719116			0.861196517944336			0.975001931190491
157	2	138.75	54.7591745853424	IPI:IPI00654875.1	Gene_Symbol=C4B Complement C4-B precursor	9606	0.759917616844177	0.444791972637177	2.45963001251221	0.631830990314484	0.125567853450775	1.93441569805145	0.597912073135376	0.0910704880952835	1.9049152135849
157	0	138.75	53.7270665168762	IPI:IPI00032258.4	Gene_Symbol=C4A;C4B Complement C4-A precursor	9606
158	2	58.72	63.7130796909332	IPI:IPI00742696.2	Gene_Symbol=GC vitamin D-binding protein precursor	9606	1.35878551006317	0.283410906791687	2.47936677932739	1.01796913146973	0.972986280918121	7.42774868011475	1.09450995922089	0.804423749446869	3.966228723526
159	2	21.33	54.237288236618	IPI:IPI00430847.1	Gene_Symbol=IGKC IGKC protein	9606	1.74755990505219	0.26270517706871	22.3126964569092	0.824500322341919	0.369501143693924	4.99230623245239	0.469772011041641	0.00271632825024426	1.0418096780777
159	0	2.85	46.2962955236435	IPI:IPI00003470.1	Gene_Symbol=- Ig kappa chain V-I region Wes	9606
159	0	2.85	20.3389823436737	IPI:IPI00829650.1	Gene_Symbol=- Similar to Ig kappa chain V-I region HK101 precursor	9606
160	2	21.23	55.9322059154511	IPI:IPI00827488.1	Gene_Symbol=IGKC IGKC protein	9606	1.55817997455597			0.533780097961426			0.283598929643631
160	0	2.85	38.1355941295624	IPI:IPI00829873.1	Gene_Symbol=- 13 kDa protein	9606
161	2	20.2	35.5498731136322	IPI:IPI00385264.1	Gene_Symbol=- Ig mu heavy chain disease protein	9606	1.24258661270142			0.649356305599213			0.615686655044556
162	2	8.12	14.9606302380562	IPI:IPI00169276.2	Gene_Symbol=- Trypsinogen C	9606	0.719618260860443			0.829398393630981			1.04480266571045
163	2	4.01	9.22401174902916	IPI:IPI00296537.3	Gene_Symbol=FBLN1 Isoform C of Fibulin-1 precursor	9606	1.1803365945816			1.37502467632294			1.62090063095093
164	2	2.87	46.6101706027985	IPI:IPI00829836.1	Gene_Symbol=- Uncharacterized protein ENSP00000374797	9606	1.72145223617554	0.119147658348083	3.69491219520569	1.00261056423187	0.963495910167694	1.78081917762756	0.304885566234589	0.0101437009871006	1.27188289165497
164	0	2.87	28.7037044763565	IPI:IPI00385555.1	Gene_Symbol=- Ig kappa chain V-I region BAN	9606
165	2	2.26	11.5384623408318	IPI:IPI00397808.3	Gene_Symbol=LOC388720 similar to ubiquitin and ribosomal protein S27a precursor	9606	2.58962202072144			1.03446364402771			1.45306539535522
165	0	2	37.5	IPI:IPI00418813.2	Gene_Symbol=- CDNA FLJ46113 fis, clone TESTI2036285, highly similar to Rattus norvegicus ubiquitin C	9606
165	0	2	40.1746720075607	IPI:IPI00794205.1	Gene_Symbol=- 26 kDa protein	9606
165	0	2	29.67189848423	IPI:IPI00873444.1	Gene_Symbol=UBC;RPS27A;UBB 79 kDa protein	9606
165	0	2	28.3842802047729	IPI:IPI00798155.3	Gene_Symbol=UBC;RPS27A;UBB Ubiquitin C splice variant	9606
165	0	2	30.3649634122849	IPI:IPI00798127.1	Gene_Symbol=UBC;RPS27A;UBB ubiquitin C	9606
165	0	2	29.268291592598	IPI:IPI00797482.1	Gene_Symbol=UBC;RPS27A;UBB cDNA FLJ75516, highly similar to Xenopus tropicalis ubiquitin C, mRNA	9606
165	0	2	23.3532935380936	IPI:IPI00797400.1	Gene_Symbol=UBC;RPS27A;UBB 19 kDa protein	9606
165	0	2	24.8407647013664	IPI:IPI00796600.1	Gene_Symbol=UBC;RPS27A;UBB 18 kDa protein	9606
165	0	2	17.2185435891151	IPI:IPI00796007.1	Gene_Symbol=UBC;RPS27A;UBB 17 kDa protein	9606
165	0	2	28.1081080436707	IPI:IPI00795527.1	Gene_Symbol=UBC;RPS27A;UBB 21 kDa protein	9606
165	0	2	27.5132268667221	IPI:IPI00794925.1	Gene_Symbol=UBC;RPS27A;UBB 21 kDa protein	9606
165	0	2	16.666667163372	IPI:IPI00794211.1	Gene_Symbol=UBC;RPS27A;UBB 18 kDa protein	9606
165	0	2	30.588236451149	IPI:IPI00793810.1	Gene_Symbol=UBC;RPS27A;UBB 19 kDa protein	9606
165	0	2	29.8360645771027	IPI:IPI00793729.1	Gene_Symbol=UBC;RPS27A;UBB UBC protein	9606
165	0	2	23.8532111048698	IPI:IPI00793330.1	Gene_Symbol=UBC;RPS27A;UBB 12 kDa protein	9606
165	0	2	29.6296298503876	IPI:IPI00792712.1	Gene_Symbol=UBC;RPS27A;UBB 39 kDa protein	9606
165	0	2	29.8165142536163	IPI:IPI00790633.1	Gene_Symbol=UBC;RPS27A;UBB 25 kDa protein	9606
165	0	2	27.2727280855179	IPI:IPI00789823.1	Gene_Symbol=UBC;RPS27A;UBB 16 kDa protein	9606
165	0	2	24.5283022522926	IPI:IPI00789107.1	Gene_Symbol=UBC;RPS27A;UBB 30 kDa protein	9606
165	0	2	25.4901975393295	IPI:IPI00784990.2	Gene_Symbol=UBC;RPS27A;UBB Ubiquitin C splice variant	9606
165	0	2	26.8041223287582	IPI:IPI00744274.1	Gene_Symbol=UBC;RPS27A;UBB 44 kDa protein	9606
165	0	2	30.1546394824982	IPI:IPI00743650.1	Gene_Symbol=UBC;RPS27A;UBB 44 kDa protein	9606
165	0	2	30.1546394824982	IPI:IPI00743241.1	Gene_Symbol=UBC;RPS27A;UBB 44 kDa protein	9606
165	0	2	28.3842802047729	IPI:IPI00719280.2	Gene_Symbol=UBC;RPS27A;UBB ubiquitin B precursor	9606
165	0	2	25	IPI:IPI00456429.3	Gene_Symbol=UBA52 ubiquitin and ribosomal protein L40 precursor	9606
165	0	2	16.666667163372	IPI:IPI00879555.1	Gene_Symbol=- 9 kDa protein	9606
165	0	2	13.541667163372	IPI:IPI00873004.1	Gene_Symbol=UBA52 11 kDa protein	9606
165	0	2	15.8536583185196	IPI:IPI00792139.1	Gene_Symbol=UBC;RPS27A;UBB 9 kDa protein	9606
165	0	2	10.924369841814	IPI:IPI00788210.1	Gene_Symbol=LOC728590 similar to ribosomal protein S27a	9606
165	0	2	13.6842101812363	IPI:IPI00654754.1	Gene_Symbol=UBC;RPS27A;UBB RPS27A protein	9606
165	0	2	8.33333358168602	IPI:IPI00179330.6	Gene_Symbol=UBC;RPS27A;UBB ubiquitin and ribosomal protein S27a precursor	9606
166	2	2.14	6.04166649281979	IPI:IPI00073777.1	Gene_Symbol=PLXDC2 Isoform 2 of Plexin domain-containing protein 2 precursor	9606	2.5129828453064			2.22552394866943			1.92097151279449
166	0	2.14	5.48204146325588	IPI:IPI00044369.2	Gene_Symbol=PLXDC2 Isoform 1 of Plexin domain-containing protein 2 precursor	9606
167	2	2.05	14.8351654410362	IPI:IPI00219426.1	Gene_Symbol=PVR Isoform Gamma of Poliovirus receptor precursor	9606	0.774451315402985			0.683275580406189			0.605221450328827
167	0	2.04	12.9496395587921	IPI:IPI00299158.1	Gene_Symbol=PVR Isoform Alpha of Poliovirus receptor precursor	9606
167	0	2.04	13.775509595871	IPI:IPI00219427.1	Gene_Symbol=PVR Isoform Delta of Poliovirus receptor precursor	9606
167	0	2.04	14.5161285996437	IPI:IPI00219425.3	Gene_Symbol=PVR Isoform Beta of Poliovirus receptor precursor	9606
168	2	2.01	18.7800958752632	IPI:IPI00019359.3	Gene_Symbol=KRT9 Keratin, type I cytoskeletal 9	9606	0.764098167419434			0.931021690368652			1.33154737949371
169	2	2	19.8433414101601	IPI:IPI00852826.2	Gene_Symbol=APOL1 42 kDa protein	9606	0.549623131752014			0.505184829235077			0.508802533149719
169	0	2	17.0854270458221	IPI:IPI00514475.4	Gene_Symbol=APOL1 Isoform 1 of Apolipoprotein-L1 precursor	9606
169	0	2	16.4251208305359	IPI:IPI00186903.3	Gene_Symbol=APOL1 Isoform 2 of Apolipoprotein-L1 precursor	9606
170	2	2	9.84081029891968	IPI:IPI00828192.1	Gene_Symbol=CD44 Isoform 17 of CD44 antigen precursor	9606	4.517014503479	0.451697945594788	13959909	2.4623749256134	0.432072371244431	10242.5068359375	2.70570421218872	0.539137482643127	1633391.25
170	0	2	9.26430523395538	IPI:IPI00828117.1	Gene_Symbol=CD44 Isoform 5 of CD44 antigen precursor	9606
170	0	2	9.72818285226822	IPI:IPI00828064.1	Gene_Symbol=CD44 Isoform 6 of CD44 antigen precursor	9606
170	0	2	10.179640352726	IPI:IPI00828056.1	Gene_Symbol=CD44 Isoform 16 of CD44 antigen precursor	9606
170	0	2	9.53716710209847	IPI:IPI00827658.1	Gene_Symbol=CD44 Isoform 7 of CD44 antigen precursor	9606
170	0	2	9.56399440765381	IPI:IPI00827650.1	Gene_Symbol=CD44 Isoform 3 of CD44 antigen precursor	9606
170	0	2	10.0740738213062	IPI:IPI00827555.1	Gene_Symbol=CD44 Isoform 9 of CD44 antigen precursor	9606
170	0	2	9.16442051529884	IPI:IPI00305064.1	Gene_Symbol=CD44 Isoform CD44 of CD44 antigen precursor	9606
170	0	2	11.8881121277809	IPI:IPI00827893.1	Gene_Symbol=CD44 Isoform 11 of CD44 antigen precursor	9606
170	0	2	8.7537094950676	IPI:IPI00827795.1	Gene_Symbol=CD44 Isoform 8 of CD44 antigen precursor	9606
170	0	2	10.3448279201984	IPI:IPI00419219.3	Gene_Symbol=CD44 Isoform 10 of CD44 antigen precursor	9606
170	0	2	7.29613751173019	IPI:IPI00418465.4	Gene_Symbol=CD44 Isoform 4 of CD44 antigen precursor	9606
170	0	2	14.2857149243355	IPI:IPI00828108.1	Gene_Symbol=CD44 Isoform 15 of CD44 antigen precursor	9606
170	0	2	9.88235324621201	IPI:IPI00827982.1	Gene_Symbol=CD44 Isoform 13 of CD44 antigen precursor	9606
170	0	2	10.6060609221458	IPI:IPI00827937.1	Gene_Symbol=CD44 Isoform 14 of CD44 antigen precursor	9606
170	0	2	11.63434907794	IPI:IPI00297160.4	Gene_Symbol=CD44 Isoform 12 of CD44 antigen precursor	9606
170	0	2	11.7647059261799	IPI:IPI00798069.1	Gene_Symbol=CD44 CD44 molecule	9606
171	2	2	7.45341628789902	IPI:IPI00645234.1	Gene_Symbol=SELP Selectin P	9606	1.20250570774078	0.538203001022339	2.93793344497681	0.727288663387299	0.0811479315161705	1.51602149009705	1.05285561084747	0.849305093288422	2.7957022190094
171	0	2	6.25	IPI:IPI00644144.1	Gene_Symbol=SELP Selectin P	9606
171	0	2	5.79010844230652	IPI:IPI00643835.1	Gene_Symbol=SELP Selectin P	9606
171	0	2	7.43034034967422	IPI:IPI00640405.1	Gene_Symbol=SELP Selectin P	9606
171	0	2	7.43034034967422	IPI:IPI00514796.1	Gene_Symbol=SELP Selectin P	9606
171	0	2	6.25	IPI:IPI00514233.1	Gene_Symbol=SELP Selectin P	9606
171	0	2	5.78313246369362	IPI:IPI00295339.3	Gene_Symbol=SELP P-selectin precursor	9606
171	0	2	4.64807450771332	IPI:IPI00646956.1	Gene_Symbol=SELP Selectin P	9606
171	0	2	6.18556700646877	IPI:IPI00645768.1	Gene_Symbol=SELE Selectin E	9606
171	0	2	5.4844606667757	IPI:IPI00514728.1	Gene_Symbol=SELE Selectin E	9606
171	0	2	5.4844606667757	IPI:IPI00514521.1	Gene_Symbol=SELE Selectin E	9606
171	0	2	6.19834698736668	IPI:IPI00514342.1	Gene_Symbol=SELE Selectin E	9606
171	0	2	4.91803288459778	IPI:IPI00296542.1	Gene_Symbol=SELE E-selectin precursor	9606
171	0	2	4.67532463371754	IPI:IPI00218795.1	Gene_Symbol=SELL L-selectin precursor	9606
172	2	2	11.7270790040493	IPI:IPI00021364.1	Gene_Symbol=CFP Properdin precursor	9606	1.0184291601181	0.759131848812103	1.79267919063568	0.987469494342804	0.920496582984924	3.58322858810425	1.2140805721283	0.642879784107208	50.552677154541
173	2	2	11.3590262830257	IPI:IPI00643034.2	Gene_Symbol=PLTP Isoform 1 of Phospholipid transfer protein precursor	9606	1.80059313774109			1.08338785171509			1.06510591506958
173	0	2	12.6984134316444	IPI:IPI00217778.1	Gene_Symbol=PLTP Isoform 2 of Phospholipid transfer protein precursor	9606
173	0	2	13.8271600008011	IPI:IPI00022733.3	Gene_Symbol=PLTP 45 kDa protein	9606
174	2	2	8.9965395629406	IPI:IPI00339297.1	Gene_Symbol=GALNT4 Polypeptide N-acetylgalactosaminyltransferase 4	9606	0.280501961708069			1.05495858192444			1.33428418636322
175	2	2	12.0987646281719	IPI:IPI00027482.1	Gene_Symbol=SERPINA6 Corticosteroid-binding globulin precursor	9606	0.499782562255859			0.668007791042328			0.748971879482269
176	2	2	4.02843616902828	IPI:IPI00216065.3	Gene_Symbol=PROZ Isoform 2 of Vitamin K-dependent protein Z precursor	9606	0.951351463794708	0.920182645320892	152.568130493164	1.08693933486938	0.723157942295074	9.77966976165771	1.00089085102081	0.966322362422943	1.23821520805359
176	0	2	4.25000004470348	IPI:IPI00027843.1	Gene_Symbol=PROZ Isoform 1 of Vitamin K-dependent protein Z precursor	9606
177	2	2	11.2499997019768	IPI:IPI00029235.1	Gene_Symbol=IGFBP6 Insulin-like growth factor-binding protein 6 precursor	9606	2.04652166366577			2.08926439285278			1.71009492874146
178	2	2	9.12863090634346	IPI:IPI00019755.3	Gene_Symbol=GSTO1 Glutathione transferase omega-1	9606	2.7369658946991			1.6490204334259			0.614008963108063
179	2	2	9.47867333889008	IPI:IPI00011832.1	Gene_Symbol=SPP2 Secreted phosphoprotein 24 precursor	9606	0.841559886932373			0.630669295787811			0.76708459854126
180	2	2	13.2352948188782	IPI:IPI00794777.1	Gene_Symbol=PRDX2 Uncharacterized protein PRDX2	9606	0.617351830005646			1.29741072654724			0.563587486743927
180	0	2	9.09090936183929	IPI:IPI00027350.3	Gene_Symbol=PRDX2 Peroxiredoxin-2	9606
181	2	2	13.6752143502235	IPI:IPI00657670.1	Gene_Symbol=- 13 kDa protein	9606	1.04572296142578	0.9354407787323	265.734680175781	1.16650056838989	0.716888546943665	60.7192039489746	1.02741646766663	0.917301058769226	13.8826332092285
181	0	2	16.1616161465645	IPI:IPI00021857.1	Gene_Symbol=APOC3 Apolipoprotein C-III precursor	9606
182	2	2	7.54716992378235	IPI:IPI00178926.2	Gene_Symbol=IGJ immunoglobulin J chain	9606	0.666193068027496			0.519286453723907			0.108150817453861
183	2	2	2.5000000372529	IPI:IPI00022331.1	Gene_Symbol=LCAT Phosphatidylcholine-sterol acyltransferase precursor	9606	1.01028883457184			0.74387788772583			0.983759939670563
184	1.96	2.02	5.29830828309059	IPI:IPI00152990.7	Gene_Symbol=- 253 kDa protein	9606	0.946313977241516	0.931726336479187	4.53368616104126	1.56120800971985	0.0895480811595917	1.71406471729279	0.944994211196899	0.871806740760803	2.49240183830261
184	0	1.99	5.43792098760605	IPI:IPI00852930.1	Gene_Symbol=ATG2B ATG2 autophagy related 2 homolog B	9606
184	0	1.96	7.59075880050659	IPI:IPI00872410.1	Gene_Symbol=ATG2B Autophagy-related protein 2 homolog B	9606
185	1.83	1.83	6.62020891904831	IPI:IPI00479471.2	Gene_Symbol=SPATA13 Spermatogenesis associated 13	9606	1.94568979740143	0.0937912613153458	3.50813984870911	2.43358445167542	0.00468342378735542	1.08668768405914	1.98083662986755	0.0648165345191956	2.4285581111908
185	0	1.76	4.447852820158	IPI:IPI00043546.5	Gene_Symbol=SPATA13 Spermatogenesis-associated protein 13	9606
186	1.77	2.37	8.89873877167702	IPI:IPI00749005.2	Gene_Symbol=SYNE1 1011 kDa protein	9606	1.21638977527618	0.462200045585632	1.88286757469177	1.19602084159851	0.501830995082855	1.88918876647949	0.895009279251099	0.551519274711609	1.56355214118958
186	0.01	2.37	8.90076160430908	IPI:IPI00386444.2	Gene_Symbol=SYNE1 Isoform 1 of Nesprin-1	9606
186	0.01	2.37	9.56345871090889	IPI:IPI00745471.2	Gene_Symbol=SYNE1 Spectrin-like protein of the nuclear envelope and Golgi	9606
186	0.01	2.37	8.84672552347183	IPI:IPI00247295.3	Gene_Symbol=SYNE1 Isoform 4 of Nesprin-1	9606
186	0	2.22	8.18996429443359	IPI:IPI00396977.2	Gene_Symbol=SYNE1 Isoform 7 of Nesprin-1	9606
186	0	2.11	12.5217393040657	IPI:IPI00247297.3	Gene_Symbol=SYNE1 Isoform 6 of Nesprin-1	9606
186	0	2.11	13.0434781312943	IPI:IPI00640830.1	Gene_Symbol=SYNE1 OTTHUMP00000017445	9606
186	0	2.11	12.8898128867149	IPI:IPI00247296.1	Gene_Symbol=SYNE1 Isoform 5 of Nesprin-1	9606
186	0	2.11	14.688715338707	IPI:IPI00642043.1	Gene_Symbol=SYNE1 OTTHUMP00000017446	9606
187	1.74	1.74	6.78906887769699	IPI:IPI00014898.2	Gene_Symbol=PLEC1 Isoform 1 of Plectin-1	9606	1.32690155506134	0.749379992485046	5724.27978515625	1.05439496040344	0.921121180057526	222.263412475586	1.16724193096161	0.606580197811127	15.8646173477173
187	0	1.74	6.63962438702583	IPI:IPI00186711.3	Gene_Symbol=PLEC1 plectin 1 isoform 6	9606
187	0	1.66	6.83967471122742	IPI:IPI00398779.4	Gene_Symbol=PLEC1 Isoform 4 of Plectin-1	9606
187	0	1.66	6.96550235152245	IPI:IPI00398778.3	Gene_Symbol=PLEC1 plectin 1 isoform 10	9606
187	0	1.66	6.71823173761368	IPI:IPI00420096.4	Gene_Symbol=PLEC1 plectin 1 isoform 3	9606
187	0	1.66	6.68572708964348	IPI:IPI00398777.3	Gene_Symbol=PLEC1 plectin 1 isoform 8	9606
187	0	1.66	6.73311203718185	IPI:IPI00398776.3	Gene_Symbol=PLEC1 plectin 1 isoform 7	9606
187	0	1.66	6.70637562870979	IPI:IPI00398775.3	Gene_Symbol=PLEC1 plectin 1 isoform 2	9606
187	0	1.66	6.64626136422157	IPI:IPI00398002.5	Gene_Symbol=PLEC1 plectin 1 isoform 1	9606
188	1.7	8.02	50.943398475647	IPI:IPI00642632.1	Gene_Symbol=- C7 protein	9606	4.9965353012085			0.970128953456879			0.335023880004883
189	1.7	1.91	11.6252817213535	IPI:IPI00218326.1	Gene_Symbol=SP100 Isoform Sp100-C of Nuclear autoantigen Sp-100	9606	1.14040064811707	0.73503589630127	4.28344535827637	1.28983068466187	0.494498252868652	3.75013518333435	1.06788003444672	0.853506445884705	3.85497283935547
190	1.7	1.76	7.08050429821014	IPI:IPI00745209.2	Gene_Symbol=C9orf131 hypothetical protein LOC138724 isoform D	9606
190	0	1.76	6.76552355289459	IPI:IPI00398256.2	Gene_Symbol=C9orf131 hypothetical protein LOC138724 isoform A	9606
190	0	1.7	6.51341006159782	IPI:IPI00745026.1	Gene_Symbol=C9orf131 hypothetical protein LOC138724 isoform B	9606
190	0	1.7	6.75944313406944	IPI:IPI00744439.1	Gene_Symbol=C9orf131 hypothetical protein LOC138724 isoform C	9606
190	0	1.7	6.75944313406944	IPI:IPI00743999.2	Gene_Symbol=C9orf131 Uncharacterized protein C9orf131 (Fragment)	9606
191	1.7	1.7	4.49050068855286	IPI:IPI00744685.2	Gene_Symbol=BTD Uncharacterized protein BTD (Fragment)	9606	1.158074259758	0.1765516102314	1.70031476020813	0.857446074485779	0.664406299591064	28.705638885498	0.930732011795044	0.880968928337097	124.110687255859
191	0	1.7	2.76243090629578	IPI:IPI00218413.2	Gene_Symbol=BTD biotinidase precursor	9606
192	1.7	1.7	6.49087205529213	IPI:IPI00257882.7	Gene_Symbol=PEPD Xaa-Pro dipeptidase	9606	0.644566535949707			1.01435232162476			0.79176926612854
192	0	1.7	3.66598777472973	IPI:IPI00872063.1	Gene_Symbol=PEPD Uncharacterized protein PEPD (Fragment)	9606
193	1.7	1.7	4.85436879098415	IPI:IPI00783862.2	Gene_Symbol=BLVRB Flavin reductase	9606	1.69613349437714			1.17140030860901			1.52436590194702
193	0	1.7	4.83091771602631	IPI:IPI00219910.2	Gene_Symbol=- 22 kDa protein	9606
194	1.55	1.7	3.44332866370678	IPI:IPI00007128.1	Gene_Symbol=PRKCG Protein kinase C gamma type	9606	0.973886549472809			1.24750518798828			0.856615364551544
195	1.48	1.48	13.5446682572365	IPI:IPI00025204.1	Gene_Symbol=CD5L CD5 antigen-like precursor	9606	0.556095540523529	0.00583417620509863	1.07072031497955	0.371545493602753	0.0556711181998253	3.01291823387146	0.41322335600853	0.21460634469986	51.1927337646484
196	1.47	1.47	5.46062402427197	IPI:IPI00413958.4	Gene_Symbol=FLNC Isoform 2 of Filamin-C	9606	0.62932425737381	0.210617318749428	2.37061452865601	1.60160624980927	0.163191542029381	2.15199112892151	0.945478618144989	0.517795264720917	1.27647757530212
196	0	1.47	5.39449527859688	IPI:IPI00178352.5	Gene_Symbol=FLNC Isoform 1 of Filamin-C	9606
197	1.44	1.44	48.6153841018677	IPI:IPI00872079.1	Gene_Symbol=SFRS10 38 kDa protein	9606	0.573721051216125			0.658956348896027			1.16752636432648
198	1.43	1.43	7.46268630027771	IPI:IPI00094740.1	Gene_Symbol=RNF31 Isoform 1 of RING finger protein 31	9606	4.3874626159668			2.59164142608643			0.748193800449371
199	1.42	1.48	4.83333319425583	IPI:IPI00854664.1	Gene_Symbol=RP1L1 retinitis pigmentosa 1-like 1	9606
199	0	1.48	4.67741936445236	IPI:IPI00398728.1	Gene_Symbol=RP1L1 Isoform 1 of Retinitis pigmentosa 1-like 1 protein	9606
200	1.4	13.52	33.8983058929443	IPI:IPI00785200.1	Gene_Symbol=- Putative uncharacterized protein	9606	1.47114682197571	0.333226293325424	3.71681356430054	0.510783672332764	0.324180752038956	9.29385089874268	0.504052102565765	0.219096571207047	5.29828548431396
200	0	11.52	35.0210964679718	IPI:IPI00784711.1	Gene_Symbol=- Putative uncharacterized protein	9606
200	0	3.4	30.1724135875702	IPI:IPI00386839.1	Gene_Symbol=- Amyloid lambda 6 light chain variable region SAR (Fragment)	9606
200	0	1.72	14.6788984537125	IPI:IPI00385254.1	Gene_Symbol=- Ig lambda chain V-I region WAH	9606
200	0	1.4	18.2432428002357	IPI:IPI00419442.3	Gene_Symbol=IGLV6-57 IGLV6-57 protein	9606
200	0	1.4	9.82142835855484	IPI:IPI00382447.1	Gene_Symbol=- Ig lambda chain V-VI region AR	9606
201	1.4	1.43	26.4705896377563	IPI:IPI00790598.1	Gene_Symbol=- Conserved hypothetical protein	9606	0.81684410572052	0.766545414924622	806.418823242188	0.818053245544434	0.788168728351593	1609.34838867188	0.847724854946136	0.652390360832214	31.6372928619385
202	1.4	1.4	8.18505361676216	IPI:IPI00004358.4	Gene_Symbol=PYGB Glycogen phosphorylase, brain form	9606	3.7741551399231			1.59153425693512			1.90238952636719
202	0	1.4	2.96912118792534	IPI:IPI00218130.3	Gene_Symbol=PYGM Glycogen phosphorylase, muscle form	9606
203	1.4	1.4	1.63043476641178	IPI:IPI00177820.3	Gene_Symbol=SLC14A2 Urea transporter, kidney	9606	0.593798875808716			1.7402675151825			1.68781507015228
204	1.4	1.4	7.36196339130402	IPI:IPI00019176.3	Gene_Symbol=RARRES2 Retinoic acid receptor responder protein 2 precursor	9606	2.24576425552368			0.357724398374558			0.823198914527893
205	1.36	1.46	9.48717966675758	IPI:IPI00872107.1	Gene_Symbol=ILF2 Interleukin enhancer binding factor 2 variant (Fragment)	9606	2.09250664710999	0.337199926376343	242.92073059082	0.803175568580627	0.0757518261671066	1.39508187770844	1.42726457118988	0.311783671379089	11.1295642852783
205	0	1.46	24.6666669845581	IPI:IPI00643578.1	Gene_Symbol=ILF2 16 kDa protein	9606
205	0	1.46	9.48717966675758	IPI:IPI00005198.2	Gene_Symbol=ILF2 Interleukin enhancer-binding factor 2	9606
205	0	1.46	10.4347832500935	IPI:IPI00641665.1	Gene_Symbol=ILF2 12 kDa protein	9606
206	1.33	1.33	10.8887851238251	IPI:IPI00217178.6	Gene_Symbol=C22orf30 Isoform 4 of Uncharacterized protein C22orf30	9606	0.580103397369385			0.482543051242828			0.624575436115265
206	0	1.31	10.6927007436752	IPI:IPI00643747.1	Gene_Symbol=C22orf30 Isoform 1 of Uncharacterized protein C22orf30	9606
206	0	1.31	9.97008979320526	IPI:IPI00854670.1	Gene_Symbol=C22orf30 Isoform 2 of Uncharacterized protein C22orf30	9606
207	1.31	1.37	6.9873996078968	IPI:IPI00337563.1	Gene_Symbol=BICD1 Isoform 3 of Protein bicaudal D homolog 1	9606	1.17998278141022			0.624596118927002			0.888014435768127
207	0	1.37	6.25641047954559	IPI:IPI00018368.1	Gene_Symbol=BICD1 Isoform 1 of Protein bicaudal D homolog 1	9606
208	1.3	1.33	20.5479457974434	IPI:IPI00432374.1	Gene_Symbol=APLN APELIN	9606
209	1.29	1.7	11.6312056779861	IPI:IPI00872028.1	Gene_Symbol=NUMA1 NUMA1 variant protein	9606	2.21802139282227			1.59704852104187			0.584742546081543
209	0	1.7	11.6312056779861	IPI:IPI00292771.4	Gene_Symbol=NUMA1 Isoform 1 of Nuclear mitotic apparatus protein 1	9606
210	1.26	41.2	54.237288236618	IPI:IPI00876888.1	Gene_Symbol=- cDNA FLJ78387	9606	1.43925762176514	0.310446172952652	2.59003162384033	1.90494644641876	0.118051342666149	2.56874442100525	1.48120486736298	0.273369193077087	2.54595589637756
211	1.25	1.25	35.3312313556671	IPI:IPI00807609.1	Gene_Symbol=CLEC11A Aberrant LSLCL	9606	0.827700614929199	0.46782922744751	8.77060985565186	0.932827770709991	0.862093865871429	55.3990478515625	0.952171564102173	0.243943557143211	1.28534400463104
212	1.21	1.21	10.6382980942726	IPI:IPI00879436.1	Gene_Symbol=TCN2 47 kDa protein	9606
212	0	1.21	11.2499997019768	IPI:IPI00386630.1	Gene_Symbol=TCN2 TCN2 protein	9606
212	0	1.21	10.5386413633823	IPI:IPI00219465.4	Gene_Symbol=TCN2 Transcobalamin-2 precursor	9606
213	1.18	1.19	8.77742916345596	IPI:IPI00013933.2	Gene_Symbol=DSP Isoform DPI of Desmoplakin	9606	0.878111362457275	0.70952296257019	2.74428272247314	0.915983438491821	0.671545505523682	1.81555509567261	1.17932105064392	0.464362859725952	1.87305295467377
214	1.16	51.05	46.2732911109924	IPI:IPI00032328.2	Gene_Symbol=KNG1 Isoform HMW of Kininogen-1 precursor	9606	0.545313119888306	0.367441743612289	150.948806762695	0.918383479118347	0.269537687301636	1.62824416160583	1.13126039505005	0.8028963804245	134.107894897461
215	1.16	1.16	11.9047619402409	IPI:IPI00397836.1	Gene_Symbol=GSG2 Isoform 1 of Serine/threonine-protein kinase haspin	9606
216	1.15	1.15	7.62711837887764	IPI:IPI00787941.1	Gene_Symbol=KCTD7 79 kDa protein	9606	1.22305798530579	0.723291337490082	8.39497566223145	1.68292605876923	0.424628973007202	9.50107574462891	1.45075845718384	0.711397469043732	42.7733612060547
216	0	1.15	7.62711837887764	IPI:IPI00418213.1	Gene_Symbol=RABGEF1 Isoform 1 of Rab5 GDP/GTP exchange factor	9606
217	1.15	1.15	7.69230797886848	IPI:IPI00479446.1	Gene_Symbol=ADAM18 Isoform 2 of ADAM 18 precursor	9606	1			1.32730400562286			0.78970068693161
217	0	1.15	7.44249001145363	IPI:IPI00003365.1	Gene_Symbol=ADAM18 Isoform 1 of ADAM 18 precursor	9606
218	1.11	1.11	8.360655605793	IPI:IPI00418614.2	Gene_Symbol=- 67 kDa protein	9606	1.17122077941895			0.801743149757385			1.05707406997681
219	1.08	1.5	6.72181993722916	IPI:IPI00221224.6	Gene_Symbol=ANPEP Aminopeptidase N	9606	1.19755518436432	0.429186940193176	2.2012882232666	1.11882269382477	0.406821608543396	1.58987605571747	0.740045428276062	0.486855685710907	4.62787771224976
220	1.05	1.26	6.77618086338043	IPI:IPI00184272.1	Gene_Symbol=TP63 Isoform 5 of Tumor protein 63	9606	1.2960000038147			0.917101979255676			0.507974922657013
221	1.05	1.07	3.10880821198225	IPI:IPI00853158.2	Gene_Symbol=PRUNE2 prune homolog 2 isoform 1	9606	2.01632714271545			0.908504724502563			1.420077085495
222	1.05	1.05	8.33333358168602	IPI:IPI00013371.1	Gene_Symbol=SPRY3 Protein sprouty homolog 3	9606	0.61750864982605			1.09876024723053			1.24253594875336
223	1.04	1.04	12.3300090432167	IPI:IPI00179757.6	Gene_Symbol=KIF1C Kinesin-like protein KIF1C	9606	0.71751207113266			0.676476955413818			1.28510582447052
224	1.02	1.02	7.90468975901604	IPI:IPI00719643.2	Gene_Symbol=SETX Isoform 3 of Probable helicase senataxin	9606	1.32305526733398	0.836792230606079	172.26106262207	1.44014227390289	0.730538010597229	52.7841300964355	1.56669270992279	0.463410556316376	161.391143798828
225	1	6	30.5084735155106	IPI:IPI00829979.1	Gene_Symbol=- Uncharacterized protein ENSP00000375008	9606
225	0	6	30.7692319154739	IPI:IPI00739205.3	Gene_Symbol=LOC652102 Ig heavy chain V-I region HG3 precursor	9606
226	1	5.4	25.2173900604248	IPI:IPI00382481.1	Gene_Symbol=- Ig heavy chain V-III region BUT	9606	1.04941165447235			1.05778241157532			1.23323214054108
227	1	1	5.83038851618767	IPI:IPI00104907.3	Gene_Symbol=C14orf106 Isoform 1 of Uncharacterized potential DNA-binding protein C14orf106	9606	0.831247091293335			0.680809020996094			0.826428234577179
228	1	1	3.51351350545883	IPI:IPI00807610.1	Gene_Symbol=FAM102A Isoform 2 of Protein FAM102A	9606
228	0	1	3.38541679084301	IPI:IPI00411980.3	Gene_Symbol=FAM102A Isoform 1 of Protein FAM102A	9606
229	0.99	0.99	24.618735909462	IPI:IPI00413671.1	Gene_Symbol=BCLAF1 Isoform 2 of Bcl-2-associated transcription factor 1	9606	0.84511786699295	0.347883135080338	1.61979281902313	0.866979777812958	0.208641931414604	1.32907700538635	0.857462048530579	0.472011089324951	1.81540143489838
230	0.98	1.35	9.32975858449936	IPI:IPI00742944.2	Gene_Symbol=FMN2 Formin-2	9606
231	0.98	1	5.36672621965408	IPI:IPI00030915.1	Gene_Symbol=USP8 Ubiquitin carboxyl-terminal hydrolase 8	9606	0.96795916557312	0.926429152488709	35.3223037719727	1.00079715251923	0.998627305030823	110.360313415527	1.11793792247772	0.962660789489746	29978589184
232	0.96	1.1	7.90560469031334	IPI:IPI00786896.1	Gene_Symbol=NRAP Isoform 4 of Nebulin-related-anchoring protein	9606
232	0	1.1	7.74566456675529	IPI:IPI00745227.4	Gene_Symbol=NRAP Isoform 1 of Nebulin-related-anchoring protein	9606
232	0	1.1	7.86846727132797	IPI:IPI00478974.2	Gene_Symbol=NRAP Isoform 3 of Nebulin-related-anchoring protein	9606
232	0	1.1	7.71001130342484	IPI:IPI00398162.4	Gene_Symbol=NRAP Isoform 2 of Nebulin-related-anchoring protein	9606
233	0.96	0.96	23.2044205069542	IPI:IPI00006904.1	Gene_Symbol=AVEN Cell death regulator Aven	9606
234	0.95	0.95	27.4678111076355	IPI:IPI00552575.1	Gene_Symbol=SRRM2 Putative uncharacterized protein DKFZp667L0421	9606	0.924577713012695			0.477150648832321			0.769682705402374
235	0.94	0.97	16.666667163372	IPI:IPI00004416.1	Gene_Symbol=CHMP2A Charged multivesicular body protein 2a	9606	1.36886560916901			1.31173181533813			1.27279734611511
236	0.93	0.95	4.1287612169981	IPI:IPI00335800.3	Gene_Symbol=NLRP1 Isoform 2 of NACHT, LRR and PYD domains-containing protein 1	9606	0.289744019508362			2.22692728042603			0.353849202394485
236	0	0.95	4.00543101131916	IPI:IPI00328123.4	Gene_Symbol=NLRP1 Isoform 1 of NACHT, LRR and PYD domains-containing protein 1	9606
237	0.93	0.93	10.7750482857227	IPI:IPI00006379.1	Gene_Symbol=NOP5/NOP58 Nucleolar protein 5	9606	3.79537844657898			2.18224954605103			0.940255701541901
238	0.92	1.02	7.22641497850418	IPI:IPI00478226.1	Gene_Symbol=MACF1 Isoform 5 of Microtubule-actin cross-linking factor 1, isoforms 1/2/3/5	9606	1.18205571174622			1.11173141002655			0.829181253910065
238	0	1.02	7.05340728163719	IPI:IPI00256861.4	Gene_Symbol=MACF1 Isoform 2 of Microtubule-actin cross-linking factor 1, isoforms 1/2/3/5	9606
239	0.92	0.94	10.6575973331928	IPI:IPI00305944.4	Gene_Symbol=PTENP1 Similar to Phosphatidylinositol-3,4,5-trisphosphate 3-phosphatase and dual- specificity protein phosphatase PTEN	9606	0.162906616926193			0.632243871688843			0.926874399185181
240	0.89	0.89	16.5898621082306	IPI:IPI00877062.1	Gene_Symbol=LMO1 LIM domain only 1 (Fragment)	9606
241	0.89	0.89	5.69948181509972	IPI:IPI00871428.1	Gene_Symbol=- Uncharacterized protein ENSP00000381438	9606	1.98783993721008	0.419302582740784	859.285888671875	1.39733803272247	0.289924621582031	8.01998424530029	0.586462497711182	0.371397644281387	87.8215103149414
242	0.89	0.89	1.86335407197475	IPI:IPI00290856.4	Gene_Symbol=LYVE1 Lymphatic vessel endothelial hyaluronic acid receptor 1 precursor	9606	1.82043743133545			1.04153120517731			1.2645218372345
243	0.88	0.88	19.6940720081329	IPI:IPI00844058.2	Gene_Symbol=COL9A2 49 kDa protein	9606	0.818262219429016	0.39003124833107	5.99714422225952	0.716050088405609	0.058863453567028	1.4821902513504	1.13852369785309	0.565599501132965	7.6035680770874
244	0.87	0.91	6.87325224280357	IPI:IPI00409567.1	Gene_Symbol=PKD1 Isoform 2 of Polycystin-1 precursor	9606	1.48966407775879	0.617574989795685	1620.86071777344	1.10775256156921	0.872211396694183	596.070007324219	0.898925483226776	0.873379111289978	826.367919921875
244	0	0.91	6.85568228363991	IPI:IPI00409566.1	Gene_Symbol=PKD1 Isoform 1 of Polycystin-1 precursor	9606
244	0	0.91	6.85727596282959	IPI:IPI00028786.4	Gene_Symbol=PKD1 Isoform 3 of Polycystin-1 precursor	9606
245	0.86	0.86	10.926365852356	IPI:IPI00827672.1	Gene_Symbol=VWA2 Isoform 3 of von Willebrand factor A domain-containing protein 2 precursor	9606
245	0	0.86	6.34482726454735	IPI:IPI00645921.1	Gene_Symbol=VWA2 Isoform 2 of von Willebrand factor A domain-containing protein 2 precursor	9606
245	0	0.86	6.0927152633667	IPI:IPI00394834.3	Gene_Symbol=VWA2 Isoform 1 of von Willebrand factor A domain-containing protein 2 precursor	9606
246	0.83	38.54	44.537815451622	IPI:IPI00785084.1	Gene_Symbol=IGHV4-31 Immunoglobulin heavy variable 4-31	9606	1.70130789279938	0.460614085197449	389.247283935547	0.90147453546524	0.701012253761292	13.4199638366699	0.523122131824493	0.274869352579117	44.4022827148438
247	0.82	14.95	34.042552113533	IPI:IPI00827875.1	Gene_Symbol=- Lambda-chain precursor	9606	3.23046588897705			0.822538256645203			0.736138939857483
248	0.8	0.8	8.96226391196251	IPI:IPI00216999.2	Gene_Symbol=C14orf21 Pumilio domain-containing protein C14orf21	9606
249	0.8	0.8	8.24949666857719	IPI:IPI00879352.1	Gene_Symbol=- Uncharacterized protein ENSP00000348646	9606
249	0	0.8	8.55949893593788	IPI:IPI00478259.5	Gene_Symbol=- Similar to Sialic acid-binding Ig-like lectin 11 precursor	9606
249	0	0.8	8.10276716947556	IPI:IPI00402004.3	Gene_Symbol=- 56 kDa protein	9606
250	0.79	1.44	8.92494916915894	IPI:IPI00873681.2	Gene_Symbol=AKT3 57 kDa protein	9606	0.689848124980927	0.245054095983505	6.76162958145142	0.782031357288361	0.40473473072052	10.0275774002075	0.856141269207001	0.610945165157318	16.7245864868164
250	0	1.44	8.67850109934807	IPI:IPI00872713.1	Gene_Symbol=AKT3 59 kDa protein	9606
251	0.78	0.78	10.0000001490116	IPI:IPI00872593.1	Gene_Symbol=LMOD1 leiomodin 1	9606
251	0	0.78	9.50871631503105	IPI:IPI00414008.4	Gene_Symbol=LMOD1 70 kDa protein	9606
252	0.77	0.77	4.63157892227173	IPI:IPI00294501.1	Gene_Symbol=DHCR7 7-dehydrocholesterol reductase	9606	0.715092539787292			1.12032687664032			0.925336182117462
253	0.76	0.86	9.651218354702	IPI:IPI00477896.1	Gene_Symbol=SLC26A6 Anchor protein	9606	1.40808796882629			1.32526540756226			0.419027030467987
254	0.73	1.05	5.29801324009895	IPI:IPI00641363.1	Gene_Symbol=SPTA1 Spectrin, alpha, erythrocytic 1	9606
254	0	1.05	5.29144257307053	IPI:IPI00220741.6	Gene_Symbol=SPTA1 spectrin, alpha, erythrocytic 1	9606
255	0.72	0.73	7.7369436621666	IPI:IPI00852848.3	Gene_Symbol=FRMD4B FERM domain containing 4B	9606	1.24295651912689			0.773431837558746			1.14133131504059
256	0.71	0.73	3.2163742929697	IPI:IPI00872008.1	Gene_Symbol=TMTC4 Uncharacterized protein TMTC4	9606	0.871629536151886			0.886988282203674			0.732905268669128
256	0	0.73	2.96896081417799	IPI:IPI00646732.2	Gene_Symbol=TMTC4 Isoform 1 of Transmembrane and TPR repeat-containing protein 4	9606
256	0	0.73	2.89473682641983	IPI:IPI00514153.3	Gene_Symbol=TMTC4 transmembrane and tetratricopeptide repeat containing 4 isoform 1	9606
257	0.7	1.14	10.4957796633244	IPI:IPI00792611.2	Gene_Symbol=KIAA0802 Isoform 1 of Uncharacterized protein KIAA0802	9606	0.813148617744446			1.56303489208221			1.19003915786743
258	0.7	1.03	8.73925536870956	IPI:IPI00844523.1	Gene_Symbol=MICALCL Isoform 1 of MICAL C-terminal-like protein	9606	0.986980557441711	0.955936789512634	11.044059753418	0.792218744754791	0.533526420593262	26.8109436035156	0.998071014881134	0.992433309555054	7.87826585769653
258	0	1.03	9.31297689676285	IPI:IPI00844270.1	Gene_Symbol=MICALCL Isoform 3 of MICAL C-terminal-like protein	9606
258	0	1.03	8.7643675506115	IPI:IPI00816344.2	Gene_Symbol=MICALCL Isoform 2 of MICAL C-terminal-like protein	9606
259	0.7	0.73	5.7942058891058	IPI:IPI00843995.1	Gene_Symbol=AGBL3 Isoform 1 of Cytosolic carboxypeptidase 3	9606	1.04833972454071	0.944987595081329	5.3294095993042	0.975162446498871	0.933690786361694	2.09435939788818	1	1	2.18694853782654
260	0.7	0.7	8.83190855383873	IPI:IPI00028083.1	Gene_Symbol=EIF2B2 Translation initiation factor eIF-2B subunit beta	9606	0.7077676653862			1.23913073539734			0.920437157154083
261	0.7	0.7	8.11320766806602	IPI:IPI00028122.1	Gene_Symbol=PSIP1 Isoform 1 of PC4 and SFRS1-interacting protein	9606	0.947182238101959	0.946169435977936	3410.21630859375	1.074258685112	0.270820945501328	1.51037609577179	1.26909339427948	0.623776376247406	91.1706924438477
262	0.7	0.7	6.3157893717289	IPI:IPI00853448.1	Gene_Symbol=RBM39 Uncharacterized protein RBM39	9606	0.865998327732086			1.60081255435944			2.01263904571533
262	0	0.7	3.33333350718021	IPI:IPI00328524.1	Gene_Symbol=DKFZp451M2119 Putative uncharacterized protein DKFZp451M2119	9606
