# Supplementary material for: PGCA: An algorithm to link protein groups created from MS/MS data
Source: PLoS One. 2017 May 31;12(5):e0177569. doi: 10.1371/journal.pone.0177569 (PMC5451011; doi:10.1371/journal.pone.0177569)
Supplement: S3 File — 65 iTRAQ experiments used to process samples from the BiT Heart Cohort. (ZIP) [file pone.0177569.s006.zip › S5DataBiT/BET2167_v339_ProteinSummary.txt]

N	Unused	Total	%Cov	Accession	Name	Species	115:114	PVal 115:114	EF 115:114	116:114	PVal 116:114	EF 116:114	117:114	PVal 117:114	EF 117:114	Biological Processes	Molecular Function	PANTHER ID
1	144.85	144.85	53.6123871803284	IPI:IPI00643525.1	Gene_Symbol=C4A Complement component 4A	9606
2	135.33	135.35	58.4803283214569	IPI:IPI00478003.1	Gene_Symbol=A2M Alpha-2-macroglobulin precursor	9606	1.36293506622314	4.92949377064317E-13	1.0823312997818	1.14898812770844	0.00886187888681889	1.10859262943268	0.999940156936646	1	1.09366202354431
3	108.05	108.05	54.8498868942261	IPI:IPI00021885.1	Gene_Symbol=FGA Isoform 1 of Fibrinogen alpha chain precursor	9606	1.52650761604309	5.48649004017822E-28	1.07051134109497	2.58740258216858	0	1.08240973949432	2.38952851295471	0	1.07638370990753
3	0	108.01	71.2732911109924	IPI:IPI00029717.1	Gene_Symbol=FGA Isoform 2 of Fibrinogen alpha chain precursor	9606
4	94.39	94.39	35.193133354187	IPI:IPI00414283.5	Gene_Symbol=FN1 fibronectin 1 isoform 4 preproprotein	9606	1.04953181743622	0.413038164377213	1.12219071388245	1.17773628234863	0.0169488210231066	1.14296913146973	1.20608401298523	0.00153783289715648	1.11939752101898
4	0	92.87	36.3796919584274	IPI:IPI00855777.1	Gene_Symbol=FN1 Isoform 14 of Fibronectin precursor	9606
4	0	92.87	35.8885020017624	IPI:IPI00339228.1	Gene_Symbol=FN1 Isoform 8 of Fibronectin precursor	9606
4	0	92.87	34.9893838167191	IPI:IPI00339223.1	Gene_Symbol=FN1 Isoform 3 of Fibronectin precursor	9606
4	0	92.87	34.5347851514816	IPI:IPI00022418.1	Gene_Symbol=FN1 Isoform 1 of Fibronectin precursor	9606
4	0	92.87	36.4889711141586	IPI:IPI00479723.3	Gene_Symbol=FN1 Isoform 10 of Fibronectin precursor	9606
4	0	92.39	33.3746373653412	IPI:IPI00845263.1	Gene_Symbol=FN1 fibronectin 1 isoform 2 preproprotein	9606
5	89.14	89.14	48.1690138578415	IPI:IPI00017601.1	Gene_Symbol=CP Ceruloplasmin precursor	9606	0.815456688404083	4.23140409111511E-05	1.10006439685822	0.868707180023193	0.00735006900504231	1.1071572303772	0.836908638477325	3.28034802805632E-05	1.08544647693634
6	89.14	89.14	72.3014235496521	IPI:IPI00298497.3	Gene_Symbol=FGB Fibrinogen beta chain precursor	9606	1.46213614940643	2.31645232103049E-14	1.09401893615723	2.24260783195496	7.47248257923596E-37	1.10387814044952	2.09275078773499	2.22129379260671E-34	1.10005903244019
7	80.57	80.57	31.44391477108	IPI:IPI00032291.2	Gene_Symbol=C5 Complement C5 precursor	9606	1.04862916469574	0.361138641834259	1.1084007024765	1.13318276405334	0.122219488024712	1.17271149158478	1.13430464267731	0.0435557961463928	1.13008415699005
8	69.74	69.75	45.7351744174957	IPI:IPI00029739.5	Gene_Symbol=CFH Isoform 1 of Complement factor H precursor	9606	0.941171407699585	0.35903787612915	1.13988137245178	1.11989223957062	0.152732521295547	1.16900026798248	1.02286350727081	0.733640134334564	1.14098715782166
9	69.4	69.41	54.0860235691071	IPI:IPI00294193.4	Gene_Symbol=ITIH4 Isoform 1 of Inter-alpha-trypsin inhibitor heavy chain H4 precursor	9606	0.907146990299225	0.428184300661087	1.28176784515381	1.29449951648712	0.00279107480309904	1.17498481273651	1.33939969539642	0.0041682617738843	1.21146786212921
10	68.8	68.8	51.4397919178009	IPI:IPI00019591.1	Gene_Symbol=CFB Isoform 1 of Complement factor B precursor (Fragment)	9606	0.779962480068207	4.12045801567729E-06	1.10546481609344	1.13193106651306	0.030939158052206	1.11743104457855	1.1186283826828	0.035069290548563	1.10841333866119
10	0	68.78	51.3089001178741	IPI:IPI00639937.1	Gene_Symbol=CFB B-factor, properdin	9606
11	63.25	63.25	75.5050480365753	IPI:IPI00304273.2	Gene_Symbol=APOA4 Apolipoprotein A-IV precursor	9606	1.66373920440674	0.000136292394017801	1.20897436141968	2.00395536422729	0.000597356061916798	1.36922705173492	1.77329254150391	0.000987019622698426	1.3201287984848
12	57.42	57.42	52.3809552192688	IPI:IPI00022488.1	Gene_Symbol=HPX Hemopexin precursor	9606	0.711116492748261	4.60088984597339E-14	1.08448839187622	0.39751198887825	1.38463654830951E-26	1.15033006668091	0.312320649623871	2.80259692864963E-45	1.12078404426575
13	56.8	56.8	50.1182019710541	IPI:IPI00847635.1	Gene_Symbol=SERPINA3 Isoform 1 of Alpha-1-antichymotrypsin precursor	9606	2.20620512962341	1.34214317391061E-23	1.13834023475647	2.34910249710083	9.268107412021E-28	1.13173019886017	2.33211374282837	1.58834493186647E-26	1.13546752929688
13	0	56.8	47.321429848671	IPI:IPI00550991.3	Gene_Symbol=SERPINA3 Alpha-1-antichymotrypsin precursor	9606
14	55.13	55.13	61.8266999721527	IPI:IPI00797833.3	Gene_Symbol=KNG1 Kininogen 1	9606	0.974402904510498	0.634207010269165	1.11412811279297	0.842469573020935	0.0256637688726187	1.16182148456573	0.753637313842773	5.42285579285817E-06	1.12209331989288
14	0	55.13	61.8266999721527	IPI:IPI00215894.1	Gene_Symbol=KNG1 Isoform LMW of Kininogen-1 precursor	9606
15	52.01	52.09	60.0000023841858	IPI:IPI00877792.1	Gene_Symbol=FGG 50 kDa protein	9606	1.49832046031952	3.05995226173531E-14	1.09851205348969	2.42770099639893	6.69153391815052E-33	1.11739993095398	2.19816064834595	5.36708450477638E-35	1.09832000732422
15	0	52.09	57.9175710678101	IPI:IPI00877703.1	Gene_Symbol=FGG 52 kDa protein	9606
15	0	52.09	61.0983967781067	IPI:IPI00219713.1	Gene_Symbol=FGG Isoform Gamma-A of Fibrinogen gamma chain precursor	9606
15	0	52.09	58.9403986930847	IPI:IPI00021891.5	Gene_Symbol=FGG Isoform Gamma-B of Fibrinogen gamma chain precursor	9606
16	48.95	48.95	34.2245995998383	IPI:IPI00645038.1	Gene_Symbol=ITIH2 Inter-alpha (Globulin) inhibitor H2	9606	0.562450885772705	8.33067660943035E-15	1.12780392169952	0.734096109867096	1.10236342152348E-05	1.13997483253479	0.53142237663269	1.92876412445496E-18	1.11536538600922
16	0	48.95	33.8266372680664	IPI:IPI00305461.2	Gene_Symbol=ITIH2 Inter-alpha-trypsin inhibitor heavy chain H2 precursor	9606
17	47.36	47.38	52.7426183223724	IPI:IPI00742696.2	Gene_Symbol=GC vitamin D-binding protein precursor	9606	0.506545722484589	0.0980294346809387	2.69312262535095	0.496132612228394	0.0393010340631008	1.85192561149597	0.600971758365631	0.0538960546255112	1.69955027103424
18	47.17	47.17	54.285717010498	IPI:IPI00641737.1	Gene_Symbol=HP Haptoglobin precursor	9606	2.17579030990601	1.73760275272276E-15	1.16970098018646	0.917615473270416	0.270834475755692	1.16690385341644	1.94271218776703	5.46224686575475E-13	1.16576039791107
19	46.79	46.79	42.5925940275192	IPI:IPI00019580.1	Gene_Symbol=PLG Plasminogen precursor	9606	0.651548981666565	2.10778193832084E-06	1.17330408096313	0.485045224428177	3.93992394265297E-08	1.24887347221375	0.472827076911926	6.63994623173458E-11	1.19885098934174
20	44.94	44.94	46.7845648527145	IPI:IPI00019568.1	Gene_Symbol=F2 Prothrombin precursor (Fragment)	9606	0.753895044326782	1.17906110972399E-05	1.12611091136932	0.662635803222656	1.4435548756353E-08	1.13473117351532	0.617738544940948	4.89973865517093E-14	1.10531187057495
21	44.13	44.38	42.7003294229507	IPI:IPI00292530.1	Gene_Symbol=ITIH1 Inter-alpha-trypsin inhibitor heavy chain H1 precursor	9606	0.468890935182571	6.90235249598686E-13	1.17337560653687	0.574389755725861	5.31792601066172E-08	1.18967640399933	0.514283776283264	4.27153321394536E-12	1.15924441814423
22	37.74	37.74	53.7634432315826	IPI:IPI00032179.2	Gene_Symbol=SERPINC1 Antithrombin III variant	9606	0.741696834564209	2.22199068957707E-05	1.12998700141907	0.632959067821503	1.02337999123847E-05	1.19413900375366	0.571527004241943	3.30282379223945E-09	1.15025961399078
23	36.3	36.3	43.4163689613342	IPI:IPI00296608.6	Gene_Symbol=C7 Complement component C7 precursor	9606	2.04548668861389	5.34527588857969E-10	1.20417928695679	2.20702719688416	2.26611715503644E-10	1.22043240070343	2.26729702949524	9.25386919869986E-11	1.22083985805511
24	34.75	34.75	43.7999993562698	IPI:IPI00291866.5	Gene_Symbol=SERPING1 Plasma protease C1 inhibitor precursor	9606	1.33664071559906	0.000181088631507009	1.1569904088974	1.31062638759613	0.000875723373610526	1.16716182231903	1.46001100540161	2.52025711233728E-06	1.15730166435242
24	0	32.75	40.8839792013168	IPI:IPI00879931.1	Gene_Symbol=SERPING1 cDNA FLJ78023, highly similar to Homo sapiens serine (or cysteine) proteinase inhibitor, clade G (C1inhibitor), member 1, (angioedema, hereditary) (SERPING1), mRNA	9606
25	34.15	34.15	48.3263611793518	IPI:IPI00472610.2	Gene_Symbol=IGHM IGHM protein	9606	3.79856657981873	0.00289286486804485	1.36281883716583	0.65767639875412	0.571435391902924	14.702431678772	1.05212378501892	0.930663228034973	9.2474308013916
26	32.26	32.26	41.3875609636307	IPI:IPI00553177.1	Gene_Symbol=SERPINA1 Isoform 1 of Alpha-1-antitrypsin precursor	9606	1.36302995681763	0.000944433500990272	1.19047462940216	3.38887929916382	7.91032517266643E-12	1.28373157978058	3.34861135482788	2.10906084263662E-10	1.32453143596649
27	31.78	32.47	28.7810385227203	IPI:IPI00876950.1	Gene_Symbol=ITIH3 Isoform 2 of Inter-alpha-trypsin inhibitor heavy chain H3 precursor	9606	0.990807890892029	0.938990414142609	1.27746343612671	1.64899075031281	0.00774262147024274	1.42904722690582	1.42953455448151	0.0456313937902451	1.41883957386017
27	0.05	32.47	27.8651684522629	IPI:IPI00028413.8	Gene_Symbol=ITIH3 Isoform 1 of Inter-alpha-trypsin inhibitor heavy chain H3 precursor	9606
28	30.61	30.61	39.2583131790161	IPI:IPI00026314.1	Gene_Symbol=GSN Isoform 1 of Gelsolin precursor	9606	0.527375936508179	3.30508896695392E-07	1.23107028007507	0.460498034954071	8.73834249404126E-09	1.23352551460266	0.450685203075409	2.2936076149449E-08	1.25488150119781
29	29.44	29.48	33.6314857006073	IPI:IPI00022395.1	Gene_Symbol=C9 Complement component C9 precursor	9606	0.997602581977844	0.981801450252533	1.23602592945099	1.37099850177765	0.0202946756035089	1.30139327049255	1.38166737556458	0.00759526714682579	1.26065576076508
30	29.19	29.19	25.8748680353165	IPI:IPI00009920.2	Gene_Symbol=C6 Complement component 6 precursor	9606	0.784729421138763	0.0206532496958971	1.22458279132843	0.774054288864136	0.012964473105967	1.21889448165894	0.659901261329651	0.00113652530126274	1.26603484153748
31	28.71	28.71	42.3785597085953	IPI:IPI00828205.1	Gene_Symbol=IGHM IGHM protein	9606	0.700008451938629	0.00453756703063846	1.26752603054047	0.270255476236343	7.35177181354629E-08	1.43197953701019	0.207368060946465	1.97740646079581E-09	1.43471908569336
32	28.45	28.45	50.707072019577	IPI:IPI00745089.2	Gene_Symbol=A1BG alpha 1B-glycoprotein precursor	9606	0.712578237056732	5.60202533961274E-05	1.16739618778229	0.788020133972168	0.00502239633351564	1.17717373371124	0.667453050613403	8.49118259793613E-06	1.17819583415985
32	0	28.45	50.707072019577	IPI:IPI00022895.7	Gene_Symbol=A1BG Alpha-1B-glycoprotein precursor	9606
33	28.12	28.12	33.206832408905	IPI:IPI00292950.4	Gene_Symbol=SERPIND1 Serpin peptidase inhibitor, clade D (Heparin cofactor), member 1	9606	0.57405698299408	4.00972658098908E-06	1.21696603298187	0.37591016292572	1.1626899976136E-07	1.31737971305847	0.386091560125351	7.80922437115805E-06	1.41851508617401
33	0	28.12	33.0661326646805	IPI:IPI00879573.1	Gene_Symbol=SERPIND1 Heparin cofactor 2 precursor	9606
34	27.13	27.13	35.0305497646332	IPI:IPI00879231.1	Gene_Symbol=SERPINF2 Alpha-2-antiplasmin precursor	9606	0.812588334083557	0.0102867493405938	1.16813552379608	0.779052138328552	0.00871638953685761	1.20023834705353	0.684406697750092	0.000277013285085559	1.20983016490936
34	0	27.13	34.7474753856659	IPI:IPI00029863.4	Gene_Symbol=SERPINF2 SERPINF2 protein	9606
35	26.53	26.53	36.1924678087235	IPI:IPI00298971.1	Gene_Symbol=VTN Vitronectin precursor	9606	0.686929523944855	2.23197503146366E-06	1.15495836734772	0.690436005592346	9.86089162324788E-07	1.14647006988525	0.42871755361557	1.12189478627261E-12	1.20792758464813
36	26.31	26.31	34.3324244022369	IPI:IPI00022431.1	Gene_Symbol=AHSG Alpha-2-HS-glycoprotein precursor	9606	0.460685074329376	9.57550073508173E-05	1.43074882030487	0.473971843719482	3.46653323504142E-05	1.37498819828033	0.327334761619568	2.32245696452082E-07	1.41304969787598
37	26.16	26.23	30.383974313736	IPI:IPI00019943.1	Gene_Symbol=AFM Afamin precursor	9606	1.08020889759064	0.473855704069138	1.24259722232819	0.732388019561768	0.0052091721445322	1.23463833332062	0.725498676300049	0.000250608893111348	1.17035901546478
38	24.37	24.37	61.4406764507294	IPI:IPI00784661.1	Gene_Symbol=- Putative uncharacterized protein	9606	2.67101693153381	0.154724523425102	6.61709117889404	0.470297753810883	0.220524489879608	31.8116569519043	0.519471108913422	0.562102437019348	59.8167533874512
38	0	22.39	60.1694941520691	IPI:IPI00472961.2	Gene_Symbol=IGKC IGKC protein	9606
38	0	22.39	52.1186411380768	IPI:IPI00827488.1	Gene_Symbol=IGKC IGKC protein	9606
39	23.93	23.93	33.3333343267441	IPI:IPI00022371.1	Gene_Symbol=HRG Histidine-rich glycoprotein precursor	9606	0.625250816345215	8.34905949886888E-06	1.17410051822662	0.484990626573563	1.83266251951864E-07	1.20468640327454	0.473283797502518	1.3242293928073E-09	1.14925754070282
40	23.2	23.2	27.0348846912384	IPI:IPI00017696.1	Gene_Symbol=C1S Complement C1s subcomponent precursor	9606	0.849945962429047	0.116718411445618	1.22900485992432	1.08170485496521	0.666610956192017	1.45212757587433	0.904078722000122	0.274103254079819	1.20436608791351
40	0	21.2	25.9530782699585	IPI:IPI00749179.2	Gene_Symbol=C1S Uncharacterized protein C1S	9606
41	22.29	22.29	38.1088823080063	IPI:IPI00798430.1	Gene_Symbol=TF Transferrin variant (Fragment)	9606	0.422966718673706	3.54726560625185E-11	1.15932393074036	0.278904646635056	2.16925499785248E-08	1.34897458553314	0.223735615611076	5.89295234831866E-09	1.40394222736359
41	0	22.29	38.1088823080063	IPI:IPI00022463.1	Gene_Symbol=TF Serotransferrin precursor	9606
42	22.09	22.09	66.3316607475281	IPI:IPI00844536.2	Gene_Symbol=RBP4 Uncharacterized protein RBP4	9606	1.56377613544464	8.67264304815762E-08	1.14855003356934	1.79820203781128	4.15136184983567E-07	1.21602976322174	2.0668203830719	8.45926706460887E-09	1.2243480682373
42	0	22.09	66.3316607475281	IPI:IPI00480192.1	Gene_Symbol=RBP4 Retinol binding protein 4, plasma	9606
42	0	22.08	60.6965184211731	IPI:IPI00022420.3	Gene_Symbol=RBP4 Plasma retinol-binding protein precursor	9606
43	21.69	21.69	36.9261473417282	IPI:IPI00400826.1	Gene_Symbol=CLU clusterin isoform 1	9606	1.07405650615692	0.491808921098709	1.23260998725891	1.18090379238129	0.0159049034118652	1.14228105545044	1.1702561378479	0.063730500638485	1.18148028850555
43	0	21.69	39.4209355115891	IPI:IPI00291262.3	Gene_Symbol=CLU Clusterin precursor	9606
43	0	21.3	36.8303567171097	IPI:IPI00795633.1	Gene_Symbol=CLU CLU	9606
44	21.04	21.04	25.2482265233994	IPI:IPI00296165.5	Gene_Symbol=C1R;C17orf13;ACYP1 Complement C1r subcomponent precursor	9606	0.765309154987335	0.0396763384342194	1.28828763961792	0.994962334632874	0.979122340679169	1.49351012706757	0.898495376110077	0.266737878322601	1.21734309196472
45	20.95	20.95	33.6192101240158	IPI:IPI00291867.3	Gene_Symbol=CFI Complement factor I precursor	9606	0.962556838989258	0.711901783943176	1.2324686050415	0.97702544927597	0.82809180021286	1.2419273853302	1.04709780216217	0.69696182012558	1.26999759674072
45	0	18.95	31.3893646001816	IPI:IPI00872555.2	Gene_Symbol=CFI cDNA FLJ76262, highly similar to Homo sapiens I factor (complement) (IF), mRNA	9606
46	20.81	21.38	29.9202114343643	IPI:IPI00303963.1	Gene_Symbol=C2 Complement C2 precursor (Fragment)	9606	0.89202493429184	0.319361865520477	1.25939118862152	1.20486438274384	0.0941993966698647	1.24639737606049	1.14517951011658	0.174245670437813	1.2202183008194
47	20.63	20.63	35.829958319664	IPI:IPI00386879.1	Gene_Symbol=IGHV3OR16-13;IGHA1 CDNA FLJ14473 fis, clone MAMMA1001080, highly similar to Homo sapiens SNC73 protein (SNC73) mRNA	9606
48	20.45	20.45	40.8695638179779	IPI:IPI00298828.3	Gene_Symbol=APOH Beta-2-glycoprotein 1 precursor	9606	0.77941220998764	0.00558536080643535	1.18665540218353	0.806005597114563	0.00419265311211348	1.1534538269043	0.802606642246246	0.00505824945867062	1.16074800491333
49	18.54	18.54	37.8109455108643	IPI:IPI00022429.3	Gene_Symbol=ORM1 Alpha-1-acid glycoprotein 1 precursor	9606	3.29313683509827	7.83534123911522E-05	1.59184288978577	5.67893362045288	5.6944896641653E-05	1.92708885669708	6.59059524536133	2.17244678424322E-06	1.69244480133057
50	18.35	18.35	28.0412375926971	IPI:IPI00032220.3	Gene_Symbol=AGT Angiotensinogen precursor	9606	0.777973353862762	0.015652684494853	1.22089099884033	0.826042711734772	0.0566461645066738	1.21770966053009	0.787244021892548	0.0455712601542473	1.26386785507202
51	17.54	17.54	36.3636374473572	IPI:IPI00006114.4	Gene_Symbol=SERPINF1 Pigment epithelium-derived factor precursor	9606	0.796034514904022	0.0305310860276222	1.22576022148132	1	1	1.25782072544098	1.0815976858139	0.362488061189651	1.19478702545166
52	16.68	16.68	35.8744382858276	IPI:IPI00022391.1	Gene_Symbol=APCS Serum amyloid P-component precursor	9606	0.408693134784698	1.36454937091912E-05	1.34250915050507	0.621194541454315	0.00871528591960669	1.39829897880554	0.548988580703735	0.000697242096066475	1.34625446796417
53	16.64	18.64	13.8029173016548	IPI:IPI00788786.1	Gene_Symbol=VWF 309 kDa protein	9606	1.56767916679382	0.0203547682613134	1.44588673114777	1.99267756938934	0.00281807733699679	1.50561714172363	1.89506614208221	0.000902723171748221	1.38682913780212
53	0	18.64	14.0774980187416	IPI:IPI00023014.1	Gene_Symbol=VWF von Willebrand factor precursor	9606
54	16.57	16.57	67.8217828273773	IPI:IPI00011261.2	Gene_Symbol=C8G Complement component C8 gamma chain precursor	9606	0.767433762550354	0.309500426054001	1.72208511829376	0.742955505847931	0.075780414044857	1.39599561691284	0.766259253025055	0.0463932491838932	1.29843425750732
55	14.96	14.96	32.4873089790344	IPI:IPI00294395.1	Gene_Symbol=C8B Complement component C8 beta chain precursor	9606	0.651621878147125	0.0505596622824669	1.53648543357849	0.9460329413414	0.78894454240799	1.53571963310242	0.850808441638947	0.442539840936661	1.54277884960175
56	14.46	14.46	53.9325833320618	IPI:IPI00021841.1	Gene_Symbol=APOA1 Apolipoprotein A-I precursor	9606	0.586711406707764	0.0042480849660933	1.38106179237366	0.491876721382141	8.27938492875546E-05	1.28233683109283	0.41664931178093	4.94959931529593E-06	1.24745619297028
57	14.15	14.15	40.0568187236786	IPI:IPI00022426.1	Gene_Symbol=AMBP AMBP protein precursor	9606	0.823929488658905	0.199166789650917	1.35023760795593	1.715571641922	0.00398891652002931	1.42630362510681	1.31331598758698	0.201915055513382	1.52995336055756
58	14.06	14.06	32.6829254627228	IPI:IPI00019581.1	Gene_Symbol=F12 Coagulation factor XII precursor	9606	0.620719432830811	0.00357609963975847	1.34878742694855	0.570680260658264	0.0743935629725456	1.86300790309906	0.487882912158966	2.96878515655408E-05	1.31321895122528
59	13.73	13.73	31.1850309371948	IPI:IPI00032311.4	Gene_Symbol=LBP Lipopolysaccharide-binding protein precursor	9606	1.33125400543213	0.107958249747753	1.43318593502045	3.1938316822052	0.00021373167692218	1.60403394699097	2.79986166954041	0.00219558435492218	1.76965093612671
60	13.63	13.65	25.3424644470215	IPI:IPI00011252.1	Gene_Symbol=C8A Complement component C8 alpha chain precursor	9606	0.501201272010803	0.00141456222627312	1.45820844173431	0.73807168006897	0.0267108138650656	1.3010721206665	0.651637077331543	0.00823310948908329	1.34984660148621
61	13.16	15.16	28.91566157341	IPI:IPI00292946.1	Gene_Symbol=SERPINA7 Thyroxine-binding globulin precursor	9606	0.762476027011871	0.0768439173698425	1.35766088962555	0.91959935426712	0.605288088321686	1.41904473304749	0.792945086956024	0.078738309442997	1.30149745941162
62	12.84	12.84	43.7768250703812	IPI:IPI00829626.1	Gene_Symbol=IGL@ IGL@ protein	9606	3.75684285163879	0.0333090648055077	3.08218145370483	0.87914115190506	0.81073272228241	7.63949155807495	0.957024395465851	0.85815292596817	2.05101609230042
62	0	12.24	43.7768250703812	IPI:IPI00550162.2	Gene_Symbol=IGLV3-25 IGLV3-25 protein	9606
63	12.63	12.74	31.0650885105133	IPI:IPI00020986.2	Gene_Symbol=LUM Lumican precursor	9606	0.839187920093536	0.228276938199997	1.34779262542725	1.28092777729034	0.0347709842026234	1.25520813465118	1.39692533016205	0.0217631477862597	1.32082879543304
64	11.51	11.51	28.4836053848267	IPI:IPI00019576.1	Gene_Symbol=F10 Coagulation factor X precursor	9606	0.941406190395355	0.604833245277405	1.29011452198029	1.0993447303772	0.622334778308868	1.52211487293243	0.94079452753067	0.568574368953705	1.26274490356445
65	11.42	11.42	29.0666669607162	IPI:IPI00029260.2	Gene_Symbol=CD14 Monocyte differentiation antigen CD14 precursor	9606	1.03298032283783	0.907997846603394	1.89742076396942	1.69851243495941	0.162951543927193	2.23360705375671	1.46624326705933	0.139198899269104	1.73231422901154
66	10.41	10.44	18.6111107468605	IPI:IPI00873445.1	Gene_Symbol=PROS1 80 kDa protein	9606	0.682644784450531	0.0460413061082363	1.45241546630859	1.01959526538849	0.889209866523743	1.37396597862244	0.794647514820099	0.145102337002754	1.38863885402679
66	0	9.88	14.792899787426	IPI:IPI00294004.1	Gene_Symbol=PROS1 Vitamin K-dependent protein S precursor	9606
67	10.34	10.37	16.4576798677444	IPI:IPI00654888.4	Gene_Symbol=KLKB1 Plasma kallikrein precursor	9606	0.73240464925766	0.0289192758500576	1.31171691417694	0.620684325695038	0.0483743771910667	1.60428059101105	0.485370546579361	0.00602893717586994	1.58101439476013
68	10.06	10.06	9.86704006791115	IPI:IPI00027235.1	Gene_Symbol=ATRN Isoform 1 of Attractin precursor	9606	0.806383848190308	0.471639215946198	1.91147565841675	0.892713665962219	0.720383048057556	2.0036633014679	0.795281231403351	0.419541835784912	1.84510970115662
68	0	10.05	10.141509771347	IPI:IPI00162735.3	Gene_Symbol=ATRN Isoform 2 of Attractin precursor	9606
68	0	10.02	10.1845018565655	IPI:IPI00218460.6	Gene_Symbol=ATRN Isoform 3 of Attractin precursor	9606
69	9.58	9.58	31.7002892494202	IPI:IPI00022417.4	Gene_Symbol=LRG1 Leucine-rich alpha-2-glycoprotein precursor	9606	1.48163104057312	0.0303161423653364	1.40977919101715	2.50137591362	0.00151878618635237	1.53933823108673	2.4249529838562	0.00118448655121028	1.49023747444153
70	9.57	9.57	28.6458343267441	IPI:IPI00163207.1	Gene_Symbol=PGLYRP2 Isoform 1 of N-acetylmuramoyl-L-alanine amidase precursor	9606	0.528753936290741	0.0332055389881134	1.75422894954681	0.36424458026886	0.00835961289703846	1.78327715396881	0.417820692062378	0.0156001206487417	1.86610925197601
70	0	9.55	24.2902204394341	IPI:IPI00394992.1	Gene_Symbol=PGLYRP2 Isoform 2 of N-acetylmuramoyl-L-alanine amidase precursor	9606
71	9.44	9.44	29.9107134342194	IPI:IPI00022389.1	Gene_Symbol=CRP Isoform 1 of C-reactive protein precursor	9606	1.80969202518463	0.0096252579241991	1.5224312543869	5.41876983642578	1.29151047190135E-07	1.39840269088745	4.72153282165527	7.2060669253915E-07	1.43472898006439
72	9.42	22.17	42.1276599168777	IPI:IPI00784942.1	Gene_Symbol=- Putative uncharacterized protein DKFZp686E23209	9606	2.46097731590271	0.00368510442785919	1.50798511505127	0.58310478925705	0.112343490123749	2.09170389175415	0.469171434640884	0.167867034673691	3.48698711395264
72	0.01	20.01	37.8494620323181	IPI:IPI00784807.1	Gene_Symbol=- Putative uncharacterized protein	9606
72	0	22.19	46.522781252861	IPI:IPI00399007.5	Gene_Symbol=IGHG2 Putative uncharacterized protein DKFZp686I04196 (Fragment)	9606
73	9.31	9.31	22.2482442855835	IPI:IPI00328609.3	Gene_Symbol=SERPINA4 Kallistatin precursor	9606	0.802930891513824	0.149046391248703	1.36726093292236	0.494751781225204	0.0171228162944317	1.73201823234558	0.432731568813324	4.25850666943006E-05	1.31122362613678
74	9.26	9.51	16.256158053875	IPI:IPI00745872.2	Gene_Symbol=ALB Isoform 1 of Serum albumin precursor	9606	0.891669452190399	0.273252457380295	1.25202071666718	1.52329528331757	0.0137082934379578	1.36155879497528	0.875821769237518	0.138804197311401	1.20440757274628
74	0	9.51	15.7894730567932	IPI:IPI00022434.4	Gene_Symbol=ALB Uncharacterized protein ALB	9606
75	9.25	9.25	25.1239657402039	IPI:IPI00020996.3	Gene_Symbol=IGFALS Insulin-like growth factor-binding protein complex acid labile chain precursor	9606	0.511199474334717	0.0269168503582478	1.75748670101166	0.334418028593063	0.00185307650826871	1.59960532188416	0.273770093917847	0.000240711888181977	1.4301518201828
76	8.44	8.44	38.7499988079071	IPI:IPI00792115.1	Gene_Symbol=CLEC3B Putative uncharacterized protein DKFZp686H17246	9606	0.51948755979538	0.0522962808609009	1.9450455904007	0.324415236711502	0.0184242073446512	2.25541663169861	0.412769854068756	0.0311736240983009	2.12595987319946
76	0	6.44	24.2574259638786	IPI:IPI00009028.1	Gene_Symbol=CLEC3B Tetranectin precursor	9606
77	8.26	8.82	10.1785711944103	IPI:IPI00746623.2	Gene_Symbol=HABP2 Hyaluronan-binding protein 2 precursor	9606	1.29620599746704	0.172969773411751	1.52169597148895	1.25289237499237	0.406441748142242	1.89597618579865	1.0078752040863	0.963205099105835	1.51581418514252
78	8.08	8.08	24.4360908865929	IPI:IPI00008494.4	Gene_Symbol=ICAM1 Intercellular adhesion molecule 1 precursor	9606	1.48975729942322	0.354981392621994	2.73409557342529	2.53564620018005	0.116980493068695	3.53961443901062	1.97891521453857	0.19498248398304	3.23253893852234
78	0	8.08	19.3749994039536	IPI:IPI00642425.1	Gene_Symbol=ICAM1 Cell surface glycoprotein	9606
79	8	8	41.4965987205505	IPI:IPI00654755.3	Gene_Symbol=HBB Hemoglobin subunit beta	9606	0.96898227930069	0.847886145114899	1.469606757164	0.831462204456329	0.477285176515579	1.81487059593201	1.52634644508362	0.0795827731490135	1.63372337818146
79	0	6	28.0000001192093	IPI:IPI00884107.1	Gene_Symbol=HBB Beta-globin gene from a thalassemia patient	9606
79	0	6	44.144144654274	IPI:IPI00796636.9	Gene_Symbol=HBB Mutant beta globin	9606
80	7.7	7.7	30.3571432828903	IPI:IPI00514285.2	Gene_Symbol=PTGDS Prostaglandin D2 synthase 21kDa	9606	1.22530877590179	0.10309349745512	1.30733323097229	3.99532461166382	0.00537974433973432	2.01572918891907	4.52543830871582	0.00326521671377122	1.94717645645142
80	0	7.7	35.7894748449326	IPI:IPI00013179.1	Gene_Symbol=PTGDS Prostaglandin-H2 D-isomerase precursor	9606
80	0.04	5.74	34.272301197052	IPI:IPI00513767.2	Gene_Symbol=PTGDS Prostaglandin D2 synthase 21kDa	9606
81	7.56	7.56	18.6234816908836	IPI:IPI00011694.1	Gene_Symbol=PRSS1 Trypsin-1 precursor	9606	0.970363438129425	0.792456209659576	1.29727578163147	0.886188209056854	0.344081193208694	1.32530856132507	0.915379166603088	0.394706040620804	1.25938534736633
82	7.29	7.29	22.2535207867622	IPI:IPI00218732.3	Gene_Symbol=PON1 Serum paraoxonase/arylesterase 1	9606	0.381035476922989	0.00699517363682389	1.87403094768524	0.338321149349213	0.000565718917641789	1.60261273384094	0.409190803766251	0.000535198953002691	1.44869685173035
83	6.96	6.96	27.8761059045792	IPI:IPI00026199.1	Gene_Symbol=GPX3 Glutathione peroxidase 3 precursor	9606	1.49969148635864	0.0939079374074936	1.65651035308838	0.982827723026276	0.945326745510101	1.85479521751404	1.43351399898529	0.263795375823975	2.08703541755676
84	6.73	6.73	50.78125	IPI:IPI00456429.3	Gene_Symbol=UBA52 ubiquitin and ribosomal protein L40 precursor	9606	1.04360353946686	0.868587672710419	1.83095264434814	1.37919402122498	0.485467165708542	2.8824257850647	2.59814047813416	0.287124961614609	7.39186429977417
84	0	6.77	30.7692319154739	IPI:IPI00397808.3	Gene_Symbol=LOC388720 similar to ubiquitin and ribosomal protein S27a precursor	9606
84	0	6.72	68.7898099422455	IPI:IPI00796600.1	Gene_Symbol=UBC;RPS27A;UBB 18 kDa protein	9606
84	0	6.72	65.5021846294403	IPI:IPI00798155.3	Gene_Symbol=UBC;RPS27A;UBB Ubiquitin C splice variant	9606
84	0	6.72	63.7956202030182	IPI:IPI00798127.1	Gene_Symbol=UBC;RPS27A;UBB ubiquitin C	9606
84	0	6.72	63.2270157337189	IPI:IPI00797482.1	Gene_Symbol=UBC;RPS27A;UBB cDNA FLJ75516, highly similar to Xenopus tropicalis ubiquitin C, mRNA	9606
84	0	6.72	55.6886255741119	IPI:IPI00797400.1	Gene_Symbol=UBC;RPS27A;UBB 19 kDa protein	9606
84	0	6.72	57.6158940792084	IPI:IPI00796007.1	Gene_Symbol=UBC;RPS27A;UBB 17 kDa protein	9606
84	0	6.72	61.0810816287994	IPI:IPI00795527.1	Gene_Symbol=UBC;RPS27A;UBB 21 kDa protein	9606
84	0	6.72	59.7883582115173	IPI:IPI00794925.1	Gene_Symbol=UBC;RPS27A;UBB 21 kDa protein	9606
84	0	6.72	55.7692289352417	IPI:IPI00794211.1	Gene_Symbol=UBC;RPS27A;UBB 18 kDa protein	9606
84	0	6.72	62.3529434204102	IPI:IPI00793810.1	Gene_Symbol=UBC;RPS27A;UBB 19 kDa protein	9606
84	0	6.72	65.5737698078156	IPI:IPI00793729.1	Gene_Symbol=UBC;RPS27A;UBB UBC protein	9606
84	0	6.72	51.3761460781097	IPI:IPI00793330.1	Gene_Symbol=UBC;RPS27A;UBB 12 kDa protein	9606
84	0	6.72	60.6837630271912	IPI:IPI00792712.1	Gene_Symbol=UBC;RPS27A;UBB 39 kDa protein	9606
84	0	6.72	64.6789014339447	IPI:IPI00790633.1	Gene_Symbol=UBC;RPS27A;UBB 25 kDa protein	9606
84	0	6.72	63.6363625526428	IPI:IPI00789823.1	Gene_Symbol=UBC;RPS27A;UBB 16 kDa protein	9606
84	0	6.72	61.5094363689423	IPI:IPI00789107.1	Gene_Symbol=UBC;RPS27A;UBB 30 kDa protein	9606
84	0	6.72	59.4771265983582	IPI:IPI00784990.2	Gene_Symbol=UBC;RPS27A;UBB Ubiquitin C splice variant	9606
84	0	6.72	63.9175236225128	IPI:IPI00744274.1	Gene_Symbol=UBC;RPS27A;UBB 44 kDa protein	9606
84	0	6.72	67.268043756485	IPI:IPI00743650.1	Gene_Symbol=UBC;RPS27A;UBB 44 kDa protein	9606
84	0	6.72	67.268043756485	IPI:IPI00743241.1	Gene_Symbol=UBC;RPS27A;UBB 44 kDa protein	9606
84	0	6.72	65.5021846294403	IPI:IPI00719280.2	Gene_Symbol=UBC;RPS27A;UBB ubiquitin B precursor	9606
84	0	6.72	32.051283121109	IPI:IPI00179330.6	Gene_Symbol=UBC;RPS27A;UBB ubiquitin and ribosomal protein S27a precursor	9606
84	0	6.71	62.3395144939423	IPI:IPI00873444.1	Gene_Symbol=UBC;RPS27A;UBB 79 kDa protein	9606
85	6.68	6.7	14.7403687238693	IPI:IPI00021727.1	Gene_Symbol=C4BPA C4b-binding protein alpha chain precursor	9606	1.08050382137299	0.599843978881836	1.42715167999268	1.17729330062866	0.412442982196808	1.59929275512695	1.03050875663757	0.90395987033844	1.8382865190506
86	6.54	6.54	25.3472208976746	IPI:IPI00878953.1	Gene_Symbol=APOE MRNA for apolipoprotein E	9606	1.96177339553833	0.302036702632904	81.2131576538086	2.48755812644959	0.339755922555923	936.181701660156	1.6087259054184	0.56778347492218	1784.32727050781
86	0	6.53	23.0283915996552	IPI:IPI00021842.1	Gene_Symbol=APOE Apolipoprotein E precursor	9606
86	0	5.74	22.8310495615005	IPI:IPI00879456.1	Gene_Symbol=APOE 25 kDa protein	9606
86	0	5.74	23.1481477618217	IPI:IPI00879368.1	Gene_Symbol=APOE Apolipoprotein E	9606
87	6.45	6.45	46.7391312122345	IPI:IPI00855916.1	Gene_Symbol=- Transthyretin	9606	3.40950846672058	0.000428164756158367	1.37361001968384	1.19216120243073	0.636694073677063	2.90927720069885	1.75816905498505	0.007562808226794	1.32105600833893
87	0	6.45	58.5034012794495	IPI:IPI00022432.1	Gene_Symbol=TTR Transthyretin precursor	9606
87	0	6.27	27.9661029577255	IPI:IPI00646384.1	Gene_Symbol=TTR 13 kDa protein	9606
88	6.44	28.86	20.242914557457	IPI:IPI00025426.2	Gene_Symbol=PZP Pregnancy zone protein precursor	9606	0.43396782875061	0.0353638604283333	2.12825965881348	0.403378337621689	0.0760051086544991	2.82201862335205	0.294222503900528	0.0125601999461651	2.38313722610474
88	0	27.16	23.8170340657234	IPI:IPI00748437.2	Gene_Symbol=PZP Uncharacterized protein PZP	9606
89	6.39	10.63	45.2991455793381	IPI:IPI00719373.1	Gene_Symbol=IGL@ IGL@ protein	9606	2.05388998985291	0.178220212459564	3.17481255531311	0.946981191635132	0.886805832386017	2.45371508598328	0.770800232887268	0.426749587059021	2.11151266098022
90	6.31	6.31	46.4788734912872	IPI:IPI00853068.1	Gene_Symbol=HBA2;HBA1 Alpha 2 globin variant (Fragment)	9606	1.02504742145538	0.784945845603943	1.22915506362915	0.824456214904785	0.27365630865097	1.46865570545197	1.49629163742065	0.0196596812456846	1.37248861789703
90	0	6.31	46.4788734912872	IPI:IPI00410714.5	Gene_Symbol=HBA2;HBA1 Hemoglobin subunit alpha	9606
91	6.24	6.24	19.9004977941513	IPI:IPI00023019.1	Gene_Symbol=SHBG Isoform 1 of Sex hormone-binding globulin precursor	9606	0.732970058917999	0.21730899810791	1.80302929878235	0.850445568561554	0.627913534641266	2.35856080055237	0.637511432170868	0.120286293327808	1.88634836673737
92	6.01	6.01	16.9230774044991	IPI:IPI00023673.1	Gene_Symbol=LGALS3BP Galectin-3-binding protein precursor	9606	1.69995093345642	0.0247145015746355	1.52176427841187	2.04292321205139	0.125832423567772	2.94268345832825	1.55752491950989	0.242340683937073	2.64006614685059
93	6	20.05	54.0540516376495	IPI:IPI00844156.2	Gene_Symbol=SERPINC1 SERPINC1 protein	9606	0.748598992824554	0.0822884142398834	1.39215540885925	0.57677561044693	0.000699826108757406	1.32148194313049	0.542813360691071	9.23590996535495E-05	1.28876376152039
94	6	6.01	16.7355373501778	IPI:IPI00007199.4	Gene_Symbol=SERPINA10 Protein Z-dependent protease inhibitor precursor	9606	0.926219880580902	0.44799593091011	1.32326245307922	1.01510500907898	0.94422572851181	1.74891185760498	0.850214183330536	0.216206550598145	1.39173173904419
95	6	6	8.74704495072365	IPI:IPI00329775.7	Gene_Symbol=CPB2 Isoform 1 of Carboxypeptidase B2 precursor	9606	1.32274842262268	0.339345932006836	2.19267082214355	1.47383058071136	0.522565424442291	8.77527046203613	1.15545153617859	0.507022261619568	1.84401190280914
95	0	4	5.8333333581686	IPI:IPI00293057.5	Gene_Symbol=CPB2 Isoform 2 of Carboxypeptidase B2 precursor	9606
96	6	6	20.4918026924133	IPI:IPI00020019.1	Gene_Symbol=ADIPOQ Adiponectin precursor	9606	3.00476503372192	0.000508703757077456	1.42755687236786	1.75792706012726	0.00235330010764301	1.29083049297333	1.28196930885315	0.481931865215302	2.31893992424011
97	5.87	5.87	21.6931223869324	IPI:IPI00645849.1	Gene_Symbol=ECM1 Extracellular matrix protein 1	9606	1.46342611312866	0.294724732637405	2.30880284309387	1.11907052993774	0.816533029079437	3.26342821121216	0.941635847091675	0.835609316825867	2.02851343154907
97	0	5.87	20.3703701496124	IPI:IPI00003351.2	Gene_Symbol=ECM1 Extracellular matrix protein 1 precursor	9606
98	5.86	5.86	19.200000166893	IPI:IPI00021440.1	Gene_Symbol=ACTG1;PSPHL Actin, cytoplasmic 2	9606	1.82549214363098	0.0134212011471391	1.48500537872314	1.97326135635376	0.039908979088068	1.87528741359711	2.15952610969543	0.0396407321095467	2.03518009185791
98	0	5.86	19.200000166893	IPI:IPI00021439.1	Gene_Symbol=ACTB Actin, cytoplasmic 1	9606
99	5.85	5.85	9.69945341348648	IPI:IPI00884176.1	Gene_Symbol=F13A1 coagulation factor XIII A1 subunit precursor	9606	0.923139810562134	0.549719035625458	1.40534341335297	0.767682731151581	0.331887125968933	1.88300669193268	0.673995614051819	0.0531526356935501	1.49646043777466
99	0	5.85	9.69945341348648	IPI:IPI00297550.8	Gene_Symbol=F13A1 Coagulation factor XIII A chain precursor	9606
100	5.76	5.77	42.5000011920929	IPI:IPI00743064.1	Gene_Symbol=LCN2 Uncharacterized protein LCN2	9606	1.95933365821838	0.0548317991197109	2.01087212562561	3.77401375770569	0.0162415448576212	2.51843810081482	5.11109590530396	0.0306365936994553	3.98574733734131
100	0	5.77	42.5000011920929	IPI:IPI00643623.1	Gene_Symbol=LCN2 Lipocalin 2	9606
100	0	5.77	42.9292917251587	IPI:IPI00299547.4	Gene_Symbol=LCN2 Neutrophil gelatinase-associated lipocalin precursor	9606
101	5.55	5.55	33.6633652448654	IPI:IPI00868938.1	Gene_Symbol=- Beta-2-microglobulin	9606	1.22874271869659	0.194025903940201	1.4037572145462	3.48390460014343	0.00238116038963199	1.89032506942749	5.01802492141724	0.00110845710150898	2.05055451393127
101	0	5.55	24.3697479367256	IPI:IPI00796379.1	Gene_Symbol=B2M B2M protein	9606
102	5.52	5.52	13.8775512576103	IPI:IPI00022394.2	Gene_Symbol=C1QC Complement C1q subcomponent subunit C precursor	9606	0.746466398239136	0.0721260011196136	1.38862705230713	0.853181719779968	0.277838885784149	1.38491356372833	0.667410910129547	0.141768619418144	1.79514312744141
103	5.39	5.39	18.7772929668427	IPI:IPI00010295.1	Gene_Symbol=CPN1 Carboxypeptidase N catalytic chain precursor	9606	0.987994849681854	0.961851954460144	1.93250715732574	0.850057423114777	0.390454441308975	1.59791529178619	0.813727915287018	0.184240967035294	1.41083288192749
104	5.22	5.22	7.9370953142643	IPI:IPI00242956.4	Gene_Symbol=FCGBP IgGFc-binding protein precursor	9606	1.02955079078674	0.811231255531311	1.33045625686646	1.70895004272461	0.0054225935600698	1.3621426820755	1.55134356021881	0.03997902572155	1.5087513923645
104	0	5.22	6.80781751871109	IPI:IPI00788189.1	Gene_Symbol=FCGBP similar to Fc fragment of IgG binding protein	9606
105	5.09	5.09	13.761468231678	IPI:IPI00738433.1	Gene_Symbol=CPN2 similar to Carboxypeptidase N subunit 2 precursor	9606	0.957980751991272	0.811910331249237	1.69216918945313	0.777184247970581	0.0331895016133785	1.23872184753418	0.844949781894684	0.508272707462311	2.04585909843445
105	0	5.09	12.2935779392719	IPI:IPI00479116.1	Gene_Symbol=CPN2 Carboxypeptidase N subunit 2 precursor	9606
106	4.91	4.91	18.0555552244186	IPI:IPI00419744.4	Gene_Symbol=FCN3 Isoform 2 of Ficolin-3 precursor	9606	0.95759242773056	0.788375079631805	1.45902359485626	1.05867040157318	0.772657155990601	1.58655428886414	1.03453254699707	0.839064121246338	1.47951078414917
106	0	4.91	17.3913046717644	IPI:IPI00293925.2	Gene_Symbol=FCN3 Isoform 1 of Ficolin-3 precursor	9606
107	4.72	4.72	25.9740263223648	IPI:IPI00643948.2	Gene_Symbol=C1QB Complement component 1, q subcomponent, B chain	9606	0.952801525592804	0.772630631923676	1.47899961471558	1.17162609100342	0.496139258146286	1.70764696598053	0.727786302566528	0.173115238547325	1.67261338233948
107	0	4.72	23.715415596962	IPI:IPI00477992.1	Gene_Symbol=C1QB complement component 1, q subcomponent, B chain precursor	9606
108	4.69	4.69	15.7965198159218	IPI:IPI00003590.2	Gene_Symbol=QSOX1 Isoform 1 of Sulfhydryl oxidase 1 precursor	9606	1.20094835758209	0.189682826399803	1.38003408908844	1.29396319389343	0.464845806360245	2.66904926300049	1.11757779121399	0.560079514980316	1.71825993061066
108	0	4.69	12.7483442425728	IPI:IPI00872013.1	Gene_Symbol=QSOX1 Uncharacterized protein QSOX1	9606
108	0	4.69	12.7483442425728	IPI:IPI00465016.7	Gene_Symbol=QSOX1 Isoform 2 of Sulfhydryl oxidase 1 precursor	9606
109	4.57	4.57	16.301703453064	IPI:IPI00847381.1	Gene_Symbol=SEPP1 selenoprotein P isoform 2	9606	0.993531048297882	0.965150773525238	1.47338211536407	0.902293860912323	0.370278120040894	1.32712650299072	0.893567800521851	0.410701155662537	1.40551793575287
109	0	4.57	12.5984251499176	IPI:IPI00029061.2	Gene_Symbol=SEPP1 Selenoprotein P precursor	9606
110	4.45	4.45	30.8219164609909	IPI:IPI00032293.1	Gene_Symbol=CST3 Cystatin-C precursor	9606	1.58605349063873	0.171078592538834	2.57809662818909	2.00282907485962	0.215107500553131	5.30347013473511	3.83545470237732	0.0490873008966446	3.78521513938904
111	4.37	11.25	23.199999332428	IPI:IPI00423461.3	Gene_Symbol=IGHA2 Putative uncharacterized protein DKFZp686C02220 (Fragment)	9606	3.95689058303833			0.764779150485992			0.673950910568237
112	4.34	8.01	25.5707770586014	IPI:IPI00872573.1	Gene_Symbol=C1RL 48 kDa protein	9606	1.86505222320557	0.202751785516739	3.39034938812256	1.66793632507324	0.203487575054169	2.73001503944397	1.17277550697327	0.46633380651474	1.83925032615662
112	0	8.01	25.5707770586014	IPI:IPI00795055.1	Gene_Symbol=C1RL CDNA FLJ14022 fis, clone HEMBA1003538, weakly similar to COMPLEMENT C1R COMPONENT	9606
112	0	8.01	22.99794703722	IPI:IPI00009793.3	Gene_Symbol=C1RL Complement C1r-like protein	9606
113	4.24	4.26	13.4099617600441	IPI:IPI00215983.3	Gene_Symbol=CA1 Carbonic anhydrase 1	9606	1.00895071029663	0.978241324424744	3.47560620307922	1.46916854381561	0.0949096158146858	1.73310589790344	1.29867124557495	0.15872523188591	1.66693508625031
113	0	4.24	15.384615957737	IPI:IPI00796435.1	Gene_Symbol=CA1 22 kDa protein	9606
113	0	2.24	14.1891896724701	IPI:IPI00788926.1	Gene_Symbol=CA1 16 kDa protein	9606
114	4.16	4.16	18.4729069471359	IPI:IPI00007221.1	Gene_Symbol=SERPINA5 Plasma serine protease inhibitor precursor	9606	1.04725337028503	0.813741028308868	2.09811472892761	0.772500455379486	0.113279171288013	1.50602281093597	0.71565580368042	0.148983925580978	1.73538219928741
115	4.1	4.12	28.8590610027313	IPI:IPI00166729.4	Gene_Symbol=AZGP1 alpha-2-glycoprotein 1, zinc	9606	1.65073835849762	0.289248317480087	3.46215581893921	1.45053732395172	0.550693213939667	5.84635448455811	1.7059680223465	0.49187695980072	8.81812191009521
115	0	4.03	21.4285716414452	IPI:IPI00871596.1	Gene_Symbol=AZGP1 Uncharacterized protein AZGP1 (Fragment)	9606
116	4.08	4.08	27.0440250635147	IPI:IPI00178926.2	Gene_Symbol=IGJ immunoglobulin J chain	9606	2.41354894638062	0.221584424376488	8.68848133087158	0.835622429847717	0.453324526548386	7.16691255569458	1.0070823431015	0.983391284942627	3.64281916618347
117	4.08	4.08	37.3913049697876	IPI:IPI00827560.1	Gene_Symbol=- HRV Fab N27-VL (Fragment)	9606	2.71700429916382	0.310339421033859	839.653015136719	0.793168246746063	0.378932327032089	7.34257221221924	0.800697684288025	0.0158421490341425	1.07282328605652
117	0.01	6.1	34.8739504814148	IPI:IPI00879329.1	Gene_Symbol=IGKV3-20 Anti-(ED-B) scFV (Fragment)	9606
117	0	22.75	58.7234020233154	IPI:IPI00784985.1	Gene_Symbol=IGK@ IGK@ protein	9606
117	0	21.1	52.7659595012665	IPI:IPI00761125.2	Gene_Symbol=IGKC IGKC protein	9606
117	0	4.07	53.6363661289215	IPI:IPI00827637.1	Gene_Symbol=- K light chain variable region (Fragment)	9606
117	0	4.07	38.053098320961	IPI:IPI00827510.1	Gene_Symbol=- HRV Fab 026-VL (Fragment)	9606
117	0	4.07	39.449542760849	IPI:IPI00387118.1	Gene_Symbol=- Ig kappa chain V-III region WOL	9606
117	0	4.07	39.449542760849	IPI:IPI00387115.1	Gene_Symbol=- Ig kappa chain V-III region SIE	9606
117	0	4.07	33.3333343267441	IPI:IPI00384576.1	Gene_Symbol=- Ig kappa chain V-III region HIC precursor	9606
117	0	4.07	33.3333343267441	IPI:IPI00030205.3	Gene_Symbol=IGKV3-20 Ig kappa chain V-III region HAH precursor	9606
117	0	3.99	31.1926603317261	IPI:IPI00387117.5	Gene_Symbol=IGKV3D-20 Ig kappa chain V-III region Ti	9606
117	0	3.99	31.1926603317261	IPI:IPI00385252.1	Gene_Symbol=- Ig kappa chain V-III region GOL	9606
117	0	2.24	29.9145311117172	IPI:IPI00854644.1	Gene_Symbol=- Uncharacterized protein ENSP00000374805	9606
117	0	2.08	33.9449554681778	IPI:IPI00827826.1	Gene_Symbol=- Cold agglutinin FS-2 L-chain (Fragment)	9606
118	4.06	4.06	9.32754874229431	IPI:IPI00021817.1	Gene_Symbol=PROC Vitamin K-dependent protein C precursor	9606	0.78542697429657	0.561696648597717	41.6707344055176	0.393395364284515	0.307482242584229	500.916473388672	0.506172239780426	0.59610903263092	127470.6875
119	4.01	28.64	42.5263166427612	IPI:IPI00423464.1	Gene_Symbol=IGHG1 Putative uncharacterized protein DKFZp686K03196	9606
119	0.14	28.76	40.8033818006516	IPI:IPI00784822.1	Gene_Symbol=IGHV4-31 IGHV4-31 protein	9606
119	0	32.67	46.1052626371384	IPI:IPI00807531.2	Gene_Symbol=IGHG1 IGHG1 protein	9606
119	0	32.62	49.1489350795746	IPI:IPI00815926.1	Gene_Symbol=IGHG1 IGHG1 protein	9606
119	0	30.72	44.2105263471603	IPI:IPI00784842.1	Gene_Symbol=IGHV4-31 Putative uncharacterized protein DKFZp686G11190	9606
119	0	30.68	43.2835817337036	IPI:IPI00829944.1	Gene_Symbol=IGHG1 IGHG1 protein	9606
119	0	30.62	44.9152529239655	IPI:IPI00645363.2	Gene_Symbol=IGHG1 Putative uncharacterized protein DKFZp686P15220	9606
119	0	30.61	51.7167389392853	IPI:IPI00816314.1	Gene_Symbol=IGHM Putative uncharacterized protein DKFZp686I15196	9606
119	0	30.61	42.9787248373032	IPI:IPI00784810.1	Gene_Symbol=IGHV4-31 IGHV4-31 protein	9606
119	0	30.01	41.1764711141586	IPI:IPI00785084.1	Gene_Symbol=IGHV4-31 Immunoglobulin heavy variable 4-31	9606
119	0	29.84	43.9999997615814	IPI:IPI00784817.1	Gene_Symbol=IGHV4-31 Anti-RhD monoclonal T125 gamma1 heavy chain precursor	9606
119	0	28.62	41.5441185235977	IPI:IPI00448925.3	Gene_Symbol=IGHG1 IGHG1 protein	9606
119	0	28.62	41.1513864994049	IPI:IPI00448938.1	Gene_Symbol=IGHG1 IGHG1 protein	9606
119	0	28.62	37.9668056964874	IPI:IPI00384938.1	Gene_Symbol=IGHG1 Putative uncharacterized protein DKFZp686N02209	9606
119	0	28.61	40.4166668653488	IPI:IPI00423463.1	Gene_Symbol=IGHG1 Putative uncharacterized protein DKFZp686O01196	9606
119	0	28.61	35.7588350772858	IPI:IPI00423466.1	Gene_Symbol=IGHG1 Putative uncharacterized protein DKFZp686H20196	9606
119	0	24.62	28.7187039852142	IPI:IPI00382606.1	Gene_Symbol=F7 Factor VII active site mutant immunoconjugate	9606
120	4	142.61	52.9816508293152	IPI:IPI00654875.1	Gene_Symbol=C4B Complement C4-B precursor	9606	1.15643012523651	0.726826369762421	4.74570512771606	0.936969697475433	0.781160831451416	2.41875171661377	0.93021285533905	0.599798142910004	1.65539515018463
120	0	142.61	52.9816508293152	IPI:IPI00032258.4	Gene_Symbol=C4A;C4B Complement C4-A precursor	9606
121	4	4	14.8837208747864	IPI:IPI00021304.1	Gene_Symbol=KRT2 Keratin, type II cytoskeletal 2 epidermal	9606	0.690669596195221	0.318353980779648	13.0574769973755	1.37329149246216	0.413064479827881	21.2554912567139	1.05915021896362	0.352823942899704	1.57132434844971
121	0	2	6.73400685191154	IPI:IPI00290078.5	Gene_Symbol=KRT4 keratin 4	9606
121	0	2	5.67375868558884	IPI:IPI00300725.7	Gene_Symbol=KRT6A Keratin, type II cytoskeletal 6A	9606
121	0	2	5.67375868558884	IPI:IPI00299145.9	Gene_Symbol=KRT6C Keratin, type II cytoskeletal 6C	9606
121	0	2	5.67375868558884	IPI:IPI00293665.8	Gene_Symbol=KRT6B Keratin, type II cytoskeletal 6B	9606
121	0	2	4.59016375243664	IPI:IPI00797452.1	Gene_Symbol=KRT4 33 kDa protein	9606
121	0	2	9.55414026975632	IPI:IPI00796330.1	Gene_Symbol=KRT6A 18 kDa protein	9606
122	4	4	7.68136531114578	IPI:IPI00296534.1	Gene_Symbol=FBLN1 Isoform D of Fibulin-1 precursor	9606	1.14159941673279	0.683298110961914	3.34282875061035	1.27616727352142	0.0393606536090374	1.23932874202728	1.35939049720764	0.310284465551376	2.66648435592651
122	0	2	5.54765276610851	IPI:IPI00218803.2	Gene_Symbol=FBLN1 Isoform B of Fibulin-1 precursor	9606
122	0	2	4.39238660037518	IPI:IPI00296537.3	Gene_Symbol=FBLN1 Isoform C of Fibulin-1 precursor	9606
122	0	2	1.66389346122742	IPI:IPI00413623.2	Gene_Symbol=FBLN1 fibulin 1 isoform B precursor	9606
122	0	2	1.76678448915482	IPI:IPI00333852.1	Gene_Symbol=FBLN1 Isoform A of Fibulin-1 precursor	9606
123	4	4	15.6666666269302	IPI:IPI00306339.4	Gene_Symbol=SPP1 secreted phosphoprotein 1 isoform b	9606	0.797535121440887	0.703128755092621	302.074249267578	1.92268538475037	0.414540797472	560.940734863281	4.01064920425415	0.451544672250748	3786895.5
123	0	4	15.6666666269302	IPI:IPI00218874.1	Gene_Symbol=SPP1 Isoform B of Osteopontin precursor	9606
123	0	4	11.9863010942936	IPI:IPI00385896.1	Gene_Symbol=SPP1 Isoform D of Osteopontin precursor	9606
123	0	4	12.1951222419739	IPI:IPI00218875.1	Gene_Symbol=SPP1 Isoform C of Osteopontin precursor	9606
123	0	4	11.1464969813824	IPI:IPI00021000.1	Gene_Symbol=SPP1 Isoform A of Osteopontin precursor	9606
124	4	4	17.8217828273773	IPI:IPI00021856.3	Gene_Symbol=APOC2 Apolipoprotein C-II precursor	9606	1.26495003700256	0.069369375705719	1.38638472557068	1.17888557910919	0.423931300640106	5.16933298110962	1.10726571083069	0.732505619525909	18.1326065063477
125	3.91	3.91	23.0769231915474	IPI:IPI00165972.3	Gene_Symbol=CFD Complement factor D preproprotein	9606	1.22658395767212	0.367781937122345	1.84846150875092	1.08707344532013	0.75922554731369	2.20658135414124	2.5339937210083	0.0309914276003838	2.15752291679382
126	3.89	5.1	6.22788183391094	IPI:IPI00759542.1	Gene_Symbol=TTN Isoform 8 of Titin	9606	0.999483585357666	0.997455775737762	1.39531064033508	1.11450755596161	0.40606901049614	1.30909705162048	1.01628613471985	0.943442702293396	1.60838830471039
126	0	5.09	6.25839233398438	IPI:IPI00023283.3	Gene_Symbol=TTN Isoform 2 of Titin	9606
126	0	5.09	6.21251836419106	IPI:IPI00759754.1	Gene_Symbol=TTN Isoform 1 of Titin	9606
126	0	5.08	6.25205561518669	IPI:IPI00759637.1	Gene_Symbol=TTN Isoform 4 of Titin	9606
126	0	5.08	6.29506632685661	IPI:IPI00749039.2	Gene_Symbol=TTN titin isoform N2-A	9606
126	0	5.08	6.2204372137785	IPI:IPI00179357.2	Gene_Symbol=TTN Isoform 7 of Titin	9606
126	0	5.04	6.10638298094273	IPI:IPI00759613.1	Gene_Symbol=TTN Isoform 5 of Titin	9606
126	0	3.4	6.6907599568367	IPI:IPI00412307.8	Gene_Symbol=TTN 2268 kDa protein	9606
126	0	3.14	6.40641748905182	IPI:IPI00375498.2	Gene_Symbol=TTN titin isoform novex-1	9606
126	0	3.13	6.41016140580177	IPI:IPI00455173.4	Gene_Symbol=TTN Isoform 3 of Titin	9606
126	0	3.13	6.34265094995499	IPI:IPI00375499.2	Gene_Symbol=TTN titin isoform novex-2	9606
127	3.7	47.19	52.9535889625549	IPI:IPI00555812.4	Gene_Symbol=GC Vitamin D-binding protein precursor	9606	1.23426294326782	0.467881411314011	2.7703332901001	0.894283592700958	0.209685787558556	1.3015593290329	1.07930254936218	0.621488571166992	1.76441240310669
128	3.7	20.33	31.7999988794327	IPI:IPI00061977.1	Gene_Symbol=IGHV3OR16-13;IGHA1 IGHA1 protein	9606	2.28296613693237			0.865340530872345			1.60471391677856
128	0	20.29	29.6442687511444	IPI:IPI00426060.3	Gene_Symbol=IGHV3OR16-13;IGHA1 Putative uncharacterized protein DKFZp686J11235 (Fragment)	9606
128	0	18.33	36.2725436687469	IPI:IPI00166866.3	Gene_Symbol=IGHV3OR16-13;IGHA1 IGHA1 protein	9606
128	0	5.59	17.6229506731033	IPI:IPI00470652.1	Gene_Symbol=- Single-chain Fv (Fragment)	9606
128	0	4	28.2051295042038	IPI:IPI00830130.1	Gene_Symbol=- Rheumatoid factor RF-ET7	9606
128	0	4	20.5128207802773	IPI:IPI00829701.1	Gene_Symbol=- Uncharacterized protein ENSP00000375014	9606
128	0	2	26.3999998569489	IPI:IPI00384410.1	Gene_Symbol=- Myosin-reactive immunoglobulin heavy chain variable region (Fragment)	9606
128	0	2	27.7310937643051	IPI:IPI00384409.1	Gene_Symbol=- Myosin-reactive immunoglobulin heavy chain variable region (Fragment)	9606
129	3.6	3.81	12.3036652803421	IPI:IPI00743766.2	Gene_Symbol=FETUB Fetuin-B precursor	9606	0.878671765327454	0.675739169120789	2.21922159194946	0.642694592475891	0.246241942048073	2.37670993804932	0.746700167655945	0.16159063577652	1.60470473766327
129	0	3.81	13.6231884360313	IPI:IPI00552199.3	Gene_Symbol=FETUB GUGU beta form	9606
129	0	3.01	11.6719253361225	IPI:IPI00553061.1	Gene_Symbol=FETUB GUGU gamma form	9606
129	0	1.7	17.6470592617989	IPI:IPI00792024.1	Gene_Symbol=FETUB 13 kDa protein	9606
130	3.44	3.44	6.10339343547821	IPI:IPI00024284.4	Gene_Symbol=HSPG2 Basement membrane-specific heparan sulfate proteoglycan core protein precursor	9606	1.16933584213257	0.629449903964996	2.53333449363709	1.58473706245422	0.184381157159805	2.34667420387268	3.01460719108582	0.0431385971605778	2.82719421386719
131	3.42	3.42	8.33333358168602	IPI:IPI00418422.3	Gene_Symbol=IGHD IGHD protein	9606	0.911947906017303	0.820608258247375	2.87737488746643	0.739156126976013	0.313610404729843	2.07205390930176	0.645874381065369	0.214341446757317	2.27723455429077
131	0	2.03	9.59860384464264	IPI:IPI00163446.3	Gene_Symbol=IGHD IGHD protein	9606
131	0	2.03	5.60165978968143	IPI:IPI00829636.1	Gene_Symbol=IGHD FLJ00382 protein (Fragment)	9606
132	3.22	3.23	20.3852325677872	IPI:IPI00019359.3	Gene_Symbol=KRT9 Keratin, type I cytoskeletal 9	9606	0.884057819843292	0.901252746582031	43.7544364929199	0.820239365100861	0.569839060306549	3.54430460929871	0.819050073623657	0.634641110897064	4.69930410385132
133	3.22	3.22	28.6885231733322	IPI:IPI00006146.4	Gene_Symbol=SAA1;SAA2 serum amyloid A2	9606	1.24491405487061	0.862028062343597	309130.65625	2.48877310752869	0.37457400560379	2275.09155273438	2.71073126792908	0.0549734197556973	2.9947624206543
133	0	2	11.4754103124142	IPI:IPI00552578.2	Gene_Symbol=SAA1;SAA2 Serum amyloid A protein precursor	9606
134	3.11	3.24	7.64388516545296	IPI:IPI00478809.3	Gene_Symbol=F5 Coagulation factor V precursor	9606	0.716013014316559	0.414692789316177	4.08790826797485	0.898029446601868	0.743232846260071	3.42726588249207	0.882675170898438	0.664033830165863	2.89950013160706
134	0	3.24	7.6267383992672	IPI:IPI00022937.4	Gene_Symbol=F5 Coagulation factor V	9606
135	2.93	2.94	15.8333331346512	IPI:IPI00299503.2	Gene_Symbol=GPLD1 Isoform 1 of Phosphatidylinositol-glycan-specific phospholipase D precursor	9606	0.833266615867615	0.27415531873703	1.69205749034882	0.718744277954102	0.513752937316895	6.08470726013184	0.502378106117249	0.00561894103884697	1.24980282783508
136	2.84	3.48	14.7505417466164	IPI:IPI00296176.2	Gene_Symbol=F9 Coagulation factor IX precursor	9606	1.01327633857727	0.913640439510345	1.37312388420105	0.873003244400024	0.725952386856079	2.72510576248169	0.683872222900391	0.364034622907639	3.10399508476257
136	0	2	19.6969702839851	IPI:IPI00816532.1	Gene_Symbol=F9 Coagulation factor IX (Fragment)	9606
137	2.69	2.75	4.73372787237167	IPI:IPI00022229.1	Gene_Symbol=APOB Apolipoprotein B-100 precursor	9606	1.6404002904892	0.470673710107803	309.348052978516	1.42360353469849	0.571484804153442	278.203979492188	1.38688671588898	0.696337521076202	3106.37133789063
138	2.69	2.69	17.6470592617989	IPI:IPI00844400.1	Gene_Symbol=C1QA 23 kDa protein	9606	0.664849877357483	0.100194707512856	1.70227301120758	0.95126736164093	0.68118554353714	1.36836624145508	0.754821181297302	0.0372848361730576	1.28958368301392
138	0	2.69	15.9183666110039	IPI:IPI00022392.1	Gene_Symbol=C1QA Complement C1q subcomponent subunit A precursor	9606
139	2.68	9.22	28.3582091331482	IPI:IPI00020091.1	Gene_Symbol=ORM2 Alpha-1-acid glycoprotein 2 precursor	9606	1.89135265350342	0.0368900336325169	1.7578033208847	2.46334719657898	0.0128297246992588	1.71093988418579	2.97455906867981	0.00233909068629146	1.43080031871796
140	2.68	2.68	9.86473858356476	IPI:IPI00743248.5	Gene_Symbol=TNXB DJ34F7.1.1	9606	1.40994429588318	0.0762665793299675	1.54257082939148	0.64617645740509	0.307940185070038	18.4456596374512	0.946310520172119	0.678869962692261	1.64078533649445
140	0	2.68	9.86243858933449	IPI:IPI00025276.1	Gene_Symbol=TNXB Isoform XB of Tenascin-X precursor	9606
140	0	2.68	10.066319257021	IPI:IPI00644296.1	Gene_Symbol=TNXB Tenascin XB	9606
140	0	2	8.76671597361565	IPI:IPI00218639.3	Gene_Symbol=TNXB Isoform XB-short of Tenascin-X precursor	9606
141	2.68	2.68	9.34579446911812	IPI:IPI00552123.1	Gene_Symbol=VSIG4 Isoform 2 of V-set and immunoglobulin domain-containing protein 4 precursor	9606	1.36830353736877	0.528285324573517	77.8670196533203	2.0504162311554	0.438012093305588	1807.52001953125	3.10867476463318	0.043588362634182	2.68652963638306
141	0	2.68	7.51879662275314	IPI:IPI00027038.1	Gene_Symbol=VSIG4 Isoform 1 of V-set and immunoglobulin domain-containing protein 4 precursor	9606
141	0	2	9.48905125260353	IPI:IPI00643768.1	Gene_Symbol=VSIG4 Protein	9606
141	0	2	7.46268630027771	IPI:IPI00642844.1	Gene_Symbol=VSIG4 22 kDa protein	9606
142	2.42	2.42	12.9032254219055	IPI:IPI00004373.1	Gene_Symbol=MBL2 Mannose-binding protein C precursor	9606	0.651996612548828	0.223129972815514	7.29214286804199	0.586541295051575	0.122829400002956	3.75984334945679	0.575676321983337	0.0727176368236542	2.23657703399658
143	2.39	2.39	18.3016106486321	IPI:IPI00018219.1	Gene_Symbol=TGFBI Transforming growth factor-beta-induced protein ig-h3 precursor	9606	0.991628348827362	0.979890942573547	29.3883380889893	1.80123507976532	0.401748448610306	236.014389038086	1.47836911678314	0.346117675304413	20.1345996856689
144	2.34	2.39	19.4099381566048	IPI:IPI00220327.3	Gene_Symbol=KRT1 Keratin, type II cytoskeletal 1	9606	0.941485524177551	0.330263823270798	1.2255893945694	1.03616857528687	0.660942733287811	1.34979903697968	0.906698405742645	0.677308976650238	2.39678907394409
145	2.32	47.96	54.0897071361542	IPI:IPI00878609.1	Gene_Symbol=ITIH4 Protein	9606	0.752590239048004	0.269574493169785	1.77158415317535	0.998959124088287	0.997370362281799	2.10969090461731	0.988606631755829	0.959153831005096	1.69076728820801
145	0	35.96	55.1242232322693	IPI:IPI00878152.1	Gene_Symbol=ITIH4 71 kDa protein	9606
146	2.26	2.26	16.3793101906776	IPI:IPI00786926.1	Gene_Symbol=IGHV1-69 Myosin-reactive immunoglobulin heavy chain variable region (Fragment)	9606	5.57396936416626	0.298457235097885	63356.140625	0.884235382080078	0.931576371192932	1960148.5	1.42112684249878	0.0287874285131693	1.22392773628235
146	0	4.09	47.0085471868515	IPI:IPI00009792.1	Gene_Symbol=IGHV1OR15-1 Ig heavy chain V-I region V35 precursor	9606
147	2.23	2.26	12.6822158694267	IPI:IPI00294713.4	Gene_Symbol=MASP2 Isoform 1 of Mannan-binding lectin serine protease 2 precursor	9606	1.19577717781067	0.641486465930939	3.01202988624573	2.23320245742798	0.0654494911432266	2.45722246170044	1.52476346492767	0.0383167713880539	1.46081614494324
147	0	2.23	26.4248698949814	IPI:IPI00871597.1	Gene_Symbol=MASP2 Uncharacterized protein MASP2 (Fragment)	9606
147	0	2.23	22.1621617674828	IPI:IPI00306378.5	Gene_Symbol=MASP2 Isoform 2 of Mannan-binding lectin serine protease 2 precursor	9606
148	2.21	3.28	33.0645173788071	IPI:IPI00884080.1	Gene_Symbol=- Similar to Immunglobulin heavy chain variable region	9606	2.6726815700531			0.817225396633148			0.384325534105301
149	2.21	2.21	4.55635488033295	IPI:IPI00299158.1	Gene_Symbol=PVR Isoform Alpha of Poliovirus receptor precursor	9606	2.72642803192139	0.293823570013046	565.904052734375	2.09971332550049	0.385690301656723	684.955932617188	1.28734624385834	0.806157350540161	27236.33203125
149	0	2.21	4.84693869948387	IPI:IPI00219427.1	Gene_Symbol=PVR Isoform Delta of Poliovirus receptor precursor	9606
149	0	2.21	5.2197802811861	IPI:IPI00219426.1	Gene_Symbol=PVR Isoform Gamma of Poliovirus receptor precursor	9606
149	0	2.21	5.10752685368061	IPI:IPI00219425.3	Gene_Symbol=PVR Isoform Beta of Poliovirus receptor precursor	9606
150	2.17	2.23	17.5438597798347	IPI:IPI00387120.1	Gene_Symbol=- Ig kappa chain V-IV region Len	9606	2.58294105529785	0.090273305773735	5.59156703948975	0.474662661552429	0.276635110378265	80.9860763549805	0.424236744642258
150	0	2.21	14.9253726005554	IPI:IPI00386133.1	Gene_Symbol=- Ig kappa chain V-IV region B17 precursor	9606
150	0	2.21	15.0375932455063	IPI:IPI00386132.1	Gene_Symbol=- Ig kappa chain V-IV region JI precursor	9606
150	0	2.17	8.33333358168602	IPI:IPI00026197.7	Gene_Symbol=IGKV4-1 Similar to Ig kappa chain V-IV region precursor	9606
151	2.08	2.18	6.57672882080078	IPI:IPI00009865.2	Gene_Symbol=KRT10 Keratin, type I cytoskeletal 10	9606	0.579173803329468	0.110711522400379	2.35048222541809	1.44387781620026	0.114729188382626	1.79888916015625	1.08117973804474	0.800955176353455	3.21965026855469
152	2.06	2.06	19.0197512507439	IPI:IPI00873137.1	Gene_Symbol=COL1A2 130 kDa protein	9606	1.30914437770844			4.87792634963989			5.59280395507813
152	0	2.06	19.0336748957634	IPI:IPI00304962.3	Gene_Symbol=COL1A2 Collagen alpha-2(I) chain precursor	9606
153	2.03	2.16	11.0416673123837	IPI:IPI00073777.1	Gene_Symbol=PLXDC2 Isoform 2 of Plexin domain-containing protein 2 precursor	9606	0.914544343948364			2.5923285484314			1.07930958271027
153	0	2.16	10.0189037621021	IPI:IPI00044369.2	Gene_Symbol=PLXDC2 Isoform 1 of Plexin domain-containing protein 2 precursor	9606
154	2.03	2.03	9.355828166008	IPI:IPI00043546.5	Gene_Symbol=SPATA13 Spermatogenesis-associated protein 13	9606	1.49484062194824	0.344952344894409	21.6451377868652	2.89705204963684	0.181934922933578	53.0449066162109	2.43383479118347	0.206095561385155	44.3503074645996
154	0	2.03	6.27177730202675	IPI:IPI00479471.2	Gene_Symbol=SPATA13 Spermatogenesis associated 13	9606
155	2.01	61.26	75.5050480365753	IPI:IPI00847179.1	Gene_Symbol=APOA4 apolipoprotein A-IV precursor	9606	0.0891087651252747	0.0553507581353188	14.5537853240967	0.104040376842022			0.0678501352667809	0.140250712633133	2111.95336914063
156	2.01	18.84	41.2213742733002	IPI:IPI00830132.1	Gene_Symbol=IGHG4 Uncharacterized protein IGHG4 (Fragment)	9606	3.09335422515869	0.10122437775135	9.98264026641846	0.840096712112427	0.838851273059845	5209.919921875	0.444327622652054
156	0	18.84	44.954127073288	IPI:IPI00829814.1	Gene_Symbol=IGHG4 Ig gamma-4 chain C region	9606
156	0	18.84	31.0782253742218	IPI:IPI00550640.2	Gene_Symbol=IGHG4 IGHG4 protein	9606
156	0	14.84	28.571429848671	IPI:IPI00784998.1	Gene_Symbol=- Putative uncharacterized protein DKFZp686M24218	9606
157	2.01	2.97	8.6866594851017	IPI:IPI00221224.6	Gene_Symbol=ANPEP Aminopeptidase N	9606	1.41725099086761	0.596004486083984	411.047790527344	1.53600907325745	0.228251025080681	7.71766233444214	0.996495187282562	0.995204389095306	373.107421875
158	2	4	8.64197537302971	IPI:IPI00027482.1	Gene_Symbol=SERPINA6 Corticosteroid-binding globulin precursor	9606	0.705370843410492	0.303233295679092	9.85605335235596	0.585866689682007	0.312383472919464	37.6963424682617	0.635044991970062	0.505010426044464	351.009887695313
159	2	3.7	23.275862634182	IPI:IPI00829653.1	Gene_Symbol=- Uncharacterized protein ENSP00000374812	9606	3.07527804374695			1.09095776081085			0.396842181682587
159	0	3.7	23.275862634182	IPI:IPI00784430.3	Gene_Symbol=IGKV3D-11 Similar to Ig kappa chain V-III region VG precursor	9606
159	0	2.04	22.881355881691	IPI:IPI00816799.1	Gene_Symbol=- Rheumatoid factor D5 light chain (Fragment)	9606
160	2	3.55	36.1111104488373	IPI:IPI00385555.1	Gene_Symbol=- Ig kappa chain V-I region BAN	9606	2.14491987228394			0.214077010750771			0.366895496845245
160	0	3.52	20.3389823436737	IPI:IPI00829836.1	Gene_Symbol=- Uncharacterized protein ENSP00000374797	9606
161	2	2.32	5.07900677621365	IPI:IPI00218326.1	Gene_Symbol=SP100 Isoform Sp100-C of Nuclear autoantigen Sp-100	9606	0.83763176202774	0.506223678588867	9.93098831176758	0.864331245422363	0.124061100184917	1.44145154953003	0.712566494941711	0.0286414567381144	1.21391415596008
162	2	2.19	12.3076923191547	IPI:IPI00872107.1	Gene_Symbol=ILF2 Interleukin enhancer binding factor 2 variant (Fragment)	9606	1.03696370124817	0.937745094299316	110.066917419434	1.27233815193176	0.660905063152313	179.747024536133	1.1259868144989	0.663045465946198	13.1632385253906
162	0	2.19	12.3076923191547	IPI:IPI00005198.2	Gene_Symbol=ILF2 Interleukin enhancer-binding factor 2	9606
162	0	2.19	21.3333338499069	IPI:IPI00643578.1	Gene_Symbol=ILF2 16 kDa protein	9606
162	0	2.19	10.4347832500935	IPI:IPI00641665.1	Gene_Symbol=ILF2 12 kDa protein	9606
163	2	2.02	3.73027250170708	IPI:IPI00007128.1	Gene_Symbol=PRKCG Protein kinase C gamma type	9606	1.33650279045105			1.47357666492462			2.23668432235718
164	2	2.01	8.32072645425797	IPI:IPI00007240.2	Gene_Symbol=F13B Coagulation factor XIII B chain precursor	9606	1.2645890712738			0.819231986999512			1.1157124042511
165	2	2.01	22.7053135633469	IPI:IPI00032292.1	Gene_Symbol=TIMP1 Metalloproteinase inhibitor 1 precursor	9606	1.65798389911652			1.92560350894928			1.71951878070831
165	0	2.01	16.666667163372	IPI:IPI00639839.1	Gene_Symbol=TIMP1 TIMP metallopeptidase inhibitor 1	9606
165	0	2.01	11.7647059261799	IPI:IPI00552089.1	Gene_Symbol=TIMP1 TIMP metallopeptidase inhibitor 1	9606
165	0	2	30.0699293613434	IPI:IPI00642739.1	Gene_Symbol=TIMP1 TIMP metallopeptidase inhibitor 1	9606
166	2	2.01	11.6161607205868	IPI:IPI00027350.3	Gene_Symbol=PRDX2 Peroxiredoxin-2	9606	1.40301859378815			1.17823219299316			1.40787827968597
166	0	2	13.2352948188782	IPI:IPI00794777.1	Gene_Symbol=PRDX2 Uncharacterized protein PRDX2	9606
167	2	2	47.8632479906082	IPI:IPI00657670.1	Gene_Symbol=- 13 kDa protein	9606	6.24626636505127			3.23043441772461			2.43921875953674
167	0	2	35.3535354137421	IPI:IPI00021857.1	Gene_Symbol=APOC3 Apolipoprotein C-III precursor	9606
168	2	2	6.28019347786903	IPI:IPI00186903.3	Gene_Symbol=APOL1 Isoform 2 of Apolipoprotein-L1 precursor	9606	0.408673167228699			0			0.26144939661026
168	0	2	4.96083535254002	IPI:IPI00852826.2	Gene_Symbol=APOL1 42 kDa protein	9606
168	0	2	4.77386936545372	IPI:IPI00514475.4	Gene_Symbol=APOL1 Isoform 1 of Apolipoprotein-L1 precursor	9606
169	2	2	4.08163256943226	IPI:IPI00217778.1	Gene_Symbol=PLTP Isoform 2 of Phospholipid transfer protein precursor	9606	2.29483079910278			1.91964471340179			2.88234925270081
169	0	2	2.23123729228973	IPI:IPI00643034.2	Gene_Symbol=PLTP Isoform 1 of Phospholipid transfer protein precursor	9606
169	0	2	2.71604936569929	IPI:IPI00022733.3	Gene_Symbol=PLTP 45 kDa protein	9606
170	2	2	7.91666656732559	IPI:IPI00029235.1	Gene_Symbol=IGFBP6 Insulin-like growth factor-binding protein 6 precursor	9606	0.919565141201019			1.92943072319031			2.40813374519348
171	2	2	5.40540553629398	IPI:IPI00031086.1	Gene_Symbol=IGFBP1 Insulin-like growth factor-binding protein 1 precursor	9606	1.16840100288391			3.05934047698975			2.03373122215271
172	2	2	5.4166667163372	IPI:IPI00027827.2	Gene_Symbol=SOD3 Extracellular superoxide dismutase [Cu-Zn] precursor	9606	0.788613796234131			2.94072985649109			1.83476483821869
173	2	2	9.00000035762787	IPI:IPI00021854.1	Gene_Symbol=APOA2 Apolipoprotein A-II precursor	9606	0.578442633152008			0.33614319562912			0.358813166618347
174	1.99	4.65	55.1724135875702	IPI:IPI00829956.1	Gene_Symbol=- Rheumatoid factor C6 light chain (Fragment)	9606	2.88199520111084			1.62667524814606			2.88229942321777
174	0	4.61	50	IPI:IPI00829912.1	Gene_Symbol=IGKV1-5 Ig kappa chain V-I region HK102 precursor	9606
174	0	3.91	32.4074059724808	IPI:IPI00387026.1	Gene_Symbol=- Ig kappa chain V-I region EU	9606
174	0	3.52	14.5299151539803	IPI:IPI00830035.1	Gene_Symbol=- Similar to Anti-streptococcal/anti-myosin immunoglobulin kappa light chain variable region	9606
175	1.97	1.97	28.0991733074188	IPI:IPI00847793.1	Gene_Symbol=- Dermcidin isoform 2	9606	0.719120800495148	0.579469680786133	8.71003437042236	0.746142148971558	0.749621570110321	31.353515625	1.21932113170624	0.771530091762543	13.0784482955933
175	0	1.97	23.6363634467125	IPI:IPI00027547.2	Gene_Symbol=DCD Dermcidin precursor	9606
176	1.86	144.84	53.6123871803284	IPI:IPI00418163.3	Gene_Symbol=C4B C4B1	9606	0.582706093788147			0.7499960064888			0.679828226566315
177	1.85	1.85	9.21248123049736	IPI:IPI00395488.2	Gene_Symbol=VASN Vasorin precursor	9606	1.11687469482422	0.852483570575714	384.579956054688	1.45259582996368	0.187807336449623	4.22712278366089	1.39561402797699	0.00672577787190676	1.04576373100281
178	1.78	1.78	11.8155620992184	IPI:IPI00025204.1	Gene_Symbol=CD5L CD5 antigen-like precursor	9606	0.72223824262619	0.486065596342087	3.69465208053589	0.635584056377411	0.519710302352905	7.26515197753906	0.515887081623077	0.296767383813858	5.31999397277832
179	1.75	1.77	4.80033978819847	IPI:IPI00397930.3	Gene_Symbol=ZDBF2 DBF4-type zinc finger-containing protein 2	9606	1.29919064044952	0.113947696983814	1.51691198348999	0.595511078834534	0.553092479705811	23.499002456665	0.587466299533844	0.436095714569092	10.7007961273193
180	1.71	2.67	5.38461543619633	IPI:IPI00172480.5	Gene_Symbol=WDR35 Isoform 2 of WD repeat-containing protein 35	9606	0.451742321252823			0.118833988904953			0.194756761193275
180	0	2.67	5.33446222543716	IPI:IPI00165984.4	Gene_Symbol=WDR35 Isoform 1 of WD repeat-containing protein 35	9606
181	1.7	1.7	7.82608687877655	IPI:IPI00026926.1	Gene_Symbol=GUCA2A Guanylin precursor	9606	1.93635702133179			0.459123432636261			3.90341639518738
182	1.53	1.54	17.1243935823441	IPI:IPI00033153.1	Gene_Symbol=NXF1 Nuclear RNA export factor 1	9606	1.11248385906219			1.06626904010773			1.0632643699646
182	0	1.53	25.842696428299	IPI:IPI00749024.2	Gene_Symbol=NXF1 nuclear RNA export factor 1 isoform 2	9606
183	1.52	21.08	56.4853549003601	IPI:IPI00440577.3	Gene_Symbol=IGKV2-24 IGKV2-24 protein	9606	3.19887089729309			0.861513733863831			0.709435045719147
183	0	2.22	23.3333334326744	IPI:IPI00829827.1	Gene_Symbol=- Uncharacterized protein ENSP00000374804	9606
183	0	1.52	5.78512400388718	IPI:IPI00884433.1	Gene_Symbol=- 13 kDa protein	9606
183	0	1.52	5.78512400388718	IPI:IPI00829600.1	Gene_Symbol=- Uncharacterized protein ENSP00000374803	9606
183	0	1.52	5.78512400388718	IPI:IPI00743194.2	Gene_Symbol=- Kappa light chain variable region (Fragment)	9606
184	1.46	1.46	2.47086249291897	IPI:IPI00002127.7	Gene_Symbol=DNAH1 Heat shock regulated-1	9606	1.27399742603302			1.18479835987091			1.21793866157532
185	1.43	9.43	33.8983058929443	IPI:IPI00785200.1	Gene_Symbol=- Putative uncharacterized protein	9606	3.11476874351501	0.0272761955857277	2.28047466278076	0.805942833423615	0.305956661701202	1.97569954395294	0.568041384220123	0.0940034911036491	2.23440456390381
185	0	7.68	37.9746824502945	IPI:IPI00784711.1	Gene_Symbol=- Putative uncharacterized protein	9606
186	1.34	2.25	4.96597662568092	IPI:IPI00239406.2	Gene_Symbol=SYNE2 Isoform 2 of Nesprin-2	9606	0.66374135017395	0.60497921705246	1461.15905761719	0.655454158782959			0.630114436149597	0.324871718883514	26.7052974700928
186	0	2.25	4.98184449970722	IPI:IPI00239405.4	Gene_Symbol=SYNE2 Isoform 1 of Nesprin-2	9606
187	1.3	1.3	10.4651160538197	IPI:IPI00305380.3	Gene_Symbol=IGFBP4 Insulin-like growth factor-binding protein 4 precursor	9606
188	1.27	1.27	9.82048586010933	IPI:IPI00647205.1	Gene_Symbol=C6orf174 Uncharacterized protein C6orf174 precursor	9606	0.896667242050171	0.68393462896347	2.70788526535034	0.762255191802979	0.508266985416412	4.31747436523438	0.744123041629791	0.569466471672058	6.58779525756836
189	1.24	1.36	3.84203009307384	IPI:IPI00167941.1	Gene_Symbol=MDN1 Midasin	9606	0.598015308380127			0.911297917366028			1.16684329509735
190	1.22	1.22	26.4516115188599	IPI:IPI00014050.1	Gene_Symbol=C7orf16 G-substrate	9606
191	1.21	1.21	9.5669686794281	IPI:IPI00871556.1	Gene_Symbol=ZFYVE28 107 kDa protein	9606	0.811114192008972			1.04319512844086			0.953932344913483
192	1.19	1.21	5.50139285624027	IPI:IPI00221235.3	Gene_Symbol=NUP160 nucleoporin 160kDa	9606	0.905184507369995	0.852762818336487	215.893295288086	1.12055659294128	0.9360311627388	1697754.5	0.994339287281036	0.995994985103607	95715.28125
193	1.15	33.76	48.7288147211075	IPI:IPI00876888.1	Gene_Symbol=- cDNA FLJ78387	9606
194	1.1	1.1	4.61868941783905	IPI:IPI00003884.1	Gene_Symbol=PCDHGA4 Isoform 1 of Protocadherin gamma A4 precursor	9606	0.734269082546234			1.38291251659393			0.637529194355011
195	1.06	1.42	10.3671707212925	IPI:IPI00009104.7	Gene_Symbol=RUVBL2 RuvB-like 2	9606
196	1.06	1.06	9.32835787534714	IPI:IPI00292894.5	Gene_Symbol=TSR1 Pre-rRNA-processing protein TSR1 homolog	9606	1.00051629543304	0.998756587505341	28.983736038208	1.32748293876648	0.19961017370224	3.2126133441925	0.689196825027466	0.06485965102911	1.62178134918213
197	1.06	1.06	16.1038964986801	IPI:IPI00448024.2	Gene_Symbol=LSM14B Isoform 2 of LSM14 protein homolog B	9606
198	1.02	2.1	6.0388945043087	IPI:IPI00852880.1	Gene_Symbol=SYNPO2L synaptopodin 2-like isoform a	9606
198	0	2.1	6.0388945043087	IPI:IPI00456601.1	Gene_Symbol=SYNPO2L Isoform 1 of Synaptopodin 2-like protein	9606
199	1	4.05	20.3389823436737	IPI:IPI00829979.1	Gene_Symbol=- Uncharacterized protein ENSP00000375008	9606
199	0	4.05	20.5128207802773	IPI:IPI00739205.3	Gene_Symbol=LOC652102 Ig heavy chain V-I region HG3 precursor	9606
200	1	1	12.8205135464668	IPI:IPI00014048.1	Gene_Symbol=RNASE1 Ribonuclease pancreatic precursor	9606	0.796963393688202			1.30019783973694			2.0175404548645
201	0.97	0.97	9.72886756062508	IPI:IPI00010471.5	Gene_Symbol=LCP1 Plastin-2	9606	1.19271409511566	0.109925307333469	1.31600499153137	1.34546101093292	0.569415986537933	6.63609457015991	1.15360808372498	0.393173515796661	1.76736068725586
202	0.96	0.96	14.5652174949646	IPI:IPI00006079.1	Gene_Symbol=BCLAF1 Isoform 1 of Bcl-2-associated transcription factor 1	9606	9999			9999
203	0.96	0.96	5.02092055976391	IPI:IPI00877862.1	Gene_Symbol=- 27 kDa protein	9606	0.942591428756714			1.99562609195709			2.2842161655426
204	0.89	0.99	7.21649453043938	IPI:IPI00873776.1	Gene_Symbol=MORC2 MORC family CW-type zinc finger 2	9606	1.03777968883514	0.438028007745743	1.18066453933716	1.25044786930084	0.0712492763996124	1.31184613704681	1.14763474464417	0.210153967142105	1.38449788093567
204	0	0.99	6.78294599056244	IPI:IPI00455518.5	Gene_Symbol=MORC2 MORC family CW-type zinc finger protein 2	9606
205	0.89	0.9	4.05759178102016	IPI:IPI00004573.2	Gene_Symbol=PIGR Polymeric immunoglobulin receptor precursor	9606	9999			9999			9999
206	0.86	0.86	14.4366189837456	IPI:IPI00784037.1	Gene_Symbol=FLJ46082 FLJ46082 protein	9606	1.0075124502182			1.62252831459045			0.687266170978546
206	0	0.86	12.8124997019768	IPI:IPI00410493.2	Gene_Symbol=FLJ46082 CDNA FLJ46082 fis, clone TESTI2005153	9606
207	0.83	0.83	5.03401346504688	IPI:IPI00787444.1	Gene_Symbol=LOC731008 similar to Doublecortin domain-containing protein 2	9606	0.993569612503052			1.54144477844238			1.03959333896637
207	0	0.83	6.96798488497734	IPI:IPI00745833.2	Gene_Symbol=LOC728597 similar to Doublecortin domain-containing protein 2	9606
208	0.82	1.02	2.15053763240576	IPI:IPI00796771.1	Gene_Symbol=SLC26A6 CDNA FLJ31675 fis, clone NT2RI2005087, highly similar to Homo sapiens putative anion transporter 1 mRNA	9606
208	0	1.02	1.84696577489376	IPI:IPI00748085.1	Gene_Symbol=SLC26A6 solute carrier family 26, member 6 isoform 2	9606
208	0	1.02	1.89189184457064	IPI:IPI00218923.1	Gene_Symbol=SLC26A6 Isoform 2 of Solute carrier family 26 member 6	9606
208	0	1.02	1.84453222900629	IPI:IPI00107312.1	Gene_Symbol=SLC26A6 Isoform 1 of Solute carrier family 26 member 6	9606
209	0.82	0.98	4.26173061132431	IPI:IPI00456969.1	Gene_Symbol=DYNC1H1 Dynein heavy chain, cytosolic	9606	0.915582537651062			0.388892710208893			0.473063558340073
210	0.81	2.65	9.79886576533318	IPI:IPI00514201.2	Gene_Symbol=MYH6 Myosin-6	9606	0.791042387485504			0.816867351531982			1.07016158103943
210	0	2.65	9.79886576533318	IPI:IPI00302328.2	Gene_Symbol=MYH6 myosin heavy chain 6	9606
211	0.8	0.8	10.4089222848415	IPI:IPI00555628.1	Gene_Symbol=NCAM1 Neural cell adhesion molecule 1, 120 kDa isoform variant (Fragment)	9606	0.853914737701416			1.5726455450058			1.61965572834015
212	0.8	0.8	18.2692304253578	IPI:IPI00479775.1	Gene_Symbol=CCL19 Chemokine (C-C motif) ligand 19	9606
212	0	0.8	19.3877547979355	IPI:IPI00017761.1	Gene_Symbol=CCL19 C-C motif chemokine 19 precursor	9606
213	0.8	0.8	5.4766733199358	IPI:IPI00029753.1	Gene_Symbol=CHRNE Acetylcholine receptor subunit epsilon precursor	9606
214	0.78	0.78	6.91699609160423	IPI:IPI00872152.1	Gene_Symbol=RCSD1 RCSD domain-containing protein 1	9606	0.438736110925674			0.244406804442406			0.24496853351593
214	0	0.78	8.92857164144516	IPI:IPI00844315.2	Gene_Symbol=RCSD1 RCSD domain containing 1	9606
214	0	0.78	8.4134615957737	IPI:IPI00017659.3	Gene_Symbol=RCSD1 Protein kinase substrate CapZIP	9606
215	0.77	1.14	3.39531116187572	IPI:IPI00024184.2	Gene_Symbol=RASGRF2 Ras-specific guanine nucleotide-releasing factor 2	9606	1.01950836181641			1.64883315563202			2.27232265472412
216	0.76	0.96	4.84330467879772	IPI:IPI00303335.1	Gene_Symbol=NEB Nebulin	9606	1.0288211107254	0.94997763633728	3.02765226364136	0.849718034267426	0.757590770721436	3.61150670051575	0.942066729068756	0.845965385437012	2.11698007583618
217	0.75	1.14	6.70304000377655	IPI:IPI00419433.2	Gene_Symbol=RAB11FIP1 Isoform 1 of Rab11 family-interacting protein 1	9606	1.13856267929077	0.847499966621399	854.832397460938	0.921854555606842	0.914004683494568	2012.26770019531	1.00005972385406	1	2294.36352539063
218	0.75	0.75	9.53079164028168	IPI:IPI00418544.2	Gene_Symbol=LOC619207 Similar to Scavenger-receptor protein	9606
219	0.74	0.74	1.89999993890524	IPI:IPI00026969.4	Gene_Symbol=SEC23IP Isoform 1 of SEC23-interacting protein	9606
220	0.73	0.73	5.96072934567928	IPI:IPI00176920.7	Gene_Symbol=NPHP4 Nephrocystin-4	9606
221	0.72	0.72	5.48204146325588	IPI:IPI00002251.1	Gene_Symbol=PDP2 [Pyruvate dehydrogenase [lipoamide]]-phosphatase 2, mitochondrial precursor	9606
222	0.71	0.98	3.73459011316299	IPI:IPI00333753.4	Gene_Symbol=ITPR1 Isoform 1 of Inositol 1,4,5-trisphosphate receptor type 1	9606	3.02968239784241			0.53846263885498			0.550786793231964
222	0	0.98	3.7881575524807	IPI:IPI00218664.1	Gene_Symbol=ITPR1 Isoform 8 of Inositol 1,4,5-trisphosphate receptor type 1	9606
222	0	0.98	3.77565994858742	IPI:IPI00218663.1	Gene_Symbol=ITPR1 Isoform 7 of Inositol 1,4,5-trisphosphate receptor type 1	9606
222	0	0.98	3.75501289963722	IPI:IPI00218662.3	Gene_Symbol=ITPR1 Isoform 6 of Inositol 1,4,5-trisphosphate receptor type 1	9606
222	0	0.98	3.76737378537655	IPI:IPI00218661.1	Gene_Symbol=ITPR1 Isoform 5 of Inositol 1,4,5-trisphosphate receptor type 1	9606
222	0	0.98	3.82189229130745	IPI:IPI00218660.3	Gene_Symbol=ITPR1 Isoform 4 of Inositol 1,4,5-trisphosphate receptor type 1	9606
222	0	0.98	3.8007378578186	IPI:IPI00218659.1	Gene_Symbol=ITPR1 Isoform 3 of Inositol 1,4,5-trisphosphate receptor type 1	9606
222	0	0.98	3.75501289963722	IPI:IPI00218658.1	Gene_Symbol=ITPR1 Isoform 2 of Inositol 1,4,5-trisphosphate receptor type 1	9606
223	0.71	0.71	4.67706024646759	IPI:IPI00299738.1	Gene_Symbol=PCOLCE Procollagen C-endopeptidase enhancer 1 precursor	9606	1.14346826076508			1.82621741294861			1.06000602245331
224	0.7	19.3	37.619960308075	IPI:IPI00472345.1	Gene_Symbol=IGHG3 IGHG3 protein	9606	1.69786500930786			0.468017131090164			0.271468847990036
225	0.7	1.62	6.63265287876129	IPI:IPI00646314.1	Gene_Symbol=GALNTL2 GALNTL2 protein	9606
226	0.7	0.71	7.79727101325989	IPI:IPI00030871.2	Gene_Symbol=VNN1 Pantetheinase precursor	9606	1.5184041261673	0.349691897630692	25.7509231567383	1.6007981300354	0.40978816151619	88.7170333862305	1.66397261619568	0.454246044158936	270.685028076172
