# Supplementary material for: PGCA: An algorithm to link protein groups created from MS/MS data
Source: PLoS One. 2017 May 31;12(5):e0177569. doi: 10.1371/journal.pone.0177569 (PMC5451011; doi:10.1371/journal.pone.0177569)
Supplement: S3 File — 65 iTRAQ experiments used to process samples from the BiT Heart Cohort. (ZIP) [file pone.0177569.s006.zip › S5DataBiT/BET2227_v339_ProteinSummary.txt]

N	Unused	Total	%Cov	Accession	Name	Species	115:114	PVal 115:114	EF 115:114	116:114	PVal 116:114	EF 116:114	117:114	PVal 117:114	EF 117:114	Biological Processes	Molecular Function	PANTHER ID
1	132.66	132.66	52.4082541465759	IPI:IPI00418163.3	Gene_Symbol=C4B C4B1	9606	0.919384002685547	0.644321262836456	1.68701469898224	1.14840364456177	0.521260738372803	1.83658361434937	0.776204288005829	0.635290443897247	4.62993431091309
1	0	132.66	52.4082541465759	IPI:IPI00643525.1	Gene_Symbol=C4A Complement component 4A	9606
2	110.37	110.38	52.7815461158752	IPI:IPI00478003.1	Gene_Symbol=A2M Alpha-2-macroglobulin precursor	9606	0.634496688842773	6.92219941391244E-17	1.10078394412994	0.670894920825958	1.07900450727061E-11	1.1133326292038	0.682195663452148	5.06035270381611E-14	1.09555327892303
3	79.02	79.02	32.5751066207886	IPI:IPI00414283.5	Gene_Symbol=FN1 fibronectin 1 isoform 4 preproprotein	9606	0.848194718360901	0.00374540034681559	1.11615598201752	1.23449051380157	0.000278568040812388	1.1170437335968	0.767314791679382	4.83324256492779E-05	1.13124799728394
3	0	77.02	30.8137118816376	IPI:IPI00845263.1	Gene_Symbol=FN1 fibronectin 1 isoform 2 preproprotein	9606
3	0	77.02	31.5171837806702	IPI:IPI00022418.1	Gene_Symbol=FN1 Isoform 1 of Fibronectin precursor	9606
3	0	77.02	32.1428567171097	IPI:IPI00339228.1	Gene_Symbol=FN1 Isoform 8 of Fibronectin precursor	9606
3	0	77.02	31.6348195075989	IPI:IPI00339223.1	Gene_Symbol=FN1 Isoform 3 of Fibronectin precursor	9606
3	0	77.02	32.273730635643	IPI:IPI00855777.1	Gene_Symbol=FN1 Isoform 14 of Fibronectin precursor	9606
4	71.87	71.87	47.2300469875336	IPI:IPI00017601.1	Gene_Symbol=CP Ceruloplasmin precursor	9606	0.617717802524567	1.7033588274334E-22	1.08563685417175	0.845175921916962	0.000313745927996933	1.09356391429901	0.616356551647186	1.29523407767439E-21	1.08845889568329
5	71.51	71.51	42.2632783651352	IPI:IPI00021885.1	Gene_Symbol=FGA Isoform 1 of Fibrinogen alpha chain precursor	9606	1.147589802742	0.00208471738733351	1.09041321277618	1.49265885353088	7.12989652479062E-18	1.08654713630676	1.28348815441132	1.29831093431676E-07	1.09353721141815
5	0	71.49	55.1242232322693	IPI:IPI00029717.1	Gene_Symbol=FGA Isoform 2 of Fibrinogen alpha chain precursor	9606
6	68.58	68.59	42.1608448028564	IPI:IPI00029739.5	Gene_Symbol=CFH Isoform 1 of Complement factor H precursor	9606	1.09236001968384	0.101916313171387	1.11205518245697	1.1595379114151	0.0337209887802601	1.14610755443573	1.20839548110962	0.00179178360849619	1.12384128570557
7	65.25	65.25	61.7107927799225	IPI:IPI00298497.3	Gene_Symbol=FGB Fibrinogen beta chain precursor	9606	1.02776074409485	0.582137107849121	1.10218238830566	1.33666503429413	2.3753257138992E-08	1.10041773319244	1.12406933307648	0.0260055921971798	1.10717618465424
8	57.19	57.19	25.7756561040878	IPI:IPI00032291.2	Gene_Symbol=C5 Complement C5 precursor	9606	1.09529662132263	0.108334466814995	1.11807978153229	1.34678494930267	1.40075002263984E-07	1.10729467868805	1.00156903266907	0.975807070732117	1.10825502872467
9	50.55	51.55	49.6774196624756	IPI:IPI00294193.4	Gene_Symbol=ITIH4 Isoform 1 of Inter-alpha-trypsin inhibitor heavy chain H4 precursor	9606	0.856280624866486	0.154426276683807	1.24613964557648	0.980287373065948	0.853396058082581	1.25201392173767	0.911564469337463	0.476167410612106	1.30870592594147
10	49.76	49.76	53.2467544078827	IPI:IPI00022488.1	Gene_Symbol=HPX Hemopexin precursor	9606	1.02025461196899	0.678435385227203	1.09927582740784	1.05838918685913	0.164672613143921	1.08299672603607	1.07520532608032	0.110620081424713	1.09270596504211
11	49.46	49.46	37.9679143428802	IPI:IPI00645038.1	Gene_Symbol=ITIH2 Inter-alpha (Globulin) inhibitor H2	9606	0.875089645385742	0.0120298871770501	1.10770916938782	0.952717185020447	0.328146755695343	1.10145354270935	0.923793196678162	0.141247093677521	1.1104838848114
11	0	49.46	37.5264257192612	IPI:IPI00305461.2	Gene_Symbol=ITIH2 Inter-alpha-trypsin inhibitor heavy chain H2 precursor	9606
12	48.07	48.19	59.4360113143921	IPI:IPI00877703.1	Gene_Symbol=FGG 52 kDa protein	9606	1.1313408613205	0.133982002735138	1.17607915401459	1.34489560127258	0.00178757542744279	1.20008599758148	1.19953572750092	0.0376736037433147	1.18681859970093
12	0	48.19	60.4856491088867	IPI:IPI00021891.5	Gene_Symbol=FGG Isoform Gamma-B of Fibrinogen gamma chain precursor	9606
12	0	48.06	57.5280904769897	IPI:IPI00877792.1	Gene_Symbol=FGG 50 kDa protein	9606
12	0	48.06	58.5812330245972	IPI:IPI00219713.1	Gene_Symbol=FGG Isoform Gamma-A of Fibrinogen gamma chain precursor	9606
13	47.39	47.41	47.9012340307236	IPI:IPI00019580.1	Gene_Symbol=PLG Plasminogen precursor	9606	0.842051267623901	0.0286850202828646	1.16577398777008	0.808897316455841	0.00657942984253168	1.16259324550629	0.960801124572754	0.524165809154511	1.13295292854309
14	46.63	46.65	53.8095235824585	IPI:IPI00641737.1	Gene_Symbol=HP Haptoglobin precursor	9606	3.97782206535339	7.66405868855277E-37	1.17198991775513	3.96273231506348	1.03919217917108E-36	1.1720507144928	4.3538498878479	9.44801947756807E-38	1.18006157875061
15	46.43	46.43	58.6816728115082	IPI:IPI00019568.1	Gene_Symbol=F2 Prothrombin precursor (Fragment)	9606	0.903853297233582	0.0382317192852497	1.10018169879913	0.859246492385864	0.0129384426400065	1.12611865997314	0.915657043457031	0.054541751742363	1.09404861927032
16	43.53	43.53	42.5392657518387	IPI:IPI00639937.1	Gene_Symbol=CFB B-factor, properdin	9606	0.720850586891174	6.80827361065894E-05	1.16438341140747	0.927206218242645	0.295735239982605	1.15416657924652	0.718154728412628	3.96064024243969E-05	1.16038179397583
16	0	43.53	42.5392657518387	IPI:IPI00019591.1	Gene_Symbol=CFB Isoform 1 of Complement factor B precursor (Fragment)	9606
17	42.98	42.98	66.4141416549683	IPI:IPI00304273.2	Gene_Symbol=APOA4 Apolipoprotein A-IV precursor	9606	0.892938137054443	0.0918591842055321	1.14309644699097	1.22783303260803	0.00340558774769306	1.13583159446716	1.14383101463318	0.114257708191872	1.18567478656769
18	42.42	42.43	48.9361703395844	IPI:IPI00847635.1	Gene_Symbol=SERPINA3 Isoform 1 of Alpha-1-antichymotrypsin precursor	9606	1.83194470405579	2.15055770196293E-27	1.09026837348938	2.09887337684631	9.79046126117387E-29	1.10699117183685	1.67579925060272	2.56050165550004E-19	1.10065603256226
18	0	42.43	46.2053567171097	IPI:IPI00550991.3	Gene_Symbol=SERPINA3 Alpha-1-antichymotrypsin precursor	9606
19	41.41	41.41	55.73770403862	IPI:IPI00797833.3	Gene_Symbol=KNG1 Kininogen 1	9606	0.93686580657959	0.365259826183319	1.15356075763702	0.90516984462738	0.100200168788433	1.12675058841705	0.97014182806015	0.692230761051178	1.16446685791016
19	0	41.41	55.73770403862	IPI:IPI00215894.1	Gene_Symbol=KNG1 Isoform LMW of Kininogen-1 precursor	9606
20	39.34	39.36	46.2025314569473	IPI:IPI00742696.2	Gene_Symbol=GC vitamin D-binding protein precursor	9606	0.657949686050415	0.000134419155074283	1.22131812572479	0.66859769821167	0.000545872782822698	1.24167358875275	0.624537467956543	3.59378077519068E-06	1.19311010837555
21	38.82	38.82	37.3401522636414	IPI:IPI00026314.1	Gene_Symbol=GSN Isoform 1 of Gelsolin precursor	9606	0.814946711063385	0.00476509612053633	1.14976024627686	0.871208190917969	0.0308494903147221	1.13278794288635	0.877352178096771	0.0626771524548531	1.1479948759079
22	37.87	37.87	50.8368194103241	IPI:IPI00472610.2	Gene_Symbol=IGHM IGHM protein	9606	1.18216288089752	0.642524898052216	3.78202199935913	1.05409228801727	0.931128561496735	10.194317817688	1.36672961711884	0.180179506540298	1.94247710704803
23	36.75	37.75	38.9684826135635	IPI:IPI00798430.1	Gene_Symbol=TF Transferrin variant (Fragment)	9606	1.83387327194214	8.77146185546129E-12	1.14531242847443	0.831834316253662	0.0159988328814507	1.15960669517517	1.46646058559418	5.4650983738469E-10	1.10246562957764
23	0	37.75	38.9684826135635	IPI:IPI00022463.1	Gene_Symbol=TF Serotransferrin precursor	9606
24	35.39	35.39	45.2950567007065	IPI:IPI00022434.4	Gene_Symbol=ALB Uncharacterized protein ALB	9606	7.24634408950806	1.61190545355794E-08	1.75959074497223	1.20168340206146	0.447539657354355	1.62394523620605	3.72427010536194	1.57656668307027E-05	1.71580338478088
24	0	35.37	45.155993103981	IPI:IPI00745872.2	Gene_Symbol=ALB Isoform 1 of Serum albumin precursor	9606
25	33.54	33.71	35.0164651870728	IPI:IPI00292530.1	Gene_Symbol=ITIH1 Inter-alpha-trypsin inhibitor heavy chain H1 precursor	9606	0.812008202075958	0.0323725827038288	1.20950567722321	0.917858779430389	0.443143516778946	1.24827110767365	0.885859608650208	0.272037535905838	1.24404656887054
26	32.92	32.92	53.1313121318817	IPI:IPI00745089.2	Gene_Symbol=A1BG alpha 1B-glycoprotein precursor	9606	0.897856116294861	0.153771236538887	1.16080129146576	0.89094465970993	0.0525984168052673	1.12392234802246	0.902449607849121	0.102908536791801	1.13195502758026
26	0	32.92	53.1313121318817	IPI:IPI00022895.7	Gene_Symbol=A1BG Alpha-1B-glycoprotein precursor	9606
27	31.78	32.78	39.5309895277023	IPI:IPI00828205.1	Gene_Symbol=IGHM IGHM protein	9606	0.905227303504944	0.277869910001755	1.20672631263733	0.742845118045807	0.0236109383404255	1.28653037548065	0.760668814182281	0.0148046677932143	1.23659944534302
28	30.27	30.27	38.1404161453247	IPI:IPI00292950.4	Gene_Symbol=SERPIND1 Serpin peptidase inhibitor, clade D (Heparin cofactor), member 1	9606	0.846544802188873	0.216093584895134	1.30793619155884	1.00659108161926	0.957405567169189	1.28133797645569	0.969537854194641	0.811617016792297	1.29888331890106
28	0	30.27	37.8757506608963	IPI:IPI00879573.1	Gene_Symbol=SERPIND1 Heparin cofactor 2 precursor	9606
29	29.95	30.02	36.6548031568527	IPI:IPI00296608.6	Gene_Symbol=C7 Complement component C7 precursor	9606	1.15357494354248	0.0794909819960594	1.1741955280304	1.20580947399139	0.0101976953446865	1.15002977848053	1.18324065208435	0.0238827280700207	1.15554428100586
30	29.68	29.68	24.6023327112198	IPI:IPI00009920.2	Gene_Symbol=C6 Complement component 6 precursor	9606	0.841740250587463	0.100182667374611	1.23047912120819	0.917489528656006	0.44199600815773	1.25303077697754	0.901225805282593	0.320970505475998	1.23410725593567
31	29.04	29.04	41.8410032987595	IPI:IPI00298971.1	Gene_Symbol=VTN Vitronectin precursor	9606	0.91808807849884	0.0787855759263039	1.10019147396088	0.965377449989319	0.374260753393173	1.08158564567566	0.881792962551117	0.0089517030864954	1.09804010391235
32	28.61	28.62	36.1702114343643	IPI:IPI00296165.5	Gene_Symbol=C1R;C17orf13;ACYP1 Complement C1r subcomponent precursor	9606	0.863500475883484	0.0905870199203491	1.1871896982193	0.951832890510559	0.560342252254486	1.18744122982025	0.988354742527008	0.880487263202667	1.17158961296082
33	28.6	28.8	45.8064526319504	IPI:IPI00032179.2	Gene_Symbol=SERPINC1 Antithrombin III variant	9606	1.07741844654083	0.470793098211288	1.23303532600403	1.02989053726196	0.736435651779175	1.19481778144836	1.02021205425262	0.842063665390015	1.22681486606598
34	28.09	28.09	29.883137345314	IPI:IPI00019943.1	Gene_Symbol=AFM Afamin precursor	9606	0.981443107128143	0.863357365131378	1.24598717689514	0.971695423126221	0.7735595703125	1.22331857681274	0.954404413700104	0.631219327449799	1.21670079231262
35	26.37	26.37	40.9999996423721	IPI:IPI00291866.5	Gene_Symbol=SERPING1 Plasma protease C1 inhibitor precursor	9606	1.06108844280243	0.329029023647308	1.12861347198486	1.1254278421402	0.066070131957531	1.13466060161591	1.06960797309875	0.398526012897491	1.17228531837463
35	0	24.37	39.9631679058075	IPI:IPI00879931.1	Gene_Symbol=SERPING1 cDNA FLJ78023, highly similar to Homo sapiens serine (or cysteine) proteinase inhibitor, clade G (C1inhibitor), member 1, (angioedema, hereditary) (SERPING1), mRNA	9606
36	24.17	24.17	30.7032585144043	IPI:IPI00291867.3	Gene_Symbol=CFI Complement factor I precursor	9606	0.683944523334503	0.000414747977629304	1.20887327194214	0.928442716598511	0.469602882862091	1.23277544975281	0.687948226928711	0.0019275430822745	1.24445509910583
36	0	22.17	28.4734129905701	IPI:IPI00872555.2	Gene_Symbol=CFI cDNA FLJ76262, highly similar to Homo sapiens I factor (complement) (IF), mRNA	9606
37	22.74	22.74	40.5797094106674	IPI:IPI00298828.3	Gene_Symbol=APOH Beta-2-glycoprotein 1 precursor	9606	0.943372011184692	0.271783292293549	1.11123609542847	0.936210036277771	0.187051668763161	1.10414588451385	0.974098682403564	0.647252082824707	1.12156987190247
38	22.57	22.57	31.3817322254181	IPI:IPI00328609.3	Gene_Symbol=SERPINA4 Kallistatin precursor	9606	1.17109954357147	0.102472640573978	1.21298062801361	1.19800055027008	0.125953525304794	1.26725780963898	1.17545974254608	0.0947245582938194	1.21258497238159
39	22.09	22.09	64.8241221904755	IPI:IPI00844536.2	Gene_Symbol=RBP4 Uncharacterized protein RBP4	9606	1.25658082962036	0.129863649606705	1.34837734699249	1.05586636066437	0.677631139755249	1.30115079879761	1.20675802230835	0.157804101705551	1.30254256725311
39	0	22.09	61.3065302371979	IPI:IPI00480192.1	Gene_Symbol=RBP4 Retinol binding protein 4, plasma	9606
39	0	22.09	60.6965184211731	IPI:IPI00022420.3	Gene_Symbol=RBP4 Plasma retinol-binding protein precursor	9606
40	21.52	21.52	42.9141730070114	IPI:IPI00400826.1	Gene_Symbol=CLU clusterin isoform 1	9606	1.02569854259491	0.710557639598846	1.14892780780792	1.02665030956268	0.697640836238861	1.14708805084229	0.965706527233124	0.569697737693787	1.13248610496521
40	0	21.52	39.8663699626923	IPI:IPI00291262.3	Gene_Symbol=CLU Clusterin precursor	9606
40	0	21.51	37.7232134342194	IPI:IPI00795633.1	Gene_Symbol=CLU CLU	9606
41	21.17	23.09	27.3936182260513	IPI:IPI00303963.1	Gene_Symbol=C2 Complement C2 precursor (Fragment)	9606	0.738395631313324	0.00540711125358939	1.22670090198517	0.918017625808716	0.475707292556763	1.27644419670105	0.741651058197021	0.00747907673940063	1.23472821712494
42	21.13	21.13	18.4257596731186	IPI:IPI00022395.1	Gene_Symbol=C9 Complement component C9 precursor	9606	1.08007478713989	0.243261814117432	1.1413938999176	1.27899122238159	0.000144834877573885	1.12200713157654	0.944063365459442	0.421368390321732	1.15525984764099
43	19.56	19.56	31.3351511955261	IPI:IPI00022431.1	Gene_Symbol=AHSG Alpha-2-HS-glycoprotein precursor	9606	0.4276442527771	1.09015289240233E-07	1.27907145023346	0.354509592056274	7.37130494599114E-06	1.46938216686249	0.456403076648712	1.28797196907726E-07	1.2550938129425
44	18.65	18.65	29.268291592598	IPI:IPI00019581.1	Gene_Symbol=F12 Coagulation factor XII precursor	9606	0.750029981136322	0.00134898326359689	1.17403399944305	0.975332379341125	0.692709386348724	1.13915133476257	0.809345781803131	0.0824320241808891	1.27310383319855
45	18.61	18.61	20.7848832011223	IPI:IPI00017696.1	Gene_Symbol=C1S Complement C1s subcomponent precursor	9606	0.747823536396027	0.0224873963743448	1.27831292152405	0.905467689037323	0.348444908857346	1.23982715606689	0.783397436141968	0.0176973752677441	1.21830427646637
45	0	16.91	19.6480944752693	IPI:IPI00749179.2	Gene_Symbol=C1S Uncharacterized protein C1S	9606
46	18.59	18.65	29.256197810173	IPI:IPI00020996.3	Gene_Symbol=IGFALS Insulin-like growth factor-binding protein complex acid labile chain precursor	9606	0.8219034075737	0.0393670983612537	1.20412504673004	0.963632583618164	0.751995623111725	1.26978123188019	0.825416505336761	0.00703360978513956	1.14357006549835
47	18.53	18.57	28.7648051977158	IPI:IPI00294395.1	Gene_Symbol=C8B Complement component C8 beta chain precursor	9606	0.721255362033844	0.00542000727728009	1.24169278144836	0.875878512859344	0.12995970249176	1.19210910797119	0.686364114284515	0.0340134166181087	1.41119682788849
48	18.4	18.4	66.3829803466797	IPI:IPI00784985.1	Gene_Symbol=IGK@ IGK@ protein	9606	2.09580731391907			0.14076554775238			1.19680202007294
49	18.36	19.45	19.9059560894966	IPI:IPI00654888.4	Gene_Symbol=KLKB1 Plasma kallikrein precursor	9606	0.789490163326263	0.0149395642802119	1.19789588451385	0.810969412326813	0.0147907985374331	1.17321801185608	0.809391617774963	0.240327343344688	1.45496559143066
50	18	18.01	38.116592168808	IPI:IPI00022391.1	Gene_Symbol=APCS Serum amyloid P-component precursor	9606	1.01282262802124	0.880589306354523	1.18680727481842	1.31084811687469	0.00768126919865608	1.2141946554184	1.04252338409424	0.584426462650299	1.16548275947571
51	17.48	17.56	31.3645631074905	IPI:IPI00879231.1	Gene_Symbol=SERPINF2 Alpha-2-antiplasmin precursor	9606	0.952271223068237	0.648324251174927	1.24234628677368	1.07705247402191	0.47664538025856	1.23457682132721	0.985548794269562	0.898917257785797	1.26182806491852
51	0	17.56	31.1111122369766	IPI:IPI00029863.4	Gene_Symbol=SERPINF2 SERPINF2 protein	9606
52	17.08	17.08	28.9473682641983	IPI:IPI00006114.4	Gene_Symbol=SERPINF1 Pigment epithelium-derived factor precursor	9606	0.981030762195587	0.901833415031433	1.40699744224548	0.849568784236908	0.490346372127533	1.67002391815186	1	1	1.66920387744904
53	16.39	16.39	23.2793524861336	IPI:IPI00386879.1	Gene_Symbol=IGHV3OR16-13;IGHA1 CDNA FLJ14473 fis, clone MAMMA1001080, highly similar to Homo sapiens SNC73 protein (SNC73) mRNA	9606	3.95812034606934	0.0900907143950462	6.74172258377075	2.73982286453247	0.104303993284702	4.58347320556641	2.90165543556213	0.0838737264275551	4.13039398193359
54	15.96	16.69	24.0406319499016	IPI:IPI00876950.1	Gene_Symbol=ITIH3 Isoform 2 of Inter-alpha-trypsin inhibitor heavy chain H3 precursor	9606	1.08187460899353	0.429672241210938	1.22862887382507	0.980917096138	0.892038881778717	1.34638464450836	1.00680530071259	0.936487555503845	1.19437170028687
54	0	16.69	23.932583630085	IPI:IPI00028413.8	Gene_Symbol=ITIH3 Isoform 1 of Inter-alpha-trypsin inhibitor heavy chain H3 precursor	9606
54	0	16.4	24.3283584713936	IPI:IPI00873416.1	Gene_Symbol=ITIH3 Uncharacterized protein ITIH3	9606
55	15.59	15.6	26.3157904148102	IPI:IPI00553177.1	Gene_Symbol=SERPINA1 Isoform 1 of Alpha-1-antitrypsin precursor	9606	4.83556413650513	1.36976507292275E-06	1.50232446193695	1.64930427074432	0.018014358356595	1.49109840393066	3.02941250801086	0.000109516986412928	1.55045974254608
56	15.25	15.25	35.5113625526428	IPI:IPI00022426.1	Gene_Symbol=AMBP AMBP protein precursor	9606	0.900341808795929	0.469239175319672	1.33881986141205	1.01475501060486	0.897131145000458	1.25670385360718	0.943520605564117	0.657026946544647	1.30217754840851
57	15.07	15.07	25.1712322235107	IPI:IPI00011252.1	Gene_Symbol=C8A Complement component C8 alpha chain precursor	9606	0.837715744972229	0.185550525784492	1.31253254413605	0.935689866542816	0.65400892496109	1.36308932304382	0.910546362400055	0.449856251478195	1.29351997375488
58	14.95	14.95	49.7854083776474	IPI:IPI00550162.2	Gene_Symbol=IGLV3-25 IGLV3-25 protein	9606	1.91458213329315			1.09809744358063			2.89846563339233
59	14.86	14.86	25.3943204879761	IPI:IPI00394992.1	Gene_Symbol=PGLYRP2 Isoform 2 of N-acetylmuramoyl-L-alanine amidase precursor	9606	0.808773636817932	0.290861874818802	1.54152321815491	0.781924962997437	0.188516661524773	1.47859168052673	0.720216155052185	0.00659304577857256	1.23535799980164
59	0	14.86	27.6041656732559	IPI:IPI00163207.1	Gene_Symbol=PGLYRP2 Isoform 1 of N-acetylmuramoyl-L-alanine amidase precursor	9606
60	14.71	14.71	37.1428579092026	IPI:IPI00022371.1	Gene_Symbol=HRG Histidine-rich glycoprotein precursor	9606	1.3670334815979	0.000101565907243639	1.15136063098907	0.830681562423706	0.0315196625888348	1.18272113800049	1.19524824619293	0.0128498896956444	1.1472362279892
61	14.04	14.04	22.2680419683456	IPI:IPI00032220.3	Gene_Symbol=AGT Angiotensinogen precursor	9606	0.737370491027832	0.00221485598012805	1.20020806789398	0.782519936561584	0.0764501020312309	1.31467914581299	0.707474291324615	0.000438044517068192	1.18974018096924
62	13.78	13.78	13.6459067463875	IPI:IPI00027235.1	Gene_Symbol=ATRN Isoform 1 of Attractin precursor	9606	0.687363982200623	0.00767257669940591	1.28550064563751	0.727345287799835	0.00205879984423518	1.18759143352509	0.821434557437897	0.0343799814581871	1.19558811187744
62	0	13.78	10.7011072337627	IPI:IPI00218460.6	Gene_Symbol=ATRN Isoform 3 of Attractin precursor	9606
62	0	13.78	12.7358496189117	IPI:IPI00162735.3	Gene_Symbol=ATRN Isoform 2 of Attractin precursor	9606
63	13.55	13.55	29.8059970140457	IPI:IPI00645849.1	Gene_Symbol=ECM1 Extracellular matrix protein 1	9606	0.920506715774536	0.616524517536163	1.42444086074829	0.793565928936005	0.106842987239361	1.33906042575836	0.836157262325287	0.394365429878235	1.56508779525757
63	0	13.55	28.8888901472092	IPI:IPI00003351.2	Gene_Symbol=ECM1 Extracellular matrix protein 1 precursor	9606
64	13.24	13.24	37.0786517858505	IPI:IPI00021841.1	Gene_Symbol=APOA1 Apolipoprotein A-I precursor	9606	1.73839569091797	1.20544045785209E-05	1.1560240983963	0.85996800661087	0.245464861392975	1.31607460975647	1.48448264598846	0.00659750681370497	1.28975319862366
65	12.44	12.56	22.4999994039536	IPI:IPI00873445.1	Gene_Symbol=PROS1 80 kDa protein	9606	1.28171038627625	0.0354683734476566	1.25336885452271	1.23604047298431	0.180942520499229	1.40120387077332	1.35304117202759	0.00256143743172288	1.16920948028564
65	0	12.56	21.005916595459	IPI:IPI00294004.1	Gene_Symbol=PROS1 Vitamin K-dependent protein S precursor	9606
66	11.51	11.51	40.5940592288971	IPI:IPI00009028.1	Gene_Symbol=CLEC3B Tetranectin precursor	9606	0.710676848888397	0.327698707580566	3.14012289047241	0.755819737911224	0.574019074440002	6.105149269104	0.874594151973724	0.814632117748261	8.68258190155029
67	11.26	11.26	50.5434811115265	IPI:IPI00855916.1	Gene_Symbol=- Transthyretin	9606	7.40201187133789	1.33171306515578E-06	1.67473888397217	2.77285528182983	0.000272042205324396	1.5624988079071	6.52798795700073	4.11218564977389E-07	1.54559421539307
67	0	11.26	60.544216632843	IPI:IPI00022432.1	Gene_Symbol=TTR Transthyretin precursor	9606
68	11.16	11.16	8.03984329104424	IPI:IPI00788786.1	Gene_Symbol=VWF 309 kDa protein	9606	1	1	1.68335688114166	1.14890742301941	0.725336611270905	2.35329675674438	0.957056283950806	0.843674540519714	1.63096487522125
68	0	11.16	7.64308571815491	IPI:IPI00023014.1	Gene_Symbol=VWF von Willebrand factor precursor	9606
69	10.87	12.87	20.9638550877571	IPI:IPI00292946.1	Gene_Symbol=SERPINA7 Thyroxine-binding globulin precursor	9606	0.66840523481369	0.00739646889269352	1.3180924654007	0.69325190782547	0.00170511566102505	1.22736406326294	0.614926755428314	0.000722600147128105	1.2739509344101
70	10.57	10.57	18.7155961990356	IPI:IPI00738433.1	Gene_Symbol=CPN2 similar to Carboxypeptidase N subunit 2 precursor	9606	0.7466761469841	0.135207176208496	1.49999308586121	0.878153383731842	0.0930234491825104	1.17017877101898	0.809148490428925	0.282625257968903	1.52799153327942
70	0	10.57	17.2477066516876	IPI:IPI00479116.1	Gene_Symbol=CPN2 Carboxypeptidase N subunit 2 precursor	9606
71	10.47	10.47	13.0952388048172	IPI:IPI00299503.2	Gene_Symbol=GPLD1 Isoform 1 of Phosphatidylinositol-glycan-specific phospholipase D precursor	9606	0.978890538215637	0.852699995040894	1.28335916996002	0.966016829013824	0.714885950088501	1.22747135162354	1.11474776268005	0.409359842538834	1.32454133033752
72	10.43	26.94	33.6170226335526	IPI:IPI00784942.1	Gene_Symbol=- Putative uncharacterized protein DKFZp686E23209	9606	1.36851823329926	0.174944385886192	1.64727234840393	0.892807602882385	0.441859781742096	1.40077590942383	1.12504124641418	0.453199684619904	1.43266224861145
72	0.02	28.51	41.2470012903214	IPI:IPI00399007.5	Gene_Symbol=IGHG2 Putative uncharacterized protein DKFZp686I04196 (Fragment)	9606
72	0	24.47	33.5483878850937	IPI:IPI00784807.1	Gene_Symbol=- Putative uncharacterized protein	9606
73	10.06	10.06	26.3681590557098	IPI:IPI00022429.3	Gene_Symbol=ORM1 Alpha-1-acid glycoprotein 1 precursor	9606	2.09803652763367	0.00863372348248959	1.57694959640503	1.7247302532196	0.0421116426587105	1.67613458633423	1.7626439332962	0.0117755569517612	1.45744287967682
74	9.73	33.55	22.4021598696709	IPI:IPI00025426.2	Gene_Symbol=PZP Pregnancy zone protein precursor	9606	0.33137109875679	0.00202377513051033	1.79060006141663	0.325388729572296	0.0052359108813107	1.97645461559296	0.35610094666481	0.0482417419552803	2.77753448486328
74	0	31.55	22.634069621563	IPI:IPI00748437.2	Gene_Symbol=PZP Uncharacterized protein PZP	9606
75	9.7	9.71	23.3870968222618	IPI:IPI00004373.1	Gene_Symbol=MBL2 Mannose-binding protein C precursor	9606	0.985418200492859	0.916149020195007	1.3747695684433	1.65984737873077	0.00271949614398181	1.30330896377563	1.16785430908203	0.313792139291763	1.40237271785736
76	8.44	8.44	17.7464783191681	IPI:IPI00218732.3	Gene_Symbol=PON1 Serum paraoxonase/arylesterase 1	9606	0.720418751239777	0.0117039624601603	1.25158774852753	0.54477471113205	0.00302516482770443	1.3636302947998	0.662266194820404	0.00959099363535643	1.30920445919037
77	8.25	8.43	11.7252930998802	IPI:IPI00021727.1	Gene_Symbol=C4BPA C4b-binding protein alpha chain precursor	9606	1.09294104576111	0.38167142868042	1.25254094600677	1.15695106983185	0.16086046397686	1.2459352016449	1.19831252098083	0.0585466772317886	1.20868039131165
78	8.07	8.07	25.4437863826752	IPI:IPI00020986.2	Gene_Symbol=LUM Lumican precursor	9606	0.869315981864929	0.520228683948517	1.60554325580597	0.942010998725891	0.780443370342255	1.60073184967041	0.809849798679352	0.410188436508179	1.73736155033112
79	7.52	7.52	34.0163946151733	IPI:IPI00020019.1	Gene_Symbol=ADIPOQ Adiponectin precursor	9606	1.71680581569672	0.182966634631157	2.33344388008118	1.46505236625671	0.346338361501694	2.38530039787292	1.66697645187378	0.0813525095582008	1.8023282289505
80	7.48	7.48	26.3999998569489	IPI:IPI00029260.2	Gene_Symbol=CD14 Monocyte differentiation antigen CD14 precursor	9606	1.0339697599411	0.9154172539711	2.15758848190308	0.895951807498932	0.719283163547516	2.10138368606567	1.02367997169495	0.944195628166199	2.26535367965698
81	7.33	7.33	20.4918026924133	IPI:IPI00019576.1	Gene_Symbol=F10 Coagulation factor X precursor	9606	0.751303255558014	0.0934414938092232	1.42082726955414	0.758106291294098	0.165431395173073	1.53600513935089	0.655566096305847	0.0621805228292942	1.57106471061707
82	7.3	7.32	37.6106202602386	IPI:IPI00026199.1	Gene_Symbol=GPX3 Glutathione peroxidase 3 precursor	9606	1.36775493621826	0.124343179166317	1.52841818332672	1.33746898174286	0.0990228429436684	1.43577396869659	1.09202075004578	0.659425377845764	1.57229173183441
83	7.24	8.24	13.1004363298416	IPI:IPI00010295.1	Gene_Symbol=CPN1 Carboxypeptidase N catalytic chain precursor	9606	0.848913311958313	0.242680296301842	1.3391010761261	0.920172929763794	0.70948600769043	1.61430501937866	0.811788976192474	0.0725941509008408	1.26005625724792
84	7.22	7.22	20.4081639647484	IPI:IPI00022394.2	Gene_Symbol=C1QC Complement C1q subcomponent subunit C precursor	9606	0.80746591091156	0.227305009961128	1.45255947113037	1.07516157627106	0.647361040115356	1.41404211521149	0.832391500473022	0.211270958185196	1.36115407943726
85	6.9	7.12	21.4659690856934	IPI:IPI00743766.2	Gene_Symbol=FETUB Fetuin-B precursor	9606	0.850037395954132	0.449491620063782	1.6348477602005	0.935293793678284	0.558990597724915	1.30299639701843	0.857498228549957	0.342271775007248	1.4403133392334
85	0	5.42	20.5797106027603	IPI:IPI00552199.3	Gene_Symbol=FETUB GUGU beta form	9606
86	6.72	6.72	15.085157752037	IPI:IPI00847381.1	Gene_Symbol=SEPP1 selenoprotein P isoform 2	9606	0.92769330739975	0.658434510231018	1.54812860488892	0.763874113559723	0.0290154702961445	1.25146746635437	0.935649216175079	0.736970782279968	1.66985702514648
86	0	6.72	16.2729665637016	IPI:IPI00029061.2	Gene_Symbol=SEPP1 Selenoprotein P precursor	9606
87	6.57	8.68	30.8641970157623	IPI:IPI00218949.1	Gene_Symbol=CFHR2 Isoform Short of Complement factor H-related protein 2 precursor	9606	1.19652080535889	0.0683178305625916	1.2171049118042	0.992881178855896	0.951615571975708	1.30101978778839	1.22215569019318	0.111626252532005	1.29534363746643
87	0.04	8.68	27.7777791023254	IPI:IPI00006154.1	Gene_Symbol=CFHR2 Isoform Long of Complement factor H-related protein 2 precursor	9606
88	6.27	6.27	28.8590610027313	IPI:IPI00166729.4	Gene_Symbol=AZGP1 alpha-2-glycoprotein 1, zinc	9606	1.86479067802429	0.0792058035731316	2.03870177268982	1.3981671333313	0.271672695875168	1.92448222637177	1.8773500919342	0.0139879807829857	1.59753692150116
89	6.26	6.29	16.666667163372	IPI:IPI00023019.1	Gene_Symbol=SHBG Isoform 1 of Sex hormone-binding globulin precursor	9606	0.486686527729034	0.00830519292503595	1.50938487052917	0.683583199977875	0.0603632032871246	1.50220727920532	0.514903426170349	0.00454419385641813	1.37799537181854
89	0	4.29	22.916667163372	IPI:IPI00219583.1	Gene_Symbol=SHBG Isoform 2 of Sex hormone-binding globulin precursor	9606
90	6.22	6.22	30.2816897630692	IPI:IPI00853068.1	Gene_Symbol=HBA2;HBA1 Alpha 2 globin variant (Fragment)	9606	2.18305110931396	0.0183317363262177	1.75629198551178	1.39667057991028	0.304776221513748	2.20026636123657	1.87777960300446	0.0012175478041172	1.23848021030426
90	0	6.22	30.2816897630692	IPI:IPI00410714.5	Gene_Symbol=HBA2;HBA1 Hemoglobin subunit alpha	9606
91	6.13	6.13	40.8163279294968	IPI:IPI00654755.3	Gene_Symbol=HBB Hemoglobin subunit beta	9606	1.49425745010376	0.0626688376069069	1.53388273715973	1.09491968154907	0.583191454410553	1.43391966819763	1.63896691799164	0.0165626518428326	1.46300745010376
91	0	4.13	27.4285703897476	IPI:IPI00884107.1	Gene_Symbol=HBB Beta-globin gene from a thalassemia patient	9606
91	0	4.13	43.2432442903519	IPI:IPI00796636.9	Gene_Symbol=HBB Mutant beta globin	9606
92	6	28.89	39.3063575029373	IPI:IPI00784894.1	Gene_Symbol=- Putative uncharacterized protein	9606	2.4875156879425	0.00899071991443634	1.76089477539063	1.31650626659393	0.100883677601814	1.42198431491852	2.26141309738159	0.00739413825795054	1.62066411972046
92	0	35.5	44.5833325386047	IPI:IPI00761159.1	Gene_Symbol=IGHM IGHM protein	9606
92	0	26.89	37.6447886228561	IPI:IPI00418153.1	Gene_Symbol=IGHM Putative uncharacterized protein DKFZp686I15212	9606
92	0	14.38	15.4166668653488	IPI:IPI00785067.1	Gene_Symbol=IGH@ IGH@ protein	9606
92	0	10.38	15.1999995112419	IPI:IPI00423461.3	Gene_Symbol=IGHA2 Putative uncharacterized protein DKFZp686C02220 (Fragment)	9606
92	0	6	18.0000007152557	IPI:IPI00383629.1	Gene_Symbol=- IgG VH protein precursor (Fragment)	9606
92	0	5.15	10.6557376682758	IPI:IPI00470652.1	Gene_Symbol=- Single-chain Fv (Fragment)	9606
92	0	4	33.8983058929443	IPI:IPI00829979.1	Gene_Symbol=- Uncharacterized protein ENSP00000375008	9606
92	0	4	25.7861644029617	IPI:IPI00382682.1	Gene_Symbol=- Putative matrix cell adhesion molecule-3	9606
92	0	4	19.6581199765205	IPI:IPI00739205.3	Gene_Symbol=LOC652102 Ig heavy chain V-I region HG3 precursor	9606
92	0	4	19.1666662693024	IPI:IPI00419517.1	Gene_Symbol=IGHV1-69 IGHV1-69 protein	9606
92	0	4	16.2393167614937	IPI:IPI00382455.1	Gene_Symbol=- Ig heavy chain V-I region EU	9606
92	0	4	10.2564096450806	IPI:IPI00854745.1	Gene_Symbol=- Uncharacterized protein ENSP00000375019	9606
92	0	4	10.2564096450806	IPI:IPI00854589.1	Gene_Symbol=- Uncharacterized protein ENSP00000375004	9606
92	0	4	10.2564096450806	IPI:IPI00830130.1	Gene_Symbol=- Rheumatoid factor RF-ET7	9606
92	0	4	10.2564096450806	IPI:IPI00829701.1	Gene_Symbol=- Uncharacterized protein ENSP00000375014	9606
92	0	4	10.0000001490116	IPI:IPI00399379.3	Gene_Symbol=- Uncharacterized protein ENSP00000303034	9606
92	0	4	9.6000000834465	IPI:IPI00386140.1	Gene_Symbol=- Ig heavy chain V-I region Mot	9606
92	0	4	23.0769231915474	IPI:IPI00382678.1	Gene_Symbol=- Putative uncharacterized protein	9606
92	0	4	9.67741906642914	IPI:IPI00382472.1	Gene_Symbol=- Ig heavy chain V-I region SIE	9606
92	0	4	10.2564096450806	IPI:IPI00009792.1	Gene_Symbol=IGHV1OR15-1 Ig heavy chain V-I region V35 precursor	9606
93	6	8.01	18.9497724175453	IPI:IPI00872573.1	Gene_Symbol=C1RL 48 kDa protein	9606	0.850637674331665	0.526379585266113	1.9115297794342	0.89361035823822	0.603512346744537	1.74135386943817	0.920059442520142	0.778155446052551	2.15432143211365
93	0	8.01	18.9497724175453	IPI:IPI00795055.1	Gene_Symbol=C1RL CDNA FLJ14022 fis, clone HEMBA1003538, weakly similar to COMPLEMENT C1R COMPONENT	9606
93	0	8.01	17.0431211590767	IPI:IPI00009793.3	Gene_Symbol=C1RL Complement C1r-like protein	9606
94	5.76	5.76	34.400001168251	IPI:IPI00021440.1	Gene_Symbol=ACTG1;PSPHL Actin, cytoplasmic 2	9606	0.791276037693024	0.445378661155701	2.33987784385681	1.00815343856812	0.98249888420105	2.95999670028687	0.916504740715027	0.664530098438263	1.78406345844269
94	0	5.76	34.400001168251	IPI:IPI00021439.1	Gene_Symbol=ACTB Actin, cytoplasmic 1	9606
94	0	5.76	21.0526317358017	IPI:IPI00878173.1	Gene_Symbol=ACTA1 Actin, alpha 1, skeletal muscle	9606
94	0	5.76	24.9134942889214	IPI:IPI00514530.5	Gene_Symbol=ACTA1 Uncharacterized protein ACTA1	9606
94	0	5.76	19.0981432795525	IPI:IPI00021428.1	Gene_Symbol=ACTA1 Actin, alpha skeletal muscle	9606
94	0	5.7	18.0851057171822	IPI:IPI00025416.3	Gene_Symbol=ACTG2 Actin, gamma-enteric smooth muscle	9606
94	0	5.7	18.0371358990669	IPI:IPI00023006.1	Gene_Symbol=ACTC1 Actin, alpha cardiac muscle 1	9606
94	0	5.7	18.0371358990669	IPI:IPI00008603.1	Gene_Symbol=ACTA2 Actin, aortic smooth muscle	9606
95	5.7	21.73	59.8455607891083	IPI:IPI00844156.2	Gene_Symbol=SERPINC1 SERPINC1 protein	9606	1.1621230840683	0.156112477183342	1.23589503765106	1.0476016998291	0.666257262229919	1.24583923816681	1.20000314712524	0.15649276971817	1.29337704181671
96	5.23	5.26	28.352490067482	IPI:IPI00215983.3	Gene_Symbol=CA1 Carbonic anhydrase 1	9606	1.0133945941925	0.921498954296112	1.4850732088089	1.01147592067719	0.964203000068665	2.10690879821777	0.964646279811859	0.804331481456757	1.52720618247986
97	5.17	5.17	17.6706820726395	IPI:IPI00003590.2	Gene_Symbol=QSOX1 Isoform 1 of Sulfhydryl oxidase 1 precursor	9606	0.932125329971313	0.864164590835571	2.9151771068573	0.851557016372681	0.585643351078033	2.1242082118988	0.758623123168945	0.28204557299614	1.85408771038055
97	0	4.01	15.2317881584167	IPI:IPI00872013.1	Gene_Symbol=QSOX1 Uncharacterized protein QSOX1	9606
97	0	4.01	15.2317881584167	IPI:IPI00465016.7	Gene_Symbol=QSOX1 Isoform 2 of Sulfhydryl oxidase 1 precursor	9606
98	4.93	4.94	22.4137932062149	IPI:IPI00007221.1	Gene_Symbol=SERPINA5 Plasma serine protease inhibitor precursor	9606	1.34700846672058	0.060507707297802	1.37051856517792	1.32552003860474	0.299848258495331	1.81358528137207	1.55149900913239	0.0488566718995571	1.54710972309113
99	4.82	4.82	10.0864551961422	IPI:IPI00022417.4	Gene_Symbol=LRG1 Leucine-rich alpha-2-glycoprotein precursor	9606	1.08979713916779	0.712091088294983	2.38761878013611	1.2921884059906	0.0269860867410898	1.20317351818085	1.05348825454712	0.780661940574646	2.02430963516235
100	4.78	4.78	12.2661121189594	IPI:IPI00032311.4	Gene_Symbol=LBP Lipopolysaccharide-binding protein precursor	9606	1.0434091091156	0.86137980222702	1.81184828281403	0.862332344055176	0.534409821033478	1.7701404094696	0.730453133583069	0.136589571833611	1.57728683948517
101	4.73	6.33	7.18429237604141	IPI:IPI00179357.2	Gene_Symbol=TTN Isoform 7 of Titin	9606	0.990642845630646	0.953829169273376	1.39505136013031	1.17245745658875	0.37498876452446	1.43964493274689	1.07558822631836	0.661824941635132	1.40615296363831
101	0.01	5.75	7.2634644806385	IPI:IPI00759754.1	Gene_Symbol=TTN Isoform 1 of Titin	9606
101	0.01	5.75	7.23733827471733	IPI:IPI00759542.1	Gene_Symbol=TTN Isoform 8 of Titin	9606
101	0.01	5.66	7.22458958625793	IPI:IPI00023283.3	Gene_Symbol=TTN Isoform 2 of Titin	9606
101	0.01	5.66	7.24923983216286	IPI:IPI00759613.1	Gene_Symbol=TTN Isoform 5 of Titin	9606
101	0.01	3.64	6.95238783955574	IPI:IPI00455173.4	Gene_Symbol=TTN Isoform 3 of Titin	9606
101	0.01	3.64	6.90316408872604	IPI:IPI00375499.2	Gene_Symbol=TTN titin isoform novex-2	9606
101	0.01	3.64	6.92026168107986	IPI:IPI00375498.2	Gene_Symbol=TTN titin isoform novex-1	9606
101	0	5.73	7.1998804807663	IPI:IPI00759637.1	Gene_Symbol=TTN Isoform 4 of Titin	9606
101	0	5.73	7.204619795084	IPI:IPI00749039.2	Gene_Symbol=TTN titin isoform N2-A	9606
101	0	3.18	6.62238746881485	IPI:IPI00412307.8	Gene_Symbol=TTN 2268 kDa protein	9606
102	4.72	4.72	50	IPI:IPI00011261.2	Gene_Symbol=C8G Complement component C8 gamma chain precursor	9606	0.851985037326813	0.554481685161591	1.84112739562988	0.973560035228729	0.86737072467804	1.45675492286682	0.835142314434052	0.16779388487339	1.31905674934387
103	4.66	4.66	19.9134200811386	IPI:IPI00643948.2	Gene_Symbol=C1QB Complement component 1, q subcomponent, B chain	9606	0.988303184509277	0.945990085601807	1.46531999111176	1.1356406211853	0.423562377691269	1.40947139263153	1.02595388889313	0.84141343832016	1.32501101493835
103	0	4.66	18.1818187236786	IPI:IPI00477992.1	Gene_Symbol=C1QB complement component 1, q subcomponent, B chain precursor	9606
104	4.36	4.4	7.86686837673187	IPI:IPI00007240.2	Gene_Symbol=F13B Coagulation factor XIII B chain precursor	9606	0.748995065689087	0.361147791147232	2.88351893424988	1.01821887493134	0.916426837444305	1.92520213127136	1.00659477710724	0.932975471019745	1.34679591655731
105	4.27	4.27	22.632423043251	IPI:IPI00019359.3	Gene_Symbol=KRT9 Keratin, type I cytoskeletal 9	9606	1.00859570503235	0.980251729488373	3.7377290725708	1.82278966903687	0.0871452987194061	2.26375460624695	1.61345088481903	0.216273784637451	3.16934204101563
106	4.24	4.28	21.2121218442917	IPI:IPI00556155.2	Gene_Symbol=IGFBP3 insulin-like growth factor binding protein 3 isoform a precursor	9606	1.40283834934235	0.131651386618614	1.60761749744415	1.37085402011871	0.250185906887054	1.81307208538055	1.35796964168549	0.338069140911102	2.05318307876587
106	0	4.28	21.6494843363762	IPI:IPI00018305.4	Gene_Symbol=IGFBP3 Insulin-like growth factor-binding protein 3 precursor	9606
106	0	4.15	18.1451618671417	IPI:IPI00855835.1	Gene_Symbol=- Insulin-like growth factor binding protein 3 isoform b	9606
107	4.05	4.05	7.2727270424366	IPI:IPI00022331.1	Gene_Symbol=LCAT Phosphatidylcholine-sterol acyltransferase precursor	9606	1.0727766752243	0.831000208854675	3.47848916053772	1.10561406612396	0.79569137096405	4.32186317443848	0.985351502895355	0.974641084671021	5.87080860137939
108	4.02	129.78	52.4082541465759	IPI:IPI00654875.1	Gene_Symbol=C4B Complement C4-B precursor	9606	0.838964581489563	0.417386770248413	1.63798034191132	1.05970406532288	0.61910492181778	1.31106019020081	0.856275498867035	0.330498695373535	1.43138635158539
108	0	129.78	52.4082541465759	IPI:IPI00032258.4	Gene_Symbol=C4A;C4B Complement C4-A precursor	9606
109	4	4	9.16030555963516	IPI:IPI00029193.1	Gene_Symbol=HGFAC Hepatocyte growth factor activator precursor	9606	1.05833733081818	0.879688680171967	4.15166664123535	1.35641407966614	0.644505202770233	492.739105224609	1.12890875339508	0.60977178812027	2.38802075386047
110	3.9	3.95	5.99489808082581	IPI:IPI00012792.1	Gene_Symbol=CDH5 Cadherin-5 precursor	9606	0.754900455474854	0.565737128257751	4.01663494110107	0.851342380046844	0.857056379318237	29.6833477020264	1.00576448440552	0.991497039794922	7.81942701339722
111	3.89	4.56	13.6659443378448	IPI:IPI00296176.2	Gene_Symbol=F9 Coagulation factor IX precursor	9606	0.79528820514679	0.461712211370468	2.04008173942566	1.22183752059937	0.403109937906265	1.72483813762665	0.864347338676453	0.526042401790619	1.73369562625885
111	0	2	12.1212117373943	IPI:IPI00816532.1	Gene_Symbol=F9 Coagulation factor IX (Fragment)	9606
112	3.71	4.34	56.8965494632721	IPI:IPI00829956.1	Gene_Symbol=- Rheumatoid factor C6 light chain (Fragment)	9606	2.7123692035675			0.983309864997864			1.75902688503265
112	0.02	16.36	49.5762705802917	IPI:IPI00478600.3	Gene_Symbol=IGKV1-5 IGKV1-5 protein	9606
112	0	4.26	50	IPI:IPI00829912.1	Gene_Symbol=IGKV1-5 Ig kappa chain V-I region HK102 precursor	9606
112	0	4.2	32.4074059724808	IPI:IPI00387026.1	Gene_Symbol=- Ig kappa chain V-I region EU	9606
112	0	2.01	29.9065411090851	IPI:IPI00387024.1	Gene_Symbol=- Ig kappa chain V-I region CAR	9606
113	3.7	31.2	47.6890742778778	IPI:IPI00785084.1	Gene_Symbol=IGHV4-31 Immunoglobulin heavy variable 4-31	9606	2.00187277793884			0.964294195175171			1.03761065006256
113	0.01	27.51	44.3983405828476	IPI:IPI00384938.1	Gene_Symbol=IGHG1 Putative uncharacterized protein DKFZp686N02209	9606
113	0.01	23.51	27.098673582077	IPI:IPI00382606.1	Gene_Symbol=F7 Factor VII active site mutant immunoconjugate	9606
113	0	33.5	52.9787242412567	IPI:IPI00815926.1	Gene_Symbol=IGHG1 IGHG1 protein	9606
113	0	33.45	50.4237294197083	IPI:IPI00645363.2	Gene_Symbol=IGHG1 Putative uncharacterized protein DKFZp686P15220	9606
113	0	31.67	55.3684234619141	IPI:IPI00784842.1	Gene_Symbol=IGHV4-31 Putative uncharacterized protein DKFZp686G11190	9606
113	0	31.62	48.8272935152054	IPI:IPI00829944.1	Gene_Symbol=IGHG1 IGHG1 protein	9606
113	0	31.62	47.7894723415375	IPI:IPI00807531.2	Gene_Symbol=IGHG1 IGHG1 protein	9606
113	0	31.5	52.9787242412567	IPI:IPI00784810.1	Gene_Symbol=IGHV4-31 IGHV4-31 protein	9606
113	0	31.5	50	IPI:IPI00816314.1	Gene_Symbol=IGHM Putative uncharacterized protein DKFZp686I15196	9606
113	0	31.5	44.989338517189	IPI:IPI00448938.1	Gene_Symbol=IGHG1 IGHG1 protein	9606
113	0	30.36	35.1612895727158	IPI:IPI00884180.1	Gene_Symbol=IGHM IGHM protein	9606
113	0	30.04	51.1578977108002	IPI:IPI00784817.1	Gene_Symbol=IGHV4-31 Anti-RhD monoclonal T125 gamma1 heavy chain precursor	9606
113	0	29.5	39.8897051811218	IPI:IPI00448925.3	Gene_Symbol=IGHG1 IGHG1 protein	9606
113	0	29.5	45.2431291341782	IPI:IPI00784822.1	Gene_Symbol=IGHV4-31 IGHV4-31 protein	9606
113	0	27.51	50	IPI:IPI00423463.1	Gene_Symbol=IGHG1 Putative uncharacterized protein DKFZp686O01196	9606
113	0	27.5	45.8947360515594	IPI:IPI00423464.1	Gene_Symbol=IGHG1 Putative uncharacterized protein DKFZp686K03196	9606
113	0	27.5	42.6195412874222	IPI:IPI00423466.1	Gene_Symbol=IGHG1 Putative uncharacterized protein DKFZp686H20196	9606
113	0	1.7	5.90277761220932	IPI:IPI00418422.3	Gene_Symbol=IGHD IGHD protein	9606
113	0	1.7	17.2413796186447	IPI:IPI00854732.1	Gene_Symbol=- Uncharacterized protein ENSP00000375005	9606
113	0	1.7	16.2393167614937	IPI:IPI00830025.1	Gene_Symbol=- Uncharacterized protein ENSP00000375021	9606
113	0	1.7	16.1016955971718	IPI:IPI00830007.1	Gene_Symbol=- Uncharacterized protein ENSP00000375023	9606
113	0	1.7	16.1016955971718	IPI:IPI00829753.1	Gene_Symbol=- Similar to Rheumatoid factor G9 heavy chain	9606
113	0	1.7	5.12820519506931	IPI:IPI00884081.1	Gene_Symbol=- Uncharacterized protein ENSP00000375025	9606
113	0	1.7	4.25531901419163	IPI:IPI00847723.1	Gene_Symbol=- Similar to VH4 heavy chain variable region precursor	9606
113	0	1.7	5.08474558591843	IPI:IPI00829811.1	Gene_Symbol=LOC652128 Uncharacterized protein ENSP00000375039	9606
113	0	1.7	5.26315793395042	IPI:IPI00827891.1	Gene_Symbol=- Cold agglutinin FS-2 H-chain (Fragment)	9606
113	0	1.7	4.87804859876633	IPI:IPI00815727.2	Gene_Symbol=- Uncharacterized protein ENSP00000343169	9606
113	0	1.7	5.0420168787241	IPI:IPI00815662.1	Gene_Symbol=- Rheumatoid factor G9 heavy chain (Fragment)	9606
113	0	1.7	5.0420168787241	IPI:IPI00384393.1	Gene_Symbol=- Myosin-reactive immunoglobulin heavy chain variable region (Fragment)	9606
113	0	1.7	5.17241396009922	IPI:IPI00328493.4	Gene_Symbol=- Uncharacterized protein ENSP00000375038	9606
114	3.7	3.72	16.4750963449478	IPI:IPI00011695.8	Gene_Symbol=PRSS2 Protease serine 2 isoform B	9606	1.0865558385849	0.651987016201019	5.65950441360474	1.31638360023499	0.00396956130862236	1.02201759815216	1.05167675018311	0.774011731147766	5.62423467636108
114	0	3.72	14.1700401902199	IPI:IPI00815665.1	Gene_Symbol=PRSS1 PRSS1 protein	9606
114	0	2	7.8740157186985	IPI:IPI00169276.2	Gene_Symbol=- Trypsinogen C	9606
114	0	2	8.09716582298279	IPI:IPI00011694.1	Gene_Symbol=PRSS1 Trypsin-1 precursor	9606
115	3.68	3.68	5.90194277465343	IPI:IPI00242956.4	Gene_Symbol=FCGBP IgGFc-binding protein precursor	9606	0.761057138442993	0.264096736907959	2.14769196510315	0.805289745330811	0.402526646852493	2.42137169837952	0.777427136898041	0.63780951499939	7.18088054656982
115	0	3.68	5.04885986447334	IPI:IPI00788189.1	Gene_Symbol=FCGBP similar to Fc fragment of IgG binding protein	9606
116	3.52	3.6	16.4179101586342	IPI:IPI00386133.1	Gene_Symbol=- Ig kappa chain V-IV region B17 precursor	9606	1.90428721904755	0.138855487108231	3.18018341064453	0.96664696931839	0.666315197944641	1.33854901790619	1.25941669940948	0.402857214212418	2.56691932678223
116	0	3.52	13.1578952074051	IPI:IPI00387120.1	Gene_Symbol=- Ig kappa chain V-IV region Len	9606
116	0	3.52	11.2781956791878	IPI:IPI00386132.1	Gene_Symbol=- Ig kappa chain V-IV region JI precursor	9606
116	0	3.52	8.33333358168602	IPI:IPI00026197.7	Gene_Symbol=IGKV4-1 Similar to Ig kappa chain V-IV region precursor	9606
116	0	2	6.92307725548744	IPI:IPI00385143.1	Gene_Symbol=- Microfibrillar protein 2 (Fragment)	9606
117	3.52	3.52	40.4958665370941	IPI:IPI00743194.2	Gene_Symbol=- Kappa light chain variable region (Fragment)	9606	1.3212982416153	0.522466957569122	4.75763416290283	0.80160665512085	0.6114501953125	4.93144989013672	1.16472506523132	0.640165030956268	3.33012580871582
117	0	16.42	42.9166674613953	IPI:IPI00419424.3	Gene_Symbol=IGKV1-5 IGKV1-5 protein	9606
117	0	16.41	46.4435160160065	IPI:IPI00550731.2	Gene_Symbol=- Putative uncharacterized protein	9606
117	0	16.34	47.4885851144791	IPI:IPI00430808.2	Gene_Symbol=IGKC Immunoblobulin light chain (Fragment)	9606
117	0	15.92	48.9539742469788	IPI:IPI00440577.3	Gene_Symbol=IGKV2-24 IGKV2-24 protein	9606
117	0	14.41	43.0962353944778	IPI:IPI00854806.1	Gene_Symbol=IGKV1-5 IGKV1-5 protein	9606
117	0	3.52	25.6198346614838	IPI:IPI00884433.1	Gene_Symbol=- 13 kDa protein	9606
117	0	3.52	16.5289252996445	IPI:IPI00829600.1	Gene_Symbol=- Uncharacterized protein ENSP00000374803	9606
117	0	2.08	40.350878238678	IPI:IPI00384397.1	Gene_Symbol=- Myosin-reactive immunoglobulin light chain variable region (Fragment)	9606
117	0	2.08	16.9491529464722	IPI:IPI00827829.1	Gene_Symbol=- HRV Fab N8-VL (Fragment)	9606
117	0	2.08	17.6991149783134	IPI:IPI00827773.1	Gene_Symbol=- Cold agglutinin FS-1 L-chain (Fragment)	9606
117	0	2.08	17.0940175652504	IPI:IPI00743389.1	Gene_Symbol=IGKV1-5 Ig kappa chain V-II region GM607 precursor (Fragment)	9606
117	0	2.08	17.3913046717644	IPI:IPI00387107.3	Gene_Symbol=IGKV2-40 Ig kappa chain V-II region Cum	9606
117	0	2	32.231405377388	IPI:IPI00829663.1	Gene_Symbol=- Uncharacterized protein ENSP00000374801	9606
117	0	2	12.0370373129845	IPI:IPI00854709.1	Gene_Symbol=- Uncharacterized protein ENSP00000374799 (Fragment)	9606
117	0	2	10.7438012957573	IPI:IPI00829947.1	Gene_Symbol=- 13 kDa protein	9606
117	0	2	11.5044251084328	IPI:IPI00736885.1	Gene_Symbol=LOC440786 Ig kappa chain V-II region TEW	9606
117	0	2	12.2641511261463	IPI:IPI00387111.5	Gene_Symbol=- Uncharacterized protein ENSP00000333154	9606
117	0	1.58	20.833332836628	IPI:IPI00829827.1	Gene_Symbol=- Uncharacterized protein ENSP00000374804	9606
118	3.41	3.43	4.36151064932346	IPI:IPI00478809.3	Gene_Symbol=F5 Coagulation factor V precursor	9606	1.23706376552582	0.0258255358785391	1.11596012115479	0.776480257511139	0.812501072883606	39997.5234375	0.95130842924118	0.892890572547913	41.8496704101563
118	0	3.43	3.85823249816895	IPI:IPI00022937.4	Gene_Symbol=F5 Coagulation factor V	9606
119	3.24	4.16	7.14285746216774	IPI:IPI00746623.2	Gene_Symbol=HABP2 Hyaluronan-binding protein 2 precursor	9606	0.823176205158234	0.5283362865448	14.9230394363403	0.949820399284363	0.862077653408051	19.5301723480225	0.81565272808075	0.622878551483154	46.8516044616699
120	3.05	5.7	30.3482592105865	IPI:IPI00020091.1	Gene_Symbol=ORM2 Alpha-1-acid glycoprotein 2 precursor	9606	3.04797601699829			1.3856555223465			2.54702639579773
121	2.93	2.97	8.24294984340668	IPI:IPI00021817.1	Gene_Symbol=PROC Vitamin K-dependent protein C precursor	9606	0.949209928512573	0.866587519645691	22.5107498168945	0.970894932746887	0.953308165073395	165.309768676758	0.700015246868134	0.480787813663483	71.2399368286133
122	2.72	40.6	66.4141416549683	IPI:IPI00847179.1	Gene_Symbol=APOA4 apolipoprotein A-IV precursor	9606	0.0830290019512177	0.21353568136692	61231.5859375	0.157928884029388			0.0882933959364891	0.0224962867796421	2.97487020492554
123	2.7	2.7	16.2895932793617	IPI:IPI00844400.1	Gene_Symbol=C1QA 23 kDa protein	9606	0.833021283149719	0.168224588036537	1.31755208969116	1.04203903675079	0.73600822687149	1.30714297294617	0.884551167488098	0.290353626012802	1.28385019302368
123	0	2.7	14.6938771009445	IPI:IPI00022392.1	Gene_Symbol=C1QA Complement C1q subcomponent subunit A precursor	9606
124	2.48	3.64	33.8983058929443	IPI:IPI00854582.1	Gene_Symbol=- Uncharacterized protein ENSP00000374793	9606	2.46022367477417	0.106278762221336	3.49987173080444	1.28600811958313	0.363467305898666	2.11443948745728	2.13757872581482	0.025869581848383	1.79736196994781
124	0.06	2.15	37.9629641771317	IPI:IPI00387022.1	Gene_Symbol=- Ig kappa chain V-I region AG	9606
124	0.05	17.63	48.3050853013992	IPI:IPI00472961.2	Gene_Symbol=IGKC IGKC protein	9606
124	0.01	3.16	29.6296298503876	IPI:IPI00385614.1	Gene_Symbol=- Ig kappa chain V-I region WAT	9606
124	0.01	2.09	30.5555552244186	IPI:IPI00827485.1	Gene_Symbol=- BRE (Fragment)	9606
124	0.01	2.01	41.6666656732559	IPI:IPI00387101.1	Gene_Symbol=- Ig kappa chain V-I region Scw	9606
124	0.01	2.01	28.8135588169098	IPI:IPI00003111.6	Gene_Symbol=LOC652694 Ig kappa chain V-I region AU	9606
124	0	17.51	52.1186411380768	IPI:IPI00784661.1	Gene_Symbol=- Putative uncharacterized protein	9606
124	0	16.28	41.1564618349075	IPI:IPI00807459.1	Gene_Symbol=IGKC IGKC protein	9606
124	0	3.23	28.7037044763565	IPI:IPI00003469.1	Gene_Symbol=- Ig kappa chain V-I region WEA	9606
124	0	3.18	33.8983058929443	IPI:IPI00829804.1	Gene_Symbol=- 13 kDa protein	9606
124	0	3.17	37.0370358228683	IPI:IPI00398220.1	Gene_Symbol=- Myosin-reactive immunoglobulin light chain variable region (Fragment)	9606
124	0	3.17	37.3831778764725	IPI:IPI00384398.1	Gene_Symbol=- Myosin-reactive immunoglobulin light chain variable region (Fragment)	9606
124	0	3.15	38.9830499887466	IPI:IPI00830122.1	Gene_Symbol=- A30	9606
124	0	3.15	33.8983058929443	IPI:IPI00829699.1	Gene_Symbol=- V(k)3 sequence of NG9 gene from fetal liver DNA precursor	9606
124	0	3.15	34.1880351305008	IPI:IPI00743963.1	Gene_Symbol=IGKC Ig kappa chain V-I region HK101 precursor (Fragment)	9606
124	0	3.15	22.2222223877907	IPI:IPI00829980.2	Gene_Symbol=- Myosin-reactive immunoglobulin light chain variable region (Fragment)	9606
124	0	3.15	22.2222223877907	IPI:IPI00387094.1	Gene_Symbol=- Ig kappa chain V-I region Hau	9606
124	0	3.15	18.604651093483	IPI:IPI00385556.1	Gene_Symbol=- Ig kappa chain V-I region Daudi precursor	9606
124	0	3.15	18.604651093483	IPI:IPI00024134.1	Gene_Symbol=IGKC Ig kappa chain V-I region Walker precursor	9606
124	0	2.08	23.1481477618217	IPI:IPI00387099.1	Gene_Symbol=- Ig kappa chain V-I region Rei	9606
124	0	2	28.7037044763565	IPI:IPI00387100.1	Gene_Symbol=- Ig kappa chain V-I region Roy	9606
124	0	2	16.666667163372	IPI:IPI00387027.1	Gene_Symbol=- Ig kappa chain V-I region Gal	9606
124	0	2	15.5172407627106	IPI:IPI00382577.1	Gene_Symbol=- Kappa 1 light chain variable region (Fragment)	9606
125	2.38	38.89	48.9445924758911	IPI:IPI00878609.1	Gene_Symbol=ITIH4 Protein	9606	0.749773740768433	0.12077447026968	1.53162884712219	0.836919367313385	0.274511754512787	1.52919065952301	0.995393872261047	0.96483451128006	1.35925400257111
125	0	30.38	46.2732911109924	IPI:IPI00878152.1	Gene_Symbol=ITIH4 71 kDa protein	9606
126	2.35	2.47	7.31563419103622	IPI:IPI00786896.1	Gene_Symbol=NRAP Isoform 4 of Nebulin-related-anchoring protein	9606	0.583850622177124			0.714566707611084			0.495848506689072
126	0	2.47	7.16762989759445	IPI:IPI00745227.4	Gene_Symbol=NRAP Isoform 1 of Nebulin-related-anchoring protein	9606
126	0	2.47	7.28126838803291	IPI:IPI00478974.2	Gene_Symbol=NRAP Isoform 3 of Nebulin-related-anchoring protein	9606
126	0	2.47	7.13463723659515	IPI:IPI00398162.4	Gene_Symbol=NRAP Isoform 2 of Nebulin-related-anchoring protein	9606
126	0	1.74	5.98591566085815	IPI:IPI00477880.1	Gene_Symbol=NRAP 97 kDa protein	9606
127	2.3	2.5	6.5335750579834	IPI:IPI00003965.4	Gene_Symbol=USP7 Ubiquitin carboxyl-terminal hydrolase 7	9606
127	0	2.5	6.07734806835651	IPI:IPI00646721.1	Gene_Symbol=USP7 Ubiquitin carboxyl-terminal hydrolase	9606
128	2.24	3.01	5.31697347760201	IPI:IPI00872964.1	Gene_Symbol=PLD4 54 kDa protein	9606	1.48784041404724	0.678486466407776	9242.310546875	0.543363869190216	0.34347140789032	103.624610900879	1.08883535861969	0.865733206272125	156.195892333984
128	0	3.01	5.13833984732628	IPI:IPI00060310.4	Gene_Symbol=PLD4 Phospholipase D4	9606
129	2.23	2.23	7.78097957372665	IPI:IPI00025204.1	Gene_Symbol=CD5L CD5 antigen-like precursor	9606	0.933006167411804	0.803468763828278	2.86518287658691	0.889432311058044	0.734303653240204	3.64585280418396	0.899299442768097	0.667373418807983	2.49831604957581
130	2.19	20.79	40.966922044754	IPI:IPI00830132.1	Gene_Symbol=IGHG4 Uncharacterized protein IGHG4 (Fragment)	9606	1.7530460357666	0.194793224334717	3.51793169975281	0.703143835067749	0.286428213119507	2.86367607116699	0.981121182441711	0.966406047344208	5.61391305923462
130	0	20.79	47.094801068306	IPI:IPI00829814.1	Gene_Symbol=IGHG4 Ig gamma-4 chain C region	9606
130	0	20.79	31.3025206327438	IPI:IPI00784998.1	Gene_Symbol=- Putative uncharacterized protein DKFZp686M24218	9606
130	0	20.79	32.5581401586533	IPI:IPI00550640.2	Gene_Symbol=IGHG4 IGHG4 protein	9606
131	2.08	14.57	29.0581166744232	IPI:IPI00166866.3	Gene_Symbol=IGHV3OR16-13;IGHA1 IGHA1 protein	9606	13.5292901992798			5.29379415512085			12.6205377578735
131	0.01	14.43	23.6000001430511	IPI:IPI00061977.1	Gene_Symbol=IGHV3OR16-13;IGHA1 IGHA1 protein	9606
131	0	16.38	19.1699609160423	IPI:IPI00426060.3	Gene_Symbol=IGHV3OR16-13;IGHA1 Putative uncharacterized protein DKFZp686J11235 (Fragment)	9606
132	2.06	3.22	46.6101706027985	IPI:IPI00829836.1	Gene_Symbol=- Uncharacterized protein ENSP00000374797	9606	4.6560173034668			3.1340274810791			5.78853988647461
132	0	3.24	28.7037044763565	IPI:IPI00385555.1	Gene_Symbol=- Ig kappa chain V-I region BAN	9606
133	2.03	4.02	56.0000002384186	IPI:IPI00387116.1	Gene_Symbol=- Ig kappa chain V-III region NG9 precursor (Fragment)	9606	1.97464394569397			0.930250287055969			0.956075370311737
134	2.03	2.04	5.20607382059097	IPI:IPI00456695.1	Gene_Symbol=PSMD1 Isoform 2 of 26S proteasome non-ATPase regulatory subunit 1	9606	0.846005082130432			1.31942892074585			0.891078054904938
134	0	2.04	5.03672622144222	IPI:IPI00299608.3	Gene_Symbol=PSMD1 Isoform 1 of 26S proteasome non-ATPase regulatory subunit 1	9606
135	2.01	18.13	61.2765967845917	IPI:IPI00430820.1	Gene_Symbol=IGKV1-5 IGKV1-5 protein	9606	1.81370115280151	0.510875284671783	2509.25268554688	0.926302492618561	0.773040652275085	13.6240320205688	1.11949980258942	0.788118660449982	63.3789024353027
135	0	3.7	34.4827592372894	IPI:IPI00549330.4	Gene_Symbol=IGKV3D-15 Myosin-reactive immunoglobulin light chain variable region	9606
135	0	3.7	31.0077518224716	IPI:IPI00385253.1	Gene_Symbol=- Ig kappa chain V-III region CLL precursor	9606
135	0	2	31.1926603317261	IPI:IPI00384401.1	Gene_Symbol=- Myosin-reactive immunoglobulin kappa chain variable region (Fragment)	9606
136	2.01	2.02	21.5254232287407	IPI:IPI00009867.3	Gene_Symbol=KRT5 Keratin, type II cytoskeletal 5	9606	0.94612056016922	0.873246967792511	32.7089424133301	1.16321003437042	0.551564157009125	9.58645248413086	1.15017986297607	0.902277708053589	97785.328125
136	0	2.02	15.3439149260521	IPI:IPI00796776.1	Gene_Symbol=KRT5 60 kDa protein	9606
136	0	2.01	42.3728823661804	IPI:IPI00794362.1	Gene_Symbol=KRT5 Protein	9606
136	0	2.01	18.5520365834236	IPI:IPI00795197.1	Gene_Symbol=KRT5 24 kDa protein	9606
136	0	2.01	20.9183678030968	IPI:IPI00793849.1	Gene_Symbol=KRT5 Protein	9606
137	2.01	2.01	17.9166659712791	IPI:IPI00027827.2	Gene_Symbol=SOD3 Extracellular superoxide dismutase [Cu-Zn] precursor	9606	1.04572629928589			2.06540751457214			1.78256618976593
138	2.01	2.01	16.3522019982338	IPI:IPI00178926.2	Gene_Symbol=IGJ immunoglobulin J chain	9606	0.919067740440369	0.762288510799408	2.24984526634216	0.878022015094757	0.583576679229736	2.37298941612244	0.685017228126526	0.0199904423207045	1.30351328849792
139	2	21.26	35.8056277036667	IPI:IPI00385264.1	Gene_Symbol=- Ig mu heavy chain disease protein	9606	1.60152173042297			1.12985289096832			2.0509045124054
140	2	13.43	47.4358975887299	IPI:IPI00154742.6	Gene_Symbol=IGL@ IGL@ protein	9606	2.93130779266357			1.50322413444519			2.54565453529358
140	0	10.12	44.017094373703	IPI:IPI00785050.1	Gene_Symbol=- Putative uncharacterized protein	9606
140	0	6.12	25.6410270929337	IPI:IPI00719373.1	Gene_Symbol=IGL@ IGL@ protein	9606
140	0	3.3	28.8288295269012	IPI:IPI00385985.1	Gene_Symbol=- Ig lambda chain V-III region LOI	9606
140	0	2	13.9130428433418	IPI:IPI00829740.1	Gene_Symbol=- V2-6 protein	9606
141	2	10.28	46.2500005960464	IPI:IPI00792115.1	Gene_Symbol=CLEC3B Putative uncharacterized protein DKFZp686H17246	9606	0.563999474048615	0.519947588443756	2316.18188476563	0.372490555047989	0.071270152926445	4.09852743148804	0.409221410751343	0.115974128246307	8.09579563140869
141	0	7.22	52.0833313465118	IPI:IPI00791350.1	Gene_Symbol=CLEC3B 11 kDa protein	9606
142	2	5.71	40.5172407627106	IPI:IPI00829653.1	Gene_Symbol=- Uncharacterized protein ENSP00000374812	9606	1.94904637336731			1.55432963371277			2.04389142990112
142	0	5.71	40.5172407627106	IPI:IPI00784430.3	Gene_Symbol=IGKV3D-11 Similar to Ig kappa chain V-III region VG precursor	9606
142	0	4.04	35.5932205915451	IPI:IPI00816799.1	Gene_Symbol=- Rheumatoid factor D5 light chain (Fragment)	9606
143	2	4.21	34.1880351305008	IPI:IPI00830035.1	Gene_Symbol=- Similar to Anti-streptococcal/anti-myosin immunoglobulin kappa light chain variable region	9606	2.57480359077454	0.142378374934196	15.3834781646729	1.60332036018372	0.122533567249775	3.21870183944702	1.9329594373703	0.38821217417717	347.312835693359
144	2	2.89	8.52575525641441	IPI:IPI00657757.1	Gene_Symbol=ZKSCAN1 Zinc finger protein with KRAB and SCAN domains 1	9606	1.12066125869751	0.891029298305511	4330.51025390625	1	1	43.8633918762207	1.19318842887878	0.698639929294586	79.9514923095703
145	2	2.12	6.04166649281979	IPI:IPI00073777.1	Gene_Symbol=PLXDC2 Isoform 2 of Plexin domain-containing protein 2 precursor	9606	1.96905922889709	0.156524360179901	8.67453670501709	1.66554617881775	0.00924529973417521	1.09871506690979	1.08717226982117	0.914059698581696	2487.17553710938
145	0	2.12	5.48204146325588	IPI:IPI00044369.2	Gene_Symbol=PLXDC2 Isoform 1 of Plexin domain-containing protein 2 precursor	9606
146	2	2.04	4.91367876529694	IPI:IPI00646956.1	Gene_Symbol=SELP Selectin P	9606	0.451527804136276	0.106311917304993	5.49021005630493	0.71613085269928	0.200584873557091	3.98589396476746	0.531962513923645
146	0	2.04	5.7453416287899	IPI:IPI00645234.1	Gene_Symbol=SELP Selectin P	9606
146	0	2.04	4.81770820915699	IPI:IPI00644144.1	Gene_Symbol=SELP Selectin P	9606
146	0	2.04	4.46320883929729	IPI:IPI00643835.1	Gene_Symbol=SELP Selectin P	9606
146	0	2.04	5.72755411267281	IPI:IPI00640405.1	Gene_Symbol=SELP Selectin P	9606
146	0	2.04	5.72755411267281	IPI:IPI00514796.1	Gene_Symbol=SELP Selectin P	9606
146	0	2.04	4.81770820915699	IPI:IPI00514233.1	Gene_Symbol=SELP Selectin P	9606
146	0	2.04	4.45783138275146	IPI:IPI00295339.3	Gene_Symbol=SELP P-selectin precursor	9606
146	0	2.04	5.97402602434158	IPI:IPI00218795.1	Gene_Symbol=SELL L-selectin precursor	9606
146	0	2.04	4.7422681003809	IPI:IPI00645768.1	Gene_Symbol=SELE Selectin E	9606
146	0	2.04	4.2047530412674	IPI:IPI00514728.1	Gene_Symbol=SELE Selectin E	9606
146	0	2.04	4.2047530412674	IPI:IPI00514521.1	Gene_Symbol=SELE Selectin E	9606
146	0	2.04	4.75206598639488	IPI:IPI00514342.1	Gene_Symbol=SELE Selectin E	9606
146	0	2.04	3.77049185335636	IPI:IPI00296542.1	Gene_Symbol=SELE E-selectin precursor	9606
147	2	2.02	9.16844382882118	IPI:IPI00021364.1	Gene_Symbol=CFP Properdin precursor	9606	1.15468502044678			1.12105345726013			1.12262570858002
148	2	2.02	11.6161607205868	IPI:IPI00027350.3	Gene_Symbol=PRDX2 Peroxiredoxin-2	9606	0.771598815917969			0.478517770767212			0.802501857280731
148	0	2	13.2352948188782	IPI:IPI00794777.1	Gene_Symbol=PRDX2 Uncharacterized protein PRDX2	9606
149	2	2	13.3333340287209	IPI:IPI00021304.1	Gene_Symbol=KRT2 Keratin, type II cytoskeletal 2 epidermal	9606	1.12459743022919			1.45109677314758			4.86691570281982
150	2	2	8.68306830525398	IPI:IPI00828192.1	Gene_Symbol=CD44 Isoform 17 of CD44 antigen precursor	9606	0.595417201519012			0			0.95559823513031
150	0	2	8.17438662052155	IPI:IPI00828117.1	Gene_Symbol=CD44 Isoform 5 of CD44 antigen precursor	9606
150	0	2	8.58369097113609	IPI:IPI00828064.1	Gene_Symbol=CD44 Isoform 6 of CD44 antigen precursor	9606
150	0	2	8.98203626275063	IPI:IPI00828056.1	Gene_Symbol=CD44 Isoform 16 of CD44 antigen precursor	9606
150	0	2	8.41514691710472	IPI:IPI00827658.1	Gene_Symbol=CD44 Isoform 7 of CD44 antigen precursor	9606
150	0	2	8.43881890177727	IPI:IPI00827650.1	Gene_Symbol=CD44 Isoform 3 of CD44 antigen precursor	9606
150	0	2	8.88888910412788	IPI:IPI00827555.1	Gene_Symbol=CD44 Isoform 9 of CD44 antigen precursor	9606
150	0	2	8.58369097113609	IPI:IPI00418465.4	Gene_Symbol=CD44 Isoform 4 of CD44 antigen precursor	9606
150	0	2	8.08625370264053	IPI:IPI00305064.1	Gene_Symbol=CD44 Isoform CD44 of CD44 antigen precursor	9606
150	0	2	5.93471825122833	IPI:IPI00827795.1	Gene_Symbol=CD44 Isoform 8 of CD44 antigen precursor	9606
150	0	2	9.32400897145271	IPI:IPI00827893.1	Gene_Symbol=CD44 Isoform 11 of CD44 antigen precursor	9606
150	0	2	8.11359062790871	IPI:IPI00419219.3	Gene_Symbol=CD44 Isoform 10 of CD44 antigen precursor	9606
150	0	2	6.80272132158279	IPI:IPI00828108.1	Gene_Symbol=CD44 Isoform 15 of CD44 antigen precursor	9606
150	0	2	4.70588244497776	IPI:IPI00827982.1	Gene_Symbol=CD44 Isoform 13 of CD44 antigen precursor	9606
150	0	2	5.05050495266914	IPI:IPI00827937.1	Gene_Symbol=CD44 Isoform 14 of CD44 antigen precursor	9606
150	0	2	7.3529414832592	IPI:IPI00798069.1	Gene_Symbol=CD44 CD44 molecule	9606
150	0	2	5.54016605019569	IPI:IPI00297160.4	Gene_Symbol=CD44 Isoform 12 of CD44 antigen precursor	9606
151	2	2	13.49206417799	IPI:IPI00644252.1	Gene_Symbol=- 28 kDa protein	9606
151	0	2	10.429447889328	IPI:IPI00419247.2	Gene_Symbol=- 37 kDa protein	9606
152	2	2	2.32240445911884	IPI:IPI00884176.1	Gene_Symbol=F13A1 coagulation factor XIII A1 subunit precursor	9606	0.650709748268127	0.356118202209473	4.72846603393555	0.74058073759079	0.445998251438141	3.94782519340515	0.584113001823425	0.285168558359146	4.95490789413452
152	0	2	2.32240445911884	IPI:IPI00297550.8	Gene_Symbol=F13A1 Coagulation factor XIII A chain precursor	9606
153	2	2	7.91666656732559	IPI:IPI00029235.1	Gene_Symbol=IGFBP6 Insulin-like growth factor-binding protein 6 precursor	9606	1.44992280006409			1.27148377895355			1.5355064868927
154	2	2	2.23123729228973	IPI:IPI00643034.2	Gene_Symbol=PLTP Isoform 1 of Phospholipid transfer protein precursor	9606	1.54762268066406			1.11596846580505			0.738031208515167
154	0	2	2.49433107674122	IPI:IPI00217778.1	Gene_Symbol=PLTP Isoform 2 of Phospholipid transfer protein precursor	9606
154	0	2	2.71604936569929	IPI:IPI00022733.3	Gene_Symbol=PLTP 45 kDa protein	9606
155	2	2	5.38461543619633	IPI:IPI00165972.3	Gene_Symbol=CFD Complement factor D preproprotein	9606	1.48335230350494			1.44828903675079			1.12189912796021
156	2	2	9.00000035762787	IPI:IPI00021854.1	Gene_Symbol=APOA2 Apolipoprotein A-II precursor	9606	1.62032985687256			0.517610549926758			1.37128341197968
157	1.88	1.88	8.80503132939339	IPI:IPI00871561.1	Gene_Symbol=MYLK3 MLCK protein	9606	0.990528881549835			1.47474241256714			0.722506880760193
157	0	1.88	8.5470087826252	IPI:IPI00304648.4	Gene_Symbol=MYLK3 MLCK protein	9606
158	1.81	1.82	20.9627330303192	IPI:IPI00220327.3	Gene_Symbol=KRT1 Keratin, type II cytoskeletal 1	9606	1.35080111026764	0.609089255332947	225.825042724609	1.64799380302429	0.471665740013123	332.325500488281	2.51092195510864	0.0636231824755669	3.23158550262451
159	1.8	1.92	2.95685902237892	IPI:IPI00641437.1	Gene_Symbol=HEATR1 HEAT repeat containing 1	9606	1.16109573841095	0.72840541601181	2.84457063674927	1.11065185070038	0.663377285003662	1.79286825656891	1.0851891040802	0.829106450080872	2.51998662948608
159	0	1.92	2.79850754886866	IPI:IPI00024279.4	Gene_Symbol=HEATR1 HEAT repeat-containing protein 1	9606
160	1.77	1.77	15.7534241676331	IPI:IPI00032293.1	Gene_Symbol=CST3 Cystatin-C precursor	9606	1.18494689464569	0.742671310901642	6.95146560668945	1.3633553981781	0.438956022262573	4.02067518234253	1.08173060417175	0.853185415267944	5.00546026229858
160	0.05	1.61	4.9256507307291	IPI:IPI00301618.6	Gene_Symbol=SDCCAG1 Isoform 1 of Serologically defined colon cancer antigen 1	9606
160	0.05	1.57	5.2763819694519	IPI:IPI00816078.1	Gene_Symbol=SDCCAG1 SDCCAG1 protein (Fragment)	9606
160	0	1.56	5.83058297634125	IPI:IPI00375877.2	Gene_Symbol=NRP2 Isoform A0 of Neuropilin-2 precursor	9606
160	0	1.56	5.88235296308994	IPI:IPI00300891.3	Gene_Symbol=NRP2 neuropilin 2 isoform 5 precursor	9606
160	0	1.56	5.72354197502136	IPI:IPI00218781.1	Gene_Symbol=NRP2 Isoform A17 of Neuropilin-2 precursor	9606
160	0	1.56	5.69280348718166	IPI:IPI00029693.1	Gene_Symbol=NRP2 Isoform A22 of Neuropilin-2 precursor	9606
160	0	1.52	5.29157668352127	IPI:IPI00641131.2	Gene_Symbol=NRP2 104 kDa protein	9606
160	0	1.52	5.40838837623596	IPI:IPI00300890.2	Gene_Symbol=NRP2 neuropilin 2 isoform 4 precursor	9606
160	0	1.52	4.9441784620285	IPI:IPI00168388.1	Gene_Symbol=SRP68 Isoform 1 of Signal recognition particle 68 kDa protein	9606
160	0	1.52	5.2013423293829	IPI:IPI00102936.3	Gene_Symbol=SRP68 Isoform 2 of Signal recognition particle 68 kDa protein	9606
160	0	1.52	9.17431190609932	IPI:IPI00386885.1	Gene_Symbol=SRP68 CDNA FLJ14414 fis, clone HEMBA1004847, highly similar to SIGNAL RECOGNITION PARTICLE 68 KD PROTEIN	9606
161	1.75	2	8.75179320573807	IPI:IPI00007128.1	Gene_Symbol=PRKCG Protein kinase C gamma type	9606
162	1.71	2.8	17.2297298908234	IPI:IPI00514169.1	Gene_Symbol=C10orf67 Novel protein	9606	0.571355700492859	0.541481256484985	3311.08618164063	0.717823445796967	0.540243983268738	119.315223693848	0.476661652326584	0.390675276517868	758.651794433594
163	1.7	17.22	52.1186411380768	IPI:IPI00430847.1	Gene_Symbol=IGKC IGKC protein	9606	2.50506448745728	0.355938047170639	1481.47705078125	0.369802504777908			2.30397343635559	0.13507941365242	9.82130432128906
163	0	2.88	33.8983058929443	IPI:IPI00829650.1	Gene_Symbol=- Similar to Ig kappa chain V-I region HK101 precursor	9606
163	0	2.85	42.5925940275192	IPI:IPI00003470.1	Gene_Symbol=- Ig kappa chain V-I region Wes	9606
164	1.7	1.71	6.00961521267891	IPI:IPI00873923.1	Gene_Symbol=TGFBI TGFBI protein	9606	0.992113173007965			0.783688843250275			1.06056785583496
164	0	1.71	10.3305786848068	IPI:IPI00556324.1	Gene_Symbol=TGFBI Transforming growth factor, beta-induced, 68kDa variant (Fragment)	9606
164	0	1.71	3.6603219807148	IPI:IPI00018219.1	Gene_Symbol=TGFBI Transforming growth factor-beta-induced protein ig-h3 precursor	9606
165	1.7	1.7	8.63157883286476	IPI:IPI00294501.1	Gene_Symbol=DHCR7 7-dehydrocholesterol reductase	9606	0.636275291442871			0.669482350349426			0.700505673885345
166	1.7	1.7	25.6410270929337	IPI:IPI00657670.1	Gene_Symbol=- 13 kDa protein	9606	0.964186072349548			0.810376167297363			1.96085631847382
166	0	1.7	30.303031206131	IPI:IPI00021857.1	Gene_Symbol=APOC3 Apolipoprotein C-III precursor	9606
167	1.65	1.65	6.85579180717468	IPI:IPI00329775.7	Gene_Symbol=CPB2 Isoform 1 of Carboxypeptidase B2 precursor	9606	0.740515947341919			0.597661018371582			0.981856286525726
168	1.56	1.58	6.06281943619251	IPI:IPI00399257.2	Gene_Symbol=DCHS2 CDNA FLJ45804 fis, clone NT2RI3005923, weakly similar to Cadherin- related tumor suppressor	9606
169	1.56	1.56	27.7310937643051	IPI:IPI00854743.1	Gene_Symbol=- Uncharacterized protein ENSP00000375034	9606	9999			9999
169	0	33.45	50.4237294197083	IPI:IPI00645363.2	Gene_Symbol=IGHG1 Putative uncharacterized protein DKFZp686P15220	9606
169	0	1.58	7.32984319329262	IPI:IPI00163446.3	Gene_Symbol=IGHD IGHD protein	9606
169	0	1.58	24.5762705802917	IPI:IPI00829601.1	Gene_Symbol=- Similar to Immunglobulin heavy chain variable region	9606
170	1.54	2.54	13.2901132106781	IPI:IPI00171678.4	Gene_Symbol=DBH Dopamine beta-hydroxylase	9606	0.840101361274719	0.53899747133255	12.2203969955444	0.958428680896759	0.852631628513336	9.86319637298584	0.820902347564697	0.209688782691956	2.35644674301147
170	0	2.54	11.4427857100964	IPI:IPI00871997.1	Gene_Symbol=DBH Dopamine beta-hydroxylase precursor	9606
171	1.4	14.82	49.7854083776474	IPI:IPI00829626.1	Gene_Symbol=IGL@ IGL@ protein	9606	2.54088020324707			0.742125332355499			1.34629559516907
171	0	2.7	16.8224304914474	IPI:IPI00384399.1	Gene_Symbol=- Myosin-reactive immunoglobulin light chain variable region (Fragment)	9606
172	1.4	1.4	3.61445769667625	IPI:IPI00465008.5	Gene_Symbol=KIAA0240 Uncharacterized protein KIAA0240	9606	4.36957502365112			5.12508106231689			5.2112512588501
173	1.4	1.4	20.0000002980232	IPI:IPI00848023.2	Gene_Symbol=- Conserved hypothetical protein	9606	0.91765958070755			1.90464913845062			1.08155989646912
173	0	1.4	20.0000002980232	IPI:IPI00872108.1	Gene_Symbol=- Uncharacterized protein ENSP00000383318 (Fragment)	9606
173	0	1.4	4.24242429435253	IPI:IPI00807651.1	Gene_Symbol=SNX21 SNX21 protein	9606
173	0	1.4	14.8936167359352	IPI:IPI00792137.1	Gene_Symbol=SNRPN 5 kDa protein	9606
174	1.4	1.4	10.4602508246899	IPI:IPI00877862.1	Gene_Symbol=- 27 kDa protein	9606	2.36890244483948	0.16804663836956	19.3300285339355	1.30513918399811	0.527248919010162	39.9066352844238	1.08709728717804	0.53356397151947	3.25216364860535
175	1.37	1.37	10.2409638464451	IPI:IPI00216780.3	Gene_Symbol=CILP2 Cartilage intermediate layer protein 2 precursor	9606
176	1.35	2.97	32.1822196245193	IPI:IPI00656092.1	Gene_Symbol=PRG4 Isoform F of Proteoglycan-4 precursor	9606	0.931440055370331	0.715156555175781	1.60428142547607	1.06092023849487	0.627014219760895	1.34167063236237	0.758369863033295	0.280778348445892	1.85195195674896
176	0	2.97	31.8415254354477	IPI:IPI00655927.1	Gene_Symbol=PRG4 Isoform B of Proteoglycan-4 precursor	9606
176	0	2.97	30.9116810560226	IPI:IPI00024825.2	Gene_Symbol=PRG4 Isoform A of Proteoglycan-4 precursor	9606
176	0	2.97	20.5787777900696	IPI:IPI00656111.1	Gene_Symbol=PRG4 Isoform E of Proteoglycan-4 precursor	9606
176	0	2.97	31.6552251577377	IPI:IPI00655976.1	Gene_Symbol=PRG4 Isoform C of Proteoglycan-4 precursor	9606
176	0	2.97	32.6771646738052	IPI:IPI00655676.1	Gene_Symbol=PRG4 Isoform D of Proteoglycan-4 precursor	9606
177	1.35	2.46	5.10730780661106	IPI:IPI00472316.1	Gene_Symbol=DMD dystrophin Dp427p1 isoform	9606	1.14274322986603	0.35878574848175	1.62557530403137	1.2883415222168	0.486330926418304	3.62412166595459	1.14420008659363	0.643683135509491	2.92937302589417
177	0	2.46	5.11286370456219	IPI:IPI00304639.2	Gene_Symbol=DMD Isoform 3 of Dystrophin	9606
177	0	2.46	5.10176382958889	IPI:IPI00006091.2	Gene_Symbol=DMD Isoform 4 of Dystrophin	9606
177	0	2.46	5.02526685595512	IPI:IPI00375141.1	Gene_Symbol=DMD dystrophin Dp427l isoform	9606
177	0	2.15	6.61262795329094	IPI:IPI00304638.4	Gene_Symbol=DMD Isoform 1 of Dystrophin	9606
177	0	2.15	6.62110224366188	IPI:IPI00220577.5	Gene_Symbol=DMD Isoform 2 of Dystrophin	9606
178	1.32	3.33	6.03448264300823	IPI:IPI00329002.4	Gene_Symbol=SESTD1 SEC14 domain and spectrin repeat-containing protein 1	9606	1.31387209892273			1.55959975719452			1.21876001358032
179	1.32	1.32	7.56250023841858	IPI:IPI00552639.2	Gene_Symbol=EIF4G1 Isoform 1 of Eukaryotic translation initiation factor 4 gamma 1	9606
179	0	1.32	7.75641053915024	IPI:IPI00479262.3	Gene_Symbol=EIF4G1 Isoform B of Eukaryotic translation initiation factor 4 gamma 1	9606
179	0	1.31	7.00594857335091	IPI:IPI00759560.1	Gene_Symbol=EIF4G1 Isoform C of Eukaryotic translation initiation factor 4 gamma 1	9606
179	0	1.31	7.54985734820366	IPI:IPI00386533.2	Gene_Symbol=EIF4G1 Isoform E of Eukaryotic translation initiation factor 4 gamma 1	9606
180	1.31	35.17	51.9067823886871	IPI:IPI00876888.1	Gene_Symbol=- cDNA FLJ78387	9606	1.43666172027588	0.15512478351593	2.00981783866882	1.10894572734833	0.823112428188324	5.75876235961914	1.16005337238312	0.783395826816559	7.66005945205688
180	0	1.31	29.6000003814697	IPI:IPI00477804.4	Gene_Symbol=- Immunglobulin heavy chain variable region (Fragment)	9606
180	0	1.31	32.1739137172699	IPI:IPI00384404.4	Gene_Symbol=- Rheumatoid factor RF-ET9 (Fragment)	9606
180	0	1.31	15.5555561184883	IPI:IPI00827892.1	Gene_Symbol=- VH87-2 protein (Fragment)	9606
181	1.3	12.73	39.8305088281631	IPI:IPI00658130.1	Gene_Symbol=IGL@ IGL@ protein	9606
182	1.3	1.3	2.8268551453948	IPI:IPI00104907.3	Gene_Symbol=C14orf106 Isoform 1 of Uncharacterized potential DNA-binding protein C14orf106	9606	0.793904960155487	0.191854909062386	2.48804378509521	1.131880402565	0.496758013963699	4.74966335296631	0.695443630218506	0.0587611198425293	1.5329225063324
183	1.3	1.3	4.04354594647884	IPI:IPI00025864.5	Gene_Symbol=BCHE Cholinesterase precursor	9606	0.624952018260956	0.366582810878754	48.3124351501465	0.595284879207611	0.514070093631744	981.18408203125	0.777286112308502	0.251153767108917	3.79163527488709
184	1.25	1.97	4.43028807640076	IPI:IPI00239406.2	Gene_Symbol=SYNE2 Isoform 2 of Nesprin-2	9606	3.38836050033569	0.156148329377174	7.85871648788452	1.7147091627121	0.093226246535778	2.02538347244263	3.04763388633728	0.197860330343246	12.4797401428223
184	0	1.97	4.44444455206394	IPI:IPI00239405.4	Gene_Symbol=SYNE2 Isoform 1 of Nesprin-2	9606
185	1.22	1.22	10.9090909361839	IPI:IPI00376991.4	Gene_Symbol=KDELR3 Isoform 2 of ER lumen protein retaining receptor 3	9606	0.986772775650024			0.596918344497681			0.757658839225769
186	1.22	1.22	2.9871977865696	IPI:IPI00296534.1	Gene_Symbol=FBLN1 Isoform D of Fibulin-1 precursor	9606	1.15964651107788			1.08394861221313			1.11361598968506
187	1.22	1.22	5.9405941516161	IPI:IPI00868938.1	Gene_Symbol=- Beta-2-microglobulin	9606	0.795701742172241	0.169037118554115	2.2026195526123	0.814373075962067	0.488199234008789	12.3546457290649	0.583397507667542	0.440974950790405	293.562927246094
187	0	1.22	5.0420168787241	IPI:IPI00796379.1	Gene_Symbol=B2M B2M protein	9606
187	0	1.22	4.83870953321457	IPI:IPI00004656.2	Gene_Symbol=B2M Beta-2-microglobulin	9606
188	1.12	1.28	2.18156222254038	IPI:IPI00658056.3	Gene_Symbol=CD163L1 Isoform 2 of Scavenger receptor cysteine-rich type 1 protein M160 precursor	9606	1.25815868377686			1.22307634353638			1.33152556419373
188	0	1.28	2.18156222254038	IPI:IPI00657946.2	Gene_Symbol=CD163L1 Isoform 3 of Scavenger receptor cysteine-rich type 1 protein M160 precursor	9606
188	0	1.28	2.13351678103209	IPI:IPI00026975.1	Gene_Symbol=CD163L1 Isoform 1 of Scavenger receptor cysteine-rich type 1 protein M160 precursor	9606
189	1.11	1.68	4.74040620028973	IPI:IPI00218326.1	Gene_Symbol=SP100 Isoform Sp100-C of Nuclear autoantigen Sp-100	9606	0.731271505355835	0.20451332628727	1.73620545864105	0.912940919399261	0.745412111282349	1.97851753234863	0.841409265995026	0.311031997203827	1.48296070098877
190	1.1	1.19	3.57398129999638	IPI:IPI00167941.1	Gene_Symbol=MDN1 Midasin	9606	0.692631185054779	0.419084489345551	3.49325037002563	0.858625054359436	0.727201759815216	3.54707431793213	0.629508018493652	0.320343375205994	3.4546365737915
191	1.1	1.1	11.5264803171158	IPI:IPI00180462.1	Gene_Symbol=LOC653698 similar to mitochondrial carrier protein MGC4399 isoform 1	9606
191	0	1.1	11.5264803171158	IPI:IPI00031133.1	Gene_Symbol=SLC25A33 Solute carrier family 25 member 33	9606
192	1.09	2.09	6.16666674613953	IPI:IPI00646376.2	Gene_Symbol=SNAP91 Isoform 3 of Clathrin coat assembly protein AP180	9606	0.791658043861389			0.510535597801209			0.586649596691132
192	0	2.09	4.07938249409199	IPI:IPI00006612.2	Gene_Symbol=SNAP91 Isoform 1 of Clathrin coat assembly protein AP180	9606
193	1.06	1.06	4.42918054759502	IPI:IPI00644296.1	Gene_Symbol=TNXB Tenascin XB	9606	0.729803383350372	0.40904837846756	3.6998348236084	1.02530467510223	0.923377931118011	2.68971347808838	0.910571098327637	0.8705193400383	8.87236022949219
194	1.05	1.1	8.68686884641647	IPI:IPI00742988.2	Gene_Symbol=C14orf80 Conserved hypothetical protein	9606	1.04295647144318	0.358128577470779	1.40066301822662	0.837140440940857			0.807587087154388	0.731234967708588	422.007598876953
194	0	1.1	10.9414756298065	IPI:IPI00384142.2	Gene_Symbol=C14orf80 Full-length cDNA clone CS0DI041YI15 of Placenta of Homo sapiens	9606
195	1.04	1.26	4.71768192946911	IPI:IPI00413958.4	Gene_Symbol=FLNC Isoform 2 of Filamin-C	9606	1.87008666992188	0.191101521253586	3.99247574806213	1.23656034469604	0.166252821683884	1.53396093845367	1.73101043701172	0.182670429348946	3.24438667297363
195	0	1.26	4.66055050492287	IPI:IPI00178352.5	Gene_Symbol=FLNC Isoform 1 of Filamin-C	9606
196	1.02	1.02	5.04672899842262	IPI:IPI00031388.1	Gene_Symbol=PIK3CB Phosphatidylinositol-4,5-bisphosphate 3-kinase catalytic subunit beta isoform	9606	1.52115750312805			1.71777784824371			1.68103206157684
197	1	1.55	8.19672122597694	IPI:IPI00396243.6	Gene_Symbol=WDR19 Isoform 1 of WD repeat-containing protein 19	9606	0.763344883918762	0.399959355592728	12.0923805236816	0.878687977790833	0.664983034133911	16.9254474639893	0.913006126880646	0.511170268058777	3.31254911422729
198	1	1.45	1.89291518181562	IPI:IPI00024802.1	Gene_Symbol=BTAF1 TATA-binding protein-associated factor 172	9606	1.70673680305481			2.22037315368652			2.25228714942932
199	1	1.36	4.99002002179623	IPI:IPI00647631.2	Gene_Symbol=VARS2 Valyl-tRNA synthetase 2-like	9606	0.678816795349121			1.04961931705475			0.737503588199615
199	0	1.36	4.70366887748241	IPI:IPI00640597.1	Gene_Symbol=VARS2 Valyl-tRNA synthetase 2-like	9606
200	1	1	5.91497235000134	IPI:IPI00550523.5	Gene_Symbol=ATL3 Isoform 1 of Atlastin-3	9606
201	1	1	4.25531901419163	IPI:IPI00008226.1	Gene_Symbol=THSD3 73 kDa protein	9606
202	0.99	1.28	10.2866776287556	IPI:IPI00009865.2	Gene_Symbol=KRT10 Keratin, type I cytoskeletal 10	9606	1.39692461490631	0.289659857749939	2.73958230018616	1.74412763118744	0.356818616390228	7.50030517578125	3.04342794418335	0.21917362511158	15.0223932266235
203	0.99	1.19	4.10256423056126	IPI:IPI00853516.2	Gene_Symbol=DNAH17 dynein, axonemal, heavy chain 17	9606	9999						9999
204	0.98	0.99	7.59390294551849	IPI:IPI00219168.7	Gene_Symbol=SPTBN5 Spectrin beta chain, brain 4	9606	1.43533062934875	0.358269512653351	3.72155141830444	1.22293174266815	0.602490901947021	4.11037111282349	1.20988845825195	0.627617001533508	4.24104595184326
205	0.96	1.01	7.17299580574036	IPI:IPI00480203.3	Gene_Symbol=MICAL3 Isoform 2 of Protein MICAL-3	9606	1.10664594173431			1.2262145280838			1.01366066932678
205	0	1.01	6.9672130048275	IPI:IPI00177937.5	Gene_Symbol=MICAL3 Isoform 1 of Protein MICAL-3	9606
206	0.92	1.13	5.49450553953648	IPI:IPI00871960.2	Gene_Symbol=MASP1 cDNA FLJ75203, highly similar to Homo sapiens mannan-binding lectin serine protease 1 (C4/C2activating component of Ra-reactive factor) (MASP1), transcriptvariant 2, mRNA	9606	1.21771967411041			1.02973139286041			1.16923952102661
206	0	1.13	5.49450553953648	IPI:IPI00290283.6	Gene_Symbol=MASP1 mannan-binding lectin serine protease 1 isoform 2 precursor	9606
207	0.92	0.92	11.8918918073177	IPI:IPI00478176.4	Gene_Symbol=FAM110B Protein FAM110B	9606	0			0.882068634033203			0
208	0.91	2.09	10.9518937766552	IPI:IPI00456601.1	Gene_Symbol=SYNPO2L Isoform 1 of Synaptopodin 2-like protein	9606
209	0.89	0.89	7.90598317980766	IPI:IPI00853368.1	Gene_Symbol=ZNRF3 Zinc/RING finger protein 3 precursor	9606
210	0.89	0.89	8.18181782960892	IPI:IPI00398768.1	Gene_Symbol=ARG1 Isoform 2 of Arginase-1	9606	0.361224383115768			0.840238213539124			0.902087211608887
210	0	0.89	8.38509351015091	IPI:IPI00291560.4	Gene_Symbol=ARG1 Isoform 1 of Arginase-1	9606
210	0	0.89	11.4406779408455	IPI:IPI00038356.4	Gene_Symbol=ARG1 Isoform 3 of Arginase-1	9606
211	0.87	0.89	5.73325268924236	IPI:IPI00872899.1	Gene_Symbol=MAP3K4 187 kDa protein	9606	0.807304441928864	0.459443956613541	10.9527149200439	0.769060909748077	0.630946338176727	163.315368652344	0.848821997642517	0.749313294887543	150.28157043457
212	0.86	1.11	3.13765183091164	IPI:IPI00171491.3	Gene_Symbol=KCNH5 Isoform 1 of Potassium voltage-gated channel subfamily H member 5	9606
213	0.85	0.85	5.54493293166161	IPI:IPI00395601.1	Gene_Symbol=SYT10 Synaptotagmin-10	9606
214	0.81	0.81	13.2550328969955	IPI:IPI00385312.3	Gene_Symbol=NET1 Isoform 1 of Neuroepithelial cell-transforming gene 1 protein	9606
214	0	0.81	14.5756453275681	IPI:IPI00180559.3	Gene_Symbol=NET1 Isoform 2 of Neuroepithelial cell-transforming gene 1 protein	9606
214	0	0.81	14.4424125552177	IPI:IPI00098952.2	Gene_Symbol=NET1 62 kDa protein	9606
215	0.8	0.8	10.9090909361839	IPI:IPI00382863.3	Gene_Symbol=KCNQ1 KvLQT1-Iso5	9606
216	0.79	0.79	3.48432064056396	IPI:IPI00479471.2	Gene_Symbol=SPATA13 Spermatogenesis associated 13	9606	1.0259530544281	0.835294425487518	1.59498369693756	1.66088390350342	0.0306113846600056	1.47845387458801	1.0465886592865	0.698532581329346	1.54992735385895
216	0	0.79	3.0674846842885	IPI:IPI00043546.5	Gene_Symbol=SPATA13 Spermatogenesis-associated protein 13	9606
217	0.77	0.77	11.6045847535133	IPI:IPI00016250.6	Gene_Symbol=FXR2 Fragile X mental retardation syndrome-related protein 2	9606	0.394043534994125			0.792539060115814			0.552340507507324
218	0.77	0.77	5.35714291036129	IPI:IPI00789914.1	Gene_Symbol=HSD11B1L short-chain dehydrogenase/reductase 10 isoform c	9606	1.31351625919342			0.982821464538574			0.974949061870575
218	0	0.77	3.52941192686558	IPI:IPI00748063.1	Gene_Symbol=HSD11B1L Short-chain dehydrogenase/reductase SDR family protein	9606
218	0	0.77	7.89473652839661	IPI:IPI00394885.1	Gene_Symbol=HSD11B1L short-chain dehydrogenase/reductase 10 isoform d	9606
218	0	0.77	5.85365854203701	IPI:IPI00385295.1	Gene_Symbol=HSD11B1L short-chain dehydrogenase/reductase 10 isoform a	9606
219	0.76	0.78	5.20934760570526	IPI:IPI00760846.1	Gene_Symbol=MYO18A Isoform 1 of Myosin-XVIIIa	9606	3.15223836898804			3.12617945671082			3.59619188308716
220	0.76	0.76	4.7250859439373	IPI:IPI00641428.1	Gene_Symbol=C14orf102 hypothetical protein LOC55051 isoform 1	9606
221	0.75	0.88	7.96178355813026	IPI:IPI00444793.5	Gene_Symbol=CSPP1 centrosome spindle pole associated protein 1 isoform a	9606	1.04338705539703	0.766911149024963	4.08554792404175	1.05204331874847	0.414390414953232	1.63393330574036	1.061115026474	0.202512085437775	1.28170609474182
221	0	0.88	8.19000825285912	IPI:IPI00424603.4	Gene_Symbol=CSPP1 centrosome spindle pole associated protein 1 isoform b	9606
222	0.75	0.85	6.82839155197144	IPI:IPI00784980.1	Gene_Symbol=FLJ25770 hypothetical protein LOC339965	9606	1.16012752056122			0.908889412879944			1.1169193983078
223	0.75	0.76	6.74763843417168	IPI:IPI00873123.1	Gene_Symbol=NEB nebulin	9606	2.492347240448	0.0364321991801262	2.26905059814453	2.57219839096069	0.106241188943386	3.53246140480042	2.72387790679932	0.0459220297634602	2.64473509788513
224	0.74	0.74	3.76637540757656	IPI:IPI00644311.2	Gene_Symbol=ZNF646 Zinc finger protein 646	9606	0.95964378118515			0.518948018550873			0.402582943439484
224	0	0.74	3.77255342900753	IPI:IPI00004419.3	Gene_Symbol=ZNF646 Zinc finger protein 646	9606
225	0.74	0.74	14.2857149243355	IPI:IPI00332192.4	Gene_Symbol=IL25 Isoform 2 of Interleukin-25 precursor	9606	0.900451004505157	0.390302419662476	2.55316352844238	1.15238523483276	0.650810658931732	19.0916538238525	0.810864210128784	0.377650052309036	6.02565717697144
225	0	0.74	12.9943504929543	IPI:IPI00009731.1	Gene_Symbol=IL25 Isoform 1 of Interleukin-25 precursor	9606
226	0.72	0.81	7.90665298700333	IPI:IPI00013933.2	Gene_Symbol=DSP Isoform DPI of Desmoplakin	9606
227	0.71	0.71	8.89395698904991	IPI:IPI00472426.5	Gene_Symbol=ZNF780B Zinc finger protein 780B	9606	0.440335512161255			0.332195967435837			0.678922891616821
228	0.7	1.07	3.57583239674568	IPI:IPI00852806.1	Gene_Symbol=EXOC6B SEC15-like 2	9606	3.22744035720825	0.370879024267197	18191.35546875	3.47884202003479	0.38841301202774	64475.88671875	3.97251296043396	0.273928821086884	3115.55810546875
229	0.7	0.87	5.03432489931583	IPI:IPI00792316.1	Gene_Symbol=- Protein	9606
229	0.04	0.87	5.31400963664055	IPI:IPI00743306.1	Gene_Symbol=PPIL5 Isoform 1 of Peptidylprolyl isomerase-like 5	9606
230	0.7	0.71	4.18181829154491	IPI:IPI00217244.1	Gene_Symbol=CCDC60 Coiled-coil domain-containing protein 60	9606
231	0.7	0.7	7.37564340233803	IPI:IPI00065323.5	Gene_Symbol=KNDC1 Isoform 1 of Protein very KIND	9606
231	0	0.7	7.36721903085709	IPI:IPI00028193.4	Gene_Symbol=KNDC1 192 kDa protein	9606
