# Supplementary material for: PGCA: An algorithm to link protein groups created from MS/MS data
Source: PLoS One. 2017 May 31;12(5):e0177569. doi: 10.1371/journal.pone.0177569 (PMC5451011; doi:10.1371/journal.pone.0177569)
Supplement: S3 File — 65 iTRAQ experiments used to process samples from the BiT Heart Cohort. (ZIP) [file pone.0177569.s006.zip › S5DataBiT/BET2228_v339_ProteinSummary.txt]

N	Unused	Total	%Cov	Accession	Name	Species	115:114	PVal 115:114	EF 115:114	116:114	PVal 116:114	EF 116:114	117:114	PVal 117:114	EF 117:114	Biological Processes	Molecular Function	PANTHER ID
1	147.03	147.07	53.096330165863	IPI:IPI00643525.1	Gene_Symbol=C4A Complement component 4A	9606
2	134.5	136.51	57.8697443008423	IPI:IPI00478003.1	Gene_Symbol=A2M Alpha-2-macroglobulin precursor	9606	0.760042607784271	2.89658763641398E-09	1.09001922607422	0.639436542987823	3.73140644927079E-17	1.09858596324921	0.790232062339783	1.76011184294111E-07	1.08862447738647
3	119	119	40.9871250391006	IPI:IPI00414283.5	Gene_Symbol=FN1 fibronectin 1 isoform 4 preproprotein	9606	1.1842987537384	0.000803516886662692	1.10139715671539	1.85463738441467	1.52697411830318E-20	1.11526894569397	1.13127565383911	0.0148384571075439	1.10286271572113
3	0	117	41.5452539920807	IPI:IPI00855777.1	Gene_Symbol=FN1 Isoform 14 of Fibronectin precursor	9606
3	0	117	38.4964883327484	IPI:IPI00845263.1	Gene_Symbol=FN1 fibronectin 1 isoform 2 preproprotein	9606
3	0	117	40.984320640564	IPI:IPI00339228.1	Gene_Symbol=FN1 Isoform 8 of Fibronectin precursor	9606
3	0	117	39.9575382471085	IPI:IPI00339223.1	Gene_Symbol=FN1 Isoform 3 of Fibronectin precursor	9606
3	0	117	39.4383907318115	IPI:IPI00022418.1	Gene_Symbol=FN1 Isoform 1 of Fibronectin precursor	9606
4	118.91	118.91	50	IPI:IPI00021885.1	Gene_Symbol=FGA Isoform 1 of Fibrinogen alpha chain precursor	9606	1.59540855884552	1.16151802414687E-37	1.0644394159317	2.03138422966003	0	1.06387603282928	1.57814872264862	3.33565612074081E-31	1.07148420810699
4	0	118.82	65.0621116161346	IPI:IPI00029717.1	Gene_Symbol=FGA Isoform 2 of Fibrinogen alpha chain precursor	9606
5	95.98	95.98	50.7981240749359	IPI:IPI00017601.1	Gene_Symbol=CP Ceruloplasmin precursor	9606	1.03566086292267	0.469796150922775	1.09945714473724	0.79990416765213	1.12484556780146E-07	1.08238065242767	0.973700046539307	0.536995649337769	1.08812391757965
6	93.87	93.93	35.6205254793167	IPI:IPI00032291.2	Gene_Symbol=C5 Complement C5 precursor	9606	1.44528269767761	8.92885695935597E-11	1.10529339313507	1.23598575592041	3.80407691409346E-05	1.10129177570343	1.4013215303421	1.68649621178074E-12	1.086097240448
7	84.54	84.54	67.4134433269501	IPI:IPI00298497.3	Gene_Symbol=FGB Fibrinogen beta chain precursor	9606	1.53562390804291	7.45674696032026E-22	1.08114695549011	1.88965141773224	5.64709073052401E-32	1.09308886528015	1.49003899097443	4.08797751054352E-19	1.08246958255768
8	76.94	76.96	45.8976447582245	IPI:IPI00029739.5	Gene_Symbol=CFH Isoform 1 of Complement factor H precursor	9606	1.06758975982666	0.256014972925186	1.12045788764954	1.24609732627869	0.000241506728343666	1.12085688114166	1.16008222103119	0.00446073617786169	1.10630750656128
9	72.95	73.04	52.8395056724548	IPI:IPI00019580.1	Gene_Symbol=PLG Plasminogen precursor	9606	0.989152133464813	0.848680734634399	1.12002325057983	1.07376480102539	0.23281554877758	1.12500631809235	0.985459804534912	0.737026393413544	1.09031939506531
10	69.96	69.96	80.303031206131	IPI:IPI00304273.2	Gene_Symbol=APOA4 Apolipoprotein A-IV precursor	9606	1.66212773323059	0.00886462815105915	1.43159532546997	2.26305484771729	4.7615438234061E-05	1.35398817062378	1.99198436737061	0.000939821708016098	1.42516076564789
11	69.58	69.58	50.7526874542236	IPI:IPI00294193.4	Gene_Symbol=ITIH4 Isoform 1 of Inter-alpha-trypsin inhibitor heavy chain H4 precursor	9606	1.16278231143951	0.0723824501037598	1.17966902256012	1.13378083705902	0.145685911178589	1.18675565719604	1.222008228302	0.0089585455134511	1.15852034091949
12	67.24	67.24	57.7922105789185	IPI:IPI00022488.1	Gene_Symbol=HPX Hemopexin precursor	9606	0.896130740642548	0.0369660519063473	1.10785472393036	1.26127338409424	6.50563620752109E-08	1.08473360538483	1.11489772796631	0.013101564720273	1.08898556232452
13	62.82	62.82	61.5925073623657	IPI:IPI00797833.3	Gene_Symbol=KNG1 Kininogen 1	9606	1.1646271944046	0.0151213733479381	1.13009083271027	1.31667959690094	9.32245256990427E-07	1.10963034629822	1.21841669082642	0.00012811494525522	1.10312068462372
13	0	62.82	61.5925073623657	IPI:IPI00215894.1	Gene_Symbol=KNG1 Isoform LMW of Kininogen-1 precursor	9606
14	59.02	59.02	48.2984304428101	IPI:IPI00639937.1	Gene_Symbol=CFB B-factor, properdin	9606	0.832648456096649	0.000780852045863867	1.11002731323242	0.829948365688324	0.00174333376344293	1.12134301662445	0.802527189254761	0.00198901584371924	1.14680123329163
14	0	59.02	48.2984304428101	IPI:IPI00019591.1	Gene_Symbol=CFB Isoform 1 of Complement factor B precursor (Fragment)	9606
15	56.28	56.36	62.4728858470917	IPI:IPI00877703.1	Gene_Symbol=FGG 52 kDa protein	9606	1.45483684539795	7.45536959651758E-16	1.08496260643005	1.86865949630737	3.12791553381694E-27	1.09688472747803	1.47738361358643	2.18986710106325E-15	1.09049427509308
15	0	56.36	63.5761618614197	IPI:IPI00021891.5	Gene_Symbol=FGG Isoform Gamma-B of Fibrinogen gamma chain precursor	9606
15	0	55.63	60.6741547584534	IPI:IPI00877792.1	Gene_Symbol=FGG 50 kDa protein	9606
15	0	55.63	61.7848992347717	IPI:IPI00219713.1	Gene_Symbol=FGG Isoform Gamma-A of Fibrinogen gamma chain precursor	9606
16	55.96	55.96	57.0200562477112	IPI:IPI00798430.1	Gene_Symbol=TF Transferrin variant (Fragment)	9606	0.662461698055267	1.57762974595244E-06	1.1684159040451	0.532487630844116	3.89306452743335E-13	1.1490273475647	0.621227622032166	3.88172653742469E-11	1.12736213207245
16	0	55.96	57.0200562477112	IPI:IPI00022463.1	Gene_Symbol=TF Serotransferrin precursor	9606
17	55.22	55.25	41.6042774915695	IPI:IPI00645038.1	Gene_Symbol=ITIH2 Inter-alpha (Globulin) inhibitor H2	9606	0.889834642410278	0.0119720129296184	1.09372544288635	0.928636372089386	0.17950701713562	1.11343145370483	1.04100704193115	0.521903693675995	1.13045227527618
17	0	55.25	41.120508313179	IPI:IPI00305461.2	Gene_Symbol=ITIH2 Inter-alpha-trypsin inhibitor heavy chain H2 precursor	9606
18	51.76	51.94	40.8342480659485	IPI:IPI00292530.1	Gene_Symbol=ITIH1 Inter-alpha-trypsin inhibitor heavy chain H1 precursor	9606	0.918259561061859	0.0965679734945297	1.10630357265472	0.867648601531982	0.0108277071267366	1.11411726474762	0.973609685897827	0.656644105911255	1.1270340681076
19	50.1	50.1	58.494621515274	IPI:IPI00032179.2	Gene_Symbol=SERPINC1 Antithrombin III variant	9606	1.15099108219147	0.0345242023468018	1.13869106769562	1.15170896053314	0.00268307072110474	1.09343576431274	1.24293053150177	3.87654617952649E-05	1.09994626045227
20	50	50.03	60.9704613685608	IPI:IPI00742696.2	Gene_Symbol=GC vitamin D-binding protein precursor	9606	0.875627815723419	0.758158087730408	2.61475563049316	1.17875862121582	0.701279759407043	2.59528923034668	1.13082575798035	0.803071081638336	3.00349020957947
21	49.35	49.35	64.1479074954987	IPI:IPI00019568.1	Gene_Symbol=F2 Prothrombin precursor (Fragment)	9606	0.879604637622833	0.0576973631978035	1.14174616336823	0.950615227222443	0.486817181110382	1.15531635284424	1.00025761127472	0.997574806213379	1.19870734214783
22	47.01	47.25	52.6315808296204	IPI:IPI00022434.4	Gene_Symbol=ALB Uncharacterized protein ALB	9606	0.264652073383331	1.70608170061044E-13	1.29494297504425	0.357091307640076	1.0326338537446E-15	1.18740677833557	0.250399798154831	1.83897036189424E-14	1.28588354587555
22	0	47.25	52.7093589305878	IPI:IPI00745872.2	Gene_Symbol=ALB Isoform 1 of Serum albumin precursor	9606
23	45.98	46.12	49.4089841842651	IPI:IPI00847635.1	Gene_Symbol=SERPINA3 Isoform 1 of Alpha-1-antichymotrypsin precursor	9606	1.97703623771667	1.01274493126802E-20	1.12042045593262	1.49990129470825	4.42615735729568E-12	1.10726618766785	1.92764115333557	1.90416542739885E-18	1.1274756193161
23	0	46.12	46.6517865657806	IPI:IPI00550991.3	Gene_Symbol=SERPINA3 Alpha-1-antichymotrypsin precursor	9606
24	45.94	45.95	60.2380931377411	IPI:IPI00641737.1	Gene_Symbol=HP Haptoglobin precursor	9606	1.04414403438568	0.377855122089386	1.10164880752563	1.31929326057434	2.5469855557958E-08	1.09451866149902	1.18841171264648	0.000863419903907925	1.10460674762726
25	44.82	44.82	50.4255294799805	IPI:IPI00815926.1	Gene_Symbol=IGHG1 IGHG1 protein	9606	0.652095556259155	0.18130961060524	2.0839991569519	0.323552072048187	0.0183209050446749	2.2566123008728	0.523471772670746	0.00193799275439233	1.28197693824768
26	44.29	44.33	46.4194387197495	IPI:IPI00026314.1	Gene_Symbol=GSN Isoform 1 of Gelsolin precursor	9606	0.986320912837982	0.805976986885071	1.11843228340149	1.00720047950745	0.900952994823456	1.1219744682312	1.10158812999725	0.0407992377877235	1.0969820022583
27	39.7	39.73	44.5742905139923	IPI:IPI00019943.1	Gene_Symbol=AFM Afamin precursor	9606	1.07275080680847	0.335500955581665	1.15618133544922	1.27981579303741	0.0211113467812538	1.23132085800171	1.29145348072052	0.00023178277479019	1.13810122013092
28	34.84	34.84	30.3287386894226	IPI:IPI00009920.2	Gene_Symbol=C6 Complement component 6 precursor	9606	0.970897197723389	0.749545335769653	1.20499324798584	1.05979645252228	0.488329380750656	1.18346738815308	1.02408492565155	0.786988377571106	1.19455981254578
29	34.25	34.25	37.7304971218109	IPI:IPI00296165.5	Gene_Symbol=C1R;C17orf13;ACYP1 Complement C1r subcomponent precursor	9606	1.14029574394226	0.129055380821228	1.18774950504303	1.07155394554138	0.356382757425308	1.16314816474915	1.16204285621643	0.0546179041266441	1.16577279567719
30	34.11	34.15	42.2301292419434	IPI:IPI00296608.6	Gene_Symbol=C7 Complement component C7 precursor	9606	1.52941119670868	2.33707044827725E-08	1.12497174739838	1.39117419719696	1.93722116819117E-05	1.14369833469391	1.48623430728912	1.50033019963303E-06	1.1469179391861
31	34.04	34.04	40.6072109937668	IPI:IPI00292950.4	Gene_Symbol=SERPIND1 Serpin peptidase inhibitor, clade D (Heparin cofactor), member 1	9606	0.807669579982758	0.0936229154467583	1.28606629371643	0.832899391651154	0.168438374996185	1.30203020572662	0.868161797523499	0.152967289090157	1.21707856655121
31	0	34.04	40.480962395668	IPI:IPI00879573.1	Gene_Symbol=SERPIND1 Heparin cofactor 2 precursor	9606
32	33.55	33.55	74.9063670635223	IPI:IPI00021841.1	Gene_Symbol=APOA1 Apolipoprotein A-I precursor	9606	0.847594916820526	0.0714927911758423	1.19792377948761	1.01303136348724	0.874915599822998	1.1802726984024	1.01769173145294	0.734070837497711	1.10955762863159
33	33.44	33.44	43.3999985456467	IPI:IPI00291866.5	Gene_Symbol=SERPING1 Plasma protease C1 inhibitor precursor	9606	1.43191432952881	2.32160368796031E-06	1.14838695526123	1.3992623090744	2.45636783802183E-05	1.15908885002136	1.54032075405121	7.28547149719816E-07	1.17034029960632
33	0.07	31.51	44.7513818740845	IPI:IPI00879931.1	Gene_Symbol=SERPING1 cDNA FLJ78023, highly similar to Homo sapiens serine (or cysteine) proteinase inhibitor, clade G (C1inhibitor), member 1, (angioedema, hereditary) (SERPING1), mRNA	9606
34	32.98	33	40.966010093689	IPI:IPI00022395.1	Gene_Symbol=C9 Complement component C9 precursor	9606	1.25465440750122	0.0014219757867977	1.14147734642029	1.26496338844299	0.00307083642110229	1.16122007369995	1.218594789505	0.00476375455036759	1.14195275306702
35	32.76	32.76	42.0435518026352	IPI:IPI00828205.1	Gene_Symbol=IGHM IGHM protein	9606	0.470049440860748	0.00263268337585032	1.49974656105042	0.438880354166031	0.290717840194702	5.3586893081665	0.407422542572021	0.00307695334777236	1.64095139503479
35	0	30.76	41.7618274688721	IPI:IPI00477090.6	Gene_Symbol=IGHM IGHM protein	9606
36	31.99	31.99	49.4949489831924	IPI:IPI00745089.2	Gene_Symbol=A1BG alpha 1B-glycoprotein precursor	9606	0.905595898628235	0.123290807008743	1.1353485584259	1.00722515583038	0.890521764755249	1.10991775989532	0.935956954956055	0.306396871805191	1.13704097270966
36	0	31.99	49.4949489831924	IPI:IPI00022895.7	Gene_Symbol=A1BG Alpha-1B-glycoprotein precursor	9606
37	29.6	29.6	43.7238484621048	IPI:IPI00298971.1	Gene_Symbol=VTN Vitronectin precursor	9606	0.88884836435318	0.0285649038851261	1.11083579063416	0.866008818149567	0.0563470385968685	1.15935564041138	0.893939852714539	0.048875343054533	1.1179780960083
38	29.09	29.09	53.2934129238129	IPI:IPI00400826.1	Gene_Symbol=CLU clusterin isoform 1	9606	1.18113100528717	0.00115818192716688	1.10153710842133	1.16895008087158	0.0216774176806211	1.14134681224823	1.18090808391571	0.000663509068544954	1.09598135948181
38	0	29.09	53.5714268684387	IPI:IPI00795633.1	Gene_Symbol=CLU CLU	9606
38	0	29.09	53.4521162509918	IPI:IPI00291262.3	Gene_Symbol=CLU Clusterin precursor	9606
39	28.06	28.06	32.8488379716873	IPI:IPI00017696.1	Gene_Symbol=C1S Complement C1s subcomponent precursor	9606	1.13806867599487	0.200136557221413	1.22335863113403	1.0046226978302	0.965205192565918	1.23908257484436	1.06801116466522	0.512028217315674	1.22469401359558
39	0	26.06	31.8181812763214	IPI:IPI00749179.2	Gene_Symbol=C1S Uncharacterized protein C1S	9606
40	27.28	27.28	34.4761908054352	IPI:IPI00022371.1	Gene_Symbol=HRG Histidine-rich glycoprotein precursor	9606	0.552618503570557	2.91605601887568E-06	1.22811079025269	0.917385637760162	0.345408111810684	1.20231211185455	0.675383746623993	0.000433517416240647	1.22174870967865
41	27.08	27.08	40.326976776123	IPI:IPI00022431.1	Gene_Symbol=AHSG Alpha-2-HS-glycoprotein precursor	9606	0.467025846242905	3.08602671195146E-10	1.2078572511673	0.768682837486267	0.000359477184247226	1.14691615104675	0.579817175865173	7.69704833203377E-09	1.16609668731689
42	25.49	25.49	35.2342158555985	IPI:IPI00879231.1	Gene_Symbol=SERPINF2 Alpha-2-antiplasmin precursor	9606	0.96778005361557	0.664609491825104	1.16408133506775	1.00460720062256	0.950391590595245	1.16042375564575	1.03511917591095	0.596844077110291	1.14015555381775
42	0	25.49	34.9494963884354	IPI:IPI00029863.4	Gene_Symbol=SERPINF2 SERPINF2 protein	9606
43	25.27	25.27	33.3884298801422	IPI:IPI00020996.3	Gene_Symbol=IGFALS Insulin-like growth factor-binding protein complex acid labile chain precursor	9606	0.936550796031952	0.452697664499283	1.19428360462189	1.05605983734131	0.674846410751343	1.30419957637787	0.849879086017609	0.0220652353018522	1.14678013324738
44	24.99	25.03	36.8421047925949	IPI:IPI00553177.1	Gene_Symbol=SERPINA1 Isoform 1 of Alpha-1-antitrypsin precursor	9606	1.45835733413696	0.0127196591347456	1.333256483078	1.46616983413696	0.0238843634724617	1.38612079620361	1.34294056892395	0.0169269423931837	1.26627147197723
45	24.95	24.95	31.8699181079865	IPI:IPI00019581.1	Gene_Symbol=F12 Coagulation factor XII precursor	9606	0.671807527542114	5.34184982825536E-05	1.18236696720123	0.783091247081757	0.0047990046441555	1.17632460594177	0.759367108345032	0.0230816882103682	1.26372528076172
46	24.69	24.69	40.8695638179779	IPI:IPI00298828.3	Gene_Symbol=APOH Beta-2-glycoprotein 1 precursor	9606	1.09003913402557	0.249738767743111	1.16053009033203	1.45678162574768	9.41451503422286E-07	1.14324057102203	1.32800626754761	3.33441093971487E-05	1.1322181224823
47	24.28	24.88	34.2105269432068	IPI:IPI00386879.1	Gene_Symbol=IGHV3OR16-13;IGHA1 CDNA FLJ14473 fis, clone MAMMA1001080, highly similar to Homo sapiens SNC73 protein (SNC73) mRNA	9606	1.10316073894501			0.384739130735397			0.896039843559265
47	0.01	27.44	39.9594306945801	IPI:IPI00430842.3	Gene_Symbol=IGHV3OR16-13;IGHA1 IGHA1 protein	9606
47	0.01	23.13	36.693549156189	IPI:IPI00744561.1	Gene_Symbol=IGHV3OR16-13;IGHA1 IGHA1 protein	9606
47	0	24.88	40.3651118278503	IPI:IPI00449920.1	Gene_Symbol=IGHV3OR16-13;IGHA1 CDNA FLJ90170 fis, clone MAMMA1000370, highly similar to Ig alpha-1 chain C region	9606
47	0	22.88	31.8181812763214	IPI:IPI00426060.3	Gene_Symbol=IGHV3OR16-13;IGHA1 Putative uncharacterized protein DKFZp686J11235 (Fragment)	9606
47	0	22.88	33.5968375205994	IPI:IPI00423460.3	Gene_Symbol=IGHV3OR16-13;IGHA1 Putative uncharacterized protein DKFZp686G21220 (Fragment)	9606
47	0	22.88	30.425962805748	IPI:IPI00719233.1	Gene_Symbol=IGHV3OR16-13;IGHA1 IGHA1 protein	9606
48	23.9	24.95	32.7127665281296	IPI:IPI00303963.1	Gene_Symbol=C2 Complement C2 precursor (Fragment)	9606	0.937736093997955	0.540232539176941	1.24076449871063	0.895810723304749	0.36645382642746	1.28260982036591	0.953353703022003	0.662362992763519	1.25282454490662
49	23.36	23.36	37.7990424633026	IPI:IPI00006114.4	Gene_Symbol=SERPINF1 Pigment epithelium-derived factor precursor	9606	0.98189377784729	0.906505107879639	1.39035189151764	0.869061172008514	0.123022392392159	1.20176994800568	1.2697548866272	0.0117842387408018	1.19273638725281
50	22.89	22.93	33.1641286611557	IPI:IPI00294395.1	Gene_Symbol=C8B Complement component C8 beta chain precursor	9606	0.875657141208649	0.266887128353119	1.27107417583466	1.00030696392059	0.997994303703308	1.28341627120972	0.997073829174042	0.982287287712097	1.30791389942169
51	22.57	22.76	21.7832952737808	IPI:IPI00876950.1	Gene_Symbol=ITIH3 Isoform 2 of Inter-alpha-trypsin inhibitor heavy chain H3 precursor	9606	1.23619949817657	0.155035927891731	1.34944379329681	1.20538544654846	0.140263259410858	1.28920078277588	1.31237006187439	0.0620901882648468	1.33243370056152
51	0	22.76	19.6629211306572	IPI:IPI00028413.8	Gene_Symbol=ITIH3 Isoform 1 of Inter-alpha-trypsin inhibitor heavy chain H3 precursor	9606
51	0	21.86	23.7313434481621	IPI:IPI00873416.1	Gene_Symbol=ITIH3 Uncharacterized protein ITIH3	9606
52	22.43	22.43	65.6779646873474	IPI:IPI00827488.1	Gene_Symbol=IGKC IGKC protein	9606	0.73885041475296	0.291550248861313	6.6562967300415	0.4830262362957	0.000954987306613475	1.01396644115448	0.717937350273132	0.187422826886177	3.58465218544006
53	22.33	22.33	67.3366844654083	IPI:IPI00844536.2	Gene_Symbol=RBP4 Uncharacterized protein RBP4	9606	1.84827768802643	1.8704513493617E-09	1.18352174758911	1.85527610778809	2.43651349096652E-10	1.17035865783691	2.15999150276184	1.26238071645329E-12	1.17903566360474
53	0	22.33	67.3366844654083	IPI:IPI00480192.1	Gene_Symbol=RBP4 Retinol binding protein 4, plasma	9606
53	0	22.33	61.69154047966	IPI:IPI00022420.3	Gene_Symbol=RBP4 Plasma retinol-binding protein precursor	9606
54	20.43	20.43	31.134021282196	IPI:IPI00032220.3	Gene_Symbol=AGT Angiotensinogen precursor	9606	0.943503022193909	0.647392332553864	1.29307818412781	0.827104210853577	0.0618998482823372	1.22126460075378	1.017209649086	0.835763573646545	1.18129670619965
55	19.97	19.97	33.1046313047409	IPI:IPI00291867.3	Gene_Symbol=CFI Complement factor I precursor	9606	0.890170276165009	0.0819369703531265	1.14147746562958	0.898384153842926	0.181016638875008	1.1741464138031	0.864540576934814	0.297890216112137	1.32623314857483
55	0	17.97	30.8747857809067	IPI:IPI00872555.2	Gene_Symbol=CFI cDNA FLJ76262, highly similar to Homo sapiens I factor (complement) (IF), mRNA	9606
56	19.57	19.57	46.1864411830902	IPI:IPI00785200.1	Gene_Symbol=- Putative uncharacterized protein	9606	1.56198012828827	0.018849790096283	1.38327240943909	0.669705748558044	0.125981643795967	1.83323574066162	1.09333121776581	0.318458646535873	1.26858127117157
57	18.75	18.77	33.9578449726105	IPI:IPI00328609.3	Gene_Symbol=SERPINA4 Kallistatin precursor	9606	1.25331616401672	0.0093643581494689	1.17601883411407	1.17006766796112	0.0560764223337173	1.17542552947998	1.32761490345001	0.00452474877238274	1.20072293281555
58	18.58	18.68	23.667711019516	IPI:IPI00654888.4	Gene_Symbol=KLKB1 Plasma kallikrein precursor	9606	0.761944472789764	0.0251586847007275	1.26198816299438	0.909227728843689	0.311930596828461	1.21479427814484	0.835367977619171	0.0348250716924667	1.17952907085419
59	18	18.01	41.7040348052979	IPI:IPI00022391.1	Gene_Symbol=APCS Serum amyloid P-component precursor	9606	1.00045156478882	0.995971918106079	1.20300400257111	0.948411464691162	0.531877934932709	1.18845927715302	0.92036360502243	0.263963043689728	1.16177451610565
60	17.95	17.95	33.6860656738281	IPI:IPI00645849.1	Gene_Symbol=ECM1 Extracellular matrix protein 1	9606	1.27894842624664	0.0411474853754044	1.26427090167999	1.66080439090729	8.00563211669214E-05	1.21426272392273	1.27885818481445	0.027292599901557	1.23825216293335
60	0	17.95	32.9629629850388	IPI:IPI00003351.2	Gene_Symbol=ECM1 Extracellular matrix protein 1 precursor	9606
61	16.56	28.49	43.8709676265717	IPI:IPI00784807.1	Gene_Symbol=- Putative uncharacterized protein	9606	1.13833165168762	0.604785919189453	1.70788323879242	0.472108989953995	0.00525503745302558	1.60134947299957	0.92869758605957	0.818300902843475	2.02861189842224
61	0	32.17	47.9616314172745	IPI:IPI00399007.5	Gene_Symbol=IGHG2 Putative uncharacterized protein DKFZp686I04196 (Fragment)	9606
61	0	30.75	41.9148921966553	IPI:IPI00784942.1	Gene_Symbol=- Putative uncharacterized protein DKFZp686E23209	9606
62	16.41	16.43	63.0434811115265	IPI:IPI00855916.1	Gene_Symbol=- Transthyretin	9606	2.38645148277283	5.2164131147947E-07	1.32521998882294	2.68685507774353	1.20328778052681E-08	1.30083036422729	2.89822220802307	1.02079260599908E-08	1.32433259487152
62	0	16.43	76.1904776096344	IPI:IPI00022432.1	Gene_Symbol=TTR Transthyretin precursor	9606
63	15.77	17.77	29.6385556459427	IPI:IPI00292946.1	Gene_Symbol=SERPINA7 Thyroxine-binding globulin precursor	9606	0.789307296276093	0.0285768378525972	1.23206734657288	0.874642074108124	0.32594034075737	1.32135558128357	0.922292351722717	0.344900131225586	1.19149899482727
64	15.75	15.75	35.8044177293777	IPI:IPI00394992.1	Gene_Symbol=PGLYRP2 Isoform 2 of N-acetylmuramoyl-L-alanine amidase precursor	9606	0.7614586353302	0.170840054750443	1.50324070453644	0.88936460018158	0.58019345998764	1.56739723682404	0.9361811876297	0.770415425300598	1.61828970909119
64	0	15.75	34.5486104488373	IPI:IPI00163207.1	Gene_Symbol=PGLYRP2 Isoform 1 of N-acetylmuramoyl-L-alanine amidase precursor	9606
65	15.52	15.52	27.8606951236725	IPI:IPI00022429.3	Gene_Symbol=ORM1 Alpha-1-acid glycoprotein 1 precursor	9606	2.97717547416687	3.83178339689039E-05	1.43833374977112	2.91472911834717	1.08235490188235E-05	1.36410486698151	2.48749303817749	7.31646505300887E-05	1.38638019561768
66	14.69	14.69	12.9461154341698	IPI:IPI00027235.1	Gene_Symbol=ATRN Isoform 1 of Attractin precursor	9606	1.0610374212265	0.609223246574402	1.28797078132629	0.912992596626282	0.338473856449127	1.22591364383698	0.97871595621109	0.84528249502182	1.27416801452637
66	0	14.69	12.0283022522926	IPI:IPI00162735.3	Gene_Symbol=ATRN Isoform 2 of Attractin precursor	9606
66	0	14.69	11.9557186961174	IPI:IPI00218460.6	Gene_Symbol=ATRN Isoform 3 of Attractin precursor	9606
67	14.43	14.43	56.4356446266174	IPI:IPI00011261.2	Gene_Symbol=C8G Complement component C8 gamma chain precursor	9606	1.1026017665863	0.508675515651703	1.37855315208435	0.944168508052826	0.686792194843292	1.36113011837006	1.10350012779236	0.406769305467606	1.28836262226105
68	14.28	14.28	22.2602739930153	IPI:IPI00011252.1	Gene_Symbol=C8A Complement component C8 alpha chain precursor	9606	0.79332435131073	0.0844335183501244	1.30576848983765	0.824869513511658	0.114819452166557	1.27729260921478	0.776108622550964	0.0639641284942627	1.30999648571014
69	13.23	13.23	45.7746475934982	IPI:IPI00410714.5	Gene_Symbol=HBA2;HBA1 Hemoglobin subunit alpha	9606	0.677949368953705	0.0208008568733931	1.37156164646149	0.890069246292114	0.434190541505814	1.37500715255737	1.8027708530426	0.000718372641131282	1.31425309181213
69	0	11.23	42.9577469825745	IPI:IPI00853068.1	Gene_Symbol=HBA2;HBA1 Alpha 2 globin variant (Fragment)	9606
70	12.87	12.87	38.6363625526428	IPI:IPI00022426.1	Gene_Symbol=AMBP AMBP protein precursor	9606	1.10275828838348	0.574844896793365	1.42325496673584	1.06829214096069	0.714158952236176	1.44144916534424	1.24912989139557	0.236820846796036	1.45730400085449
71	12.71	12.77	21.9430491328239	IPI:IPI00021727.1	Gene_Symbol=C4BPA C4b-binding protein alpha chain precursor	9606	0.744948983192444	0.157647952437401	1.53066742420197	0.969142735004425	0.836795508861542	1.38323354721069	0.793927192687988	0.260322481393814	1.53053855895996
72	12.37	12.37	73.4693884849548	IPI:IPI00654755.3	Gene_Symbol=HBB Hemoglobin subunit beta	9606	0.788420081138611	0.233010858297348	1.52280116081238	1.02839875221252	0.810686111450195	1.29275321960449	1.56994104385376	0.00311319087632	1.2905900478363
73	12.32	12.34	48.2248514890671	IPI:IPI00020986.2	Gene_Symbol=LUM Lumican precursor	9606	1.4341071844101	0.00821371469646692	1.28408229351044	1.46192741394043	0.00936878751963377	1.3090215921402	1.59133899211884	0.00786486174911261	1.37696027755737
74	10.74	10.74	46.5346544981003	IPI:IPI00009028.1	Gene_Symbol=CLEC3B Tetranectin precursor	9606	0.710119605064392	0.181914791464806	1.74182677268982	0.89262056350708	0.629276216030121	1.70286190509796	0.80675083398819	0.412480443716049	1.79120230674744
75	10.3	10.3	35.2348983287811	IPI:IPI00166729.4	Gene_Symbol=AZGP1 alpha-2-glycoprotein 1, zinc	9606	2.04778933525085	0.00801651366055012	1.60244107246399	1.86324775218964	0.00826980825513601	1.50967264175415	2.20273590087891	0.000815151201095432	1.41866135597229
76	10.14	36.6	21.9298243522644	IPI:IPI00025426.2	Gene_Symbol=PZP Pregnancy zone protein precursor	9606	0.350203812122345	0.00232071965001523	1.60530591011047	0.189270302653313	0.00070765387499705	1.78259801864624	0.235912382602692	0.000717653427273035	1.65382552146912
76	0	35.85	23.738169670105	IPI:IPI00748437.2	Gene_Symbol=PZP Uncharacterized protein PZP	9606
77	9.42	9.64	15.1388883590698	IPI:IPI00873445.1	Gene_Symbol=PROS1 80 kDa protein	9606	0.884991407394409	0.658037066459656	1.9505580663681	0.864669859409332	0.505672514438629	1.65328693389893	0.988467156887054	0.959346413612366	1.70604467391968
77	0	9.64	14.9408280849457	IPI:IPI00294004.1	Gene_Symbol=PROS1 Vitamin K-dependent protein S precursor	9606
78	9.1	10.11	27.173912525177	IPI:IPI00220327.3	Gene_Symbol=KRT1 Keratin, type II cytoskeletal 1	9606	0.701299250125885	0.020518297329545	1.32056164741516	0.902644753456116	0.575567305088043	1.52728533744812	0.647548079490662	0.00419160164892673	1.26788592338562
79	8.19	8.19	16.1904767155647	IPI:IPI00299503.2	Gene_Symbol=GPLD1 Isoform 1 of Phosphatidylinositol-glycan-specific phospholipase D precursor	9606	1.02756333351135	0.854775905609131	1.39332830905914	1.35562252998352	0.140680342912674	1.53590285778046	1.49066197872162	0.0416355840861797	1.46213400363922
80	8	8	23.3606562018394	IPI:IPI00020019.1	Gene_Symbol=ADIPOQ Adiponectin precursor	9606	2.27708864212036	0.00345169985666871	1.56799757480621	1.84958648681641	0.0285451207309961	1.69733583927155	2.05027961730957	0.017693230882287	1.73399448394775
81	7.82	7.82	24.7950822114944	IPI:IPI00019576.1	Gene_Symbol=F10 Coagulation factor X precursor	9606	0.675392866134644	0.290991723537445	2.65575122833252	0.755613684654236	0.330468595027924	2.15892815589905	0.985347926616669	0.965789496898651	2.74218988418579
82	7.8	11.95	39.3162399530411	IPI:IPI00719373.1	Gene_Symbol=IGL@ IGL@ protein	9606	0.99377304315567	0.9756019115448	1.59385657310486	0.443384438753128	0.0553037486970425	2.31105542182922	0.864314198493958	0.510321199893951	1.64419043064117
83	7.77	7.77	17.4311921000481	IPI:IPI00738433.1	Gene_Symbol=CPN2 similar to Carboxypeptidase N subunit 2 precursor	9606	0.936476528644562	0.656699955463409	1.46236610412598	0.996098756790161	0.958919525146484	1.21893727779388	0.819655179977417	0.0110146887600422	1.13123524188995
83	0	6.08	15.7798171043396	IPI:IPI00479116.1	Gene_Symbol=CPN2 Carboxypeptidase N subunit 2 precursor	9606
84	7.76	7.77	19.1268190741539	IPI:IPI00032311.4	Gene_Symbol=LBP Lipopolysaccharide-binding protein precursor	9606	1.07363760471344	0.831515550613403	2.18673801422119	1.21466362476349	0.46158042550087	1.83152949810028	1.16740727424622	0.36710450053215	1.47458362579346
85	7.32	8.32	9.21380296349525	IPI:IPI00788786.1	Gene_Symbol=VWF 309 kDa protein	9606	1.73002958297729	0.0173568371683359	1.53160393238068	1.52906966209412	0.0237818751484156	1.42438173294067	1.47435593605042	0.0206844788044691	1.36825203895569
85	0	8.32	8.81621018052101	IPI:IPI00023014.1	Gene_Symbol=VWF von Willebrand factor precursor	9606
86	7.1	7.1	23.2653066515923	IPI:IPI00022394.2	Gene_Symbol=C1QC Complement C1q subcomponent subunit C precursor	9606	1.16499185562134	0.31269183754921	1.3937554359436	0.99963390827179	0.998427212238312	1.53867316246033	1.19200646877289	0.371753960847855	1.545445561409
87	7.08	7.08	14.6572098135948	IPI:IPI00329775.7	Gene_Symbol=CPB2 Isoform 1 of Carboxypeptidase B2 precursor	9606	1.13679563999176	0.623976945877075	1.88046026229858	1.03711581230164	0.897478878498077	2.090092420578	1.18033516407013	0.533547282218933	1.89238059520721
88	7.06	7.06	21.8666672706604	IPI:IPI00029260.2	Gene_Symbol=CD14 Monocyte differentiation antigen CD14 precursor	9606	1.08236384391785	0.814521610736847	2.40368700027466	1.16178297996521	0.337468564510345	1.46571838855743	1.1501544713974	0.418046444654465	1.81269812583923
89	7.02	7.03	12.6475542783737	IPI:IPI00009865.2	Gene_Symbol=KRT10 Keratin, type I cytoskeletal 10	9606	0.753980278968811	0.641948997974396	4.76419878005981	1.25001466274261	0.0909227803349495	1.32237827777863	0.650318086147308	0.107442073523998	1.78164494037628
90	6.94	6.94	31.4516127109528	IPI:IPI00004373.1	Gene_Symbol=MBL2 Mannose-binding protein C precursor	9606	1.08446276187897	0.563628613948822	1.43045949935913	1.1463166475296	0.35492667555809	1.43717086315155	0.959991216659546	0.761904180049896	1.41825342178345
91	6.89	6.89	21.6157197952271	IPI:IPI00010295.1	Gene_Symbol=CPN1 Carboxypeptidase N catalytic chain precursor	9606	0.939479231834412	0.713013648986816	1.5101215839386	0.900447964668274	0.454378038644791	1.37833273410797	0.930932521820068	0.698181569576263	1.53782606124878
92	6.82	28.73	64.0926659107208	IPI:IPI00844156.2	Gene_Symbol=SERPINC1 SERPINC1 protein	9606	1.18221366405487	0.153701514005661	1.26633656024933	1.14798712730408	0.359931349754334	1.36157786846161	1.3534460067749	0.01714420132339	1.27400946617126
93	6.8	32.55	55.5984556674957	IPI:IPI00418153.1	Gene_Symbol=IGHM Putative uncharacterized protein DKFZp686I15212	9606	1.1679779291153	0.651437520980835	3.56233763694763	0.521043062210083	0.00637606251984835	1.25241732597351	0.949252009391785	0.738624155521393	1.79534840583801
93	0	32.55	48.1695562601089	IPI:IPI00784894.1	Gene_Symbol=- Putative uncharacterized protein	9606
94	6.67	6.67	24.2424249649048	IPI:IPI00556155.2	Gene_Symbol=IGFBP3 insulin-like growth factor binding protein 3 isoform a precursor	9606	1.08857643604279	0.559690475463867	1.44886875152588	1.33048892021179	0.335526406764984	2.06422853469849	0.965112388134003	0.861925840377808	1.70175397396088
94	0	6.67	24.7422680258751	IPI:IPI00018305.4	Gene_Symbol=IGFBP3 Insulin-like growth factor-binding protein 3 precursor	9606
94	0	4.67	21.7741936445236	IPI:IPI00855835.1	Gene_Symbol=- Insulin-like growth factor binding protein 3 isoform b	9606
95	6.61	6.61	22.2535207867622	IPI:IPI00218732.3	Gene_Symbol=PON1 Serum paraoxonase/arylesterase 1	9606	0.910600006580353	0.304165869951248	1.2262716293335	0.883231580257416	0.338868290185928	1.33969938755035	0.821785807609558	0.200678363442421	1.39677882194519
96	6.59	6.81	19.6335077285767	IPI:IPI00743766.2	Gene_Symbol=FETUB Fetuin-B precursor	9606	0.765463709831238	0.346817016601563	1.87161695957184	0.825608670711517	0.420130878686905	1.6976044178009	0.653560996055603	0.0356392003595829	1.4732837677002
96	0	4.81	17.9710149765015	IPI:IPI00552199.3	Gene_Symbol=FETUB GUGU beta form	9606
97	6.59	6.59	25.2212375402451	IPI:IPI00026199.1	Gene_Symbol=GPX3 Glutathione peroxidase 3 precursor	9606	2.23474907875061	0.00332276127301157	1.5471225976944	1.69023597240448	0.0216721650213003	1.52504527568817	2.15599966049194	0.0102832037955523	1.68587934970856
98	6.55	21.4	64.2553210258484	IPI:IPI00784985.1	Gene_Symbol=IGK@ IGK@ protein	9606	0.917867064476013	0.712179780006409	2.38134241104126	0.480542868375778	0.0798314362764359	2.58249258995056	0.907737731933594	0.742823779582977	3.02444815635681
98	0.03	5.43	42.7350431680679	IPI:IPI00854644.1	Gene_Symbol=- Uncharacterized protein ENSP00000374805	9606
98	0	10.68	46.6386556625366	IPI:IPI00879329.1	Gene_Symbol=IGKV3-20 Anti-(ED-B) scFV (Fragment)	9606
98	0	6.98	62.3853206634521	IPI:IPI00387118.1	Gene_Symbol=- Ig kappa chain V-III region WOL	9606
98	0	6.96	52.7131795883179	IPI:IPI00384576.1	Gene_Symbol=- Ig kappa chain V-III region HIC precursor	9606
98	0	6.96	52.7131795883179	IPI:IPI00030205.3	Gene_Symbol=IGKV3-20 Ig kappa chain V-III region HAH precursor	9606
98	0	6.95	61.8181824684143	IPI:IPI00827637.1	Gene_Symbol=- K light chain variable region (Fragment)	9606
98	0	6.95	45.1327443122864	IPI:IPI00827510.1	Gene_Symbol=- HRV Fab 026-VL (Fragment)	9606
98	0	6.94	54.1284382343292	IPI:IPI00387117.5	Gene_Symbol=IGKV3D-20 Ig kappa chain V-III region Ti	9606
98	0	6.67	43.4782594442368	IPI:IPI00827560.1	Gene_Symbol=- HRV Fab N27-VL (Fragment)	9606
98	0	4.99	62.3853206634521	IPI:IPI00387115.1	Gene_Symbol=- Ig kappa chain V-III region SIE	9606
98	0	4.98	54.1284382343292	IPI:IPI00385252.1	Gene_Symbol=- Ig kappa chain V-III region GOL	9606
99	6.17	7.22	14.3167033791542	IPI:IPI00296176.2	Gene_Symbol=F9 Coagulation factor IX precursor	9606	1.05743825435638	0.783653080463409	1.641472697258	1.00480425357819	0.991867661476135	3.16031718254089	1.06692242622375	0.783892095088959	1.77799189090729
100	5.96	5.96	22.672064602375	IPI:IPI00011694.1	Gene_Symbol=PRSS1 Trypsin-1 precursor	9606	0.918687880039215	0.533881545066834	1.34524464607239	1.00428628921509	0.98114937543869	1.48935782909393	1.04019439220428	0.73073023557663	1.28539085388184
101	5.71	5.74	22.2222223877907	IPI:IPI00215983.3	Gene_Symbol=CA1 Carbonic anhydrase 1	9606	0.998361170291901	0.99604070186615	3.52852368354797	1.13795876502991	0.361584693193436	1.60653948783875	1.5747549533844	0.232688099145889	3.17315769195557
101	0	5.71	24.6153846383095	IPI:IPI00796435.1	Gene_Symbol=CA1 22 kDa protein	9606
101	0	3.71	33.7837845087051	IPI:IPI00788926.1	Gene_Symbol=CA1 16 kDa protein	9606
102	5.7	6.75	10.3571429848671	IPI:IPI00746623.2	Gene_Symbol=HABP2 Hyaluronan-binding protein 2 precursor	9606	1.1669294834137	0.231349065899849	1.38843727111816	1.26225781440735	0.0816797763109207	1.33254241943359	0.979151844978333	0.876152336597443	1.48497807979584
103	5.7	5.7	14.7186145186424	IPI:IPI00643948.2	Gene_Symbol=C1QB Complement component 1, q subcomponent, B chain	9606	1.08492362499237	0.276065737009048	1.17444086074829	0.894000589847565	0.497671663761139	1.43870747089386	1.06097221374512	0.557703733444214	1.25535595417023
103	0	5.7	13.4387359023094	IPI:IPI00477992.1	Gene_Symbol=C1QB complement component 1, q subcomponent, B chain precursor	9606
104	5.6	5.62	27.8606951236725	IPI:IPI00023019.1	Gene_Symbol=SHBG Isoform 1 of Sex hormone-binding globulin precursor	9606	0.693317115306854	0.0419039949774742	1.41706085205078	0.772082269191742	0.0554196834564209	1.30549836158752	0.784018874168396	0.172999233007431	1.46123909950256
104	0	5.62	27.4305552244186	IPI:IPI00219583.1	Gene_Symbol=SHBG Isoform 2 of Sex hormone-binding globulin precursor	9606
105	5.56	20.91	32.3529422283173	IPI:IPI00784998.1	Gene_Symbol=- Putative uncharacterized protein DKFZp686M24218	9606	0.723659157752991	0.471154689788818	3.49564409255981	0.349916011095047	0.0382440276443958	2.56691527366638	0.55354231595993	0.221613198518753	3.39885878562927
105	0	24.93	45.2926218509674	IPI:IPI00830132.1	Gene_Symbol=IGHG4 Uncharacterized protein IGHG4 (Fragment)	9606
105	0	24.9	48.3180433511734	IPI:IPI00829814.1	Gene_Symbol=IGHG4 Ig gamma-4 chain C region	9606
105	0	24.9	33.403804898262	IPI:IPI00550640.2	Gene_Symbol=IGHG4 IGHG4 protein	9606
106	5.3	5.31	24.237559735775	IPI:IPI00019359.3	Gene_Symbol=KRT9 Keratin, type I cytoskeletal 9	9606	0.469276428222656	0.186145782470703	4.09333896636963	0.732139647006989	0.166203320026398	1.72442972660065	0.348019123077393	0.0157890822738409	1.9699090719223
107	5.18	5.19	21.921181678772	IPI:IPI00007221.1	Gene_Symbol=SERPINA5 Plasma serine protease inhibitor precursor	9606	0.876623153686523	0.767800986766815	5.35653781890869	1.01182663440704	0.971206963062286	3.46225047111511	0.832297503948212	0.459141880273819	2.38356494903564
108	4.98	7.02	10.3965699672699	IPI:IPI00656111.1	Gene_Symbol=PRG4 Isoform E of Proteoglycan-4 precursor	9606	1.06184828281403	0.850175082683563	2.28633594512939	0.526865065097809	0.0565856322646141	1.95343708992004	0.886573970317841	0.428956568241119	1.46248769760132
108	0	7.02	7.12711215019226	IPI:IPI00656092.1	Gene_Symbol=PRG4 Isoform F of Proteoglycan-4 precursor	9606
108	0	7.02	7.39893242716789	IPI:IPI00655976.1	Gene_Symbol=PRG4 Isoform C of Proteoglycan-4 precursor	9606
108	0	7.02	7.11665451526642	IPI:IPI00655927.1	Gene_Symbol=PRG4 Isoform B of Proteoglycan-4 precursor	9606
108	0	7.02	7.63779506087303	IPI:IPI00655676.1	Gene_Symbol=PRG4 Isoform D of Proteoglycan-4 precursor	9606
108	0	7.02	6.90883174538612	IPI:IPI00024825.2	Gene_Symbol=PRG4 Isoform A of Proteoglycan-4 precursor	9606
109	4.67	4.67	15.9303888678551	IPI:IPI00003590.2	Gene_Symbol=QSOX1 Isoform 1 of Sulfhydryl oxidase 1 precursor	9606	1.05030250549316	0.886409640312195	2.18915390968323	1.00040054321289	0.998684108257294	1.71972250938416	1.16612887382507	0.541922152042389	1.76302647590637
109	0	2.67	15.5629143118858	IPI:IPI00872013.1	Gene_Symbol=QSOX1 Uncharacterized protein QSOX1	9606
109	0	2.67	15.5629143118858	IPI:IPI00465016.7	Gene_Symbol=QSOX1 Isoform 2 of Sulfhydryl oxidase 1 precursor	9606
110	4.39	4.39	16.2895932793617	IPI:IPI00844400.1	Gene_Symbol=C1QA 23 kDa protein	9606	1.08816027641296	0.687328577041626	1.63108134269714	1.26479685306549	0.116366237401962	1.36814391613007	1.45935964584351	0.0357586927711964	1.40926337242126
110	0	4.39	14.6938771009445	IPI:IPI00022392.1	Gene_Symbol=C1QA Complement C1q subcomponent subunit A precursor	9606
111	4.32	5.35	8.35702270269394	IPI:IPI00759542.1	Gene_Symbol=TTN Isoform 8 of Titin	9606	0.98371160030365	0.94250363111496	1.600466132164	0.971311748027802	0.874667525291443	1.4610937833786	0.953197777271271	0.855664730072021	1.72305417060852
111	0	5.35	8.32896679639816	IPI:IPI00759754.1	Gene_Symbol=TTN Isoform 1 of Titin	9606
111	0	5.35	8.43373462557793	IPI:IPI00179357.2	Gene_Symbol=TTN Isoform 7 of Titin	9606
111	0	5.35	8.30171033740044	IPI:IPI00023283.3	Gene_Symbol=TTN Isoform 2 of Titin	9606
111	0	5.35	8.48218277096748	IPI:IPI00749039.2	Gene_Symbol=TTN titin isoform N2-A	9606
111	0	5.35	8.41979384422302	IPI:IPI00759637.1	Gene_Symbol=TTN Isoform 4 of Titin	9606
111	0	5.32	8.40425565838814	IPI:IPI00759613.1	Gene_Symbol=TTN Isoform 5 of Titin	9606
111	0	3.35	8.31182226538658	IPI:IPI00375499.2	Gene_Symbol=TTN titin isoform novex-2	9606
111	0	3.35	8.33610594272614	IPI:IPI00375498.2	Gene_Symbol=TTN titin isoform novex-1	9606
111	0	3.35	8.30052718520164	IPI:IPI00455173.4	Gene_Symbol=TTN Isoform 3 of Titin	9606
111	0	2.96	8.5905447602272	IPI:IPI00412307.8	Gene_Symbol=TTN 2268 kDa protein	9606
112	4.3	8.24	45.6896543502808	IPI:IPI00829956.1	Gene_Symbol=- Rheumatoid factor C6 light chain (Fragment)	9606	0.928950846195221	0.712497055530548	1.78382623195648	0.485676735639572	0.0461580343544483	2.01172947883606	0.751316964626312	0.0452100858092308	1.31577396392822
112	0	5.88	33.8983058929443	IPI:IPI00829912.1	Gene_Symbol=IGKV1-5 Ig kappa chain V-I region HK102 precursor	9606
112	0	5.22	32.4074059724808	IPI:IPI00387026.1	Gene_Symbol=- Ig kappa chain V-I region EU	9606
113	4.12	4.12	11.4977307617664	IPI:IPI00007240.2	Gene_Symbol=F13B Coagulation factor XIII B chain precursor	9606	1.04284524917603	0.891546845436096	3.22217416763306	1.12883448600769	0.633361399173737	2.54891586303711	1.17117726802826	0.469419151544571	2.15558481216431
114	4.1	4.19	14.3167033791542	IPI:IPI00021817.1	Gene_Symbol=PROC Vitamin K-dependent protein C precursor	9606	0.908870100975037	0.694586634635925	10.3143100738525	1.04809510707855	0.935039341449738	8.98509979248047	1.08440947532654	0.806941866874695	3.50128412246704
115	4.09	5.6	34.8837196826935	IPI:IPI00385253.1	Gene_Symbol=- Ig kappa chain V-III region CLL precursor	9606	0.98821485042572	0.925421118736267	1.61982893943787	0.618248999118805	0.738382041454315	220.916488647461	0.793934226036072	0.338603556156158	2.21712136268616
115	0	5.25	34.4827592372894	IPI:IPI00549330.4	Gene_Symbol=IGKV3D-15 Myosin-reactive immunoglobulin light chain variable region	9606
115	0	4.45	35.7798159122467	IPI:IPI00384401.1	Gene_Symbol=- Myosin-reactive immunoglobulin kappa chain variable region (Fragment)	9606
116	4.08	4.1	39.4736856222153	IPI:IPI00387120.1	Gene_Symbol=- Ig kappa chain V-IV region Len	9606	0.812601983547211	0.0691581666469574	1.33317399024963	0.323004305362701	0.0841099917888641	6.74102163314819	0.646950662136078	0.107727728784084	2.57377171516418
116	0	6.36	33.5820883512497	IPI:IPI00386133.1	Gene_Symbol=- Ig kappa chain V-IV region B17 precursor	9606
116	0	4.37	34.5864653587341	IPI:IPI00386132.1	Gene_Symbol=- Ig kappa chain V-IV region JI precursor	9606
116	0	4	18.3333337306976	IPI:IPI00026197.7	Gene_Symbol=IGKV4-1 Similar to Ig kappa chain V-IV region precursor	9606
117	4.07	16.31	47.2102999687195	IPI:IPI00829626.1	Gene_Symbol=IGL@ IGL@ protein	9606	1.25213861465454	0.371638685464859	1.97927689552307	0.513389885425568	0.203806847333908	3.70648956298828	1.01383423805237	0.948952913284302	1.87554311752319
117	0	16.25	47.2102999687195	IPI:IPI00550162.2	Gene_Symbol=IGLV3-25 IGLV3-25 protein	9606
118	4.04	4.04	15.7333329319954	IPI:IPI00021440.1	Gene_Symbol=ACTG1;PSPHL Actin, cytoplasmic 2	9606	1.6995997428894	0.0147128775715828	1.43061053752899	1.38427889347076	0.160188853740692	1.68917059898376	2.00988030433655	0.00765764527022839	1.47698032855988
118	0	4.04	15.7333329319954	IPI:IPI00021439.1	Gene_Symbol=ACTB Actin, cytoplasmic 1	9606
118	0	4.04	14.6198824048042	IPI:IPI00878173.1	Gene_Symbol=ACTA1 Actin, alpha 1, skeletal muscle	9606
118	0	4.04	17.3010379076004	IPI:IPI00514530.5	Gene_Symbol=ACTA1 Uncharacterized protein ACTA1	9606
118	0	4.04	19.6850389242172	IPI:IPI00414057.3	Gene_Symbol=ACTA1 Actin alpha 1 skeletal muscle protein	9606
118	0	4.04	13.2978722453117	IPI:IPI00025416.3	Gene_Symbol=ACTG2 Actin, gamma-enteric smooth muscle	9606
118	0	4.04	13.2625997066498	IPI:IPI00023006.1	Gene_Symbol=ACTC1 Actin, alpha cardiac muscle 1	9606
118	0	4.04	13.2625997066498	IPI:IPI00021428.1	Gene_Symbol=ACTA1 Actin, alpha skeletal muscle	9606
118	0	4.04	13.2625997066498	IPI:IPI00008603.1	Gene_Symbol=ACTA2 Actin, aortic smooth muscle	9606
118	0	4.01	21.9178080558777	IPI:IPI00796881.1	Gene_Symbol=ACTG1;PSPHL 16 kDa protein	9606
118	0	4.01	16.1616161465645	IPI:IPI00790339.1	Gene_Symbol=ACTG1;PSPHL 22 kDa protein	9606
118	0	4.01	21.1920529603958	IPI:IPI00645534.1	Gene_Symbol=ACTA2 Actin, alpha 2, smooth muscle, aorta	9606
119	4.02	4.02	9.97566878795624	IPI:IPI00847381.1	Gene_Symbol=SEPP1 selenoprotein P isoform 2	9606	1.09384369850159	0.671155512332916	1.72364223003387	1.23237407207489	0.148998931050301	1.38422012329102	1.29579746723175	0.0128888562321663	1.18320548534393
119	0	4.02	10.7611551880836	IPI:IPI00029061.2	Gene_Symbol=SEPP1 Selenoprotein P precursor	9606
120	4	69.88	80.303031206131	IPI:IPI00847179.1	Gene_Symbol=APOA4 apolipoprotein A-IV precursor	9606	0.0331983491778374			0.0981879159808159			0.0470043942332268
121	4	41.37	52.1186411380768	IPI:IPI00645363.2	Gene_Symbol=IGHG1 Putative uncharacterized protein DKFZp686P15220	9606	0.716627836227417	0.507806360721588	76.6111068725586	0.385264843702316	0.351835399866104	1763.15502929688	0.604990541934967	0.206710159778595	8.579514503479
121	0	44	52.0920515060425	IPI:IPI00472610.2	Gene_Symbol=IGHM IGHM protein	9606
121	0	36	58.6206912994385	IPI:IPI00816681.1	Gene_Symbol=IGHM Hepatitis B virus receptor binding protein (Fragment)	9606
121	0	4.55	10.1221643388271	IPI:IPI00163446.3	Gene_Symbol=IGHD IGHD protein	9606
121	0	2.55	30.5084735155106	IPI:IPI00829601.1	Gene_Symbol=- Similar to Immunglobulin heavy chain variable region	9606
121	0	2	40.3361350297928	IPI:IPI00854743.1	Gene_Symbol=- Uncharacterized protein ENSP00000375034	9606
121	0	2	28.3018857240677	IPI:IPI00883855.1	Gene_Symbol=- Similar to Hepatitis B virus receptor binding protein	9606
122	4	14.88	22.8000000119209	IPI:IPI00423461.3	Gene_Symbol=IGHA2 Putative uncharacterized protein DKFZp686C02220 (Fragment)	9606	0.88669091463089			0.454095989465714			0.750700771808624
122	0	38	42.5000011920929	IPI:IPI00761159.1	Gene_Symbol=IGHM IGHM protein	9606
122	0	32.55	48.1695562601089	IPI:IPI00784894.1	Gene_Symbol=- Putative uncharacterized protein	9606
122	0	20.88	27.5000005960464	IPI:IPI00785067.1	Gene_Symbol=IGH@ IGH@ protein	9606
122	0	6.02	23.3606562018394	IPI:IPI00470652.1	Gene_Symbol=- Single-chain Fv (Fragment)	9606
122	0	6	19.6581199765205	IPI:IPI00739205.3	Gene_Symbol=LOC652102 Ig heavy chain V-I region HG3 precursor	9606
122	0	6	19.1666662693024	IPI:IPI00419517.1	Gene_Symbol=IGHV1-69 IGHV1-69 protein	9606
122	0	4.72	19.6581199765205	IPI:IPI00830130.1	Gene_Symbol=- Rheumatoid factor RF-ET7	9606
122	0	4.72	19.6581199765205	IPI:IPI00829701.1	Gene_Symbol=- Uncharacterized protein ENSP00000375014	9606
122	0	4.21	25.1572340726852	IPI:IPI00382682.1	Gene_Symbol=- Putative matrix cell adhesion molecule-3	9606
122	0	4	30.6666672229767	IPI:IPI00383629.1	Gene_Symbol=- IgG VH protein precursor (Fragment)	9606
122	0	4	15.3225809335709	IPI:IPI00382472.1	Gene_Symbol=- Ig heavy chain V-I region SIE	9606
122	0	4	10.2564096450806	IPI:IPI00854745.1	Gene_Symbol=- Uncharacterized protein ENSP00000375019	9606
122	0	4	10.2564096450806	IPI:IPI00854589.1	Gene_Symbol=- Uncharacterized protein ENSP00000375004	9606
122	0	4	10.0000001490116	IPI:IPI00399379.3	Gene_Symbol=- Uncharacterized protein ENSP00000303034	9606
122	0	4	9.6000000834465	IPI:IPI00386140.1	Gene_Symbol=- Ig heavy chain V-I region Mot	9606
122	0	4	23.0769231915474	IPI:IPI00382678.1	Gene_Symbol=- Putative uncharacterized protein	9606
122	0	4	10.2564096450806	IPI:IPI00382455.1	Gene_Symbol=- Ig heavy chain V-I region EU	9606
123	4	6.04	20.775194466114	IPI:IPI00021304.1	Gene_Symbol=KRT2 Keratin, type II cytoskeletal 2 epidermal	9606	0.419338136911392	0.0570789836347103	2.69858074188232	1.10756242275238	0.0691244378685951	1.15200173854828	0.560339450836182	0.222652867436409	14.6474857330322
123	0.08	2.14	10.7744112610817	IPI:IPI00290078.5	Gene_Symbol=KRT4 keratin 4	9606
123	0.02	2.06	13.6524826288223	IPI:IPI00300725.7	Gene_Symbol=KRT6A Keratin, type II cytoskeletal 6A	9606
123	0.02	2.06	12.9432618618011	IPI:IPI00299145.9	Gene_Symbol=KRT6C Keratin, type II cytoskeletal 6C	9606
123	0.02	2.06	12.9432618618011	IPI:IPI00293665.8	Gene_Symbol=KRT6B Keratin, type II cytoskeletal 6B	9606
123	0.02	2.04	4.59016375243664	IPI:IPI00797452.1	Gene_Symbol=KRT4 33 kDa protein	9606
123	0	2	17.1974524855614	IPI:IPI00796330.1	Gene_Symbol=KRT6A 18 kDa protein	9606
124	4	5.22	42.3728823661804	IPI:IPI00829836.1	Gene_Symbol=- Uncharacterized protein ENSP00000374797	9606	1.11926257610321	0.233506217598915	1.33275902271271	0.585466086864471	0.0182937886565924	1.37152504920959	0.930939674377441	0.27031871676445	1.22634971141815
124	0	5.36	33.3333343267441	IPI:IPI00385555.1	Gene_Symbol=- Ig kappa chain V-I region BAN	9606
124	0	4.4	37.9629641771317	IPI:IPI00387027.1	Gene_Symbol=- Ig kappa chain V-I region Gal	9606
125	4	4	11.1538462340832	IPI:IPI00165972.3	Gene_Symbol=CFD Complement factor D preproprotein	9606	2.05774903297424	0.348843693733215	269.285491943359	1.87028706073761	0.549452245235443	10916.603515625	2.50672078132629	0.377408027648926	2607.21533203125
126	4	4	5.68181835114956	IPI:IPI00022331.1	Gene_Symbol=LCAT Phosphatidylcholine-sterol acyltransferase precursor	9606	0.87588906288147	0.812247216701508	255.352203369141	0.942994952201843	0.879031240940094	48.2986030578613	0.999742388725281	0.999652445316315	358.529357910156
127	3.83	3.84	16.9421494007111	IPI:IPI00007199.4	Gene_Symbol=SERPINA10 Protein Z-dependent protease inhibitor precursor	9606	0.753063797950745	0.113570027053356	1.56923294067383	0.731981098651886	0.432727694511414	3.96759557723999	0.844527065753937	0.62758868932724	3.60125160217285
128	3.73	3.73	5.49491196870804	IPI:IPI00242956.4	Gene_Symbol=FCGBP IgGFc-binding protein precursor	9606	1.01289403438568	0.957040965557098	2.47583341598511	1.13127517700195	0.70986533164978	3.44836282730103	1.08020126819611	0.701989591121674	2.12099289894104
128	0	3.73	5.34201972186565	IPI:IPI00788189.1	Gene_Symbol=FCGBP similar to Fc fragment of IgG binding protein	9606
129	3.54	7.35	9.62230190634727	IPI:IPI00478809.3	Gene_Symbol=F5 Coagulation factor V precursor	9606	0.964636385440826	0.900515258312225	2.32351613044739	1.00654304027557	0.977965831756592	1.9981050491333	1.10460019111633	0.854967534542084	7.88550519943237
129	0	7.35	9.60071757435799	IPI:IPI00022937.4	Gene_Symbol=F5 Coagulation factor V	9606
130	3.53	3.53	5.90277761220932	IPI:IPI00418422.3	Gene_Symbol=IGHD IGHD protein	9606	0.99938303232193	0.998756587505341	3.2383394241333	0.651654958724976	0.103761993348598	1.80249953269958	0.981027901172638	0.959535479545593	3.02373337745667
130	0.01	38.36	47.4789917469025	IPI:IPI00785084.1	Gene_Symbol=IGHV4-31 Immunoglobulin heavy variable 4-31	9606
130	0.01	1.55	22.0338985323906	IPI:IPI00830007.1	Gene_Symbol=- Uncharacterized protein ENSP00000375023	9606
130	0.01	1.55	16.2393167614937	IPI:IPI00830025.1	Gene_Symbol=- Uncharacterized protein ENSP00000375021	9606
130	0.01	1.55	16.1016955971718	IPI:IPI00829753.1	Gene_Symbol=- Similar to Rheumatoid factor G9 heavy chain	9606
130	0.01	1.55	10.0840337574482	IPI:IPI00815662.1	Gene_Symbol=- Rheumatoid factor G9 heavy chain (Fragment)	9606
130	0	30.21	34.6774190664291	IPI:IPI00884180.1	Gene_Symbol=IGHM IGHM protein	9606
130	0	4.55	10.1221643388271	IPI:IPI00163446.3	Gene_Symbol=IGHD IGHD protein	9606
130	0	2	6.63900449872017	IPI:IPI00829636.1	Gene_Symbol=IGHD FLJ00382 protein (Fragment)	9606
130	0	1.53	18.699187040329	IPI:IPI00815727.2	Gene_Symbol=- Uncharacterized protein ENSP00000343169	9606
130	0	1.53	10.2564096450806	IPI:IPI00884081.1	Gene_Symbol=- Uncharacterized protein ENSP00000375025	9606
130	0	1.53	10.3448279201984	IPI:IPI00854732.1	Gene_Symbol=- Uncharacterized protein ENSP00000375005	9606
130	0	1.53	8.51063802838326	IPI:IPI00847723.1	Gene_Symbol=- Similar to VH4 heavy chain variable region precursor	9606
130	0	1.53	10.1694911718369	IPI:IPI00829811.1	Gene_Symbol=LOC652128 Uncharacterized protein ENSP00000375039	9606
130	0	1.53	10.5263158679008	IPI:IPI00827891.1	Gene_Symbol=- Cold agglutinin FS-2 H-chain (Fragment)	9606
130	0	1.53	10.3448279201984	IPI:IPI00328493.4	Gene_Symbol=- Uncharacterized protein ENSP00000375038	9606
131	3.52	3.52	15.8415839076042	IPI:IPI00868938.1	Gene_Symbol=- Beta-2-microglobulin	9606	1.70580196380615	0.344808161258698	6.51152849197388	2.62514925003052	0.171037197113037	7.25242900848389	2.57218074798584	0.0935186818242073	3.81524062156677
131	0	3.52	13.4453788399696	IPI:IPI00796379.1	Gene_Symbol=B2M B2M protein	9606
131	0	1.52	4.83870953321457	IPI:IPI00004656.2	Gene_Symbol=B2M Beta-2-microglobulin	9606
132	3.45	3.45	15.8501446247101	IPI:IPI00022417.4	Gene_Symbol=LRG1 Leucine-rich alpha-2-glycoprotein precursor	9606	1	1	1.54834890365601	0.986596584320068	0.970061182975769	3.93840646743774	0.902087092399597	0.648701310157776	2.30621147155762
133	3.31	3.31	9.94897931814194	IPI:IPI00012792.1	Gene_Symbol=CDH5 Cadherin-5 precursor	9606	1.36474740505219	0.192508518695831	1.80527794361115	1.20237576961517	0.297165513038635	1.59344077110291	1.57837605476379	0.166124254465103	2.21981310844421
133	0	1.31	7.47384130954742	IPI:IPI00607725.4	Gene_Symbol=CDH5 cadherin 5, type 2 isoform 2 preproprotein	9606
134	3.26	3.26	10.2459013462067	IPI:IPI00884176.1	Gene_Symbol=F13A1 coagulation factor XIII A1 subunit precursor	9606	0.756454765796661	0.228294640779495	1.80097734928131	1.13678073883057	0.667557120323181	2.36256647109985	0.992061734199524	0.959856510162354	1.59056603908539
134	0	3.26	10.2459013462067	IPI:IPI00297550.8	Gene_Symbol=F13A1 Coagulation factor XIII A chain precursor	9606
135	3.13	3.13	21.07023447752	IPI:IPI00293925.2	Gene_Symbol=FCN3 Isoform 1 of Ficolin-3 precursor	9606	0.865786075592041	0.0492685474455357	1.15413343906403	0.74261736869812	0.0864612907171249	1.44072473049164	0.889895141124725	0.61469304561615	1.94073140621185
135	0	3.12	18.0555552244186	IPI:IPI00419744.4	Gene_Symbol=FCN3 Isoform 2 of Ficolin-3 precursor	9606
136	3.02	51.16	47.7572560310364	IPI:IPI00878609.1	Gene_Symbol=ITIH4 Protein	9606	1.00293302536011	0.986935913562775	1.50427746772766	1.11270308494568	0.471670299768448	1.39376544952393	1.1359189748764	0.365771889686584	1.36573922634125
136	0	39.13	47.826087474823	IPI:IPI00878152.1	Gene_Symbol=ITIH4 71 kDa protein	9606
137	2.85	2.85	31.4049601554871	IPI:IPI00884433.1	Gene_Symbol=- 13 kDa protein	9606	0.460408538579941	0.0178705826401711	1.57185339927673	0.366623550653458	0.0352694094181061	2.30037927627563	0.363614439964294	0.0678189471364021	3.30467319488525
137	0.02	18.94	55.2301228046417	IPI:IPI00550731.2	Gene_Symbol=- Putative uncharacterized protein	9606
137	0.02	4.39	31.5789461135864	IPI:IPI00384397.1	Gene_Symbol=- Myosin-reactive immunoglobulin light chain variable region (Fragment)	9606
137	0.02	2.03	19.8347106575966	IPI:IPI00829663.1	Gene_Symbol=- Uncharacterized protein ENSP00000374801	9606
137	0	18.92	52.9166638851166	IPI:IPI00419424.3	Gene_Symbol=IGKV1-5 IGKV1-5 protein	9606
137	0	17.19	52.0547926425934	IPI:IPI00430808.2	Gene_Symbol=IGKC Immunoblobulin light chain (Fragment)	9606
137	0	15.3	58.5774064064026	IPI:IPI00854806.1	Gene_Symbol=IGKV1-5 IGKV1-5 protein	9606
137	0	4.36	37.6068383455276	IPI:IPI00743389.1	Gene_Symbol=IGKV1-5 Ig kappa chain V-II region GM607 precursor (Fragment)	9606
137	0	4.08	33.8983058929443	IPI:IPI00827829.1	Gene_Symbol=- HRV Fab N8-VL (Fragment)	9606
137	0	4.08	35.3982299566269	IPI:IPI00827773.1	Gene_Symbol=- Cold agglutinin FS-1 L-chain (Fragment)	9606
137	0	4.01	22.6086959242821	IPI:IPI00387107.3	Gene_Symbol=IGKV2-40 Ig kappa chain V-II region Cum	9606
137	0	2.85	31.4049601554871	IPI:IPI00743194.2	Gene_Symbol=- Kappa light chain variable region (Fragment)	9606
137	0	2.85	16.5289252996445	IPI:IPI00829600.1	Gene_Symbol=- Uncharacterized protein ENSP00000374803	9606
137	0	2.08	21.2389379739761	IPI:IPI00736885.1	Gene_Symbol=LOC440786 Ig kappa chain V-II region TEW	9606
137	0	2.01	23.1404960155487	IPI:IPI00829947.1	Gene_Symbol=- 13 kDa protein	9606
137	0	2.01	17.5925925374031	IPI:IPI00854709.1	Gene_Symbol=- Uncharacterized protein ENSP00000374799 (Fragment)	9606
137	0	2.01	17.924527823925	IPI:IPI00387111.5	Gene_Symbol=- Uncharacterized protein ENSP00000333154	9606
138	2.85	2.85	18.68686825037	IPI:IPI00027350.3	Gene_Symbol=PRDX2 Peroxiredoxin-2	9606	0.797227501869202	0.511877954006195	19.8632907867432	0.526909410953522	0.0210089161992073	1.30833959579468	1.45574295520782	0.0873402133584023	1.93234050273895
138	0	2	13.2352948188782	IPI:IPI00794777.1	Gene_Symbol=PRDX2 Uncharacterized protein PRDX2	9606
139	2.8	48.83	61.1814320087433	IPI:IPI00555812.4	Gene_Symbol=GC Vitamin D-binding protein precursor	9606	0.154926761984825	0.0396443754434586	4.38164377212524	0.109505467116833	0.0976468101143837	77.0640563964844	0.106572523713112	0.00586281763389707	1.29951584339142
140	2.66	2.68	18.3431953191757	IPI:IPI00064667.4	Gene_Symbol=CNDP1 Beta-Ala-His dipeptidase precursor	9606	0.855191826820374	0.643006801605225	2.38125157356262	0.802411198616028	0.568637549877167	2.67811822891235	0.705263316631317	0.210660725831985	1.91724824905396
140	0	2	25.4098355770111	IPI:IPI00642045.1	Gene_Symbol=CNDP1 14 kDa protein	9606
141	2.45	2.45	9.28469896316528	IPI:IPI00644296.1	Gene_Symbol=TNXB Tenascin XB	9606	1.08382880687714	0.847879648208618	4.91064596176147	0.83802056312561	0.584096431732178	3.2403564453125	1.19619345664978	0.253549635410309	2.6058030128479
141	0	2.45	9.5382459461689	IPI:IPI00743248.5	Gene_Symbol=TNXB DJ34F7.1.1	9606
141	0	2.45	9.13965925574303	IPI:IPI00025276.1	Gene_Symbol=TNXB Isoform XB of Tenascin-X precursor	9606
142	2.43	2.43	17.0138895511627	IPI:IPI00878953.1	Gene_Symbol=APOE MRNA for apolipoprotein E	9606	2.67719388008118	0.0100358426570892	1.21806848049164	1.75345063209534	0.370446473360062	109.32430267334	2.54280686378479	0.096765547990799	6.14986991882324
142	0	2.43	15.4574126005173	IPI:IPI00021842.1	Gene_Symbol=APOE Apolipoprotein E precursor	9606
142	0	2.43	15.5251145362854	IPI:IPI00879456.1	Gene_Symbol=APOE 25 kDa protein	9606
142	0	2.43	15.7407402992249	IPI:IPI00879368.1	Gene_Symbol=APOE Apolipoprotein E	9606
142	0	2	12.3966939747334	IPI:IPI00442843.1	Gene_Symbol=HMGA1 CDNA FLJ26517 fis, clone KDN07769	9606
143	2.33	2.59	6.27105459570885	IPI:IPI00069084.2	Gene_Symbol=TRRAP Isoform 1 of Transformation/transcription domain-associated protein	9606	1.15647947788239			1.32888913154602			1.22713613510132
143	0	2.59	5.8731809258461	IPI:IPI00879277.1	Gene_Symbol=TRRAP 436 kDa protein	9606
143	0	2.59	5.90078346431255	IPI:IPI00394732.4	Gene_Symbol=TRRAP Isoform 2 of Transformation/transcription domain-associated protein	9606
144	2.32	6	10.9589040279388	IPI:IPI00872573.1	Gene_Symbol=C1RL 48 kDa protein	9606	1.46904003620148			1.2484130859375			1.26577174663544
144	0	6	10.9589040279388	IPI:IPI00795055.1	Gene_Symbol=C1RL CDNA FLJ14022 fis, clone HEMBA1003538, weakly similar to COMPLEMENT C1R COMPONENT	9606
144	0	6	9.8562628030777	IPI:IPI00009793.3	Gene_Symbol=C1RL Complement C1r-like protein	9606
145	2.28	3.51	33.8983058929443	IPI:IPI00854582.1	Gene_Symbol=- Uncharacterized protein ENSP00000374793	9606	1.03965485095978	0.707298219203949	1.34927093982697	0.42744642496109	0.266267716884613	10.9648571014404	0.694584548473358	0.460082650184631	5.6334114074707
145	0.01	4.37	37.9629641771317	IPI:IPI00827485.1	Gene_Symbol=- BRE (Fragment)	9606
145	0.01	2.01	31.4814805984497	IPI:IPI00387101.1	Gene_Symbol=- Ig kappa chain V-I region Scw	9606
145	0	20.43	59.7457647323608	IPI:IPI00784661.1	Gene_Symbol=- Putative uncharacterized protein	9606
145	0	20.43	63.5593235492706	IPI:IPI00472961.2	Gene_Symbol=IGKC IGKC protein	9606
145	0	17.19	40.4761910438538	IPI:IPI00807459.1	Gene_Symbol=IGKC IGKC protein	9606
145	0	5.63	48.1481492519379	IPI:IPI00398220.1	Gene_Symbol=- Myosin-reactive immunoglobulin light chain variable region (Fragment)	9606
145	0	5.24	43.9252346754074	IPI:IPI00384398.1	Gene_Symbol=- Myosin-reactive immunoglobulin light chain variable region (Fragment)	9606
145	0	5.24	33.8983058929443	IPI:IPI00829804.1	Gene_Symbol=- 13 kDa protein	9606
145	0	5.22	28.7037044763565	IPI:IPI00003469.1	Gene_Symbol=- Ig kappa chain V-I region WEA	9606
145	0	4.4	37.9629641771317	IPI:IPI00387027.1	Gene_Symbol=- Ig kappa chain V-I region Gal	9606
145	0	4.08	27.7777791023254	IPI:IPI00387022.1	Gene_Symbol=- Ig kappa chain V-I region AG	9606
145	0	4	23.1481477618217	IPI:IPI00387099.1	Gene_Symbol=- Ig kappa chain V-I region Rei	9606
145	0	3.58	26.8518507480621	IPI:IPI00387094.1	Gene_Symbol=- Ig kappa chain V-I region Hau	9606
145	0	3.32	33.3333343267441	IPI:IPI00829980.2	Gene_Symbol=- Myosin-reactive immunoglobulin light chain variable region (Fragment)	9606
145	0	3.24	33.8983058929443	IPI:IPI00829699.1	Gene_Symbol=- V(k)3 sequence of NG9 gene from fetal liver DNA precursor	9606
145	0	3.24	34.1880351305008	IPI:IPI00743963.1	Gene_Symbol=IGKC Ig kappa chain V-I region HK101 precursor (Fragment)	9606
145	0	3.24	33.0508470535278	IPI:IPI00830122.1	Gene_Symbol=- A30	9606
145	0	3.22	27.9069781303406	IPI:IPI00024134.1	Gene_Symbol=IGKC Ig kappa chain V-I region Walker precursor	9606
145	0	3.22	22.2222223877907	IPI:IPI00385614.1	Gene_Symbol=- Ig kappa chain V-I region WAT	9606
145	0	3.22	18.604651093483	IPI:IPI00385556.1	Gene_Symbol=- Ig kappa chain V-I region Daudi precursor	9606
145	0	2.01	21.5517237782478	IPI:IPI00382577.1	Gene_Symbol=- Kappa 1 light chain variable region (Fragment)	9606
145	0	2	35.1851850748062	IPI:IPI00387100.1	Gene_Symbol=- Ig kappa chain V-I region Roy	9606
145	0	2	15.2542367577553	IPI:IPI00003111.6	Gene_Symbol=LOC652694 Ig kappa chain V-I region AU	9606
146	2.17	2.17	5.76178543269634	IPI:IPI00024284.4	Gene_Symbol=HSPG2 Basement membrane-specific heparan sulfate proteoglycan core protein precursor	9606	1.21159863471985			1.51904392242432			0.960190296173096
147	2.14	14.09	39.6551728248596	IPI:IPI00829877.1	Gene_Symbol=IGL@ IGL@ protein	9606	0.884707510471344			0.594034910202026			0.768221795558929
148	2.13	2.13	4.76403497159481	IPI:IPI00784869.3	Gene_Symbol=DNAH10 dynein, axonemal, heavy chain 10 isoform 1	9606	0.852305293083191	0.758533120155334	7.05795383453369	1.22459363937378	0.108783923089504	1.36854898929596	0.986599266529083	0.954570829868317	2.46615743637085
148	0	2	7.33844488859177	IPI:IPI00745780.2	Gene_Symbol=- 107 kDa protein	9606
148	0	2	7.33844488859177	IPI:IPI00401809.3	Gene_Symbol=DNAH10 CDNA FLJ43486 fis, clone OCBBF3003592, weakly similar to Dynein beta chain, flagellar outer arm	9606
149	2.09	2.51	2.99837924540043	IPI:IPI00008868.3	Gene_Symbol=MAP1B Microtubule-associated protein 1B	9606	0.852052688598633	0.642846286296844	25.4693641662598	0.79788875579834	0.113738313317299	1.67878425121307	1.02448081970215	0.660570383071899	1.68319261074066
150	2.09	2.09	14.0000000596046	IPI:IPI00021854.1	Gene_Symbol=APOA2 Apolipoprotein A-II precursor	9606	0.518868684768677	0.373732477426529	256.279571533203	0.592005789279938	0.152254730463028	5.07401275634766	0.49515837430954	0.135030597448349	6.84276628494263
151	2.07	143.33	52.350914478302	IPI:IPI00654875.1	Gene_Symbol=C4B Complement C4-B precursor	9606	0.570244610309601	0.440404802560806	369.350982666016	0.560671210289001	0.0561569929122925	1.91594672203064	0.545720994472504	0.267167866230011	30.9835300445557
151	0	143.33	52.350914478302	IPI:IPI00032258.4	Gene_Symbol=C4A;C4B Complement C4-A precursor	9606
152	2.07	3.47	7.23888278007507	IPI:IPI00221224.6	Gene_Symbol=ANPEP Aminopeptidase N	9606	0.748341381549835	0.135495319962502	1.57565033435822	1.31083464622498	0.233514651656151	1.78398156166077	0.955908298492432	0.782487273216248	1.60861051082611
153	2.04	2.04	6.34648352861404	IPI:IPI00477040.1	Gene_Symbol=NUP188 Isoform 1 of Nucleoporin NUP188 homolog	9606	1.45718884468079			1.30651462078094			1.10091876983643
153	0	2.04	4.82295490801334	IPI:IPI00385001.4	Gene_Symbol=NUP188 Isoform 2 of Nucleoporin NUP188 homolog	9606
153	0	2.02	3.63423228263855	IPI:IPI00386622.1	Gene_Symbol=NUP188 NUP188 protein (Fragment)	9606
154	2.03	4.12	34.5794379711151	IPI:IPI00384399.1	Gene_Symbol=- Myosin-reactive immunoglobulin light chain variable region (Fragment)	9606	3.57604098320007			1.10052454471588			1.93225228786469
154	0	2.02	26.3157904148102	IPI:IPI00552852.2	Gene_Symbol=IGLV3-27 V2-19 protein	9606
155	2.03	2.12	8.16326513886452	IPI:IPI00294713.4	Gene_Symbol=MASP2 Isoform 1 of Mannan-binding lectin serine protease 2 precursor	9606	1.50213825702667			1.47325015068054			1.24006462097168
155	0	2	12.435232847929	IPI:IPI00871597.1	Gene_Symbol=MASP2 Uncharacterized protein MASP2 (Fragment)	9606
155	0	2	12.9729732871056	IPI:IPI00306378.5	Gene_Symbol=MASP2 Isoform 2 of Mannan-binding lectin serine protease 2 precursor	9606
156	2.03	2.03	5.80152682960033	IPI:IPI00029193.1	Gene_Symbol=HGFAC Hepatocyte growth factor activator precursor	9606	0.950811505317688	0.323190063238144	1.42835307121277	1.37011110782623	0.600999534130096	250.923965454102	1.27893614768982	0.704873919487	519.614624023438
157	2.02	5.26	52.5862097740173	IPI:IPI00784430.3	Gene_Symbol=IGKV3D-11 Similar to Ig kappa chain V-III region VG precursor	9606	0.706699013710022	0.0847984775900841	1.80585777759552	0.291348308324814	0.0524733439087868	3.64913368225098	0.306401342153549	0.116147369146347	16.0042972564697
157	0	5.25	34.4827592372894	IPI:IPI00829653.1	Gene_Symbol=- Uncharacterized protein ENSP00000374812	9606
157	0	4.13	33.8983058929443	IPI:IPI00816799.1	Gene_Symbol=- Rheumatoid factor D5 light chain (Fragment)	9606
158	2.02	3.73	15.3225809335709	IPI:IPI00787254.1	Gene_Symbol=PRAMEF3 similar to PRAME family member 3	9606	0.989915430545807			1.17237842082977			1.07491838932037
158	0	3.73	15.2400836348534	IPI:IPI00844589.1	Gene_Symbol=PRAMEF18 PRAME family member 18	9606
158	0	3.73	15.2400836348534	IPI:IPI00383150.7	Gene_Symbol=PRAMEF19 PRAME family member 19	9606
159	2.02	2.4	8.35214480757713	IPI:IPI00218326.1	Gene_Symbol=SP100 Isoform Sp100-C of Nuclear autoantigen Sp-100	9606	1.16820824146271	0.597713470458984	2.31863641738892	1.23219382762909	0.519478619098663	2.49196219444275	0.885919511318207	0.726755738258362	2.73033833503723
160	2.02	2.04	8.2818292081356	IPI:IPI00871139.1	Gene_Symbol=MASP1 92 kDa protein	9606	1.02309513092041	0.944897890090942	28.3151950836182	1.13953828811646	0.302503824234009	2.34878253936768	1.09541618824005	0.396243453025818	2.2953999042511
160	0	2.02	5.57939931750298	IPI:IPI00299307.4	Gene_Symbol=MASP1 Complement-activating component of Ra-reactive factor precursor	9606
160	0	2.02	4.80769239366055	IPI:IPI00871960.2	Gene_Symbol=MASP1 cDNA FLJ75203, highly similar to Homo sapiens mannan-binding lectin serine protease 1 (C4/C2activating component of Ra-reactive factor) (MASP1), transcriptvariant 2, mRNA	9606
160	0	2.02	4.80769239366055	IPI:IPI00290283.6	Gene_Symbol=MASP1 mannan-binding lectin serine protease 1 isoform 2 precursor	9606
160	0	2.02	7.89473652839661	IPI:IPI00873401.1	Gene_Symbol=MASP1 Putative uncharacterized protein DKFZp686I01199	9606
160	0	2.02	7.89473652839661	IPI:IPI00216882.4	Gene_Symbol=MASP1 mannan-binding lectin serine protease 1 isoform 3	9606
161	2.01	3.23	40.7407402992249	IPI:IPI00003470.1	Gene_Symbol=- Ig kappa chain V-I region Wes	9606	1.24591422080994	0.432772994041443	2.64141845703125	0.426098555326462	0.236210912466049	8.96702480316162	0.929725766181946	0.683255434036255	1.9423816204071
161	0	20.08	61.0169470310211	IPI:IPI00430847.1	Gene_Symbol=IGKC IGKC protein	9606
161	0	5.24	33.8983058929443	IPI:IPI00829650.1	Gene_Symbol=- Similar to Ig kappa chain V-I region HK101 precursor	9606
162	2.01	2.01	8.87728482484818	IPI:IPI00852826.2	Gene_Symbol=APOL1 42 kDa protein	9606	1.33253026008606	0.60725599527359	7.7319712638855	1.20413899421692	0.751466333866119	9.05096817016602	1.01769638061523	0.968230724334717	5.36134195327759
162	0	2.01	8.54271352291107	IPI:IPI00514475.4	Gene_Symbol=APOL1 Isoform 1 of Apolipoprotein-L1 precursor	9606
162	0	2.01	8.21256041526794	IPI:IPI00186903.3	Gene_Symbol=APOL1 Isoform 2 of Apolipoprotein-L1 precursor	9606
163	2	147.07	53.096330165863	IPI:IPI00418163.3	Gene_Symbol=C4B C4B1	9606	1.1602828502655	0.701208114624023	4.24070024490356	0.771990776062012	0.358373820781708	2.5632381439209	0.792430996894836	0.52103328704834	3.65967774391174
164	2	22.2	35.2941185235977	IPI:IPI00385264.1	Gene_Symbol=- Ig mu heavy chain disease protein	9606	0.872928261756897			0.289974570274353			0.827092707157135
165	2	7.52	12.9353240132332	IPI:IPI00020091.1	Gene_Symbol=ORM2 Alpha-1-acid glycoprotein 2 precursor	9606	1.43385922908783			1.56090366840363			1.38589370250702
166	2	6	19.4915249943733	IPI:IPI00829979.1	Gene_Symbol=- Uncharacterized protein ENSP00000375008	9606
166	0	6	19.6581199765205	IPI:IPI00739205.3	Gene_Symbol=LOC652102 Ig heavy chain V-I region HG3 precursor	9606
166	0	6	19.1666662693024	IPI:IPI00419517.1	Gene_Symbol=IGHV1-69 IGHV1-69 protein	9606
166	0	2	18.5483872890472	IPI:IPI00384407.1	Gene_Symbol=- Myosin-reactive immunoglobulin heavy chain variable region (Fragment)	9606
166	0	2	8.87096747756004	IPI:IPI00382471.1	Gene_Symbol=- Ig heavy chain V-I region WOL	9606
167	2	4.08	30.5785119533539	IPI:IPI00384391.1	Gene_Symbol=- Myosin-reactive immunoglobulin heavy chain variable region (Fragment)	9606	0.719481527805328			0.476467132568359			0.650857746601105
168	2	4.08	21.09375	IPI:IPI00827876.1	Gene_Symbol=- Heavy chain Fab (Fragment)	9606	1.1008608341217			0.686139822006226			0.652491867542267
169	2	2.02	5.29914535582066	IPI:IPI00023673.1	Gene_Symbol=LGALS3BP Galectin-3-binding protein precursor	9606	0.980536699295044			1.07655096054077			0.858169734477997
170	2	2.01	5.27383349835873	IPI:IPI00643034.2	Gene_Symbol=PLTP Isoform 1 of Phospholipid transfer protein precursor	9606	1.15646517276764			1.37624537944794			0.869892954826355
170	0	2.01	5.89569173753262	IPI:IPI00217778.1	Gene_Symbol=PLTP Isoform 2 of Phospholipid transfer protein precursor	9606
170	0	2	5.18518500030041	IPI:IPI00022733.3	Gene_Symbol=PLTP 45 kDa protein	9606
171	2	2	28.7671238183975	IPI:IPI00032293.1	Gene_Symbol=CST3 Cystatin-C precursor	9606	1.64875769615173	0.294320672750473	4.60690593719482	1.50823664665222	0.134813755750656	2.06409931182861	1.85263907909393	0.116741307079792	2.7073540687561
172	2	2	19.1666662693024	IPI:IPI00029235.1	Gene_Symbol=IGFBP6 Insulin-like growth factor-binding protein 6 precursor	9606	2.25285720825195			3.45093178749084			3.06110048294067
173	2	2	7.03624710440636	IPI:IPI00021364.1	Gene_Symbol=CFP Properdin precursor	9606	0.850708484649658			1.4573312997818			1.65823638439178
174	2	2	5.30303046107292	IPI:IPI00827937.1	Gene_Symbol=CD44 Isoform 14 of CD44 antigen precursor	9606	1.30919146537781			1.9162757396698			1.32496953010559
174	0	2	2.94530149549246	IPI:IPI00827658.1	Gene_Symbol=CD44 Isoform 7 of CD44 antigen precursor	9606
174	0	2	1.73661354929209	IPI:IPI00828192.1	Gene_Symbol=CD44 Isoform 17 of CD44 antigen precursor	9606
174	0	2	1.63487736135721	IPI:IPI00828117.1	Gene_Symbol=CD44 Isoform 5 of CD44 antigen precursor	9606
174	0	2	4.08163256943226	IPI:IPI00828108.1	Gene_Symbol=CD44 Isoform 15 of CD44 antigen precursor	9606
174	0	2	1.71673819422722	IPI:IPI00828064.1	Gene_Symbol=CD44 Isoform 6 of CD44 antigen precursor	9606
174	0	2	1.79640725255013	IPI:IPI00828056.1	Gene_Symbol=CD44 Isoform 16 of CD44 antigen precursor	9606
174	0	2	2.82352939248085	IPI:IPI00827982.1	Gene_Symbol=CD44 Isoform 13 of CD44 antigen precursor	9606
174	0	2	2.79720276594162	IPI:IPI00827893.1	Gene_Symbol=CD44 Isoform 11 of CD44 antigen precursor	9606
174	0	2	1.7804155126214	IPI:IPI00827795.1	Gene_Symbol=CD44 Isoform 8 of CD44 antigen precursor	9606
174	0	2	1.68776363134384	IPI:IPI00827650.1	Gene_Symbol=CD44 Isoform 3 of CD44 antigen precursor	9606
174	0	2	1.77777782082558	IPI:IPI00827555.1	Gene_Symbol=CD44 Isoform 9 of CD44 antigen precursor	9606
174	0	2	4.41176481544971	IPI:IPI00798069.1	Gene_Symbol=CD44 CD44 molecule	9606
174	0	2	2.43407711386681	IPI:IPI00419219.3	Gene_Symbol=CD44 Isoform 10 of CD44 antigen precursor	9606
174	0	2	1.71673819422722	IPI:IPI00418465.4	Gene_Symbol=CD44 Isoform 4 of CD44 antigen precursor	9606
174	0	2	1.61725059151649	IPI:IPI00305064.1	Gene_Symbol=CD44 Isoform CD44 of CD44 antigen precursor	9606
174	0	2	3.32409963011742	IPI:IPI00297160.4	Gene_Symbol=CD44 Isoform 12 of CD44 antigen precursor	9606
175	2	2	13.6752143502235	IPI:IPI00657670.1	Gene_Symbol=- 13 kDa protein	9606	0.96452921628952	0.670380413532257	2.23808193206787	0.920395314693451	0.76394659280777	15.0451250076294	1.46342575550079	0.249141126871109	7.36251640319824
175	0	2	16.1616161465645	IPI:IPI00021857.1	Gene_Symbol=APOC3 Apolipoprotein C-III precursor	9606
176	2	2	9.43396240472794	IPI:IPI00178926.2	Gene_Symbol=IGJ immunoglobulin J chain	9606	0.435301065444946			0.0743895024061203			0.369298666715622
177	2	2	3.87596897780895	IPI:IPI00305380.3	Gene_Symbol=IGFBP4 Insulin-like growth factor-binding protein 4 precursor	9606
178	1.92	1.92	9.95260700583458	IPI:IPI00216065.3	Gene_Symbol=PROZ Isoform 2 of Vitamin K-dependent protein Z precursor	9606	0.906539082527161	0.840537250041962	130.679702758789	1.31444776058197	0.502440512180328	33.1409797668457	0.976556420326233	0.916800439357758	9.90708351135254
178	0	1.92	8.25000032782555	IPI:IPI00027843.1	Gene_Symbol=PROZ Isoform 1 of Vitamin K-dependent protein Z precursor	9606
179	1.8	42.61	55.5084764957428	IPI:IPI00876888.1	Gene_Symbol=- cDNA FLJ78387	9606	0.5100337266922	0.368036508560181	265.516540527344	0.434494227170944	0.322380572557449	355.788604736328	0.45342344045639	0.112075522542	5.9757342338562
179	0	1.8	31.851851940155	IPI:IPI00827892.1	Gene_Symbol=- VH87-2 protein (Fragment)	9606
179	0	1.8	31.2000006437302	IPI:IPI00477804.4	Gene_Symbol=- Immunglobulin heavy chain variable region (Fragment)	9606
179	0	1.8	20.8695650100708	IPI:IPI00384404.4	Gene_Symbol=- Rheumatoid factor RF-ET9 (Fragment)	9606
180	1.7	1.75	8.65006521344185	IPI:IPI00788166.1	Gene_Symbol=FREM3 similar to FRAS1-related extracellular matrix protein 3 precursor	9606
180	0	1.75	8.65006521344185	IPI:IPI00095592.9	Gene_Symbol=FREM3 similar to FRAS1-related extracellular matrix protein 3 precursor	9606
181	1.7	1.7	3.9872407913208	IPI:IPI00010471.5	Gene_Symbol=LCP1 Plastin-2	9606	0.897815883159637	0.561079084873199	5.26597785949707	0.833024561405182	0.775745987892151	552.746520996094	0.745384573936462	0.362167149782181	10.8847103118896
181	0	1.7	5.28455302119255	IPI:IPI00646259.1	Gene_Symbol=LCP1 Lymphocyte cytosolic protein 1	9606
182	1.7	1.7	6.10687024891377	IPI:IPI00797417.1	Gene_Symbol=STRA13 15 kDa protein	9606
183	1.59	1.61	6.28654956817627	IPI:IPI00872008.1	Gene_Symbol=TMTC4 Uncharacterized protein TMTC4	9606
183	0	1.61	5.80296888947487	IPI:IPI00646732.2	Gene_Symbol=TMTC4 Isoform 1 of Transmembrane and TPR repeat-containing protein 4	9606
183	0	1.61	5.65789490938187	IPI:IPI00514153.3	Gene_Symbol=TMTC4 transmembrane and tetratricopeptide repeat containing 4 isoform 1	9606
184	1.52	5.52	24.7863247990608	IPI:IPI00009792.1	Gene_Symbol=IGHV1OR15-1 Ig heavy chain V-I region V35 precursor	9606	1.30159258842468			0.609809041023254			1.38617837429047
184	0	1.52	6.03448264300823	IPI:IPI00786926.1	Gene_Symbol=IGHV1-69 Myosin-reactive immunoglobulin heavy chain variable region (Fragment)	9606
185	1.52	1.57	5.94629161059856	IPI:IPI00005634.3	Gene_Symbol=KIAA0372 Tetratricopeptide repeat protein 37	9606	0.289202481508255	0.126753211021423	24.0634574890137	0.434859365224838	0.442254036664963	6743.97119140625	0.345726162195206	0.273745477199554	487.423919677734
186	1.52	1.53	7.10000023245811	IPI:IPI00026969.4	Gene_Symbol=SEC23IP Isoform 1 of SEC23-interacting protein	9606
187	1.47	1.69	4.11667339503765	IPI:IPI00005826.1	Gene_Symbol=HERC2 Probable E3 ubiquitin-protein ligase HERC2	9606	1.29988098144531	0.162592962384224	1.57284295558929	1.20964705944061	0.396396309137344	1.84702849388123	0.995849967002869	0.981344521045685	1.68435895442963
188	1.45	1.48	10.0775197148323	IPI:IPI00031661.1	Gene_Symbol=NOC4L Nucleolar complex protein 4 homolog	9606	1.17068433761597	0.548321664333344	10.2978706359863	1.21829664707184	0.747140944004059	395.748352050781	1.26151311397552	0.426715672016144	10.3802137374878
188	0	1.48	8.07692334055901	IPI:IPI00787791.1	Gene_Symbol=NOC4L similar to nucleolar complex associated 4 homolog	9606
189	1.42	1.44	7.03851282596588	IPI:IPI00646956.1	Gene_Symbol=SELP Selectin P	9606	0.879567623138428			0.968329608440399			0.564497649669647
189	0	1.44	6.90104141831398	IPI:IPI00644144.1	Gene_Symbol=SELP Selectin P	9606
189	0	1.44	6.39324486255646	IPI:IPI00643835.1	Gene_Symbol=SELP Selectin P	9606
189	0	1.44	8.20433422923088	IPI:IPI00640405.1	Gene_Symbol=SELP Selectin P	9606
189	0	1.44	8.20433422923088	IPI:IPI00514796.1	Gene_Symbol=SELP Selectin P	9606
189	0	1.44	6.38554245233536	IPI:IPI00295339.3	Gene_Symbol=SELP P-selectin precursor	9606
189	0	1.44	6.52173906564713	IPI:IPI00645234.1	Gene_Symbol=SELP Selectin P	9606
189	0	1.42	6.25	IPI:IPI00514233.1	Gene_Symbol=SELP Selectin P	9606
189	0	1.41	4.15584407746792	IPI:IPI00218795.1	Gene_Symbol=SELL L-selectin precursor	9606
189	0	1.4	4.7422681003809	IPI:IPI00645768.1	Gene_Symbol=SELE Selectin E	9606
189	0	1.4	4.2047530412674	IPI:IPI00514728.1	Gene_Symbol=SELE Selectin E	9606
189	0	1.4	4.2047530412674	IPI:IPI00514521.1	Gene_Symbol=SELE Selectin E	9606
189	0	1.4	4.75206598639488	IPI:IPI00514342.1	Gene_Symbol=SELE Selectin E	9606
189	0	1.4	3.77049185335636	IPI:IPI00296542.1	Gene_Symbol=SELE E-selectin precursor	9606
190	1.4	1.91	1.67658198624849	IPI:IPI00024802.1	Gene_Symbol=BTAF1 TATA-binding protein-associated factor 172	9606	1.66982710361481			2.30703282356262			1.91643881797791
191	1.34	1.53	6.16929680109024	IPI:IPI00007128.1	Gene_Symbol=PRKCG Protein kinase C gamma type	9606	1.58834719657898			2.01730418205261			2.41369557380676
192	1.33	1.33	6.04490488767624	IPI:IPI00744685.2	Gene_Symbol=BTD Uncharacterized protein BTD (Fragment)	9606	1.46837913990021	0.108785897493362	2.3217089176178	1.02018642425537	0.555184185504913	1.35292422771454	1.80751383304596	0.103839129209518	3.4480345249176
192	0	1.33	4.97237555682659	IPI:IPI00218413.2	Gene_Symbol=BTD biotinidase precursor	9606
193	1.31	1.76	7.14045166969299	IPI:IPI00514468.1	Gene_Symbol=MACF1 670 kDa protein	9606	0.884210586547852	0.518359899520874	1.71016466617584	0.920807421207428	0.606126189231873	1.57979929447174	0.733523368835449	0.0490305162966251	1.35986137390137
193	0	1.76	7.14045166969299	IPI:IPI00432363.1	Gene_Symbol=MACF1 Microtubule-actin cross-linking factor 1, isoform 4	9606
194	1.31	1.71	11.5549206733704	IPI:IPI00828051.2	Gene_Symbol=EXOC6 SEC15-like protein 3	9606	1.64974582195282			0.341688811779022			0.978397846221924
194	0	1.71	10.1376719772816	IPI:IPI00555694.6	Gene_Symbol=EXOC6 SEC15-like 1 isoform b	9606
194	0	1.71	8.33333358168602	IPI:IPI00163337.6	Gene_Symbol=EXOC6 Exocyst complex component 6	9606
195	1.3	1.57	10.2564096450806	IPI:IPI00472396.4	Gene_Symbol=NCF1 neutrophil cytosolic factor 1	9606	9999			9999			9999
195	0	1.57	10.230179131031	IPI:IPI00375156.4	Gene_Symbol=- Uncharacterized protein ENSP00000339722	9606
196	1.3	1.3	6.16246499121189	IPI:IPI00219553.2	Gene_Symbol=HUNK Hormonally up-regulated neu tumor-associated kinase	9606	1.48554122447968			0.215923830866814			1.29363656044006
197	1.3	1.3	4.4982697814703	IPI:IPI00339297.1	Gene_Symbol=GALNT4 Polypeptide N-acetylgalactosaminyltransferase 4	9606
198	1.3	1.3	6.52631595730782	IPI:IPI00018971.8	Gene_Symbol=TRIM21 52 kDa Ro protein	9606	0.995924174785614	0.975061655044556	3.75854539871216	1.30272579193115	0.563437938690186	60.7493476867676	0.981665194034576	0.932548582553864	9.12335014343262
199	1.3	1.3	8.07453393936157	IPI:IPI00290856.4	Gene_Symbol=LYVE1 Lymphatic vessel endothelial hyaluronic acid receptor 1 precursor	9606
200	1.24	2.15	4.2596347630024	IPI:IPI00873681.2	Gene_Symbol=AKT3 57 kDa protein	9606	0.763615787029266	0.305386602878571	2.33928155899048	0.606974542140961	0.424223393201828	8.64648818969727	0.732458174228668	0.514659643173218	5.510169506073
200	0	2.15	4.1420117020607	IPI:IPI00872713.1	Gene_Symbol=AKT3 59 kDa protein	9606
201	1.24	1.24	2.71449349820614	IPI:IPI00641437.1	Gene_Symbol=HEATR1 HEAT repeat containing 1	9606	0.749661922454834	0.491397470235825	4.41116619110107	0.890498816967011	0.262929111719131	1.38201749324799	1.10887777805328	0.384561896324158	1.49588966369629
201	0	1.24	2.61194035410881	IPI:IPI00024279.4	Gene_Symbol=HEATR1 HEAT repeat-containing protein 1	9606
202	1.23	1.23	10.5263158679008	IPI:IPI00296534.1	Gene_Symbol=FBLN1 Isoform D of Fibulin-1 precursor	9606	1.49539983272552	0.172950893640518	4.15458726882935	1.48843431472778	0.19417467713356	4.90868425369263	1.46483945846558	0.293560326099396	11.1333503723145
203	1.22	4.73	43.9252346754074	IPI:IPI00827939.1	Gene_Symbol=- Anti-mucin1 light chain variable region (Fragment)	9606	0.990888774394989			0.309556543827057			0.815443515777588
204	1.22	1.54	9.07127410173416	IPI:IPI00009104.7	Gene_Symbol=RUVBL2 RuvB-like 2	9606	1.30817770957947	0.346794337034225	7.90970420837402	1.03308653831482	0.933825373649597	52.695499420166	1.11800503730774	0.322677046060562	2.1966814994812
205	1.2	2.25	4.52051796019077	IPI:IPI00847978.1	Gene_Symbol=FAT3 FAT tumor suppressor homolog 3	9606	1.00014555454254	0.999844551086426	36492.06640625	0.579661309719086	0.603718519210815	15594.3447265625	0.611981928348541	0.469565600156784	289.906799316406
205	0	2.25	4.47728745639324	IPI:IPI00782990.1	Gene_Symbol=FAT3 similar to fat3	9606
205	0	2.25	4.47728745639324	IPI:IPI00455386.6	Gene_Symbol=FAT3 similar to fat3	9606
206	1.2	2.05	4.56870086491108	IPI:IPI00749005.2	Gene_Symbol=SYNE1 1011 kDa protein	9606	1.53666090965271	0.516954183578491	316.531555175781	0.916239142417908	0.739000022411346	12.9032726287842	1.37313151359558	0.743758976459503	12879.283203125
206	0	2.05	4.56973984837532	IPI:IPI00386444.2	Gene_Symbol=SYNE1 Isoform 1 of Nesprin-1	9606
207	1.15	1.15	2.33306512236595	IPI:IPI00791675.1	Gene_Symbol=PITPNM1 Isoform 2 of Membrane-associated phosphatidylinositol transfer protein 1	9606	9999
207	0	1.15	2.33118962496519	IPI:IPI00307758.7	Gene_Symbol=PITPNM1 Isoform 1 of Membrane-associated phosphatidylinositol transfer protein 1	9606
208	1.13	1.14	29.6448796987534	IPI:IPI00479801.1	Gene_Symbol=TCHH Trichohyalin	9606	0.837736427783966	0.636107921600342	33.0290069580078	0.899184703826904	0.882327795028687	1368.53405761719	0.808986842632294	0.101633861660957	1.5429083108902
209	1.1	3.17	32.8244268894196	IPI:IPI00827581.1	Gene_Symbol=- Variable immnoglobulin anti-estradiol heavy chain (Fragment)	9606	1.47816622257233			0.554741442203522			1.06855595111847
210	1.1	1.24	3.41880358755589	IPI:IPI00872773.1	Gene_Symbol=ERO1L Uncharacterized protein ERO1L	9606	0.916230201721191			0.824073314666748			0.952200949192047
210	0	1.24	3.41880358755589	IPI:IPI00386755.2	Gene_Symbol=ERO1L ERO1-like protein alpha precursor	9606
211	1.09	1.09	5.06115555763245	IPI:IPI00880052.1	Gene_Symbol=CNOT1 Isoform 2 of CCR4-NOT transcription complex subunit 1	9606	0.647525668144226	0.620017290115356	3380.68481445313	1.10371243953705	0.443613320589066	2.85563707351685	0.415425717830658	0.361307173967361	1230.97534179688
211	0	1.09	5.05050495266914	IPI:IPI00166010.6	Gene_Symbol=CNOT1 Isoform 1 of CCR4-NOT transcription complex subunit 1	9606
212	1.08	1.32	6.55960813164711	IPI:IPI00219168.7	Gene_Symbol=SPTBN5 Spectrin beta chain, brain 4	9606	1.26360285282135	0.573758184909821	2.71857690811157	1.04607892036438	0.840821444988251	1.69149327278137	1.24156510829926	0.471013218164444	2.12833499908447
213	1.06	1.45	18.8365653157234	IPI:IPI00871779.1	Gene_Symbol=GTSE1 Uncharacterized protein GTSE1	9606
213	0	1.45	18.8888892531395	IPI:IPI00160901.3	Gene_Symbol=GTSE1 G2 and S phase-expressed protein 1	9606
214	1.04	1.04	12.5915080308914	IPI:IPI00018219.1	Gene_Symbol=TGFBI Transforming growth factor-beta-induced protein ig-h3 precursor	9606	0.868797361850739	0.296333372592926	1.4258885383606	0.664522349834442	0.0950406864285469	1.71543085575104	0.77511590719223	0.048892118036747	1.28709232807159
215	0.99	1.03	11.7948718369007	IPI:IPI00872107.1	Gene_Symbol=ILF2 Interleukin enhancer binding factor 2 variant (Fragment)	9606	1.06779909133911	0.667102336883545	4.24593782424927	0.974269688129425	0.95499449968338	107.475196838379	1.26951658725739	0.135128498077393	1.92213606834412
215	0	1.03	11.7948718369007	IPI:IPI00005198.2	Gene_Symbol=ILF2 Interleukin enhancer-binding factor 2	9606
216	0.97	1.42	5.09977824985981	IPI:IPI00792333.2	Gene_Symbol=IBTK Isoform 1 of Inhibitor of Bruton tyrosine kinase	9606	0.607722103595734			0.870056211948395			0.634795308113098
217	0.96	1.89	3.50109413266182	IPI:IPI00884031.1	Gene_Symbol=- IL1RL2 protein	9606
217	0	1.89	2.65339966863394	IPI:IPI00795930.2	Gene_Symbol=IL1RL2 Interleukin-1 receptor-like 2 precursor	9606
218	0.96	0.99	5.29500767588615	IPI:IPI00719643.2	Gene_Symbol=SETX Isoform 3 of Probable helicase senataxin	9606
218	0	0.99	5.17368800938129	IPI:IPI00646645.3	Gene_Symbol=SETX Isoform 4 of Probable helicase senataxin	9606
218	0	0.99	5.22973462939262	IPI:IPI00142538.4	Gene_Symbol=SETX Isoform 1 of Probable helicase senataxin	9606
219	0.96	0.96	7.67649039626122	IPI:IPI00472779.1	Gene_Symbol=ANK3 Ankyrin-3	9606	1.24822115898132	0.650479435920715	3.52127933502197	1.63347685337067	0.389828741550446	4.11121606826782	1.72303736209869	0.35628741979599	4.26162815093994
220	0.9	1.22	0.841968879103661	IPI:IPI00853158.2	Gene_Symbol=PRUNE2 prune homolog 2 isoform 1	9606	1.69363725185394			0.524332940578461			1.13952672481537
221	0.89	2.89	17.1641796827316	IPI:IPI00827486.1	Gene_Symbol=- Rheumatoid factor light chain variable region precursor (Fragment)	9606	1.06739592552185			0.806772232055664			0.85392564535141
222	0.89	1.64	3.73413003981113	IPI:IPI00816306.2	Gene_Symbol=- 144 kDa protein	9606
223	0.89	1.38	30.1075279712677	IPI:IPI00556297.1	Gene_Symbol=- Arginine/serine-rich splicing factor 6 variant (Fragment)	9606
224	0.89	0.89	5.31645566225052	IPI:IPI00014371.1	Gene_Symbol=CDH18 Cadherin-18 precursor	9606
225	0.85	0.92	10.1754382252693	IPI:IPI00550987.1	Gene_Symbol=CEP135 Isoform 1 of Centrosomal protein of 135 kDa	9606	0.997891843318939	0.997312426567078	572.667846679688	1.19104468822479	0.736273467540741	156.336151123047	0.985338807106018	0.978906989097595	287.680236816406
226	0.83	0.99	6.82226195931435	IPI:IPI00001790.5	Gene_Symbol=KIAA1450 hypothetical protein LOC57600	9606	1.07176446914673			1.38735044002533			1.08043301105499
227	0.81	0.81	16.0130724310875	IPI:IPI00413671.1	Gene_Symbol=BCLAF1 Isoform 2 of Bcl-2-associated transcription factor 1	9606	9999	0		9999	0		9999	0
228	0.8	2.87	37.0967745780945	IPI:IPI00884080.1	Gene_Symbol=- Similar to Immunglobulin heavy chain variable region	9606	0.505894899368286	0.0494254343211651	1.96119320392609	0.195703119039536	0.449258655309677	46712908	0.607187271118164	0.172192543745041	5.79915285110474
229	0.8	0.8	6.53188154101372	IPI:IPI00025864.5	Gene_Symbol=BCHE Cholinesterase precursor	9606	0.859999239444733			1.42093300819397			0.128871381282806
230	0.8	0.8	5.23076914250851	IPI:IPI00871624.1	Gene_Symbol=GCNT2 CDNA FLJ40786 fis, clone TRACH2006762, highly similar to N- ACETYLLACTOSAMINIDE BETA-1,6-N-ACETYLGLUCOSAMINYLTRANSFERASE	9606
230	0	0.8	4.22885566949844	IPI:IPI00166086.1	Gene_Symbol=GCNT2 glucosaminyl (N-acetyl) transferase 2, I-branching enzyme isoform A	9606
231	0.8	0.8	3.48432064056396	IPI:IPI00479471.2	Gene_Symbol=SPATA13 Spermatogenesis associated 13	9606	1.74661493301392	0.0982974246144295	3.01281571388245	2.28243708610535	0.0580219514667988	2.60729813575745	1.40914845466614	0.115778110921383	2.22868776321411
231	0	0.8	3.0674846842885	IPI:IPI00043546.5	Gene_Symbol=SPATA13 Spermatogenesis-associated protein 13	9606
232	0.77	1.92	7.62589946389198	IPI:IPI00794753.2	Gene_Symbol=CNOT10 Isoform 4 of CCR4-NOT transcription complex subunit 10	9606	0.868342757225037	0.218641772866249	1.89923000335693	1.1320925951004	0.766849935054779	60.9596290588379	1.14809799194336	0.0493028573691845	1.14587795734406
232	0	1.92	7.12365582585335	IPI:IPI00790411.1	Gene_Symbol=CNOT10 Isoform 1 of CCR4-NOT transcription complex subunit 10	9606
232	0	1.92	7.39191100001335	IPI:IPI00396314.5	Gene_Symbol=CNOT10 Isoform 3 of CCR4-NOT transcription complex subunit 10	9606
233	0.77	1.91	6.01313784718513	IPI:IPI00003515.1	Gene_Symbol=TRIP11 Thyroid receptor-interacting protein 11	9606
234	0.77	0.9	8.48837196826935	IPI:IPI00218730.5	Gene_Symbol=PDE6A Rod cGMP-specific 3',5'-cyclic phosphodiesterase subunit alpha	9606	1.14181017875671			0.983591198921204			2.23537945747375
235	0.77	0.88	5.14511875808239	IPI:IPI00290952.6	Gene_Symbol=RRP1B Isoform 1 of RRP1-like protein B	9606	0.953749179840088			0.683373391628265			0.825426042079926
235	0	0.88	5.27027025818825	IPI:IPI00032374.3	Gene_Symbol=RRP1B Isoform 2 of RRP1-like protein B	9606
236	0.77	0.78	2.68456377089024	IPI:IPI00789324.1	Gene_Symbol=JUP JUP protein	9606	1.15093171596527			0.999693036079407			1.06903803348541
236	0	0.78	2.68817208707333	IPI:IPI00554711.2	Gene_Symbol=JUP Junction plakoglobin	9606
237	0.77	0.77	6.73813149333	IPI:IPI00844511.1	Gene_Symbol=MAN1A1 Mannosyl-oligosaccharide 1,2-alpha-mannosidase IA	9606	0.666712045669556			0.924600958824158			0.957587838172913
237	0	0.77	6.50887563824654	IPI:IPI00439446.2	Gene_Symbol=MAN1A1 MAN1A1 protein	9606
238	0.77	0.77	6.26959279179573	IPI:IPI00307165.1	Gene_Symbol=TRIM47 Tripartite motif-containing protein 47	9606	0			0.979896008968353			0.88879257440567
239	0.76	0.77	7.90671184659004	IPI:IPI00376283.1	Gene_Symbol=RBBP6 Isoform 2 of Retinoblastoma-binding protein 6	9606	1.5986647605896			1.55092918872833			1.25219023227692
239	0	0.77	7.75669664144516	IPI:IPI00337315.1	Gene_Symbol=RBBP6 Isoform 1 of Retinoblastoma-binding protein 6	9606
240	0.74	0.8	7.9439252614975	IPI:IPI00289639.4	Gene_Symbol=VILL Isoform 1 of Villin-like protein	9606
240	0	0.8	8.07600915431976	IPI:IPI00215851.2	Gene_Symbol=VILL Isoform 2 of Villin-like protein	9606
241	0.73	0.79	5.04587143659592	IPI:IPI00465106.2	Gene_Symbol=TMEM135 Isoform 2 of Transmembrane protein 135	9606	1.33212065696716			1.10463523864746			0.856650650501251
241	0	0.79	4.80349361896515	IPI:IPI00384207.2	Gene_Symbol=TMEM135 Isoform 1 of Transmembrane protein 135	9606
242	0.73	0.78	9.91153120994568	IPI:IPI00873123.1	Gene_Symbol=NEB nebulin	9606	1.0703592300415	0.682717442512512	1.61596643924713	0.989675343036652	0.965696454048157	2.02857971191406	1.07584571838379	0.610799789428711	1.50802278518677
243	0.72	19.53	28.0000001192093	IPI:IPI00061977.1	Gene_Symbol=IGHV3OR16-13;IGHA1 IGHA1 protein	9606
244	0.72	0.77	7.01899230480194	IPI:IPI00159899.9	Gene_Symbol=ANKFY1 Similar to Ankyrin repeat and FYVE domain-containing protein 1	9606	1.12820065021515	0.808013379573822	137.991119384766	1.06468629837036	0.421355873346329	1.85982835292816	1.31090557575226	0.537392973899841	47.9215316772461
245	0.71	0.8	1.63487736135721	IPI:IPI00045945.1	Gene_Symbol=PCDHB18 Protocadherin-psi2	9606
246	0.71	0.71	4.12654727697372	IPI:IPI00005039.1	Gene_Symbol=MTIF2 Translation initiation factor IF-2, mitochondrial precursor	9606	0.766173899173737	0.213126450777054	1.88809823989868	0.530122399330139	0.0514525584876537	1.90522038936615	0.644390344619751	0.0164728332310915	1.2785724401474
247	0.7	0.7	5.47945201396942	IPI:IPI00375578.1	Gene_Symbol=SASS6 Spindle assembly abnormal protein 6 homolog	9606
248	0.7	0.7	4.21052649617195	IPI:IPI00294501.1	Gene_Symbol=DHCR7 7-dehydrocholesterol reductase	9606	0.729485213756561	0.385087460279465	15.9696598052979	0.635952472686768	0.499184340238571	309.952026367188	0.76494961977005	0.605328857898712	117.843299865723
