# Supplementary material for: PGCA: An algorithm to link protein groups created from MS/MS data
Source: PLoS One. 2017 May 31;12(5):e0177569. doi: 10.1371/journal.pone.0177569 (PMC5451011; doi:10.1371/journal.pone.0177569)
Supplement: S3 File — 65 iTRAQ experiments used to process samples from the BiT Heart Cohort. (ZIP) [file pone.0177569.s006.zip › S5DataBiT/BET2247_v339_ProteinSummary.txt]

N	Unused	Total	%Cov	Accession	Name	Species	115:114	PVal 115:114	EF 115:114	116:114	PVal 116:114	EF 116:114	117:114	PVal 117:114	EF 117:114	Biological Processes	Molecular Function	PANTHER ID
1	149.95	149.95	58.8195383548737	IPI:IPI00478003.1	Gene_Symbol=A2M Alpha-2-macroglobulin precursor	9606	1.0871285200119	0.14437398314476	1.11830258369446	1.26428246498108	0.00103407329879701	1.14843237400055	1.23411345481873	0.00332209514454007	1.14917898178101
2	147.56	148.44	53.9564192295074	IPI:IPI00418163.3	Gene_Symbol=C4B C4B1	9606	1.05638492107391	0.910586178302765	6.41805982589722	1.24606084823608	0.786356925964355	21.3424510955811	1.37793326377869	0.534812152385712	6.39918947219849
2	0	148.44	53.9564192295074	IPI:IPI00643525.1	Gene_Symbol=C4A Complement component 4A	9606
3	112.29	112.29	59.3533515930176	IPI:IPI00021885.1	Gene_Symbol=FGA Isoform 1 of Fibrinogen alpha chain precursor	9606	1.34387671947479	1.77596903849775E-09	1.09816038608551	1.5770628452301	1.2120569847264E-13	1.12240278720856	1.62576460838318	6.51332286716322E-14	1.12940561771393
3	0	112.18	75.4658401012421	IPI:IPI00029717.1	Gene_Symbol=FGA Isoform 2 of Fibrinogen alpha chain precursor	9606
4	102.47	102.47	70.2647686004639	IPI:IPI00298497.3	Gene_Symbol=FGB Fibrinogen beta chain precursor	9606	1.21871531009674	1.74796587089077E-05	1.09270548820496	1.49843108654022	1.20984463766738E-11	1.1184788942337	1.56230294704437	1.64855515306581E-13	1.11924731731415
5	93.55	93.55	36.0944211483002	IPI:IPI00414283.5	Gene_Symbol=FN1 fibronectin 1 isoform 4 preproprotein	9606	0.991432368755341	0.922468721866608	1.18878483772278	1.09375047683716	0.313410490751266	1.18944108486176	0.985289335250854	0.87846714258194	1.20868647098541
5	0	91.55	36.5121424198151	IPI:IPI00855777.1	Gene_Symbol=FN1 Isoform 14 of Fibronectin precursor	9606
5	0	91.55	36.0191643238068	IPI:IPI00339228.1	Gene_Symbol=FN1 Isoform 8 of Fibronectin precursor	9606
5	0	91.55	35.1167738437653	IPI:IPI00339223.1	Gene_Symbol=FN1 Isoform 3 of Fibronectin precursor	9606
5	0	91.55	34.6605211496353	IPI:IPI00022418.1	Gene_Symbol=FN1 Isoform 1 of Fibronectin precursor	9606
5	0	91.55	34.2420488595963	IPI:IPI00845263.1	Gene_Symbol=FN1 fibronectin 1 isoform 2 preproprotein	9606
5	0	91.55	37.1323525905609	IPI:IPI00479723.3	Gene_Symbol=FN1 Isoform 10 of Fibronectin precursor	9606
6	86.6	86.6	56.4319252967834	IPI:IPI00017601.1	Gene_Symbol=CP Ceruloplasmin precursor	9606	1.23459327220917	0.00104695884510875	1.13228595256805	1.06264460086823	0.464657634496689	1.17652857303619	1	1	1.17947900295258
7	85.61	85.68	47.3598688840866	IPI:IPI00029739.5	Gene_Symbol=CFH Isoform 1 of Complement factor H precursor	9606	1.08509206771851	0.219160482287407	1.1382143497467	1.12552773952484	0.142379224300385	1.16971492767334	1.15019822120667	0.0839689299464226	1.17016649246216
8	68.54	68.69	28.818616271019	IPI:IPI00032291.2	Gene_Symbol=C5 Complement C5 precursor	9606	1.44791007041931	1.07112864498049E-05	1.16930985450745	1.36867690086365	0.000487118668388575	1.18724405765533	1.2680002450943	0.0155860371887684	1.21066558361053
9	62.17	62.19	52.1505355834961	IPI:IPI00294193.4	Gene_Symbol=ITIH4 Isoform 1 of Inter-alpha-trypsin inhibitor heavy chain H4 precursor	9606	1.41142225265503	0.00133155798539519	1.22503387928009	1.24330031871796	0.117323823273182	1.31608033180237	1.21703684329987	0.229347467422485	1.38342452049255
10	60.16	60.31	62.2559666633606	IPI:IPI00877703.1	Gene_Symbol=FGG 52 kDa protein	9606	1.26143312454224	5.04846648254897E-05	1.11593616008759	1.51852738857269	1.95308962247509E-06	1.18131792545319	1.59831714630127	3.56161905301633E-07	1.1901068687439
10	0	60.3	60.4494392871857	IPI:IPI00877792.1	Gene_Symbol=FGG 50 kDa protein	9606
10	0	59.22	62.9139065742493	IPI:IPI00021891.5	Gene_Symbol=FGG Isoform Gamma-B of Fibrinogen gamma chain precursor	9606
10	0	59.2	61.0983967781067	IPI:IPI00219713.1	Gene_Symbol=FGG Isoform Gamma-A of Fibrinogen gamma chain precursor	9606
11	59.83	59.83	50	IPI:IPI00019580.1	Gene_Symbol=PLG Plasminogen precursor	9606	0.625522315502167	1.03307556855725E-05	1.21706438064575	0.57284677028656	1.28852961633896E-09	1.17188227176666	0.597827255725861	5.48717871140525E-09	1.16724991798401
12	58.55	58.55	44.6335077285767	IPI:IPI00019591.1	Gene_Symbol=CFB Isoform 1 of Complement factor B precursor (Fragment)	9606	1.2142082452774	0.0165577232837677	1.17111003398895	1.03344702720642	0.730925500392914	1.20846498012543	1.02729797363281	0.785626173019409	1.21651935577393
12	0	58.55	42.1465963125229	IPI:IPI00639937.1	Gene_Symbol=CFB B-factor, properdin	9606
13	54.95	54.95	55.5555582046509	IPI:IPI00847635.1	Gene_Symbol=SERPINA3 Isoform 1 of Alpha-1-antichymotrypsin precursor	9606	2.17196416854858	8.88726606367059E-22	1.14267528057098	1.99357342720032	3.21285473184628E-16	1.15768480300903	1.97733664512634	7.93234293354483E-14	1.17512273788452
13	0	54.95	52.4553596973419	IPI:IPI00550991.3	Gene_Symbol=SERPINA3 Alpha-1-antichymotrypsin precursor	9606
14	54.77	54.84	53.3957839012146	IPI:IPI00797833.3	Gene_Symbol=KNG1 Kininogen 1	9606	1.29787063598633	1.57710983330617E-05	1.11941027641296	1.19899559020996	0.0228808391839266	1.16649889945984	1.19198334217072	0.0424164906144142	1.18237555027008
14	0	54.84	53.3957839012146	IPI:IPI00215894.1	Gene_Symbol=KNG1 Isoform LMW of Kininogen-1 precursor	9606
15	54.38	54.38	56.0606062412262	IPI:IPI00022488.1	Gene_Symbol=HPX Hemopexin precursor	9606	0.507723808288574	4.88521576707049E-14	1.17153191566467	0.448838829994202	2.17127896303575E-17	1.17583537101746	0.444574505090714	7.26359405806981E-17	1.18151867389679
16	53.19	53.26	37.7540111541748	IPI:IPI00645038.1	Gene_Symbol=ITIH2 Inter-alpha (Globulin) inhibitor H2	9606	0.867681384086609	0.0456470660865307	1.14929306507111	0.787198722362518	0.03327751532197	1.2458860874176	0.745625615119934	0.0188627559691668	1.27602994441986
16	0	53.26	37.3150110244751	IPI:IPI00305461.2	Gene_Symbol=ITIH2 Inter-alpha-trypsin inhibitor heavy chain H2 precursor	9606
17	50.93	50.93	64.6464645862579	IPI:IPI00304273.2	Gene_Symbol=APOA4 Apolipoprotein A-IV precursor	9606	1.36324977874756	0.000538433028850704	1.1854761838913	1.11806845664978	0.231842637062073	1.20276236534119	0.948764443397522	0.567126631736755	1.20015609264374
18	46.19	46.19	51.7021298408508	IPI:IPI00815926.1	Gene_Symbol=IGHG1 IGHG1 protein	9606	0.27730992436409	0.0700809881091118	4.38451433181763	0.563070237636566	0.0931940674781799	2.12036418914795	0.566047251224518	0.0920193120837212	2.09668922424316
19	44.64	44.65	53.1645596027374	IPI:IPI00742696.2	Gene_Symbol=GC vitamin D-binding protein precursor	9606	0.543429255485535	0.0104133300483227	1.30983591079712	0.551723182201386	0.0429944433271885	1.73059356212616	0.5834841132164	0.0506781451404095	1.72067391872406
20	44.52	44.52	52.3809552192688	IPI:IPI00641737.1	Gene_Symbol=HP Haptoglobin precursor	9606	0.337001115083694	1.10117915220337E-12	1.29302251338959	0.676095306873322	3.13965610985179E-05	1.19319128990173	1.32253730297089	0.0183576103299856	1.2600771188736
21	43.75	43.75	55.0537645816803	IPI:IPI00032179.2	Gene_Symbol=SERPINC1 Antithrombin III variant	9606	0.995171308517456	0.964895367622375	1.24650228023529	0.927265763282776	0.583918273448944	1.31786584854126	0.874340057373047	0.311257541179657	1.30232107639313
22	42.8	42.81	59.6463024616241	IPI:IPI00019568.1	Gene_Symbol=F2 Prothrombin precursor (Fragment)	9606	1.019198179245	0.761663615703583	1.13262856006622	1.00047969818115	0.995373785495758	1.17854619026184	1.14017701148987	0.177102833986282	1.21143460273743
23	40.62	40.68	44.0094888210297	IPI:IPI00296608.6	Gene_Symbol=C7 Complement component C7 precursor	9606	1.90717959403992	9.98900759441312E-07	1.25573670864105	1.67878115177155	0.00048612302634865	1.31840598583221	1.79590368270874	0.000132893925183453	1.32424771785736
24	36.37	36.46	37.7607017755508	IPI:IPI00292530.1	Gene_Symbol=ITIH1 Inter-alpha-trypsin inhibitor heavy chain H1 precursor	9606	0.77472597360611	0.0104977814480662	1.2125449180603	0.738800823688507	0.0101117286831141	1.25525009632111	0.701585412025452	0.00595089374110103	1.2810994386673
25	34.47	34.74	15.1654615998268	IPI:IPI00022229.1	Gene_Symbol=APOB Apolipoprotein B-100 precursor	9606	0.941980421543121	0.685107827186584	1.34699869155884	1.23016619682312	0.23086079955101	1.41307687759399	1.81303513050079	0.00235509173944592	1.44249892234802
26	34.38	34.38	25.4506886005402	IPI:IPI00009920.2	Gene_Symbol=C6 Complement component 6 precursor	9606	0.759256780147552	0.0238301809877157	1.26615262031555	0.717794597148895	0.0220510270446539	1.32328581809998	0.724482774734497	0.00968402158468962	1.26835405826569
27	33.73	33.99	43.5406684875488	IPI:IPI00022434.4	Gene_Symbol=ALB Uncharacterized protein ALB	9606	0.321621060371399	6.71381101824409E-08	1.37734591960907	0.227591380476952	8.95261553779392E-09	1.45029962062836	0.336587637662888	6.33390936854994E-06	1.49915397167206
27	0	33.99	44.0065681934357	IPI:IPI00745872.2	Gene_Symbol=ALB Isoform 1 of Serum albumin precursor	9606
28	33.64	33.65	37.2492849826813	IPI:IPI00798430.1	Gene_Symbol=TF Transferrin variant (Fragment)	9606	0.213034421205521	1.53571100280914E-10	1.38862323760986	0.207340851426125	5.99355398644974E-10	1.4199241399765	0.209676519036293	1.73091307953399E-09	1.44215977191925
28	0	33.65	37.2492849826813	IPI:IPI00022463.1	Gene_Symbol=TF Serotransferrin precursor	9606
29	32.85	32.85	41.9858157634735	IPI:IPI00296165.5	Gene_Symbol=C1R;C17orf13;ACYP1 Complement C1r subcomponent precursor	9606	1.00980424880981	0.906971216201782	1.1856062412262	0.82185161113739	0.095842607319355	1.2629257440567	0.909511387348175	0.34161564707756	1.22299897670746
30	32.04	32.04	47.272726893425	IPI:IPI00745089.2	Gene_Symbol=A1BG alpha 1B-glycoprotein precursor	9606	1.05947685241699	0.499258130788803	1.18528294563293	1.07566714286804	0.507182598114014	1.24429988861084	1.05103194713593	0.586873352527618	1.19988596439362
30	0	32.04	47.272726893425	IPI:IPI00022895.7	Gene_Symbol=A1BG Alpha-1B-glycoprotein precursor	9606
31	31.94	31.94	31.3059031963348	IPI:IPI00022395.1	Gene_Symbol=C9 Complement component C9 precursor	9606	1.15015518665314	0.239449545741081	1.2664088010788	1.0243433713913	0.843238413333893	1.27541375160217	1.04192066192627	0.705113768577576	1.24226009845734
32	31.19	31.25	35.0383639335632	IPI:IPI00026314.1	Gene_Symbol=GSN Isoform 1 of Gelsolin precursor	9606	0.603069603443146	6.11259747529402E-06	1.21621632575989	0.500974595546722	1.65149049280444E-06	1.28256177902222	0.470562517642975	8.384837713038E-08	1.26125848293304
33	30.4	30.4	38.9999985694885	IPI:IPI00291866.5	Gene_Symbol=SERPING1 Plasma protease C1 inhibitor precursor	9606	1.16166734695435	0.145813211798668	1.22568535804749	1.25073766708374	0.0454060547053814	1.24483931064606	1.42106223106384	0.00194728875067085	1.24210929870605
33	0.01	28.41	40.5156522989273	IPI:IPI00879931.1	Gene_Symbol=SERPING1 cDNA FLJ78023, highly similar to Homo sapiens serine (or cysteine) proteinase inhibitor, clade G (C1inhibitor), member 1, (angioedema, hereditary) (SERPING1), mRNA	9606
34	29.6	29.64	29.3823033571243	IPI:IPI00019943.1	Gene_Symbol=AFM Afamin precursor	9606	0.954947769641876	0.688539087772369	1.26008403301239	0.938356995582581	0.656922042369843	1.33358681201935	1.03288173675537	0.762650787830353	1.24041366577148
35	28.11	28.11	31.898906826973	IPI:IPI00297646.4	Gene_Symbol=COL1A1 Collagen alpha-1(I) chain precursor	9606	1.10961973667145	0.516363322734833	1.38532769680023	0.592273712158203	0.00261210254393518	1.38094520568848	0.625944077968597	0.00267988373525441	1.33487832546234
36	27.06	27.16	50.47847032547	IPI:IPI00553177.1	Gene_Symbol=SERPINA1 Isoform 1 of Alpha-1-antitrypsin precursor	9606	0.766154289245605	0.0871804729104042	1.36109459400177	1.64840769767761	0.000380788580514491	1.2838773727417	1.81586503982544	0.000166646088473499	1.31846857070923
37	26.38	26.5	26.1851012706757	IPI:IPI00876950.1	Gene_Symbol=ITIH3 Isoform 2 of Inter-alpha-trypsin inhibitor heavy chain H3 precursor	9606	1.47453773021698	0.0156772397458553	1.36142456531525	1.40867638587952	0.0135083878412843	1.30417215824127	1.70481669902802	1.95607826753985E-05	1.23285436630249
37	0	26.5	26.0674148797989	IPI:IPI00028413.8	Gene_Symbol=ITIH3 Isoform 1 of Inter-alpha-trypsin inhibitor heavy chain H3 precursor	9606
38	26.16	26.16	38.6773556470871	IPI:IPI00879573.1	Gene_Symbol=SERPIND1 Heparin cofactor 2 precursor	9606	0.510221779346466	1.8140571000913E-06	1.25371432304382	0.554511487483978	6.99053941843886E-07	1.20529270172119	0.587263405323029	1.25565611597267E-06	1.1909521818161
38	0	26.16	36.6223901510239	IPI:IPI00292950.4	Gene_Symbol=SERPIND1 Serpin peptidase inhibitor, clade D (Heparin cofactor), member 1	9606
39	26.1	26.1	38.8571441173553	IPI:IPI00022371.1	Gene_Symbol=HRG Histidine-rich glycoprotein precursor	9606	0.908179581165314	0.257626444101334	1.18403887748718	0.779047071933746	0.0149834249168634	1.22036051750183	0.743359863758087	0.00119285006076097	1.18942284584045
40	25.96	25.96	32.419353723526	IPI:IPI00884180.1	Gene_Symbol=IGHM IGHM protein	9606	0.342282593250275	1.5782463378855E-05	1.52113270759583	0.386826694011688	1.11359338461625E-06	1.37864148616791	0.373634576797485	3.02676835417515E-06	1.41782033443451
41	25.88	25.88	40.0000005960464	IPI:IPI00061977.1	Gene_Symbol=IGHV3OR16-13;IGHA1 IGHA1 protein	9606	0.49889925122261			1.47082245349884			1.65602505207062
42	25.86	25.86	44.6028500795364	IPI:IPI00879231.1	Gene_Symbol=SERPINF2 Alpha-2-antiplasmin precursor	9606	0.867620706558228	0.234527736902237	1.26999497413635	0.838643014431	0.209235340356827	1.3231565952301	0.880947470664978	0.375613778829575	1.33385050296783
42	0	25.86	44.2424237728119	IPI:IPI00029863.4	Gene_Symbol=SERPINF2 SERPINF2 protein	9606
43	25.71	25.71	38.0753129720688	IPI:IPI00298971.1	Gene_Symbol=VTN Vitronectin precursor	9606	1.07174158096313	0.432037353515625	1.19068360328674	0.807196199893951	0.0377245545387268	1.22356557846069	0.696066319942474	0.00234615174122155	1.2578456401825
44	25.13	25.13	44.1416889429092	IPI:IPI00022431.1	Gene_Symbol=AHSG Alpha-2-HS-glycoprotein precursor	9606	0.548206865787506	2.83257286355365E-05	1.301433801651	0.528582513332367	4.19279376728809E-06	1.28458070755005	0.553513944149017	1.65805540746078E-05	1.28615438938141
45	25.12	25.12	41.741070151329	IPI:IPI00795633.1	Gene_Symbol=CLU CLU	9606	1.28968513011932	0.0632225051522255	1.30909061431885	1.25066232681274	0.0594245158135891	1.26252150535583	1.27194368839264	0.0918730273842812	1.32588529586792
45	0	25.12	37.3253494501114	IPI:IPI00400826.1	Gene_Symbol=CLU clusterin isoform 1	9606
45	0	25.12	41.6481077671051	IPI:IPI00291262.3	Gene_Symbol=CLU Clusterin precursor	9606
46	24.32	24.32	30.5232554674149	IPI:IPI00017696.1	Gene_Symbol=C1S Complement C1s subcomponent precursor	9606	1.07991075515747	0.581748306751251	1.33368110656738	0.88136887550354	0.443485647439957	1.40297794342041	0.895181715488434	0.555483639240265	1.47290635108948
46	0	22.63	31.8181812763214	IPI:IPI00749179.2	Gene_Symbol=C1S Uncharacterized protein C1S	9606
47	21.36	21.36	36.9072169065475	IPI:IPI00032220.3	Gene_Symbol=AGT Angiotensinogen precursor	9606	0.930741906166077	0.502893149852753	1.24110400676727	0.970514118671417	0.829560875892639	1.32477855682373	0.970302999019623	0.849644362926483	1.37948501110077
48	20.5	20.5	58.793967962265	IPI:IPI00844536.2	Gene_Symbol=RBP4 Uncharacterized protein RBP4	9606	1.51490330696106	0.00788323115557432	1.34943246841431	1.3794903755188	0.047330379486084	1.37395024299622	1.38253104686737	0.0758725628256798	1.43235814571381
48	0	20.5	54.7738671302795	IPI:IPI00480192.1	Gene_Symbol=RBP4 Retinol binding protein 4, plasma	9606
48	0	20.5	49.2537319660187	IPI:IPI00022420.3	Gene_Symbol=RBP4 Plasma retinol-binding protein precursor	9606
49	19.77	19.77	70.6382989883423	IPI:IPI00784985.1	Gene_Symbol=IGK@ IGK@ protein	9606
50	19.21	19.21	50.8547008037567	IPI:IPI00154742.6	Gene_Symbol=IGL@ IGL@ protein	9606	0.329143106937408	0.0974431857466698	8.83081722259521	1.65966105461121	0.172788217663765	5.99730968475342	1.59896636009216	0.180381625890732	5.67732000350952
50	0.09	17.29	59.4017088413239	IPI:IPI00785050.1	Gene_Symbol=- Putative uncharacterized protein	9606
51	18.7	18.75	42.8985506296158	IPI:IPI00298828.3	Gene_Symbol=APOH Beta-2-glycoprotein 1 precursor	9606	0.863284409046173	0.306033253669739	1.33446049690247	0.876610040664673	0.434031069278717	1.40466630458832	0.888725817203522	0.485423982143402	1.40738153457642
52	18.51	18.54	30.2876472473145	IPI:IPI00294395.1	Gene_Symbol=C8B Complement component C8 beta chain precursor	9606	0.632452189922333	0.0180992167443037	1.44053864479065	0.553229331970215	5.23087874171324E-05	1.23492550849915	0.547400057315826	0.0323182754218578	1.72042274475098
53	18.15	18.38	28.457447886467	IPI:IPI00303963.1	Gene_Symbol=C2 Complement C2 precursor (Fragment)	9606	1.26042199134827	0.145689696073532	1.37825572490692	1.14212715625763	0.454607844352722	1.44428193569183	1.16365134716034	0.324341893196106	1.37160193920135
54	18.09	18.09	63.7223958969116	IPI:IPI00021842.1	Gene_Symbol=APOE Apolipoprotein E precursor	9606	1.4343843460083	0.222839832305908	1.84879314899445	2.2883517742157	0.0235820021480322	2.0015013217926	3.82673764228821	0.00340613909065723	2.21423172950745
55	17.69	17.69	32.534247636795	IPI:IPI00011252.1	Gene_Symbol=C8A Complement component C8 alpha chain precursor	9606	0.779818773269653	0.132584989070892	1.3939825296402	0.699426233768463	0.0420404151082039	1.40929365158081	0.690469264984131	0.027304645627737	1.38216865062714
56	16.9	29.04	48.0603456497192	IPI:IPI00426051.3	Gene_Symbol=- Putative uncharacterized protein DKFZp686C15213	9606	0.24542623758316	0.0103298453614116	2.70075702667236	0.440255463123322	0.000624695559963584	1.45231735706329	0.428065866231918	0.000909933471120894	1.50179183483124
57	14.75	14.75	35.3344768285751	IPI:IPI00291867.3	Gene_Symbol=CFI Complement factor I precursor	9606	1.0458277463913	0.701735079288483	1.27278232574463	1	1	1.38758873939514	1.12058055400848	0.439353466033936	1.35119068622589
57	0	12.75	33.1046313047409	IPI:IPI00872555.2	Gene_Symbol=CFI cDNA FLJ76262, highly similar to Homo sapiens I factor (complement) (IF), mRNA	9606
58	14.56	14.56	37.2159093618393	IPI:IPI00022426.1	Gene_Symbol=AMBP AMBP protein precursor	9606	1.1099945306778	0.515039145946503	1.38535404205322	1.01059782505035	0.947241544723511	1.3846253156662	1.08728206157684	0.648295164108276	1.45340406894684
59	14.36	14.36	41.4596259593964	IPI:IPI00220327.3	Gene_Symbol=KRT1 Keratin, type II cytoskeletal 1	9606	1.59906888008118	0.348569095134735	2.96593928337097	1.59558522701263	0.318659245967865	2.7545530796051	0.695880353450775	0.237695395946503	1.92546081542969
60	14.1	14.15	13.0914270877838	IPI:IPI00788786.1	Gene_Symbol=VWF 309 kDa protein	9606	1.98916339874268	0.00228226534090936	1.41641569137573	1.97505760192871	0.0183374602347612	1.69233775138855	2.16717195510864	0.0158837791532278	1.78331851959229
60	0	14.15	11.9800932705402	IPI:IPI00023014.1	Gene_Symbol=VWF von Willebrand factor precursor	9606
61	12.99	13.05	41.3793116807938	IPI:IPI00021428.1	Gene_Symbol=ACTA1 Actin, alpha skeletal muscle	9606	0.581632137298584	0.365232139825821	85.586784362793	0.917887032032013	0.627208590507507	5.16341495513916	0.656357288360596	0.239098653197289	8.24331760406494
61	0	13.05	40.9356713294983	IPI:IPI00878173.1	Gene_Symbol=ACTA1 Actin, alpha 1, skeletal muscle	9606
61	0	12.99	40.318301320076	IPI:IPI00023006.1	Gene_Symbol=ACTC1 Actin, alpha cardiac muscle 1	9606
61	0	12.99	40.318301320076	IPI:IPI00008603.1	Gene_Symbol=ACTA2 Actin, aortic smooth muscle	9606
61	0	11.05	33.9100360870361	IPI:IPI00514530.5	Gene_Symbol=ACTA1 Uncharacterized protein ACTA1	9606
61	0	10.99	36.9680851697922	IPI:IPI00025416.3	Gene_Symbol=ACTG2 Actin, gamma-enteric smooth muscle	9606
62	12.81	12.81	11.7138363420963	IPI:IPI00162735.3	Gene_Symbol=ATRN Isoform 2 of Attractin precursor	9606	0.980019330978394	0.928022086620331	1.62485146522522	0.927421271800995	0.826028943061829	2.10434150695801	1.05233550071716	0.772759318351746	1.47362375259399
62	0	12.81	10.4268722236156	IPI:IPI00027235.1	Gene_Symbol=ATRN Isoform 1 of Attractin precursor	9606
62	0	12.81	10.1107008755207	IPI:IPI00218460.6	Gene_Symbol=ATRN Isoform 3 of Attractin precursor	9606
63	12.38	12.38	39.0134543180466	IPI:IPI00022391.1	Gene_Symbol=APCS Serum amyloid P-component precursor	9606	0.5173100233078	0.0200810804963112	1.7162230014801	0.465892910957336	0.0128087513148785	1.77935814857483	0.453074008226395	0.00657735904678702	1.70783376693726
64	12.28	12.28	32.2485208511353	IPI:IPI00020986.2	Gene_Symbol=LUM Lumican precursor	9606	1.24249422550201	0.131170958280563	1.34045171737671	1.0599113702774	0.672740459442139	1.34331870079041	1.22224497795105	0.226809859275818	1.41203999519348
65	12	12	27.678570151329	IPI:IPI00022389.1	Gene_Symbol=CRP Isoform 1 of C-reactive protein precursor	9606	2.05316424369812	0.0717130228877068	2.21143054962158	1.83923411369324	0.148199558258057	2.36119747161865	2.01837992668152	0.110655598342419	2.43147563934326
66	11.96	12.02	26.6457676887512	IPI:IPI00654888.4	Gene_Symbol=KLKB1 Plasma kallikrein precursor	9606	0.632579624652863	0.00314289866946638	1.31138622760773	0.65519106388092	0.00533956941217184	1.31199967861176	0.710533261299133	0.00436182226985693	1.23689723014832
67	11.71	11.71	29.1866034269333	IPI:IPI00006114.4	Gene_Symbol=SERPINF1 Pigment epithelium-derived factor precursor	9606	1.19761121273041	0.189333498477936	1.32163178920746	1.04630780220032	0.780844390392303	1.40377879142761	1.11396133899689	0.42734432220459	1.32434797286987
68	11.55	11.55	30.0347208976746	IPI:IPI00163207.1	Gene_Symbol=PGLYRP2 Isoform 1 of N-acetylmuramoyl-L-alanine amidase precursor	9606	0.40417218208313	0.0580145269632339	2.58850598335266	0.406261384487152	0.0179437045007944	1.90709614753723	0.264718919992447	0.00942131318151951	2.03165984153748
68	0	11.55	26.4984220266342	IPI:IPI00394992.1	Gene_Symbol=PGLYRP2 Isoform 2 of N-acetylmuramoyl-L-alanine amidase precursor	9606
69	11.41	11.41	42.2535210847855	IPI:IPI00410714.5	Gene_Symbol=HBA2;HBA1 Hemoglobin subunit alpha	9606	0.707070589065552	0.203064441680908	1.79289829730988	0.925792455673218	0.780124664306641	1.8748517036438	1.27275633811951	0.365205973386765	1.80244982242584
69	0	9.41	39.4366204738617	IPI:IPI00853068.1	Gene_Symbol=HBA2;HBA1 Alpha 2 globin variant (Fragment)	9606
70	11.38	11.39	23.4401345252991	IPI:IPI00009865.2	Gene_Symbol=KRT10 Keratin, type I cytoskeletal 10	9606	1.88436770439148	0.0151375718414783	1.58527302742004	1.55322098731995	0.224326491355896	2.21538376808167	0.935239434242249	0.629935920238495	1.38105201721191
71	11.2	11.2	28.7804871797562	IPI:IPI00019581.1	Gene_Symbol=F12 Coagulation factor XII precursor	9606	0.710513830184937	0.190561428666115	1.7147308588028	0.685093343257904	0.140065044164658	1.68462431430817	0.724716186523438	0.123022243380547	1.52641010284424
72	11.19	11.19	44.9438214302063	IPI:IPI00021841.1	Gene_Symbol=APOA1 Apolipoprotein A-I precursor	9606	0.331782609224319	7.43813798180781E-05	1.46472454071045	0.285305291414261	4.42100690634106E-06	1.33778369426727	0.234817683696747	1.50697660501464E-05	1.47777628898621
73	11.05	11.71	51.0869562625885	IPI:IPI00855916.1	Gene_Symbol=- Transthyretin	9606	0.260264903306961	0.00038107973523438	1.84487473964691	0.479313671588898	0.000112759742478374	1.34688067436218	0.446335643529892	0.000456370849860832	1.46309101581573
73	0	11.71	61.224490404129	IPI:IPI00022432.1	Gene_Symbol=TTR Transthyretin precursor	9606
74	10.78	10.78	30.4347813129425	IPI:IPI00293925.2	Gene_Symbol=FCN3 Isoform 1 of Ficolin-3 precursor	9606	1.25298988819122	0.336238384246826	1.63829505443573	1.16475641727448	0.653526842594147	2.07006454467773	1.26255297660828	0.308023720979691	1.61618804931641
75	10.59	10.59	31.8407952785492	IPI:IPI00022429.3	Gene_Symbol=ORM1 Alpha-1-acid glycoprotein 1 precursor	9606	1.26135921478271	0.0724444314837456	1.29336309432983	2.54370784759521	9.88205192697933E-06	1.30782294273376	2.43626308441162	2.37012204706843E-06	1.24672889709473
76	10.53	10.53	22.672064602375	IPI:IPI00011694.1	Gene_Symbol=PRSS1 Trypsin-1 precursor	9606	1.21479451656342	0.304421573877335	1.49250543117523	1.00071489810944	0.996601283550262	1.44114708900452	1.01788544654846	0.934864938259125	1.60204660892487
77	10.24	10.24	23.9754095673561	IPI:IPI00019576.1	Gene_Symbol=F10 Coagulation factor X precursor	9606	1.25263965129852	0.214113280177116	1.47683656215668	1.24140453338623	0.296651721000671	1.57388043403625	1.284783244133	0.24358195066452	1.59274864196777
78	10	10	35.3741496801376	IPI:IPI00654755.3	Gene_Symbol=HBB Hemoglobin subunit beta	9606	0.570160269737244	0.0431666783988476	1.71253252029419	0.802003622055054	0.347860515117645	1.69935762882233	1.60768735408783	0.0365766100585461	1.54288184642792
78	0	8	22.8571429848671	IPI:IPI00884107.1	Gene_Symbol=HBB Beta-globin gene from a thalassemia patient	9606
78	0	8	36.0360354185104	IPI:IPI00796636.9	Gene_Symbol=HBB Mutant beta globin	9606
79	9.53	9.53	61.3861382007599	IPI:IPI00011261.2	Gene_Symbol=C8G Complement component C8 gamma chain precursor	9606	0.888370096683502	0.527080178260803	1.52299857139587	0.842129051685333	0.359655410051346	1.50344336032867	0.899291515350342	0.452787280082703	1.36368048191071
80	9.48	9.48	40.2985066175461	IPI:IPI00023019.1	Gene_Symbol=SHBG Isoform 1 of Sex hormone-binding globulin precursor	9606	1.20025813579559	0.493343263864517	1.81740295886993	1.38198828697205	0.00540999136865139	1.2127046585083	1.23677277565002	0.362287789583206	1.67488217353821
80	0	7.48	42.0138895511627	IPI:IPI00219583.1	Gene_Symbol=SHBG Isoform 2 of Sex hormone-binding globulin precursor	9606
81	9.4	9.4	18.1944444775581	IPI:IPI00873445.1	Gene_Symbol=PROS1 80 kDa protein	9606	1.01033067703247	0.982374668121338	2.89091348648071	1.13189101219177	0.811903476715088	3.27277135848999	1.15920627117157	0.691532671451569	2.32735013961792
81	0	9.34	13.4615391492844	IPI:IPI00294004.1	Gene_Symbol=PROS1 Vitamin K-dependent protein S precursor	9606
81	0	7.47	10.2752290666103	IPI:IPI00878131.1	Gene_Symbol=PROS1 PS24	9606
82	9.03	11.03	26.0240972042084	IPI:IPI00292946.1	Gene_Symbol=SERPINA7 Thyroxine-binding globulin precursor	9606	0.840651094913483	0.420709878206253	1.61604642868042	0.792896807193756	0.0656211003661156	1.28536057472229	0.700510680675507	0.0920054614543915	1.5355886220932
83	9.03	9.03	32.7433615922928	IPI:IPI00026199.1	Gene_Symbol=GPX3 Glutathione peroxidase 3 precursor	9606	1.09692251682281	0.530734121799469	1.40547692775726	1.27471840381622	0.19558584690094	1.49364113807678	1.26159656047821	0.177481308579445	1.44276201725006
84	8.97	8.97	22.8441759943962	IPI:IPI00007240.2	Gene_Symbol=F13B Coagulation factor XIII B chain precursor	9606	0.684111297130585	0.0337726026773453	1.40955293178558	0.595322132110596	0.0616827793419361	1.73312258720398	0.756105065345764	0.102322317659855	1.41584980487823
85	8.87	8.87	25.9953171014786	IPI:IPI00328609.3	Gene_Symbol=SERPINA4 Kallistatin precursor	9606	0.774820148944855	0.422875434160233	2.00685429573059	0.812432825565338	0.236861556768417	1.45443439483643	0.866974472999573	0.358446270227432	1.401939868927
86	8.22	8.31	15.4103845357895	IPI:IPI00021727.1	Gene_Symbol=C4BPA C4b-binding protein alpha chain precursor	9606	0.654268682003021	0.216484874486923	2.12050771713257	0.82123327255249	0.466387063264847	1.85859906673431	0.983319520950317	0.972227215766907	3.10881042480469
87	8.01	8.01	9.54198464751244	IPI:IPI00307446.3	Gene_Symbol=PCDH24 Protocadherin LKC precursor	9606	1.61827576160431	0.104307986795902	1.85115003585815	1.47785568237305	0.0829354673624039	1.58390998840332	1.29464018344879	0.308503478765488	1.76473653316498
88	7.86	7.86	23.2848227024078	IPI:IPI00032311.4	Gene_Symbol=LBP Lipopolysaccharide-binding protein precursor	9606	1.33554542064667	0.214010491967201	1.66445374488831	1.66907596588135	0.0965424850583076	1.89036905765533	1.43807661533356	0.247315108776093	2.00117087364197
89	7.61	7.61	29.5754015445709	IPI:IPI00304962.3	Gene_Symbol=COL1A2 Collagen alpha-2(I) chain precursor	9606	0.909738838672638	0.464348405599594	1.3595427274704	0.740851044654846	0.101759597659111	1.47009432315826	0.844543218612671	0.416379868984222	1.63313519954681
89	0	7.61	27.6517927646637	IPI:IPI00873137.1	Gene_Symbol=COL1A2 130 kDa protein	9606
90	7.27	7.27	38.7931048870087	IPI:IPI00829956.1	Gene_Symbol=- Rheumatoid factor C6 light chain (Fragment)	9606	0.22438471019268	0.168037548661232	20.7458667755127	0.566971957683563	0.07657191157341	2.04939913749695	0.469712018966675	0.191663339734077	5.3361349105835
90	0	7.22	33.8983058929443	IPI:IPI00829912.1	Gene_Symbol=IGKV1-5 Ig kappa chain V-I region HK102 precursor	9606
91	7.13	7.13	28.571429848671	IPI:IPI00643948.2	Gene_Symbol=C1QB Complement component 1, q subcomponent, B chain	9606	0.804949879646301	0.23745508491993	1.48772537708282	0.872752010822296	0.601463973522186	1.80147564411163	0.657252490520477	0.111070476472378	1.72365868091583
91	0	7.13	26.0869562625885	IPI:IPI00477992.1	Gene_Symbol=C1QB complement component 1, q subcomponent, B chain precursor	9606
92	6.66	6.66	13.2394373416901	IPI:IPI00218732.3	Gene_Symbol=PON1 Serum paraoxonase/arylesterase 1	9606	0.682924449443817	0.07787274569273	1.55178618431091	0.637604773044586	0.0310976281762123	1.48152649402618	0.501388072967529	0.00152056594379246	1.35985636711121
93	6.64	6.86	16.7857140302658	IPI:IPI00746623.2	Gene_Symbol=HABP2 Hyaluronan-binding protein 2 precursor	9606	1.22890901565552	0.568185865879059	2.79047465324402	1.18775224685669	0.24908784031868	1.46801805496216	1.14551675319672	0.667566299438477	2.4870970249176
94	6.4	6.4	25.4098355770111	IPI:IPI00020019.1	Gene_Symbol=ADIPOQ Adiponectin precursor	9606	1.80384039878845	0.0241788122802973	1.6511652469635	1.46007144451141	0.194688752293587	1.81146430969238	1.35937285423279	0.423971563577652	2.21661686897278
95	6.3	20.47	20.6249997019768	IPI:IPI00785067.1	Gene_Symbol=IGH@ IGH@ protein	9606	0.771300315856934			1.22745299339294	0.037463553249836	1.1658091545105	0.818896353244781	0.55596536397934	20.6844005584717
95	0	12.47	19.7999998927116	IPI:IPI00423461.3	Gene_Symbol=IGHA2 Putative uncharacterized protein DKFZp686C02220 (Fragment)	9606
96	6.28	6.28	35.6435656547546	IPI:IPI00021856.3	Gene_Symbol=APOC2 Apolipoprotein C-II precursor	9606	1.57551622390747	0.307977378368378	2.80121517181396	2.40485501289368	0.130762070417404	3.48775720596313	6.28647899627686	0.00545414676889777	2.74793982505798
97	6.06	8.67	27.3972600698471	IPI:IPI00872573.1	Gene_Symbol=C1RL 48 kDa protein	9606	1.18355309963226	0.47366726398468	1.80775892734528	0.780298888683319	0.496126562356949	2.51148176193237	0.614789962768555	0.0019836772698909	1.20665764808655
97	0	8.67	27.3972600698471	IPI:IPI00795055.1	Gene_Symbol=C1RL CDNA FLJ14022 fis, clone HEMBA1003538, weakly similar to COMPLEMENT C1R COMPONENT	9606
97	0	8.67	24.6406570076942	IPI:IPI00009793.3	Gene_Symbol=C1RL Complement C1r-like protein	9606
98	6.01	6.01	9.35779809951782	IPI:IPI00738433.1	Gene_Symbol=CPN2 similar to Carboxypeptidase N subunit 2 precursor	9606	0.92333596944809	0.740315020084381	1.86489844322205	0.876602411270142	0.691868424415588	2.35782289505005	1.03025507926941	0.878592789173126	1.66253662109375
98	0	6	7.7064223587513	IPI:IPI00479116.1	Gene_Symbol=CPN2 Carboxypeptidase N subunit 2 precursor	9606
99	6	6.02	21.4559391140938	IPI:IPI00215983.3	Gene_Symbol=CA1 Carbonic anhydrase 1	9606	1.38744759559631	0.0247330795973539	1.25334250926971	1.14932310581207	0.670846402645111	3.3696916103363	1.09522879123688	0.580610811710358	1.82047700881958
99	0	4	16.9230774044991	IPI:IPI00796435.1	Gene_Symbol=CA1 22 kDa protein	9606
100	6	6	20.9999993443489	IPI:IPI00021854.1	Gene_Symbol=APOA2 Apolipoprotein A-II precursor	9606	0.452287554740906	0.0420228280127048	2.06033754348755	0.386822044849396	0.0180185753852129	1.74394309520721	0.524624407291412	0.125390261411667	2.96839952468872
101	5.74	32.13	22.672064602375	IPI:IPI00025426.2	Gene_Symbol=PZP Pregnancy zone protein precursor	9606	0.552052319049835	0.503180623054504	2047.96350097656	0.460779875516891			0.442349046468735
101	0	31.58	24.4479492306709	IPI:IPI00748437.2	Gene_Symbol=PZP Uncharacterized protein PZP	9606
102	5.72	5.72	25.0440925359726	IPI:IPI00645849.1	Gene_Symbol=ECM1 Extracellular matrix protein 1	9606	1.40055537223816	0.373068898916245	3.57415008544922	1.3317563533783	0.331489622592926	2.63734650611877	1.19846045970917	0.673494696617126	4.92645311355591
102	0	5.72	22.037036716938	IPI:IPI00003351.2	Gene_Symbol=ECM1 Extracellular matrix protein 1 precursor	9606
103	5.3	14.04	45.9227472543716	IPI:IPI00815938.1	Gene_Symbol=IGLV3-21 IGLV3-21 protein	9606	0.253676503896713	0.000544432201422751	1.71778953075409	0.479526609182358	0.00493647856637836	1.53772139549255	0.49189555644989	0.00105421151965857	1.3676882982254
103	0.08	10.12	35.6223165988922	IPI:IPI00852577.1	Gene_Symbol=IGLC1 IGLC1 protein	9606
103	0.02	10.31	37.0212763547897	IPI:IPI00745660.2	Gene_Symbol=IGL@ IGL@ protein	9606
103	0	12.9	46.5811967849731	IPI:IPI00719373.1	Gene_Symbol=IGL@ IGL@ protein	9606
103	0	10.29	34.5991551876068	IPI:IPI00784711.1	Gene_Symbol=- Putative uncharacterized protein	9606
103	0	10.28	43.7768250703812	IPI:IPI00829640.1	Gene_Symbol=IGL@ IGL@ protein	9606
103	0	10.28	36.8644058704376	IPI:IPI00785164.1	Gene_Symbol=- Putative uncharacterized protein	9606
103	0	10.28	37.0212763547897	IPI:IPI00784627.1	Gene_Symbol=- Putative uncharacterized protein	9606
103	0	10.04	37.2881352901459	IPI:IPI00784983.1	Gene_Symbol=- Putative uncharacterized protein	9606
103	0	10.04	33.4745764732361	IPI:IPI00784713.1	Gene_Symbol=- Putative uncharacterized protein	9606
103	0	10.04	31.489360332489	IPI:IPI00785079.1	Gene_Symbol=- Putative uncharacterized protein	9606
103	0	10.04	31.6239327192307	IPI:IPI00784589.1	Gene_Symbol=- Putative uncharacterized protein DKFZp781M0386	9606
104	5.15	5.28	31.5436244010925	IPI:IPI00166729.4	Gene_Symbol=AZGP1 alpha-2-glycoprotein 1, zinc	9606	1.46167755126953	0.389151453971863	4.46820878982544	1.91386985778809	0.0299240276217461	1.63942766189575	1.62972164154053	0.133111953735352	2.35035014152527
105	4.91	22.52	34.249472618103	IPI:IPI00550640.2	Gene_Symbol=IGHG4 IGHG4 protein	9606	0.376522451639175	0.00261649372987449	1.66032087802887	0.413150608539581	0.00038316790596582	1.38947522640228	0.422263860702515	0.000953886599745601	1.4534969329834
105	0	22.51	44.5292621850967	IPI:IPI00830132.1	Gene_Symbol=IGHG4 Uncharacterized protein IGHG4 (Fragment)	9606
105	0	22.51	46.7889904975891	IPI:IPI00829814.1	Gene_Symbol=IGHG4 Ig gamma-4 chain C region	9606
105	0	20.51	37.6050412654877	IPI:IPI00784998.1	Gene_Symbol=- Putative uncharacterized protein DKFZp686M24218	9606
106	4.84	4.84	21.9020172953606	IPI:IPI00022417.4	Gene_Symbol=LRG1 Leucine-rich alpha-2-glycoprotein precursor	9606	0.929745495319366	0.693524897098541	1.70561718940735	1.23576164245605	0.504674077033997	2.43798518180847	1.29596471786499	0.549313247203827	3.40863823890686
107	4.77	4.77	5.35714291036129	IPI:IPI00299503.2	Gene_Symbol=GPLD1 Isoform 1 of Phosphatidylinositol-glycan-specific phospholipase D precursor	9606	0.857803225517273	0.0281079895794392	1.08991706371307	0.958288013935089	0.962447106838226	9574.150390625	0.629955053329468	0.282738357782364	16.3437061309814
108	4.68	4.68	14.6938771009445	IPI:IPI00022394.2	Gene_Symbol=C1QC Complement C1q subcomponent subunit C precursor	9606	1.0904256105423	0.613227903842926	1.48806917667389	1.08992278575897	0.665430247783661	1.58973348140717	0.824775874614716	0.374982744455338	1.63555788993835
109	4.53	4.62	43.0769234895706	IPI:IPI00019399.1	Gene_Symbol=SAA4 Serum amyloid A-4 protein precursor	9606	1.54369628429413	0.0237260293215513	1.38310027122498	2.37945771217346	0.0187479127198458	1.80959522724152	4.4682788848877	0.00940528232604265	2.22093057632446
110	4.51	4.51	16.5450125932693	IPI:IPI00847381.1	Gene_Symbol=SEPP1 selenoprotein P isoform 2	9606	0.83600640296936	0.51302307844162	2.65776324272156	0.981487452983856	0.906149625778198	1.82784378528595	0.817564308643341	0.52415943145752	3.10440015792847
110	0	4.51	14.9606302380562	IPI:IPI00029061.2	Gene_Symbol=SEPP1 Selenoprotein P precursor	9606
111	4.44	4.69	24.4541481137276	IPI:IPI00010295.1	Gene_Symbol=CPN1 Carboxypeptidase N catalytic chain precursor	9606	0.785056471824646	0.30017101764679	1.7593891620636	0.726250886917114	0.000284057430690154	1.07735753059387	0.725679278373718	0.134266510605812	1.60813677310944
112	4.4	4.4	33.1250011920929	IPI:IPI00792115.1	Gene_Symbol=CLEC3B Putative uncharacterized protein DKFZp686H17246	9606	0.574949502944946	0.59703254699707	14545.4033203125	0.411622315645218	0.235420718789101	79.192497253418	0.318170249462128	0.272243946790695	758.735534667969
112	0	4	34.375	IPI:IPI00791350.1	Gene_Symbol=CLEC3B 11 kDa protein	9606
112	0	2.4	15.8415839076042	IPI:IPI00009028.1	Gene_Symbol=CLEC3B Tetranectin precursor	9606
113	4.22	4.22	15.897436439991	IPI:IPI00023673.1	Gene_Symbol=LGALS3BP Galectin-3-binding protein precursor	9606	1.53935885429382	0.0397157855331898	1.46428549289703	1.57111072540283	0.139873892068863	2.25962471961975	2.1003315448761	0.0755934566259384	2.5386438369751
114	4.2	4.2	16.939078271389	IPI:IPI00395488.2	Gene_Symbol=VASN Vasorin precursor	9606	1.95280027389526	0.0772235319018364	2.1935133934021	1.60143578052521	0.0950613021850586	1.82296562194824	1.61687397956848	0.170253574848175	2.22274780273438
115	4.18	4.2	11.5702480077744	IPI:IPI00007199.4	Gene_Symbol=SERPINA10 Protein Z-dependent protease inhibitor precursor	9606	1	1	5.26149368286133	1.41513073444366	0.131041258573532	1.82518923282623	1.00551056861877	0.971013009548187	1.77997612953186
116	4.17	42.36	48.7288147211075	IPI:IPI00876888.1	Gene_Symbol=- cDNA FLJ78387	9606	0.170156851410866			0.792411506175995			0.807870507240295
116	0	2.17	21.6000005602837	IPI:IPI00477804.4	Gene_Symbol=- Immunglobulin heavy chain variable region (Fragment)	9606
116	0	2.17	23.4782606363297	IPI:IPI00384404.4	Gene_Symbol=- Rheumatoid factor RF-ET9 (Fragment)	9606
116	0	2.17	11.8518516421318	IPI:IPI00827892.1	Gene_Symbol=- VH87-2 protein (Fragment)	9606
117	4.08	4.08	20.8264470100403	IPI:IPI00020996.3	Gene_Symbol=IGFALS Insulin-like growth factor-binding protein complex acid labile chain precursor	9606	0.51189112663269	0.0943854153156281	2.30618023872375	0.456251174211502	0.0433301851153374	2.11735415458679	0.497888833284378	0.0242555551230907	1.75416898727417
118	4.04	20.16	62.9343628883362	IPI:IPI00844156.2	Gene_Symbol=SERPINC1 SERPINC1 protein	9606	0.868315041065216	0.463541150093079	1.47978270053864	0.82674503326416	0.330825716257095	1.4862254858017	0.747230112552643	0.192049667239189	1.56604981422424
119	4.03	4.03	17.5438597798347	IPI:IPI00387120.1	Gene_Symbol=- Ig kappa chain V-IV region Len	9606	0.379940837621689	0.0813470482826233	3.54766011238098	0.778326809406281	0.556158185005188	4.66231870651245	0.593173742294312	0.00759358331561089	1.21769225597382
119	0	4.05	14.9253726005554	IPI:IPI00386133.1	Gene_Symbol=- Ig kappa chain V-IV region B17 precursor	9606
119	0	4.05	15.0375932455063	IPI:IPI00386132.1	Gene_Symbol=- Ig kappa chain V-IV region JI precursor	9606
119	0	4	8.33333358168602	IPI:IPI00026197.7	Gene_Symbol=IGKV4-1 Similar to Ig kappa chain V-IV region precursor	9606
120	4.02	4.02	18.7408491969109	IPI:IPI00018219.1	Gene_Symbol=TGFBI Transforming growth factor-beta-induced protein ig-h3 precursor	9606	1.48002278804779	0.231781020760536	2.70227909088135	1.16033732891083	0.153803303837776	1.32967865467072	1.12793707847595	0.476265341043472	1.81452012062073
120	0	2.02	21.3942304253578	IPI:IPI00873923.1	Gene_Symbol=TGFBI TGFBI protein	9606
120	0	2.02	22.7272734045982	IPI:IPI00556324.1	Gene_Symbol=TGFBI Transforming growth factor, beta-induced, 68kDa variant (Fragment)	9606
121	4	144.78	53.2110095024109	IPI:IPI00654875.1	Gene_Symbol=C4B Complement C4-B precursor	9606	0.635932803153992	0.0698466897010803	1.65895068645477	0.804401874542236	0.234207719564438	1.51254606246948	0.69609546661377	0.11836039274931	1.63972723484039
121	0	144.78	53.2110095024109	IPI:IPI00032258.4	Gene_Symbol=C4A;C4B Complement C4-A precursor	9606
121	0	148.44	53.9564192295074	IPI:IPI00643525.1	Gene_Symbol=C4A Complement component 4A	9606
122	4	44.65	49.3670880794525	IPI:IPI00555812.4	Gene_Symbol=GC Vitamin D-binding protein precursor	9606	1.09431684017181	0.567079365253448	1.49428033828735	1.01622807979584	0.923406958580017	1.54748463630676	0.989489793777466	0.932444393634796	1.3841381072998
123	4	12.99	35.7333332300186	IPI:IPI00021440.1	Gene_Symbol=ACTG1;PSPHL Actin, cytoplasmic 2	9606	1.82104074954987	0.0963284596800804	3.19403028488159	1.33435201644897	0.477907210588455	30.5404624938965	1.47252595424652	0.226464733481407	6.2141261100769
123	0	12.99	35.7333332300186	IPI:IPI00021439.1	Gene_Symbol=ACTB Actin, cytoplasmic 1	9606
123	0	8.13	37.6712322235107	IPI:IPI00796881.1	Gene_Symbol=ACTG1;PSPHL 16 kDa protein	9606
123	0	8.13	27.7777791023254	IPI:IPI00790339.1	Gene_Symbol=ACTG1;PSPHL 22 kDa protein	9606
123	0	4.86	31.2252968549728	IPI:IPI00794523.2	Gene_Symbol=ACTG1;PSPHL ACTG1 protein	9606
123	0	2.08	13.9130428433418	IPI:IPI00555809.3	Gene_Symbol=- Pseudogene candidate	9606
124	4	4	30.6930691003799	IPI:IPI00868938.1	Gene_Symbol=- Beta-2-microglobulin	9606	1.31495475769043	0.697609186172485	866.842041015625	1.07194292545319	0.920289754867554	1111.12951660156	1.30231773853302	0.741533935070038	2458.62109375
124	0	4	26.0504215955734	IPI:IPI00796379.1	Gene_Symbol=B2M B2M protein	9606
124	0	2	16.9354841113091	IPI:IPI00004656.2	Gene_Symbol=B2M Beta-2-microglobulin	9606
125	4	4	34.9397599697113	IPI:IPI00021855.1	Gene_Symbol=APOC1 Apolipoprotein C-I precursor	9606	1.35529470443726	0.307493031024933	7.58252382278442	2.05560517311096	0.0972294062376022	4.09301805496216	5.21495342254639	0.0119213927537203	1.48141884803772
126	3.92	3.92	9.21985805034637	IPI:IPI00329775.7	Gene_Symbol=CPB2 Isoform 1 of Carboxypeptidase B2 precursor	9606	1.25369393825531	0.650361657142639	4.19497489929199	1.4209086894989	0.466499030590057	3.83327960968018	1.19777798652649	0.485885351896286	2.06364989280701
127	3.83	3.83	10.602094233036	IPI:IPI00004573.2	Gene_Symbol=PIGR Polymeric immunoglobulin receptor precursor	9606	1.2931455373764	0.798714935779572	21685.86328125	2.59807825088501	0.297429144382477	454.702545166016	2.31170320510864	0.258180022239685	96.6852951049805
128	3.8	3.8	19.3724423646927	IPI:IPI00021033.2	Gene_Symbol=COL3A1 Isoform 1 of Collagen alpha-1(III) chain precursor	9606	1.07633590698242	0.798958957195282	2.31988000869751	0.661452174186707	0.0134963756427169	1.28500974178314	0.607677638530731	0.0892530307173729	1.89468562602997
129	3.75	3.75	25.1572340726852	IPI:IPI00178926.2	Gene_Symbol=IGJ immunoglobulin J chain	9606	0.792569041252136	0.392987221479416	2.5245201587677	1.12952899932861	0.638686239719391	2.60234069824219	0.848645389080048	0.322406083345413	1.7193945646286
130	3.72	3.72	12.9699245095253	IPI:IPI00008494.4	Gene_Symbol=ICAM1 Intercellular adhesion molecule 1 precursor	9606	1.52453196048737	0.625309586524963	11.8739204406738	2.2552478313446	0.114649087190628	3.23384189605713	1.72674107551575	0.185847207903862	2.76381516456604
130	0	3.72	11.8749998509884	IPI:IPI00642425.1	Gene_Symbol=ICAM1 Cell surface glycoprotein	9606
130	0	2	7.28476792573929	IPI:IPI00385789.1	Gene_Symbol=- Cell surface glycoprotein (Fragment)	9606
131	3.7	3.7	43.0894315242767	IPI:IPI00816775.1	Gene_Symbol=- F5-20 (Fragment)	9606	0.381257712841034	0.286902874708176	375.599182128906	0.577586054801941	0.443778693675995	343.680694580078	0.562400341033936	0.0492297001183033	1.76231729984283
131	0	41.13	45.6842094659805	IPI:IPI00784842.1	Gene_Symbol=IGHV4-31 Putative uncharacterized protein DKFZp686G11190	9606
132	3.35	3.35	37.8151267766953	IPI:IPI00788210.1	Gene_Symbol=LOC728590 similar to ribosomal protein S27a	9606	3.15673160552979	0.258110910654068	528.053405761719	3.27655434608459	0.256180316209793	612.955749511719	4.22234535217285	0.253514885902405	2207.0947265625
132	0	3.31	50.2183377742767	IPI:IPI00794205.1	Gene_Symbol=- 26 kDa protein	9606
132	0	3.31	33.928570151329	IPI:IPI00418813.2	Gene_Symbol=- CDNA FLJ46113 fis, clone TESTI2036285, highly similar to Rattus norvegicus ubiquitin C	9606
132	0	3.3	51.6339898109436	IPI:IPI00784990.2	Gene_Symbol=UBC;RPS27A;UBB Ubiquitin C splice variant	9606
132	0	3.3	46.9072163105011	IPI:IPI00744274.1	Gene_Symbol=UBC;RPS27A;UBB 44 kDa protein	9606
132	0	3.3	50.7731974124908	IPI:IPI00743650.1	Gene_Symbol=UBC;RPS27A;UBB 44 kDa protein	9606
132	0	3.3	50.7731974124908	IPI:IPI00743241.1	Gene_Symbol=UBC;RPS27A;UBB 44 kDa protein	9606
132	0	3.3	45.5064207315445	IPI:IPI00873444.1	Gene_Symbol=UBC;RPS27A;UBB 79 kDa protein	9606
132	0	3.3	46.2882101535797	IPI:IPI00798155.3	Gene_Symbol=UBC;RPS27A;UBB Ubiquitin C splice variant	9606
132	0	3.3	46.5693444013596	IPI:IPI00798127.1	Gene_Symbol=UBC;RPS27A;UBB ubiquitin C	9606
132	0	3.3	45.5909937620163	IPI:IPI00797482.1	Gene_Symbol=UBC;RPS27A;UBB cDNA FLJ75516, highly similar to Xenopus tropicalis ubiquitin C, mRNA	9606
132	0	3.3	36.526945233345	IPI:IPI00797400.1	Gene_Symbol=UBC;RPS27A;UBB 19 kDa protein	9606
132	0	3.3	43.3121025562286	IPI:IPI00796600.1	Gene_Symbol=UBC;RPS27A;UBB 18 kDa protein	9606
132	0	3.3	35.0993365049362	IPI:IPI00796007.1	Gene_Symbol=UBC;RPS27A;UBB 17 kDa protein	9606
132	0	3.3	41.0810798406601	IPI:IPI00795527.1	Gene_Symbol=UBC;RPS27A;UBB 21 kDa protein	9606
132	0	3.3	40.2116388082504	IPI:IPI00794925.1	Gene_Symbol=UBC;RPS27A;UBB 21 kDa protein	9606
132	0	3.3	33.9743584394455	IPI:IPI00794211.1	Gene_Symbol=UBC;RPS27A;UBB 18 kDa protein	9606
132	0	3.3	44.7058826684952	IPI:IPI00793810.1	Gene_Symbol=UBC;RPS27A;UBB 19 kDa protein	9606
132	0	3.3	47.2131133079529	IPI:IPI00793729.1	Gene_Symbol=UBC;RPS27A;UBB UBC protein	9606
132	0	3.3	34.8623842000961	IPI:IPI00793330.1	Gene_Symbol=UBC;RPS27A;UBB 12 kDa protein	9606
132	0	3.3	43.304842710495	IPI:IPI00792712.1	Gene_Symbol=UBC;RPS27A;UBB 39 kDa protein	9606
132	0	3.3	44.4954127073288	IPI:IPI00790633.1	Gene_Symbol=UBC;RPS27A;UBB 25 kDa protein	9606
132	0	3.3	41.2587404251099	IPI:IPI00789823.1	Gene_Symbol=UBC;RPS27A;UBB 16 kDa protein	9606
132	0	3.3	42.2641515731812	IPI:IPI00789107.1	Gene_Symbol=UBC;RPS27A;UBB 30 kDa protein	9606
132	0	3.3	46.2882101535797	IPI:IPI00719280.2	Gene_Symbol=UBC;RPS27A;UBB ubiquitin B precursor	9606
132	0	3.3	22.4358975887299	IPI:IPI00397808.3	Gene_Symbol=LOC388720 similar to ubiquitin and ribosomal protein S27a precursor	9606
132	0	3.3	23.4375	IPI:IPI00456429.3	Gene_Symbol=UBA52 ubiquitin and ribosomal protein L40 precursor	9606
132	0	3.3	19.2307695746422	IPI:IPI00179330.6	Gene_Symbol=UBC;RPS27A;UBB ubiquitin and ribosomal protein S27a precursor	9606
132	0	2	21.875	IPI:IPI00873004.1	Gene_Symbol=UBA52 11 kDa protein	9606
132	0	2	25.6097555160522	IPI:IPI00792139.1	Gene_Symbol=UBC;RPS27A;UBB 9 kDa protein	9606
132	0	2	22.1052631735802	IPI:IPI00654754.1	Gene_Symbol=UBC;RPS27A;UBB RPS27A protein	9606
132	0	2	23.0769231915474	IPI:IPI00879555.1	Gene_Symbol=- 9 kDa protein	9606
133	3.16	3.16	16.0098522901535	IPI:IPI00007221.1	Gene_Symbol=SERPINA5 Plasma serine protease inhibitor precursor	9606	0.497098118066788	0.28738808631897	8.11527252197266	0.503008961677551	0.184653908014297	4.41340684890747	0.543573498725891	0.308841109275818	6.95485639572144
134	2.89	2.89	7.14285746216774	IPI:IPI00012792.1	Gene_Symbol=CDH5 Cadherin-5 precursor	9606	1.05821228027344	0.802498638629913	9.41695880889893	0.625244736671448	0.479090452194214	267.004272460938	0.605020940303802	0.140492185950279	4.18842792510986
135	2.7	3.4	26.3157904148102	IPI:IPI00552852.2	Gene_Symbol=IGLV3-27 V2-19 protein	9606	1.09289503097534	0.733662486076355	12.6616668701172	1.46240329742432	0.704732060432434	15596.5419921875	1.19843018054962	0.6877081990242	74.1641006469727
135	0.12	2.82	38.3177578449249	IPI:IPI00384399.1	Gene_Symbol=- Myosin-reactive immunoglobulin light chain variable region (Fragment)	9606
136	2.7	2.7	22.4137932062149	IPI:IPI00786926.1	Gene_Symbol=IGHV1-69 Myosin-reactive immunoglobulin heavy chain variable region (Fragment)	9606	0.591388583183289	0.168720126152039	6.11931228637695	1.0096892118454	0.987279951572418	459.912445068359	1.0528050661087	0.24577671289444	1.30441665649414
137	2.68	2.68	18.5483872890472	IPI:IPI00004373.1	Gene_Symbol=MBL2 Mannose-binding protein C precursor	9606	0.96451735496521	0.90013325214386	18.213623046875	0.532068371772766	0.142465397715569	6.20093727111816	0.652088642120361	0.47993004322052	164.117553710938
138	2.53	3.34	8.09315890073776	IPI:IPI00759754.1	Gene_Symbol=TTN Isoform 1 of Titin	9606	1.11637401580811	0.531596779823303	1.43706715106964	1.10289371013641	0.644912362098694	1.54919707775116	1.10356903076172	0.513522982597351	1.36313199996948
138	0	3.34	8.06404799222946	IPI:IPI00759542.1	Gene_Symbol=TTN Isoform 8 of Titin	9606
138	0.01	2.46	8.53821560740471	IPI:IPI00455173.4	Gene_Symbol=TTN Isoform 3 of Titin	9606
138	0.01	2.46	8.47776383161545	IPI:IPI00375499.2	Gene_Symbol=TTN titin isoform novex-2	9606
138	0.01	2.46	8.49876180291176	IPI:IPI00375498.2	Gene_Symbol=TTN titin isoform novex-1	9606
138	0	3.31	8.09445977210999	IPI:IPI00023283.3	Gene_Symbol=TTN Isoform 2 of Titin	9606
138	0	3.26	8.27963501214981	IPI:IPI00759613.1	Gene_Symbol=TTN Isoform 5 of Titin	9606
138	0	2.99	8.08126106858253	IPI:IPI00749039.2	Gene_Symbol=TTN titin isoform N2-A	9606
138	0	2.99	8.0191358923912	IPI:IPI00759637.1	Gene_Symbol=TTN Isoform 4 of Titin	9606
138	0	2.99	7.97858089208603	IPI:IPI00179357.2	Gene_Symbol=TTN Isoform 7 of Titin	9606
138	0	1.69	7.73588567972183	IPI:IPI00412307.8	Gene_Symbol=TTN 2268 kDa protein	9606
139	2.47	4.47	45.8715587854385	IPI:IPI00385254.1	Gene_Symbol=- Ig lambda chain V-I region WAH	9606	0.771297752857208	0.64388507604599	4.23860836029053	0.808329939842224	0.452269971370697	1.95711731910706	0.811889171600342	0.313552796840668	1.61334252357483
139	0.09	14.85	50.8474588394165	IPI:IPI00785200.1	Gene_Symbol=- Putative uncharacterized protein	9606
139	0.02	2.27	35.7142865657806	IPI:IPI00382420.1	Gene_Symbol=- Ig lambda chain V-I region HA	9606
139	0	2.39	65.7407402992249	IPI:IPI00827522.1	Gene_Symbol=IGLV1-44 Anti-streptococcal/anti-myosin immunoglobulin lambda light chain variable region (Fragment)	9606
140	2.45	2.45	33.60655605793	IPI:IPI00006146.4	Gene_Symbol=SAA1;SAA2 serum amyloid A2	9606	1.74889028072357			4.34160470962524			9.36418914794922
140	0	2.44	31.1475396156311	IPI:IPI00552578.2	Gene_Symbol=SAA1;SAA2 Serum amyloid A protein precursor	9606
141	2.37	2.37	19.178082048893	IPI:IPI00032293.1	Gene_Symbol=CST3 Cystatin-C precursor	9606	2.16676473617554			1.4130254983902			2.98340201377869
142	2.33	2.51	7.41869881749153	IPI:IPI00794080.1	Gene_Symbol=- 227 kDa protein	9606	1.31565320491791	0.704745709896088	14.8953294754028	1.13622415065765	0.429008156061172	1.74838519096375	1.08486115932465	0.743310034275055	2.54248833656311
142	0	2.51	7.5257733464241	IPI:IPI00298301.3	Gene_Symbol=MYH3 Myosin-3	9606
142	0.07	2.49	6.85920566320419	IPI:IPI00025879.1	Gene_Symbol=MYH1 Myosin-1	9606
142	0.06	2.47	7.01392441987991	IPI:IPI00001753.1	Gene_Symbol=MYH4 Myosin-4	9606
142	0.02	2.5	7.53742903470993	IPI:IPI00302329.1	Gene_Symbol=MYH8 Myosin-8	9606
142	0.01	3.34	12.6869514584541	IPI:IPI00302328.2	Gene_Symbol=MYH6 myosin heavy chain 6	9606
142	0.01	3.34	11.5523457527161	IPI:IPI00514201.2	Gene_Symbol=MYH6 Myosin-6	9606
142	0.01	2.1	9.33952555060387	IPI:IPI00007858.1	Gene_Symbol=MYH13 Myosin-13	9606
142	0	3.46	11.9379848241806	IPI:IPI00872223.1	Gene_Symbol=MYH7 Rhabdomyosarcoma antigen MU-RMS-40.7A	9606
142	0	3.46	11.9379848241806	IPI:IPI00025880.2	Gene_Symbol=MYH7 Myosin-7	9606
142	0	2.27	5.35806268453598	IPI:IPI00007856.1	Gene_Symbol=MYH2 Myosin-2	9606
142	0	2.27	8.33333358168602	IPI:IPI00555997.1	Gene_Symbol=MYH2 MYH2 protein	9606
142	0	2	11.3636367022991	IPI:IPI00852582.1	Gene_Symbol=- 21 kDa protein	9606
143	2.3	3.94	52.5862097740173	IPI:IPI00549330.4	Gene_Symbol=IGKV3D-15 Myosin-reactive immunoglobulin light chain variable region	9606	0.14920412003994			0.82756108045578			0.700239241123199
144	2.27	3.8	56.9999992847443	IPI:IPI00387116.1	Gene_Symbol=- Ig kappa chain V-III region NG9 precursor (Fragment)	9606
145	2.26	6.26	28.8065850734711	IPI:IPI00218949.1	Gene_Symbol=CFHR2 Isoform Short of Complement factor H-related protein 2 precursor	9606	0.622177600860596	0.130934476852417	3.51787114143372	0.59337705373764	0.0254863742738962	1.30425238609314	0.701743423938751	0.19501581788063	4.15113973617554
145	0	6.26	25.9259253740311	IPI:IPI00006154.1	Gene_Symbol=CFHR2 Isoform Long of Complement factor H-related protein 2 precursor	9606
145	0	12.25	33.030304312706	IPI:IPI00011264.1	Gene_Symbol=CFHR1 Complement factor H-related protein 1 precursor	9606
145	0	10.25	27.575758099556	IPI:IPI00167093.4	Gene_Symbol=CFHR1 complement factor H-related 1	9606
145	0	8.25	29.8892974853516	IPI:IPI00883722.1	Gene_Symbol=CFHR1 FHR-1; complement Factor H-related protein 1	9606
146	2.22	2.22	13.1221726536751	IPI:IPI00844400.1	Gene_Symbol=C1QA 23 kDa protein	9606	0.82551634311676	0.481623291969299	1.98745441436768	0.806813836097717	0.492186516523361	2.20145916938782	0.766835868358612	0.330737948417664	1.94702243804932
146	0	2.22	11.8367336690426	IPI:IPI00022392.1	Gene_Symbol=C1QA Complement C1q subcomponent subunit A precursor	9606
147	2.18	2.18	30.5785119533539	IPI:IPI00743194.2	Gene_Symbol=- Kappa light chain variable region (Fragment)	9606	0.425517350435257	0.140862643718719	11.4982709884644	1.22611558437347	0.441504329442978	8.61127376556396	1.15439760684967	0.638277471065521	17.4184989929199
147	0	16.29	52.0547926425934	IPI:IPI00430808.2	Gene_Symbol=IGKC Immunoblobulin light chain (Fragment)	9606
147	0	16.28	50.4166662693024	IPI:IPI00419424.3	Gene_Symbol=IGKV1-5 IGKV1-5 protein	9606
147	0	16.28	47.6987451314926	IPI:IPI00550731.2	Gene_Symbol=- Putative uncharacterized protein	9606
147	0	12.29	50.627613067627	IPI:IPI00854806.1	Gene_Symbol=IGKV1-5 IGKV1-5 protein	9606
147	0	2.18	16.5289252996445	IPI:IPI00884433.1	Gene_Symbol=- 13 kDa protein	9606
147	0	2.18	16.5289252996445	IPI:IPI00829600.1	Gene_Symbol=- Uncharacterized protein ENSP00000374803	9606
147	0	2.05	21.367521584034	IPI:IPI00743389.1	Gene_Symbol=IGKV1-5 Ig kappa chain V-II region GM607 precursor (Fragment)	9606
147	0	2.05	15.7894730567932	IPI:IPI00384397.1	Gene_Symbol=- Myosin-reactive immunoglobulin light chain variable region (Fragment)	9606
147	0	2.03	21.1864411830902	IPI:IPI00827829.1	Gene_Symbol=- HRV Fab N8-VL (Fragment)	9606
147	0	2.03	22.1238940954208	IPI:IPI00827773.1	Gene_Symbol=- Cold agglutinin FS-1 L-chain (Fragment)	9606
147	0	2.03	22.1238940954208	IPI:IPI00736885.1	Gene_Symbol=LOC440786 Ig kappa chain V-II region TEW	9606
147	0	2	18.5185179114342	IPI:IPI00854709.1	Gene_Symbol=- Uncharacterized protein ENSP00000374799 (Fragment)	9606
147	0	2	16.5289252996445	IPI:IPI00829947.1	Gene_Symbol=- 13 kDa protein	9606
147	0	2	18.8679248094559	IPI:IPI00387111.5	Gene_Symbol=- Uncharacterized protein ENSP00000333154	9606
147	0	2	17.3913046717644	IPI:IPI00387107.3	Gene_Symbol=IGKV2-40 Ig kappa chain V-II region Cum	9606
147	0	2	10.7438012957573	IPI:IPI00829663.1	Gene_Symbol=- Uncharacterized protein ENSP00000374801	9606
148	2.17	2.21	4.4098574668169	IPI:IPI00872922.1	Gene_Symbol=UTP14A Uncharacterized protein UTP14A (Fragment)	9606	0.933282256126404	0.73470151424408	7.25682401657104	1.31507539749146	0.250934928655624	4.25244998931885	1.28836572170258	0.693560540676117	475.068664550781
148	0	2.21	4.4098574668169	IPI:IPI00107113.3	Gene_Symbol=UTP14A Isoform 1 of U3 small nucleolar RNA-associated protein 14 homolog A	9606
149	2.16	41.69	47.6253300905228	IPI:IPI00878609.1	Gene_Symbol=ITIH4 Protein	9606	2.18497514724731	0.018487336114049	1.5900239944458	2.55712056159973	0.132320031523705	5.13823652267456	2.2528510093689	0.101370982825756	3.34164333343506
149	0	31.39	47.9813665151596	IPI:IPI00878152.1	Gene_Symbol=ITIH4 71 kDa protein	9606
150	2.15	27.63	35.7005745172501	IPI:IPI00472345.1	Gene_Symbol=IGHG3 IGHG3 protein	9606	0.149333655834198			0.499866843223572			0.408046066761017
151	2.15	2.15	15.9303888678551	IPI:IPI00003590.2	Gene_Symbol=QSOX1 Isoform 1 of Sulfhydryl oxidase 1 precursor	9606	1.52942788600922	0.277755588293076	3.44881439208984	2.46664237976074	0.0551492981612682	2.59138989448547	1.92153322696686	0.0836459249258041	2.38275551795959
152	2.14	2.18	8.75486359000206	IPI:IPI00291136.4	Gene_Symbol=COL6A1 Collagen alpha-1(VI) chain precursor	9606	1.52605140209198	0.0780130177736282	1.71624565124512	1.38293242454529	0.725462734699249	31.6613368988037	1.45485627651215	0.552057147026062	9.74545955657959
153	2.14	2.15	10.4712039232254	IPI:IPI00163446.3	Gene_Symbol=IGHD IGHD protein	9606	0.400097906589508	0.314488530158997	527.498718261719	0.350106507539749	0.167111665010452	35.9864044189453	0.294737726449966	0.291019111871719	2069.8779296875
153	0.01	2.02	30.2521020174026	IPI:IPI00854743.1	Gene_Symbol=- Uncharacterized protein ENSP00000375034	9606
153	0	40.19	43.8559323549271	IPI:IPI00645363.2	Gene_Symbol=IGHG1 Putative uncharacterized protein DKFZp686P15220	9606
153	0	2	32.2033911943436	IPI:IPI00829601.1	Gene_Symbol=- Similar to Immunglobulin heavy chain variable region	9606
154	2.14	2.14	12.3036652803421	IPI:IPI00743766.2	Gene_Symbol=FETUB Fetuin-B precursor	9606	1.2422901391983	0.658998191356659	104.015968322754	1.35668039321899	0.653785586357117	607.929077148438	1.41729712486267	0.387073338031769	21.8454418182373
154	0	2.14	13.6231884360313	IPI:IPI00552199.3	Gene_Symbol=FETUB GUGU beta form	9606
155	2.13	17.33	49.7854083776474	IPI:IPI00550162.2	Gene_Symbol=IGLV3-25 IGLV3-25 protein	9606	0.50045257806778	0.471729248762131	29.5285320281982	1.16099858283997	0.788451194763184	8.15384769439697	1.01996171474457	0.97098833322525	7.94119358062744
155	0.07	17.28	49.7854083776474	IPI:IPI00829626.1	Gene_Symbol=IGL@ IGL@ protein	9606
155	0.05	2.06	28.0373841524124	IPI:IPI00382440.1	Gene_Symbol=- Ig lambda chain V-IV region Hil	9606
155	0	2.71	23.4782606363297	IPI:IPI00747752.2	Gene_Symbol=- V2-7 protein	9606
156	2.11	4.26	12.147506326437	IPI:IPI00296176.2	Gene_Symbol=F9 Coagulation factor IX precursor	9606	1.37102508544922	0.0647987052798271	1.43844282627106	1.47567296028137	0.240972548723221	2.76084685325623	1.15318918228149	0.350288718938828	1.66099143028259
157	2.1	3.9	33.8983058929443	IPI:IPI00854582.1	Gene_Symbol=- Uncharacterized protein ENSP00000374793	9606	0.363051027059555	0.0254038237035275	2.03087854385376	0.804884493350983	0.649565994739532	5.84220218658447	0.832203686237335	0.316843658685684	1.81742036342621
157	0	17.64	58.8983058929443	IPI:IPI00472961.2	Gene_Symbol=IGKC IGKC protein	9606
157	0	17.63	61.4406764507294	IPI:IPI00784661.1	Gene_Symbol=- Putative uncharacterized protein	9606
157	0	16.29	45.5782324075699	IPI:IPI00807459.1	Gene_Symbol=IGKC IGKC protein	9606
157	0	3.84	37.0370358228683	IPI:IPI00829980.2	Gene_Symbol=- Myosin-reactive immunoglobulin light chain variable region (Fragment)	9606
157	0	3.81	32.4074059724808	IPI:IPI00003469.1	Gene_Symbol=- Ig kappa chain V-I region WEA	9606
157	0	3.4	41.6666656732559	IPI:IPI00398220.1	Gene_Symbol=- Myosin-reactive immunoglobulin light chain variable region (Fragment)	9606
157	0	3.36	33.8983058929443	IPI:IPI00829804.1	Gene_Symbol=- 13 kDa protein	9606
157	0	3.36	37.3831778764725	IPI:IPI00384398.1	Gene_Symbol=- Myosin-reactive immunoglobulin light chain variable region (Fragment)	9606
157	0	3.35	29.6610176563263	IPI:IPI00830122.1	Gene_Symbol=- A30	9606
157	0	3.35	29.6610176563263	IPI:IPI00829699.1	Gene_Symbol=- V(k)3 sequence of NG9 gene from fetal liver DNA precursor	9606
157	0	3.35	29.9145311117172	IPI:IPI00743963.1	Gene_Symbol=IGKC Ig kappa chain V-I region HK101 precursor (Fragment)	9606
157	0	3.27	26.8518507480621	IPI:IPI00387094.1	Gene_Symbol=- Ig kappa chain V-I region Hau	9606
157	0	3.22	33.3333343267441	IPI:IPI00385614.1	Gene_Symbol=- Ig kappa chain V-I region WAT	9606
157	0	3.22	18.604651093483	IPI:IPI00385556.1	Gene_Symbol=- Ig kappa chain V-I region Daudi precursor	9606
157	0	3.22	18.604651093483	IPI:IPI00024134.1	Gene_Symbol=IGKC Ig kappa chain V-I region Walker precursor	9606
157	0	2.05	36.1111104488373	IPI:IPI00387027.1	Gene_Symbol=- Ig kappa chain V-I region Gal	9606
157	0	2.05	38.8888895511627	IPI:IPI00827485.1	Gene_Symbol=- BRE (Fragment)	9606
157	0	2.03	21.2962970137596	IPI:IPI00387022.1	Gene_Symbol=- Ig kappa chain V-I region AG	9606
157	0	2	37.0370358228683	IPI:IPI00387101.1	Gene_Symbol=- Ig kappa chain V-I region Scw	9606
157	0	2	23.1481477618217	IPI:IPI00387100.1	Gene_Symbol=- Ig kappa chain V-I region Roy	9606
157	0	2	21.5517237782478	IPI:IPI00382577.1	Gene_Symbol=- Kappa 1 light chain variable region (Fragment)	9606
157	0	2	16.666667163372	IPI:IPI00387099.1	Gene_Symbol=- Ig kappa chain V-I region Rei	9606
157	0	2	15.2542367577553	IPI:IPI00003111.6	Gene_Symbol=LOC652694 Ig kappa chain V-I region AU	9606
158	2.09	2.12	10.6413997709751	IPI:IPI00294713.4	Gene_Symbol=MASP2 Isoform 1 of Mannan-binding lectin serine protease 2 precursor	9606	1.49278402328491	0.0884841755032539	1.7332718372345	1.82171082496643	0.0410300567746162	1.71517908573151	1.56011426448822	0.303526639938354	4.03205108642578
158	0	2.05	20.207254588604	IPI:IPI00871597.1	Gene_Symbol=MASP2 Uncharacterized protein MASP2 (Fragment)	9606
158	0	2.05	21.081081032753	IPI:IPI00306378.5	Gene_Symbol=MASP2 Isoform 2 of Mannan-binding lectin serine protease 2 precursor	9606
159	2.04	2.04	16.2257492542267	IPI:IPI00796776.1	Gene_Symbol=KRT5 60 kDa protein	9606	2.59879326820374			2.76682162284851			0.773716926574707
159	0	2.04	15.5932202935219	IPI:IPI00009867.3	Gene_Symbol=KRT5 Keratin, type II cytoskeletal 5	9606
159	0	2.04	22.624434530735	IPI:IPI00795197.1	Gene_Symbol=KRT5 24 kDa protein	9606
159	0	2.04	32.2033911943436	IPI:IPI00794362.1	Gene_Symbol=KRT5 Protein	9606
159	0	2.04	26.5306115150452	IPI:IPI00793849.1	Gene_Symbol=KRT5 Protein	9606
160	2.02	2.02	3.86363640427589	IPI:IPI00022331.1	Gene_Symbol=LCAT Phosphatidylcholine-sterol acyltransferase precursor	9606	0.766418695449829	0.0459310859441757	1.27672123908997	1.53729951381683	0.48983970284462	198.789215087891	1.40181040763855	0.513015806674957	87.4276580810547
161	2.01	17.65	59.7457647323608	IPI:IPI00827488.1	Gene_Symbol=IGKC IGKC protein	9606	0.00382038811221719			0.269825220108032			0.412812888622284
161	0	3.36	33.8983058929443	IPI:IPI00829873.1	Gene_Symbol=- 13 kDa protein	9606
162	2.01	2.45	4.7671839594841	IPI:IPI00550528.2	Gene_Symbol=RALGDS RALGDS protein	9606	0.799235761165619	0.596660673618317	4.69704008102417	0.945061147212982	0.930107057094574	11.6333637237549	1.02806985378265	0.88432240486145	2.06114721298218
162	0	2.45	4.70459535717964	IPI:IPI00290395.1	Gene_Symbol=RALGDS Ral guanine nucleotide dissociation stimulator	9606
163	2.01	2.12	11.9359530508518	IPI:IPI00873442.1	Gene_Symbol=THOP1 THOP1 protein	9606	0.709508001804352			0.215558648109436			0.846895754337311
163	0	2.12	9.86937582492828	IPI:IPI00549189.4	Gene_Symbol=THOP1 Thimet oligopeptidase	9606
164	2.01	2.01	20.3517585992813	IPI:IPI00514475.4	Gene_Symbol=APOL1 Isoform 1 of Apolipoprotein-L1 precursor	9606	0.22837994992733			0.543662369251251			0.488362371921539
164	0	2.01	19.5652171969414	IPI:IPI00186903.3	Gene_Symbol=APOL1 Isoform 2 of Apolipoprotein-L1 precursor	9606
164	0	2	17.2323763370514	IPI:IPI00852826.2	Gene_Symbol=APOL1 42 kDa protein	9606
165	2	42.18	48.6140727996826	IPI:IPI00448938.1	Gene_Symbol=IGHG1 IGHG1 protein	9606	0.166098669171333			0.592614531517029			0.44634547829628
165	0	31.65	36.1003875732422	IPI:IPI00418153.1	Gene_Symbol=IGHM Putative uncharacterized protein DKFZp686I15212	9606
165	0	4	9.4488188624382	IPI:IPI00827627.1	Gene_Symbol=- Vh1-D-J3-region (Fragment)	9606
166	2	17.61	58.0508470535278	IPI:IPI00430847.1	Gene_Symbol=IGKC IGKC protein	9606	0.173889711499214	0.16065613925457	308.387634277344	0.412162691354752	0.232115805149078	73.5750274658203	0.493252992630005	0.246295586228371	38.801700592041
166	0	3.36	33.8983058929443	IPI:IPI00829650.1	Gene_Symbol=- Similar to Ig kappa chain V-I region HK101 precursor	9606
166	0	3.22	22.2222223877907	IPI:IPI00003470.1	Gene_Symbol=- Ig kappa chain V-I region Wes	9606
167	2	5.24	43.5897439718246	IPI:IPI00830035.1	Gene_Symbol=- Similar to Anti-streptococcal/anti-myosin immunoglobulin kappa light chain variable region	9606	0.345647245645523			0.634004533290863			0.988440155982971
168	2	3.25	26.8518507480621	IPI:IPI00385555.1	Gene_Symbol=- Ig kappa chain V-I region BAN	9606	0.172848269343376			0.516321361064911			0.312792539596558
168	0	3.22	33.0508470535278	IPI:IPI00829836.1	Gene_Symbol=- Uncharacterized protein ENSP00000374797	9606
169	2	2.54	20.8955228328705	IPI:IPI00020091.1	Gene_Symbol=ORM2 Alpha-1-acid glycoprotein 2 precursor	9606	1.31679379940033			2.66910338401794			1.81592452526093
170	2	2.09	9.31676998734474	IPI:IPI00332192.4	Gene_Symbol=IL25 Isoform 2 of Interleukin-25 precursor	9606	1.48613440990448	0.0770973265171051	1.60961508750916	1.61397516727448	0.0797795578837395	1.79305064678192	1.80621027946472	0.17359633743763	2.88216757774353
170	0	2.09	8.47457647323608	IPI:IPI00009731.1	Gene_Symbol=IL25 Isoform 1 of Interleukin-25 precursor	9606
171	2	2.08	4.87465187907219	IPI:IPI00873208.2	Gene_Symbol=ASXL2 154 kDa protein	9606	0.980763673782349			0.79513555765152			0.578436076641083
171	0	2.08	4.04181182384491	IPI:IPI00419431.5	Gene_Symbol=ASXL2 Isoform 1 of Putative Polycomb group protein ASXL2	9606
171	0	2.08	5.99128529429436	IPI:IPI00384569.2	Gene_Symbol=ASXL2 Isoform 2 of Putative Polycomb group protein ASXL2	9606
171	0	2.02	3.02491094917059	IPI:IPI00853376.1	Gene_Symbol=ASXL3 additional sex combs like 3	9606
171	0	2	5.59895820915699	IPI:IPI00553060.3	Gene_Symbol=ASXL1 Polycomb group protein	9606
171	0	2	5.58079183101654	IPI:IPI00473037.3	Gene_Symbol=ASXL1 Uncharacterized protein ASXL1	9606
171	0	2	5.58079183101654	IPI:IPI00217537.2	Gene_Symbol=ASXL1 Isoform 1 of Putative Polycomb group protein ASXL1	9606
172	2	2.02	8.57142880558968	IPI:IPI00796633.1	Gene_Symbol=TPI1 22 kDa protein	9606	9999			9999			9999
172	0	2.02	6.29370659589767	IPI:IPI00465028.7	Gene_Symbol=TPI1 Isoform 1 of Triosephosphate isomerase	9606
173	2	2.01	9.33014377951622	IPI:IPI00796333.1	Gene_Symbol=ALDOA 45 kDa protein	9606	0.946885287761688			0.831224799156189			0.694271445274353
173	0	2.01	10.7142858207226	IPI:IPI00465439.5	Gene_Symbol=ALDOA Fructose-bisphosphate aldolase A	9606
174	2	2	6.25889077782631	IPI:IPI00296534.1	Gene_Symbol=FBLN1 Isoform D of Fibulin-1 precursor	9606	0.72799688577652			0.540863513946533			0.62931615114212
174	0	2	4.97866272926331	IPI:IPI00218803.2	Gene_Symbol=FBLN1 Isoform B of Fibulin-1 precursor	9606
174	0	2	2.99500823020935	IPI:IPI00413623.2	Gene_Symbol=FBLN1 fibulin 1 isoform B precursor	9606
174	0	2	3.18021215498447	IPI:IPI00333852.1	Gene_Symbol=FBLN1 Isoform A of Fibulin-1 precursor	9606
174	0	2	2.6354318484664	IPI:IPI00296537.3	Gene_Symbol=FBLN1 Isoform C of Fibulin-1 precursor	9606
175	2	2	16.5384620428085	IPI:IPI00165972.3	Gene_Symbol=CFD Complement factor D preproprotein	9606	1.9355103969574			1.44416081905365			1.51454567909241
176	2	2	4.79616299271584	IPI:IPI00299158.1	Gene_Symbol=PVR Isoform Alpha of Poliovirus receptor precursor	9606	4.3774151802063			4.82877826690674			3.59962296485901
176	0	2	5.1020409911871	IPI:IPI00219427.1	Gene_Symbol=PVR Isoform Delta of Poliovirus receptor precursor	9606
176	0	2	5.49450553953648	IPI:IPI00219426.1	Gene_Symbol=PVR Isoform Gamma of Poliovirus receptor precursor	9606
176	0	2	5.37634417414665	IPI:IPI00219425.3	Gene_Symbol=PVR Isoform Beta of Poliovirus receptor precursor	9606
177	2	2	11.6666667163372	IPI:IPI00027827.2	Gene_Symbol=SOD3 Extracellular superoxide dismutase [Cu-Zn] precursor	9606	1.1213344335556			0.868744313716888			0.618668258190155
178	2	2	19.1919192671776	IPI:IPI00027350.3	Gene_Symbol=PRDX2 Peroxiredoxin-2	9606	1.16268289089203			1.37921750545502			1.19807112216949
178	0	2	13.2352948188782	IPI:IPI00794777.1	Gene_Symbol=PRDX2 Uncharacterized protein PRDX2	9606
179	2	2	13.6752143502235	IPI:IPI00657670.1	Gene_Symbol=- 13 kDa protein	9606	1.01897203922272			4.52870893478394			10.3955364227295
179	0	2	16.1616161465645	IPI:IPI00021857.1	Gene_Symbol=APOC3 Apolipoprotein C-III precursor	9606
180	1.85	2.7	5.37136234343052	IPI:IPI00239406.2	Gene_Symbol=SYNE2 Isoform 2 of Nesprin-2	9606	0.557714462280273	0.623679757118225	63185.52734375	0.34535738825798	0.50281834602356	829727.4375	0.290432572364807	0.403464138507843	103232.71875
180	0	2.7	5.38852587342262	IPI:IPI00239405.4	Gene_Symbol=SYNE2 Isoform 1 of Nesprin-2	9606
180	0	2.55	6.48516342043877	IPI:IPI00412276.1	Gene_Symbol=SYNE2 Isoform 6 of Nesprin-2	9606
180	0	2.55	6.48318007588387	IPI:IPI00239413.4	Gene_Symbol=SYNE2 Isoform 7 of Nesprin-2	9606
181	1.79	1.96	12.5	IPI:IPI00640599.1	Gene_Symbol=PLXDC2 Isoform 3 of Plexin domain-containing protein 2 precursor	9606	1.13014245033264	0.850537776947021	664.563903808594	1.91281402111053	0.425617933273315	671.493225097656	1.28020095825195	0.73189789056778	1104.16821289063
181	0	1.96	10.2083332836628	IPI:IPI00073777.1	Gene_Symbol=PLXDC2 Isoform 2 of Plexin domain-containing protein 2 precursor	9606
181	0	1.96	9.26275998353958	IPI:IPI00044369.2	Gene_Symbol=PLXDC2 Isoform 1 of Plexin domain-containing protein 2 precursor	9606
182	1.71	1.72	6.94500207901001	IPI:IPI00289819.4	Gene_Symbol=IGF2R Cation-independent mannose-6-phosphate receptor precursor	9606	1.62175822257996	0.0944216325879097	1.9919331073761	1.97536253929138	0.0832764506340027	2.46627497673035	1.55121028423309	0.365449577569962	5.08887481689453
183	1.7	23.86	37.0741486549377	IPI:IPI00166866.3	Gene_Symbol=IGHV3OR16-13;IGHA1 IGHA1 protein	9606	0.594017267227173			0.838583946228027			0.725754022598267
183	0	3.7	46.428570151329	IPI:IPI00007899.4	Gene_Symbol=- Single chain Fv (Fragment)	9606
183	0	1.7	35.0427359342575	IPI:IPI00854667.1	Gene_Symbol=- Uncharacterized protein ENSP00000375015	9606
184	1.7	2.86	11.8918918073177	IPI:IPI00646639.1	Gene_Symbol=RABGAP1L RAB GTPase activating protein 1-like	9606	1.33883857727051			0.975496888160706			1.01522266864777
184	0	2.86	11.6710878908634	IPI:IPI00641910.1	Gene_Symbol=RABGAP1L IDN4-GGTR6 protein	9606
184	0	2.86	11.6402119398117	IPI:IPI00465119.1	Gene_Symbol=RABGAP1L IDN4-GGTR8 protein	9606
184	0	2.86	12.2905030846596	IPI:IPI00006648.4	Gene_Symbol=RABGAP1L IDN4-GGTR14 protein	9606
184	0	2.86	10.9375	IPI:IPI00383812.1	Gene_Symbol=RABGAP1L IDN4-GGTR7 protein	9606
185	1.7	1.78	10.7551492750645	IPI:IPI00166764.4	Gene_Symbol=CPA6 Isoform 1 of Carboxypeptidase A6 precursor	9606	1.77417576313019	0.517632186412811	2208.21533203125	1.77417051792145	0.165420860052109	6.93566417694092	1.39696991443634	0.374505311250687	17.0038719177246
185	0	1.78	12.06349208951	IPI:IPI00386667.2	Gene_Symbol=CPA6 Isoform 2 of Carboxypeptidase A6 precursor	9606
186	1.7	1.7	7.30223134160042	IPI:IPI00643034.2	Gene_Symbol=PLTP Isoform 1 of Phospholipid transfer protein precursor	9606	1.29652452468872			0.767968833446503			0.997240781784058
186	0	1.7	8.88888910412788	IPI:IPI00022733.3	Gene_Symbol=PLTP 45 kDa protein	9606
186	0	1.7	5.44217675924301	IPI:IPI00217778.1	Gene_Symbol=PLTP Isoform 2 of Phospholipid transfer protein precursor	9606
187	1.64	1.76	5.74506297707558	IPI:IPI00001790.5	Gene_Symbol=KIAA1450 hypothetical protein LOC57600	9606	1.03456723690033	0.351816684007645	1.30512642860413	0.954609394073486	0.908615410327911	59.3528327941895	0.966754972934723	0.777804672718048	3.25584650039673
188	1.61	8.04	52.8301894664764	IPI:IPI00642632.1	Gene_Symbol=- C7 protein	9606	0.342885941267014			0.971918523311615			1.00560104846954
189	1.54	1.54	14.8550719022751	IPI:IPI00879328.1	Gene_Symbol=CTSD 30 kDa protein	9606	0.817810714244843			0.566362380981445			1.50560069084167
189	0	1.54	9.95145663619041	IPI:IPI00011229.1	Gene_Symbol=CTSD Cathepsin D precursor	9606
189	0	1.54	10.3678926825523	IPI:IPI00852597.1	Gene_Symbol=CTSD 33 kDa protein	9606
189	0	1.52	5.01319244503975	IPI:IPI00853455.1	Gene_Symbol=CTSD Protein	9606
190	1.41	1.41	7.43362829089165	IPI:IPI00873854.1	Gene_Symbol=MSTP9 64 kDa protein	9606	3.9631175994873			3.98166155815125			5.14630126953125
190	0	1.41	7.76014104485512	IPI:IPI00384647.1	Gene_Symbol=MST1 Hepatocyte growth factor-like protein homolog	9606
190	0	1.4	6.32911399006844	IPI:IPI00292218.4	Gene_Symbol=MST1 Hepatocyte growth factor-like protein precursor	9606
191	1.4	1.41	1.58678758889437	IPI:IPI00853158.2	Gene_Symbol=PRUNE2 prune homolog 2 isoform 1	9606	1.24971783161163			1.2130274772644			0.92709344625473
191	0	1.41	2.73972600698471	IPI:IPI00877720.1	Gene_Symbol=PRUNE2 Prune homolog 2	9606
191	0	1.41	4.02684547007084	IPI:IPI00607780.2	Gene_Symbol=PRUNE2 Isoform 2 of Prune homolog 2	9606
191	0	1.41	4.63320463895798	IPI:IPI00103056.5	Gene_Symbol=PRUNE2 Isoform 1 of Prune homolog 2	9606
192	1.4	1.4	12.2666656970978	IPI:IPI00029260.2	Gene_Symbol=CD14 Monocyte differentiation antigen CD14 precursor	9606	0.547871530056			0.747144401073456			1.21670305728912
193	1.38	1.46	5.23589253425598	IPI:IPI00242956.4	Gene_Symbol=FCGBP IgGFc-binding protein precursor	9606	0.789177060127258	0.381776183843613	7.82052707672119	0.998127162456512	0.995291173458099	3.35958933830261	0.803722858428955	0.52358865737915	3.4108030796051
193	0	1.46	5.34201972186565	IPI:IPI00788189.1	Gene_Symbol=FCGBP similar to Fc fragment of IgG binding protein	9606
194	1.36	1.36	10.1092897355556	IPI:IPI00884176.1	Gene_Symbol=F13A1 coagulation factor XIII A1 subunit precursor	9606	1.70750105381012	0.295150935649872	29.9291877746582	1.38986146450043	0.0127304336056113	1.08725428581238	1.45383191108704	0.164417326450348	3.51137733459473
194	0	1.36	10.1092897355556	IPI:IPI00297550.8	Gene_Symbol=F13A1 Coagulation factor XIII A chain precursor	9606
195	1.34	1.62	6.24360293149948	IPI:IPI00852880.1	Gene_Symbol=SYNPO2L synaptopodin 2-like isoform a	9606	0.25441712141037			1.53320741653442			0.954699814319611
195	0	1.62	6.24360293149948	IPI:IPI00456601.1	Gene_Symbol=SYNPO2L Isoform 1 of Synaptopodin 2-like protein	9606
195	0	1.62	7.43691921234131	IPI:IPI00016425.5	Gene_Symbol=SYNPO2L Isoform 2 of Synaptopodin 2-like protein	9606
196	1.32	1.33	10.989011079073	IPI:IPI00397191.3	Gene_Symbol=LOC650157 similar to peptidylprolyl isomerase A isoform 1	9606	3.12513256072998			2.5880491733551			3.76910853385925
196	0	1.33	15.85903018713	IPI:IPI00374732.4	Gene_Symbol=PPIAP19 similar to peptidylprolyl isomerase A isoform 1	9606
196	0	1.33	20.8092480897903	IPI:IPI00073603.3	Gene_Symbol=RP11-431O22.2 Peptidyl-prolyl cis-trans isomerase	9606
197	1.31	1.56	8.39506164193153	IPI:IPI00021353.3	Gene_Symbol=SAG S-arrestin	9606	0.181878596544266			0.105189323425293			0.223223641514778
198	1.27	1.27	7.0422537624836	IPI:IPI00872216.1	Gene_Symbol=MTMR11 Uncharacterized protein MTMR11 (Fragment)	9606	0.506769120693207			1.30551826953888			1.09667646884918
198	0	1.27	7.03125	IPI:IPI00376863.4	Gene_Symbol=MTMR11 Myotubularin related protein 11	9606
199	1.25	7.25	50.4201710224152	IPI:IPI00879329.1	Gene_Symbol=IGKV3-20 Anti-(ED-B) scFV (Fragment)	9606	0.527340292930603			0.98203182220459			0.835804879665375
200	1.24	1.24	8.01603198051453	IPI:IPI00607565.1	Gene_Symbol=SLC2A11 Em:AP000350.2 protein	9606	3.37468910217285	0.00867530796676874	1.23443281650543	3.00935077667236	0.10870286822319	11.1757946014404	2.71819448471069	0.161357119679451	26.8731594085693
201	1.22	1.73	2.15053763240576	IPI:IPI00796771.1	Gene_Symbol=SLC26A6 CDNA FLJ31675 fis, clone NT2RI2005087, highly similar to Homo sapiens putative anion transporter 1 mRNA	9606	2.86848187446594			3.1064305305481			3.24820375442505
201	0	1.73	1.84696577489376	IPI:IPI00748085.1	Gene_Symbol=SLC26A6 solute carrier family 26, member 6 isoform 2	9606
201	0	1.73	1.89189184457064	IPI:IPI00218923.1	Gene_Symbol=SLC26A6 Isoform 2 of Solute carrier family 26 member 6	9606
201	0	1.73	1.84453222900629	IPI:IPI00107312.1	Gene_Symbol=SLC26A6 Isoform 1 of Solute carrier family 26 member 6	9606
202	1.22	1.22	28.2258063554764	IPI:IPI00855835.1	Gene_Symbol=- Insulin-like growth factor binding protein 3 isoform b	9606	0.735727906227112			0.59587949514389			0.778656184673309
203	1.2	1.24	4.01119403541088	IPI:IPI00024279.4	Gene_Symbol=HEATR1 HEAT repeat-containing protein 1	9606
204	1.18	1.23	3.91722097992897	IPI:IPI00792333.2	Gene_Symbol=IBTK Isoform 1 of Inhibitor of Bruton tyrosine kinase	9606
205	1.17	1.17	7.71909430623055	IPI:IPI00873067.1	Gene_Symbol=TNRC6B Isoform 1 of Trinucleotide repeat-containing gene 6B protein	9606	1.05615043640137	0.860456764698029	22.5534858703613	0.900680959224701	0.6253941655159	7.32878255844116	0.982882499694824	0.919761955738068	5.64828968048096
205	0	1.17	7.56111443042755	IPI:IPI00385511.5	Gene_Symbol=TNRC6B Uncharacterized protein TNRC6B	9606
206	1.15	1.23	8.8176354765892	IPI:IPI00017870.1	Gene_Symbol=- Keratin-8-like protein 1	9606
207	1.06	4.59	52.5862097740173	IPI:IPI00784430.3	Gene_Symbol=IGKV3D-11 Similar to Ig kappa chain V-III region VG precursor	9606	0.297741800546646			0.87580806016922	0.252050220966339	2.02239632606506	0.764840006828308	0.472083657979965	22.6456260681152
208	1.06	2.79	10.6753811240196	IPI:IPI00759546.2	Gene_Symbol=MLLT4 Isoform 5 of Afadin	9606	0.385399580001831			0.551670253276825			0.348383039236069
209	1.05	2.73	8.71794894337654	IPI:IPI00172480.5	Gene_Symbol=WDR35 Isoform 2 of WD repeat-containing protein 35	9606
209	0	2.73	8.63674879074097	IPI:IPI00165984.4	Gene_Symbol=WDR35 Isoform 1 of WD repeat-containing protein 35	9606
210	1.05	1.46	6.09303340315819	IPI:IPI00795015.2	Gene_Symbol=SACS Isoform 1 of Sacsin	9606	0.697395980358124			0.371177226305008			0.665226340293884
210	0	1.46	6.29512667655945	IPI:IPI00784002.2	Gene_Symbol=SACS Isoform 2 of Sacsin	9606
211	1.05	1.18	16.666667163372	IPI:IPI00790598.1	Gene_Symbol=- Conserved hypothetical protein	9606
212	1.02	2.03	10.1063832640648	IPI:IPI00300725.7	Gene_Symbol=KRT6A Keratin, type II cytoskeletal 6A	9606
213	1.02	1.24	24.4215935468674	IPI:IPI00307659.2	Gene_Symbol=CBX8 Chromobox protein homolog 8	9606
214	1.01	2.31	8.64072740077972	IPI:IPI00003515.1	Gene_Symbol=TRIP11 Thyroid receptor-interacting protein 11	9606
215	1	6	33.8983058929443	IPI:IPI00829979.1	Gene_Symbol=- Uncharacterized protein ENSP00000375008	9606
216	1	1	7.93950855731964	IPI:IPI00002251.1	Gene_Symbol=PDP2 [Pyruvate dehydrogenase [lipoamide]]-phosphatase 2, mitochondrial precursor	9606
217	0.98	1.53	3.24543602764606	IPI:IPI00873681.2	Gene_Symbol=AKT3 57 kDa protein	9606
217	0	1.53	3.15581858158112	IPI:IPI00872713.1	Gene_Symbol=AKT3 59 kDa protein	9606
218	0.97	0.97	12.7868846058846	IPI:IPI00418614.2	Gene_Symbol=- 67 kDa protein	9606	1.70727038383484	0.0387127362191677	1.59443533420563	1.55104410648346	0.123712457716465	2.08397388458252	0.936461687088013	0.796463012695313	2.61382007598877
219	0.96	0.96	12.5770658254623	IPI:IPI00853064.1	Gene_Symbol=MICAL3 91 kDa protein	9606	1.39979326725006			1.1838036775589			1.44818413257599
219	0	0.96	10.7594937086105	IPI:IPI00480203.3	Gene_Symbol=MICAL3 Isoform 2 of Protein MICAL-3	9606
219	0	0.96	10.4508198797703	IPI:IPI00177937.5	Gene_Symbol=MICAL3 Isoform 1 of Protein MICAL-3	9606
220	0.91	1.02	8.18713456392288	IPI:IPI00873123.1	Gene_Symbol=NEB nebulin	9606	1.13398897647858	0.495472341775894	1.52824890613556	1.2554646730423	0.270383358001709	1.58185386657715	1.44385993480682	0.298724710941315	2.20387291908264
221	0.86	1.3	2.63371150940657	IPI:IPI00008868.3	Gene_Symbol=MAP1B Microtubule-associated protein 1B	9606
222	0.86	0.86	3.48432064056396	IPI:IPI00479471.2	Gene_Symbol=SPATA13 Spermatogenesis associated 13	9606	1.27123045921326	0.33357560634613	2.26351952552795	1.74458849430084	0.0624317638576031	1.874143242836	1.47356653213501	0.115834847092628	1.8650313615799
222	0	0.86	3.0674846842885	IPI:IPI00043546.5	Gene_Symbol=SPATA13 Spermatogenesis-associated protein 13	9606
223	0.85	0.85	2.75952685624361	IPI:IPI00293921.3	Gene_Symbol=TOPBP1 DNA topoisomerase 2-binding protein 1	9606	0.127736240625381			0.930831015110016			1.54572510719299
224	0.82	1.05	11.3995492458344	IPI:IPI00218326.1	Gene_Symbol=SP100 Isoform Sp100-C of Nuclear autoantigen Sp-100	9606	1.19504857063293			0.883781909942627			1.15864419937134
225	0.82	0.83	5.0171036273241	IPI:IPI00472426.5	Gene_Symbol=ZNF780B Zinc finger protein 780B	9606	1.07743418216705			0.472688466310501			0.400873512029648
226	0.82	0.82	5.6886225938797	IPI:IPI00744498.2	Gene_Symbol=LASS5 Uncharacterized protein LASS5	9606	0.770183503627777	0.743410289287567	2395.27026367188	0.818238794803619	0.721228957176209	231.32145690918	0.682451844215393	0.544756650924683	267.734710693359
226	0	0.82	4.84693869948387	IPI:IPI00166833.3	Gene_Symbol=LASS5 LAG1 longevity assurance homolog 5	9606
227	0.82	0.82	0.638297852128744	IPI:IPI00005401.3	Gene_Symbol=GALNT5 Polypeptide N-acetylgalactosaminyltransferase 5	9606	1.38327968120575			1.10324537754059			0.882640898227692
228	0.79	1.04	9.37713906168938	IPI:IPI00024853.2	Gene_Symbol=PRX Isoform 1 of Periaxin	9606
229	0.7	0.74	10.4553118348122	IPI:IPI00872753.1	Gene_Symbol=MPP4 Isoform 5 of MAGUK p55 subfamily member 4	9606	1.07698798179626			0.856724321842194			0.619961202144623
229	0	0.74	10.2990031242371	IPI:IPI00604511.1	Gene_Symbol=MPP4 Isoform 4 of MAGUK p55 subfamily member 4	9606
229	0	0.74	10.4553118348122	IPI:IPI00220204.5	Gene_Symbol=MPP4 Isoform 2 of MAGUK p55 subfamily member 4	9606
229	0	0.74	9.7331240773201	IPI:IPI00157237.1	Gene_Symbol=MPP4 Isoform 1 of MAGUK p55 subfamily member 4	9606
