# Supplementary material for: PGCA: An algorithm to link protein groups created from MS/MS data
Source: PLoS One. 2017 May 31;12(5):e0177569. doi: 10.1371/journal.pone.0177569 (PMC5451011; doi:10.1371/journal.pone.0177569)
Supplement: S3 File — 65 iTRAQ experiments used to process samples from the BiT Heart Cohort. (ZIP) [file pone.0177569.s006.zip › S5DataBiT/BET2327_ProteinSummary.txt]

N	Unused	Total	%Cov	Accession	Name	Species	115:114	PVal 115:114	EF 115:114	116:114	PVal 116:114	EF 116:114	117:114	PVal 117:114	EF 117:114	Biological Processes	Molecular Function	PANTHER ID
1	135.84	135.84	48.8532096147537	IPI:IPI00643525.1	Gene_Symbol=C4A Complement component 4A	9606	1.07578110694885	0.691748023033142	1.985595703125	0.928917348384857	0.618925631046295	1.72342908382416	0.911508023738861	0.201786428689957	1.23707699775696
1	0	135.84	48.8532096147537	IPI:IPI00418163.3	Gene_Symbol=C4B C4B1	9606
2	103.71	103.73	42.4694716930389	IPI:IPI00478003.1	Gene_Symbol=A2M Alpha-2-macroglobulin precursor	9606	1.00175201892853	0.966668963432312	1.08549976348877	1	1	1.09213364124298	1.03764128684998	0.421654611825943	1.09402298927307
3	95.65	95.65	36.1802577972412	IPI:IPI00414283.5	Gene_Symbol=FN1 fibronectin 1 isoform 4 preproprotein	9606	1.76653516292572	6.77281649275226E-14	1.13714373111725	1.54786324501038	9.48315737048233E-09	1.14661121368408	1.30594825744629	1.55822888814328E-07	1.09721028804779
3	0	93.65	34.6137970685959	IPI:IPI00845263.1	Gene_Symbol=FN1 fibronectin 1 isoform 2 preproprotein	9606
3	0	93.65	36.6004407405853	IPI:IPI00855777.1	Gene_Symbol=FN1 Isoform 14 of Fibronectin precursor	9606
3	0	93.65	36.1062705516815	IPI:IPI00339228.1	Gene_Symbol=FN1 Isoform 8 of Fibronectin precursor	9606
3	0	93.65	35.2016985416412	IPI:IPI00339223.1	Gene_Symbol=FN1 Isoform 3 of Fibronectin precursor	9606
3	0	93.65	34.7443431615829	IPI:IPI00022418.1	Gene_Symbol=FN1 Isoform 1 of Fibronectin precursor	9606
4	91.48	91.48	52.1939933300018	IPI:IPI00021885.1	Gene_Symbol=FGA Isoform 1 of Fibrinogen alpha chain precursor	9606	2.18223857879639	1.069891377512E-41	1.09347593784332	2.0810239315033	1.09787712392737E-36	1.09698724746704	0.825724422931671	0.000376893352949992	1.10936152935028
4	0	91.48	69.8757767677307	IPI:IPI00029717.1	Gene_Symbol=FGA Isoform 2 of Fibrinogen alpha chain precursor	9606
5	90.35	90.35	42.8169012069702	IPI:IPI00017601.1	Gene_Symbol=CP Ceruloplasmin precursor	9606	0.898144006729126	0.0168402940034866	1.09101939201355	0.741315126419067	4.76991779407854E-11	1.08620035648346	0.695918500423431	1.42457420859721E-10	1.10848724842072
6	82.33	82.35	46.4662879705429	IPI:IPI00029739.5	Gene_Symbol=CFH Isoform 1 of Complement factor H precursor	9606	0.946385860443115	0.380762994289398	1.13293600082397	0.864957213401794	0.0129065653309226	1.11993324756622	0.917559862136841	0.137191221117973	1.12099587917328
7	77.07	77.1	69.2464351654053	IPI:IPI00298497.3	Gene_Symbol=FGB Fibrinogen beta chain precursor	9606	1.9608678817749	1.39172751421596E-26	1.10911405086517	1.76198136806488	1.52658453966068E-21	1.10639095306396	0.796603381633759	1.19136138891918E-05	1.10377180576324
8	73.66	73.66	58.8744580745697	IPI:IPI00022488.1	Gene_Symbol=HPX Hemopexin precursor	9606	0.680668473243713	1.17843929059447E-12	1.10448622703552	0.799341201782227	1.48957767009961E-07	1.08400988578796	1.32954883575439	2.19831132464154E-11	1.08211171627045
9	71.89	71.89	52.3456811904907	IPI:IPI00019580.1	Gene_Symbol=PLG Plasminogen precursor	9606	0.766637802124023	3.79526827600785E-05	1.12841701507568	0.809928476810455	0.000280556501820683	1.11645567417145	0.84029221534729	0.00202320702373981	1.11445140838623
10	64.75	64.75	69.9494957923889	IPI:IPI00304273.2	Gene_Symbol=APOA4 Apolipoprotein A-IV precursor	9606	0.987740218639374	0.962743103504181	1.74981939792633	1.20982277393341	0.427651435136795	1.65279304981232	1.7188823223114	0.0283508710563183	1.60716581344604
11	58.17	58.69	65.1685416698456	IPI:IPI00877792.1	Gene_Symbol=FGG 50 kDa protein	9606	1.86539673805237	1.87841068727557E-20	1.11626732349396	1.83667778968811	2.97004078010309E-20	1.11408984661102	0.810719013214111	0.000952380476519465	1.12922608852386
11	0	58.69	62.9067242145538	IPI:IPI00877703.1	Gene_Symbol=FGG 52 kDa protein	9606
11	0	57.47	65.9038901329041	IPI:IPI00219713.1	Gene_Symbol=FGG Isoform Gamma-A of Fibrinogen gamma chain precursor	9606
11	0	57.47	63.5761618614197	IPI:IPI00021891.5	Gene_Symbol=FGG Isoform Gamma-B of Fibrinogen gamma chain precursor	9606
12	57.19	57.19	23.9856794476509	IPI:IPI00032291.2	Gene_Symbol=C5 Complement C5 precursor	9606	0.83515739440918	0.00884453020989895	1.14247000217438	1.09098076820374	0.151769354939461	1.12747836112976	0.93699312210083	0.304358899593353	1.1338894367218
13	54.56	54.58	41.5053755044937	IPI:IPI00294193.4	Gene_Symbol=ITIH4 Isoform 1 of Inter-alpha-trypsin inhibitor heavy chain H4 precursor	9606	0.956794679164886	0.696088790893555	1.2562084197998	1.0188764333725	0.811117112636566	1.17126202583313	0.898668229579926	0.214779928326607	1.18755173683167
14	54.1	54.33	68.5714304447174	IPI:IPI00641737.1	Gene_Symbol=HP Haptoglobin precursor	9606	3.18070101737976	3.65954675603079E-30	1.16391599178314	3.94806575775146	3.29875636859198E-33	1.18057608604431	4.7191047668457	4.07838254687528E-37	1.18520033359528
15	53.39	53.39	55.971896648407	IPI:IPI00797833.3	Gene_Symbol=KNG1 Kininogen 1	9606	0.647895812988281	3.6220868082637E-08	1.15105760097504	0.609810173511505	2.02631881052184E-07	1.1876620054245	0.993526816368103	0.914159655570984	1.12710511684418
15	0	53.39	55.971896648407	IPI:IPI00215894.1	Gene_Symbol=KNG1 Isoform LMW of Kininogen-1 precursor	9606
15	0	51.39	37.732920050621	IPI:IPI00032328.2	Gene_Symbol=KNG1 Isoform HMW of Kininogen-1 precursor	9606
16	51.54	51.54	52.9550850391388	IPI:IPI00847635.1	Gene_Symbol=SERPINA3 Isoform 1 of Alpha-1-antichymotrypsin precursor	9606	1.14712512493134	0.00325619336217642	1.09335196018219	1.81590890884399	6.69917762413385E-17	1.12328898906708	1.59532713890076	2.53967074421383E-15	1.10297071933746
16	0	51.54	50	IPI:IPI00550991.3	Gene_Symbol=SERPINA3 Alpha-1-antichymotrypsin precursor	9606
17	50.83	50.83	39.6596848964691	IPI:IPI00639937.1	Gene_Symbol=CFB B-factor, properdin	9606	0.819070041179657	0.0167394056916237	1.17624270915985	0.702384948730469	0.00118015939369798	1.23135626316071	0.622961401939392	1.69604788879951E-07	1.1761862039566
17	0	50.83	39.6596848964691	IPI:IPI00019591.1	Gene_Symbol=CFB Isoform 1 of Complement factor B precursor (Fragment)	9606
18	49.61	49.61	52.7426183223724	IPI:IPI00742696.2	Gene_Symbol=GC vitamin D-binding protein precursor	9606	0.177863717079163	0.0232926085591316	3.17163181304932	0.250368118286133	0.175117522478104	143.447494506836	0.106259129941463	0.0184337887912989	3.77420020103455
19	46.99	46.99	53.8585186004639	IPI:IPI00019568.1	Gene_Symbol=F2 Prothrombin precursor (Fragment)	9606	0.4612677693367	8.19110473893048E-11	1.2134006023407	0.671815991401672	1.16618252832268E-07	1.14054334163666	0.877482950687408	0.0323578454554081	1.12668788433075
20	43.4	43.4	50.7526874542236	IPI:IPI00032179.2	Gene_Symbol=SERPINC1 Antithrombin III variant	9606	0.655821979045868	2.75144952865958E-06	1.16916906833649	0.72429746389389	0.000138881732709706	1.16767859458923	1.0730048418045	0.235674723982811	1.12554240226746
21	42.2	42.21	36.8983954191208	IPI:IPI00645038.1	Gene_Symbol=ITIH2 Inter-alpha (Globulin) inhibitor H2	9606	0.715469896793365	2.23219240069739E-06	1.13894426822662	0.690866470336914	2.14700023093428E-07	1.13758790493011	0.800962090492249	0.00307557941414416	1.15547311306
21	0	42.21	36.4693433046341	IPI:IPI00305461.2	Gene_Symbol=ITIH2 Inter-alpha-trypsin inhibitor heavy chain H2 precursor	9606
22	39.41	39.42	38.6189252138138	IPI:IPI00026314.1	Gene_Symbol=GSN Isoform 1 of Gelsolin precursor	9606	0.755355834960938	3.66893218597397E-05	1.13050448894501	0.632201313972473	1.61616554805732E-07	1.15899312496185	0.73548549413681	7.55200699131819E-06	1.12911307811737
23	38.23	38.26	43.4056758880615	IPI:IPI00019943.1	Gene_Symbol=AFM Afamin precursor	9606	0.769899010658264	0.00482487352564931	1.19483280181885	0.843897759914398	0.0142535483464599	1.14365744590759	1.31610953807831	0.000529993558302522	1.16048312187195
24	36.18	36.42	27.7716785669327	IPI:IPI00292530.1	Gene_Symbol=ITIH1 Inter-alpha-trypsin inhibitor heavy chain H1 precursor	9606	0.623519778251648	1.05737143485385E-07	1.16373646259308	0.614693701267242	5.57093260411534E-09	1.14764380455017	0.702446460723877	2.17792421608465E-06	1.14074969291687
25	35.61	35.61	51.6736388206482	IPI:IPI00472610.2	Gene_Symbol=IGHM IGHM protein	9606
26	33.37	33.38	33.2737028598785	IPI:IPI00022395.1	Gene_Symbol=C9 Complement component C9 precursor	9606	1.16527605056763	0.0325263403356075	1.14965641498566	1.12201344966888	0.160454496741295	1.17722845077515	0.949401557445526	0.543384552001953	1.18776631355286
27	33.11	33.12	36.6762191057205	IPI:IPI00798430.1	Gene_Symbol=TF Transferrin variant (Fragment)	9606	1.2046867609024	0.0740546360611916	1.22816288471222	0.947765529155731	0.342793077230453	1.12091636657715	0.793053448200226	0.0127100348472595	1.19496273994446
27	0	33.12	36.6762191057205	IPI:IPI00022463.1	Gene_Symbol=TF Serotransferrin precursor	9606
28	33.1	33.1	35.9430611133575	IPI:IPI00296608.6	Gene_Symbol=C7 Complement component C7 precursor	9606	1.21857476234436	0.00711876200512052	1.14818978309631	1.22897839546204	0.0154616739600897	1.17692029476166	1.33527719974518	0.00318427011370659	1.19860804080963
29	31.82	31.82	41.2523031234741	IPI:IPI00879931.1	Gene_Symbol=SERPING1 cDNA FLJ78023, highly similar to Homo sapiens serine (or cysteine) proteinase inhibitor, clade G (C1inhibitor), member 1, (angioedema, hereditary) (SERPING1), mRNA	9606	0.822595298290253	0.0163061041384935	1.1704398393631	0.995439529418945	0.965685486793518	1.23781251907349	1.29900741577148	0.00143915682565421	1.16698384284973
29	0	31.81	39.3999993801117	IPI:IPI00291866.5	Gene_Symbol=SERPING1 Plasma protease C1 inhibitor precursor	9606
30	31.74	31.74	28.2269507646561	IPI:IPI00296165.5	Gene_Symbol=C1R;C17orf13;ACYP1 Complement C1r subcomponent precursor	9606	0.918753027915955	0.578914165496826	1.36613142490387	0.940963447093964	0.545826494693756	1.22839367389679	1.02495920658112	0.819998621940613	1.24808430671692
31	30.78	30.78	45.2316075563431	IPI:IPI00022431.1	Gene_Symbol=AHSG Alpha-2-HS-glycoprotein precursor	9606	0.562618255615234	2.54964616033249E-05	1.28125369548798	0.350784420967102	3.50829109686812E-12	1.25170266628265	0.429747670888901	1.58123111826391E-10	1.22948205471039
32	30.4	30.4	37.0292872190475	IPI:IPI00298971.1	Gene_Symbol=VTN Vitronectin precursor	9606	0.594483733177185	2.75051750264765E-08	1.17800271511078	0.760148644447327	0.00242883362807333	1.18934071063995	0.781866908073425	0.00699296966195107	1.19280958175659
33	29.52	29.52	36.5159124135971	IPI:IPI00828205.1	Gene_Symbol=IGHM IGHM protein	9606	1.24414050579071	0.0526102259755135	1.24737513065338	1.01418244838715	0.887816965579987	1.22400379180908	0.862207472324371	0.268895298242569	1.3083348274231
34	29.01	29.03	37.2745484113693	IPI:IPI00879573.1	Gene_Symbol=SERPIND1 Heparin cofactor 2 precursor	9606	0.835363268852234	0.0311126466840506	1.17654621601105	0.747187435626984	0.00193386315368116	1.19300770759583	0.84086412191391	0.0633986219763756	1.20143783092499
34	0	29.03	35.2941185235977	IPI:IPI00292950.4	Gene_Symbol=SERPIND1 Serpin peptidase inhibitor, clade D (Heparin cofactor), member 1	9606
35	28.38	28.45	28.4199357032776	IPI:IPI00009920.2	Gene_Symbol=C6 Complement component 6 precursor	9606	0.871366441249847	0.251093834638596	1.27413892745972	0.961216509342194	0.662256240844727	1.20315539836884	1.03314673900604	0.623830795288086	1.14536309242249
36	27.26	27.26	36.3636374473572	IPI:IPI00745089.2	Gene_Symbol=A1BG alpha 1B-glycoprotein precursor	9606	0.720361292362213	0.000887738249730319	1.20317685604095	0.668450951576233	1.39266858241172E-05	1.17975544929504	0.929308235645294	0.31770122051239	1.15751576423645
36	0	27.26	36.3636374473572	IPI:IPI00022895.7	Gene_Symbol=A1BG Alpha-1B-glycoprotein precursor	9606
37	27.21	27.21	40.7185614109039	IPI:IPI00400826.1	Gene_Symbol=CLU clusterin isoform 1	9606	0.80075216293335	0.0464124791324139	1.24427151679993	0.841873049736023	0.0161605551838875	1.14855945110321	1.07944703102112	0.295507699251175	1.15691697597504
37	0	27.21	45.4342991113663	IPI:IPI00291262.3	Gene_Symbol=CLU Clusterin precursor	9606
37	0	27.21	43.303570151329	IPI:IPI00795633.1	Gene_Symbol=CLU CLU	9606
38	26.67	26.67	30.2419364452362	IPI:IPI00744561.1	Gene_Symbol=IGHV3OR16-13;IGHA1 IGHA1 protein	9606	9999			9999
39	25.53	25.55	30.7535648345947	IPI:IPI00879231.1	Gene_Symbol=SERPINF2 Alpha-2-antiplasmin precursor	9606	0.771391749382019	0.000117427611257881	1.12889730930328	0.781957745552063	0.00188957806676626	1.15991973876953	0.85495126247406	0.0909876748919487	1.2008843421936
39	0	25.55	30.5050492286682	IPI:IPI00029863.4	Gene_Symbol=SERPINF2 SERPINF2 protein	9606
40	24.63	24.63	42.8571432828903	IPI:IPI00022371.1	Gene_Symbol=HRG Histidine-rich glycoprotein precursor	9606	0.807268559932709	0.107745848596096	1.30186355113983	0.657158613204956	0.00106928159948438	1.2664806842804	0.616900682449341	0.000149763829540461	1.25434410572052
41	24.51	24.51	28.4883707761765	IPI:IPI00017696.1	Gene_Symbol=C1S Complement C1s subcomponent precursor	9606	0.907311022281647	0.420901566743851	1.27661430835724	0.91009932756424	0.462888419628143	1.29637360572815	1.01207160949707	0.920845150947571	1.27772581577301
41	0	22.51	27.4193555116653	IPI:IPI00749179.2	Gene_Symbol=C1S Uncharacterized protein C1S	9606
42	24.22	24.32	31.5047025680542	IPI:IPI00654888.4	Gene_Symbol=KLKB1 Plasma kallikrein precursor	9606	0.739470362663269	0.0097462385892868	1.24532163143158	0.66737824678421	0.0026168052572757	1.27568376064301	0.921704292297363	0.336077898740768	1.18923926353455
43	24.04	24.07	53.3333361148834	IPI:IPI00298828.3	Gene_Symbol=APOH Beta-2-glycoprotein 1 precursor	9606	0.629700720310211	2.90517127723433E-05	1.2197892665863	0.800157725811005	0.0482062734663486	1.24751460552216	1.15644824504852	0.179520830512047	1.23987805843353
44	23.43	23.44	55.4307103157043	IPI:IPI00021841.1	Gene_Symbol=APOA1 Apolipoprotein A-I precursor	9606	1.44404900074005	0.0199402049183846	1.35238683223724	1.77825891971588	4.13085545005742E-05	1.24851524829865	2.10045719146729	0.000211721533560194	1.39663279056549
45	23.03	23.03	58.0508470535278	IPI:IPI00746963.1	Gene_Symbol=IGKC IGKC protein	9606	4.4399938583374			2.41494226455688			0.777659475803375
46	23.01	23.05	28.5955995321274	IPI:IPI00294395.1	Gene_Symbol=C8B Complement component C8 beta chain precursor	9606	0.720711529254913	0.0020053400658071	1.2111531496048	0.585868716239929	2.57487181443139E-06	1.18479406833649	0.515047788619995	3.17857484333217E-07	1.19878196716309
47	21.75	21.77	33.2552701234818	IPI:IPI00328609.3	Gene_Symbol=SERPINA4 Kallistatin precursor	9606	0.632994651794434	0.00141838402487338	1.28092873096466	0.650230228900909	1.70023577084066E-05	1.15561330318451	0.962289094924927	0.667490661144257	1.2067152261734
48	20.31	20.31	27.9588341712952	IPI:IPI00291867.3	Gene_Symbol=CFI Complement factor I precursor	9606	0.891159176826477	0.201314836740494	1.19893503189087	0.958317279815674	0.619855523109436	1.19184112548828	1.00015735626221	0.998722493648529	1.19999670982361
48	0	18.31	25.7289886474609	IPI:IPI00872555.2	Gene_Symbol=CFI cDNA FLJ76262, highly similar to Homo sapiens I factor (complement) (IF), mRNA	9606
49	19.23	19.23	58.3691000938416	IPI:IPI00829626.1	Gene_Symbol=IGL@ IGL@ protein	9606	2.13493514060974			1.42528831958771			1.2686904668808
50	17.9	19	24.0691483020782	IPI:IPI00303963.1	Gene_Symbol=C2 Complement C2 precursor (Fragment)	9606	0.874219059944153	0.334203481674194	1.33025801181793	0.849164843559265	0.228207424283028	1.31781458854675	0.794178009033203	0.0123866749927402	1.18988072872162
51	17.72	17.72	51.7587959766388	IPI:IPI00844536.2	Gene_Symbol=RBP4 Uncharacterized protein RBP4	9606	0.72643506526947	0.0154036367312074	1.28837871551514	0.8983513712883	0.348181933164597	1.25909149646759	1.74543297290802	3.61194167908252E-07	1.18664491176605
51	0	17.72	51.7587959766388	IPI:IPI00480192.1	Gene_Symbol=RBP4 Retinol binding protein 4, plasma	9606
51	0	17.72	46.2686568498611	IPI:IPI00022420.3	Gene_Symbol=RBP4 Plasma retinol-binding protein precursor	9606
52	17.25	17.25	26.4462798833847	IPI:IPI00020996.3	Gene_Symbol=IGFALS Insulin-like growth factor-binding protein complex acid labile chain precursor	9606	0.859552323818207	0.0563884414732456	1.16878652572632	0.700554728507996	0.00138086278457195	1.21576476097107	0.804563999176025	0.000905301014427096	1.12119126319885
53	16.96	16.96	34.3089431524277	IPI:IPI00019581.1	Gene_Symbol=F12 Coagulation factor XII precursor	9606	0.597866058349609	7.9663448559586E-05	1.22698044776917	0.604386746883392	0.000122935467516072	1.22844350337982	0.817550361156464	0.0702929273247719	1.24643993377686
54	15.81	15.81	21.0526317358017	IPI:IPI00553177.1	Gene_Symbol=SERPINA1 Isoform 1 of Alpha-1-antitrypsin precursor	9606	1.84934031963348	0.0265794582664967	1.697021484375	2.0619261264801	0.0168153960257769	1.76083564758301	0.979223430156708	0.931004464626312	1.68481397628784
55	14.1	14.1	30.7692319154739	IPI:IPI00020986.2	Gene_Symbol=LUM Lumican precursor	9606	0.869878470897675	0.120573371648788	1.19935071468353	0.708367109298706	0.00101504358462989	1.19337177276611	0.920852661132813	0.192580863833427	1.13836896419525
56	13.9	13.9	33.8068187236786	IPI:IPI00022426.1	Gene_Symbol=AMBP AMBP protein precursor	9606	0.782159566879272	0.0917512401938438	1.33791708946228	0.842429101467133	0.20846863090992	1.32171261310577	0.966035723686218	0.738752484321594	1.24342095851898
57	13.7	13.7	28.6995530128479	IPI:IPI00022391.1	Gene_Symbol=APCS Serum amyloid P-component precursor	9606	0.531718730926514	9.27793280425249E-06	1.24324250221252	0.589017748832703	1.01040814115549E-06	1.16635644435883	0.702957570552826	0.000707576633431017	1.1991753578186
58	13.26	13.28	16.7042896151543	IPI:IPI00876950.1	Gene_Symbol=ITIH3 Isoform 2 of Inter-alpha-trypsin inhibitor heavy chain H3 precursor	9606	0.999454498291016	0.998528301715851	1.92229545116425	1.0819388628006	0.798321604728699	1.93892633914948	0.645370483398438	0.231869250535965	2.14194440841675
58	0	13.28	16.6292130947113	IPI:IPI00028413.8	Gene_Symbol=ITIH3 Isoform 1 of Inter-alpha-trypsin inhibitor heavy chain H3 precursor	9606
58	0	13.28	20.5970153212547	IPI:IPI00873416.1	Gene_Symbol=ITIH3 Uncharacterized protein ITIH3	9606
59	12.81	12.84	34.4178080558777	IPI:IPI00011252.1	Gene_Symbol=C8A Complement component C8 alpha chain precursor	9606	0.769353628158569	0.218153089284897	1.55556881427765	0.665257573127747	0.00404484430328012	1.28144967556	0.745453298091888	0.0474157072603703	1.33611953258514
60	12.67	28.12	42.1505361795425	IPI:IPI00784807.1	Gene_Symbol=- Putative uncharacterized protein	9606	3.99522614479065	0.0694694593548775	4.64603233337402	2.58158254623413	0.10612154006958	3.39136242866516	1.14631938934326	0.756469547748566	2.79906821250916
60	0	26.17	46.7625886201859	IPI:IPI00399007.5	Gene_Symbol=IGHG2 Putative uncharacterized protein DKFZp686I04196 (Fragment)	9606
60	0	25.96	40.4255330562592	IPI:IPI00784942.1	Gene_Symbol=- Putative uncharacterized protein DKFZp686E23209	9606
61	12.62	12.62	41.0891085863113	IPI:IPI00011261.2	Gene_Symbol=C8G Complement component C8 gamma chain precursor	9606	0.728567004203796	0.0651332885026932	1.40653324127197	0.655583143234253	0.069536879658699	1.59002041816711	0.653634786605835	0.0124869784340262	1.36221063137054
61	0	10.62	41.4634138345718	IPI:IPI00513935.1	Gene_Symbol=C8G Complement component 8, gamma polypeptide	9606
62	12.38	12.38	22.0618560910225	IPI:IPI00032220.3	Gene_Symbol=AGT Angiotensinogen precursor	9606	0.521172165870667	3.92737892980222E-05	1.28420650959015	0.670652627944946	0.000373647373635322	1.21004045009613	0.743649780750275	0.0389421954751015	1.32235443592072
63	12.37	12.37	37.6736104488373	IPI:IPI00163207.1	Gene_Symbol=PGLYRP2 Isoform 1 of N-acetylmuramoyl-L-alanine amidase precursor	9606	0.799634635448456	0.145947307348251	1.37734293937683	0.65586531162262	0.122673861682415	1.7570344209671	0.675848841667175	0.0235116686671972	1.37886893749237
63	0	11.48	32.0189267396927	IPI:IPI00394992.1	Gene_Symbol=PGLYRP2 Isoform 2 of N-acetylmuramoyl-L-alanine amidase precursor	9606
64	11.89	11.89	33.8308453559875	IPI:IPI00022429.3	Gene_Symbol=ORM1 Alpha-1-acid glycoprotein 1 precursor	9606	1.86536276340485	0.00920835416764021	1.52420842647552	3.03193616867065	0.00317168002948165	1.84980452060699	2.8872537612915	0.00120963004883379	1.64881718158722
65	11.8	11.8	23.7704917788506	IPI:IPI00019576.1	Gene_Symbol=F10 Coagulation factor X precursor	9606	0.931523680686951	0.747145414352417	1.64898753166199	0.913574159145355	0.655740559101105	1.58293533325195	1.00843977928162	0.936422765254974	1.27176654338837
66	11.47	11.6	25.5060732364655	IPI:IPI00011694.1	Gene_Symbol=PRSS1 Trypsin-1 precursor	9606	1.44670033454895	0.174024119973183	2.15294623374939	1.435666680336	0.218579009175301	2.4076783657074	1.00148630142212	0.991023063659668	1.65417170524597
67	10.93	10.93	21.2918654084206	IPI:IPI00006114.4	Gene_Symbol=SERPINF1 Pigment epithelium-derived factor precursor	9606	0.716258883476257	0.0270884055644274	1.32983160018921	0.845908999443054	0.240316420793533	1.35558831691742	0.80653440952301	0.229927703738213	1.4644855260849
68	10.86	10.89	38.9751553535461	IPI:IPI00220327.3	Gene_Symbol=KRT1 Keratin, type II cytoskeletal 1	9606	1.47191989421844	0.0571390464901924	1.49486541748047	1.16697609424591	0.490771323442459	1.65247356891632	0.914616525173187	0.692800998687744	1.66957402229309
69	10.19	10.19	42.2535210847855	IPI:IPI00410714.5	Gene_Symbol=HBA2;HBA1 Hemoglobin subunit alpha	9606	0.987982213497162	0.950078070163727	1.53973400592804	2.05709600448608	0.0101295048370957	1.64377593994141	1.58644950389862	0.0867347419261932	1.72497951984406
69	0	8.19	34.5070421695709	IPI:IPI00853068.1	Gene_Symbol=HBA2;HBA1 Alpha 2 globin variant (Fragment)	9606
70	10.14	10.14	61.8749976158142	IPI:IPI00792115.1	Gene_Symbol=CLEC3B Putative uncharacterized protein DKFZp686H17246	9606	1.04325294494629	0.711798071861267	1.29051601886749	0.669389724731445	0.0669869631528854	1.54794025421143	0.898566901683807	0.524648249149323	1.44887089729309
70	0	8.14	38.6138617992401	IPI:IPI00009028.1	Gene_Symbol=CLEC3B Tetranectin precursor	9606
71	10	10	41.4965987205505	IPI:IPI00654755.3	Gene_Symbol=HBB Hemoglobin subunit beta	9606	1.53236138820648	0.168298900127411	1.91507744789124	2.71685290336609	0.00156406906899065	1.63486075401306	1.90352368354797	0.00295497640036047	1.4227157831192
71	0	8	28.0000001192093	IPI:IPI00884107.1	Gene_Symbol=HBB Beta-globin gene from a thalassemia patient	9606
71	0	8	44.144144654274	IPI:IPI00796636.9	Gene_Symbol=HBB Mutant beta globin	9606
72	9.78	10.1	16.0919547080994	IPI:IPI00745872.2	Gene_Symbol=ALB Isoform 1 of Serum albumin precursor	9606	2.20825695991516	0.00507410056889057	1.53446757793427	1.16623103618622	0.303682684898376	1.41200017929077	0.937076389789581	0.688741207122803	1.48211991786957
72	0	10.1	15.6299844384193	IPI:IPI00022434.4	Gene_Symbol=ALB Uncharacterized protein ALB	9606
72	0	7.78	16.5991902351379	IPI:IPI00878517.1	Gene_Symbol=ALB 56 kDa protein	9606
73	9.75	28.78	15.9919023513794	IPI:IPI00025426.2	Gene_Symbol=PZP Pregnancy zone protein precursor	9606	0.698470056056976	0.0054539586417377	1.24535286426544	0.721837103366852	0.0516082420945168	1.38936591148376	0.599479973316193	0.00152303592767566	1.28474450111389
74	8.99	8.99	31.7002892494202	IPI:IPI00022417.4	Gene_Symbol=LRG1 Leucine-rich alpha-2-glycoprotein precursor	9606	1.60155475139618	0.11456411331892	1.84661781787872	1.61333191394806	0.123105242848396	1.89645302295685	1.22363758087158	0.400115549564362	1.70377552509308
75	8.61	8.61	30.303031206131	IPI:IPI00556155.2	Gene_Symbol=IGFBP3 insulin-like growth factor binding protein 3 isoform a precursor	9606	1.00800752639771	0.975615859031677	1.89323878288269	0.839433431625366	0.543428838253021	1.99495768547058	1.16076242923737	0.234647765755653	1.32806789875031
75	0	8.61	30.9278339147568	IPI:IPI00018305.4	Gene_Symbol=IGFBP3 Insulin-like growth factor-binding protein 3 precursor	9606
75	0	7.72	29.0322571992874	IPI:IPI00855835.1	Gene_Symbol=- Insulin-like growth factor binding protein 3 isoform b	9606
76	8.3	20.38	38.4848475456238	IPI:IPI00011264.1	Gene_Symbol=CFHR1 Complement factor H-related protein 1 precursor	9606	1.3681412935257	0.0386352390050888	1.33546829223633	1.36601948738098	0.160407409071922	1.6270797252655	1.02469575405121	0.891483426094055	1.54808461666107
76	0	16.38	33.030304312706	IPI:IPI00167093.4	Gene_Symbol=CFHR1 complement factor H-related 1	9606
76	0	16.31	36.5313649177551	IPI:IPI00883722.1	Gene_Symbol=CFHR1 FHR-1; complement Factor H-related protein 1	9606
77	8.15	8.15	22.9437232017517	IPI:IPI00643948.2	Gene_Symbol=C1QB Complement component 1, q subcomponent, B chain	9606	1.10147428512573	0.544266819953918	1.40490972995758	1.22668874263763	0.164447143673897	1.35243654251099	1.00191569328308	0.992554008960724	1.55485916137695
77	0	8.15	20.9486171603203	IPI:IPI00477992.1	Gene_Symbol=C1QB complement component 1, q subcomponent, B chain precursor	9606
78	8.14	8.17	18.7604695558548	IPI:IPI00021727.1	Gene_Symbol=C4BPA C4b-binding protein alpha chain precursor	9606	0.751750111579895	0.145681858062744	1.51857697963715	0.754207134246826	0.138426765799522	1.4978746175766	0.980745375156403	0.904873251914978	1.4647399187088
79	8.12	8.12	19.6217492222786	IPI:IPI00329775.7	Gene_Symbol=CPB2 Isoform 1 of Carboxypeptidase B2 precursor	9606	0.899812996387482	0.677835822105408	1.92557334899902	0.911551237106323	0.551128387451172	1.48512387275696	1.10340511798859	0.566827118396759	1.54991960525513
80	8.08	15.81	45.2991455793381	IPI:IPI00719373.1	Gene_Symbol=IGL@ IGL@ protein	9606	3.16470527648926	0.423031210899353	95464.2421875	1.8093808889389	0.597257852554321	29054.28125	1.41185534000397	0.294812858104706	8.91852855682373
80	0.65	14.45	45.4935610294342	IPI:IPI00829640.1	Gene_Symbol=IGL@ IGL@ protein	9606
80	0	14.24	39.4067794084549	IPI:IPI00784713.1	Gene_Symbol=- Putative uncharacterized protein	9606
80	0	14.23	35.5932205915451	IPI:IPI00785164.1	Gene_Symbol=- Putative uncharacterized protein	9606
80	0	14.23	35.5932205915451	IPI:IPI00784983.1	Gene_Symbol=- Putative uncharacterized protein	9606
80	0	14.23	35.7446819543839	IPI:IPI00784627.1	Gene_Symbol=- Putative uncharacterized protein	9606
80	0	14.23	35.7446819543839	IPI:IPI00745660.2	Gene_Symbol=IGL@ IGL@ protein	9606
80	0	13.8	33.9055806398392	IPI:IPI00852577.1	Gene_Symbol=IGLC1 IGLC1 protein	9606
80	0	13.8	33.7606847286224	IPI:IPI00784589.1	Gene_Symbol=- Putative uncharacterized protein DKFZp781M0386	9606
81	8.03	8.06	37.5	IPI:IPI00855916.1	Gene_Symbol=- Transthyretin	9606	1.18412947654724	0.501764357089996	1.78393924236298	2.14120674133301	0.0507175996899605	2.14829540252686	4.73019027709961	0.00156972953118384	2.006098985672
81	0	8.06	44.2176878452301	IPI:IPI00022432.1	Gene_Symbol=TTR Transthyretin precursor	9606
81	0	6.03	26.2711852788925	IPI:IPI00646384.1	Gene_Symbol=TTR 13 kDa protein	9606
82	7.94	7.95	12.2222222387791	IPI:IPI00873445.1	Gene_Symbol=PROS1 80 kDa protein	9606	0.860482275485992	0.554557740688324	1.753910779953	0.961054503917694	0.702816247940063	1.26063978672028	1.053555727005	0.572544813156128	1.22689807415009
82	0	7.9	11.390533298254	IPI:IPI00294004.1	Gene_Symbol=PROS1 Vitamin K-dependent protein S precursor	9606
82	0	6.25	9.17431190609932	IPI:IPI00878131.1	Gene_Symbol=PROS1 PS24	9606
83	7.48	7.99	17.5379425287247	IPI:IPI00009865.2	Gene_Symbol=KRT10 Keratin, type I cytoskeletal 10	9606	1.16225278377533	0.362873613834381	1.43241250514984	1.03859090805054	0.773991525173187	1.34170472621918	0.840071082115173	0.114672437310219	1.25486958026886
84	7.48	7.48	22.816900908947	IPI:IPI00218732.3	Gene_Symbol=PON1 Serum paraoxonase/arylesterase 1	9606	0.59309446811676	0.000490547972731292	1.24949979782104	0.561882376670837	0.000853885198011994	1.30526089668274	0.680801928043365	0.00410260353237391	1.25582325458527
85	7.37	8.33	16.4930552244186	IPI:IPI00418422.3	Gene_Symbol=IGHD IGHD protein	9606	3.98828077316284	0.00345126958563924	2.17840957641602	2.62874484062195	0.0040048761293292	1.74818217754364	1.32934105396271	0.312619566917419	1.83894324302673
86	7.19	7.19	9.43396240472794	IPI:IPI00162735.3	Gene_Symbol=ATRN Isoform 2 of Attractin precursor	9606	0.656529486179352	0.0438224636018276	1.49006843566895	0.631992518901825	0.0126371551305056	1.31241548061371	0.877133190631866	0.457582384347916	1.63317203521729
86	0	7.19	8.39748084545136	IPI:IPI00027235.1	Gene_Symbol=ATRN Isoform 1 of Attractin precursor	9606
86	0	6.64	7.82287791371346	IPI:IPI00218460.6	Gene_Symbol=ATRN Isoform 3 of Attractin precursor	9606
87	6.95	8.95	16.1445781588554	IPI:IPI00292946.1	Gene_Symbol=SERPINA7 Thyroxine-binding globulin precursor	9606	0.708829045295715	0.00286433473229408	1.21958363056183	0.657882928848267	0.00794140342622995	1.32610654830933	0.645149528980255	0.0756967514753342	1.63692688941956
88	6.91	6.91	7.15048015117645	IPI:IPI00788786.1	Gene_Symbol=VWF 309 kDa protein	9606	1	1	1.62254774570465	1.23400974273682	0.15930213034153	1.37132203578949	1.59502959251404	0.0058492049574852	1.32664370536804
88	0	6.91	7.14539662003517	IPI:IPI00023014.1	Gene_Symbol=VWF von Willebrand factor precursor	9606
89	6.89	30.96	46.4818775653839	IPI:IPI00448938.1	Gene_Symbol=IGHG1 IGHG1 protein	9606	5.08637285232544			2.82960343360901			1.04894721508026
90	6.54	6.54	22.0183491706848	IPI:IPI00738433.1	Gene_Symbol=CPN2 similar to Carboxypeptidase N subunit 2 precursor	9606	0.989834427833557	0.934011876583099	1.35226380825043	0.97816413640976	0.932241082191467	1.88698279857635	1.07850646972656	0.23130752146244	1.15332615375519
90	0	6.54	20.5504581332207	IPI:IPI00479116.1	Gene_Symbol=CPN2 Carboxypeptidase N subunit 2 precursor	9606
91	6.4	6.4	18.0327862501144	IPI:IPI00020019.1	Gene_Symbol=ADIPOQ Adiponectin precursor	9606	0.870802402496338	0.283230096101761	1.32512319087982	1.23360216617584	0.156601026654243	1.36740636825562	1.26397728919983	0.225159794092178	1.51665937900543
92	6.14	6.14	8.57142880558968	IPI:IPI00299503.2	Gene_Symbol=GPLD1 Isoform 1 of Phosphatidylinositol-glycan-specific phospholipase D precursor	9606	0.807516872882843	0.473167836666107	2.03171038627625	0.738764643669128	0.172618716955185	1.63143932819366	0.734154403209686	0.0644737780094147	1.39958167076111
93	6.03	8.03	14.2635658383369	IPI:IPI00021304.1	Gene_Symbol=KRT2 Keratin, type II cytoskeletal 2 epidermal	9606	1.20380640029907	0.0942300111055374	1.26576066017151	0.7950279712677	0.131970226764679	1.40096879005432	0.776122272014618	0.271189987659454	1.73606705665588
94	6.02	6.02	14.6938771009445	IPI:IPI00022394.2	Gene_Symbol=C1QC Complement C1q subcomponent subunit C precursor	9606	1.09417450428009	0.696933507919312	1.67189931869507	1.40269064903259	0.020792294293642	1.31230401992798	1.15901911258698	0.182010605931282	1.26218485832214
95	6	6	22.2222223877907	IPI:IPI00645849.1	Gene_Symbol=ECM1 Extracellular matrix protein 1	9606	1.11435043811798	0.727693676948547	2.46232223510742	0.893943250179291	0.773678302764893	3.10797739028931	0.887812972068787	0.664228975772858	2.20183634757996
95	0	6	19.074073433876	IPI:IPI00003351.2	Gene_Symbol=ECM1 Extracellular matrix protein 1 precursor	9606
95	0	4	11.5662649273872	IPI:IPI00006969.2	Gene_Symbol=ECM1 extracellular matrix protein 1 isoform 2 precursor	9606
96	6	6	23.3870968222618	IPI:IPI00004373.1	Gene_Symbol=MBL2 Mannose-binding protein C precursor	9606	0.836458384990692	0.343548476696014	1.86713421344757	0.789186179637909	0.243424221873283	1.86378240585327	0.721529603004456	0.0809395462274551	1.53090059757233
97	5.83	5.83	13.8686135411263	IPI:IPI00847381.1	Gene_Symbol=SEPP1 selenoprotein P isoform 2	9606	0.897822201251984	0.645146250724792	1.72333323955536	0.95358669757843	0.819486439228058	1.62866258621216	1.08026075363159	0.780029535293579	1.90921425819397
97	0	5.83	14.9606302380562	IPI:IPI00029061.2	Gene_Symbol=SEPP1 Selenoprotein P precursor	9606
97	0	5.1	15.9340664744377	IPI:IPI00798100.1	Gene_Symbol=SEPP1 Protein	9606
98	5.72	7.47	44.8275864124298	IPI:IPI00829956.1	Gene_Symbol=- Rheumatoid factor C6 light chain (Fragment)	9606	10.9929389953613	0.000264232250628993	1.45813322067261	4.10940980911255	0.00244272942654788	1.60219919681549	1.4988386631012	0.0337029434740543	1.41304492950439
98	0	7	33.8983058929443	IPI:IPI00829912.1	Gene_Symbol=IGKV1-5 Ig kappa chain V-I region HK102 precursor	9606
98	0	5.7	42.5925940275192	IPI:IPI00387026.1	Gene_Symbol=- Ig kappa chain V-I region EU	9606
99	5.53	5.58	12.4454148113728	IPI:IPI00010295.1	Gene_Symbol=CPN1 Carboxypeptidase N catalytic chain precursor	9606	1.38326513767242	0.219118595123291	1.8110032081604	1.05949008464813	0.658179819583893	1.37183737754822	0.903420269489288	0.525269150733948	1.46612596511841
100	5.22	9.11	25.8706480264664	IPI:IPI00020091.1	Gene_Symbol=ORM2 Alpha-1-acid glycoprotein 2 precursor	9606	1.13037717342377	0.62191903591156	2.0376238822937	1.31172704696655	0.480204463005066	2.92677736282349	1.49296391010284	0.314010590314865	2.87703847885132
101	5.22	5.22	13.5523617267609	IPI:IPI00009793.3	Gene_Symbol=C1RL Complement C1r-like protein	9606	0.727807700634003	0.468219846487045	3.38880228996277	0.741122603416443	0.523205041885376	3.75402593612671	0.929077208042145	0.848660349845886	3.08397603034973
101	0	5.22	10.7305936515331	IPI:IPI00872573.1	Gene_Symbol=C1RL 48 kDa protein	9606
101	0	5.22	10.7305936515331	IPI:IPI00795055.1	Gene_Symbol=C1RL CDNA FLJ14022 fis, clone HEMBA1003538, weakly similar to COMPLEMENT C1R COMPONENT	9606
102	5.16	6.18	4.9370538443327	IPI:IPI00759542.1	Gene_Symbol=TTN Isoform 8 of Titin	9606	1.0487003326416	0.882831990718842	2.13123250007629	0.966357290744781	0.925997078418732	2.37407922744751	0.945269525051117	0.877210974693298	2.34971117973328
102	0	6.18	4.91994172334671	IPI:IPI00759754.1	Gene_Symbol=TTN Isoform 1 of Titin	9606
102	0	6.18	4.93315421044827	IPI:IPI00023283.3	Gene_Symbol=TTN Isoform 2 of Titin	9606
102	0	6.14	4.87388931214809	IPI:IPI00749039.2	Gene_Symbol=TTN titin isoform N2-A	9606
102	0	6.14	4.83117662370205	IPI:IPI00179357.2	Gene_Symbol=TTN Isoform 7 of Titin	9606
102	0	6.14	4.84676323831081	IPI:IPI00759637.1	Gene_Symbol=TTN Isoform 4 of Titin	9606
102	0	6.03	4.96048629283905	IPI:IPI00759613.1	Gene_Symbol=TTN Isoform 5 of Titin	9606
102	0	5.18	5.26956282556057	IPI:IPI00375499.2	Gene_Symbol=TTN titin isoform novex-2	9606
102	0	5.18	5.29740117490292	IPI:IPI00375498.2	Gene_Symbol=TTN titin isoform novex-1	9606
102	0	5.18	5.2291464060545	IPI:IPI00455173.4	Gene_Symbol=TTN Isoform 3 of Titin	9606
102	0	4.29	5.0742331892252	IPI:IPI00412307.8	Gene_Symbol=TTN 2268 kDa protein	9606
103	4.92	19.82	54.8117160797119	IPI:IPI00854806.1	Gene_Symbol=IGKV1-5 IGKV1-5 protein	9606	3.35382580757141	0.0784980803728104	4.71989345550537	1.65979468822479	0.155339226126671	2.65661787986755	1	1	1.61133921146393
104	4.86	5.95	15.1785716414452	IPI:IPI00746623.2	Gene_Symbol=HABP2 Hyaluronan-binding protein 2 precursor	9606	1.27281439304352	0.643554627895355	6.84782218933105	1.05402183532715	0.837897837162018	2.64983105659485	0.83441174030304	0.645319223403931	4.27171087265015
105	4.82	17.84	47.881355881691	IPI:IPI00785200.1	Gene_Symbol=- Putative uncharacterized protein	9606	5.54931592941284	0.110625050961971	14.5896654129028	3.09261393547058	0.0518579185009003	3.163245677948	1.9106684923172	0.194520324468613	4.26056623458862
106	4.54	4.54	15.9999996423721	IPI:IPI00021854.1	Gene_Symbol=APOA2 Apolipoprotein A-II precursor	9606	1.34083414077759	0.496130645275116	39.7075424194336	1.50728046894073	0.324915438890457	18.5174388885498	1.0192414522171	0.949679791927338	21.269380569458
107	4.42	4.42	32.3008835315704	IPI:IPI00026199.1	Gene_Symbol=GPX3 Glutathione peroxidase 3 precursor	9606	0.901327073574066	0.673107266426086	2.03341197967529	1.06165552139282	0.612942397594452	1.40259194374084	1.32637012004852	0.25495457649231	1.8967946767807
108	4.39	22.13	32.7695548534393	IPI:IPI00550640.2	Gene_Symbol=IGHG4 IGHG4 protein	9606	3.45038890838623	0.0884507894515991	5.47314071655273	1.45064663887024	0.497124850749969	6.99753761291504	0.819869101047516	0.522056698799133	3.03627514839172
108	0	22.09	42.239186167717	IPI:IPI00830132.1	Gene_Symbol=IGHG4 Uncharacterized protein IGHG4 (Fragment)	9606
108	0	22.08	46.1773693561554	IPI:IPI00829814.1	Gene_Symbol=IGHG4 Ig gamma-4 chain C region	9606
108	0	20.08	30.2521020174026	IPI:IPI00784998.1	Gene_Symbol=- Putative uncharacterized protein DKFZp686M24218	9606
109	4.29	4.38	24.8322144150734	IPI:IPI00166729.4	Gene_Symbol=AZGP1 alpha-2-glycoprotein 1, zinc	9606	0.904269158840179	0.863287329673767	9.19404888153076	1.69924974441528	0.303247511386871	3.89987897872925	1.86488795280457	0.110984787344933	2.42387700080872
110	4.25	4.25	36.7521375417709	IPI:IPI00854644.1	Gene_Symbol=- Uncharacterized protein ENSP00000374805	9606	5.24008798599243	0.365049690008163	799061.8125	3.01281380653381	0.291984289884567	1011.51098632813	1.41987729072571	0.334882289171219	13.2790813446045
110	0	21.3	60.8510613441467	IPI:IPI00784985.1	Gene_Symbol=IGK@ IGK@ protein	9606
111	4.2	26.42	39.3063575029373	IPI:IPI00784894.1	Gene_Symbol=- Putative uncharacterized protein	9606	4.12571907043457	0.309313535690308	91.3701324462891	1.92296242713928	0.547658145427704	50.5289459228516	1.0857127904892	0.926704943180084	30.1052551269531
111	0.15	22.58	41.8426096439362	IPI:IPI00472345.1	Gene_Symbol=IGHG3 IGHG3 protein	9606
111	0	26.42	45.1737463474274	IPI:IPI00418153.1	Gene_Symbol=IGHM Putative uncharacterized protein DKFZp686I15212	9606
111	0	22.42	37.7210229635239	IPI:IPI00168728.1	Gene_Symbol=IGHM FLJ00385 protein (Fragment)	9606
111	0	22.42	49.567723274231	IPI:IPI00829940.1	Gene_Symbol=IGHG3 Uncharacterized protein IGHG3 (Fragment)	9606
111	0	22.42	43.0493265390396	IPI:IPI00829850.1	Gene_Symbol=IGHG3 Protein	9606
111	0	22.42	50.276243686676	IPI:IPI00829716.1	Gene_Symbol=IGHG3 Uncharacterized protein IGHG3 (Fragment)	9606
111	0	22.42	50.9283840656281	IPI:IPI00827754.2	Gene_Symbol=IGHG3 C gamma 3	9606
111	0	16.42	46.8926548957825	IPI:IPI00830033.1	Gene_Symbol=IGHM Full-length cDNA clone CS0DI019YF20 of Placenta of Homo sapiens (Fragment)	9606
112	4.05	26.1	32.600000500679	IPI:IPI00061977.1	Gene_Symbol=IGHV3OR16-13;IGHA1 IGHA1 protein	9606	4.38263845443726	0.124726086854935	11.9921159744263	2.59798002243042	0.192408829927444	8.34228897094727	1.60346603393555	0.411711752414703	7.20519351959229
113	4.03	4.03	9.42408367991447	IPI:IPI00743766.2	Gene_Symbol=FETUB Fetuin-B precursor	9606	1.39136064052582	0.66942423582077	1543.6806640625	0.70603084564209	0.696958780288696	5318.1953125	1.03095710277557	0.452729403972626	1.39617037773132
114	4	49.61	51.8987357616425	IPI:IPI00555812.4	Gene_Symbol=GC Vitamin D-binding protein precursor	9606	1.95139575004578	0.00166186131536961	1.40753364562988	1.73525953292847	0.00661055743694305	1.42633986473083	1.8567498922348	0.00812892057001591	1.51309454441071
115	4	19.26	51.7374515533447	IPI:IPI00844156.2	Gene_Symbol=SERPINC1 SERPINC1 protein	9606	0.602642297744751	0.00450808927416801	1.3843457698822	0.686325669288635	0.00350287114270031	1.26272284984589	1.01778090000153	0.891086161136627	1.30808353424072
116	4	5.7	29.6610176563263	IPI:IPI00829836.1	Gene_Symbol=- Uncharacterized protein ENSP00000374797	9606	11.3236074447632			6.73817348480225			0.691093802452087
116	0	4.15	33.3333343267441	IPI:IPI00385555.1	Gene_Symbol=- Ig kappa chain V-I region BAN	9606
116	0	4.05	44.4444447755814	IPI:IPI00387027.1	Gene_Symbol=- Ig kappa chain V-I region Gal	9606
117	4	4.34	4.80035878717899	IPI:IPI00022937.4	Gene_Symbol=F5 Coagulation factor V	9606	1.15598976612091	0.315434902906418	1.59944272041321	1.128737449646	0.346348434686661	1.53205621242523	0.957067668437958	0.79930317401886	1.91885387897491
117	0	4.34	4.49640303850174	IPI:IPI00478809.3	Gene_Symbol=F5 Coagulation factor V precursor	9606
118	4	4	30.1724135875702	IPI:IPI00786926.1	Gene_Symbol=IGHV1-69 Myosin-reactive immunoglobulin heavy chain variable region (Fragment)	9606	1.98930382728577	0.652437806129456	1765765.625	1.74322938919067	0.631615698337555	49482.3359375	1.09145402908325	0.643638372421265	5.89691400527954
118	0	6	31.6239327192307	IPI:IPI00009792.1	Gene_Symbol=IGHV1OR15-1 Ig heavy chain V-I region V35 precursor	9606
119	4	4	18.133333325386	IPI:IPI00029260.2	Gene_Symbol=CD14 Monocyte differentiation antigen CD14 precursor	9606	0.739345014095306	0.172538340091705	2.90424156188965	0.720739781856537	0.177018463611603	3.27971458435059	1.0168741941452	0.922759473323822	5.71882820129395
120	4	4	6.86274543404579	IPI:IPI00642842.1	Gene_Symbol=CRP C-reactive protein, pentraxin-related	9606	0.995826840400696	0.75595223903656	1.14082264900208	3.14380860328674	0.190136834979057	88.3042068481445	0.724371373653412	0.0817618444561958	1.69740915298462
120	0	4	7.69230797886848	IPI:IPI00218876.3	Gene_Symbol=CRP Isoform 2 of C-reactive protein precursor	9606
120	0	4	3.125	IPI:IPI00022389.1	Gene_Symbol=CRP Isoform 1 of C-reactive protein precursor	9606
121	3.86	3.86	6.87022879719734	IPI:IPI00029193.1	Gene_Symbol=HGFAC Hepatocyte growth factor activator precursor	9606	1.11902749538422	0.882924497127533	9.33878326416016	0.773524284362793	0.437837600708008	2.49791383743286	1.20390069484711	0.3283950984478	1.66038155555725
122	3.65	3.65	35.1145029067993	IPI:IPI00783024.1	Gene_Symbol=- Myosin-reactive immunoglobulin heavy chain variable region (Fragment)	9606	3.36376404762268	0.154010072350502	7.64636087417603	1.73256576061249	0.338464766740799	4.66156959533691	1.11404860019684	0.831176996231079	4.38730621337891
122	0.01	25.8	36.6396754980087	IPI:IPI00386879.1	Gene_Symbol=IGHV3OR16-13;IGHA1 CDNA FLJ14473 fis, clone MAMMA1001080, highly similar to Homo sapiens SNC73 protein (SNC73) mRNA	9606
122	0	31.9	52.3305058479309	IPI:IPI00876888.1	Gene_Symbol=- cDNA FLJ78387	9606
122	0	23.91	47.6293116807938	IPI:IPI00426051.3	Gene_Symbol=- Putative uncharacterized protein DKFZp686C15213	9606
122	0	2.22	30.3278684616089	IPI:IPI00884389.1	Gene_Symbol=- Similar to Immunglobulin heavy chain variable region	9606
123	3.63	3.71	8.16326513886452	IPI:IPI00012792.1	Gene_Symbol=CDH5 Cadherin-5 precursor	9606	0.766157746315002	0.601759254932404	6.467453956604	0.772627115249634	0.749497711658478	20.7666454315186	1.0258651971817	0.557310581207275	1.17044115066528
124	3.6	3.64	9.53101366758347	IPI:IPI00007240.2	Gene_Symbol=F13B Coagulation factor XIII B chain precursor	9606	1.61280643939972	0.0106736924499273	1.23887860774994	1.19713282585144	0.198577031493187	1.50466787815094	1.31208682060242	0.0624176263809204	1.35871911048889
125	3.6	3.61	5.99173568189144	IPI:IPI00007199.4	Gene_Symbol=SERPINA10 Protein Z-dependent protease inhibitor precursor	9606	0.61654007434845	0.282426029443741	4.17153596878052	0.933810293674469	0.842703521251678	3.69950270652771	0.980969965457916	0.894904911518097	1.73877596855164
126	3.52	3.52	11.94968521595	IPI:IPI00178926.2	Gene_Symbol=IGJ immunoglobulin J chain	9606	3.92452335357666			2.24469423294067			1.26124489307404
127	3.23	5.28	48.3870953321457	IPI:IPI00884080.1	Gene_Symbol=- Similar to Immunglobulin heavy chain variable region	9606	11.5516872406006			5.62038087844849			1.85513317584991
127	0.27	4.27	36.0655725002289	IPI:IPI00384400.1	Gene_Symbol=- Myosin-reactive immunoglobulin heavy chain variable region (Fragment)	9606
127	0.07	22.18	32.7552974224091	IPI:IPI00423462.5	Gene_Symbol=IGHV3OR16-13;IGHA1 Putative uncharacterized protein DKFZp686K18196 (Fragment)	9606
127	0	29.08	37.5203907489777	IPI:IPI00477090.6	Gene_Symbol=IGHM IGHM protein	9606
127	0	28.89	43.3684200048447	IPI:IPI00784817.1	Gene_Symbol=IGHV4-31 Anti-RhD monoclonal T125 gamma1 heavy chain precursor	9606
127	0	6.11	50.4273533821106	IPI:IPI00829976.1	Gene_Symbol=- 13 kDa protein	9606
127	0	6.11	46.8253970146179	IPI:IPI00829806.1	Gene_Symbol=SCFV Immunglobulin heavy chain variable region (Fragment)	9606
127	0	6.11	50.4273533821106	IPI:IPI00829747.1	Gene_Symbol=- Similar to Immunglobulin heavy chain variable region	9606
127	0	6.11	39.072847366333	IPI:IPI00827960.1	Gene_Symbol=- Immunglobulin heavy chain precursor (Fragment)	9606
127	0	6.11	44.8000013828278	IPI:IPI00783244.1	Gene_Symbol=IGHV3-30 Immunglobulin heavy chain variable region (Fragment)	9606
127	0	6.11	46.2809920310974	IPI:IPI00736507.2	Gene_Symbol=IGHV3-30 Immunglobulin heavy chain variable region (Fragment)	9606
127	0	6.11	37.0967745780945	IPI:IPI00784513.1	Gene_Symbol=- Immunglobulin heavy chain variable region (Fragment)	9606
127	0	6.06	48.3870953321457	IPI:IPI00828061.1	Gene_Symbol=- Anti-mucin1 heavy chain variable region (Fragment)	9606
127	0	6.05	44.6280986070633	IPI:IPI00783451.1	Gene_Symbol=- Immunglobulin heavy chain variable region (Fragment)	9606
127	0	4.3	37.7049177885056	IPI:IPI00783023.1	Gene_Symbol=- Immunglobulin heavy chain variable region (Fragment)	9606
127	0	4.11	37.8151267766953	IPI:IPI00783909.1	Gene_Symbol=- Immunglobulin heavy chain variable region (Fragment)	9606
127	0	4.11	47.9338854551315	IPI:IPI00783818.1	Gene_Symbol=- Immunglobulin heavy chain variable region (Fragment)	9606
127	0	4.11	38.1355941295624	IPI:IPI00748665.3	Gene_Symbol=IGHV3-30 Immunglobulin heavy chain variable region (Fragment)	9606
127	0	4.11	38.7931048870087	IPI:IPI00413194.1	Gene_Symbol=- Myosin-reactive immunoglobulin heavy chain variable region (Fragment)	9606
127	0	4.06	22.4000006914139	IPI:IPI00884022.1	Gene_Symbol=- Similar to Immunglobulin heavy chain variable region	9606
127	0	4.06	28.0991733074188	IPI:IPI00783116.1	Gene_Symbol=- Immunglobulin heavy chain variable region (Fragment)	9606
127	0	4.01	38.5245889425278	IPI:IPI00783393.1	Gene_Symbol=- Immunglobulin heavy chain variable region (Fragment)	9606
127	0	4	29.45736348629	IPI:IPI00783471.1	Gene_Symbol=- Immunglobulin heavy chain variable region (Fragment)	9606
127	0	2.01	44.4444447755814	IPI:IPI00827846.1	Gene_Symbol=- Anti-mucin1 heavy chain variable region (Fragment)	9606
127	0	2.01	30.158731341362	IPI:IPI00382489.1	Gene_Symbol=- Ig heavy chain V-III region KOL	9606
128	3.1	6.02	10.8459867537022	IPI:IPI00296176.2	Gene_Symbol=F9 Coagulation factor IX precursor	9606	0.753984034061432	0.623950183391571	210.747268676758	0.929082453250885	0.748490869998932	9.4059362411499	1.02190017700195	0.899327397346497	5.61880588531494
129	2.98	2.98	12.3769342899323	IPI:IPI00292218.4	Gene_Symbol=MST1 Hepatocyte growth factor-like protein precursor	9606	1.42718112468719	0.0253609027713537	1.28209912776947	1.12276136875153	0.722480118274689	23.5335998535156	0.497498989105225	0.238686248660088	32.8205986022949
129	0.06	2.18	11.3274343311787	IPI:IPI00873854.1	Gene_Symbol=MSTP9 64 kDa protein	9606
129	0	2.04	13.4038805961609	IPI:IPI00384647.1	Gene_Symbol=MST1 Hepatocyte growth factor-like protein homolog	9606
130	2.73	2.73	10.8597293496132	IPI:IPI00844400.1	Gene_Symbol=C1QA 23 kDa protein	9606	0.951973080635071	0.115689039230347	1.07058477401733	1.06929504871368	0.651608526706696	1.46484887599945	1.22766637802124	0.203160524368286	1.45444238185883
130	0	2.73	9.79591831564903	IPI:IPI00022392.1	Gene_Symbol=C1QA Complement C1q subcomponent subunit A precursor	9606
131	2.5	2.52	12.8205135464668	IPI:IPI00064667.4	Gene_Symbol=CNDP1 Beta-Ala-His dipeptidase precursor	9606	0.603208780288696	0.204701274633408	3.22967457771301	0.679149270057678	0.141522273421288	2.0203845500946	0.650801062583923	0.0420874655246735	1.47944700717926
131	0	2	12.2950822114944	IPI:IPI00642045.1	Gene_Symbol=CNDP1 14 kDa protein	9606
132	2.47	20.19	21.3414639234543	IPI:IPI00642017.1	Gene_Symbol=IGHA2 Putative uncharacterized protein DKFZp686C02218 (Fragment)	9606	2.3692319393158	0.201629117131233	7.23927450180054	1.80078446865082	0.306705087423325	6.42632150650024	1.21215832233429	0.559325277805328	3.29536080360413
132	0	23.75	28.3924847841263	IPI:IPI00784950.1	Gene_Symbol=LOC100126583 Putative uncharacterized protein DKFZp686L19235	9606
132	0	23.72	25.4166662693024	IPI:IPI00785067.1	Gene_Symbol=IGH@ IGH@ protein	9606
132	0	21.72	24.0246400237083	IPI:IPI00784830.1	Gene_Symbol=LOC100126583 CDNA FLJ41981 fis, clone SMINT2011888, highly similar to Protein Tro alpha1 H,myeloma	9606
132	0	21.72	24.2236018180847	IPI:IPI00784758.1	Gene_Symbol=LOC100126583 Putative uncharacterized protein DKFZp686M08189	9606
132	0	20.68	22.0125779509544	IPI:IPI00783993.1	Gene_Symbol=IGHA2 IGHA2 protein	9606
132	0	19.75	24.6861919760704	IPI:IPI00784969.1	Gene_Symbol=LOC100126583 Putative uncharacterized protein	9606
132	0	19.72	20.7112967967987	IPI:IPI00384952.1	Gene_Symbol=- Putative uncharacterized protein DKFZp686K04218 (Fragment)	9606
132	0	17.72	20.3999996185303	IPI:IPI00423461.3	Gene_Symbol=IGHA2 Putative uncharacterized protein DKFZp686C02220 (Fragment)	9606
132	0	17.72	25.5882352590561	IPI:IPI00641229.3	Gene_Symbol=IGHA2 Ig alpha-2 chain C region	9606
132	0	15.72	22.2506389021873	IPI:IPI00829711.1	Gene_Symbol=IGHA2 Uncharacterized protein IGHA2 (Fragment)	9606
133	2.46	2.5	24.8062014579773	IPI:IPI00385253.1	Gene_Symbol=- Ig kappa chain V-III region CLL precursor	9606	9999			9999			9999
133	0	2.5	29.3577969074249	IPI:IPI00384401.1	Gene_Symbol=- Myosin-reactive immunoglobulin kappa chain variable region (Fragment)	9606
133	0.04	19.77	55.7446837425232	IPI:IPI00430820.1	Gene_Symbol=IGKV1-5 IGKV1-5 protein	9606
133	0	2.46	23.275862634182	IPI:IPI00549330.4	Gene_Symbol=IGKV3D-15 Myosin-reactive immunoglobulin light chain variable region	9606
134	2.38	3.7	11.3152086734772	IPI:IPI00656092.1	Gene_Symbol=PRG4 Isoform F of Proteoglycan-4 precursor	9606	0.797063708305359	0.270708531141281	1.91071009635925	0.803840696811676	0.67150890827179	6.75505399703979	0.854793608188629	0.513311624526978	2.35577917098999
134	0	3.69	11.365369707346	IPI:IPI00655976.1	Gene_Symbol=PRG4 Isoform C of Proteoglycan-4 precursor	9606
134	0	3.69	10.9317682683468	IPI:IPI00655927.1	Gene_Symbol=PRG4 Isoform B of Proteoglycan-4 precursor	9606
134	0	3.69	11.7322832345963	IPI:IPI00655676.1	Gene_Symbol=PRG4 Isoform D of Proteoglycan-4 precursor	9606
134	0	3.69	10.6125347316265	IPI:IPI00024825.2	Gene_Symbol=PRG4 Isoform A of Proteoglycan-4 precursor	9606
134	0	3.69	13.2904604077339	IPI:IPI00656111.1	Gene_Symbol=PRG4 Isoform E of Proteoglycan-4 precursor	9606
135	2.38	2.38	6.99844509363174	IPI:IPI00025864.5	Gene_Symbol=BCHE Cholinesterase precursor	9606	0.509130001068115	0.0420121885836124	1.76271545886993	0.616032898426056	0.0715741664171219	2.00367307662964	0.57844877243042	0.120285682380199	3.78117728233337
135	0	2	14.0625	IPI:IPI00797309.1	Gene_Symbol=BCHE BCHE protein	9606
136	2.34	2.34	14.9305552244186	IPI:IPI00419744.4	Gene_Symbol=FCN3 Isoform 2 of Ficolin-3 precursor	9606	0.631281554698944	0.397909969091415	4.42995929718018	0.482265681028366	0.196563228964806	4.06489706039429	0.44984358549118	0.136243015527725	3.5129075050354
136	0	2.34	14.3812716007233	IPI:IPI00293925.2	Gene_Symbol=FCN3 Isoform 1 of Ficolin-3 precursor	9606
137	2.27	2.27	2.81221084296703	IPI:IPI00242956.4	Gene_Symbol=FCGBP IgGFc-binding protein precursor	9606	0.917564988136292	0.687414824962616	7.72474098205566	1.13339364528656	0.319644927978516	2.39528918266296	0.875432789325714	0.52471536397934	6.21513938903809
137	0	2.27	3.35504896938801	IPI:IPI00788189.1	Gene_Symbol=FCGBP similar to Fc fragment of IgG binding protein	9606
138	2.24	2.27	34.9999994039536	IPI:IPI00387116.1	Gene_Symbol=- Ig kappa chain V-III region NG9 precursor (Fragment)	9606	6.01160049438477			3.79682183265686			1.62326288223267
138	0.08	4.57	55.9633016586304	IPI:IPI00387117.5	Gene_Symbol=IGKV3D-20 Ig kappa chain V-III region Ti	9606
138	0.04	13.01	49.5798319578171	IPI:IPI00879329.1	Gene_Symbol=IGKV3-20 Anti-(ED-B) scFV (Fragment)	9606
138	0.04	4.5	55.9633016586304	IPI:IPI00387118.1	Gene_Symbol=- Ig kappa chain V-III region WOL	9606
138	0.04	4.5	47.2868204116821	IPI:IPI00384576.1	Gene_Symbol=- Ig kappa chain V-III region HIC precursor	9606
138	0.04	4.5	47.2868204116821	IPI:IPI00030205.3	Gene_Symbol=IGKV3-20 Ig kappa chain V-III region HAH precursor	9606
138	0.04	4.09	55.9633016586304	IPI:IPI00387115.1	Gene_Symbol=- Ig kappa chain V-III region SIE	9606
138	0.04	2.07	55.045872926712	IPI:IPI00827826.1	Gene_Symbol=- Cold agglutinin FS-2 L-chain (Fragment)	9606
138	0	21.33	55.7446837425232	IPI:IPI00761125.2	Gene_Symbol=IGKC IGKC protein	9606
138	0	4.05	47.7064222097397	IPI:IPI00385252.1	Gene_Symbol=- Ig kappa chain V-III region GOL	9606
139	2.23	17.76	42.5531923770905	IPI:IPI00555945.1	Gene_Symbol=IGL@ IGL@ protein	9606	3.84589171409607			1.87997567653656			1.33297741413116
139	0	2.73	17.7966102957726	IPI:IPI00788824.2	Gene_Symbol=IGLV1-44 Light chain Fab	9606
140	2.19	33.13	50.5263149738312	IPI:IPI00784842.1	Gene_Symbol=IGHV4-31 Putative uncharacterized protein DKFZp686G11190	9606	3.35692644119263	0.218775615096092	246.253280639648	1.95109331607819	0.279825776815414	54.2421073913574	1.16443192958832	0.599022507667542	14.2068347930908
140	0	2	33.3333343267441	IPI:IPI00816775.1	Gene_Symbol=- F5-20 (Fragment)	9606
141	2.17	2.17	5.52677027881145	IPI:IPI00744685.2	Gene_Symbol=BTD Uncharacterized protein BTD (Fragment)	9606	0.832240760326386	0.79424262046814	14.2593927383423	0.824337720870972	0.500908732414246	2.7746307849884	1.09357750415802	0.73936003446579	2.74062442779541
141	0	2.17	5.89318610727787	IPI:IPI00218413.2	Gene_Symbol=BTD biotinidase precursor	9606
142	2.13	2.14	25.8333325386047	IPI:IPI00382501.1	Gene_Symbol=- Ig heavy chain V-III region DOB	9606	11.9143218994141			5.1500768661499			1.86786925792694
142	0	4.17	39.6551728248596	IPI:IPI00382500.1	Gene_Symbol=- Ig heavy chain V-III region GAL	9606
143	2.11	37.53	37.5989437103271	IPI:IPI00878609.1	Gene_Symbol=ITIH4 Protein	9606	1.02018845081329	0.651051461696625	1.17742121219635	0.883548736572266	0.635731279850006	2.61981415748596	1.08884716033936	0.517358303070068	1.59995353221893
143	0	29.53	38.6645972728729	IPI:IPI00878152.1	Gene_Symbol=ITIH4 71 kDa protein	9606
144	2.1	2.1	12.8654971718788	IPI:IPI00878173.1	Gene_Symbol=ACTA1 Actin, alpha 1, skeletal muscle	9606	0.630068361759186	0.804684579372406	111156144	0.796177387237549	0.100224189460278	1.58367145061493	0.620240926742554	0.117143496870995	3.09417986869812
144	0	2.1	15.2249127626419	IPI:IPI00514530.5	Gene_Symbol=ACTA1 Uncharacterized protein ACTA1	9606
144	0	2.1	17.3228353261948	IPI:IPI00414057.3	Gene_Symbol=ACTA1 Actin alpha 1 skeletal muscle protein	9606
144	0	2.1	11.7021277546883	IPI:IPI00025416.3	Gene_Symbol=ACTG2 Actin, gamma-enteric smooth muscle	9606
144	0	2.1	11.6710878908634	IPI:IPI00023006.1	Gene_Symbol=ACTC1 Actin, alpha cardiac muscle 1	9606
144	0	2.1	11.7333330214024	IPI:IPI00021440.1	Gene_Symbol=ACTG1;PSPHL Actin, cytoplasmic 2	9606
144	0	2.1	11.7333330214024	IPI:IPI00021439.1	Gene_Symbol=ACTB Actin, cytoplasmic 1	9606
144	0	2.1	11.6710878908634	IPI:IPI00021428.1	Gene_Symbol=ACTA1 Actin, alpha skeletal muscle	9606
144	0	2.1	11.6710878908634	IPI:IPI00008603.1	Gene_Symbol=ACTA2 Actin, aortic smooth muscle	9606
144	0	2	30.1369875669479	IPI:IPI00796881.1	Gene_Symbol=ACTG1;PSPHL 16 kDa protein	9606
144	0	2	18.1818187236786	IPI:IPI00790339.1	Gene_Symbol=ACTG1;PSPHL 22 kDa protein	9606
144	0	2	23.8410592079163	IPI:IPI00645534.1	Gene_Symbol=ACTA2 Actin, alpha 2, smooth muscle, aorta	9606
144	0	2	8.19672122597694	IPI:IPI00737449.1	Gene_Symbol=LOC643386 similar to actin, alpha 2, smooth muscle, aorta	9606
144	0	2	8.19672122597694	IPI:IPI00737435.1	Gene_Symbol=LOC643386 similar to actin, alpha 2, smooth muscle, aorta	9606
145	2.08	2.08	5.05226477980614	IPI:IPI00479471.2	Gene_Symbol=SPATA13 Spermatogenesis associated 13	9606	2.05657744407654	0.199300959706306	19.4074535369873	2.2057192325592	0.0949511379003525	4.52822732925415	0.801106512546539	0.56549733877182	32.0254821777344
145	0	2.07	3.0674846842885	IPI:IPI00043546.5	Gene_Symbol=SPATA13 Spermatogenesis-associated protein 13	9606
146	2.04	3.74	35.1851850748062	IPI:IPI00829980.2	Gene_Symbol=- Myosin-reactive immunoglobulin light chain variable region (Fragment)	9606	5.85338544845581	0.00523248268291354	2.1520140171051	3.59609818458557	0.00821348372846842	1.915900349617	1.09085834026337	0.542216539382935	1.49727201461792
146	0	22.1	62.7118647098541	IPI:IPI00472961.2	Gene_Symbol=IGKC IGKC protein	9606
146	0	21.68	58.0508470535278	IPI:IPI00784661.1	Gene_Symbol=- Putative uncharacterized protein	9606
146	0	19.33	45.9183663129807	IPI:IPI00807459.1	Gene_Symbol=IGKC IGKC protein	9606
146	0	5.7	41.5254235267639	IPI:IPI00854582.1	Gene_Symbol=- Uncharacterized protein ENSP00000374793	9606
146	0	4.42	41.6666656732559	IPI:IPI00398220.1	Gene_Symbol=- Myosin-reactive immunoglobulin light chain variable region (Fragment)	9606
146	0	4.4	33.8983058929443	IPI:IPI00829804.1	Gene_Symbol=- 13 kDa protein	9606
146	0	4.38	37.3831778764725	IPI:IPI00384398.1	Gene_Symbol=- Myosin-reactive immunoglobulin light chain variable region (Fragment)	9606
146	0	4.36	33.0508470535278	IPI:IPI00830122.1	Gene_Symbol=- A30	9606
146	0	4.36	33.0508470535278	IPI:IPI00829699.1	Gene_Symbol=- V(k)3 sequence of NG9 gene from fetal liver DNA precursor	9606
146	0	4.36	33.3333343267441	IPI:IPI00743963.1	Gene_Symbol=IGKC Ig kappa chain V-I region HK101 precursor (Fragment)	9606
146	0	4.12	28.7037044763565	IPI:IPI00003469.1	Gene_Symbol=- Ig kappa chain V-I region WEA	9606
146	0	4.05	44.4444447755814	IPI:IPI00387027.1	Gene_Symbol=- Ig kappa chain V-I region Gal	9606
146	0	3.74	26.8518507480621	IPI:IPI00387094.1	Gene_Symbol=- Ig kappa chain V-I region Hau	9606
146	0	3.72	26.8518507480621	IPI:IPI00385614.1	Gene_Symbol=- Ig kappa chain V-I region WAT	9606
146	0	3.7	26.3565897941589	IPI:IPI00385556.1	Gene_Symbol=- Ig kappa chain V-I region Daudi precursor	9606
146	0	3.7	27.9069781303406	IPI:IPI00024134.1	Gene_Symbol=IGKC Ig kappa chain V-I region Walker precursor	9606
146	0	2.47	27.7777791023254	IPI:IPI00827485.1	Gene_Symbol=- BRE (Fragment)	9606
146	0	2.46	27.7777791023254	IPI:IPI00387022.1	Gene_Symbol=- Ig kappa chain V-I region AG	9606
146	0	2.42	35.1851850748062	IPI:IPI00387099.1	Gene_Symbol=- Ig kappa chain V-I region Rei	9606
146	0	2	31.4814805984497	IPI:IPI00387101.1	Gene_Symbol=- Ig kappa chain V-I region Scw	9606
146	0	2	16.666667163372	IPI:IPI00387100.1	Gene_Symbol=- Ig kappa chain V-I region Roy	9606
146	0	2	15.5172407627106	IPI:IPI00382577.1	Gene_Symbol=- Kappa 1 light chain variable region (Fragment)	9606
146	0	2	15.2542367577553	IPI:IPI00003111.6	Gene_Symbol=LOC652694 Ig kappa chain V-I region AU	9606
147	2.03	2.04	8.12101885676384	IPI:IPI00451626.1	Gene_Symbol=CRTAC1 Isoform 3 of Cartilage acidic protein 1 precursor	9606	0.900180459022522	0.879695951938629	1081.69360351563	0.682105958461761	0.418453395366669	42.5913429260254	0.935754954814911	0.935193717479706	3863.63623046875
147	0	2.04	7.90697708725929	IPI:IPI00451625.1	Gene_Symbol=CRTAC1 Isoform 2 of Cartilage acidic protein 1 precursor	9606
147	0	2.04	7.71558210253716	IPI:IPI00451624.1	Gene_Symbol=CRTAC1 Isoform 1 of Cartilage acidic protein 1 precursor	9606
148	2.03	2.03	11.1111111938953	IPI:IPI00186903.3	Gene_Symbol=APOL1 Isoform 2 of Apolipoprotein-L1 precursor	9606	1.34693837165833			1.04297745227814			1.40502989292145
148	0	2.03	6.78851157426834	IPI:IPI00852826.2	Gene_Symbol=APOL1 42 kDa protein	9606
148	0	2.03	6.53266310691834	IPI:IPI00514475.4	Gene_Symbol=APOL1 Isoform 1 of Apolipoprotein-L1 precursor	9606
149	2.02	21.7	58.0508470535278	IPI:IPI00430847.1	Gene_Symbol=IGKC IGKC protein	9606	3.19898653030396	0.0330974161624908	2.68179059028625	1.88354766368866	0.161382541060448	2.97093105316162	1.6321986913681	0.144125893712044	2.21067333221436
149	0	4.4	33.8983058929443	IPI:IPI00829650.1	Gene_Symbol=- Similar to Ig kappa chain V-I region HK101 precursor	9606
149	0	3.71	26.8518507480621	IPI:IPI00003470.1	Gene_Symbol=- Ig kappa chain V-I region Wes	9606
150	2.02	2.32	5.35714291036129	IPI:IPI00871960.2	Gene_Symbol=MASP1 cDNA FLJ75203, highly similar to Homo sapiens mannan-binding lectin serine protease 1 (C4/C2activating component of Ra-reactive factor) (MASP1), transcriptvariant 2, mRNA	9606	0.600978255271912			0.510174453258514			0.543828725814819
150	0.02	2.32	5.35714291036129	IPI:IPI00290283.6	Gene_Symbol=MASP1 mannan-binding lectin serine protease 1 isoform 2 precursor	9606
150	0.02	2.11	5.80964162945747	IPI:IPI00871139.1	Gene_Symbol=MASP1 92 kDa protein	9606
150	0.02	2.11	4.72103022038937	IPI:IPI00299307.4	Gene_Symbol=MASP1 Complement-activating component of Ra-reactive factor precursor	9606
151	2.01	32.19	44.7916656732559	IPI:IPI00761159.1	Gene_Symbol=IGHM IGHM protein	9606	5.73582172393799			3.47265791893005			1.02585566043854
152	2.01	2.01	5.83022385835648	IPI:IPI00743248.5	Gene_Symbol=TNXB DJ34F7.1.1	9606	1.89599287509918	0.0793396607041359	2.76851892471313	1.759028673172	0.0482685044407845	1.72481334209442	0.494355291128159	0.382270008325577	459.495697021484
152	0	2.01	5.82886449992657	IPI:IPI00025276.1	Gene_Symbol=TNXB Isoform XB of Tenascin-X precursor	9606
152	0	2.01	5.37659861147404	IPI:IPI00644296.1	Gene_Symbol=TNXB Tenascin XB	9606
152	0	2	10.8469538390636	IPI:IPI00218639.3	Gene_Symbol=TNXB Isoform XB-short of Tenascin-X precursor	9606
153	2	132.53	48.1077969074249	IPI:IPI00654875.1	Gene_Symbol=C4B Complement C4-B precursor	9606	1.21259343624115	0.578523397445679	2.42582964897156	1.19666910171509	0.498670816421509	1.95555877685547	0.900480389595032	0.609426140785217	1.69178199768066
153	0	132.53	48.1077969074249	IPI:IPI00032258.4	Gene_Symbol=C4A;C4B Complement C4-A precursor	9606
154	2	62.76	69.9494957923889	IPI:IPI00847179.1	Gene_Symbol=APOA4 apolipoprotein A-IV precursor	9606	0.0838716477155685			0.0607463493943214			0.0550862848758698
155	2	30.33	49.7881352901459	IPI:IPI00645363.2	Gene_Symbol=IGHG1 Putative uncharacterized protein DKFZp686P15220	9606	9.17782115936279	0.219291001558304	24468.822265625	4.29207420349121	0.298726379871368	11903.3798828125	1.30992913246155	0.71996408700943	1463.58483886719
155	0	6.41	21.6404885053635	IPI:IPI00163446.3	Gene_Symbol=IGHD IGHD protein	9606
155	0	2.04	38.1355941295624	IPI:IPI00829601.1	Gene_Symbol=- Similar to Immunglobulin heavy chain variable region	9606
155	0	2	22.6890757679939	IPI:IPI00854743.1	Gene_Symbol=- Uncharacterized protein ENSP00000375034	9606
156	2	22.14	61.0169470310211	IPI:IPI00827488.1	Gene_Symbol=IGKC IGKC protein	9606	10.8163547515869			7.52725648880005			1.84587299823761
156	0	4.4	33.8983058929443	IPI:IPI00829873.1	Gene_Symbol=- 13 kDa protein	9606
157	2	20.63	51.0460257530212	IPI:IPI00440577.3	Gene_Symbol=IGKV2-24 IGKV2-24 protein	9606	2.8395516872406	0.464037746191025	138840.421875	1.95192396640778	0.634559631347656	509445.09375	1.25573313236237	0.78884744644165	4452.7763671875
157	0	4	19.8347106575966	IPI:IPI00884433.1	Gene_Symbol=- 13 kDa protein	9606
157	0	4	19.8347106575966	IPI:IPI00743194.2	Gene_Symbol=- Kappa light chain variable region (Fragment)	9606
157	0	4	16.5289252996445	IPI:IPI00829600.1	Gene_Symbol=- Uncharacterized protein ENSP00000374803	9606
157	0	3.3	20.833332836628	IPI:IPI00829827.1	Gene_Symbol=- Uncharacterized protein ENSP00000374804	9606
158	2	6.06	40.0000005960464	IPI:IPI00382481.1	Gene_Symbol=- Ig heavy chain V-III region BUT	9606
159	2	4.74	4.78632487356663	IPI:IPI00172480.5	Gene_Symbol=WDR35 Isoform 2 of WD repeat-containing protein 35	9606	0.891426920890808			0.616485357284546			0.914141058921814
159	0	4.74	4.74174432456493	IPI:IPI00165984.4	Gene_Symbol=WDR35 Isoform 1 of WD repeat-containing protein 35	9606
160	2	4	6.41975328326225	IPI:IPI00027482.1	Gene_Symbol=SERPINA6 Corticosteroid-binding globulin precursor	9606	0.715562224388123	0.259035259485245	6.25003910064697	0.768797099590302	0.372298181056976	9.13193607330322	0.660978257656097	0.0108480043709278	1.09379291534424
161	2	2.03	5.07099404931068	IPI:IPI00643034.2	Gene_Symbol=PLTP Isoform 1 of Phospholipid transfer protein precursor	9606	1.13019263744354			1.15648400783539			2.0542778968811
161	0	2.03	5.6689340621233	IPI:IPI00217778.1	Gene_Symbol=PLTP Isoform 2 of Phospholipid transfer protein precursor	9606
161	0	2.03	6.17283955216408	IPI:IPI00022733.3	Gene_Symbol=PLTP 45 kDa protein	9606
162	2	2.02	6.68647810816765	IPI:IPI00395488.2	Gene_Symbol=VASN Vasorin precursor	9606	0.157188683748245			0.943556368350983			0.793679416179657
163	2	2	11.37440726161	IPI:IPI00216065.3	Gene_Symbol=PROZ Isoform 2 of Vitamin K-dependent protein Z precursor	9606	0.447071015834808			1.35182821750641			1.10557901859283
163	0	2	9.74999964237213	IPI:IPI00027843.1	Gene_Symbol=PROZ Isoform 1 of Vitamin K-dependent protein Z precursor	9606
164	2	2	5.89022748172283	IPI:IPI00003590.2	Gene_Symbol=QSOX1 Isoform 1 of Sulfhydryl oxidase 1 precursor	9606	0.794492363929749			1.35622704029083			1.13625371456146
165	2	2	22.2222223877907	IPI:IPI00219583.1	Gene_Symbol=SHBG Isoform 2 of Sex hormone-binding globulin precursor	9606	0.919401049613953	0.751152515411377	13.3426513671875	0.674794256687164	0.52931147813797	240.00798034668	0.514773726463318	0.0610334947705269	2.25097990036011
165	0	2	16.4179101586342	IPI:IPI00023019.1	Gene_Symbol=SHBG Isoform 1 of Sex hormone-binding globulin precursor	9606
166	2	2	8.63636359572411	IPI:IPI00022331.1	Gene_Symbol=LCAT Phosphatidylcholine-sterol acyltransferase precursor	9606	0.622262060642242			0.782385051250458			0.321014970541
167	2	2	7.40740746259689	IPI:IPI00845506.1	Gene_Symbol=PI16 Isoform 2 of Peptidase inhibitor 16 precursor	9606	1.06251049041748	0.883224964141846	63.6172866821289	0.579533934593201	0.180692970752716	7.55323791503906	1.02370584011078	0.774496138095856	2.23661470413208
167	0	2	4.31965440511703	IPI:IPI00301143.5	Gene_Symbol=PI16 Isoform 1 of Peptidase inhibitor 16 precursor	9606
168	2	2	13.8461545109749	IPI:IPI00165972.3	Gene_Symbol=CFD Complement factor D preproprotein	9606	0.769125998020172			0.954851627349854			1.04086673259735
169	2	2	15.068493783474	IPI:IPI00032293.1	Gene_Symbol=CST3 Cystatin-C precursor	9606	1.47947382926941	0.441974312067032	63.0044631958008	1.14423418045044	0.73107236623764	45.0891723632813	2.5604190826416	0.181003496050835	32.8190040588379
170	2	2	13.6752143502235	IPI:IPI00657670.1	Gene_Symbol=- 13 kDa protein	9606	0.355875551700592			1.00394535064697			1.16222453117371
170	0	2	16.1616161465645	IPI:IPI00021857.1	Gene_Symbol=APOC3 Apolipoprotein C-III precursor	9606
171	2	2	2.87769790738821	IPI:IPI00299158.1	Gene_Symbol=PVR Isoform Alpha of Poliovirus receptor precursor	9606	1.8189777135849			2.03945970535278			1.56575798988342
171	0	2	3.06122452020645	IPI:IPI00219427.1	Gene_Symbol=PVR Isoform Delta of Poliovirus receptor precursor	9606
171	0	2	3.2967034727335	IPI:IPI00219426.1	Gene_Symbol=PVR Isoform Gamma of Poliovirus receptor precursor	9606
171	0	2	3.22580635547638	IPI:IPI00219425.3	Gene_Symbol=PVR Isoform Beta of Poliovirus receptor precursor	9606
172	2	2	4.16666679084301	IPI:IPI00029235.1	Gene_Symbol=IGFBP6 Insulin-like growth factor-binding protein 6 precursor	9606	1.23334419727325			0.95881199836731			2.0834653377533
173	1.86	1.97	5.40586039423943	IPI:IPI00514468.1	Gene_Symbol=MACF1 670 kDa protein	9606	1.10461282730103	0.831739842891693	106.824562072754	1.12915217876434	0.525849044322968	5.33384656906128	1.46763777732849	0.209865853190422	5.30069971084595
173	0	1.97	5.40586039423943	IPI:IPI00432363.1	Gene_Symbol=MACF1 Microtubule-actin cross-linking factor 1, isoform 4	9606
174	1.73	2.09	7.11060911417007	IPI:IPI00218326.1	Gene_Symbol=SP100 Isoform Sp100-C of Nuclear autoantigen Sp-100	9606	0.895821511745453	0.668655514717102	2.59392666816711	0.803824186325073	0.0695075690746307	1.2989741563797	1.05372107028961	0.548767626285553	1.3701012134552
175	1.7	17.15	50.2145946025848	IPI:IPI00816555.1	Gene_Symbol=IGLV2-14 IGLV2-14 protein	9606	2.31090331077576			1.20198452472687			0.945659995079041
176	1.7	1.7	6.58823549747467	IPI:IPI00827982.1	Gene_Symbol=CD44 Isoform 13 of CD44 antigen precursor	9606	0.346415013074875			0.455922991037369			0.866881847381592
176	0	1.7	4.15430255234241	IPI:IPI00827795.1	Gene_Symbol=CD44 Isoform 8 of CD44 antigen precursor	9606
176	0	1.7	6.0606062412262	IPI:IPI00827893.1	Gene_Symbol=CD44 Isoform 11 of CD44 antigen precursor	9606
176	0	1.7	3.22580635547638	IPI:IPI00827658.1	Gene_Symbol=CD44 Isoform 7 of CD44 antigen precursor	9606
176	0	1.7	1.73661354929209	IPI:IPI00828192.1	Gene_Symbol=CD44 Isoform 17 of CD44 antigen precursor	9606
176	0	1.7	1.63487736135721	IPI:IPI00828117.1	Gene_Symbol=CD44 Isoform 5 of CD44 antigen precursor	9606
176	0	1.7	4.08163256943226	IPI:IPI00828108.1	Gene_Symbol=CD44 Isoform 15 of CD44 antigen precursor	9606
176	0	1.7	1.71673819422722	IPI:IPI00828064.1	Gene_Symbol=CD44 Isoform 6 of CD44 antigen precursor	9606
176	0	1.7	1.79640725255013	IPI:IPI00828056.1	Gene_Symbol=CD44 Isoform 16 of CD44 antigen precursor	9606
176	0	1.7	3.0303031206131	IPI:IPI00827937.1	Gene_Symbol=CD44 Isoform 14 of CD44 antigen precursor	9606
176	0	1.7	1.68776363134384	IPI:IPI00827650.1	Gene_Symbol=CD44 Isoform 3 of CD44 antigen precursor	9606
176	0	1.7	1.77777782082558	IPI:IPI00827555.1	Gene_Symbol=CD44 Isoform 9 of CD44 antigen precursor	9606
176	0	1.7	4.41176481544971	IPI:IPI00798069.1	Gene_Symbol=CD44 CD44 molecule	9606
176	0	1.7	2.43407711386681	IPI:IPI00419219.3	Gene_Symbol=CD44 Isoform 10 of CD44 antigen precursor	9606
176	0	1.7	1.71673819422722	IPI:IPI00418465.4	Gene_Symbol=CD44 Isoform 4 of CD44 antigen precursor	9606
176	0	1.7	1.61725059151649	IPI:IPI00305064.1	Gene_Symbol=CD44 Isoform CD44 of CD44 antigen precursor	9606
176	0	1.7	3.32409963011742	IPI:IPI00297160.4	Gene_Symbol=CD44 Isoform 12 of CD44 antigen precursor	9606
177	1.7	1.7	2.28013023734093	IPI:IPI00445968.1	Gene_Symbol=- CDNA FLJ43252 fis, clone HEART2006909	9606	0.841635525226593			0.880767226219177			0.920267522335052
178	1.66	1.72	11.9329392910004	IPI:IPI00844035.1	Gene_Symbol=NEBL Nebulette	9606	1.46219992637634			1.80526983737946			0.73913049697876
178	0	1.66	11.4285707473755	IPI:IPI00872370.1	Gene_Symbol=NEBL 117 kDa protein	9606
179	1.6	2.1	30.7017534971237	IPI:IPI00552852.2	Gene_Symbol=IGLV3-27 V2-19 protein	9606	9999			9999
179	0	4.01	32.7102810144424	IPI:IPI00384399.1	Gene_Symbol=- Myosin-reactive immunoglobulin light chain variable region (Fragment)	9606
180	1.6	1.6	9.24855470657349	IPI:IPI00735909.2	Gene_Symbol=LOC645620 similar to Leo1, Paf1/RNA polymerase II complex component, homolog	9606	1.89810931682587	0.279309183359146	6.52538776397705	1.32596588134766	0.514565110206604	4.69315242767334	0.734592378139496	0.0993107631802559	1.57254338264465
181	1.53	1.53	9.81595069169998	IPI:IPI00872964.1	Gene_Symbol=PLD4 54 kDa protein	9606	1.43766224384308			1.21293747425079			2.01317715644836
181	0	1.53	9.48616564273834	IPI:IPI00060310.4	Gene_Symbol=PLD4 Phospholipase D4	9606
182	1.52	1.57	7.10172727704048	IPI:IPI00006684.3	Gene_Symbol=API5 58 kDa protein	9606
182	0	1.57	4.16666679084301	IPI:IPI00855856.1	Gene_Symbol=API5 Isoform 4 of Apoptosis inhibitor 5	9606
182	0	1.57	4.11764718592167	IPI:IPI00555572.1	Gene_Symbol=API5 Isoform 1 of Apoptosis inhibitor 5	9606
182	0	1.57	4.16666679084301	IPI:IPI00554742.1	Gene_Symbol=API5 Isoform 2 of Apoptosis inhibitor 5	9606
182	0	1.57	4.28954437375069	IPI:IPI00555743.1	Gene_Symbol=API5 Isoform 3 of Apoptosis inhibitor 5	9606
183	1.52	1.52	14.2857149243355	IPI:IPI00332192.4	Gene_Symbol=IL25 Isoform 2 of Interleukin-25 precursor	9606	1.07722818851471	0.706877052783966	1.77208721637726	1.15330421924591	0.301977068185806	1.44045102596283	0.913736283779144	0.744759738445282	2.23489665985107
183	0	1.52	12.9943504929543	IPI:IPI00009731.1	Gene_Symbol=IL25 Isoform 1 of Interleukin-25 precursor	9606
184	1.4	3.99	51.2396693229675	IPI:IPI00384391.1	Gene_Symbol=- Myosin-reactive immunoglobulin heavy chain variable region (Fragment)	9606	3.12818717956543			1.50495433807373			1.38072538375854
185	1.4	3.4	30.5084735155106	IPI:IPI00816799.1	Gene_Symbol=- Rheumatoid factor D5 light chain (Fragment)	9606	9999			9999			9999
185	0	3.4	41.3793116807938	IPI:IPI00784430.3	Gene_Symbol=IGKV3D-11 Similar to Ig kappa chain V-III region VG precursor	9606
185	0	3.4	23.275862634182	IPI:IPI00829653.1	Gene_Symbol=- Uncharacterized protein ENSP00000374812	9606
186	1.4	1.49	16.666667163372	IPI:IPI00790598.1	Gene_Symbol=- Conserved hypothetical protein	9606	0.804742634296417	0.66785079240799	6.53388357162476	0.802828669548035	0.39211243391037	2.39365911483765	0.564562678337097	0.181244865059853	3.38655591011047
187	1.4	1.4	25.5474448204041	IPI:IPI00644324.1	Gene_Symbol=DPF1 15 kDa protein	9606	1.21477067470551			1.05045545101166			0.954191148281097
188	1.3	25.43	33.6673349142075	IPI:IPI00166866.3	Gene_Symbol=IGHV3OR16-13;IGHA1 IGHA1 protein	9606	2.54980540275574			1.57627892494202			1.20438253879547
189	1.25	1.26	6.87679052352905	IPI:IPI00844523.1	Gene_Symbol=MICALCL Isoform 1 of MICAL C-terminal-like protein	9606	0.745676398277283	0.520202994346619	5.11832904815674	0.844492316246033	0.776131749153137	9.38306617736816	1.09258317947388	0.876918733119965	8.7781457901001
189	0	1.26	7.32824429869652	IPI:IPI00844270.1	Gene_Symbol=MICALCL Isoform 3 of MICAL C-terminal-like protein	9606
189	0	1.26	6.89655169844627	IPI:IPI00816344.2	Gene_Symbol=MICALCL Isoform 2 of MICAL C-terminal-like protein	9606
190	1.23	1.45	5.470085516572	IPI:IPI00872759.1	Gene_Symbol=MLL2 564 kDa protein	9606	1.00959169864655			0.699547350406647			0.762981235980988
191	1.18	1.18	7.91738405823708	IPI:IPI00216780.3	Gene_Symbol=CILP2 Cartilage intermediate layer protein 2 precursor	9606
192	1.15	8.96	62.2641503810883	IPI:IPI00642632.1	Gene_Symbol=- C7 protein	9606	8.16622924804688			3.76420187950134			1.50532019138336
193	1.1	1.1	6.32911399006844	IPI:IPI00152327.3	Gene_Symbol=ZNF564 Zinc finger protein 564	9606
194	1.05	2.01	2.25179120898247	IPI:IPI00852880.1	Gene_Symbol=SYNPO2L synaptopodin 2-like isoform a	9606
194	0	2.01	2.25179120898247	IPI:IPI00456601.1	Gene_Symbol=SYNPO2L Isoform 1 of Synaptopodin 2-like protein	9606
195	1.05	1.05	7.05128237605095	IPI:IPI00797672.1	Gene_Symbol=C8orf76 18 kDa protein	9606	0.688838183879852			0.986311018466949			1.19746518135071
195	0	1.05	3.76712344586849	IPI:IPI00477025.2	Gene_Symbol=C8orf76 C8orf76 protein	9606
195	0	1.05	2.89473682641983	IPI:IPI00064351.5	Gene_Symbol=C8orf76 Uncharacterized protein C8orf76	9606
196	1.03	1.03	2.54596881568432	IPI:IPI00012347.6	Gene_Symbol=MXRA5 Matrix-remodeling-associated protein 5 precursor	9606	0.945689618587494			0.964078426361084			1.38737547397614
197	1	6.05	27.118644118309	IPI:IPI00829979.1	Gene_Symbol=- Uncharacterized protein ENSP00000375008	9606
197	0	6.05	27.3504287004471	IPI:IPI00739205.3	Gene_Symbol=LOC652102 Ig heavy chain V-I region HG3 precursor	9606
198	0.94	10.08	17.7165359258652	IPI:IPI00169276.2	Gene_Symbol=- Trypsinogen C	9606
199	0.94	0.98	3.26750464737415	IPI:IPI00738219.3	Gene_Symbol=LOC653877 similar to Small subunit processome component 20 homolog	9606	1.16062760353088	0.909395158290863	545150.5	1.15616190433502	0.755382835865021	95.5634231567383	0.615770816802979	0.261239290237427	14.589563369751
199	0	0.98	3.26750464737415	IPI:IPI00004970.3	Gene_Symbol=UTP20 Small subunit processome component 20 homolog	9606
200	0.92	0.95	9.85507220029831	IPI:IPI00879001.1	Gene_Symbol=- 40 kDa protein	9606	0.229970306158066			0.873083055019379			0.921998798847198
201	0.92	0.92	9.32203382253647	IPI:IPI00061528.3	Gene_Symbol=KTI12 Protein KTI12 homolog	9606	0.457187950611115	0.0799673870205879	3.51051616668701	0.654670476913452	0.187858015298843	5.13503742218018	0.879788100719452	0.60760635137558	9.94451904296875
202	0.92	0.92	2.41286866366863	IPI:IPI00026825.1	Gene_Symbol=P2RY1 P2Y purinoceptor 1	9606	1.1418342590332			0.714378714561462			1.23219406604767
203	0.9	0.99	9.76676419377327	IPI:IPI00294713.4	Gene_Symbol=MASP2 Isoform 1 of Mannan-binding lectin serine protease 2 precursor	9606	0.923624634742737	0.780924320220947	16.722936630249	0.753462076187134	0.331456035375595	7.86544847488403	1.20653021335602	0.692630708217621	94.7143707275391
204	0.9	0.98	4.85829971730709	IPI:IPI00303335.1	Gene_Symbol=NEB Nebulin	9606	11.0390701293945	0.0122535871341825	1.7992639541626	8.02363967895508	0.1235386505723	181.251617431641	6.93473625183105	0.265910178422928	55279.41015625
205	0.89	30.6	34.8884373903275	IPI:IPI00430842.3	Gene_Symbol=IGHV3OR16-13;IGHA1 IGHA1 protein	9606	1.92218625545502			1.43381595611572			1.45128917694092
206	0.89	1.04	4.3547872453928	IPI:IPI00873889.1	Gene_Symbol=LAMA2 Uncharacterized protein LAMA2	9606
207	0.87	0.88	3.90000008046627	IPI:IPI00026969.4	Gene_Symbol=SEC23IP Isoform 1 of SEC23-interacting protein	9606
208	0.86	0.87	9.23023372888565	IPI:IPI00013933.2	Gene_Symbol=DSP Isoform DPI of Desmoplakin	9606
209	0.85	12.66	42.4892693758011	IPI:IPI00815938.1	Gene_Symbol=IGLV3-21 IGLV3-21 protein	9606	2.96573495864868			1.33144629001617			0.933548867702484
210	0.85	0.85	5.38720525801182	IPI:IPI00783450.2	Gene_Symbol=CCDC14 CDNA FLJ14701 fis, clone NT2RP3000109, weakly similar to P54 PROTEIN	9606	1.57256329059601	0.0449767038226128	1.50239205360413	1.67621278762817	0.0456960871815681	1.60304749011993	0.790534615516663	0.66440224647522	169.106262207031
210	0	0.85	4.24966812133789	IPI:IPI00396060.4	Gene_Symbol=CCDC14 Coiled-coil domain-containing protein 14	9606
211	0.83	0.84	10.7255518436432	IPI:IPI00745947.1	Gene_Symbol=NAALAD2 NAALAD2 protein	9606	1.04604780673981			1.12777197360992			0.761833548545837
212	0.82	1.2	5.40540553629398	IPI:IPI00410713.3	Gene_Symbol=TTLL2 Tubulin--tyrosine ligase-like protein 2	9606
213	0.82	0.82	16.2318840622902	IPI:IPI00739339.1	Gene_Symbol=KRT126P similar to Keratin, type II cytoskeletal 2 oral	9606	1.75773453712463			2.48815083503723			0.860427379608154
213	0	0.82	16.2318840622902	IPI:IPI00736200.1	Gene_Symbol=KRT126P similar to Keratin, type II cytoskeletal 2 oral	9606
214	0.82	0.82	3.04347816854715	IPI:IPI00445545.1	Gene_Symbol=- CDNA FLJ43797 fis, clone TESTI4000215	9606
215	0.8	0.91	11.656442284584	IPI:IPI00552413.2	Gene_Symbol=CDK9 Isoform 2 of Cell division protein kinase 9	9606	1.19851672649384			0.914233207702637			1.2560830116272
216	0.79	0.8	17.4280881881714	IPI:IPI00845314.1	Gene_Symbol=PARD6G similar to PAR-6 gamma protein	9606	0.91108500957489			0.527275085449219			0.605965912342072
217	0.78	0.84	4.75552566349506	IPI:IPI00414779.1	Gene_Symbol=ERCC6 DNA excision repair protein ERCC-6	9606	3.65953207015991	0.044248640537262	3.15054392814636	4.78325176239014	0.155902996659279	143.993896484375	5.37838220596313	0.15747644007206	221.030242919922
218	0.78	0.78	5.10543845593929	IPI:IPI00798047.7	Gene_Symbol=GRIN3B NMDA receptor subunit 3B	9606	0.634683549404144			0.328001230955124			0.411276429891586
218	0.24	0.78	4.41035479307175	IPI:IPI00297677.4	Gene_Symbol=GRIN3B Glutamate [NMDA] receptor subunit 3B precursor	9606
219	0.77	0.77	6.46950080990791	IPI:IPI00550523.5	Gene_Symbol=ATL3 Isoform 1 of Atlastin-3	9606
220	0.77	0.77	2.2784810513258	IPI:IPI00014371.1	Gene_Symbol=CDH18 Cadherin-18 precursor	9606
221	0.75	1.01	2.5538707152009	IPI:IPI00644231.3	Gene_Symbol=CYFIP1 Isoform 1 of Cytoplasmic FMR1-interacting protein 1	9606
222	0.74	0.74	8.89370962977409	IPI:IPI00021817.1	Gene_Symbol=PROC Vitamin K-dependent protein C precursor	9606	0.759843766689301			1.00970005989075	0.9637531042099	8.60135078430176	1.02614760398865	0.933332622051239	22.6535415649414
223	0.7	1.02	6.08443692326546	IPI:IPI00641363.1	Gene_Symbol=SPTA1 Spectrin, alpha, erythrocytic 1	9606	3.22377800941467			2.12006855010986			0.915050625801086
223	0	1.02	6.07689134776592	IPI:IPI00220741.6	Gene_Symbol=SPTA1 spectrin, alpha, erythrocytic 1	9606
