# Supplementary material for: PGCA: An algorithm to link protein groups created from MS/MS data
Source: PLoS One. 2017 May 31;12(5):e0177569. doi: 10.1371/journal.pone.0177569 (PMC5451011; doi:10.1371/journal.pone.0177569)
Supplement: S3 File — 65 iTRAQ experiments used to process samples from the BiT Heart Cohort. (ZIP) [file pone.0177569.s006.zip › S5DataBiT/BET2467_v339_ProteinSummary.txt]

N	Unused	Total	%Cov	Accession	Name	Species	115:114	PVal 115:114	EF 115:114	116:114	PVal 116:114	EF 116:114	117:114	PVal 117:114	EF 117:114	Biological Processes	Molecular Function	PANTHER ID
1	156.51	156.51	57.2821080684662	IPI:IPI00643525.1	Gene_Symbol=C4A Complement component 4A	9606
2	135.31	135.31	56.7842602729797	IPI:IPI00478003.1	Gene_Symbol=A2M Alpha-2-macroglobulin precursor	9606	0.998798072338104	0.967812597751617	1.05997669696808	0.90338671207428	0.00104449561331421	1.06183171272278	1.14012825489044	4.28142047894653E-05	1.0635849237442
3	104.9	104.9	37.1673822402954	IPI:IPI00414283.5	Gene_Symbol=FN1 fibronectin 1 isoform 4 preproprotein	9606	1.43276023864746	3.79266740626119E-13	1.09171366691589	1.58684122562408	2.5178191999988E-16	1.10197031497955	1.38418996334076	4.95077416562406E-12	1.08782076835632
3	0	102.9	37.8048777580261	IPI:IPI00339228.1	Gene_Symbol=FN1 Isoform 8 of Fibronectin precursor	9606
3	0	102.9	36.378875374794	IPI:IPI00022418.1	Gene_Symbol=FN1 Isoform 1 of Fibronectin precursor	9606
3	0	102.9	37.6158952713013	IPI:IPI00855777.1	Gene_Symbol=FN1 Isoform 14 of Fibronectin precursor	9606
3	0	102.9	34.8203212022781	IPI:IPI00845263.1	Gene_Symbol=FN1 fibronectin 1 isoform 2 preproprotein	9606
3	0	102.9	36.1783444881439	IPI:IPI00339223.1	Gene_Symbol=FN1 Isoform 3 of Fibronectin precursor	9606
4	93.21	93.21	47.9812204837799	IPI:IPI00017601.1	Gene_Symbol=CP Ceruloplasmin precursor	9606	0.653365075588226	1.08863307819327E-24	1.07329142093658	0.613668322563171	2.37219508993115E-31	1.07063281536102	0.832922995090485	8.70828444021754E-07	1.07307386398315
5	91.46	91.55	44.1917151212692	IPI:IPI00029739.5	Gene_Symbol=CFH Isoform 1 of Complement factor H precursor	9606	0.860357344150543	0.0387875959277153	1.15297293663025	0.897613883018494	0.213888332247734	1.18824911117554	1.00960147380829	0.88297164440155	1.13882327079773
6	84.84	84.84	29.7136038541794	IPI:IPI00032291.2	Gene_Symbol=C5 Complement C5 precursor	9606	0.98220020532608	0.725686550140381	1.10670185089111	0.850318312644959	0.00135492312256247	1.1022402048111	1.05242097377777	0.190070524811745	1.07990968227386
7	80.58	80.58	46.8822181224823	IPI:IPI00021885.1	Gene_Symbol=FGA Isoform 1 of Fibrinogen alpha chain precursor	9606	1.14419770240784	0.000119366406579502	1.06973886489868	1.43311762809753	6.81610658208529E-22	1.06801128387451	1.45153677463531	1.91051682503362E-23	1.06727659702301
7	0	80.57	61.1801266670227	IPI:IPI00029717.1	Gene_Symbol=FGA Isoform 2 of Fibrinogen alpha chain precursor	9606
8	79.06	79.06	68.0244386196136	IPI:IPI00298497.3	Gene_Symbol=FGB Fibrinogen beta chain precursor	9606	1.09544968605042	0.0121460780501366	1.07303881645203	1.28509914875031	2.45041452406891E-11	1.07123494148254	1.34783160686493	3.35939636568819E-14	1.07319498062134
9	70.45	70.45	61.0389590263367	IPI:IPI00022488.1	Gene_Symbol=HPX Hemopexin precursor	9606	1.01552438735962	0.648308873176575	1.06836843490601	1.05071425437927	0.113972671329975	1.06306934356689	1.07574284076691	0.0134420609101653	1.05922305583954
10	69.59	69.59	51.1827945709229	IPI:IPI00294193.4	Gene_Symbol=ITIH4 Isoform 1 of Inter-alpha-trypsin inhibitor heavy chain H4 precursor	9606	0.889942944049835	0.155698493123055	1.17686462402344	0.854410469532013	0.0392137691378593	1.16086256504059	1.06031537055969	0.407538801431656	1.15189051628113
11	67.86	67.86	47.5308656692505	IPI:IPI00019580.1	Gene_Symbol=PLG Plasminogen precursor	9606	0.975723326206207	0.629012584686279	1.10622787475586	0.983646631240845	0.778155267238617	1.12323653697968	1.05467867851257	0.249739781022072	1.09576022624969
12	61.56	61.56	45.8115190267563	IPI:IPI00639937.1	Gene_Symbol=CFB B-factor, properdin	9606	0.670925199985504	7.83388718478273E-12	1.10702764987946	0.646336734294891	5.02164412483075E-12	1.11616480350494	0.927851617336273	0.117254726588726	1.09860587120056
12	0	61.56	45.8115190267563	IPI:IPI00019591.1	Gene_Symbol=CFB Isoform 1 of Complement factor B precursor (Fragment)	9606
13	59.45	59.45	77.2727251052856	IPI:IPI00304273.2	Gene_Symbol=APOA4 Apolipoprotein A-IV precursor	9606	1.19313943386078	0.06658636033535	1.20936250686646	1.63999271392822	0.000161783114890568	1.24209249019623	1.12200927734375	0.220750004053116	1.21054673194885
14	57.61	57.61	53.5303771495819	IPI:IPI00745872.2	Gene_Symbol=ALB Isoform 1 of Serum albumin precursor	9606	1.44044125080109	0.000211726888664998	1.20479619503021	6.3395299911499	4.57185051003531E-19	1.3529087305069	1.58174932003021	5.29010940226726E-05	1.23612368106842
14	0	55.61	49.920254945755	IPI:IPI00022434.4	Gene_Symbol=ALB Uncharacterized protein ALB	9606
15	54.99	54.99	55.73770403862	IPI:IPI00797833.3	Gene_Symbol=KNG1 Kininogen 1	9606	0.789258718490601	6.16267698205775E-07	1.09116184711456	0.873907327651978	0.000896916608326137	1.08031392097473	0.891337752342224	0.00642829574644566	1.08443832397461
15	0	54.99	55.73770403862	IPI:IPI00215894.1	Gene_Symbol=KNG1 Isoform LMW of Kininogen-1 precursor	9606
16	53.32	53.32	36.4705890417099	IPI:IPI00645038.1	Gene_Symbol=ITIH2 Inter-alpha (Globulin) inhibitor H2	9606	0.823838472366333	1.01540513242071E-06	1.07620990276337	0.797759056091309	5.45132593288145E-07	1.08686006069183	0.990646421909332	0.791968941688538	1.07215416431427
16	0	53.32	36.0465109348297	IPI:IPI00305461.2	Gene_Symbol=ITIH2 Inter-alpha-trypsin inhibitor heavy chain H2 precursor	9606
17	52.86	53.44	54.285717010498	IPI:IPI00641737.1	Gene_Symbol=HP Haptoglobin precursor	9606	3.81703591346741	0	1.12304258346558	3.27662038803101	0	1.11544120311737	3.01217031478882	1.40129846432482E-45	1.11860179901123
18	50.79	50.99	62.3655915260315	IPI:IPI00032179.2	Gene_Symbol=SERPINC1 Antithrombin III variant	9606	0.845445692539215	0.0134233040735126	1.14059805870056	0.884544849395752	0.0699528753757477	1.14236199855804	0.950934886932373	0.498754590749741	1.15995228290558
19	50.59	50.59	45.652174949646	IPI:IPI00026314.1	Gene_Symbol=GSN Isoform 1 of Gelsolin precursor	9606	0.730409920215607	5.47212448509526E-06	1.1368921995163	0.684184432029724	5.07703035168561E-08	1.13354969024658	0.883096158504486	0.051002886146307	1.13300383090973
20	50.16	50.16	63.504821062088	IPI:IPI00019568.1	Gene_Symbol=F2 Prothrombin precursor (Fragment)	9606	0.780401051044464	1.34670315787844E-07	1.08990883827209	0.773650348186493	1.36650953663775E-07	1.09321761131287	0.853702366352081	0.000230784746236168	1.08531177043915
21	50.14	50.14	52.7186751365662	IPI:IPI00847635.1	Gene_Symbol=SERPINA3 Isoform 1 of Alpha-1-antichymotrypsin precursor	9606	1.42506265640259	2.63343018930214E-18	1.06986474990845	1.31668281555176	3.39219297096349E-09	1.08836948871613	1.37368845939636	3.84618281234345E-14	1.07541573047638
21	0	50.14	49.7767865657806	IPI:IPI00550991.3	Gene_Symbol=SERPINA3 Alpha-1-antichymotrypsin precursor	9606
22	49.83	49.83	45.415472984314	IPI:IPI00798430.1	Gene_Symbol=TF Transferrin variant (Fragment)	9606	1.70729100704193	2.98336431114876E-07	1.19063937664032	2.33280539512634	1.84763732091753E-11	1.20006418228149	1.35335624217987	0.000345503765856847	1.16855025291443
22	0	49.83	45.415472984314	IPI:IPI00022463.1	Gene_Symbol=TF Serotransferrin precursor	9606
23	48.63	50.33	41.383096575737	IPI:IPI00292530.1	Gene_Symbol=ITIH1 Inter-alpha-trypsin inhibitor heavy chain H1 precursor	9606	0.766974925994873	6.54092946206219E-06	1.11558353900909	0.752769947052002	5.31658224645071E-06	1.12289488315582	0.959474623203278	0.370241731405258	1.09567129611969
24	46.78	47.16	53.9325833320618	IPI:IPI00877792.1	Gene_Symbol=FGG 50 kDa protein	9606	1.0880720615387	0.139973387122154	1.11769449710846	1.40597248077393	7.61575746910381E-10	1.10397505760193	1.47000992298126	1.46061523986774E-10	1.11228275299072
24	0	47.16	52.0607352256775	IPI:IPI00877703.1	Gene_Symbol=FGG 52 kDa protein	9606
24	0	47.16	54.9199104309082	IPI:IPI00219713.1	Gene_Symbol=FGG Isoform Gamma-A of Fibrinogen gamma chain precursor	9606
24	0	47.16	52.9801309108734	IPI:IPI00021891.5	Gene_Symbol=FGG Isoform Gamma-B of Fibrinogen gamma chain precursor	9606
25	46.57	46.57	53.5864949226379	IPI:IPI00555812.4	Gene_Symbol=GC Vitamin D-binding protein precursor	9606	0.692669034004211	1.51426479533256E-06	1.15135478973389	0.999929785728455	1	1.12512302398682	0.752926051616669	9.33312912820838E-05	1.14731514453888
26	44.56	44.61	36.393991112709	IPI:IPI00019943.1	Gene_Symbol=AFM Afamin precursor	9606	0.886594772338867	0.0904533043503761	1.15024352073669	1.14788293838501	0.0192562006413937	1.12144327163696	0.922400593757629	0.144278168678284	1.11548757553101
27	41.97	41.97	77.1535575389862	IPI:IPI00021841.1	Gene_Symbol=APOA1 Apolipoprotein A-I precursor	9606	2.68282651901245	4.62517394175799E-12	1.2261575460434	3.99201512336731	4.49327558057415E-15	1.2540979385376	2.29288220405579	8.55980397673761E-10	1.23242354393005
28	40.3	40.3	39.8576498031616	IPI:IPI00296608.6	Gene_Symbol=C7 Complement component C7 precursor	9606	1.17848134040833	0.0585535876452923	1.18588328361511	1.138671875	0.18517142534256	1.2153617143631	1.39487171173096	0.000105560829979368	1.16716682910919
29	38.99	38.99	34.1843962669373	IPI:IPI00296165.5	Gene_Symbol=C1R;C17orf13;ACYP1 Complement C1r subcomponent precursor	9606	1.04003691673279	0.571779191493988	1.14970982074738	0.945939838886261	0.477878361940384	1.1701728105545	1.0575430393219	0.579161584377289	1.22473919391632
30	38.79	38.79	41.1337196826935	IPI:IPI00017696.1	Gene_Symbol=C1S Complement C1s subcomponent precursor	9606	1.04660022258759	0.550337016582489	1.16683328151703	1.00007033348083	1	1.17713701725006	1.10278308391571	0.0734368413686752	1.11374950408936
30	0	36.79	40.1759535074234	IPI:IPI00749179.2	Gene_Symbol=C1S Uncharacterized protein C1S	9606
31	37.69	37.69	32.9798519611359	IPI:IPI00009920.2	Gene_Symbol=C6 Complement component 6 precursor	9606	0.889440715312958	0.11785077303648	1.16009390354156	0.869964182376862	0.141668766736984	1.20716965198517	1.15784013271332	0.0827598348259926	1.18138480186462
32	36.5	36.5	34.525939822197	IPI:IPI00022395.1	Gene_Symbol=C9 Complement component C9 precursor	9606	0.990667998790741	0.920378804206848	1.20748400688171	0.977837443351746	0.739574372768402	1.14502251148224	1.18976354598999	0.0385259315371513	1.17836630344391
33	34.99	34.99	41.2060290575027	IPI:IPI00828205.1	Gene_Symbol=IGHM IGHM protein	9606	1.01855218410492	0.831063568592072	1.18927013874054	0.882325649261475	0.333951622247696	1.29575216770172	0.762548387050629	0.00170985364820808	1.17630755901337
34	34.92	34.92	40.4000014066696	IPI:IPI00291866.5	Gene_Symbol=SERPING1 Plasma protease C1 inhibitor precursor	9606	1.02573788166046	0.678798973560333	1.13000881671906	0.965133428573608	0.467378884553909	1.10197818279266	0.911968469619751	0.0836613178253174	1.11050879955292
34	0	32.92	37.569060921669	IPI:IPI00879931.1	Gene_Symbol=SERPING1 cDNA FLJ78023, highly similar to Homo sapiens serine (or cysteine) proteinase inhibitor, clade G (C1inhibitor), member 1, (angioedema, hereditary) (SERPING1), mRNA	9606
35	33.73	33.73	45.6066936254501	IPI:IPI00472610.2	Gene_Symbol=IGHM IGHM protein	9606
36	33.72	33.72	37.2384935617447	IPI:IPI00298971.1	Gene_Symbol=VTN Vitronectin precursor	9606	0.773801386356354	2.24948075810971E-06	1.10642230510712	0.815360963344574	0.00630075810477138	1.15611350536346	0.981930196285248	0.707417666912079	1.1009281873703
37	31.69	31.69	46.4646458625793	IPI:IPI00745089.2	Gene_Symbol=A1BG alpha 1B-glycoprotein precursor	9606	0.785638988018036	3.36835910275113E-05	1.11445248126984	0.846063852310181	0.00117291929200292	1.10342395305634	0.940652072429657	0.275858402252197	1.11756730079651
37	0	31.69	46.4646458625793	IPI:IPI00022895.7	Gene_Symbol=A1BG Alpha-1B-glycoprotein precursor	9606
38	31.59	31.59	50.2232134342194	IPI:IPI00795633.1	Gene_Symbol=CLU CLU	9606	1.06334483623505	0.350430846214294	1.14022850990295	1.04006624221802	0.537414014339447	1.13592708110809	1.157057762146	0.0284644160419703	1.13858187198639
38	0	31.54	46.307384967804	IPI:IPI00400826.1	Gene_Symbol=CLU clusterin isoform 1	9606
38	0	31.54	51.670378446579	IPI:IPI00291262.3	Gene_Symbol=CLU Clusterin precursor	9606
39	31.14	31.14	41.9618517160416	IPI:IPI00022431.1	Gene_Symbol=AHSG Alpha-2-HS-glycoprotein precursor	9606	0.479250103235245	7.50197560323018E-12	1.19277656078339	0.600936353206635	5.67645513926962E-11	1.13855862617493	0.713417708873749	0.000154144407133572	1.1825760602951
40	29.97	29.97	42.8857713937759	IPI:IPI00879573.1	Gene_Symbol=SERPIND1 Heparin cofactor 2 precursor	9606	0.892618536949158	0.0700212419033051	1.13119161128998	0.806230425834656	0.00106443918775767	1.1324907541275	0.949625134468079	0.336256712675095	1.11291432380676
40	0	29.97	40.6072109937668	IPI:IPI00292950.4	Gene_Symbol=SERPIND1 Serpin peptidase inhibitor, clade D (Heparin cofactor), member 1	9606
41	29.76	29.76	44.1904753446579	IPI:IPI00022371.1	Gene_Symbol=HRG Histidine-rich glycoprotein precursor	9606	0.768879950046539	0.000103495898656547	1.13058018684387	0.923277735710144	0.150470092892647	1.11638581752777	0.906644821166992	0.0326869189739227	1.09360122680664
42	26.29	26.29	39.6694213151932	IPI:IPI00020996.3	Gene_Symbol=IGFALS Insulin-like growth factor-binding protein complex acid labile chain precursor	9606	0.907181024551392	0.349493563175201	1.23304605484009	0.797012209892273	0.0307744257152081	1.2266229391098	0.977092802524567	0.840117335319519	1.26246988773346
43	26.25	26.27	45.9016382694244	IPI:IPI00328609.3	Gene_Symbol=SERPINA4 Kallistatin precursor	9606	1.00976479053497	0.890468895435333	1.15642726421356	0.952457189559937	0.509462893009186	1.16331422328949	1.04565274715424	0.470108479261398	1.13482213020325
44	24.56	24.56	44.8065161705017	IPI:IPI00879231.1	Gene_Symbol=SERPINF2 Alpha-2-antiplasmin precursor	9606	0.866216480731964	0.0186067968606949	1.12566447257996	0.91750031709671	0.261708050966263	1.16500854492188	0.93113899230957	0.167173191905022	1.10785436630249
44	0	24.56	44.4444447755814	IPI:IPI00029863.4	Gene_Symbol=SERPINF2 SERPINF2 protein	9606
45	24.53	25.63	44.9392706155777	IPI:IPI00386879.1	Gene_Symbol=IGHV3OR16-13;IGHA1 CDNA FLJ14473 fis, clone MAMMA1001080, highly similar to Homo sapiens SNC73 protein (SNC73) mRNA	9606	5.49302530288696			5.14145708084106			4.98115491867065
46	24.34	25.19	28.0585110187531	IPI:IPI00303963.1	Gene_Symbol=C2 Complement C2 precursor (Fragment)	9606	0.784306526184082	0.000907640380319208	1.14313471317291	0.715514183044434	8.74001634656452E-05	1.15997064113617	0.900991916656494	0.0985580086708069	1.13327646255493
47	24.25	24.25	28.6449402570724	IPI:IPI00291867.3	Gene_Symbol=CFI Complement factor I precursor	9606	0.819658756256104	0.00119250663556159	1.12061607837677	0.829604744911194	0.0137300360947847	1.15709829330444	1.0209424495697	0.789671361446381	1.16994869709015
48	23.65	23.65	15.1154652237892	IPI:IPI00027235.1	Gene_Symbol=ATRN Isoform 1 of Attractin precursor	9606	0.88265186548233	0.373291999101639	1.33497178554535	0.747872889041901	0.0851715877652168	1.39885067939758	1.00953316688538	0.932810604572296	1.26472389698029
48	0	23.65	16.3522019982338	IPI:IPI00162735.3	Gene_Symbol=ATRN Isoform 2 of Attractin precursor	9606
49	23.32	23.35	36.5482240915298	IPI:IPI00294395.1	Gene_Symbol=C8B Complement component C8 beta chain precursor	9606	0.736690640449524	5.30905635969248E-05	1.13818991184235	0.695748090744019	0.000821015972178429	1.21716165542603	0.858037531375885	0.0758933201432228	1.18580043315887
50	22.92	23.04	25.3918498754501	IPI:IPI00654888.4	Gene_Symbol=KLKB1 Plasma kallikrein precursor	9606	0.70850932598114	0.0222664251923561	1.3339524269104	0.990362226963043	0.94374406337738	1.33324444293976	0.850510001182556	0.156499654054642	1.26024758815765
51	22.84	47.26	23.2793524861336	IPI:IPI00025426.2	Gene_Symbol=PZP Pregnancy zone protein precursor	9606	0.603281140327454	0.000191713683307171	1.24940156936646	0.603819489479065	0.00126174092292786	1.31510138511658	0.651808977127075	0.00159722659736872	1.27028608322144
52	22.31	22.31	31.8181812763214	IPI:IPI00553177.1	Gene_Symbol=SERPINA1 Isoform 1 of Alpha-1-antitrypsin precursor	9606	2.46780514717102	1.92821903510776E-06	1.31725978851318	3.45753216743469	1.74287919207927E-07	1.37455904483795	2.00697064399719	1.51609456224833E-05	1.2839492559433
53	22.02	22.02	41.2371128797531	IPI:IPI00032220.3	Gene_Symbol=AGT Angiotensinogen precursor	9606	0.713348150253296	0.00068792118690908	1.20176184177399	0.675841569900513	4.74864282296039E-05	1.18639588356018	0.856199741363525	0.0746189430356026	1.18721044063568
54	21.02	21.04	45.5072462558746	IPI:IPI00298828.3	Gene_Symbol=APOH Beta-2-glycoprotein 1 precursor	9606	0.912043511867523	0.30294793844223	1.1948025226593	1.1615686416626	0.0467716120183468	1.15894377231598	1.03861904144287	0.586920201778412	1.14969944953918
55	20.96	20.98	23.8148987293243	IPI:IPI00876950.1	Gene_Symbol=ITIH3 Isoform 2 of Inter-alpha-trypsin inhibitor heavy chain H3 precursor	9606	0.674265384674072	0.0628018379211426	1.51780772209167	0.79921019077301	0.276408642530441	1.5186550617218	0.964398860931396	0.85438084602356	1.50189232826233
55	0	20.98	22.921347618103	IPI:IPI00028413.8	Gene_Symbol=ITIH3 Isoform 1 of Inter-alpha-trypsin inhibitor heavy chain H3 precursor	9606
56	20.63	20.63	68.3417081832886	IPI:IPI00844536.2	Gene_Symbol=RBP4 Uncharacterized protein RBP4	9606	1.1643431186676	0.0322078317403793	1.14866304397583	1.29949927330017	0.00112222915049642	1.16315317153931	1.13815820217133	0.0522739253938198	1.13966977596283
56	0	20.63	68.3417081832886	IPI:IPI00480192.1	Gene_Symbol=RBP4 Retinol binding protein 4, plasma	9606
56	0	20.63	62.6865684986115	IPI:IPI00022420.3	Gene_Symbol=RBP4 Plasma retinol-binding protein precursor	9606
57	20.06	20.06	31.5447151660919	IPI:IPI00019581.1	Gene_Symbol=F12 Coagulation factor XII precursor	9606	0.74795800447464	0.0404014848172665	1.31866002082825	0.779128432273865	0.0355272144079208	1.26010060310364	0.819829761981964	0.0601908639073372	1.2311544418335
58	18.47	18.47	33.6805552244186	IPI:IPI00163207.1	Gene_Symbol=PGLYRP2 Isoform 1 of N-acetylmuramoyl-L-alanine amidase precursor	9606	0.698061048984528	0.00492194015532732	1.2658269405365	0.750649273395538	0.0513086467981339	1.33461272716522	0.775591433048248	0.0315308608114719	1.25731861591339
58	0	16.47	25.7097780704498	IPI:IPI00394992.1	Gene_Symbol=PGLYRP2 Isoform 2 of N-acetylmuramoyl-L-alanine amidase precursor	9606
59	17.59	17.59	41.4772719144821	IPI:IPI00022426.1	Gene_Symbol=AMBP AMBP protein precursor	9606	0.866829514503479	0.222147613763809	1.26340866088867	0.872537195682526	0.168686985969543	1.21801340579987	1.04005634784698	0.66538143157959	1.20139598846436
60	17.32	17.32	46.7811167240143	IPI:IPI00550162.2	Gene_Symbol=IGLV3-25 IGLV3-25 protein	9606	3.38431930541992	0.00611128006130457	1.89508736133575	2.68102335929871	0.0112094804644585	1.84894835948944	1.81362307071686	0.0446756668388844	1.77241194248199
61	17.31	17.32	38.116592168808	IPI:IPI00022391.1	Gene_Symbol=APCS Serum amyloid P-component precursor	9606	0.638785004615784	2.28824101213831E-05	1.19474589824677	0.621613621711731	1.42543854053656E-07	1.14514887332916	0.763304591178894	0.00157939840573817	1.16997539997101
62	17.08	17.08	35.2071017026901	IPI:IPI00020986.2	Gene_Symbol=LUM Lumican precursor	9606	0.866127729415894	0.0804827511310577	1.17750370502472	0.837463617324829	0.00224510137923062	1.10828745365143	0.849368572235107	0.0324407741427422	1.15906643867493
63	16.75	16.84	24.8287677764893	IPI:IPI00011252.1	Gene_Symbol=C8A Complement component C8 alpha chain precursor	9606	0.623441100120544	0.00264403852634132	1.31348419189453	0.71967226266861	0.00324591295793653	1.21612024307251	0.804198026657104	0.0118007799610496	1.17365145683289
64	16.44	16.44	51.0869562625885	IPI:IPI00855916.1	Gene_Symbol=- Transthyretin	9606	5.39937925338745	1.20049264751287E-07	1.53944230079651	4.72286796569824	3.9408951124642E-06	1.66242575645447	2.02490401268005	0.00104255008045584	1.46527540683746
64	0	16.44	61.224490404129	IPI:IPI00022432.1	Gene_Symbol=TTR Transthyretin precursor	9606
65	16.43	16.43	57.4257433414459	IPI:IPI00011261.2	Gene_Symbol=C8G Complement component C8 gamma chain precursor	9606	0.632183730602264	0.000994869624264538	1.25523233413696	0.594762325286865	0.00171860423870385	1.32048046588898	0.812077462673187	0.326972484588623	1.56298053264618
66	15.17	17.17	25.0602424144745	IPI:IPI00292946.1	Gene_Symbol=SERPINA7 Thyroxine-binding globulin precursor	9606	0.622259259223938	0.00124000967480242	1.26827049255371	0.526501655578613	5.70514566788916E-05	1.23974764347076	0.678627073764801	0.00682966271415353	1.28972673416138
67	14.71	14.71	65.6779646873474	IPI:IPI00784661.1	Gene_Symbol=- Putative uncharacterized protein	9606	4.75229024887085	0.0121843907982111	2.48773431777954	3.33699250221252	0.00930668134242296	1.89632821083069	1.31030714511871	0.534325063228607	3.41618871688843
67	0	13.31	58.4745764732361	IPI:IPI00472961.2	Gene_Symbol=IGKC IGKC protein	9606
68	14.44	14.44	24.1146713495255	IPI:IPI00009865.2	Gene_Symbol=KRT10 Keratin, type I cytoskeletal 10	9606	2.78392243385315	0.00173675909172744	1.66921484470367	1.1387687921524	0.513495862483978	1.55008697509766	2.37992978096008	0.00764149008318782	1.75967764854431
69	14	14	26.8656730651855	IPI:IPI00022429.3	Gene_Symbol=ORM1 Alpha-1-acid glycoprotein 1 precursor	9606	3.11711311340332	4.99577072332613E-05	1.54042720794678	3.47103261947632	1.2049354154442E-05	1.51390898227692	1.79795610904694	0.000531906960532069	1.32982921600342
70	13.44	26.85	32.9032272100449	IPI:IPI00784807.1	Gene_Symbol=- Putative uncharacterized protein	9606	3.71514344215393	7.45446377550252E-05	1.39893651008606	3.25934982299805	4.48515020252671E-05	1.31846511363983	1.2086923122406	0.0585929118096828	1.22018897533417
70	0	26.85	39.5683467388153	IPI:IPI00399007.5	Gene_Symbol=IGHG2 Putative uncharacterized protein DKFZp686I04196 (Fragment)	9606
70	0	24.85	29.5744687318802	IPI:IPI00784942.1	Gene_Symbol=- Putative uncharacterized protein DKFZp686E23209	9606
71	13.15	13.15	45.6250011920929	IPI:IPI00792115.1	Gene_Symbol=CLEC3B Putative uncharacterized protein DKFZp686H17246	9606	0.619879126548767	0.000447995669674128	1.21295285224915	0.843912541866302	0.0591952875256538	1.19489705562592	0.840804517269135	0.101950116455555	1.24171161651611
71	0	11.16	37.1287137269974	IPI:IPI00009028.1	Gene_Symbol=CLEC3B Tetranectin precursor	9606
72	12.47	12.5	20.6030145287514	IPI:IPI00021727.1	Gene_Symbol=C4BPA C4b-binding protein alpha chain precursor	9606	1.208740234375	0.10453288257122	1.26445758342743	1.23667931556702	0.0227563269436359	1.19445312023163	1.41765475273132	0.0218268409371376	1.33570885658264
73	12.46	12.46	24.8677253723145	IPI:IPI00645849.1	Gene_Symbol=ECM1 Extracellular matrix protein 1	9606	0.779008269309998	0.0906803831458092	1.35144793987274	1.08617508411407	0.633946537971497	1.48112118244171	0.991252183914185	0.96425461769104	1.56428039073944
73	0	12.46	23.7037032842636	IPI:IPI00003351.2	Gene_Symbol=ECM1 Extracellular matrix protein 1 precursor	9606
74	12.44	12.44	33.4928244352341	IPI:IPI00006114.4	Gene_Symbol=SERPINF1 Pigment epithelium-derived factor precursor	9606	0.966621816158295	0.765483677387238	1.27050232887268	0.879372656345367	0.254042625427246	1.25980687141418	1.12221872806549	0.127697438001633	1.16461253166199
75	12	12	18.6234816908836	IPI:IPI00011694.1	Gene_Symbol=PRSS1 Trypsin-1 precursor	9606	0.966397047042847	0.799595355987549	1.48036646842957	0.958427906036377	0.740777671337128	1.45115983486176	1.09091186523438	0.687684178352356	1.86793851852417
76	11.58	11.59	28.8819879293442	IPI:IPI00220327.3	Gene_Symbol=KRT1 Keratin, type II cytoskeletal 1	9606	1.08211040496826	0.892461836338043	3.7859582901001	0.890564799308777	0.744186162948608	2.2419650554657	1.23597729206085	0.662176489830017	3.00032258033752
77	11	11	22.9437232017517	IPI:IPI00643948.2	Gene_Symbol=C1QB Complement component 1, q subcomponent, B chain	9606	1.07937467098236	0.523852109909058	1.28852093219757	1.07432913780212	0.368192762136459	1.18184423446655	1.18944275379181	0.145923063158989	1.27520716190338
77	0	11	20.9486171603203	IPI:IPI00477992.1	Gene_Symbol=C1QB complement component 1, q subcomponent, B chain precursor	9606
78	10.76	10.77	21.6513767838478	IPI:IPI00738433.1	Gene_Symbol=CPN2 similar to Carboxypeptidase N subunit 2 precursor	9606	0.981472849845886	0.864048302173615	1.27621126174927	0.825403213500977	0.100591070950031	1.26927256584167	1.17559671401978	0.201351463794708	1.30730521678925
78	0	10.77	20.1834857463837	IPI:IPI00479116.1	Gene_Symbol=CPN2 Carboxypeptidase N subunit 2 precursor	9606
79	9.74	9.85	14.3167033791542	IPI:IPI00296176.2	Gene_Symbol=F9 Coagulation factor IX precursor	9606	1.10987842082977	0.365906059741974	1.30953645706177	0.988687813282013	0.911620318889618	1.28477168083191	1.05411541461945	0.739555418491364	1.47035503387451
80	9.54	9.54	39.4366204738617	IPI:IPI00853068.1	Gene_Symbol=HBA2;HBA1 Alpha 2 globin variant (Fragment)	9606	1.73528969287872	0.0004512557934504	1.23455834388733	0.940828084945679	0.585555791854858	1.28714346885681	1.23948967456818	0.132481500506401	1.34753668308258
80	0	9.54	39.4366204738617	IPI:IPI00410714.5	Gene_Symbol=HBA2;HBA1 Hemoglobin subunit alpha	9606
81	9.15	9.15	10.8747042715549	IPI:IPI00329775.7	Gene_Symbol=CPB2 Isoform 1 of Carboxypeptidase B2 precursor	9606	1.04676747322083	0.711020171642303	1.37557697296143	1.08998548984528	0.625750064849854	1.57372403144836	1.18592250347137	0.325586557388306	1.52625381946564
82	8.91	8.91	32.2147637605667	IPI:IPI00166729.4	Gene_Symbol=AZGP1 alpha-2-glycoprotein 1, zinc	9606	2.64608001708984	0.00507752597332001	1.79886221885681	3.03834819793701	0.000708610226865858	1.61842226982117	1.95680415630341	0.0264813601970673	1.76885151863098
83	8.75	8.75	15.1388883590698	IPI:IPI00873445.1	Gene_Symbol=PROS1 80 kDa protein	9606	0.862906157970428	0.318943023681641	1.37706959247589	0.866440415382385	0.426145315170288	1.48336601257324	0.958280503749847	0.612921714782715	1.2097190618515
83	0	8.75	14.9408280849457	IPI:IPI00294004.1	Gene_Symbol=PROS1 Vitamin K-dependent protein S precursor	9606
83	0	6.85	12.8440365195274	IPI:IPI00878131.1	Gene_Symbol=PROS1 PS24	9606
84	8.65	8.65	12.5	IPI:IPI00299503.2	Gene_Symbol=GPLD1 Isoform 1 of Phosphatidylinositol-glycan-specific phospholipase D precursor	9606	0.756509482860565	0.199743658304214	1.60631597042084	0.699349462985992	0.110371798276901	1.59591138362885	0.720468997955322	0.128781884908676	1.57721817493439
85	8.57	8.6	9.64069738984108	IPI:IPI00788786.1	Gene_Symbol=VWF 309 kDa protein	9606	1.02549946308136	0.894570291042328	1.5424222946167	1.27116739749908	0.322972059249878	1.7052276134491	1.23317384719849	0.207270339131355	1.42865419387817
85	0	8.6	9.24280136823654	IPI:IPI00023014.1	Gene_Symbol=VWF von Willebrand factor precursor	9606
86	8.36	9.45	14.3106460571289	IPI:IPI00163446.3	Gene_Symbol=IGHD IGHD protein	9606	1.53280365467072	0.326627463102341	4.16519260406494	1.00202858448029	0.99644523859024	5.67754793167114	0.585354506969452	0.145996272563934	2.69847774505615
87	8.08	8.08	24.3362829089165	IPI:IPI00026199.1	Gene_Symbol=GPX3 Glutathione peroxidase 3 precursor	9606	1.5256974697113	0.0136561403051019	1.34952819347382	1.28070425987244	0.0233750659972429	1.22191476821899	1.11099016666412	0.308053910732269	1.26020312309265
88	7.87	7.88	16.7652860283852	IPI:IPI00064667.4	Gene_Symbol=CNDP1 Beta-Ala-His dipeptidase precursor	9606	0.722350180149078	0.051241684705019	1.38801324367523	0.682159066200256	0.00929036270827055	1.27053439617157	0.858137369155884	0.409808814525604	1.58696401119232
89	7.84	9.94	18.4804931282997	IPI:IPI00009793.3	Gene_Symbol=C1RL Complement C1r-like protein	9606	0.897501587867737	0.697745084762573	1.91418242454529	0.894108295440674	0.586444199085236	1.61068534851074	1.00912463665009	0.966151416301727	1.65278291702271
89	0	9.94	16.2100449204445	IPI:IPI00872573.1	Gene_Symbol=C1RL 48 kDa protein	9606
89	0	9.94	16.2100449204445	IPI:IPI00795055.1	Gene_Symbol=C1RL CDNA FLJ14022 fis, clone HEMBA1003538, weakly similar to COMPLEMENT C1R COMPONENT	9606
90	7.84	7.84	25.5892246961594	IPI:IPI00556155.2	Gene_Symbol=IGFBP3 insulin-like growth factor binding protein 3 isoform a precursor	9606	0.997328579425812	0.992001891136169	2.00643038749695	1.14966237545013	0.247738748788834	1.33155179023743	0.836703956127167	0.40881821513176	1.7107447385788
90	0	7.84	26.1168390512466	IPI:IPI00018305.4	Gene_Symbol=IGFBP3 Insulin-like growth factor-binding protein 3 precursor	9606
90	0	7.75	28.6290317773819	IPI:IPI00855835.1	Gene_Symbol=- Insulin-like growth factor binding protein 3 isoform b	9606
91	7.82	9.35	20.4918026924133	IPI:IPI00019576.1	Gene_Symbol=F10 Coagulation factor X precursor	9606	0.716857731342316	0.0532962344586849	1.40476083755493	0.745515882968903	0.175553485751152	1.61396956443787	0.774680316448212	0.269356608390808	1.69646322727203
92	7.73	11.73	27.363184094429	IPI:IPI00020091.1	Gene_Symbol=ORM2 Alpha-1-acid glycoprotein 2 precursor	9606	2.28999781608582	0.0618935078382492	2.43247175216675	2.80609250068665	0.000516130588948727	1.32339358329773	1.5000182390213	0.0726993530988693	1.58379530906677
93	7.22	7.23	17.4129351973534	IPI:IPI00023019.1	Gene_Symbol=SHBG Isoform 1 of Sex hormone-binding globulin precursor	9606	0.693630516529083	0.132796749472618	1.68924939632416	0.874525368213654	0.54313588142395	1.75192141532898	0.695359170436859	0.00500012328848243	1.21615588665009
93	0	7.23	20.4861104488373	IPI:IPI00219583.1	Gene_Symbol=SHBG Isoform 2 of Sex hormone-binding globulin precursor	9606
94	7.04	7.89	14.1071423888206	IPI:IPI00746623.2	Gene_Symbol=HABP2 Hyaluronan-binding protein 2 precursor	9606	1.06585121154785	0.749643683433533	1.57516145706177	1.1345682144165	0.445363581180573	1.4466814994812	1.2132214307785	0.308529227972031	1.51634883880615
95	6.52	6.52	16.901408135891	IPI:IPI00218732.3	Gene_Symbol=PON1 Serum paraoxonase/arylesterase 1	9606	0.656955182552338	0.0167240984737873	1.37919521331787	0.621415078639984	0.00400023488327861	1.31639659404755	1.05222058296204	0.843101143836975	1.77555239200592
96	6.49	6.51	13.7554585933685	IPI:IPI00010295.1	Gene_Symbol=CPN1 Carboxypeptidase N catalytic chain precursor	9606	1.10375106334686	0.34635990858078	1.26019728183746	1.03366088867188	0.638550937175751	1.17294383049011	1.15151190757751	0.19536018371582	1.26245772838593
97	6.11	6.11	14.6938771009445	IPI:IPI00022394.2	Gene_Symbol=C1QC Complement C1q subcomponent subunit C precursor	9606	1.08397912979126	0.248879432678223	1.15805399417877	1.03084981441498	0.685113787651062	1.17601430416107	1.32384717464447	0.0242559500038624	1.26585161685944
98	6.02	6.02	20.4918026924133	IPI:IPI00020019.1	Gene_Symbol=ADIPOQ Adiponectin precursor	9606	1.41841387748718	0.0877453237771988	1.51367259025574	1.0844829082489	0.401217341423035	1.23487818241119	1.01749265193939	0.928122580051422	1.53662180900574
99	6.01	6.01	22.7424755692482	IPI:IPI00293925.2	Gene_Symbol=FCN3 Isoform 1 of Ficolin-3 precursor	9606	0.731940984725952	0.417492359876633	2.60935497283936	0.597917199134827	0.0890936627984047	1.89407908916473	0.676391184329987	0.086530789732933	1.6159462928772
99	0	4.01	19.791667163372	IPI:IPI00419744.4	Gene_Symbol=FCN3 Isoform 2 of Ficolin-3 precursor	9606
100	6	13.16	30.7692319154739	IPI:IPI00719373.1	Gene_Symbol=IGL@ IGL@ protein	9606	1.33327221870422	0.708697199821472	1671.87414550781	0.747566163539886	0.786568224430084	40533.125	0.765316903591156	0.599810540676117	107.188667297363
100	0	11.15	28.0851066112518	IPI:IPI00745660.2	Gene_Symbol=IGL@ IGL@ protein	9606
100	0	11.15	20.6008583307266	IPI:IPI00852577.1	Gene_Symbol=IGLC1 IGLC1 protein	9606
100	0	11.15	20.6008583307266	IPI:IPI00829640.1	Gene_Symbol=IGL@ IGL@ protein	9606
100	0	11.15	20.3389823436737	IPI:IPI00785164.1	Gene_Symbol=- Putative uncharacterized protein	9606
100	0	11.15	20.3389823436737	IPI:IPI00784983.1	Gene_Symbol=- Putative uncharacterized protein	9606
100	0	11.15	20.3389823436737	IPI:IPI00784713.1	Gene_Symbol=- Putative uncharacterized protein	9606
100	0	11.15	20.4255312681198	IPI:IPI00784627.1	Gene_Symbol=- Putative uncharacterized protein	9606
100	0	11.15	20.5128207802773	IPI:IPI00784589.1	Gene_Symbol=- Putative uncharacterized protein DKFZp781M0386	9606
101	6	6	10.0763358175755	IPI:IPI00029193.1	Gene_Symbol=HGFAC Hepatocyte growth factor activator precursor	9606	0.918501734733582	0.875276386737823	7.82789325714111	0.770824611186981	0.676051557064056	10.1044263839722	0.771550416946411	0.653165757656097	8.44861793518066
102	6	6	20.9999993443489	IPI:IPI00021854.1	Gene_Symbol=APOA2 Apolipoprotein A-II precursor	9606	1.82971155643463	0.0030752420425415	1.15546071529388	2.82651281356812	0.00939057487994432	1.54703748226166	1.16060519218445	0.471916139125824	2.07247710227966
103	5.73	5.73	13.7984499335289	IPI:IPI00021304.1	Gene_Symbol=KRT2 Keratin, type II cytoskeletal 2 epidermal	9606	2.42423129081726	0.0533672533929348	2.48293924331665	1.20046663284302	0.576381087303162	2.53570175170898	2.44507145881653	0.000886644469574094	1.23535597324371
104	5.7	5.7	7.90816321969032	IPI:IPI00012792.1	Gene_Symbol=CDH5 Cadherin-5 precursor	9606	0.749447822570801	0.195440962910652	1.91125738620758	0.877587080001831	0.590460181236267	2.42310571670532	0.647569119930267	0.0304448492825031	1.39643359184265
104	0	3.7	5.68011961877346	IPI:IPI00607725.4	Gene_Symbol=CDH5 cadherin 5, type 2 isoform 2 preproprotein	9606
105	5.54	5.54	20.1970443129539	IPI:IPI00007221.1	Gene_Symbol=SERPINA5 Plasma serine protease inhibitor precursor	9606	0.946313321590424	0.864924669265747	2.58151292800903	0.992705762386322	0.977046728134155	2.10825204849243	0.803303420543671	0.0082372548058629	1.11782121658325
106	5.53	5.53	8.60655754804611	IPI:IPI00884176.1	Gene_Symbol=F13A1 coagulation factor XIII A1 subunit precursor	9606	1.08806777000427	0.614200353622437	1.61455893516541	1.15901708602905	0.577980160713196	2.12735629081726	1.19112396240234	0.36350890994072	1.68317925930023
106	0	5.53	8.60655754804611	IPI:IPI00297550.8	Gene_Symbol=F13A1 Coagulation factor XIII A chain precursor	9606
107	5.4	5.4	8.53485092520714	IPI:IPI00296534.1	Gene_Symbol=FBLN1 Isoform D of Fibulin-1 precursor	9606	0.947131037712097	0.783026039600372	1.77552163600922	0.910848617553711	0.568756461143494	1.59300017356873	1.00427997112274	0.952871978282928	1.31709516048431
107	0	5.4	8.53485092520714	IPI:IPI00218803.2	Gene_Symbol=FBLN1 Isoform B of Fibulin-1 precursor	9606
107	0	3.4	7.9866886138916	IPI:IPI00413623.2	Gene_Symbol=FBLN1 fibulin 1 isoform B precursor	9606
107	0	3.4	8.48056524991989	IPI:IPI00333852.1	Gene_Symbol=FBLN1 Isoform A of Fibulin-1 precursor	9606
107	0	3.4	7.02781826257706	IPI:IPI00296537.3	Gene_Symbol=FBLN1 Isoform C of Fibulin-1 precursor	9606
108	5.29	5.29	23.6311241984367	IPI:IPI00022417.4	Gene_Symbol=LRG1 Leucine-rich alpha-2-glycoprotein precursor	9606	1.4878853559494	0.11296608299017	1.72453451156616	1.66113483905792	0.0678556635975838	1.76289796829224	1.42070353031158	0.194532617926598	1.87048804759979
109	5.21	5.21	11.1975118517876	IPI:IPI00025864.5	Gene_Symbol=BCHE Cholinesterase precursor	9606	0.60141509771347	0.0369704887270927	1.59329462051392	0.657321810722351	0.023889547213912	1.40748047828674	0.630139768123627	0.0124892238527536	1.37831664085388
110	5.2	7.77	20.3947365283966	IPI:IPI00220839.2	Gene_Symbol=PRSS3 Protease, serine, 3	9606	0.762788534164429	0.158712908625603	1.58640909194946	0.761967957019806	0.0793494656682014	1.39209306240082	0.829646289348602	0.109400913119316	1.30146992206573
110	0	7.77	20.3947365283966	IPI:IPI00015614.3	Gene_Symbol=PRSS3 Isoform A of Trypsin-3 precursor	9606
110	0	7.77	22.2672060132027	IPI:IPI00843764.1	Gene_Symbol=PRSS3 Isoform C of Trypsin-3 precursor	9606
110	0	7.77	21.0727974772453	IPI:IPI00385250.1	Gene_Symbol=PRSS3 Protease serine 4 isoform B	9606
111	5.05	5.05	16.2666663527489	IPI:IPI00021440.1	Gene_Symbol=ACTG1;PSPHL Actin, cytoplasmic 2	9606	0.907622933387756	0.731273889541626	2.0760235786438	0.800487577915192	0.00195343745872378	1.08935117721558	1.14727318286896	0.296851426362991	1.37465846538544
111	0	5.05	16.2666663527489	IPI:IPI00021439.1	Gene_Symbol=ACTB Actin, cytoplasmic 1	9606
111	0	4.33	14.9122804403305	IPI:IPI00878173.1	Gene_Symbol=ACTA1 Actin, alpha 1, skeletal muscle	9606
111	0	4.33	20.0787395238876	IPI:IPI00414057.3	Gene_Symbol=ACTA1 Actin alpha 1 skeletal muscle protein	9606
111	0	4.33	13.5638296604156	IPI:IPI00025416.3	Gene_Symbol=ACTG2 Actin, gamma-enteric smooth muscle	9606
111	0	4.33	13.5278508067131	IPI:IPI00023006.1	Gene_Symbol=ACTC1 Actin, alpha cardiac muscle 1	9606
111	0	4.33	13.5278508067131	IPI:IPI00021428.1	Gene_Symbol=ACTA1 Actin, alpha skeletal muscle	9606
111	0	4.33	13.5278508067131	IPI:IPI00008603.1	Gene_Symbol=ACTA2 Actin, aortic smooth muscle	9606
111	0	4.33	13.8408303260803	IPI:IPI00514530.5	Gene_Symbol=ACTA1 Uncharacterized protein ACTA1	9606
111	0	4	21.854305267334	IPI:IPI00645534.1	Gene_Symbol=ACTA2 Actin, alpha 2, smooth muscle, aorta	9606
111	0	4	15.068493783474	IPI:IPI00796881.1	Gene_Symbol=ACTG1;PSPHL 16 kDa protein	9606
111	0	4	11.1111111938953	IPI:IPI00790339.1	Gene_Symbol=ACTG1;PSPHL 22 kDa protein	9606
112	4.92	4.92	35.3448271751404	IPI:IPI00829653.1	Gene_Symbol=- Uncharacterized protein ENSP00000374812	9606	1.45342695713043			0.992606997489929			0.726595759391785
112	0	4.92	35.3448271751404	IPI:IPI00784430.3	Gene_Symbol=IGKV3D-11 Similar to Ig kappa chain V-III region VG precursor	9606
112	0	14.33	66.8085098266602	IPI:IPI00784985.1	Gene_Symbol=IGK@ IGK@ protein	9606
112	0	2.92	22.881355881691	IPI:IPI00816799.1	Gene_Symbol=- Rheumatoid factor D5 light chain (Fragment)	9606
113	4.91	4.91	24.8691096901894	IPI:IPI00743766.2	Gene_Symbol=FETUB Fetuin-B precursor	9606	0.889523088932037	0.488805800676346	1.49638080596924	0.979159235954285	0.928247630596161	1.8403434753418	1.035151720047	0.803584456443787	1.43464756011963
113	0	4.25	24.3478253483772	IPI:IPI00552199.3	Gene_Symbol=FETUB GUGU beta form	9606
114	4.76	26.3	39.8720681667328	IPI:IPI00448938.1	Gene_Symbol=IGHG1 IGHG1 protein	9606	2.65001559257507			1.80819284915924			0.995720088481903
115	4.67	4.67	14.8760333657265	IPI:IPI00007199.4	Gene_Symbol=SERPINA10 Protein Z-dependent protease inhibitor precursor	9606	0.885374188423157	0.235393583774567	1.27406024932861	0.840595722198486	0.385064601898193	1.64006876945496	0.899397850036621	0.608179867267609	1.69876372814178
116	4.52	7.56	9.35251787304878	IPI:IPI00478809.3	Gene_Symbol=F5 Coagulation factor V precursor	9606	1.00652015209198	0.965197503566742	1.54741716384888	0.690938770771027	0.411156535148621	3.43904399871826	1.12365293502808	0.269629180431366	1.3160628080368
116	0	7.54	9.01749655604362	IPI:IPI00022937.4	Gene_Symbol=F5 Coagulation factor V	9606
117	4.49	6.65	13.2255688309669	IPI:IPI00656092.1	Gene_Symbol=PRG4 Isoform F of Proteoglycan-4 precursor	9606	1.17268550395966	0.424575537443161	1.60203766822815	0.983246445655823	0.926011979579926	1.56031107902527	1.0527206659317	0.831317663192749	1.87275063991547
117	0	6.65	13.2061630487442	IPI:IPI00655927.1	Gene_Symbol=PRG4 Isoform B of Proteoglycan-4 precursor	9606
117	0	6.65	12.8205135464668	IPI:IPI00024825.2	Gene_Symbol=PRG4 Isoform A of Proteoglycan-4 precursor	9606
117	0	6.65	12.8146454691887	IPI:IPI00655976.1	Gene_Symbol=PRG4 Isoform C of Proteoglycan-4 precursor	9606
117	0	6.65	13.2283464074135	IPI:IPI00655676.1	Gene_Symbol=PRG4 Isoform D of Proteoglycan-4 precursor	9606
117	0	6.56	16.2915334105492	IPI:IPI00656111.1	Gene_Symbol=PRG4 Isoform E of Proteoglycan-4 precursor	9606
118	4.38	4.38	9.68229919672012	IPI:IPI00007240.2	Gene_Symbol=F13B Coagulation factor XIII B chain precursor	9606	0.791440367698669	0.418492168188095	2.05563449859619	1.11585366725922	0.540468573570251	1.57659816741943	0.976890683174133	0.919335305690765	1.82577562332153
119	4.3	4.3	8.2998663187027	IPI:IPI00003590.2	Gene_Symbol=QSOX1 Isoform 1 of Sulfhydryl oxidase 1 precursor	9606	0.913056969642639	0.795840442180634	3.76979923248291	1.01592648029327	0.933796882629395	2.0639283657074	0.970611035823822	0.815219104290009	1.620485663414
120	4.26	4.26	21.4511036872864	IPI:IPI00021842.1	Gene_Symbol=APOE Apolipoprotein E precursor	9606	1.27173507213593	0.0923515781760216	1.40246307849884	1.20484888553619	0.325733453035355	1.8608295917511	0.994504809379578	0.981092095375061	2.42683506011963
121	4.17	4.17	26.4150947332382	IPI:IPI00178926.2	Gene_Symbol=IGJ immunoglobulin J chain	9606	1.38338696956635	0.367132157087326	2.32064819335938	1.3483589887619	0.0636689811944962	1.38229787349701	0.935895442962646	0.759073615074158	1.69175457954407
122	4.11	15.31	38.9830499887466	IPI:IPI00785200.1	Gene_Symbol=- Putative uncharacterized protein	9606	2.50169539451599	0.0127941900864244	1.56931817531586	1.76414215564728	0.0158593319356442	1.36523830890656	1.43004405498505	0.0651024207472801	1.59426212310791
123	4.08	4.08	32.5714290142059	IPI:IPI00884107.1	Gene_Symbol=HBB Beta-globin gene from a thalassemia patient	9606	2.11037182807922	0.00886680372059345	1.5874627828598	1.38263237476349	0.0929972529411316	1.49482083320618	1.50458490848541	0.068185530602932	1.57305240631104
123	0	4.08	51.3513505458832	IPI:IPI00796636.9	Gene_Symbol=HBB Mutant beta globin	9606
123	0	4.08	38.775509595871	IPI:IPI00654755.3	Gene_Symbol=HBB Hemoglobin subunit beta	9606
123	0	2.08	27.1676301956177	IPI:IPI00830113.2	Gene_Symbol=HBB 19 kDa protein	9606
123	0	2.08	31.9727897644043	IPI:IPI00473011.3	Gene_Symbol=HBB;HBD Hemoglobin subunit delta	9606
123	0	2.08	33.3333343267441	IPI:IPI00829896.1	Gene_Symbol=HBD Hemoglobin Lepore-Baltimore (Fragment)	9606
123	0	2.08	24.8226955533028	IPI:IPI00657660.1	Gene_Symbol=HBB Hemoglobin delta-beta fusion protein	9606
123	0	2.08	29.8850566148758	IPI:IPI00884436.1	Gene_Symbol=- Similar to Beta-hemoglobin	9606
123	0	2.08	25	IPI:IPI00791558.1	Gene_Symbol=HBB Delta-hemoglobin	9606
124	4.07	5.06	34.4827592372894	IPI:IPI00829956.1	Gene_Symbol=- Rheumatoid factor C6 light chain (Fragment)	9606	2.21917510032654	0.109517201781273	3.45333290100098	1.55444228649139	0.328335046768188	4.39487409591675	0.894107282161713	0.456616967916489	1.69240033626556
124	0	5.06	33.8983058929443	IPI:IPI00829912.1	Gene_Symbol=IGKV1-5 Ig kappa chain V-I region HK102 precursor	9606
124	0	4.96	32.4074059724808	IPI:IPI00387026.1	Gene_Symbol=- Ig kappa chain V-I region EU	9606
125	4.04	14.37	60.0000023841858	IPI:IPI00430820.1	Gene_Symbol=IGKV1-5 IGKV1-5 protein	9606	2.55587148666382	0.0972214937210083	6.26604795455933	2.16278409957886	0.225356951355934	37.4182434082031	1.0711190700531	0.781438708305359	11.4962577819824
125	0.65	4.7	54.7826111316681	IPI:IPI00827560.1	Gene_Symbol=- HRV Fab N27-VL (Fragment)	9606
125	0	2.09	41.2844032049179	IPI:IPI00827826.1	Gene_Symbol=- Cold agglutinin FS-2 L-chain (Fragment)	9606
126	4.02	27.02	67.9536700248718	IPI:IPI00844156.2	Gene_Symbol=SERPINC1 SERPINC1 protein	9606	0.807695209980011	0.0574406199157238	1.24717271327972	0.828222095966339	0.0956629887223244	1.25121629238129	0.859908878803253	0.0464740209281445	1.16000318527222
127	4	25.38	24.8554915189743	IPI:IPI00784894.1	Gene_Symbol=- Putative uncharacterized protein	9606	2.06851506233215	0.0196660757064819	1.65892601013184	1.80577254295349	0.0608109347522259	1.89832878112793	0.955818653106689	0.818023502826691	1.77330946922302
127	0.04	22.9	29.1746646165848	IPI:IPI00472345.1	Gene_Symbol=IGHG3 IGHG3 protein	9606
127	0	27.38	35.8333319425583	IPI:IPI00761159.1	Gene_Symbol=IGHM IGHM protein	9606
127	0	25.38	24.9034747481346	IPI:IPI00418153.1	Gene_Symbol=IGHM Putative uncharacterized protein DKFZp686I15212	9606
127	0	22.86	26.3261288404465	IPI:IPI00168728.1	Gene_Symbol=IGHM FLJ00385 protein (Fragment)	9606
127	0	22.64	28.0269056558609	IPI:IPI00829850.1	Gene_Symbol=IGHG3 Protein	9606
127	0	22.64	33.7175786495209	IPI:IPI00829940.1	Gene_Symbol=IGHG3 Uncharacterized protein IGHG3 (Fragment)	9606
127	0	22.64	32.3204427957535	IPI:IPI00829716.1	Gene_Symbol=IGHG3 Uncharacterized protein IGHG3 (Fragment)	9606
127	0	22.64	31.0344815254211	IPI:IPI00827754.2	Gene_Symbol=IGHG3 C gamma 3	9606
127	0	18.74	26.8750011920929	IPI:IPI00785067.1	Gene_Symbol=IGH@ IGH@ protein	9606
127	0	16.64	25.7062137126923	IPI:IPI00830033.1	Gene_Symbol=IGHM Full-length cDNA clone CS0DI019YF20 of Placenta of Homo sapiens (Fragment)	9606
127	0	10.74	16.5999993681908	IPI:IPI00423461.3	Gene_Symbol=IGHA2 Putative uncharacterized protein DKFZp686C02220 (Fragment)	9606
127	0	5.27	17.2131150960922	IPI:IPI00470652.1	Gene_Symbol=- Single-chain Fv (Fragment)	9606
127	0	4.8	23.7288132309914	IPI:IPI00829979.1	Gene_Symbol=- Uncharacterized protein ENSP00000375008	9606
127	0	4.8	23.9316239953041	IPI:IPI00739205.3	Gene_Symbol=LOC652102 Ig heavy chain V-I region HG3 precursor	9606
127	0	4.78	32.4999988079071	IPI:IPI00419517.1	Gene_Symbol=IGHV1-69 IGHV1-69 protein	9606
127	0	4.27	30.7692319154739	IPI:IPI00830130.1	Gene_Symbol=- Rheumatoid factor RF-ET7	9606
127	0	4.27	23.0769231915474	IPI:IPI00829701.1	Gene_Symbol=- Uncharacterized protein ENSP00000375014	9606
127	0	3.01	14.4654095172882	IPI:IPI00382682.1	Gene_Symbol=- Putative matrix cell adhesion molecule-3	9606
127	0	2.75	21.367521584034	IPI:IPI00009792.1	Gene_Symbol=IGHV1OR15-1 Ig heavy chain V-I region V35 precursor	9606
127	0	2.75	13.6752143502235	IPI:IPI00854745.1	Gene_Symbol=- Uncharacterized protein ENSP00000375019	9606
127	0	2.75	13.3333340287209	IPI:IPI00399379.3	Gene_Symbol=- Uncharacterized protein ENSP00000303034	9606
127	0	2.75	13.6752143502235	IPI:IPI00382455.1	Gene_Symbol=- Ig heavy chain V-I region EU	9606
127	0	2.74	10.2564096450806	IPI:IPI00854589.1	Gene_Symbol=- Uncharacterized protein ENSP00000375004	9606
127	0	2.74	9.6000000834465	IPI:IPI00386140.1	Gene_Symbol=- Ig heavy chain V-I region Mot	9606
127	0	2.74	7.99999982118607	IPI:IPI00383629.1	Gene_Symbol=- IgG VH protein precursor (Fragment)	9606
127	0	2.74	23.0769231915474	IPI:IPI00382678.1	Gene_Symbol=- Putative uncharacterized protein	9606
127	0	2.74	9.67741906642914	IPI:IPI00382472.1	Gene_Symbol=- Ig heavy chain V-I region SIE	9606
128	4	4.01	9.49913635849953	IPI:IPI00744685.2	Gene_Symbol=BTD Uncharacterized protein BTD (Fragment)	9606	0.942840218544006	0.568997204303741	1.45490217208862	0.817360579967499	0.178896218538284	1.53197538852692	0.943698883056641	0.836876392364502	2.9049220085144
128	0	4.01	10.1289130747318	IPI:IPI00218413.2	Gene_Symbol=BTD biotinidase precursor	9606
129	4	4	21.7741936445236	IPI:IPI00004373.1	Gene_Symbol=MBL2 Mannose-binding protein C precursor	9606	0.737845838069916	0.269289582967758	2.37320780754089	0.73750913143158	0.0130401337519288	1.16310572624207	0.841805636882782	0.112954527139664	1.31352007389069
130	4	4	9.77272763848305	IPI:IPI00022331.1	Gene_Symbol=LCAT Phosphatidylcholine-sterol acyltransferase precursor	9606	1.0617812871933	0.806203544139862	2.51773977279663	1.19712364673615	0.343578934669495	1.87602007389069	1.40983664989471	0.169547274708748	2.01590347290039
131	4	4	7.40740746259689	IPI:IPI00845506.1	Gene_Symbol=PI16 Isoform 2 of Peptidase inhibitor 16 precursor	9606	0.624051511287689	0.136808574199677	3.69759964942932	1.00008416175842	0.999207496643066	2.34596681594849	0.849720895290375	0.644538581371307	27.4510517120361
131	0	4	4.31965440511703	IPI:IPI00301143.5	Gene_Symbol=PI16 Isoform 1 of Peptidase inhibitor 16 precursor	9606
132	4	4	14.2857149243355	IPI:IPI00514285.2	Gene_Symbol=PTGDS Prostaglandin D2 synthase 21kDa	9606	0.785005629062653	0.453610360622406	14.2560653686523	1.55463588237762			1.54928469657898	0.265242844820023	11.7251710891724
132	0	4	20.0000002980232	IPI:IPI00514208.1	Gene_Symbol=PTGDS Prostaglandin D2 synthase 21kDa	9606
132	0	4	16.8421059846878	IPI:IPI00013179.1	Gene_Symbol=PTGDS Prostaglandin-H2 D-isomerase precursor	9606
132	0	2	26.7605632543564	IPI:IPI00513767.2	Gene_Symbol=PTGDS Prostaglandin D2 synthase 21kDa	9606
133	3.86	3.86	9.36106964945793	IPI:IPI00395488.2	Gene_Symbol=VASN Vasorin precursor	9606	0.751799643039703	0.070285402238369	1.49455809593201	0.871916890144348	0.100731536746025	1.22487854957581	0.766087353229523	0.256466567516327	2.07331728935242
134	3.7	3.7	31.4049601554871	IPI:IPI00884433.1	Gene_Symbol=- 13 kDa protein	9606	1.85339212417603	0.0156554821878672	1.2126796245575	1.38451111316681	0.313021451234818	9.15179920196533	0.894946277141571	0.18363818526268	1.51963865756989
134	0	12.37	47.6987451314926	IPI:IPI00550731.2	Gene_Symbol=- Putative uncharacterized protein	9606
134	0	12.37	47.4999994039536	IPI:IPI00419424.3	Gene_Symbol=IGKV1-5 IGKV1-5 protein	9606
134	0	12.33	50.2283096313477	IPI:IPI00430808.2	Gene_Symbol=IGKC Immunoblobulin light chain (Fragment)	9606
134	0	12.13	51.0460257530212	IPI:IPI00440577.3	Gene_Symbol=IGKV2-24 IGKV2-24 protein	9606
134	0	10.33	46.0251033306122	IPI:IPI00854806.1	Gene_Symbol=IGKV1-5 IGKV1-5 protein	9606
134	0	3.7	16.5289252996445	IPI:IPI00829600.1	Gene_Symbol=- Uncharacterized protein ENSP00000374803	9606
134	0	3.7	16.5289252996445	IPI:IPI00743194.2	Gene_Symbol=- Kappa light chain variable region (Fragment)	9606
134	0	2.04	15.2542367577553	IPI:IPI00827829.1	Gene_Symbol=- HRV Fab N8-VL (Fragment)	9606
134	0	2.04	15.9292042255402	IPI:IPI00827773.1	Gene_Symbol=- Cold agglutinin FS-1 L-chain (Fragment)	9606
134	0	2.04	15.9292042255402	IPI:IPI00736885.1	Gene_Symbol=LOC440786 Ig kappa chain V-II region TEW	9606
134	0	2	26.4462798833847	IPI:IPI00829663.1	Gene_Symbol=- Uncharacterized protein ENSP00000374801	9606
134	0	2	28.0701756477356	IPI:IPI00384397.1	Gene_Symbol=- Myosin-reactive immunoglobulin light chain variable region (Fragment)	9606
134	0	2	12.0370373129845	IPI:IPI00854709.1	Gene_Symbol=- Uncharacterized protein ENSP00000374799 (Fragment)	9606
134	0	2	10.7438012957573	IPI:IPI00829947.1	Gene_Symbol=- 13 kDa protein	9606
134	0	2	11.1111111938953	IPI:IPI00743389.1	Gene_Symbol=IGKV1-5 Ig kappa chain V-II region GM607 precursor (Fragment)	9606
134	0	2	12.2641511261463	IPI:IPI00387111.5	Gene_Symbol=- Uncharacterized protein ENSP00000333154	9606
134	0	2	11.304347962141	IPI:IPI00387107.3	Gene_Symbol=IGKV2-40 Ig kappa chain V-II region Cum	9606
134	0	1.8	20.833332836628	IPI:IPI00829827.1	Gene_Symbol=- Uncharacterized protein ENSP00000374804	9606
135	3.57	21.61	30.1999986171722	IPI:IPI00061977.1	Gene_Symbol=IGHV3OR16-13;IGHA1 IGHA1 protein	9606	2.14376139640808	0.448139578104019	3738.4921875	1.24942696094513	0.780529975891113	2642.92016601563	0.44293686747551	0.0143590625375509	1.26290500164032
135	0.27	23.4	40.2805596590042	IPI:IPI00166866.3	Gene_Symbol=IGHV3OR16-13;IGHA1 IGHA1 protein	9606
135	0	24	32.2134375572205	IPI:IPI00426060.3	Gene_Symbol=IGHV3OR16-13;IGHA1 Putative uncharacterized protein DKFZp686J11235 (Fragment)	9606
136	3.4	58.71	77.2727251052856	IPI:IPI00847179.1	Gene_Symbol=APOA4 apolipoprotein A-IV precursor	9606	0.121214918792248	0.0908450186252594	47.0984687805176	0.0806455090641975	0.045962069183588	10.1106576919556	0.0702768862247467	0.0849525257945061	92.672492980957
137	3.32	3.32	17.1945706009865	IPI:IPI00844400.1	Gene_Symbol=C1QA 23 kDa protein	9606	1.00120198726654	0.986820340156555	1.18612420558929	1.10793590545654	0.430249512195587	1.34533655643463	1.1406444311142	0.153049990534782	1.21759903430939
137	0	3.32	15.5102044343948	IPI:IPI00022392.1	Gene_Symbol=C1QA Complement C1q subcomponent subunit A precursor	9606
137	0	1.32	8.92857164144516	IPI:IPI00385863.3	Gene_Symbol=C1QA DC33	9606
138	3.22	3.22	26.3157904148102	IPI:IPI00827891.1	Gene_Symbol=- Cold agglutinin FS-2 H-chain (Fragment)	9606	2.01195645332336	0.0765051990747452	2.92314028739929	1.79188513755798	0.128792881965637	4.5726637840271	0.832985281944275	0.816387474536896	2504.76684570313
138	0	32.95	36.8067234754562	IPI:IPI00884452.1	Gene_Symbol=IGHM IGHM protein	9606
138	0	32.95	36.6834163665771	IPI:IPI00884293.1	Gene_Symbol=IGHM IGHM protein	9606
138	0	32.95	36.6834163665771	IPI:IPI00884141.1	Gene_Symbol=IGHM IGHM protein	9606
138	0	32.95	36.6834163665771	IPI:IPI00883614.1	Gene_Symbol=IGHM IGHM protein	9606
138	0	32.95	35.0400000810623	IPI:IPI00479708.5	Gene_Symbol=IGHM IGHM protein	9606
138	0	24	36.693549156189	IPI:IPI00744561.1	Gene_Symbol=IGHV3OR16-13;IGHA1 IGHA1 protein	9606
138	0	3.22	27.7310937643051	IPI:IPI00815662.1	Gene_Symbol=- Rheumatoid factor G9 heavy chain (Fragment)	9606
138	0	3.22	17.9487183690071	IPI:IPI00884081.1	Gene_Symbol=- Uncharacterized protein ENSP00000375025	9606
138	0	3.22	17.7966102957726	IPI:IPI00830007.1	Gene_Symbol=- Uncharacterized protein ENSP00000375023	9606
138	0	3.22	17.7966102957726	IPI:IPI00829811.1	Gene_Symbol=LOC652128 Uncharacterized protein ENSP00000375039	9606
138	0	3.22	17.7966102957726	IPI:IPI00829753.1	Gene_Symbol=- Similar to Rheumatoid factor G9 heavy chain	9606
138	0	3.22	18.1034475564957	IPI:IPI00328493.4	Gene_Symbol=- Uncharacterized protein ENSP00000375038	9606
138	0	2	13.3333340287209	IPI:IPI00383953.1	Gene_Symbol=- VH4 heavy chain variable region precursor (Fragment)	9606
138	0	2	12.9310339689255	IPI:IPI00385059.1	Gene_Symbol=- Rearranged VH4-34 V gene segment (Fragment)	9606
139	3.14	3.14	37.3831778764725	IPI:IPI00384399.1	Gene_Symbol=- Myosin-reactive immunoglobulin light chain variable region (Fragment)	9606	3.76321244239807	0.396662682294846	179841.421875	3.55754590034485	0.307975977659225	4779.65380859375	2.02656102180481	0.259469300508499	48.1752891540527
139	0	17.2	44.6351945400238	IPI:IPI00829626.1	Gene_Symbol=IGL@ IGL@ protein	9606
140	3.01	4.04	27.4193555116653	IPI:IPI00884080.1	Gene_Symbol=- Similar to Immunglobulin heavy chain variable region	9606	2.02509045600891	0.670449912548065	6879840.5	1.9593585729599	0.660937607288361	1982077.125	1.39711630344391	0.55921459197998	167.887893676758
140	0.02	20.09	35.2601170539856	IPI:IPI00423462.5	Gene_Symbol=IGHV3OR16-13;IGHA1 Putative uncharacterized protein DKFZp686K18196 (Fragment)	9606
140	0.01	2.01	18.0327862501144	IPI:IPI00783393.1	Gene_Symbol=- Immunglobulin heavy chain variable region (Fragment)	9606
140	0	33.02	37.0309948921204	IPI:IPI00477090.6	Gene_Symbol=IGHM IGHM protein	9606
140	0	25.62	42.9473698139191	IPI:IPI00784817.1	Gene_Symbol=IGHV4-31 Anti-RhD monoclonal T125 gamma1 heavy chain precursor	9606
140	0	7.1	42.9752051830292	IPI:IPI00783451.1	Gene_Symbol=- Immunglobulin heavy chain variable region (Fragment)	9606
140	0	4.07	30.4635763168335	IPI:IPI00827960.1	Gene_Symbol=- Immunglobulin heavy chain precursor (Fragment)	9606
140	0	4.07	29.0598303079605	IPI:IPI00829976.1	Gene_Symbol=- 13 kDa protein	9606
140	0	4.07	26.9841283559799	IPI:IPI00829806.1	Gene_Symbol=SCFV Immunglobulin heavy chain variable region (Fragment)	9606
140	0	4.07	29.0598303079605	IPI:IPI00829747.1	Gene_Symbol=- Similar to Immunglobulin heavy chain variable region	9606
140	0	4.07	37.7049177885056	IPI:IPI00783023.1	Gene_Symbol=- Immunglobulin heavy chain variable region (Fragment)	9606
140	0	4.07	25	IPI:IPI00784513.1	Gene_Symbol=- Immunglobulin heavy chain variable region (Fragment)	9606
140	0	4.07	25.6198346614838	IPI:IPI00736507.2	Gene_Symbol=IGHV3-30 Immunglobulin heavy chain variable region (Fragment)	9606
140	0	4.05	27.4193555116653	IPI:IPI00828061.1	Gene_Symbol=- Anti-mucin1 heavy chain variable region (Fragment)	9606
140	0	4.04	19.200000166893	IPI:IPI00884022.1	Gene_Symbol=- Similar to Immunglobulin heavy chain variable region	9606
140	0	4	40.3100788593292	IPI:IPI00783471.1	Gene_Symbol=- Immunglobulin heavy chain variable region (Fragment)	9606
140	0	2.07	16.806723177433	IPI:IPI00783909.1	Gene_Symbol=- Immunglobulin heavy chain variable region (Fragment)	9606
140	0	2.07	16.5289252996445	IPI:IPI00783818.1	Gene_Symbol=- Immunglobulin heavy chain variable region (Fragment)	9606
140	0	2.07	15.9999996423721	IPI:IPI00783244.1	Gene_Symbol=IGHV3-30 Immunglobulin heavy chain variable region (Fragment)	9606
140	0	2.07	16.9491529464722	IPI:IPI00748665.3	Gene_Symbol=IGHV3-30 Immunglobulin heavy chain variable region (Fragment)	9606
140	0	2.07	17.2413796186447	IPI:IPI00413194.1	Gene_Symbol=- Myosin-reactive immunoglobulin heavy chain variable region (Fragment)	9606
140	0	2.03	16.5289252996445	IPI:IPI00783116.1	Gene_Symbol=- Immunglobulin heavy chain variable region (Fragment)	9606
140	0	2.01	13.6752143502235	IPI:IPI00827846.1	Gene_Symbol=- Anti-mucin1 heavy chain variable region (Fragment)	9606
140	0	2.01	13.1147533655167	IPI:IPI00384400.1	Gene_Symbol=- Myosin-reactive immunoglobulin heavy chain variable region (Fragment)	9606
140	0	2.01	12.6984134316444	IPI:IPI00382489.1	Gene_Symbol=- Ig heavy chain V-III region KOL	9606
141	3	3	10.9004743397236	IPI:IPI00216065.3	Gene_Symbol=PROZ Isoform 2 of Vitamin K-dependent protein Z precursor	9606	1.12629413604736	0.671661198139191	2.83214592933655	0.741948187351227	0.0424166098237038	1.31427574157715	0.786065816879272	0.642083525657654	6.75832843780518
141	0	3	9.25000011920929	IPI:IPI00027843.1	Gene_Symbol=PROZ Isoform 1 of Vitamin K-dependent protein Z precursor	9606
142	2.87	2.87	9.24574211239815	IPI:IPI00847381.1	Gene_Symbol=SEPP1 selenoprotein P isoform 2	9606	1.08540749549866	0.605648517608643	1.57400369644165	1.06525146961212	0.729725658893585	1.69943308830261	1.06307280063629	0.674366652965546	1.52138137817383
142	0	2.87	9.97375324368477	IPI:IPI00029061.2	Gene_Symbol=SEPP1 Selenoprotein P precursor	9606
142	0	2.12	14.8351654410362	IPI:IPI00798100.1	Gene_Symbol=SEPP1 Protein	9606
143	2.85	15.9	32.4242413043976	IPI:IPI00011264.1	Gene_Symbol=CFHR1 Complement factor H-related protein 1 precursor	9606	0.922376275062561	0.654565215110779	1.68099474906921	0.985003352165222	0.95920866727829	2.37705707550049	0.955984234809875	0.735795617103577	1.47235643863678
143	0	11.9	26.9696980714798	IPI:IPI00167093.4	Gene_Symbol=CFHR1 complement factor H-related 1	9606
143	0	10.9	29.1512906551361	IPI:IPI00883722.1	Gene_Symbol=CFHR1 FHR-1; complement Factor H-related protein 1	9606
143	0	6.12	18.1069955229759	IPI:IPI00218949.1	Gene_Symbol=CFHR2 Isoform Short of Complement factor H-related protein 2 precursor	9606
143	0	6.12	16.2962958216667	IPI:IPI00006154.1	Gene_Symbol=CFHR2 Isoform Long of Complement factor H-related protein 2 precursor	9606
144	2.67	5.63	5.03240115940571	IPI:IPI00023283.3	Gene_Symbol=TTN Isoform 2 of Titin	9606	1.17114400863647	0.592283606529236	1.84175479412079	1.27137434482574	0.386057049036026	1.76725959777832	1.18062376976013	0.459041595458984	1.59641551971436
144	0	5.63	4.98981066048145	IPI:IPI00759754.1	Gene_Symbol=TTN Isoform 1 of Titin	9606
144	0	5.63	4.97186295688152	IPI:IPI00759542.1	Gene_Symbol=TTN Isoform 8 of Titin	9606
144	0	5.63	5.02647869288921	IPI:IPI00749039.2	Gene_Symbol=TTN titin isoform N2-A	9606
144	0	5.63	5.00523261725903	IPI:IPI00759637.1	Gene_Symbol=TTN Isoform 4 of Titin	9606
144	0	5.63	4.97991964221001	IPI:IPI00179357.2	Gene_Symbol=TTN Isoform 7 of Titin	9606
144	0	5.59	5.05775064229965	IPI:IPI00759613.1	Gene_Symbol=TTN Isoform 5 of Titin	9606
144	0	4.41	5.23268692195416	IPI:IPI00375499.2	Gene_Symbol=TTN titin isoform novex-2	9606
144	0	4.41	5.2456472069025	IPI:IPI00375498.2	Gene_Symbol=TTN titin isoform novex-1	9606
144	0	4.41	5.24771586060524	IPI:IPI00455173.4	Gene_Symbol=TTN Isoform 3 of Titin	9606
144	0	2.52	4.89353388547897	IPI:IPI00412307.8	Gene_Symbol=TTN 2268 kDa protein	9606
145	2.65	2.76	6.44374787807465	IPI:IPI00013933.2	Gene_Symbol=DSP Isoform DPI of Desmoplakin	9606	3.5147819519043	0.173325523734093	9.47382259368896	3.29136896133423	0.289450466632843	36.2175598144531	3.41206192970276	0.160837814211845	8.22196292877197
145	0	2.74	5.41611611843109	IPI:IPI00217182.4	Gene_Symbol=DSP Isoform DPII of Desmoplakin	9606
145	0	1.39	11.3513506948948	IPI:IPI00872333.1	Gene_Symbol=DSP Uncharacterized protein DSP	9606
145	0	1.39	11.3513506948948	IPI:IPI00746877.1	Gene_Symbol=DSP CDNA FLJ26719 fis, clone PNC03379	9606
146	2.49	2.49	11.1538462340832	IPI:IPI00165972.3	Gene_Symbol=CFD Complement factor D preproprotein	9606	0.732497572898865	0.388806283473969	15.9391565322876	0.912482738494873	0.306782484054565	1.83791875839233	0.628253757953644	0.0673540756106377	1.87232780456543
147	2.48	2.48	14.5299151539803	IPI:IPI00552618.1	Gene_Symbol=NEBL Nebulette	9606	0.90958297252655			1.22376787662506			1.38246464729309
147	0.01	2.02	5.81280775368214	IPI:IPI00872370.1	Gene_Symbol=NEBL 117 kDa protein	9606
147	0.01	2.02	5.81854060292244	IPI:IPI00844035.1	Gene_Symbol=NEBL Nebulette	9606
147	0	2	7.35930725932121	IPI:IPI00645083.1	Gene_Symbol=NEBL Nebulette	9606
148	2.43	153.54	56.5366983413696	IPI:IPI00654875.1	Gene_Symbol=C4B Complement C4-B precursor	9606	1.20894336700439	0.488173305988312	1.91987991333008	1.04445314407349	0.756666123867035	1.4071958065033	1.41014087200165	0.0766030251979828	1.48744130134583
148	0	153.54	56.5366983413696	IPI:IPI00032258.4	Gene_Symbol=C4A;C4B Complement C4-A precursor	9606
149	2.37	3.14	5.50678372383118	IPI:IPI00644231.3	Gene_Symbol=CYFIP1 Isoform 1 of Cytoplasmic FMR1-interacting protein 1	9606	1.34656250476837			12.7789335250854			2.25858283042908
149	0	2.64	4.61658835411072	IPI:IPI00789699.2	Gene_Symbol=CYFIP2 Isoform 1 of Cytoplasmic FMR1-interacting protein 2	9606
149	0	2.64	4.70869913697243	IPI:IPI00719600.5	Gene_Symbol=CYFIP2 Isoform 2 of Cytoplasmic FMR1-interacting protein 2	9606
150	2.29	2.3	14.553014934063	IPI:IPI00032311.4	Gene_Symbol=LBP Lipopolysaccharide-binding protein precursor	9606	0.969344854354858	0.830453515052795	1.52871441841125	0.978479743003845	0.932509303092957	2.12247323989868	0.84621125459671	0.336916387081146	1.59349632263184
151	2.27	7.97	19.4331988692284	IPI:IPI00815665.1	Gene_Symbol=PRSS1 PRSS1 protein	9606	0.925676465034485	0.56980961561203	1.63740491867065	1.00073182582855	0.995544850826263	1.64762997627258	1.13979244232178	0.133293479681015	1.25750935077667
151	0	7.97	18.3908045291901	IPI:IPI00011695.8	Gene_Symbol=PRSS2 Protease serine 2 isoform B	9606
152	2.26	27.8	41.3135588169098	IPI:IPI00876888.1	Gene_Symbol=- cDNA FLJ78387	9606	1.41044843196869	0.418164074420929	29.0593967437744	1.3655731678009	0.62063056230545	342.995758056641	0.830061256885529	0.438579976558685	7.02109527587891
152	0	6	42.8571432828903	IPI:IPI00829590.1	Gene_Symbol=- Uncharacterized protein ENSP00000375044	9606
152	0	4	19.8473289608955	IPI:IPI00783024.1	Gene_Symbol=- Myosin-reactive immunoglobulin heavy chain variable region (Fragment)	9606
152	0	2.26	14.8148149251938	IPI:IPI00827892.1	Gene_Symbol=- VH87-2 protein (Fragment)	9606
152	0	2.26	12.8000006079674	IPI:IPI00477804.4	Gene_Symbol=- Immunglobulin heavy chain variable region (Fragment)	9606
152	0	2.26	13.9130428433418	IPI:IPI00384404.4	Gene_Symbol=- Rheumatoid factor RF-ET9 (Fragment)	9606
152	0	2	31.25	IPI:IPI00884004.1	Gene_Symbol=- Rheumatoid factor RF-ET12 (Fragment)	9606
152	0	2	16.806723177433	IPI:IPI00829841.1	Gene_Symbol=- 13 kDa protein	9606
152	0	2	9.01639312505722	IPI:IPI00783184.1	Gene_Symbol=- Immunglobulin heavy chain variable region (Fragment)	9606
152	0	2	5.64516112208366	IPI:IPI00883765.1	Gene_Symbol=- Similar to Immunglobulin heavy chain variable region	9606
153	2.23	2.23	6.2135923653841	IPI:IPI00478838.3	Gene_Symbol=MLSTD2 Fatty acyl-CoA reductase 1	9606	1.0742175579071			1.25308787822723			0.871265411376953
153	0	2.11	7.89473652839661	IPI:IPI00386139.1	Gene_Symbol=MLSTD2 CDNA: FLJ22728 fis, clone HSI15617 (Fragment)	9606
154	2.22	2.84	4.2582418769598	IPI:IPI00871960.2	Gene_Symbol=MASP1 cDNA FLJ75203, highly similar to Homo sapiens mannan-binding lectin serine protease 1 (C4/C2activating component of Ra-reactive factor) (MASP1), transcriptvariant 2, mRNA	9606	0.735378384590149	0.0620075203478336	1.46462965011597	1.30259680747986	0.220047384500504	3.35208082199097	0.795997321605682	0.729310512542725	603.088012695313
154	0	2.84	4.2582418769598	IPI:IPI00290283.6	Gene_Symbol=MASP1 mannan-binding lectin serine protease 1 isoform 2 precursor	9606
154	0	2.22	7.78739154338837	IPI:IPI00871139.1	Gene_Symbol=MASP1 92 kDa protein	9606
154	0	2.22	7.58226066827774	IPI:IPI00299307.4	Gene_Symbol=MASP1 Complement-activating component of Ra-reactive factor precursor	9606
155	2.18	49.66	47.6253300905228	IPI:IPI00878609.1	Gene_Symbol=ITIH4 Protein	9606	1.24940776824951	0.049114104360342	1.24762260913849	1.00305771827698	0.987272143363953	1.64761674404144	1.2311327457428	0.0239006858319044	1.17682206630707
155	0	37.64	50.9316742420197	IPI:IPI00878152.1	Gene_Symbol=ITIH4 71 kDa protein	9606
156	2.09	2.09	4.67532463371754	IPI:IPI00218795.1	Gene_Symbol=SELL L-selectin precursor	9606	0.378190457820892			0.656100273132324			0.509352147579193
156	0	2	5.17928302288055	IPI:IPI00646956.1	Gene_Symbol=SELP Selectin P	9606
156	0	2	5.078125	IPI:IPI00644144.1	Gene_Symbol=SELP Selectin P	9606
156	0	2	4.70446310937405	IPI:IPI00643835.1	Gene_Symbol=SELP Selectin P	9606
156	0	2	5.078125	IPI:IPI00514233.1	Gene_Symbol=SELP Selectin P	9606
156	0	2	4.69879508018494	IPI:IPI00295339.3	Gene_Symbol=SELP P-selectin precursor	9606
156	0	2	4.34782616794109	IPI:IPI00645234.1	Gene_Symbol=SELP Selectin P	9606
156	0	2	5.26315793395042	IPI:IPI00640405.1	Gene_Symbol=SELP Selectin P	9606
156	0	2	5.26315793395042	IPI:IPI00514796.1	Gene_Symbol=SELP Selectin P	9606
156	0	2	2.47422680258751	IPI:IPI00645768.1	Gene_Symbol=SELE Selectin E	9606
156	0	2	2.19378434121609	IPI:IPI00514728.1	Gene_Symbol=SELE Selectin E	9606
156	0	2	2.19378434121609	IPI:IPI00514521.1	Gene_Symbol=SELE Selectin E	9606
156	0	2	2.47933883219957	IPI:IPI00514342.1	Gene_Symbol=SELE Selectin E	9606
156	0	2	1.96721311658621	IPI:IPI00296542.1	Gene_Symbol=SELE E-selectin precursor	9606
157	2.05	2.05	9.33062881231308	IPI:IPI00643034.2	Gene_Symbol=PLTP Isoform 1 of Phospholipid transfer protein precursor	9606	1.65941751003265			1.36781060695648			1.41319608688354
157	0	2.05	11.3580249249935	IPI:IPI00022733.3	Gene_Symbol=PLTP 45 kDa protein	9606
157	0	2.05	7.25623592734337	IPI:IPI00217778.1	Gene_Symbol=PLTP Isoform 2 of Phospholipid transfer protein precursor	9606
158	2.04	2.04	9.6000000834465	IPI:IPI00029260.2	Gene_Symbol=CD14 Monocyte differentiation antigen CD14 precursor	9606	1.18107867240906			1.01895177364349			1.49962782859802
159	2.03	4.06	43.0000007152557	IPI:IPI00387116.1	Gene_Symbol=- Ig kappa chain V-III region NG9 precursor (Fragment)	9606	2.68064999580383			2.08656525611877			1.1171395778656
160	2.03	2.07	13.0548298358917	IPI:IPI00852826.2	Gene_Symbol=APOL1 42 kDa protein	9606	1.52912795543671			1.48503983020782			1.07911574840546
160	0	2.07	8.79397019743919	IPI:IPI00514475.4	Gene_Symbol=APOL1 Isoform 1 of Apolipoprotein-L1 precursor	9606
160	0	2.07	8.45410600304604	IPI:IPI00186903.3	Gene_Symbol=APOL1 Isoform 2 of Apolipoprotein-L1 precursor	9606
161	2.03	2.03	5.51558770239353	IPI:IPI00299158.1	Gene_Symbol=PVR Isoform Alpha of Poliovirus receptor precursor	9606	2.0512490272522	0.575107395648956	107324.25	1.94653797149658	0.553165674209595	22227.865234375	1.73373734951019	0.572405397891998	6602.16796875
161	0	2.03	5.86734712123871	IPI:IPI00219427.1	Gene_Symbol=PVR Isoform Delta of Poliovirus receptor precursor	9606
161	0	2.03	6.31868168711662	IPI:IPI00219426.1	Gene_Symbol=PVR Isoform Gamma of Poliovirus receptor precursor	9606
161	0	2.03	6.18279576301575	IPI:IPI00219425.3	Gene_Symbol=PVR Isoform Beta of Poliovirus receptor precursor	9606
162	2.02	5.89	26.6666680574417	IPI:IPI00748998.1	Gene_Symbol=SCFV Single-chain Fv (Fragment)	9606	3.12993741035461			2.15501832962036			0.678767681121826
162	0	7.09	17.6229506731033	IPI:IPI00884092.1	Gene_Symbol=- Anti-HER3 scFv (Fragment)	9606
163	2.02	2.02	6.73499256372452	IPI:IPI00018219.1	Gene_Symbol=TGFBI Transforming growth factor-beta-induced protein ig-h3 precursor	9606	0.73643159866333	0.464393466711044	32.2995185852051	0.66121369600296	0.518897652626038	264.513214111328	0.866434335708618	0.0136474035680294	1.03982985019684
164	2	154.5	56.3073396682739	IPI:IPI00418163.3	Gene_Symbol=C4B C4B1	9606	0.988900721073151	0.97591096162796	42.3562355041504	0.909361124038696	0.856532514095306	193.632675170898	0.812946677207947	0.720007717609406	268.254455566406
165	2	14.71	63.1355941295624	IPI:IPI00430847.1	Gene_Symbol=IGKC IGKC protein	9606	2.09975528717041	0.070109024643898	2.835524559021	1.75907182693481	0.0951341316103935	2.94596219062805	0.93484753370285	0.893024265766144	155.436416625977
165	0	4.37	44.0677970647812	IPI:IPI00829650.1	Gene_Symbol=- Similar to Ig kappa chain V-I region HK101 precursor	9606
165	0	2.96	22.2222223877907	IPI:IPI00003470.1	Gene_Symbol=- Ig kappa chain V-I region Wes	9606
166	2	6	21.0084035992622	IPI:IPI00854743.1	Gene_Symbol=- Uncharacterized protein ENSP00000375034	9606	1.58208250999451			1.98578238487244			1.84558403491974
166	0	4	19.0839692950249	IPI:IPI00745363.4	Gene_Symbol=LOC652113 Immunglobulin heavy chain variable region (Fragment)	9606
167	2	4.03	29.0076345205307	IPI:IPI00827581.1	Gene_Symbol=- Variable immnoglobulin anti-estradiol heavy chain (Fragment)	9606	2.13257622718811			1.05800724029541			1.43895733356476
168	2	4	9.87654328346252	IPI:IPI00027482.1	Gene_Symbol=SERPINA6 Corticosteroid-binding globulin precursor	9606	1.28592717647552			1.2086341381073			1.85599160194397
169	2	2.96	33.0508470535278	IPI:IPI00829836.1	Gene_Symbol=- Uncharacterized protein ENSP00000374797	9606	2.89341330528259			2.75634813308716			0.88968300819397
169	0	2.96	22.2222223877907	IPI:IPI00385555.1	Gene_Symbol=- Ig kappa chain V-I region BAN	9606
170	2	2.08	7.58017525076866	IPI:IPI00294713.4	Gene_Symbol=MASP2 Isoform 1 of Mannan-binding lectin serine protease 2 precursor	9606	0.598442077636719			0.814024269580841			0.849318861961365
170	0	2	13.4715020656586	IPI:IPI00871597.1	Gene_Symbol=MASP2 Uncharacterized protein MASP2 (Fragment)	9606
170	0	2	14.0540540218353	IPI:IPI00306378.5	Gene_Symbol=MASP2 Isoform 2 of Mannan-binding lectin serine protease 2 precursor	9606
171	2	2.05	4.51467260718346	IPI:IPI00218326.1	Gene_Symbol=SP100 Isoform Sp100-C of Nuclear autoantigen Sp-100	9606	0.944995045661926	0.738385260105133	1.88717103004456	1.03734123706818	0.768849492073059	1.59920406341553	1.28988718986511	0.424724996089935	3.00798606872559
172	2	2.04	12.2807018458843	IPI:IPI00387120.1	Gene_Symbol=- Ig kappa chain V-IV region Len	9606	1.28783237934113			1.81300246715546			0.682125151157379
172	0	2	6.71641826629639	IPI:IPI00386133.1	Gene_Symbol=- Ig kappa chain V-IV region B17 precursor	9606
172	0	2	6.76691755652428	IPI:IPI00386132.1	Gene_Symbol=- Ig kappa chain V-IV region JI precursor	9606
172	0	2	6.92307725548744	IPI:IPI00385143.1	Gene_Symbol=- Microfibrillar protein 2 (Fragment)	9606
172	0	2	5.00000007450581	IPI:IPI00026197.7	Gene_Symbol=IGKV4-1 Similar to Ig kappa chain V-IV region precursor	9606
173	2	2	8.20512846112251	IPI:IPI00796435.1	Gene_Symbol=CA1 22 kDa protein	9606	0.723383963108063			0.656828641891479			0.817565500736237
173	0	2	6.13026805222034	IPI:IPI00215983.3	Gene_Symbol=CA1 Carbonic anhydrase 1	9606
174	2	2	10.4166656732559	IPI:IPI00029235.1	Gene_Symbol=IGFBP6 Insulin-like growth factor-binding protein 6 precursor	9606	0.528936564922333			1.00832366943359			0.896735727787018
175	2	2	9.95260700583458	IPI:IPI00011832.1	Gene_Symbol=SPP2 Secreted phosphoprotein 24 precursor	9606	1.17877924442291			1.4041656255722			1.30887889862061
176	2	2	13.2352948188782	IPI:IPI00794777.1	Gene_Symbol=PRDX2 Uncharacterized protein PRDX2	9606	0.790929615497589	0.424172013998032	10.4132385253906	0.580586016178131	0.106315687298775	3.20452308654785	0.828208267688751	0.024210948497057	1.09540641307831
176	0	2	9.09090936183929	IPI:IPI00027350.3	Gene_Symbol=PRDX2 Peroxiredoxin-2	9606
177	2	2	13.6752143502235	IPI:IPI00657670.1	Gene_Symbol=- 13 kDa protein	9606	1.45858073234558	0.460076957941055	68.6706771850586	2.07682609558105	0.330493479967117	201.587265014648	0.756343543529511	0.76512610912323	9673.2900390625
177	0	2	16.1616161465645	IPI:IPI00021857.1	Gene_Symbol=APOC3 Apolipoprotein C-III precursor	9606
178	2	2	2.9166666790843	IPI:IPI00642425.1	Gene_Symbol=ICAM1 Cell surface glycoprotein	9606	0.509213387966156			0.656212866306305			0.734670579433441
178	0	2	2.63157896697521	IPI:IPI00008494.4	Gene_Symbol=ICAM1 Intercellular adhesion molecule 1 precursor	9606
179	2	2	11.6438359022141	IPI:IPI00032293.1	Gene_Symbol=CST3 Cystatin-C precursor	9606	1.18985521793365			1.75152337551117			1.40959632396698
180	1.93	1.98	6.83760717511177	IPI:IPI00873123.1	Gene_Symbol=NEB nebulin	9606	1.02036535739899	0.914241135120392	6.61992025375366	0.83130019903183	0.230101078748703	2.42908692359924	0.986047804355621	0.612250626087189	1.29166758060455
180	0	1.98	6.26780614256859	IPI:IPI00303335.1	Gene_Symbol=NEB Nebulin	9606
180	0	1.57	5.84112145006657	IPI:IPI00384095.1	Gene_Symbol=NEB NEB protein (Fragment)	9606
181	1.72	1.74	9.20000001788139	IPI:IPI00026969.4	Gene_Symbol=SEC23IP Isoform 1 of SEC23-interacting protein	9606
182	1.71	1.78	1.97538863867521	IPI:IPI00853158.2	Gene_Symbol=PRUNE2 prune homolog 2 isoform 1	9606	0.638639152050018	0.105518266558647	1.97779953479767	0.616222620010376	0.0367902964353561	1.50835525989532	0.844755709171295	0.493932634592056	2.3985424041748
182	0	1.76	2.24159397184849	IPI:IPI00877720.1	Gene_Symbol=PRUNE2 Prune homolog 2	9606
182	0	1.76	6.04026839137077	IPI:IPI00607780.2	Gene_Symbol=PRUNE2 Isoform 2 of Prune homolog 2	9606
182	0	1.76	6.94980695843697	IPI:IPI00103056.5	Gene_Symbol=PRUNE2 Isoform 1 of Prune homolog 2	9606
183	1.71	1.71	5.32959327101707	IPI:IPI00024046.1	Gene_Symbol=CDH13 Cadherin-13 precursor	9606	0.372835159301758			0.443351745605469			0.527079999446869
184	1.7	1.95	3.64077687263489	IPI:IPI00641475.1	Gene_Symbol=SPERT Isoform 2 of Spermatid-associated protein	9606	1.13148021697998			0.904106974601746			1.03969836235046
184	0	1.95	3.34821417927742	IPI:IPI00167913.1	Gene_Symbol=SPERT Isoform 1 of Spermatid-associated protein	9606
185	1.55	19.08	38.1679385900497	IPI:IPI00830132.1	Gene_Symbol=IGHG4 Uncharacterized protein IGHG4 (Fragment)	9606	1.90516889095306			1.5974794626236			0.772489190101624
185	0	19.08	43.4250771999359	IPI:IPI00829814.1	Gene_Symbol=IGHG4 Ig gamma-4 chain C region	9606
185	0	19.08	30.0211429595947	IPI:IPI00550640.2	Gene_Symbol=IGHG4 IGHG4 protein	9606
185	0	17.08	25.2100855112076	IPI:IPI00784998.1	Gene_Symbol=- Putative uncharacterized protein DKFZp686M24218	9606
186	1.54	1.54	15.8415839076042	IPI:IPI00021856.3	Gene_Symbol=APOC2 Apolipoprotein C-II precursor	9606	0.413230270147324			1.01625311374664			1.05644547939301
187	1.52	14.23	58.0508470535278	IPI:IPI00827488.1	Gene_Symbol=IGKC IGKC protein	9606	2.54201412200928			2.55624222755432			0
187	0	3.9	38.9830499887466	IPI:IPI00829873.1	Gene_Symbol=- 13 kDa protein	9606
188	1.52	1.55	7.3727935552597	IPI:IPI00854767.1	Gene_Symbol=LOC729269 similar to Protein MICAL-3	9606	1.11136400699615	0.186829596757889	1.25853598117828	1.22385692596436	0.0684826225042343	1.27122151851654	1.3507171869278	0.0112805711105466	1.14863264560699
188	0	1.55	7.17299580574036	IPI:IPI00480203.3	Gene_Symbol=MICAL3 Isoform 2 of Protein MICAL-3	9606
188	0	1.55	6.9672130048275	IPI:IPI00177937.5	Gene_Symbol=MICAL3 Isoform 1 of Protein MICAL-3	9606
188	0	1.55	6.31470009684563	IPI:IPI00741791.3	Gene_Symbol=MICAL3 MICAL3 protein	9606
188	0	1.52	7.7681876718998	IPI:IPI00853064.1	Gene_Symbol=MICAL3 91 kDa protein	9606
189	1.4	1.58	8.71670693159103	IPI:IPI00740038.3	Gene_Symbol=LOC442572 similar to Williams Beuren syndrome chromosome region 19	9606	0.814788162708282			0.973109006881714			0.889471888542175
189	0	1.58	6.7500002682209	IPI:IPI00303139.2	Gene_Symbol=- 48 kDa protein	9606
189	0	1.58	7.09219872951508	IPI:IPI00642472.1	Gene_Symbol=- 34 kDa protein	9606
189	0	1.43	6.22406639158726	IPI:IPI00879310.1	Gene_Symbol=- 29 kDa protein	9606
189	0	1.43	5.31914904713631	IPI:IPI00455014.3	Gene_Symbol=- Uncharacterized protein ENSP00000342628	9606
189	0	1.4	4.63768132030964	IPI:IPI00879001.1	Gene_Symbol=- 40 kDa protein	9606
189	0	1.4	5.28052821755409	IPI:IPI00455761.3	Gene_Symbol=LOC441258;LOC389517;LOC728524;LOC643862;LOC730294;LOC643909;LOC730307 Williams Beuren syndrome chromosome region 19 pseudogene	9606
190	1.35	3.09	4.39899675548077	IPI:IPI00411656.4	Gene_Symbol=PCLO Isoform 1 of Protein piccolo	9606	3.08004832267761	0.352327913045883	56.071533203125	2.61546897888184	0.38013967871666	40.5836486816406	1.29201591014862	0.530828952789307	4.3375825881958
191	1.3	2.15	2.61780098080635	IPI:IPI00216588.2	Gene_Symbol=F11 Isoform 2 of Coagulation factor XI precursor	9606	1.20537292957306	0.0444826111197472	1.18069505691528	1.00936830043793	0.925344705581665	2.73380613327026	0.960187673568726	0.830833911895752	6.66367197036743
191	0	2.15	2.40000002086163	IPI:IPI00008556.1	Gene_Symbol=F11 Isoform 1 of Coagulation factor XI precursor	9606
192	1.3	1.3	13.8036802411079	IPI:IPI00419247.2	Gene_Symbol=- 37 kDa protein	9606
193	1.3	1.3	11.7647059261799	IPI:IPI00790598.1	Gene_Symbol=- Conserved hypothetical protein	9606	0.975953280925751			0.635108232498169			1.00535416603088
194	1.22	10.38	24.0343347191811	IPI:IPI00815938.1	Gene_Symbol=IGLV3-21 IGLV3-21 protein	9606	1.21335709095001			0.849187910556793			0.885274350643158
195	1.22	3.33	8.5470087826252	IPI:IPI00375910.2	Gene_Symbol=KRT26 Keratin, type I cytoskeletal 26	9606	0.268653839826584			0.552578389644623			0.803831875324249
196	1.22	1.22	4.70914132893085	IPI:IPI00743165.1	Gene_Symbol=PTPRU 162 kDa protein	9606	2.22245049476624			1.19370925426483			1.82788467407227
197	1.15	1.15	7.00000002980232	IPI:IPI00642378.2	Gene_Symbol=LASS2 cDNA FLJ75329, highly similar to Homo sapiens LAG1 longevity assurance homolog 2 (S. cerevisiae), transcript variant 2, mRNA	9606	0.635734438896179	0.0764671713113785	1.77243506908417	0.891785681247711	0.425057113170624	1.64199495315552	0.571273386478424	0.0694945305585861	1.95536577701569
197	0	1.15	7.36842080950737	IPI:IPI00305304.3	Gene_Symbol=LASS2 LAG1 longevity assurance homolog 2	9606
198	1.1	1.16	3.32717187702656	IPI:IPI00550523.5	Gene_Symbol=ATL3 Isoform 1 of Atlastin-3	9606
199	1.1	1.1	6.77966102957726	IPI:IPI00061528.3	Gene_Symbol=KTI12 Protein KTI12 homolog	9606	1.37023520469666			0.899320185184479			0.849135518074036
200	1.06	1.06	10.1190477609634	IPI:IPI00643874.2	Gene_Symbol=POLR3E 76 kDa protein	9606	1.55422532558441	0.302951872348785	3.09910178184509	1.25398111343384	0.561760723590851	3.0256724357605	1.33011841773987	0.470206588506699	3.00788545608521
200	0	1.06	9.6045196056366	IPI:IPI00220045.3	Gene_Symbol=POLR3E Isoform 1 of DNA-directed RNA polymerase III subunit RPC5	9606
201	1.06	1.06	18.5567006468773	IPI:IPI00446264.3	Gene_Symbol=C11orf81 Isoform 2 of Uncharacterized protein C11orf81	9606	0.641539871692657	0.446729958057404	117.580383300781	1.22268509864807	0.577127516269684	26.121976852417	1.20977199077606
201	0	1.06	10.3746399283409	IPI:IPI00445903.1	Gene_Symbol=C11orf81 Isoform 1 of Uncharacterized protein C11orf81	9606
202	1.05	31.36	54.5454561710358	IPI:IPI00515041.5	Gene_Symbol=CFH Uncharacterized protein CFH	9606	2.27428245544434			1.05414915084839			2.36214566230774
203	1.05	1.05	11.1111111938953	IPI:IPI00788055.1	Gene_Symbol=THAP4;LOC728944 similar to THAP domain-containing protein 4	9606	0.562942326068878			0.687086939811707			0
204	1.04	2.15	13.7096777558327	IPI:IPI00382471.1	Gene_Symbol=- Ig heavy chain V-I region WOL	9606
205	1	1	6.75862058997154	IPI:IPI00854646.1	Gene_Symbol=AFAP1L1 Isoform 2 of Actin filament-associated protein 1-like 1	9606	0.80079710483551			1.10354697704315			0.886229813098907
205	0	1	6.38020858168602	IPI:IPI00163565.6	Gene_Symbol=AFAP1L1 Isoform 1 of Actin filament-associated protein 1-like 1	9606
206	1	1	5.40069676935673	IPI:IPI00479471.2	Gene_Symbol=SPATA13 Spermatogenesis associated 13	9606	1.40562951564789			1.76937830448151			1.55556321144104
206	0	1	4.75460104644299	IPI:IPI00043546.5	Gene_Symbol=SPATA13 Spermatogenesis-associated protein 13	9606
207	0.98	0.98	7.94979110360146	IPI:IPI00877862.1	Gene_Symbol=- 27 kDa protein	9606	2.14100766181946			1.37018942832947			1.0672527551651
208	0.93	3.41	6.09756112098694	IPI:IPI00029275.1	Gene_Symbol=MFI2 Isoform 1 of Melanotransferrin precursor	9606	0.560234308242798			0.560199499130249			0.778652608394623
209	0.93	0.93	3.49462367594242	IPI:IPI00155199.4	Gene_Symbol=ZYG11B Isoform 1 of Protein zyg-11 homolog B	9606
210	0.92	2.66	3.30396480858326	IPI:IPI00175019.6	Gene_Symbol=LOC643677 similar to Temporarily Assigned Gene name family member	9606	0.948061525821686	0.926643133163452	349.034545898438	0.901950716972351	0.79505056142807	50.9681282043457	0.84452873468399	0.668653070926666	42.3379554748535
211	0.92	0.95	3.15560400485992	IPI:IPI00219841.6	Gene_Symbol=LIG1 DNA ligase 1	9606	1.30940854549408			1.14985847473145			0.706495761871338
212	0.92	0.92	6.2720850110054	IPI:IPI00104907.3	Gene_Symbol=C14orf106 Isoform 1 of Uncharacterized potential DNA-binding protein C14orf106	9606	0.8354212641716			0.608206689357758			1.05357921123505
213	0.92	0.92	5.34653477370739	IPI:IPI00164528.1	Gene_Symbol=SNTA1 Alpha-1-syntrophin	9606
214	0.91	0.91	8.31024944782257	IPI:IPI00002612.2	Gene_Symbol=ZNF219 Zinc finger protein 219	9606	0.384379148483276			0.569451093673706			0.165164291858673
215	0.85	0.85	1.50564620271325	IPI:IPI00064461.3	Gene_Symbol=GPR128 Probable G-protein coupled receptor 128 precursor	9606	9999			9999			9999
216	0.8	2.5	4.03800457715988	IPI:IPI00742677.2	Gene_Symbol=ABCB6 Isoform 1 of Mitochondrial ATP-binding cassette sub-family B member 6	9606	0.847993791103363	0.419750720262527	5.07196187973022	1.18410921096802	0.228973761200905	2.2420825958252	0.919565141201019	0.864186406135559	136.76579284668
216	0	2.5	4.43864241242409	IPI:IPI00065486.2	Gene_Symbol=ABCB6 Isoform 4 of Mitochondrial ATP-binding cassette sub-family B member 6	9606
217	0.8	0.8	12.684366106987	IPI:IPI00787471.1	Gene_Symbol=tcag7.875 similar to amyotrophic lateral sclerosis 2 (juvenile) chromosome region, candidate 2	9606
217	0	0.8	12.684366106987	IPI:IPI00399012.3	Gene_Symbol=tcag7.875 similar to amyotrophic lateral sclerosis 2 (juvenile) chromosome region, candidate 2	9606
218	0.78	1.73	7.36949816346169	IPI:IPI00852880.1	Gene_Symbol=SYNPO2L synaptopodin 2-like isoform a	9606
218	0	1.73	7.36949816346169	IPI:IPI00456601.1	Gene_Symbol=SYNPO2L Isoform 1 of Synaptopodin 2-like protein	9606
219	0.78	0.99	2.95809358358383	IPI:IPI00300371.5	Gene_Symbol=SF3B3 Isoform 1 of Splicing factor 3B subunit 3	9606
220	0.77	26.77	39.3509119749069	IPI:IPI00430842.3	Gene_Symbol=IGHV3OR16-13;IGHA1 IGHA1 protein	9606	1.85548079013824			1.62313866615295			0.986602008342743
221	0.77	0.77	4.71698120236397	IPI:IPI00479018.2	Gene_Symbol=SDCBP Syntenin isoform 3	9606
221	0	0.77	5.13698644936085	IPI:IPI00478874.1	Gene_Symbol=SDCBP syntenin isoform 2	9606
221	0	0.77	5.03355711698532	IPI:IPI00299086.3	Gene_Symbol=SDCBP Syntenin-1	9606
222	0.75	0.75	4.56140339374542	IPI:IPI00398758.1	Gene_Symbol=DCI Isoform 2 of 3,2-trans-enoyl-CoA isomerase, mitochondrial precursor	9606	1.56814002990723			1.37797343730927			1.30420291423798
222	0	0.75	4.30463589727879	IPI:IPI00300567.1	Gene_Symbol=DCI Isoform 1 of 3,2-trans-enoyl-CoA isomerase, mitochondrial precursor	9606
223	0.73	0.8	4.33705076575279	IPI:IPI00555628.1	Gene_Symbol=NCAM1 Neural cell adhesion molecule 1, 120 kDa isoform variant (Fragment)	9606	0.738028883934021	0.0153914866968989	1.09782886505127	0.71754264831543	0.250175416469574	5.74466133117676	1.00950849056244	0.968599915504456	11.4262819290161
224	0.72	0.72	7.07434043288231	IPI:IPI00329547.3	Gene_Symbol=ZC3H13 Isoform 1 of Zinc finger CCCH domain-containing protein 13	9606	0.902698397636414	0.686078786849976	2.56519341468811	0.552908837795258	0.00982302520424128	1.28993606567383	0.825622320175171	0.445930033922195	2.40123748779297
224	0	0.72	7.54475668072701	IPI:IPI00016472.4	Gene_Symbol=ZC3H13 Isoform 2 of Zinc finger CCCH domain-containing protein 13	9606
225	0.72	0.72	4.15282398462296	IPI:IPI00793761.1	Gene_Symbol=HAP1 huntingtin-associated protein 1 isoform 3	9606	1.06847083568573			0.942657172679901			1.39606904983521
225	0	0.72	4.20875437557697	IPI:IPI00220231.4	Gene_Symbol=HAP1 huntingtin-associated protein 1 isoform 4	9606
226	0.71	0.95	6.68662637472153	IPI:IPI00747180.3	Gene_Symbol=WDR52 WD repeat protein 52	9606
227	0.7	0.7	5.05813956260681	IPI:IPI00031960.2	Gene_Symbol=POLR1A polymerase (RNA) I polypeptide A, 194kDa	9606	0.574306786060333			0.58292543888092			0.783154726028442
228	0.7	0.7	3.56347449123859	IPI:IPI00299738.1	Gene_Symbol=PCOLCE Procollagen C-endopeptidase enhancer 1 precursor	9606	0.636105000972748			0.87467885017395			0.545462548732758
229	0.7	0.7	5.18134720623493	IPI:IPI00395510.5	Gene_Symbol=NCALD Neurocalcin-delta	9606
229	0	0.7	5.18134720623493	IPI:IPI00219344.4	Gene_Symbol=HPCAL1 Hippocalcin-like protein 1	9606
229	0	0.7	5.18134720623493	IPI:IPI00219103.6	Gene_Symbol=HPCA Neuron-specific calcium-binding protein hippocalcin	9606
