# Supplementary material for: PGCA: An algorithm to link protein groups created from MS/MS data
Source: PLoS One. 2017 May 31;12(5):e0177569. doi: 10.1371/journal.pone.0177569 (PMC5451011; doi:10.1371/journal.pone.0177569)
Supplement: S3 File — 65 iTRAQ experiments used to process samples from the BiT Heart Cohort. (ZIP) [file pone.0177569.s006.zip › S5DataBiT/BET2527_v339_ProteinSummary.txt]

N	Unused	Total	%Cov	Accession	Name	Species	115:114	PVal 115:114	EF 115:114	116:114	PVal 116:114	EF 116:114	117:114	PVal 117:114	EF 117:114	Biological Processes	Molecular Function	PANTHER ID
1	106.79	106.9	44.8967903852463	IPI:IPI00643525.1	Gene_Symbol=C4A Complement component 4A	9606
2	100.75	102.47	50.4070580005646	IPI:IPI00478003.1	Gene_Symbol=A2M Alpha-2-macroglobulin precursor	9606	0.727894186973572	1.14670547363138E-11	1.08640360832214	0.670179963111877	4.13860785919429E-12	1.10714161396027	0.698494076728821	3.70675721228508E-08	1.12695908546448
3	84.29	84.29	69.2464351654053	IPI:IPI00298497.3	Gene_Symbol=FGB Fibrinogen beta chain precursor	9606	1.87775361537933	5.98810411023569E-31	1.09048295021057	2.07212376594543	3.35982550416911E-33	1.09954023361206	2.99833178520203	0	1.10362124443054
4	73.95	73.95	42.7251726388931	IPI:IPI00021885.1	Gene_Symbol=FGA Isoform 1 of Fibrinogen alpha chain precursor	9606	1.94907605648041	1.76057244502246E-37	1.08694779872894	2.19816088676453	3.20476958791086E-42	1.09389233589172	3.21520614624023	0	1.10583031177521
4	0	73.95	56.0559034347534	IPI:IPI00029717.1	Gene_Symbol=FGA Isoform 2 of Fibrinogen alpha chain precursor	9606
5	67.39	67.43	39.6244138479233	IPI:IPI00017601.1	Gene_Symbol=CP Ceruloplasmin precursor	9606	1.06522941589355	0.11458645015955	1.08111274242401	0.997223913669586	0.961392283439636	1.11889052391052	1.0137528181076	0.765226602554321	1.09359645843506
6	59.44	59.44	23.2548534870148	IPI:IPI00845263.1	Gene_Symbol=FN1 fibronectin 1 isoform 2 preproprotein	9606	0.982042849063873	0.778460144996643	1.13682889938354	0.893758475780487	0.0949192047119141	1.14155220985413	0.778372347354889	0.00271225697360933	1.17363047599792
6	0	59.37	23.6909866333008	IPI:IPI00414283.5	Gene_Symbol=FN1 fibronectin 1 isoform 4 preproprotein	9606
6	0	57.44	22.1639081835747	IPI:IPI00855785.1	Gene_Symbol=FN1 Isoform 15 of Fibronectin precursor	9606
6	0	57.44	23.0092197656631	IPI:IPI00339319.1	Gene_Symbol=FN1 Isoform 11 of Fibronectin precursor	9606
6	0	57.44	22.4448084831238	IPI:IPI00339227.4	Gene_Symbol=FN1 Isoform 7 of Fibronectin precursor	9606
6	0	57.44	23.5994711518288	IPI:IPI00867588.1	Gene_Symbol=FN1 Isoform 13 of Fibronectin precursor	9606
7	59	59.51	31.6229104995728	IPI:IPI00032291.2	Gene_Symbol=C5 Complement C5 precursor	9606	1.42081308364868	3.16185150950332E-07	1.12833344936371	1.59333908557892	1.42272160719159E-09	1.13680243492126	1.53391945362091	1.86185076245238E-08	1.13848042488098
8	57.84	57.88	36.5556448698044	IPI:IPI00029739.5	Gene_Symbol=CFH Isoform 1 of Complement factor H precursor	9606	1.19228601455688	0.0439034625887871	1.18635594844818	1.19014930725098	0.0307886153459549	1.170330286026	1.3423410654068	0.000227402997552417	1.15967464447021
9	56.25	56.3	48.7096786499023	IPI:IPI00294193.4	Gene_Symbol=ITIH4 Isoform 1 of Inter-alpha-trypsin inhibitor heavy chain H4 precursor	9606	1.20530080795288	0.0370984226465225	1.19108152389526	1.2707701921463	0.0187305063009262	1.21777546405792	1.5330924987793	3.433052188484E-05	1.19750225543976
10	56.14	56.14	58.6580097675323	IPI:IPI00022488.1	Gene_Symbol=HPX Hemopexin precursor	9606	0.979544460773468	0.638261318206787	1.08975827693939	0.966083228588104	0.486733853816986	1.10180675983429	1.04157185554504	0.39830955862999	1.09877133369446
11	53.72	53.83	51.1904776096344	IPI:IPI00641737.1	Gene_Symbol=HP Haptoglobin precursor	9606	2.64411640167236	4.56037271824894E-37	1.12344634532928	4.07024335861206	1.40129846432482E-45	1.15169882774353	7.18043756484985	0	1.17400121688843
12	49.62	49.62	51.2880563735962	IPI:IPI00797833.3	Gene_Symbol=KNG1 Kininogen 1	9606	1.01172423362732	0.920844197273254	1.56305408477783	0.837706685066223	0.0577171333134174	1.21101260185242	1.12090742588043	0.312455356121063	1.44308519363403
12	0	49.62	51.2880563735962	IPI:IPI00215894.1	Gene_Symbol=KNG1 Isoform LMW of Kininogen-1 precursor	9606
13	46.56	46.56	38.7434542179108	IPI:IPI00639937.1	Gene_Symbol=CFB B-factor, properdin	9606	1.0017124414444	0.98199063539505	1.16258418560028	0.985246121883392	0.82770162820816	1.14567828178406	1.14831137657166	0.017968624830246	1.12044942378998
13	0	46.56	38.7434542179108	IPI:IPI00019591.1	Gene_Symbol=CFB Isoform 1 of Complement factor B precursor (Fragment)	9606
14	46.52	46.78	48.0898886919022	IPI:IPI00877792.1	Gene_Symbol=FGG 50 kDa protein	9606	1.83034491539001	2.04902550972039E-19	1.11630880832672	2.15992164611816	1.54438454088366E-27	1.11269235610962	3.09857177734375	7.18783323485359E-38	1.12549102306366
14	0	46.78	46.4208245277405	IPI:IPI00877703.1	Gene_Symbol=FGG 52 kDa protein	9606
14	0	46.78	48.9702522754669	IPI:IPI00219713.1	Gene_Symbol=FGG Isoform Gamma-A of Fibrinogen gamma chain precursor	9606
14	0	46.78	47.2406178712845	IPI:IPI00021891.5	Gene_Symbol=FGG Isoform Gamma-B of Fibrinogen gamma chain precursor	9606
15	45.08	45.08	42.5925940275192	IPI:IPI00019580.1	Gene_Symbol=PLG Plasminogen precursor	9606	0.994830667972565	0.930302858352661	1.12648320198059	1.01632523536682	0.855954945087433	1.19634997844696	1.0986453294754	0.322491973638535	1.20916318893433
16	43.81	43.81	47.7541357278824	IPI:IPI00847635.1	Gene_Symbol=SERPINA3 Isoform 1 of Alpha-1-antichymotrypsin precursor	9606	1.60535633563995	7.44532560603695E-12	1.12751424312592	2.54153823852539	2.81065858667374E-28	1.12690162658691	3.15611791610718	1.40082121889892E-31	1.14206111431122
16	0	43.81	45.0892865657806	IPI:IPI00550991.3	Gene_Symbol=SERPINA3 Alpha-1-antichymotrypsin precursor	9606
17	41.21	41.21	41.383096575737	IPI:IPI00292530.1	Gene_Symbol=ITIH1 Inter-alpha-trypsin inhibitor heavy chain H1 precursor	9606	0.958505153656006	0.60505622625351	1.17858302593231	0.895388424396515	0.126226410269737	1.15371930599213	0.963976740837097	0.776006639003754	1.29569947719574
18	41.03	41.03	58.3333313465118	IPI:IPI00304273.2	Gene_Symbol=APOA4 Apolipoprotein A-IV precursor	9606	1.00830745697021	0.826319336891174	1.07829451560974	0.9017094373703	0.119099229574203	1.14007711410522	0.838043034076691	0.00810151640325785	1.13730263710022
19	39.71	39.84	36.0427796840668	IPI:IPI00645038.1	Gene_Symbol=ITIH2 Inter-alpha (Globulin) inhibitor H2	9606	0.933307945728302	0.191793456673622	1.11021065711975	0.853328227996826	0.0111663127318025	1.12886476516724	0.741477906703949	8.0004203482531E-05	1.15195190906525
19	0	39.84	34.7780138254166	IPI:IPI00305461.2	Gene_Symbol=ITIH2 Inter-alpha-trypsin inhibitor heavy chain H2 precursor	9606
20	36.79	36.79	51.1827945709229	IPI:IPI00032179.2	Gene_Symbol=SERPINC1 Antithrombin III variant	9606	0.999238550662994	0.991705000400543	1.16148483753204	1.11806607246399	0.160420894622803	1.17224180698395	1.04935598373413	0.495609253644943	1.15432381629944
21	36.33	36.33	45.3376203775406	IPI:IPI00019568.1	Gene_Symbol=F2 Prothrombin precursor (Fragment)	9606	1.03916966915131	0.481131941080093	1.11500656604767	1.36843645572662	6.97352743372903E-06	1.13325452804565	1.35258042812347	5.34650916961255E-06	1.12593972682953
22	36.26	36.26	43.6708867549896	IPI:IPI00555812.4	Gene_Symbol=GC Vitamin D-binding protein precursor	9606	0.698810756206512	0.000158136579557322	1.19497621059418	0.871045172214508	0.135374382138252	1.2000480890274	0.858325064182281	0.0903302580118179	1.19423055648804
22	0	34.26	41.7721509933472	IPI:IPI00742696.2	Gene_Symbol=GC vitamin D-binding protein precursor	9606
23	34.17	34.29	32.6086968183517	IPI:IPI00026314.1	Gene_Symbol=GSN Isoform 1 of Gelsolin precursor	9606	0.895773112773895	0.2130366563797	1.19315958023071	0.696894347667694	0.0137492157518864	1.32581114768982	0.616072356700897	0.00115334149450064	1.31780302524567
24	32.58	32.58	46.8686878681183	IPI:IPI00745089.2	Gene_Symbol=A1BG alpha 1B-glycoprotein precursor	9606	1.22445726394653	0.0149825531989336	1.17536914348602	1.14820039272308	0.0403545685112476	1.14097917079926	1.27204525470734	0.00873164087533951	1.19404256343842
24	0	32.58	46.8686878681183	IPI:IPI00022895.7	Gene_Symbol=A1BG Alpha-1B-glycoprotein precursor	9606
25	30.81	30.81	35.0626111030579	IPI:IPI00022395.1	Gene_Symbol=C9 Complement component C9 precursor	9606	1.37695229053497	0.00186933181248605	1.2097282409668	1.58002042770386	1.02334470284404E-05	1.18959486484528	1.6673401594162	9.55562136368826E-05	1.25775110721588
26	28.99	29.01	31.805157661438	IPI:IPI00798430.1	Gene_Symbol=TF Transferrin variant (Fragment)	9606	0.325683921575546	7.44701145194426E-09	1.2622983455658	0.267798215150833	7.64544324738381E-07	1.466264128685	0.245103448629379	4.26037445322436E-07	1.46816527843475
26	0	29.01	31.805157661438	IPI:IPI00022463.1	Gene_Symbol=TF Serotransferrin precursor	9606
27	28.19	28.19	28.6320269107819	IPI:IPI00009920.2	Gene_Symbol=C6 Complement component 6 precursor	9606	1.19576191902161	0.18770495057106	1.3127453327179	1.26333785057068	0.0315403006970882	1.23525524139404	1.41643631458282	0.00284597440622747	1.2413854598999
28	27	27	39.8000001907349	IPI:IPI00291866.5	Gene_Symbol=SERPING1 Plasma protease C1 inhibitor precursor	9606	1.20543205738068	0.0219024363905191	1.17172646522522	1.50785458087921	4.56481348010129E-06	1.17207002639771	1.58527445793152	9.03327759260719E-08	1.15702521800995
28	0	25	39.4106805324554	IPI:IPI00879931.1	Gene_Symbol=SERPING1 cDNA FLJ78023, highly similar to Homo sapiens serine (or cysteine) proteinase inhibitor, clade G (C1inhibitor), member 1, (angioedema, hereditary) (SERPING1), mRNA	9606
29	26.68	26.68	39.8305088281631	IPI:IPI00876888.1	Gene_Symbol=- cDNA FLJ78387	9606	0.969876766204834	0.980526804924011	118.866706848145	1.46745526790619	0.716707646846771	51.962516784668	2.66260647773743	0.57729172706604	594.880554199219
30	24.48	24.48	38.1404161453247	IPI:IPI00292950.4	Gene_Symbol=SERPIND1 Serpin peptidase inhibitor, clade D (Heparin cofactor), member 1	9606	0.891574025154114	0.248520255088806	1.22357070446014	0.990747570991516	0.921487271785736	1.21505260467529	0.934113502502441	0.623866438865662	1.33132696151733
30	0	24.48	38.0761533975601	IPI:IPI00879573.1	Gene_Symbol=SERPIND1 Heparin cofactor 2 precursor	9606
31	23.7	23.7	26.09523832798	IPI:IPI00022371.1	Gene_Symbol=HRG Histidine-rich glycoprotein precursor	9606	1.02407050132751	0.794814229011536	1.20843267440796	0.841962277889252	0.00423566857352853	1.11679065227509	0.890259861946106	0.153078138828278	1.17787766456604
32	23.2	23.2	32.9938888549805	IPI:IPI00879231.1	Gene_Symbol=SERPINF2 Alpha-2-antiplasmin precursor	9606	0.886205017566681	0.0970609858632088	1.15512573719025	1.12729632854462	0.184971556067467	1.19810962677002	1.10985565185547	0.204758614301682	1.17890501022339
32	0	23.2	32.7272713184357	IPI:IPI00029863.4	Gene_Symbol=SERPINF2 SERPINF2 protein	9606
33	22.35	22.35	25.0398725271225	IPI:IPI00022434.4	Gene_Symbol=ALB Uncharacterized protein ALB	9606	0.141077876091003	5.61665345344409E-08	1.54843902587891	0.214825257658958	2.2294490698016E-09	1.3141782283783	0.126862481236458	1.0193375601375E-06	1.77475464344025
33	0	22.35	24.7947454452515	IPI:IPI00745872.2	Gene_Symbol=ALB Isoform 1 of Serum albumin precursor	9606
34	21.49	21.49	25.3756254911423	IPI:IPI00019943.1	Gene_Symbol=AFM Afamin precursor	9606	0.710417687892914	0.0159707702696323	1.3106814622879	0.868865191936493	0.247680366039276	1.27976894378662	0.661471784114838	0.00197108369320631	1.27281665802002
35	21.22	21.22	26.2903213500977	IPI:IPI00884180.1	Gene_Symbol=IGHM IGHM protein	9606	0.458760410547256	6.03403336185693E-08	1.21984505653381	0.797233760356903	0.00514622032642365	1.16292679309845	0.584151744842529	0.000682525685988367	1.32445085048676
35	0	20.57	28.8743883371353	IPI:IPI00477090.6	Gene_Symbol=IGHM IGHM protein	9606
35	0	19.52	25.2931326627731	IPI:IPI00828205.1	Gene_Symbol=IGHM IGHM protein	9606
35	0	19.52	25.2475261688232	IPI:IPI00549291.4	Gene_Symbol=IGHM IGHM protein	9606
35	0	19.52	23.6974790692329	IPI:IPI00884452.1	Gene_Symbol=IGHM IGHM protein	9606
35	0	19.52	23.6180901527405	IPI:IPI00884293.1	Gene_Symbol=IGHM IGHM protein	9606
35	0	19.52	23.6180901527405	IPI:IPI00884141.1	Gene_Symbol=IGHM IGHM protein	9606
35	0	19.52	23.6180901527405	IPI:IPI00883614.1	Gene_Symbol=IGHM IGHM protein	9606
35	0	19.52	22.5600004196167	IPI:IPI00479708.5	Gene_Symbol=IGHM IGHM protein	9606
36	20.55	20.55	25.5574613809586	IPI:IPI00291867.3	Gene_Symbol=CFI Complement factor I precursor	9606	1.01539838314056	0.894950389862061	1.27604556083679	0.847841858863831	0.303570747375488	1.39305460453033	1.09373664855957	0.54960036277771	1.36812734603882
36	0	20.55	23.4991416335106	IPI:IPI00872555.2	Gene_Symbol=CFI cDNA FLJ76262, highly similar to Homo sapiens I factor (complement) (IF), mRNA	9606
37	19.9	19.9	32.0083677768707	IPI:IPI00298971.1	Gene_Symbol=VTN Vitronectin precursor	9606	0.806940853595734	0.00511793512851	1.15808820724487	0.814992845058441	0.00816822797060013	1.16052424907684	0.898421823978424	0.223429292440414	1.19115698337555
38	19.88	20	25.7413983345032	IPI:IPI00296608.6	Gene_Symbol=C7 Complement component C7 precursor	9606	1.41861939430237	0.0217159409075975	1.33771538734436	1.463494181633	0.0048047355376184	1.27827942371368	1.62680923938751	0.00185756583232433	1.31671607494354
39	19.52	19.52	25.7336348295212	IPI:IPI00876950.1	Gene_Symbol=ITIH3 Isoform 2 of Inter-alpha-trypsin inhibitor heavy chain H3 precursor	9606	1.53583776950836	0.0204306002706289	1.42943227291107	2.27095913887024	1.18786010716576E-05	1.3669228553772	2.79144430160522	1.38477353175404E-05	1.48510456085205
39	0	19.52	23.4831467270851	IPI:IPI00028413.8	Gene_Symbol=ITIH3 Isoform 1 of Inter-alpha-trypsin inhibitor heavy chain H3 precursor	9606
40	18.21	18.21	31.936126947403	IPI:IPI00400826.1	Gene_Symbol=CLU clusterin isoform 1	9606	1.06270313262939	0.523820817470551	1.21594297885895	1.18129181861877	0.163097441196442	1.27125954627991	1.34675896167755	0.107770688831806	1.44649291038513
40	0	18.21	30.803570151329	IPI:IPI00795633.1	Gene_Symbol=CLU CLU	9606
40	0	18.21	30.7349652051926	IPI:IPI00291262.3	Gene_Symbol=CLU Clusterin precursor	9606
41	18.08	18.08	23.5177859663963	IPI:IPI00426060.3	Gene_Symbol=IGHV3OR16-13;IGHA1 Putative uncharacterized protein DKFZp686J11235 (Fragment)	9606	0.182994499802589	0.0830929800868034	16.9893646240234	0.469810754060745	0.338791877031326	284.843444824219	0.251639068126678	0.00406140787526965	1.11833894252777
41	0	18	22.0440879464149	IPI:IPI00166866.3	Gene_Symbol=IGHV3OR16-13;IGHA1 IGHA1 protein	9606
41	0	18	21.7999994754791	IPI:IPI00061977.1	Gene_Symbol=IGHV3OR16-13;IGHA1 IGHA1 protein	9606
42	18.01	18.01	53.7313461303711	IPI:IPI00022429.3	Gene_Symbol=ORM1 Alpha-1-acid glycoprotein 1 precursor	9606	2.87196493148804	1.09395966774173E-06	1.3767077922821	3.85858988761902	2.78915138096636E-07	1.45183169841766	7.09884881973267	8.93843434823793E-08	1.65264558792114
43	17	17	60.3015065193176	IPI:IPI00844536.2	Gene_Symbol=RBP4 Uncharacterized protein RBP4	9606	1.63800632953644	5.84051394980634E-06	1.18388211727142	1.3507969379425	0.0143624078482389	1.26359558105469	1.26841878890991	0.0178275927901268	1.21152424812317
43	0	17	60.3015065193176	IPI:IPI00480192.1	Gene_Symbol=RBP4 Retinol binding protein 4, plasma	9606
43	0	17	57.2139322757721	IPI:IPI00022420.3	Gene_Symbol=RBP4 Plasma retinol-binding protein precursor	9606
44	16.62	16.62	23.5051542520523	IPI:IPI00032220.3	Gene_Symbol=AGT Angiotensinogen precursor	9606	0.685565531253815	0.000443065218860283	1.20135641098022	0.957364916801453	0.595539629459381	1.18523335456848	0.908045947551727	0.392826497554779	1.26128923892975
45	16.37	16.37	23.9002928137779	IPI:IPI00749179.2	Gene_Symbol=C1S Uncharacterized protein C1S	9606	0.956841647624969	0.818848609924316	1.51896476745605	0.883901238441467	0.483142048120499	1.4586900472641	0.994179487228394	0.979583024978638	1.6415878534317
45	0	16.37	22.8197678923607	IPI:IPI00017696.1	Gene_Symbol=C1S Complement C1s subcomponent precursor	9606
46	16.01	16.01	43.6440676450729	IPI:IPI00478600.3	Gene_Symbol=IGKV1-5 IGKV1-5 protein	9606
47	15.63	15.63	49.8127341270447	IPI:IPI00021841.1	Gene_Symbol=APOA1 Apolipoprotein A-I precursor	9606	0.48511403799057	0.00202795770019293	1.44989156723022	0.94392865896225	0.725931823253632	1.44262897968292	0.539336085319519	0.0572794526815414	1.89961159229279
48	15.11	15.11	21.3197976350784	IPI:IPI00294395.1	Gene_Symbol=C8B Complement component C8 beta chain precursor	9606	1.12407231330872	0.331450313329697	1.2863358259201	1.02485108375549	0.88226193189621	1.42412137985229	0.953570604324341	0.703563272953033	1.30448400974274
49	14.22	14.22	33.6322873830795	IPI:IPI00022391.1	Gene_Symbol=APCS Serum amyloid P-component precursor	9606	1.43229961395264	0.000603617983870208	1.19956827163696	1.36483347415924	0.0191066320985556	1.28898727893829	1.38614439964294	0.0271020457148552	1.32997071743011
50	14.05	14.05	18.1560277938843	IPI:IPI00296165.5	Gene_Symbol=C1R;C17orf13;ACYP1 Complement C1r subcomponent precursor	9606	1.12915754318237	0.159999042749405	1.19650912284851	0.921816229820251	0.204400077462196	1.14405739307404	1.1633620262146	0.268807381391525	1.33699572086334
51	13.81	13.81	23.9782020449638	IPI:IPI00022431.1	Gene_Symbol=AHSG Alpha-2-HS-glycoprotein precursor	9606	0.657004296779633	0.00520751206204295	1.31716394424438	0.336534947156906	2.24049085773004E-06	1.36871731281281	0.262633204460144	2.05473469350181E-07	1.37399625778198
51	0	11.81	22.9885056614876	IPI:IPI00795830.1	Gene_Symbol=AHSG 29 kDa protein	9606
52	13.55	13.71	33.2552701234818	IPI:IPI00328609.3	Gene_Symbol=SERPINA4 Kallistatin precursor	9606	0.842904090881348	0.220293521881104	1.3410712480545	1.02221071720123	0.785729825496674	1.19411087036133	0.842688024044037	0.064047209918499	1.2013783454895
53	12.57	12.58	22.2602739930153	IPI:IPI00011252.1	Gene_Symbol=C8A Complement component C8 alpha chain precursor	9606	0.957833290100098	0.646627902984619	1.22285544872284	0.96289449930191	0.869173288345337	1.63172054290771	0.975596070289612	0.806588470935822	1.24212038516998
54	12.02	12.07	16.6144207119942	IPI:IPI00654888.4	Gene_Symbol=KLKB1 Plasma kallikrein precursor	9606	1.07598996162415	0.318758398294449	1.17514717578888	1.05722737312317	0.563688695430756	1.24260306358337	1.01890587806702	0.918776392936707	1.52046275138855
55	12	12	22.4793389439583	IPI:IPI00020996.3	Gene_Symbol=IGFALS Insulin-like growth factor-binding protein complex acid labile chain precursor	9606	0.81285834312439	0.133873924612999	1.34715807437897	0.692350268363953	0.0215628445148468	1.33210873603821	0.685070157051086	0.0733950287103653	1.53783071041107
56	11.61	11.61	24.0579709410667	IPI:IPI00298828.3	Gene_Symbol=APOH Beta-2-glycoprotein 1 precursor	9606	1.21732974052429	0.10582771897316	1.277663230896	1.28474366664886	0.128553673624992	1.39719915390015	1.37540483474731	0.0679435729980469	1.41375422477722
57	11.46	11.91	28.2296657562256	IPI:IPI00553177.1	Gene_Symbol=SERPINA1 Isoform 1 of Alpha-1-antitrypsin precursor	9606	1.18244671821594	0.185757324099541	1.31013810634613	1.27971243858337	0.306793183088303	1.68374383449554	2.71800327301025	0.013537785038352	2.07777976989746
58	11.04	11.04	9.32052657008171	IPI:IPI00788786.1	Gene_Symbol=VWF 309 kDa protein	9606	1.0815441608429	0.667199552059174	1.51159119606018	1.63287246227264	0.122265532612801	1.93454110622406	1.49010264873505	0.173264622688293	1.85001134872437
58	0.27	10.67	9.31390002369881	IPI:IPI00023014.1	Gene_Symbol=VWF von Willebrand factor precursor	9606
59	10.62	22.05	33.1914901733398	IPI:IPI00784942.1	Gene_Symbol=- Putative uncharacterized protein DKFZp686E23209	9606	0.200222864747047	0.00454944372177124	2.52640819549561	0.223608091473579	0.000149846033309586	1.61433529853821	0.185513481497765	0.00160952738951892	2.22729229927063
59	0	22.05	35.491606593132	IPI:IPI00399007.5	Gene_Symbol=IGHG2 Putative uncharacterized protein DKFZp686I04196 (Fragment)	9606
59	0	20.05	32.9032272100449	IPI:IPI00784807.1	Gene_Symbol=- Putative uncharacterized protein	9606
60	10.01	10.01	43.2203382253647	IPI:IPI00719452.1	Gene_Symbol=IGL@ IGL@ protein	9606	0.296810925006866	0.0778460130095482	4.71295404434204	0.411656618118286	0.0284882932901382	1.93243706226349	0.534858822822571	0.281264513731003	6.30813407897949
60	0.01	8.02	36.0515028238297	IPI:IPI00550162.2	Gene_Symbol=IGLV3-25 IGLV3-25 protein	9606
60	0	10.01	43.2203382253647	IPI:IPI00785200.1	Gene_Symbol=- Putative uncharacterized protein	9606
60	0	10.01	41.702127456665	IPI:IPI00555945.1	Gene_Symbol=IGL@ IGL@ protein	9606
60	0	10.01	37.6068383455276	IPI:IPI00785050.1	Gene_Symbol=- Putative uncharacterized protein	9606
60	0	10.01	38.2978737354279	IPI:IPI00450309.1	Gene_Symbol=IGL@ IGL@ protein	9606
60	0	10.01	36.6666674613953	IPI:IPI00382938.3	Gene_Symbol=IGLV4-3 IGLV4-3 protein	9606
60	0	8.01	39.4067794084549	IPI:IPI00658130.1	Gene_Symbol=IGL@ IGL@ protein	9606
60	0	8.01	34.8936170339584	IPI:IPI00827875.1	Gene_Symbol=- Lambda-chain precursor	9606
60	0	8.01	36.0169500112534	IPI:IPI00744476.6	Gene_Symbol=IGL@ IGL@ protein	9606
60	0	8.01	52.5179862976074	IPI:IPI00883957.1	Gene_Symbol=IGL@ IGL@ protein	9606
60	0	8.01	31.3304722309113	IPI:IPI00829626.1	Gene_Symbol=IGL@ IGL@ protein	9606
60	0	8.01	31.3304722309113	IPI:IPI00816555.1	Gene_Symbol=IGLV2-14 IGLV2-14 protein	9606
60	0	8.01	31.0638308525085	IPI:IPI00807428.1	Gene_Symbol=- Putative uncharacterized protein	9606
60	0	8.01	31.0638308525085	IPI:IPI00785196.1	Gene_Symbol=- Putative uncharacterized protein	9606
60	0	8.01	31.1965823173523	IPI:IPI00784935.1	Gene_Symbol=IGL@ IGL@ protein	9606
60	0	8.01	31.1965823173523	IPI:IPI00784519.1	Gene_Symbol=- Putative uncharacterized protein	9606
60	0	8.01	31.1965823173523	IPI:IPI00718819.2	Gene_Symbol=IGLC1;IGLC3;IGLV2-14;IGLC2;IGL@ IGLV2-14 protein	9606
60	0	8.01	31.1965823173523	IPI:IPI00154742.6	Gene_Symbol=IGL@ IGL@ protein	9606
61	10	10	34.6938788890839	IPI:IPI00654755.3	Gene_Symbol=HBB Hemoglobin subunit beta	9606	0.884838581085205	0.397469818592072	1.35261738300323	1.82713544368744	0.00316208670847118	1.4340558052063	0.94349730014801	0.639240562915802	1.3015284538269
62	9.22	11.22	20.4819276928902	IPI:IPI00292946.1	Gene_Symbol=SERPINA7 Thyroxine-binding globulin precursor	9606	0.796023190021515	0.405447244644165	1.97710990905762	0.748758614063263	0.304239213466644	1.97797310352325	0.769198596477509	0.374509304761887	2.0739860534668
63	8.75	8.75	20.4142019152641	IPI:IPI00020986.2	Gene_Symbol=LUM Lumican precursor	9606	1.05098044872284	0.752644598484039	1.43151879310608	0.815891265869141	0.190457254648209	1.39371454715729	0.789639592170715	0.106942750513554	1.35270822048187
63	0	8.75	29.2079210281372	IPI:IPI00794403.1	Gene_Symbol=LUM 23 kDa protein	9606
63	0	6.75	21.9827592372894	IPI:IPI00796888.1	Gene_Symbol=LUM 26 kDa protein	9606
64	8.7	8.7	20.9779173135757	IPI:IPI00394992.1	Gene_Symbol=PGLYRP2 Isoform 2 of N-acetylmuramoyl-L-alanine amidase precursor	9606	0.809402525424957	0.199195772409439	1.43140065670013	0.603296935558319	0.00576611189171672	1.34354627132416	0.48699277639389	0.0165928658097982	1.70741736888885
64	0	8.7	23.7847223877907	IPI:IPI00163207.1	Gene_Symbol=PGLYRP2 Isoform 1 of N-acetylmuramoyl-L-alanine amidase precursor	9606
65	7.93	7.93	28.7499994039536	IPI:IPI00792115.1	Gene_Symbol=CLEC3B Putative uncharacterized protein DKFZp686H17246	9606	0.70742791891098	0.193543329834938	1.8506110906601	0.707556426525116	0.0726268664002419	1.48667788505554	0.624822795391083	0.0194180216640234	1.41238260269165
65	0	7.93	22.7722778916359	IPI:IPI00009028.1	Gene_Symbol=CLEC3B Tetranectin precursor	9606
66	7.72	7.72	33.5227280855179	IPI:IPI00022426.1	Gene_Symbol=AMBP AMBP protein precursor	9606	1.07592070102692	0.53757244348526	1.27811908721924	1.00277602672577	0.978943228721619	1.24410736560822	0.999532222747803	0.997258365154266	1.32369685173035
67	7.63	9.06	15.6914889812469	IPI:IPI00303963.1	Gene_Symbol=C2 Complement C2 precursor (Fragment)	9606	1.09693586826324	0.485281676054001	1.32905328273773	1.0973014831543	0.563205122947693	1.41341996192932	1.17702507972717	0.282404154539108	1.37662696838379
67	0	7.51	16.9523805379868	IPI:IPI00643506.3	Gene_Symbol=C2 Complement component 2	9606
68	7.51	7.51	14.8936167359352	IPI:IPI00329775.7	Gene_Symbol=CPB2 Isoform 1 of Carboxypeptidase B2 precursor	9606	0.787723481655121	0.379407942295074	1.88985180854797	1.14107358455658	0.456207990646362	1.522456407547	0.90787810087204	0.761029243469238	2.16736054420471
69	6.61	6.61	26.3157904148102	IPI:IPI00006114.4	Gene_Symbol=SERPINF1 Pigment epithelium-derived factor precursor	9606	1.30091369152069	0.442507356405258	2.35776376724243	1.48787212371826	0.354129791259766	2.86727619171143	1.69771957397461	0.445456057786942	5.68506336212158
70	6.52	6.52	14.7222220897675	IPI:IPI00873445.1	Gene_Symbol=PROS1 80 kDa protein	9606	1.30339884757996	0.444776475429535	2.27415561676025	1.24455463886261	0.347764611244202	1.72121691703796	1.27579736709595	0.277655720710754	1.6723940372467
70	0	6.51	13.0177512764931	IPI:IPI00294004.1	Gene_Symbol=PROS1 Vitamin K-dependent protein S precursor	9606
70	0	5.51	15.0458708405495	IPI:IPI00878131.1	Gene_Symbol=PROS1 PS24	9606
71	6.08	6.08	15.772357583046	IPI:IPI00019581.1	Gene_Symbol=F12 Coagulation factor XII precursor	9606	0.762530922889709	0.358128279447556	1.99172711372375	0.792879283428192	0.327077656984329	1.73235976696014	0.69253945350647	0.258168607950211	2.09703540802002
72	6	6	27.4247497320175	IPI:IPI00293925.2	Gene_Symbol=FCN3 Isoform 1 of Ficolin-3 precursor	9606	1.37105345726013	0.229753002524376	2.2145037651062	1.33449375629425	0.326161682605743	2.61879801750183	1.68580758571625	0.142814829945564	2.59790849685669
72	0	6	22.5694447755814	IPI:IPI00419744.4	Gene_Symbol=FCN3 Isoform 2 of Ficolin-3 precursor	9606
73	5.7	5.7	26.8472909927368	IPI:IPI00007221.1	Gene_Symbol=SERPINA5 Plasma serine protease inhibitor precursor	9606	0.666012287139893	0.313392668962479	3.70429754257202	0.587036371231079	0.145923525094986	2.68333125114441	0.651684939861298	0.122626267373562	2.03906416893005
74	5.24	5.24	19.0201729536057	IPI:IPI00022417.4	Gene_Symbol=LRG1 Leucine-rich alpha-2-glycoprotein precursor	9606	1.36443400382996	0.201745375990868	1.72255182266235	1.39978110790253	0.319827318191528	2.18833065032959	2.09708642959595	0.122761957347393	2.79101610183716
75	5.15	5.15	20.1342284679413	IPI:IPI00166729.4	Gene_Symbol=AZGP1 alpha-2-glycoprotein 1, zinc	9606	1.40179681777954	0.429092884063721	4.38370513916016	2.10747671127319	0.0886374264955521	2.78554368019104	2.49602246284485	0.0613139197230339	2.77937626838684
76	4.86	4.86	16.5983602404594	IPI:IPI00019576.1	Gene_Symbol=F10 Coagulation factor X precursor	9606	1.10547566413879	0.738739669322968	2.17822432518005	1.48172855377197	0.250622183084488	2.25510621070862	1.62565112113953	0.302504479885101	3.12904691696167
77	4.82	4.82	10.9712228178978	IPI:IPI00478809.3	Gene_Symbol=F5 Coagulation factor V precursor	9606	1.27207612991333	0.218588933348656	1.53512477874756	1.28411722183228	0.340418487787247	1.80584895610809	1.51520419120789	0.0639802739024162	1.56620752811432
77	0	4.82	10.004486143589	IPI:IPI00022937.4	Gene_Symbol=F5 Coagulation factor V	9606
78	4.7	4.7	21.8309864401817	IPI:IPI00853068.1	Gene_Symbol=HBA2;HBA1 Alpha 2 globin variant (Fragment)	9606	0.722217559814453	0.310256332159042	8.94817161560059	1.34205162525177	0.144131913781166	2.36570334434509	0.812053740024567	0.675675392150879	113.886863708496
78	0	4.7	21.8309864401817	IPI:IPI00410714.5	Gene_Symbol=HBA2;HBA1 Hemoglobin subunit alpha	9606
79	4.67	4.67	18.6335399746895	IPI:IPI00220327.3	Gene_Symbol=KRT1 Keratin, type II cytoskeletal 1	9606	0.723979234695435	0.711574494838715	12.5252227783203	0.815602123737335	0.646533668041229	3.58614325523376	0.877289831638336	0.792008817195892	4.24533939361572
80	4.52	4.52	13.8775512576103	IPI:IPI00022394.2	Gene_Symbol=C1QC Complement C1q subcomponent subunit C precursor	9606	0.887025117874146	0.259459733963013	1.28849005699158	0.808752298355103	0.0910604894161224	1.30467677116394	0.681304275989532	0.00975652597844601	1.25827145576477
81	4.49	4.54	23.9316239953041	IPI:IPI00009792.1	Gene_Symbol=IGHV1OR15-1 Ig heavy chain V-I region V35 precursor	9606	0.296943515539169	0.016888577491045	1.98919713497162	0.424863785505295	0.0443224906921387	2.23081350326538	0.527353465557098	0.248946249485016	5.53753232955933
81	0	2.54	26.7241388559341	IPI:IPI00786926.1	Gene_Symbol=IGHV1-69 Myosin-reactive immunoglobulin heavy chain variable region (Fragment)	9606
82	4.39	4.39	13.5211274027824	IPI:IPI00218732.3	Gene_Symbol=PON1 Serum paraoxonase/arylesterase 1	9606	0.489375740289688	0.00276846694760025	1.282475233078	0.786502420902252	0.316699028015137	1.89177262783051	0.740141093730927	0.132373809814453	1.59421372413635
82	0	4.39	14.1843974590302	IPI:IPI00798167.1	Gene_Symbol=PON1 32 kDa protein	9606
83	4.35	4.35	22.0779225230217	IPI:IPI00643948.2	Gene_Symbol=C1QB Complement component 1, q subcomponent, B chain	9606	1.11952233314514	0.473312139511108	1.45424091815948	1.3877637386322	0.23080013692379	1.85471546649933	0.988229870796204	0.974662721157074	2.4891345500946
83	0	4.35	20.1581031084061	IPI:IPI00477992.1	Gene_Symbol=C1QB complement component 1, q subcomponent, B chain precursor	9606
84	4.01	4.01	8.81704613566399	IPI:IPI00656092.1	Gene_Symbol=PRG4 Isoform F of Proteoglycan-4 precursor	9606	0.270198315382004	0.194634035229683	18.7395286560059	0.431855171918869	0.219199448823929	7.72393560409546	0.355262875556946	0.233671084046364	14.0108833312988
84	0	4.01	8.80410894751549	IPI:IPI00655927.1	Gene_Symbol=PRG4 Isoform B of Proteoglycan-4 precursor	9606
84	0	4.01	8.5470087826252	IPI:IPI00024825.2	Gene_Symbol=PRG4 Isoform A of Proteoglycan-4 precursor	9606
84	0	4.01	7.07395523786545	IPI:IPI00656111.1	Gene_Symbol=PRG4 Isoform E of Proteoglycan-4 precursor	9606
84	0	4	8.619374781847	IPI:IPI00655976.1	Gene_Symbol=PRG4 Isoform C of Proteoglycan-4 precursor	9606
84	0	4	8.89763757586479	IPI:IPI00655676.1	Gene_Symbol=PRG4 Isoform D of Proteoglycan-4 precursor	9606
85	4	23.1	18.4542581439018	IPI:IPI00748437.2	Gene_Symbol=PZP Uncharacterized protein PZP	9606	0.249775856733322	0.0734982937574387	7.7213282585144	0.288502126932144	0.0229455269873142	1.76740825176239	0.274293839931488	0.0460128113627434	3.28710556030273
85	0	23.1	15.6545206904411	IPI:IPI00025426.2	Gene_Symbol=PZP Pregnancy zone protein precursor	9606
86	4	20.91	55.9845566749573	IPI:IPI00844156.2	Gene_Symbol=SERPINC1 SERPINC1 protein	9606	1.00528419017792	0.963064134120941	1.28451311588287	1.05224299430847	0.647344291210175	1.27562201023102	0.976564943790436	0.885352909564972	1.43567276000977
87	4	8.01	43.0379748344421	IPI:IPI00784711.1	Gene_Symbol=- Putative uncharacterized protein	9606	0.2051020860672	0.0075348443351686	2.1830039024353	0.422999501228333	0.0369540639221668	2.1426477432251	0.283576965332031	0.00685799447819591	1.8236255645752
87	0	8.01	37.3390555381775	IPI:IPI00815938.1	Gene_Symbol=IGLV3-21 IGLV3-21 protein	9606
87	0	8.01	36.595743894577	IPI:IPI00745660.2	Gene_Symbol=IGL@ IGL@ protein	9606
87	0	8.01	33.8983058929443	IPI:IPI00785164.1	Gene_Symbol=- Putative uncharacterized protein	9606
87	0	8.01	33.8983058929443	IPI:IPI00784713.1	Gene_Symbol=- Putative uncharacterized protein	9606
87	0	8.01	34.042552113533	IPI:IPI00784627.1	Gene_Symbol=- Putative uncharacterized protein	9606
87	0	8.01	29.1845500469208	IPI:IPI00852577.1	Gene_Symbol=IGLC1 IGLC1 protein	9606
87	0	8.01	29.1845500469208	IPI:IPI00829640.1	Gene_Symbol=IGL@ IGL@ protein	9606
87	0	8.01	28.9361715316772	IPI:IPI00785079.1	Gene_Symbol=- Putative uncharacterized protein	9606
87	0	8.01	28.8135588169098	IPI:IPI00784983.1	Gene_Symbol=- Putative uncharacterized protein	9606
87	0	8.01	29.0598303079605	IPI:IPI00784589.1	Gene_Symbol=- Putative uncharacterized protein DKFZp781M0386	9606
87	0	8.01	29.0598303079605	IPI:IPI00719373.1	Gene_Symbol=IGL@ IGL@ protein	9606
88	4	5.35	16.7028203606606	IPI:IPI00296176.2	Gene_Symbol=F9 Coagulation factor IX precursor	9606	0.983865082263947	0.649764239788055	1.40073251724243	1.1631885766983	0.129723221063614	1.48718893527985	1.24399864673615	0.476914793252945	13.1955614089966
89	4	4.02	16.3755461573601	IPI:IPI00010295.1	Gene_Symbol=CPN1 Carboxypeptidase N catalytic chain precursor	9606	0.655416309833527	0.28731831908226	13.4882459640503	0.754303336143494	0.119821727275848	1.97857451438904	0.910393834114075	0.793171226978302	34.5149116516113
90	4	4	16.4076000452042	IPI:IPI00744685.2	Gene_Symbol=BTD Uncharacterized protein BTD (Fragment)	9606	0.837803781032562	0.494618326425552	9.1239128112793	1.07987606525421	0.842175126075745	47.3482780456543	0.644633710384369	0.138165012001991	3.42174315452576
90	0	4	14.5488023757935	IPI:IPI00218413.2	Gene_Symbol=BTD biotinidase precursor	9606
91	4	4	11.1926607787609	IPI:IPI00738433.1	Gene_Symbol=CPN2 similar to Carboxypeptidase N subunit 2 precursor	9606	0.666480839252472	0.350526064634323	23.6907424926758	0.605733692646027	0.184785977005959	6.70339298248291	0.73186582326889	0.231133088469505	4.51229047775269
91	0	4	9.72477048635483	IPI:IPI00479116.1	Gene_Symbol=CPN2 Carboxypeptidase N subunit 2 precursor	9606
92	3.92	3.92	10.810811072588	IPI:IPI00032311.4	Gene_Symbol=LBP Lipopolysaccharide-binding protein precursor	9606	2.19223737716675	0.00336320302449167	1.47015678882599	1.5940318107605	0.182923704385757	2.17217540740967	2.58645105361938	0.0075981761328876	1.76130640506744
93	3.77	3.77	25.3846168518066	IPI:IPI00165972.3	Gene_Symbol=CFD Complement factor D preproprotein	9606	1.57741641998291	0.507492899894714	375.854736328125	1.51821398735046	0.0324134975671768	1.31041991710663	1.42487478256226	0.204005599021912	2.26883816719055
94	3.7	3.74	16.8949767947197	IPI:IPI00795055.1	Gene_Symbol=C1RL CDNA FLJ14022 fis, clone HEMBA1003538, weakly similar to COMPLEMENT C1R COMPONENT	9606	0.96317583322525	0.822387039661407	1.5443788766861	0.754173398017883	0.0327332317829132	1.28118896484375	0.887480735778809	0.667883038520813	1.96174550056458
94	0	3.74	11.1872136592865	IPI:IPI00872573.1	Gene_Symbol=C1RL 48 kDa protein	9606
94	0	3.74	10.061602294445	IPI:IPI00009793.3	Gene_Symbol=C1RL Complement C1r-like protein	9606
95	3.5	3.5	5.59832043945789	IPI:IPI00027235.1	Gene_Symbol=ATRN Isoform 1 of Attractin precursor	9606	0.988539934158325	0.954289078712463	1.68975043296814	0.871969103813171	0.356617867946625	1.44095063209534	0.869244396686554	0.273845940828323	1.35932087898254
95	0	3.5	5.09225092828274	IPI:IPI00218460.6	Gene_Symbol=ATRN Isoform 3 of Attractin precursor	9606
95	0	3.5	5.5817611515522	IPI:IPI00162735.3	Gene_Symbol=ATRN Isoform 2 of Attractin precursor	9606
96	3.44	21.48	37.6590341329575	IPI:IPI00830132.1	Gene_Symbol=IGHG4 Uncharacterized protein IGHG4 (Fragment)	9606	0.183282867074013	0.0230397507548332	3.50266814231873	0.210615262389183	0.00453936541453004	1.90234112739563	0.219875395298004	0.019124248996377	2.84050250053406
96	0	21.48	45.2599376440048	IPI:IPI00829814.1	Gene_Symbol=IGHG4 Ig gamma-4 chain C region	9606
96	0	21.48	31.2896400690079	IPI:IPI00550640.2	Gene_Symbol=IGHG4 IGHG4 protein	9606
96	0	17.48	27.7310937643051	IPI:IPI00784998.1	Gene_Symbol=- Putative uncharacterized protein DKFZp686M24218	9606
97	3.4	3.4	4.64285723865032	IPI:IPI00299503.2	Gene_Symbol=GPLD1 Isoform 1 of Phosphatidylinositol-glycan-specific phospholipase D precursor	9606	0.701778471469879	0.52090185880661	122.154632568359	0.859508633613586	0.724057674407959	63.8448143005371	1	1	79.6752548217773
97	0	2	6.25	IPI:IPI00376358.2	Gene_Symbol=GPLD1 Isoform 2 of Phosphatidylinositol-glycan-specific phospholipase D precursor	9606
98	3.15	5.15	37.0689660310745	IPI:IPI00829956.1	Gene_Symbol=- Rheumatoid factor C6 light chain (Fragment)	9606	0.121360473334789			0.597555875778198			0
98	0	5.15	36.4406794309616	IPI:IPI00829912.1	Gene_Symbol=IGKV1-5 Ig kappa chain V-I region HK102 precursor	9606
98	0	5.15	32.4074059724808	IPI:IPI00387026.1	Gene_Symbol=- Ig kappa chain V-I region EU	9606
98	0	3.15	14.5299151539803	IPI:IPI00830035.1	Gene_Symbol=- Similar to Anti-streptococcal/anti-myosin immunoglobulin kappa light chain variable region	9606
99	2.5	2.5	16.666667163372	IPI:IPI00219583.1	Gene_Symbol=SHBG Isoform 2 of Sex hormone-binding globulin precursor	9606	1.11610054969788	0.776992917060852	4.30990505218506	1.07533621788025	0.901968538761139	9.42645359039307	1.49835693836212	0.641279280185699	24.5717220306396
99	0	2.44	13.1840795278549	IPI:IPI00023019.1	Gene_Symbol=SHBG Isoform 1 of Sex hormone-binding globulin precursor	9606
100	2.38	2.4	11.3636367022991	IPI:IPI00007199.4	Gene_Symbol=SERPINA10 Protein Z-dependent protease inhibitor precursor	9606	1.22506046295166	0.247410356998444	2.87503910064697	0.806820809841156	0.714832723140717	291.766571044922	1.21828126907349	0.417843341827393	6.90578842163086
101	2.35	2.35	13.7168139219284	IPI:IPI00026199.1	Gene_Symbol=GPX3 Glutathione peroxidase 3 precursor	9606	0.962744832038879			1.31275475025177			1.02050411701202
102	2.19	2.19	9.50920209288597	IPI:IPI00043546.5	Gene_Symbol=SPATA13 Spermatogenesis-associated protein 13	9606	1.94853079319	0.0204475242644548	1.60212206840515	1.83917331695557	0.0449703522026539	1.79239237308502	3.19950580596924	0.0139204300940037	2.04124784469604
102	0	2.19	7.31707289814949	IPI:IPI00479471.2	Gene_Symbol=SPATA13 Spermatogenesis associated 13	9606
103	2.12	2.12	10.2292768657207	IPI:IPI00645849.1	Gene_Symbol=ECM1 Extracellular matrix protein 1	9606	0.641963422298431	0.0490027852356434	1.54394638538361	0.522712349891663	0.00243888539262116	1.0320817232132	0.556818604469299	0.287140518426895	36.7177200317383
103	0	2.12	10.7407413423061	IPI:IPI00003351.2	Gene_Symbol=ECM1 Extracellular matrix protein 1 precursor	9606
104	2.11	2.11	20.1086953282356	IPI:IPI00855916.1	Gene_Symbol=- Transthyretin	9606	0.753205478191376	0.0391352511942387	1.29752147197723	0.764035701751709	0.169570252299309	1.56281197071075	0.265347540378571	0.0267830844968557	2.82230234146118
104	0	2.11	25.1700669527054	IPI:IPI00022432.1	Gene_Symbol=TTR Transthyretin precursor	9606
104	0	2	11.0169492661953	IPI:IPI00646384.1	Gene_Symbol=TTR 13 kDa protein	9606
105	2.09	2.09	8.76897126436234	IPI:IPI00009865.2	Gene_Symbol=KRT10 Keratin, type I cytoskeletal 10	9606	0.303705424070358	0.204676866531372	154.951858520508	0.562977731227875	0.00825604889541864	1.09929955005646	0.952434122562408	0.669992864131927	2.96114706993103
106	2.05	2.06	19.6808516979218	IPI:IPI00299145.9	Gene_Symbol=KRT6C Keratin, type II cytoskeletal 6C	9606	0.728103280067444	0.192919746041298	3.52755284309387	1.83776330947876	0.492686748504639	1913.30358886719	1.39344716072083	0.529951512813568	102.737693786621
106	0	2.06	19.6808516979218	IPI:IPI00293665.8	Gene_Symbol=KRT6B Keratin, type II cytoskeletal 6B	9606
106	0	2.06	17.5531908869743	IPI:IPI00300725.7	Gene_Symbol=KRT6A Keratin, type II cytoskeletal 6A	9606
106	0	2.01	13.6363640427589	IPI:IPI00290078.5	Gene_Symbol=KRT4 keratin 4	9606
106	0	2.01	14.4262298941612	IPI:IPI00797452.1	Gene_Symbol=KRT4 33 kDa protein	9606
106	0	2	10.8527131378651	IPI:IPI00021304.1	Gene_Symbol=KRT2 Keratin, type II cytoskeletal 2 epidermal	9606
106	0	2	22.2929939627647	IPI:IPI00796330.1	Gene_Symbol=KRT6A 18 kDa protein	9606
107	2.03	2.04	6.81569129228592	IPI:IPI00022229.1	Gene_Symbol=APOB Apolipoprotein B-100 precursor	9606	0.817514657974243	0.118911169469357	1.34448075294495	1.03797852993011	0.82960307598114	1.65786814689636	0.983656167984009	0.985367238521576	13.930682182312
108	2.01	2.04	8.30903798341751	IPI:IPI00294713.4	Gene_Symbol=MASP2 Isoform 1 of Mannan-binding lectin serine protease 2 precursor	9606	1.34431099891663			1.61613845825195			1.53520739078522
108	0	2.01	16.0621762275696	IPI:IPI00871597.1	Gene_Symbol=MASP2 Uncharacterized protein MASP2 (Fragment)	9606
108	0	2.01	16.7567566037178	IPI:IPI00306378.5	Gene_Symbol=MASP2 Isoform 2 of Mannan-binding lectin serine protease 2 precursor	9606
109	2.01	2.01	8.84691849350929	IPI:IPI00329719.1	Gene_Symbol=MYO1D Isoform 1 of Myosin-Id	9606	1.15577042102814			0.677323698997498			0.782513022422791
110	2.01	2.01	17.2006741166115	IPI:IPI00018500.1	Gene_Symbol=ARID3A AT-rich interactive domain-containing protein 3A	9606
111	2	38.22	44.9868083000183	IPI:IPI00878609.1	Gene_Symbol=ITIH4 Protein	9606	1.59153831005096			2.14500570297241			2.03045225143433
111	0	26.22	45.3416138887405	IPI:IPI00878152.1	Gene_Symbol=ITIH4 71 kDa protein	9606
112	2	26.05	35.381355881691	IPI:IPI00645363.2	Gene_Symbol=IGHG1 Putative uncharacterized protein DKFZp686P15220	9606	0.289034426212311			0.527904510498047			0.365665048360825
112	0	2.01	18.4873953461647	IPI:IPI00854743.1	Gene_Symbol=- Uncharacterized protein ENSP00000375034	9606
112	0	2	13.5593220591545	IPI:IPI00829601.1	Gene_Symbol=- Similar to Immunglobulin heavy chain variable region	9606
112	0	2	2.79232114553452	IPI:IPI00163446.3	Gene_Symbol=IGHD IGHD protein	9606
113	2	12.01	22.7926075458527	IPI:IPI00784830.1	Gene_Symbol=LOC100126583 CDNA FLJ41981 fis, clone SMINT2011888, highly similar to Protein Tro alpha1 H,myeloma	9606	1.02024459838867			0.947795271873474			1.48886275291443
114	2	4.9	25.7575750350952	IPI:IPI00167093.4	Gene_Symbol=CFHR1 complement factor H-related 1	9606	2.50834250450134			2.89971351623535			0
115	2	3.15	21.1864411830902	IPI:IPI00829836.1	Gene_Symbol=- Uncharacterized protein ENSP00000374797	9606	0.0145223308354616			0.320278763771057			0.28034034371376
115	0	2	37.9629641771317	IPI:IPI00387027.1	Gene_Symbol=- Ig kappa chain V-I region Gal	9606
116	2	2.27	12.3456791043282	IPI:IPI00027482.1	Gene_Symbol=SERPINA6 Corticosteroid-binding globulin precursor	9606	1.31069576740265			0.868502020835876			1.18761134147644
117	2	2	10.6976747512817	IPI:IPI00451625.1	Gene_Symbol=CRTAC1 Isoform 2 of Cartilage acidic protein 1 precursor	9606	1.13183426856995			0.853643834590912			0.903865993022919
117	0	2	10.4387290775776	IPI:IPI00451624.1	Gene_Symbol=CRTAC1 Isoform 1 of Cartilage acidic protein 1 precursor	9606
117	0	2	10.0318469107151	IPI:IPI00451626.1	Gene_Symbol=CRTAC1 Isoform 3 of Cartilage acidic protein 1 precursor	9606
118	2	2	25.806450843811	IPI:IPI00855835.1	Gene_Symbol=- Insulin-like growth factor binding protein 3 isoform b	9606	0.768009662628174			0.479580402374268			0.484634399414063
118	0	2	21.5488210320473	IPI:IPI00556155.2	Gene_Symbol=IGFBP3 insulin-like growth factor binding protein 3 isoform a precursor	9606
118	0	2	21.9931274652481	IPI:IPI00018305.4	Gene_Symbol=IGFBP3 Insulin-like growth factor-binding protein 3 precursor	9606
118	0	2	3.97111922502518	IPI:IPI00444386.3	Gene_Symbol=IGFBP3 CDNA FLJ45630 fis, clone CHONS2001287, moderately similar to INSULIN- LIKE GROWTH FACTOR BINDING PROTEIN 3	9606
119	2	2	4.81366477906704	IPI:IPI00645234.1	Gene_Symbol=SELP Selectin P	9606	0.394952863454819			0.702656149864197			1.15214157104492
119	0	2	4.03645820915699	IPI:IPI00644144.1	Gene_Symbol=SELP Selectin P	9606
119	0	2	3.73944528400898	IPI:IPI00643835.1	Gene_Symbol=SELP Selectin P	9606
119	0	2	4.79876175522804	IPI:IPI00640405.1	Gene_Symbol=SELP Selectin P	9606
119	0	2	4.79876175522804	IPI:IPI00514796.1	Gene_Symbol=SELP Selectin P	9606
119	0	2	4.03645820915699	IPI:IPI00514233.1	Gene_Symbol=SELP Selectin P	9606
119	0	2	3.73493991792202	IPI:IPI00295339.3	Gene_Symbol=SELP P-selectin precursor	9606
119	0	2	4.32989709079266	IPI:IPI00645768.1	Gene_Symbol=SELE Selectin E	9606
119	0	2	3.8391225039959	IPI:IPI00514728.1	Gene_Symbol=SELE Selectin E	9606
119	0	2	3.8391225039959	IPI:IPI00514521.1	Gene_Symbol=SELE Selectin E	9606
119	0	2	4.33884300291538	IPI:IPI00514342.1	Gene_Symbol=SELE Selectin E	9606
119	0	2	3.44262309372425	IPI:IPI00296542.1	Gene_Symbol=SELE E-selectin precursor	9606
119	0	2	1.59362554550171	IPI:IPI00646956.1	Gene_Symbol=SELP Selectin P	9606
119	0	2	3.1168831512332	IPI:IPI00218795.1	Gene_Symbol=SELL L-selectin precursor	9606
120	2	2	5.97907342016697	IPI:IPI00607725.4	Gene_Symbol=CDH5 cadherin 5, type 2 isoform 2 preproprotein	9606	0.613222241401672			0.664992868900299			0.57483047246933
120	0	2	5.1020409911871	IPI:IPI00012792.1	Gene_Symbol=CDH5 Cadherin-5 precursor	9606
121	2	2	3.82317788898945	IPI:IPI00015924.1	Gene_Symbol=TFIP11 Isoform 1 of Tuftelin-interacting protein 11	9606	2.12799739837646			2.17093944549561			1.7892632484436
121	0	2	9.94764417409897	IPI:IPI00879058.1	Gene_Symbol=TFIP11 Protein	9606
122	2	2	25	IPI:IPI00384868.1	Gene_Symbol=TNS1 Matrix-remodelling-associated protein 6	9606	3.95941877365112			2.85776019096375			4.72211313247681
123	2	2	23.1404960155487	IPI:IPI00384391.1	Gene_Symbol=- Myosin-reactive immunoglobulin heavy chain variable region (Fragment)	9606	0.386688143014908			0.504837036132813			0.371222913265228
124	2	2	13.7500002980232	IPI:IPI00027827.2	Gene_Symbol=SOD3 Extracellular superoxide dismutase [Cu-Zn] precursor	9606	1.29962337017059			1.74518072605133			1.75391840934753
125	2	2	10.8870968222618	IPI:IPI00004373.1	Gene_Symbol=MBL2 Mannose-binding protein C precursor	9606	0.747250556945801			0.805589616298676			0.720847308635712
126	1.96	1.96	4.83641549944878	IPI:IPI00296534.1	Gene_Symbol=FBLN1 Isoform D of Fibulin-1 precursor	9606	1.0688738822937	0.505935490131378	2.36841487884521	0.918043673038483	0.705482482910156	8.83343315124512	0.68436986207962	0.433163404464722	49.4067459106445
126	0	1.96	4.83641549944878	IPI:IPI00218803.2	Gene_Symbol=FBLN1 Isoform B of Fibulin-1 precursor	9606
127	1.93	1.93	10.3946857154369	IPI:IPI00217047.4	Gene_Symbol=SPTBN4 Isoform 3 of Spectrin beta chain, brain 3	9606	1.13497567176819	0.55033928155899	2.14948916435242	0.773922324180603	0.695611178874969	11.4759798049927	1.04865396022797	0.938941419124603	10.6226091384888
127	0	1.93	10.3744149208069	IPI:IPI00018829.2	Gene_Symbol=SPTBN4 Isoform 1 of Spectrin beta chain, brain 3	9606
128	1.89	1.89	9.98487174510956	IPI:IPI00007240.2	Gene_Symbol=F13B Coagulation factor XIII B chain precursor	9606	1.53536152839661	0.181418612599373	4.932936668396	1.412957072258	0.4918152987957	72.2951812744141	0.849321007728577	0.549283027648926	11.2922630310059
129	1.86	106.9	44.3807333707809	IPI:IPI00418163.3	Gene_Symbol=C4B C4B1	9606
130	1.79	1.79	16.4556965231895	IPI:IPI00292218.4	Gene_Symbol=MST1 Hepatocyte growth factor-like protein precursor	9606	1.13682925701141	0.222495764493942	1.81097614765167	1.2304847240448	0.450651943683624	9.53962326049805	1.22988402843475	0.61430960893631	44.4881248474121
131	1.73	1.73	16.0356342792511	IPI:IPI00299738.1	Gene_Symbol=PCOLCE Procollagen C-endopeptidase enhancer 1 precursor	9606	1.08779621124268	0.962762415409088	85097504	1.39935088157654	0.19701886177063	3.91618585586548	1.2504163980484	0.738541901111603	679.030517578125
132	1.7	102.64	44.1513746976852	IPI:IPI00032258.4	Gene_Symbol=C4A;C4B Complement C4-A precursor	9606	0.658652663230896			0.703298509120941			0.550985157489777
132	0	102.64	43.6353206634521	IPI:IPI00654875.1	Gene_Symbol=C4B Complement C4-B precursor	9606
133	1.7	1.7	13.8805970549583	IPI:IPI00060474.1	Gene_Symbol=LRRC45 Leucine-rich repeat-containing protein 45	9606	1.45105719566345	0.153619676828384	3.20317101478577	1.6071640253067	0.245547443628311	11.5638408660889	1.65297317504883	0.475574761629105	370.037963867188
133	0	1.7	10.4444436728954	IPI:IPI00787742.1	Gene_Symbol=LRRC45 similar to leucine rich repeat containing 45	9606
134	1.7	1.7	25.8675068616867	IPI:IPI00021842.1	Gene_Symbol=APOE Apolipoprotein E precursor	9606	0.878243684768677	0.231437593698502	1.87312066555023	1.16487681865692	0.610001266002655	15.7858867645264	1.70681023597717	0.577599942684174	5940.74609375
134	0	1.7	25.3472208976746	IPI:IPI00878953.1	Gene_Symbol=APOE MRNA for apolipoprotein E	9606
135	1.56	2.32	6.66121765971184	IPI:IPI00023283.3	Gene_Symbol=TTN Isoform 2 of Titin	9606	0.727638900279999	0.23358915746212	1.72947645187378	0.748853921890259	0.337339848279953	1.86231887340546	0.914673268795013	0.777464747428894	1.93570840358734
135	0	2.32	6.6171757876873	IPI:IPI00759754.1	Gene_Symbol=TTN Isoform 1 of Titin	9606
135	0	2.32	6.59337490797043	IPI:IPI00759542.1	Gene_Symbol=TTN Isoform 8 of Titin	9606
135	0	2.32	6.79472237825394	IPI:IPI00749039.2	Gene_Symbol=TTN titin isoform N2-A	9606
135	0	2.32	6.66071698069572	IPI:IPI00179357.2	Gene_Symbol=TTN Isoform 7 of Titin	9606
135	0	2.32	6.67962357401848	IPI:IPI00759637.1	Gene_Symbol=TTN Isoform 4 of Titin	9606
135	0	2.27	6.54103308916092	IPI:IPI00759613.1	Gene_Symbol=TTN Isoform 5 of Titin	9606
135	0	1.59	6.80359899997711	IPI:IPI00375499.2	Gene_Symbol=TTN titin isoform novex-2	9606
135	0	1.59	6.80196657776833	IPI:IPI00375498.2	Gene_Symbol=TTN titin isoform novex-1	9606
135	0	1.59	6.76669403910637	IPI:IPI00455173.4	Gene_Symbol=TTN Isoform 3 of Titin	9606
136	1.53	1.53	9.46291536092758	IPI:IPI00873848.1	Gene_Symbol=POSTN 87 kDa protein	9606	1.31262576580048			1.13965904712677			1.10027754306793
136	0	1.53	9.15841609239578	IPI:IPI00641231.1	Gene_Symbol=POSTN 90 kDa protein	9606
136	0	1.53	9.14709493517876	IPI:IPI00410241.2	Gene_Symbol=POSTN Isoform 3 of Periostin precursor	9606
136	0	1.53	9.49935838580132	IPI:IPI00218585.5	Gene_Symbol=POSTN Isoform 2 of Periostin precursor	9606
136	0	1.53	8.85167494416237	IPI:IPI00007960.4	Gene_Symbol=POSTN Isoform 1 of Periostin precursor	9606
137	1.41	1.41	11.9547657668591	IPI:IPI00033153.1	Gene_Symbol=NXF1 Nuclear RNA export factor 1	9606	1.11344802379608			1.26152384281158			1.67214465141296
137	0	1.41	18.5393258929253	IPI:IPI00749024.2	Gene_Symbol=NXF1 nuclear RNA export factor 1 isoform 2	9606
138	1.4	15.4	40.0000005960464	IPI:IPI00430820.1	Gene_Symbol=IGKV1-5 IGKV1-5 protein	9606	0.387041658163071			0.479781478643417			0.349007338285446
138	0	1.4	15.5172407627106	IPI:IPI00549330.4	Gene_Symbol=IGKV3D-15 Myosin-reactive immunoglobulin light chain variable region	9606
138	0	1.4	13.9534890651703	IPI:IPI00385253.1	Gene_Symbol=- Ig kappa chain V-III region CLL precursor	9606
138	0	1.4	16.5137618780136	IPI:IPI00384401.1	Gene_Symbol=- Myosin-reactive immunoglobulin kappa chain variable region (Fragment)	9606
139	1.3	48.92	36.4906817674637	IPI:IPI00032328.2	Gene_Symbol=KNG1 Isoform HMW of Kininogen-1 precursor	9606	1.50654315948486			1.18756151199341			1.4627730846405
140	1.22	1.22	12.9870131611824	IPI:IPI00013441.4	Gene_Symbol=SUV420H2 Isoform 1 of Histone-lysine N-methyltransferase SUV420H2	9606	3.0676896572113			2.70278191566467			1.49696290493011
141	1.22	1.22	12.5	IPI:IPI00807395.1	Gene_Symbol=LOC647946 hypothetical protein isoform 3	9606
142	1.1	1.1	12.2666656970978	IPI:IPI00021440.1	Gene_Symbol=ACTG1;PSPHL Actin, cytoplasmic 2	9606	2.91979336738586			1.06595480442047			1.25959026813507
142	0	1.1	12.2666656970978	IPI:IPI00021439.1	Gene_Symbol=ACTB Actin, cytoplasmic 1	9606
143	1.08	17.08	28.1947255134583	IPI:IPI00430842.3	Gene_Symbol=IGHV3OR16-13;IGHA1 IGHA1 protein	9606	0.268217444419861			0.471592247486115			0.454213529825211
144	1.05	25.09	38.3157908916473	IPI:IPI00784817.1	Gene_Symbol=IGHV4-31 Anti-RhD monoclonal T125 gamma1 heavy chain precursor	9606	0.281381249427795			0.686467468738556			0.11189653724432
145	1.05	1.05	9.39153432846069	IPI:IPI00306402.3	Gene_Symbol=LOXL4 Lysyl oxidase homolog 4 precursor	9606	0.666948437690735			1.1749484539032			0.926420927047729
146	1.01	1.03	8.93687233328819	IPI:IPI00303335.1	Gene_Symbol=NEB Nebulin	9606	0.852684617042542	0.766096651554108	4.01220560073853	1.31643843650818	0.689113974571228	5.89116239547729	1.25664710998535	0.789858758449554	9.26172542572021
147	0.97	0.97	7.65720084309578	IPI:IPI00472887.3	Gene_Symbol=CKAP5 colonic and hepatic tumor over-expressed protein isoform b	9606	0.780127048492432	0.157750338315964	2.22145628929138	0.700791418552399	0.0596549846231937	1.52892470359802	0.822235643863678	0.108414173126221	1.53365921974182
147	0	0.97	7.43110254406929	IPI:IPI00028275.1	Gene_Symbol=CKAP5 Cytoskeleton-associated protein 5	9606
148	0.96	1.01	6.65914192795753	IPI:IPI00218326.1	Gene_Symbol=SP100 Isoform Sp100-C of Nuclear autoantigen Sp-100	9606	1.04721879959106	0.803827941417694	6.30810976028442	1.15268790721893	0.437882214784622	4.40849351882935	1.53784286975861	0.27366703748703	12.2693500518799
149	0.96	0.97	11.0594786703587	IPI:IPI00440822.2	Gene_Symbol=ABI3BP Isoform 1 of Target of Nesh-SH3 precursor	9606	1.12627708911896			0.837994277477264			0.869782388210297
150	0.96	0.96	6.25	IPI:IPI00029235.1	Gene_Symbol=IGFBP6 Insulin-like growth factor-binding protein 6 precursor	9606	1.00076127052307			1.91376066207886			1.66037952899933
151	0.93	0.93	4.37956191599369	IPI:IPI00847381.1	Gene_Symbol=SEPP1 selenoprotein P isoform 2	9606	0.725636839866638	0.621569335460663	414.853271484375	0.757522165775299	0.517993271350861	41.837890625	1.01789593696594	0.974502563476563	277.055969238281
151	0	0.93	4.7244094312191	IPI:IPI00029061.2	Gene_Symbol=SEPP1 Selenoprotein P precursor	9606
152	0.89	0.89	11.9170993566513	IPI:IPI00385652.1	Gene_Symbol=TLK2 Isoform 1 of Serine/threonine-protein kinase tousled-like 2	9606	0.608553767204285			0.515725910663605			0.987017035484314
153	0.89	0.89	1.87465026974678	IPI:IPI00847609.1	Gene_Symbol=SVEP1 Sushi, von Willebrand factor type A, EGF and pentraxin domain- containing protein 1	9606	9999			9999			9999
153	0	0.89	1.8883878365159	IPI:IPI00301288.7	Gene_Symbol=SVEP1 polydom	9606
154	0.86	1.05	8.43373462557793	IPI:IPI00001701.3	Gene_Symbol=DCDC5 KIAA1493 protein (Fragment)	9606	1.01290357112885			1.07624840736389			0.991441249847412
155	0.85	0.85	19.906322658062	IPI:IPI00550055.2	Gene_Symbol=MON1B CDNA FLJ46554 fis, clone THYMU3038970	9606	0.746042788028717			0.881613850593567			1.02361142635345
156	0.85	0.85	7.2727270424366	IPI:IPI00479446.1	Gene_Symbol=ADAM18 Isoform 2 of ADAM 18 precursor	9606	0.362845182418823			0.693294227123261			0.178779602050781
156	0	0.85	7.03653618693352	IPI:IPI00003365.1	Gene_Symbol=ADAM18 Isoform 1 of ADAM 18 precursor	9606
157	0.83	0.85	6.13207556307316	IPI:IPI00300504.5	Gene_Symbol=UPF2 Isoform 1 of Regulator of nonsense transcripts 2	9606	0.535436511039734			1.56284046173096			0.668699085712433
158	0.82	1.34	6.43678158521652	IPI:IPI00552440.1	Gene_Symbol=POLK Isoform 1 of DNA polymerase kappa	9606	2.65690898895264			2.24727320671082			3.47700452804565
159	0.82	0.82	9.4269871711731	IPI:IPI00550523.5	Gene_Symbol=ATL3 Isoform 1 of Atlastin-3	9606	1.7460972070694			1.35130345821381			1.49419713020325
160	0.81	0.81	3.14136110246181	IPI:IPI00743517.1	Gene_Symbol=PTPRS protein tyrosine phosphatase, receptor type, sigma isoform 2 precursor	9606	1.78532004356384	0.206537783145905	11.9022035598755	1.5416818857193	0.263026356697083	3.3467378616333	5.62183332443237	0.0746303200721741	13.2463798522949
160	0	0.81	3.09437848627567	IPI:IPI00332273.2	Gene_Symbol=PTPRS Isoform PTPS-MEC of Receptor-type tyrosine-protein phosphatase S precursor	9606
160	0	0.81	3.11203319579363	IPI:IPI00332272.2	Gene_Symbol=PTPRS Isoform PTPS-MEB of Receptor-type tyrosine-protein phosphatase S precursor	9606
160	0	0.81	3.08008212596178	IPI:IPI00332271.5	Gene_Symbol=PTPRS Isoform PTPS-MEA of Receptor-type tyrosine-protein phosphatase S precursor	9606
160	0	0.81	3.08008212596178	IPI:IPI00289831.4	Gene_Symbol=PTPRS Isoform PTPS of Receptor-type tyrosine-protein phosphatase S precursor	9606
161	0.8	0.8	9.09649655222893	IPI:IPI00425407.3	Gene_Symbol=KIF21A Isoform 3 of Kinesin-like protein KIF21A	9606	2.60008764266968			2.85155344009399			5.97008466720581
162	0.77	0.79	5.859375	IPI:IPI00414412.3	Gene_Symbol=ALOX12P2 ALOX12P2 protein	9606	1.52806603908539			0.810599625110626			0
163	0.77	0.77	10.6280192732811	IPI:IPI00065464.4	Gene_Symbol=LOC732206;TIMP2 CDNA FLJ32655 fis, clone TESTI1000025, weakly similar to M.musculus testis-specific protein, DDC8	9606	0.836182296276093			0.83147805929184			0.933084845542908
164	0.74	0.74	10.4308389127254	IPI:IPI00452669.2	Gene_Symbol=IHPK1 Inositol hexaphosphate kinase 1	9606	1.31133735179901			1.65953075885773			2.34541773796082
165	0.74	0.74	2.10876800119877	IPI:IPI00879548.1	Gene_Symbol=OCRL Uncharacterized protein OCRL	9606
165	0	0.74	2.10876800119877	IPI:IPI00873093.1	Gene_Symbol=OCRL Isoform A of Inositol polyphosphate 5-phosphatase OCRL-1	9606
165	0	0.74	2.12765950709581	IPI:IPI00480049.2	Gene_Symbol=OCRL Isoform B of Inositol polyphosphate 5-phosphatase OCRL-1	9606
166	0.74	0.74	9.75609719753265	IPI:IPI00743741.3	Gene_Symbol=SFXN4 Isoform 2 of Sideroflexin-4	9606	0.590729355812073			0.58406525850296			0.915605068206787
166	0	0.74	9.49554890394211	IPI:IPI00412741.1	Gene_Symbol=SFXN4 Isoform 1 of Sideroflexin-4	9606
167	0.7	0.7	11.990687251091	IPI:IPI00736019.2	Gene_Symbol=KLHL17 similar to kelch-like 17	9606
168	0.7	0.7	30.0000011920929	IPI:IPI00658073.1	Gene_Symbol=CCDC126 Coiled-coil domain-containing protein 126 precursor	9606
168	0	0.7	37.1681421995163	IPI:IPI00061448.5	Gene_Symbol=- 13 kDa protein	9606
169	0.7	0.7	3.96825410425663	IPI:IPI00884038.1	Gene_Symbol=ZNF692 Putative uncharacterized protein (Fragment)	9606	1.53475868701935			2.25052499771118			2.22762203216553
169	0	0.7	2.88184434175491	IPI:IPI00743559.1	Gene_Symbol=ZNF692 Isoform 3 of Zinc finger protein 692	9606
169	0	0.7	2.10970472544432	IPI:IPI00301870.2	Gene_Symbol=ZNF692 Isoform 2 of Zinc finger protein 692	9606
169	0	0.7	1.92678235471249	IPI:IPI00106882.1	Gene_Symbol=ZNF692 Isoform 1 of Zinc finger protein 692	9606
