# Supplementary material for: PGCA: An algorithm to link protein groups created from MS/MS data
Source: PLoS One. 2017 May 31;12(5):e0177569. doi: 10.1371/journal.pone.0177569 (PMC5451011; doi:10.1371/journal.pone.0177569)
Supplement: S3 File — 65 iTRAQ experiments used to process samples from the BiT Heart Cohort. (ZIP) [file pone.0177569.s006.zip › S5DataBiT/BET2547_v339_ProteinSummary.txt]

N	Unused	Total	%Cov	Accession	Name	Species	115:114	PVal 115:114	EF 115:114	116:114	PVal 116:114	EF 116:114	117:114	PVal 117:114	EF 117:114	Biological Processes	Molecular Function	PANTHER ID
1	136.59	136.59	53.096330165863	IPI:IPI00643525.1	Gene_Symbol=C4A Complement component 4A	9606
2	115.77	116.16	51.7639100551605	IPI:IPI00478003.1	Gene_Symbol=A2M Alpha-2-macroglobulin precursor	9606	0.994203686714172	0.931814551353455	1.14219200611115	0.78648430109024	8.00384203358817E-09	1.07948005199432	0.478162199258804	1.75320409017436E-33	1.09259355068207
3	88.46	88.48	44.8826283216476	IPI:IPI00017601.1	Gene_Symbol=CP Ceruloplasmin precursor	9606	0.869844377040863	0.0301524233072996	1.13293409347534	1.09968400001526	0.0422122962772846	1.09515261650085	1.32856285572052	2.97661024717399E-08	1.09975016117096
4	85.58	85.58	32.5321882963181	IPI:IPI00414283.5	Gene_Symbol=FN1 fibronectin 1 isoform 4 preproprotein	9606	1.64073133468628	4.99007626331149E-08	1.17694461345673	0.809906780719757	0.00862099789083004	1.16845965385437	0.813677966594696	0.00284821214154363	1.14225935935974
4	0	83.58	30.8137118816376	IPI:IPI00845263.1	Gene_Symbol=FN1 fibronectin 1 isoform 2 preproprotein	9606
4	0	83.58	31.5923571586609	IPI:IPI00339223.1	Gene_Symbol=FN1 Isoform 3 of Fibronectin precursor	9606
4	0	83.58	31.1818957328796	IPI:IPI00022418.1	Gene_Symbol=FN1 Isoform 1 of Fibronectin precursor	9606
4	0	83.58	32.4503302574158	IPI:IPI00855777.1	Gene_Symbol=FN1 Isoform 14 of Fibronectin precursor	9606
4	0	83.58	32.0121943950653	IPI:IPI00339228.1	Gene_Symbol=FN1 Isoform 8 of Fibronectin precursor	9606
4	0	83.58	33.1801474094391	IPI:IPI00479723.3	Gene_Symbol=FN1 Isoform 10 of Fibronectin precursor	9606
5	76.61	76.72	46.2225824594498	IPI:IPI00029739.5	Gene_Symbol=CFH Isoform 1 of Complement factor H precursor	9606	1.34600281715393	0.00111385539639741	1.19102144241333	1.25820636749268	0.000538746768143028	1.13512527942657	1.25079619884491	0.00502792838960886	1.16690635681152
6	72.25	72.25	49.5381057262421	IPI:IPI00021885.1	Gene_Symbol=FGA Isoform 1 of Fibrinogen alpha chain precursor	9606	0.962695896625519	0.484014540910721	1.11208021640778	0.977372229099274	0.60550057888031	1.0905579328537	0.673731207847595	6.82631644895355E-14	1.09906578063965
6	0	72.23	65.5279517173767	IPI:IPI00029717.1	Gene_Symbol=FGA Isoform 2 of Fibrinogen alpha chain precursor	9606
7	64.63	64.63	65.1731133460999	IPI:IPI00298497.3	Gene_Symbol=FGB Fibrinogen beta chain precursor	9606	0.877792954444885	0.0689076632261276	1.15105509757996	0.990275800228119	0.863233983516693	1.1188508272171	0.67495858669281	8.82221726228316E-12	1.10480284690857
8	61.91	61.91	57.7922105789185	IPI:IPI00022488.1	Gene_Symbol=HPX Hemopexin precursor	9606	1.51623976230621	5.8363535358763E-13	1.11237621307373	1.39434969425201	4.35612743793223E-12	1.09306907653809	1.25329637527466	1.58406578520953E-06	1.09383273124695
9	61.17	61.17	48.3950614929199	IPI:IPI00019580.1	Gene_Symbol=PLG Plasminogen precursor	9606	0.960500121116638	0.597454607486725	1.16422379016876	0.72337394952774	7.08510151525843E-06	1.13991713523865	0.67912882566452	2.67650534624408E-06	1.15851378440857
10	61.13	61.14	30.1312655210495	IPI:IPI00032291.2	Gene_Symbol=C5 Complement C5 precursor	9606	0.954949736595154	0.458854198455811	1.13173985481262	1.2922705411911	2.51130095421104E-05	1.11882996559143	1.27583050727844	7.11718748789281E-05	1.1209169626236
11	57.49	57.52	64.6464645862579	IPI:IPI00304273.2	Gene_Symbol=APOA4 Apolipoprotein A-IV precursor	9606	2.19104266166687	0.000171848805621266	1.37588202953339	1.42383337020874	0.0314408503472805	1.37190020084381	1.249192237854	0.167570427060127	1.3910346031189
12	53.81	53.91	40.6451612710953	IPI:IPI00294193.4	Gene_Symbol=ITIH4 Isoform 1 of Inter-alpha-trypsin inhibitor heavy chain H4 precursor	9606	1.07670497894287	0.522061228752136	1.26340353488922	1.16842424869537	0.0966271907091141	1.20388650894165	1.25418698787689	0.00190553953871131	1.14465630054474
13	48.52	48.52	43.8481688499451	IPI:IPI00639937.1	Gene_Symbol=CFB B-factor, properdin	9606	0.863254904747009	0.0866613239049912	1.18380463123322	0.922634720802307	0.226857095956802	1.14075696468353	1.18499493598938	0.00633818469941616	1.12783253192902
13	0	48.52	43.8481688499451	IPI:IPI00019591.1	Gene_Symbol=CFB Isoform 1 of Complement factor B precursor (Fragment)	9606
14	48.41	48.41	53.0546605587006	IPI:IPI00019568.1	Gene_Symbol=F2 Prothrombin precursor (Fragment)	9606	1.21400439739227	0.0161629095673561	1.1699481010437	1.17217564582825	0.0345944724977016	1.15839064121246	1.14312624931335	0.046277966350317	1.14053797721863
15	48.07	48.09	53.6299765110016	IPI:IPI00797833.3	Gene_Symbol=KNG1 Kininogen 1	9606	1.27105486392975	0.00149258505553007	1.15581822395325	1.09629881381989	0.0730451717972755	1.10599589347839	1.12754011154175	0.0487961731851101	1.12680661678314
15	0	48.09	53.6299765110016	IPI:IPI00215894.1	Gene_Symbol=KNG1 Isoform LMW of Kininogen-1 precursor	9606
16	47.85	48.68	54.1573047637939	IPI:IPI00877792.1	Gene_Symbol=FGG 50 kDa protein	9606	0.990036249160767	0.915987730026245	1.2072217464447	1.02910542488098	0.558168768882751	1.10196709632874	0.698380827903748	6.78458400571458E-10	1.10695457458496
16	0	48.68	52.2776544094086	IPI:IPI00877703.1	Gene_Symbol=FGG 52 kDa protein	9606
16	0	48.68	52.6315808296204	IPI:IPI00219713.1	Gene_Symbol=FGG Isoform Gamma-A of Fibrinogen gamma chain precursor	9606
16	0	48.68	50.772625207901	IPI:IPI00021891.5	Gene_Symbol=FGG Isoform Gamma-B of Fibrinogen gamma chain precursor	9606
17	45.11	45.48	51.9047617912292	IPI:IPI00641737.1	Gene_Symbol=HP Haptoglobin precursor	9606	1.59032189846039	3.46536523920804E-08	1.1662495136261	2.64772009849548	6.9918653191712E-31	1.12805306911469	0.435710549354553	2.42589520065414E-20	1.15390706062317
18	44.03	44.03	49.4089841842651	IPI:IPI00847635.1	Gene_Symbol=SERPINA3 Isoform 1 of Alpha-1-antichymotrypsin precursor	9606	1.34429895877838	2.42707992583746E-05	1.14150440692902	1.98780119419098	6.23793136576934E-22	1.11491417884827	2.33480787277222	6.62128397830114E-27	1.11921620368958
18	0	44.03	46.6517865657806	IPI:IPI00550991.3	Gene_Symbol=SERPINA3 Alpha-1-antichymotrypsin precursor	9606
19	44	44	48.1720417737961	IPI:IPI00032179.2	Gene_Symbol=SERPINC1 Antithrombin III variant	9606	1.69541370868683	0.000103112797660287	1.27380216121674	1.30445599555969	0.000564286310691386	1.15186679363251	1.20023655891418	0.0267582982778549	1.17365229129791
20	43.11	43.32	32.5133681297302	IPI:IPI00645038.1	Gene_Symbol=ITIH2 Inter-alpha (Globulin) inhibitor H2	9606	1.38708662986755	1.00340105291252E-06	1.13095569610596	1.05782854557037	0.181131422519684	1.08642089366913	1.104984998703	0.050257857888937	1.10513353347778
20	0	43.32	32.1353077888489	IPI:IPI00305461.2	Gene_Symbol=ITIH2 Inter-alpha-trypsin inhibitor heavy chain H2 precursor	9606
21	43.01	43.04	45.1476782560349	IPI:IPI00555812.4	Gene_Symbol=GC Vitamin D-binding protein precursor	9606	1.00579631328583	0.959484040737152	1.2540488243103	0.735848844051361	0.000490873411763459	1.18162536621094	0.927495658397675	0.395922183990479	1.19232356548309
22	39.98	39.98	50.627613067627	IPI:IPI00472610.2	Gene_Symbol=IGHM IGHM protein	9606	0.777221739292145	0.46765124797821	2.62945652008057	0.906890213489532	0.392811715602875	1.36663699150085	0.94975358247757	0.683700621128082	1.44068050384521
23	36.62	36.63	41.0684466362	IPI:IPI00019943.1	Gene_Symbol=AFM Afamin precursor	9606	1.04305243492126	0.693737626075745	1.23987233638763	0.9298455119133	0.400387942790985	1.18898785114288	0.810383141040802	0.0120929917320609	1.17522811889648
24	35.41	35.41	32.3529422283173	IPI:IPI00026314.1	Gene_Symbol=GSN Isoform 1 of Gelsolin precursor	9606	1.26396203041077	0.00813862215727568	1.1860386133194	0.77373194694519	0.00211812485940754	1.17195022106171	0.774967432022095	0.000264521513599902	1.13883900642395
25	35.03	35.03	30.0768375396729	IPI:IPI00292530.1	Gene_Symbol=ITIH1 Inter-alpha-trypsin inhibitor heavy chain H1 precursor	9606	1.03976321220398	0.749570786952972	1.27630424499512	1.12197995185852	0.206147521734238	1.19784247875214	1.07430553436279	0.523906111717224	1.25140023231506
26	34.75	34.76	28.4436494112015	IPI:IPI00022395.1	Gene_Symbol=C9 Complement component C9 precursor	9606	0.974872767925262	0.832862436771393	1.27626585960388	1.50807201862335	0.000303068372886628	1.22944390773773	1.55611741542816	6.89941880409606E-05	1.21785926818848
27	34.6	34.61	34.3839555978775	IPI:IPI00798430.1	Gene_Symbol=TF Transferrin variant (Fragment)	9606	0.508767306804657	1.22048932098551E-05	1.30376374721527	0.302856534719467	6.23509219515456E-13	1.22196698188782	0.193124040961266	1.08658640082544E-14	1.27754056453705
27	0	34.61	34.3839555978775	IPI:IPI00022463.1	Gene_Symbol=TF Serotransferrin precursor	9606
28	33.39	33.47	39.8797601461411	IPI:IPI00879573.1	Gene_Symbol=SERPIND1 Heparin cofactor 2 precursor	9606	1.07025563716888	0.592331767082214	1.29232251644135	1.00753879547119	0.960737228393555	1.36198318004608	0.821774125099182	0.129312336444855	1.29318630695343
28	0	33.47	37.7609103918076	IPI:IPI00292950.4	Gene_Symbol=SERPIND1 Serpin peptidase inhibitor, clade D (Heparin cofactor), member 1	9606
29	32.17	32.5	39.901477098465	IPI:IPI00745872.2	Gene_Symbol=ALB Isoform 1 of Serum albumin precursor	9606	1.07624530792236	0.486152023077011	1.23840820789337	0.244574099779129	2.76296496792838E-09	1.38200271129608	0.403335154056549	1.02647099708975E-07	1.293004155159
29	0	32.5	38.7559801340103	IPI:IPI00022434.4	Gene_Symbol=ALB Uncharacterized protein ALB	9606
30	31.07	31.07	38.8609707355499	IPI:IPI00828205.1	Gene_Symbol=IGHM IGHM protein	9606	0.380045831203461	2.09916106719277E-09	1.25342929363251	0.49743977189064	5.89211667829659E-05	1.34501099586487	0.377429753541946	2.23207666749659E-06	1.38059723377228
31	30.22	30.22	47.4747478961945	IPI:IPI00745089.2	Gene_Symbol=A1BG alpha 1B-glycoprotein precursor	9606	0.931425929069519	0.256748080253601	1.13250720500946	1.09929764270782	0.185935914516449	1.15246272087097	1.23708665370941	0.00854778662323952	1.16891646385193
31	0	30.22	47.4747478961945	IPI:IPI00022895.7	Gene_Symbol=A1BG Alpha-1B-glycoprotein precursor	9606
32	27.83	27.83	24.0721106529236	IPI:IPI00009920.2	Gene_Symbol=C6 Complement component 6 precursor	9606	1.19586515426636	0.168027549982071	1.2957569360733	1.27731490135193	0.00641137221828103	1.18545925617218	1.18898975849152	0.0588802024722099	1.19723808765411
33	27.18	27.18	37.9999995231628	IPI:IPI00291866.5	Gene_Symbol=SERPING1 Plasma protease C1 inhibitor precursor	9606	1.23560464382172	0.00667132763192058	1.16216909885406	1.38516652584076	4.14714668295346E-05	1.15762853622437	1.51142132282257	1.60836600571201E-06	1.16620433330536
33	0	25.18	37.569060921669	IPI:IPI00879931.1	Gene_Symbol=SERPING1 cDNA FLJ78023, highly similar to Homo sapiens serine (or cysteine) proteinase inhibitor, clade G (C1inhibitor), member 1, (angioedema, hereditary) (SERPING1), mRNA	9606
34	27.18	27.18	38.4937226772308	IPI:IPI00298971.1	Gene_Symbol=VTN Vitronectin precursor	9606	1.1794558763504	0.0462767779827118	1.17615211009979	1.01012551784515	0.876690268516541	1.13774192333221	0.955246090888977	0.455238729715347	1.12938988208771
35	26.31	26.31	33.6170226335526	IPI:IPI00296165.5	Gene_Symbol=C1R;C17orf13;ACYP1 Complement C1r subcomponent precursor	9606	1.240842461586	0.0972742661833763	1.29586660861969	1.39211070537567	0.00267567252740264	1.22110509872437	1.3398460149765	0.016780186444521	1.26261425018311
36	25.71	25.71	26.0174423456192	IPI:IPI00017696.1	Gene_Symbol=C1S Complement C1s subcomponent precursor	9606	1.14531743526459	0.33505716919899	1.33349096775055	1.29019117355347	0.000603550695814192	1.13874363899231	1.13889384269714	0.217341542243958	1.23736727237701
36	0	24.36	24.7800588607788	IPI:IPI00749179.2	Gene_Symbol=C1S Uncharacterized protein C1S	9606
37	24.08	24.12	25.7191210985184	IPI:IPI00294395.1	Gene_Symbol=C8B Complement component C8 beta chain precursor	9606	0.954477488994598	0.709545493125916	1.29335260391235	1.10695445537567	0.308679312467575	1.22497177124023	1.08504939079285	0.344702690839767	1.19236159324646
38	23.87	23.96	34.8268836736679	IPI:IPI00879231.1	Gene_Symbol=SERPINF2 Alpha-2-antiplasmin precursor	9606	1.28794300556183	0.0752072632312775	1.3236540555954	1.00795698165894	0.926710188388824	1.19046294689178	0.839541077613831	0.0369729921221733	1.17782282829285
38	0	23.96	34.5454543828964	IPI:IPI00029863.4	Gene_Symbol=SERPINF2 SERPINF2 protein	9606
39	23.62	23.62	37.685951590538	IPI:IPI00020996.3	Gene_Symbol=IGFALS Insulin-like growth factor-binding protein complex acid labile chain precursor	9606	1.21483314037323	0.101030059158802	1.26658701896667	1.25281178951263	0.0470615550875664	1.24883139133453	1.07002007961273	0.612510025501251	1.31493270397186
40	23.34	23.34	36.0655725002289	IPI:IPI00328609.3	Gene_Symbol=SERPINA4 Kallistatin precursor	9606	1.2275390625	0.225124776363373	1.41123044490814	1.11979150772095	0.303913474082947	1.25418448448181	1.06437015533447	0.643804013729095	1.32540988922119
41	23.07	23.07	32.4185252189636	IPI:IPI00291867.3	Gene_Symbol=CFI Complement factor I precursor	9606	0.865147352218628	0.308297008275986	1.33330345153809	0.962811231613159	0.740878582000732	1.26398146152496	1.08985936641693	0.401647537946701	1.2316472530365
42	22.92	22.94	29.3001174926758	IPI:IPI00296608.6	Gene_Symbol=C7 Complement component C7 precursor	9606	1.30890238285065	0.106585517525673	1.39617049694061	1.60134625434875	0.00616842834278941	1.37256121635437	1.57357609272003	0.00121194857638329	1.27756154537201
43	21.73	21.74	52.2613048553467	IPI:IPI00844536.2	Gene_Symbol=RBP4 Uncharacterized protein RBP4	9606	2.13996767997742	2.42626515500888E-06	1.31608939170837	2.01131534576416	2.0663737814175E-06	1.28393745422363	1.72476160526276	8.1601328929537E-06	1.23595261573792
43	0	21.74	52.2613048553467	IPI:IPI00480192.1	Gene_Symbol=RBP4 Retinol binding protein 4, plasma	9606
43	0	21.74	46.7661678791046	IPI:IPI00022420.3	Gene_Symbol=RBP4 Plasma retinol-binding protein precursor	9606
44	21.17	21.17	41.1594212055206	IPI:IPI00298828.3	Gene_Symbol=APOH Beta-2-glycoprotein 1 precursor	9606	1.50748801231384	0.000562540139071643	1.2455245256424	1.13689315319061	0.270622342824936	1.26197898387909	1.16110956668854	0.155588179826736	1.23236155509949
45	20.62	20.73	27.2727280855179	IPI:IPI00654888.4	Gene_Symbol=KLKB1 Plasma kallikrein precursor	9606	1.04819846153259	0.630899965763092	1.22694110870361	0.780299425125122	0.066973865032196	1.30692684650421	0.865423977375031	0.28929927945137	1.32363736629486
46	20.23	20.23	34.9301397800446	IPI:IPI00400826.1	Gene_Symbol=CLU clusterin isoform 1	9606	1.01101326942444	0.928655207157135	1.28508865833282	0.91136908531189	0.316071569919586	1.2063707113266	0.758986830711365	0.00497950287535787	1.20167362689972
46	0	20.23	36.9710475206375	IPI:IPI00291262.3	Gene_Symbol=CLU Clusterin precursor	9606
46	0	20.23	34.821429848671	IPI:IPI00795633.1	Gene_Symbol=CLU CLU	9606
47	20.18	21.16	25.5319148302078	IPI:IPI00303963.1	Gene_Symbol=C2 Complement C2 precursor (Fragment)	9606	1.15224575996399	0.26153039932251	1.28965497016907	1.18968915939331	0.241974845528603	1.34790802001953	1.34169602394104	0.0237916111946106	1.2860199213028
48	20.18	20.18	27.3999989032745	IPI:IPI00061977.1	Gene_Symbol=IGHV3OR16-13;IGHA1 IGHA1 protein	9606	0.461180537939072	0.00088099658023566	1.50872027873993	0.470732837915421	1.23808604257647E-06	1.25423288345337	0.471795439720154	5.09722667629831E-05	1.35722458362579
48	0.03	19.25	25.889328122139	IPI:IPI00426060.3	Gene_Symbol=IGHV3OR16-13;IGHA1 Putative uncharacterized protein DKFZp686J11235 (Fragment)	9606
48	0	19.22	31.4629256725311	IPI:IPI00166866.3	Gene_Symbol=IGHV3OR16-13;IGHA1 IGHA1 protein	9606
49	19.23	19.23	40.326976776123	IPI:IPI00022431.1	Gene_Symbol=AHSG Alpha-2-HS-glycoprotein precursor	9606	0.642695546150208	0.00127773033455014	1.29326975345612	0.404787212610245	4.71833168091962E-08	1.30935597419739	0.40583410859108	9.59118562349204E-09	1.28589963912964
50	18.73	18.73	61.7021262645721	IPI:IPI00784985.1	Gene_Symbol=IGK@ IGK@ protein	9606	0.829094052314758			0.574277222156525			1.01160955429077
51	18.65	18.65	42.3220962285995	IPI:IPI00021841.1	Gene_Symbol=APOA1 Apolipoprotein A-I precursor	9606	0.897034883499146	0.772789418697357	2.24374938011169	0.417289346456528	0.000263998052105308	1.44045448303223	0.343832820653915	9.45368446991779E-05	1.43842577934265
52	18.46	18.46	27.8095245361328	IPI:IPI00022371.1	Gene_Symbol=HRG Histidine-rich glycoprotein precursor	9606	0.669240593910217	0.000529507698956877	1.2220755815506	0.418143451213837	4.52067695277947E-07	1.26317131519318	0.430089354515076	2.72653460342553E-06	1.30242586135864
53	18.3	18.3	45.064377784729	IPI:IPI00829626.1	Gene_Symbol=IGL@ IGL@ protein	9606	0.825429618358612	0.709067821502686	6.81866264343262	0.849935472011566	0.696417033672333	4.72424602508545	0.829696655273438	0.688924968242645	5.67174386978149
54	18.17	18.17	28.4552842378616	IPI:IPI00019581.1	Gene_Symbol=F12 Coagulation factor XII precursor	9606	0.914755046367645	0.656824290752411	1.51546168327332	1.15248596668243	0.318643599748611	1.3395117521286	0.994567811489105	0.949868261814117	1.19735968112946
55	16.88	16.94	25	IPI:IPI00011252.1	Gene_Symbol=C8A Complement component C8 alpha chain precursor	9606	0.936889886856079	0.536373674869537	1.24820637702942	0.97199285030365	0.647710800170898	1.14017236232758	1.10832738876343	0.267172902822495	1.21122002601624
56	16.88	16.88	27.5119602680206	IPI:IPI00006114.4	Gene_Symbol=SERPINF1 Pigment epithelium-derived factor precursor	9606	1.18009305000305	0.0502828732132912	1.18032574653625	1.05525171756744	0.491776168346405	1.17659044265747	1.04063701629639	0.551719069480896	1.14959800243378
57	16.24	16.24	54.347825050354	IPI:IPI00855916.1	Gene_Symbol=- Transthyretin	9606	4.95560359954834	4.52957421570588E-10	1.44760239124298	3.26595282554626	1.72260740782804E-07	1.43772029876709	2.32624292373657	7.55341829972167E-07	1.32413005828857
57	0	16.24	61.224490404129	IPI:IPI00022432.1	Gene_Symbol=TTR Transthyretin precursor	9606
58	16.01	16.01	21.6494843363762	IPI:IPI00032220.3	Gene_Symbol=AGT Angiotensinogen precursor	9606	0.831649601459503	0.32060843706131	1.46111643314362	0.810677230358124	0.174948692321777	1.36580228805542	0.786703646183014	0.106246411800385	1.34459543228149
59	15.16	15.16	33.6322873830795	IPI:IPI00022391.1	Gene_Symbol=APCS Serum amyloid P-component precursor	9606	0.852076053619385	0.160216450691223	1.25697159767151	1.14175033569336	0.375438064336777	1.35592436790466	1.22700536251068	0.0317224264144897	1.20311236381531
60	15.12	15.12	34.3283593654633	IPI:IPI00022429.3	Gene_Symbol=ORM1 Alpha-1-acid glycoprotein 1 precursor	9606	1.37938547134399	0.0273183602839708	1.32246971130371	3.04610729217529	0.00105729547794908	1.77550542354584	3.88464832305908	0.000136127200676128	1.73278093338013
61	14.55	14.55	35.7954531908035	IPI:IPI00022426.1	Gene_Symbol=AMBP AMBP protein precursor	9606	1.18725621700287	0.328863710165024	1.43011295795441	1.19428420066833	0.139221087098122	1.27159190177917	1.18782007694244	0.518146276473999	1.72407495975494
62	13.7	23.11	32.1428567171097	IPI:IPI00784998.1	Gene_Symbol=- Putative uncharacterized protein DKFZp686M24218	9606	0.464486807584763	0.0469307601451874	2.1204662322998	0.518238186836243	0.0283014848828316	1.73915612697601	0.640939831733704	0.220511212944984	2.26392984390259
62	0	25.11	44.0203547477722	IPI:IPI00830132.1	Gene_Symbol=IGHG4 Uncharacterized protein IGHG4 (Fragment)	9606
62	0	25.11	44.6483194828033	IPI:IPI00829814.1	Gene_Symbol=IGHG4 Ig gamma-4 chain C region	9606
62	0	25.11	30.8668076992035	IPI:IPI00550640.2	Gene_Symbol=IGHG4 IGHG4 protein	9606
63	13.07	13.07	61.8749976158142	IPI:IPI00792115.1	Gene_Symbol=CLEC3B Putative uncharacterized protein DKFZp686H17246	9606	0.830569505691528	0.223149627447128	1.37841761112213	0.744766354560852	0.180436134338379	1.57767117023468	0.668352425098419	4.40328622062225E-05	1.13233613967896
63	0	13.05	38.6138617992401	IPI:IPI00009028.1	Gene_Symbol=CLEC3B Tetranectin precursor	9606
64	12.83	12.83	20.6624612212181	IPI:IPI00394992.1	Gene_Symbol=PGLYRP2 Isoform 2 of N-acetylmuramoyl-L-alanine amidase precursor	9606	1.05600345134735	0.863884747028351	1.99413359165192	0.842242658138275	0.469976395368576	1.66424226760864	0.912990748882294	0.68216598033905	1.61760020256042
64	0	12.83	22.7430552244186	IPI:IPI00163207.1	Gene_Symbol=PGLYRP2 Isoform 1 of N-acetylmuramoyl-L-alanine amidase precursor	9606
65	12.5	12.5	14.1083523631096	IPI:IPI00876950.1	Gene_Symbol=ITIH3 Isoform 2 of Inter-alpha-trypsin inhibitor heavy chain H3 precursor	9606	0.495853573083878	0.118695482611656	2.50950646400452	0.722348988056183	0.173329934477806	1.64463424682617	0.830950736999512	0.396438539028168	1.59311985969543
65	0	12.5	14.0449434518814	IPI:IPI00028413.8	Gene_Symbol=ITIH3 Isoform 1 of Inter-alpha-trypsin inhibitor heavy chain H3 precursor	9606
66	12.04	12.04	34.6153855323792	IPI:IPI00020986.2	Gene_Symbol=LUM Lumican precursor	9606	1.03232252597809	0.785547435283661	1.29261696338654	0.927199840545654	0.472211867570877	1.25591671466827	0.986997961997986	0.869961857795715	1.1921421289444
66	0	10.04	40.0990098714828	IPI:IPI00794403.1	Gene_Symbol=LUM 23 kDa protein	9606
67	10.41	10.41	18.5915499925613	IPI:IPI00218732.3	Gene_Symbol=PON1 Serum paraoxonase/arylesterase 1	9606	0.687915503978729	0.0167572647333145	1.34122109413147	0.643067836761475	0.00270916847512126	1.29136538505554	0.506940305233002	0.00148916163016111	1.43564653396606
68	10.4	12.4	17.5903618335724	IPI:IPI00292946.1	Gene_Symbol=SERPINA7 Thyroxine-binding globulin precursor	9606	0.754685759544373	0.0142856119200587	1.22819852828979	0.801296472549438	0.197273448109627	1.44446384906769	0.965057969093323	0.658654391765594	1.20008480548859
69	10.02	10.02	9.1672495007515	IPI:IPI00027235.1	Gene_Symbol=ATRN Isoform 1 of Attractin precursor	9606	0.899438261985779	0.408802807331085	1.33018028736115	1.11082077026367	0.510242998600006	1.43092906475067	0.82657253742218	0.0478027686476707	1.20691418647766
69	0	10.02	9.151291847229	IPI:IPI00218460.6	Gene_Symbol=ATRN Isoform 3 of Attractin precursor	9606
69	0	10.01	8.33333358168602	IPI:IPI00162735.3	Gene_Symbol=ATRN Isoform 2 of Attractin precursor	9606
70	9.86	10.08	7.31974542140961	IPI:IPI00022229.1	Gene_Symbol=APOB Apolipoprotein B-100 precursor	9606	1.41975069046021	0.234152019023895	1.89018547534943	1.53488314151764	0.0690979361534119	1.60375249385834	1.11313760280609	0.690000355243683	1.83973801136017
71	9.76	9.76	18.165785074234	IPI:IPI00645849.1	Gene_Symbol=ECM1 Extracellular matrix protein 1	9606	0.929041683673859	0.665118157863617	1.50946891307831	0.613033056259155	0.131745710968971	2.01155543327332	0.617631256580353	0.0794739872217178	1.77165806293488
71	0	9.76	14.2592594027519	IPI:IPI00003351.2	Gene_Symbol=ECM1 Extracellular matrix protein 1 precursor	9606
72	9.43	9.43	49.5049506425858	IPI:IPI00011261.2	Gene_Symbol=C8G Complement component C8 gamma chain precursor	9606	0.939471662044525	0.864303648471832	2.44091200828552	1.0746591091156	0.641229510307312	1.43224358558655	1.44107055664063	0.0171756260097027	1.31518650054932
73	9.4	31.11	39.3063575029373	IPI:IPI00784894.1	Gene_Symbol=- Putative uncharacterized protein	9606	0.80412757396698	0.789030849933624	21.6126728057861	0.880620419979095	0.89885413646698	44.9110298156738	1.05164325237274	0.939194738864899	12.3669843673706
74	8.93	8.93	31.6901415586472	IPI:IPI00853068.1	Gene_Symbol=HBA2;HBA1 Alpha 2 globin variant (Fragment)	9606	0.597831010818481	0.0143761029466987	1.44703662395477	1.80473899841309	0.000172606378328055	1.19163978099823	0.502046465873718	0.00444626994431019	1.46379947662354
74	0	8.93	31.6901415586472	IPI:IPI00410714.5	Gene_Symbol=HBA2;HBA1 Hemoglobin subunit alpha	9606
75	8.72	8.73	24.6894404292107	IPI:IPI00220327.3	Gene_Symbol=KRT1 Keratin, type II cytoskeletal 1	9606	0.396229863166809	0.0430566072463989	2.38989114761353	0.767694115638733	0.476178348064423	3.69898414611816	0.686515808105469	0.0923725813627243	1.6064350605011
76	8.33	8.33	32.9004317522049	IPI:IPI00643948.2	Gene_Symbol=C1QB Complement component 1, q subcomponent, B chain	9606	1.21878242492676	0.423694580793381	1.71805775165558	1.16541683673859	0.37720862030983	1.45876491069794	1.25885534286499	0.270507752895355	1.56590485572815
76	0	8.33	30.0395250320435	IPI:IPI00477992.1	Gene_Symbol=C1QB complement component 1, q subcomponent, B chain precursor	9606
77	8.15	8.15	60.544216632843	IPI:IPI00654755.3	Gene_Symbol=HBB Hemoglobin subunit beta	9606	0.890454947948456	0.439868211746216	1.40957581996918	2.09937524795532	0.00463869143277407	1.51252794265747	0.499415934085846	0.00920076481997967	1.56783211231232
78	8.13	8.13	13.8413682579994	IPI:IPI00025864.5	Gene_Symbol=BCHE Cholinesterase precursor	9606	0.856458783149719	0.378172963857651	1.54409849643707	0.913176476955414	0.500247299671173	1.37924361228943	0.898712813854218	0.367612332105637	1.31959080696106
79	8.09	28.96	18.2186231017113	IPI:IPI00025426.2	Gene_Symbol=PZP Pregnancy zone protein precursor	9606	0.50193065404892	0.0673821344971657	2.18363332748413	0.452386736869812	0.00138908834196627	1.32147622108459	0.400257408618927	0.0020795885939151	1.49625420570374
79	0	28.83	20.8990529179573	IPI:IPI00748437.2	Gene_Symbol=PZP Uncharacterized protein PZP	9606
80	8.02	8.14	22.672064602375	IPI:IPI00011694.1	Gene_Symbol=PRSS1 Trypsin-1 precursor	9606	1.14021015167236	0.496586114168167	1.55857241153717	1.26830840110779	0.40458607673645	1.91335785388947	1.3287615776062	0.131534591317177	1.48961699008942
81	8	14.77	41.8803423643112	IPI:IPI00719373.1	Gene_Symbol=IGL@ IGL@ protein	9606	0.591776728630066	0.0362412743270397	1.61622881889343	0.745422005653381	0.0834335014224052	1.4111499786377	0.919078648090363	0.588750839233398	1.41272938251495
81	0.02	12.04	34.8936170339584	IPI:IPI00745660.2	Gene_Symbol=IGL@ IGL@ protein	9606
81	0	12.02	42.1276599168777	IPI:IPI00784627.1	Gene_Symbol=- Putative uncharacterized protein	9606
81	0	12.02	35.193133354187	IPI:IPI00829640.1	Gene_Symbol=IGL@ IGL@ protein	9606
81	0	12.02	34.7457617521286	IPI:IPI00785164.1	Gene_Symbol=- Putative uncharacterized protein	9606
81	0	12	35.1694911718369	IPI:IPI00784713.1	Gene_Symbol=- Putative uncharacterized protein	9606
81	0	12	31.7596554756165	IPI:IPI00852577.1	Gene_Symbol=IGLC1 IGLC1 protein	9606
81	0	12	31.3559323549271	IPI:IPI00784983.1	Gene_Symbol=- Putative uncharacterized protein	9606
81	0	12	31.6239327192307	IPI:IPI00784589.1	Gene_Symbol=- Putative uncharacterized protein DKFZp781M0386	9606
82	7.67	7.68	16.666667163372	IPI:IPI00873445.1	Gene_Symbol=PROS1 80 kDa protein	9606	1.14515817165375	0.450570076704025	1.56908452510834	1.235023021698	0.386386424303055	1.82810521125793	1.43206751346588	0.122216172516346	1.66505980491638
82	0	7.05	14.201183617115	IPI:IPI00294004.1	Gene_Symbol=PROS1 Vitamin K-dependent protein S precursor	9606
83	6.97	6.97	22.9508191347122	IPI:IPI00019576.1	Gene_Symbol=F10 Coagulation factor X precursor	9606	1.15039300918579	0.78243088722229	3.73178625106812	1.26759159564972	0.163905411958694	1.45335102081299	1.10803306102753	0.759877741336823	2.26360607147217
84	6.68	34.84	51.2711882591248	IPI:IPI00876888.1	Gene_Symbol=- cDNA FLJ78387	9606	0.772981345653534	0.488781541585922	2.55665922164917	0.677562713623047	0.231357634067535	2.15195345878601	0.69786411523819	0.251729607582092	2.10862374305725
85	6.59	9.46	32.0987641811371	IPI:IPI00218949.1	Gene_Symbol=CFHR2 Isoform Short of Complement factor H-related protein 2 precursor	9606	1.35138261318207	0.202073901891708	1.69459140300751	1.06530463695526	0.651309788227081	1.40305149555206	1.07457387447357	0.732452154159546	1.66767823696136
85	0	9.46	28.8888901472092	IPI:IPI00006154.1	Gene_Symbol=CFHR2 Isoform Long of Complement factor H-related protein 2 precursor	9606
86	6.58	6.61	17.2529309988022	IPI:IPI00021727.1	Gene_Symbol=C4BPA C4b-binding protein alpha chain precursor	9606	1.05207765102386	0.724733293056488	1.36244797706604	1.46855759620667	0.0117005724459887	1.32348227500916	1.40168941020966	0.00675701629370451	1.25038230419159
87	6.18	11.3	28.8557201623917	IPI:IPI00020091.1	Gene_Symbol=ORM2 Alpha-1-acid glycoprotein 2 precursor	9606	1.20750141143799	0.582966685295105	2.28515219688416	2.57956409454346	0.0133357038721442	1.95155787467957	3.13646030426025	0.0105017684400082	2.14461350440979
88	6.11	6.11	38.7931048870087	IPI:IPI00829956.1	Gene_Symbol=- Rheumatoid factor C6 light chain (Fragment)	9606	0.787553250789642	0.278702795505524	2.00928926467896	0.907166719436646	0.745979249477386	2.39390587806702	1.27191877365112	0.482135802507401	2.60268497467041
88	0	6.05	33.8983058929443	IPI:IPI00829912.1	Gene_Symbol=IGKV1-5 Ig kappa chain V-I region HK102 precursor	9606
88	0	5.53	42.5925940275192	IPI:IPI00387026.1	Gene_Symbol=- Ig kappa chain V-I region EU	9606
89	6.03	6.03	20.4918026924133	IPI:IPI00020019.1	Gene_Symbol=ADIPOQ Adiponectin precursor	9606	2.85226011276245	0.099773570895195	3.90991902351379	1.89101004600525	0.0286693200469017	1.69645762443542	1.67936825752258	0.0241085458546877	1.50236189365387
90	6	6.19	14.1361251473427	IPI:IPI00743766.2	Gene_Symbol=FETUB Fetuin-B precursor	9606	1.01206767559052	0.938474059104919	1.49982738494873	0.923768699169159	0.83137047290802	2.63428854942322	0.821645200252533	0.447221130132675	1.91118252277374
90	0	4.19	12.4637678265572	IPI:IPI00552199.3	Gene_Symbol=FETUB GUGU beta form	9606
91	5.99	6.02	19.6517407894135	IPI:IPI00023019.1	Gene_Symbol=SHBG Isoform 1 of Sex hormone-binding globulin precursor	9606	0.499015510082245	0.209198027849197	4.00538110733032	0.726762413978577	0.206442520022392	1.88139092922211	0.397719442844391	0.00429606065154076	1.55046439170837
91	0	4.02	27.0833343267441	IPI:IPI00219583.1	Gene_Symbol=SHBG Isoform 2 of Sex hormone-binding globulin precursor	9606
92	5.75	5.81	13.3187770843506	IPI:IPI00010295.1	Gene_Symbol=CPN1 Carboxypeptidase N catalytic chain precursor	9606	1.04865920543671	0.842331886291504	2.00896954536438	0.916330754756927	0.572321891784668	1.55270910263062	0.770581066608429	0.33783432841301	2.07259678840637
93	5.52	5.52	13.8775512576103	IPI:IPI00022394.2	Gene_Symbol=C1QC Complement C1q subcomponent subunit C precursor	9606	1.18586993217468	0.285726338624954	1.4431391954422	1.32437753677368	0.0195607263594866	1.23783481121063	1.2104663848877	0.0203466359525919	1.15791940689087
94	5.15	5.15	26.1829644441605	IPI:IPI00021842.1	Gene_Symbol=APOE Apolipoprotein E precursor	9606	3.68155980110168	0.0227649547159672	2.36540007591248	1.43591916561127	0.305220812559128	3.12548112869263	1.12983357906342	0.50971382856369	1.93529486656189
94	0	3.15	21.875	IPI:IPI00878953.1	Gene_Symbol=APOE MRNA for apolipoprotein E	9606
94	0	3.15	15.9817352890968	IPI:IPI00879456.1	Gene_Symbol=APOE 25 kDa protein	9606
94	0	3.15	16.2037029862404	IPI:IPI00879368.1	Gene_Symbol=APOE Apolipoprotein E	9606
95	5.14	5.17	13.5779812932014	IPI:IPI00738433.1	Gene_Symbol=CPN2 similar to Carboxypeptidase N subunit 2 precursor	9606	1.10676181316376	0.546764016151428	1.49738895893097	1.12641108036041	0.487451106309891	1.50452733039856	1.07865715026855	0.632525086402893	1.4660667181015
95	0	5.17	13.5779812932014	IPI:IPI00479116.1	Gene_Symbol=CPN2 Carboxypeptidase N subunit 2 precursor	9606
96	4.82	4.82	20.461094379425	IPI:IPI00022417.4	Gene_Symbol=LRG1 Leucine-rich alpha-2-glycoprotein precursor	9606	0.887557089328766	0.329946160316467	1.38704705238342	1.2954865694046	0.38484725356102	2.25151753425598	1.07793092727661	0.645004689693451	1.59666812419891
97	4.52	4.55	4.84693869948387	IPI:IPI00012792.1	Gene_Symbol=CDH5 Cadherin-5 precursor	9606	1.06340718269348	0.861994624137878	2.81176328659058	0.904724955558777	0.830811500549316	3.92686700820923	1.08599603176117	0.717516183853149	1.93518769741058
97	0	2.55	3.43796722590923	IPI:IPI00607725.4	Gene_Symbol=CDH5 cadherin 5, type 2 isoform 2 preproprotein	9606
98	4.27	5.83	12.7847164869308	IPI:IPI00656092.1	Gene_Symbol=PRG4 Isoform F of Proteoglycan-4 precursor	9606	1.41143000125885	0.454953223466873	3.60054302215576	1.23913276195526	0.623616933822632	3.49626302719116	0.913931250572205	0.89099907875061	6.833815574646
98	0	5.83	13.2723107933998	IPI:IPI00655976.1	Gene_Symbol=PRG4 Isoform C of Proteoglycan-4 precursor	9606
98	0	5.83	12.7659574151039	IPI:IPI00655927.1	Gene_Symbol=PRG4 Isoform B of Proteoglycan-4 precursor	9606
98	0	5.83	13.7007877230644	IPI:IPI00655676.1	Gene_Symbol=PRG4 Isoform D of Proteoglycan-4 precursor	9606
98	0	5.83	12.3931616544724	IPI:IPI00024825.2	Gene_Symbol=PRG4 Isoform A of Proteoglycan-4 precursor	9606
98	0	5.82	11.5755632519722	IPI:IPI00656111.1	Gene_Symbol=PRG4 Isoform E of Proteoglycan-4 precursor	9606
99	4.18	4.18	14.137214422226	IPI:IPI00032311.4	Gene_Symbol=LBP Lipopolysaccharide-binding protein precursor	9606	0.891367018222809	0.28727513551712	1.32777881622314	1.27607536315918	0.411116451025009	2.25788497924805	1.04533720016479	0.8745197057724	2.27315139770508
100	4.12	4.12	17.1029672026634	IPI:IPI00163446.3	Gene_Symbol=IGHD IGHD protein	9606	0.911805987358093	0.64143294095993	1.61498486995697	0.946635186672211	0.808180928230286	1.73475253582001	0.811134040355682	0.358055919408798	1.70213150978088
100	0	3.8	15.7986104488373	IPI:IPI00418422.3	Gene_Symbol=IGHD IGHD protein	9606
100	0	2.12	14.522822201252	IPI:IPI00829636.1	Gene_Symbol=IGHD FLJ00382 protein (Fragment)	9606
101	4.08	4.08	17.5438597798347	IPI:IPI00387120.1	Gene_Symbol=- Ig kappa chain V-IV region Len	9606	0.453438818454742	0.114725112915039	3.1322820186615	0.518998920917511	0.0121587263420224	1.46697854995728	0.660559713840485	0.0263966005295515	1.38057804107666
101	0	4.06	14.9253726005554	IPI:IPI00386133.1	Gene_Symbol=- Ig kappa chain V-IV region B17 precursor	9606
101	0	4.06	15.0375932455063	IPI:IPI00386132.1	Gene_Symbol=- Ig kappa chain V-IV region JI precursor	9606
101	0	4	8.33333358168602	IPI:IPI00026197.7	Gene_Symbol=IGKV4-1 Similar to Ig kappa chain V-IV region precursor	9606
102	4.03	4.03	12.3287670314312	IPI:IPI00872573.1	Gene_Symbol=C1RL 48 kDa protein	9606	1.39889454841614	0.0122866714373231	1.23972058296204	1.04025042057037	0.785600483417511	1.45731544494629	1.24367892742157	0.580000817775726	2.73634219169617
102	0	4.03	12.3287670314312	IPI:IPI00795055.1	Gene_Symbol=C1RL CDNA FLJ14022 fis, clone HEMBA1003538, weakly similar to COMPLEMENT C1R COMPONENT	9606
102	0	4.03	11.0882960259914	IPI:IPI00009793.3	Gene_Symbol=C1RL Complement C1r-like protein	9606
103	4.01	24.18	59.8455607891083	IPI:IPI00844156.2	Gene_Symbol=SERPINC1 SERPINC1 protein	9606	1.56214690208435	0.000394970702473074	1.24667179584503	1.28011357784271	0.00698771513998508	1.18746435642242	1.16966772079468	0.0530016906559467	1.17228639125824
104	4.01	4.01	17.0138895511627	IPI:IPI00419744.4	Gene_Symbol=FCN3 Isoform 2 of Ficolin-3 precursor	9606	0.74932324886322	0.314290642738342	7.1936821937561	0.64098846912384	0.315553307533264	4.22671031951904	0.630009531974792	0.038166344165802	1.42242574691772
104	0	4.01	16.3879603147507	IPI:IPI00293925.2	Gene_Symbol=FCN3 Isoform 1 of Ficolin-3 precursor	9606
105	4	57.51	64.6464645862579	IPI:IPI00847179.1	Gene_Symbol=APOA4 apolipoprotein A-IV precursor	9606	0.760129332542419	0.865243196487427	462.293029785156	0.248570948839188	0.343407839536667	129.726547241211	0.658113539218903	0.898490130901337	226950735986688
106	4	14.65	50.627613067627	IPI:IPI00854806.1	Gene_Symbol=IGKV1-5 IGKV1-5 protein	9606	0.977075219154358	0.992102146148682	20685242368	1.24335074424744	0.938285171985626	2287866216448	1.48160576820374	0.888197660446167	1679759638528
106	0	16.58	47.4999994039536	IPI:IPI00419424.3	Gene_Symbol=IGKV1-5 IGKV1-5 protein	9606
106	0	16.58	46.0251033306122	IPI:IPI00550731.2	Gene_Symbol=- Putative uncharacterized protein	9606
106	0	16.56	50.2283096313477	IPI:IPI00430808.2	Gene_Symbol=IGKC Immunoblobulin light chain (Fragment)	9606
106	0	4.01	19.8347106575966	IPI:IPI00884433.1	Gene_Symbol=- 13 kDa protein	9606
106	0	4.01	19.8347106575966	IPI:IPI00829600.1	Gene_Symbol=- Uncharacterized protein ENSP00000374803	9606
106	0	4.01	19.8347106575966	IPI:IPI00743194.2	Gene_Symbol=- Kappa light chain variable region (Fragment)	9606
106	0	2.09	25.6637156009674	IPI:IPI00827773.1	Gene_Symbol=- Cold agglutinin FS-1 L-chain (Fragment)	9606
106	0	2.09	19.4690272212029	IPI:IPI00736885.1	Gene_Symbol=LOC440786 Ig kappa chain V-II region TEW	9606
106	0	2.08	21.1864411830902	IPI:IPI00827829.1	Gene_Symbol=- HRV Fab N8-VL (Fragment)	9606
106	0	2.08	14.7826090455055	IPI:IPI00387107.3	Gene_Symbol=IGKV2-40 Ig kappa chain V-II region Cum	9606
106	0	2.07	24.7863247990608	IPI:IPI00743389.1	Gene_Symbol=IGKV1-5 Ig kappa chain V-II region GM607 precursor (Fragment)	9606
106	0	2.06	15.7894730567932	IPI:IPI00384397.1	Gene_Symbol=- Myosin-reactive immunoglobulin light chain variable region (Fragment)	9606
106	0	2.01	19.8347106575966	IPI:IPI00829947.1	Gene_Symbol=- 13 kDa protein	9606
106	0	2.01	15.7407402992249	IPI:IPI00854709.1	Gene_Symbol=- Uncharacterized protein ENSP00000374799 (Fragment)	9606
106	0	2.01	16.0377353429794	IPI:IPI00387111.5	Gene_Symbol=- Uncharacterized protein ENSP00000333154	9606
106	0	2	10.7438012957573	IPI:IPI00829663.1	Gene_Symbol=- Uncharacterized protein ENSP00000374801	9606
107	4	5.52	46.6101706027985	IPI:IPI00829836.1	Gene_Symbol=- Uncharacterized protein ENSP00000374797	9606	0.713403642177582	0.578169822692871	244.472290039063	0.818696022033691	0.660833358764648	74.4937210083008	1.20906257629395	0.861819803714752	56287.16796875
107	0.15	4.06	32.4074059724808	IPI:IPI00387027.1	Gene_Symbol=- Ig kappa chain V-I region Gal	9606
107	0	3.55	26.8518507480621	IPI:IPI00385555.1	Gene_Symbol=- Ig kappa chain V-I region BAN	9606
108	4	4	19.178082048893	IPI:IPI00032293.1	Gene_Symbol=CST3 Cystatin-C precursor	9606	1.74910151958466	0.178885012865067	7.77104187011719	1.66508793830872	0.186939567327499	7.09228801727295	1.45571517944336	0.0960322469472885	2.06516695022583
109	4	4	17.8217828273773	IPI:IPI00021856.3	Gene_Symbol=APOC2 Apolipoprotein C-II precursor	9606	1.26282179355621	0.164759233593941	2.19226765632629	0.988191902637482	0.291659623384476	1.07726621627808	0.94239741563797	0.729113757610321	5.27700662612915
110	3.9	3.9	12.0567366480827	IPI:IPI00329775.7	Gene_Symbol=CPB2 Isoform 1 of Carboxypeptidase B2 precursor	9606	1.00688445568085	0.987434804439545	3.5860447883606	0.979853272438049	0.926995098590851	1.91681325435638	1.12087881565094	0.031358890235424	1.09944367408752
111	3.81	3.81	26.5993267297745	IPI:IPI00556155.2	Gene_Symbol=IGFBP3 insulin-like growth factor binding protein 3 isoform a precursor	9606	1.02078771591187	0.962676048278809	5.34453582763672	1.24392068386078	0.380669713020325	2.32079887390137	1.03792071342468	0.780950903892517	1.6560515165329
111	0	3.81	27.1477669477463	IPI:IPI00018305.4	Gene_Symbol=IGFBP3 Insulin-like growth factor-binding protein 3 precursor	9606
111	0	3.81	24.5967745780945	IPI:IPI00855835.1	Gene_Symbol=- Insulin-like growth factor binding protein 3 isoform b	9606
111	0	3.81	22.0216602087021	IPI:IPI00444386.3	Gene_Symbol=IGFBP3 CDNA FLJ45630 fis, clone CHONS2001287, moderately similar to INSULIN- LIKE GROWTH FACTOR BINDING PROTEIN 3	9606
112	3.7	3.76	29.45736348629	IPI:IPI00385253.1	Gene_Symbol=- Ig kappa chain V-III region CLL precursor	9606	0.564237475395203			1.098992228508			0.751128911972046
112	0.08	16.66	56.5957427024841	IPI:IPI00430820.1	Gene_Symbol=IGKV1-5 IGKV1-5 protein	9606
112	0	3.76	38.5321110486984	IPI:IPI00384401.1	Gene_Symbol=- Myosin-reactive immunoglobulin kappa chain variable region (Fragment)	9606
112	0	3.7	31.8965524435043	IPI:IPI00549330.4	Gene_Symbol=IGKV3D-15 Myosin-reactive immunoglobulin light chain variable region	9606
112	0	1.76	12.8440365195274	IPI:IPI00387119.1	Gene_Symbol=- Ig kappa chain V-III region POM	9606
112	0	1.7	16.2393167614937	IPI:IPI00829834.1	Gene_Symbol=- Ig kappa chain V-III region VH precursor	9606
112	0	1.7	25	IPI:IPI00387097.1	Gene_Symbol=- Ig kappa chain V-I region Lay	9606
112	0	1.7	14.728681743145	IPI:IPI00024138.4	Gene_Symbol=- Uncharacterized protein ENSP00000374816	9606
113	3.69	3.7	19.2118227481842	IPI:IPI00007221.1	Gene_Symbol=SERPINA5 Plasma serine protease inhibitor precursor	9606	0.990996539592743	0.980464160442352	2.95270872116089	0.956695556640625	0.848544001579285	1.96840178966522	0.869060695171356	0.722186803817749	3.13719773292542
114	3.68	3.68	17.9487183690071	IPI:IPI00884081.1	Gene_Symbol=- Uncharacterized protein ENSP00000375025	9606	0.595830500125885	0.0147193623706698	1.45357871055603	1.00752675533295	0.965641856193542	1.50478971004486	1.15106189250946	0.290773630142212	1.34610915184021
114	0	3.68	17.7966102957726	IPI:IPI00830007.1	Gene_Symbol=- Uncharacterized protein ENSP00000375023	9606
114	0	3.68	17.7966102957726	IPI:IPI00829811.1	Gene_Symbol=LOC652128 Uncharacterized protein ENSP00000375039	9606
114	0	3.68	17.7966102957726	IPI:IPI00829753.1	Gene_Symbol=- Similar to Rheumatoid factor G9 heavy chain	9606
114	0	3.68	18.4210523962975	IPI:IPI00827891.1	Gene_Symbol=- Cold agglutinin FS-2 H-chain (Fragment)	9606
114	0	3.68	17.6470592617989	IPI:IPI00815662.1	Gene_Symbol=- Rheumatoid factor G9 heavy chain (Fragment)	9606
114	0	3.68	18.1034475564957	IPI:IPI00328493.4	Gene_Symbol=- Uncharacterized protein ENSP00000375038	9606
114	0	27.47	37.8151267766953	IPI:IPI00884452.1	Gene_Symbol=IGHM IGHM protein	9606
114	0	27.47	37.6884430646896	IPI:IPI00884293.1	Gene_Symbol=IGHM IGHM protein	9606
114	0	27.47	37.6884430646896	IPI:IPI00884141.1	Gene_Symbol=IGHM IGHM protein	9606
114	0	27.47	37.6884430646896	IPI:IPI00883614.1	Gene_Symbol=IGHM IGHM protein	9606
114	0	27.47	36.0000014305115	IPI:IPI00479708.5	Gene_Symbol=IGHM IGHM protein	9606
114	0	19.67	27.8225809335709	IPI:IPI00744561.1	Gene_Symbol=IGHV3OR16-13;IGHA1 IGHA1 protein	9606
114	0	2.45	13.3333340287209	IPI:IPI00383953.1	Gene_Symbol=- VH4 heavy chain variable region precursor (Fragment)	9606
114	0	2.44	12.9310339689255	IPI:IPI00385059.1	Gene_Symbol=- Rearranged VH4-34 V gene segment (Fragment)	9606
115	3.61	3.61	7.71558210253716	IPI:IPI00007240.2	Gene_Symbol=F13B Coagulation factor XIII B chain precursor	9606	1.14469289779663	0.808287858963013	8.20693111419678	1.17841720581055	0.465658724308014	2.20381665229797	0.683813989162445	0.220632433891296	5.72032928466797
116	3.53	28.56	39.0887290239334	IPI:IPI00399007.5	Gene_Symbol=IGHG2 Putative uncharacterized protein DKFZp686I04196 (Fragment)	9606	0.779581725597382	0.166268736124039	1.50527358055115	0.852503597736359	0.0574204325675964	1.1824985742569	1.04481244087219	0.813955962657928	1.62292373180389
116	0	28.51	32.7659577131271	IPI:IPI00784942.1	Gene_Symbol=- Putative uncharacterized protein DKFZp686E23209	9606
116	0	27.1	38.5775864124298	IPI:IPI00426051.3	Gene_Symbol=- Putative uncharacterized protein DKFZp686C15213	9606
116	0	26.53	35.4838699102402	IPI:IPI00784807.1	Gene_Symbol=- Putative uncharacterized protein	9606
116	0	17.35	48.600509762764	IPI:IPI00829767.1	Gene_Symbol=IGHG2 Uncharacterized protein IGHG2 (Fragment)	9606
117	3.32	3.32	11.6788320243359	IPI:IPI00847381.1	Gene_Symbol=SEPP1 selenoprotein P isoform 2	9606	1.02098035812378	0.953071713447571	2.51036262512207	0.955201864242554	0.780689656734467	1.53303754329681	1.03984248638153	0.835834383964539	1.63314092159271
117	0	3.32	9.71128642559052	IPI:IPI00029061.2	Gene_Symbol=SEPP1 Selenoprotein P precursor	9606
117	0	1.32	11.5384623408318	IPI:IPI00798100.1	Gene_Symbol=SEPP1 Protein	9606
118	3.25	3.38	20.3065127134323	IPI:IPI00385250.1	Gene_Symbol=PRSS3 Protease serine 4 isoform B	9606	0.946611642837524	0.913263380527496	6.80345964431763	0.827612400054932	0.590517640113831	3.6062285900116	0.855135977268219	0.585565984249115	2.84520435333252
118	0	3.38	18.2186231017113	IPI:IPI00843764.1	Gene_Symbol=PRSS3 Isoform C of Trypsin-3 precursor	9606
118	0	3.38	14.8026317358017	IPI:IPI00220839.2	Gene_Symbol=PRSS3 Protease, serine, 3	9606
118	0	3.38	14.8026317358017	IPI:IPI00015614.3	Gene_Symbol=PRSS3 Isoform A of Trypsin-3 precursor	9606
119	3.16	5.16	12.8682166337967	IPI:IPI00021304.1	Gene_Symbol=KRT2 Keratin, type II cytoskeletal 2 epidermal	9606	0.699131190776825	0.191993787884712	2.21241688728333	0.565248012542725	0.311947971582413	6.23826551437378	0.935072004795074	0.77257764339447	2.39796447753906
120	3.16	4.16	10.6290683150291	IPI:IPI00296176.2	Gene_Symbol=F9 Coagulation factor IX precursor	9606	0.639065682888031	0.13928447663784	2.23846387863159	0.99977058172226	0.999154269695282	2.32114624977112	0.63906854391098	0.166560024023056	2.46772384643555
121	3.06	4.02	4.82142865657806	IPI:IPI00746623.2	Gene_Symbol=HABP2 Hyaluronan-binding protein 2 precursor	9606	0.953769683837891	0.935940802097321	5.61498928070068	0.967660307884216	0.592925250530243	1.19172370433807	0.836143016815186	0.593814313411713	3.40404725074768
122	2.9	2.98	13.9966279268265	IPI:IPI00009865.2	Gene_Symbol=KRT10 Keratin, type I cytoskeletal 10	9606	0.874013125896454	0.696556568145752	2.71205949783325	0.882361114025116	0.215882837772369	1.29008805751801	0.940040111541748	0.691224277019501	1.56760668754578
123	2.76	3.04	7.35755935311317	IPI:IPI00022937.4	Gene_Symbol=F5 Coagulation factor V	9606	0.88435959815979	0.720576882362366	3.61424088478088	1.1582727432251	0.7424356341362	5.3503565788269	0.946281552314758	0.899398624897003	5.26724815368652
123	0	3.04	6.96942433714867	IPI:IPI00478809.3	Gene_Symbol=F5 Coagulation factor V precursor	9606
124	2.74	2.74	2.74809151887894	IPI:IPI00029193.1	Gene_Symbol=HGFAC Hepatocyte growth factor activator precursor	9606	1.44781565666199	0.0651117339730263	1.62025690078735	1.36722457408905	0.0767771303653717	1.61871564388275	1.60166370868683	0.457237392663956	186.898651123047
125	2.6	2.61	18.1818187236786	IPI:IPI00553177.1	Gene_Symbol=SERPINA1 Isoform 1 of Alpha-1-antitrypsin precursor	9606	0.778960943222046	0.207941770553589	2.93061566352844	0.805259883403778	0.0271258763968945	1.12449204921722	1.02133452892303	0.930420935153961	11.5233182907104
125	0	2.46	12.5	IPI:IPI00305457.5	Gene_Symbol=SERPINA1 PRO2275	9606
125	0	2	3.08788605034351	IPI:IPI00736763.1	Gene_Symbol=SERPINA2 similar to Alpha-1-antitrypsin-related protein precursor	9606
126	2.52	4.38	5.92107214033604	IPI:IPI00749039.2	Gene_Symbol=TTN titin isoform N2-A	9606	1.36535155773163	0.329346686601639	1.94203627109528	1.26770114898682	0.428721308708191	1.86164271831512	1.26535069942474	0.39563661813736	1.77448427677155
126	0	4.38	5.76128102838993	IPI:IPI00759754.1	Gene_Symbol=TTN Isoform 1 of Titin	9606
126	0	4.38	5.74055798351765	IPI:IPI00759542.1	Gene_Symbol=TTN Isoform 8 of Titin	9606
126	0	4.38	5.7767529040575	IPI:IPI00023283.3	Gene_Symbol=TTN Isoform 2 of Titin	9606
126	0	4.38	5.80355823040009	IPI:IPI00759637.1	Gene_Symbol=TTN Isoform 4 of Titin	9606
126	0	4.38	5.77420778572559	IPI:IPI00179357.2	Gene_Symbol=TTN Isoform 7 of Titin	9606
126	0	3.45	5.66869303584099	IPI:IPI00759613.1	Gene_Symbol=TTN Isoform 5 of Titin	9606
126	0	2.7	6.04764372110367	IPI:IPI00375499.2	Gene_Symbol=TTN titin isoform novex-2	9606
126	0	2.7	6.06262236833572	IPI:IPI00375498.2	Gene_Symbol=TTN titin isoform novex-1	9606
126	0	2.7	5.94963990151882	IPI:IPI00455173.4	Gene_Symbol=TTN Isoform 3 of Titin	9606
126	0	2.42	5.89470602571964	IPI:IPI00412307.8	Gene_Symbol=TTN 2268 kDa protein	9606
127	2.4	2.41	9.23076942563057	IPI:IPI00023673.1	Gene_Symbol=LGALS3BP Galectin-3-binding protein precursor	9606	1.29912352561951	0.170037418603897	1.70770967006683	1.25688326358795	0.503765404224396	3.37737989425659	1.20916378498077	0.387793034315109	2.10934901237488
128	2.39	2.39	17.1717166900635	IPI:IPI00027350.3	Gene_Symbol=PRDX2 Peroxiredoxin-2	9606	1.14660406112671			1.98798954486847			1.10532891750336
128	0	2.24	16.9117644429207	IPI:IPI00794777.1	Gene_Symbol=PRDX2 Uncharacterized protein PRDX2	9606
129	2.32	36.67	35.7519775629044	IPI:IPI00878609.1	Gene_Symbol=ITIH4 Protein	9606	1.20828402042389	0.336876153945923	1.61888980865479	1.67986214160919	0.306307435035706	3.41720342636108	1.7081059217453	0.0273546278476715	1.54886341094971
129	0	28.67	36.8012428283691	IPI:IPI00878152.1	Gene_Symbol=ITIH4 71 kDa protein	9606
130	2.31	2.31	10.4000002145767	IPI:IPI00021440.1	Gene_Symbol=ACTG1;PSPHL Actin, cytoplasmic 2	9606	1.44360399246216	0.610684931278229	774.881530761719	0.918697476387024	0.892377257347107	551.472106933594	1.08373153209686	0.870681047439575	142.633850097656
130	0	2.31	10.4000002145767	IPI:IPI00021439.1	Gene_Symbol=ACTB Actin, cytoplasmic 1	9606
130	0	2.28	11.4035077393055	IPI:IPI00878173.1	Gene_Symbol=ACTA1 Actin, alpha 1, skeletal muscle	9606
130	0	2.28	10.3448279201984	IPI:IPI00021428.1	Gene_Symbol=ACTA1 Actin, alpha skeletal muscle	9606
130	0	2.28	11.4186853170395	IPI:IPI00514530.5	Gene_Symbol=ACTA1 Uncharacterized protein ACTA1	9606
130	0	2.28	12.992125749588	IPI:IPI00414057.3	Gene_Symbol=ACTA1 Actin alpha 1 skeletal muscle protein	9606
130	0	2.24	9.30851027369499	IPI:IPI00025416.3	Gene_Symbol=ACTG2 Actin, gamma-enteric smooth muscle	9606
130	0	2.24	9.28381979465485	IPI:IPI00023006.1	Gene_Symbol=ACTC1 Actin, alpha cardiac muscle 1	9606
130	0	2.24	9.28381979465485	IPI:IPI00008603.1	Gene_Symbol=ACTA2 Actin, aortic smooth muscle	9606
130	0	2	15.068493783474	IPI:IPI00796881.1	Gene_Symbol=ACTG1;PSPHL 16 kDa protein	9606
130	0	2	11.1111111938953	IPI:IPI00790339.1	Gene_Symbol=ACTG1;PSPHL 22 kDa protein	9606
130	0	2	14.5695358514786	IPI:IPI00645534.1	Gene_Symbol=ACTA2 Actin, alpha 2, smooth muscle, aorta	9606
130	0	2	6.01092912256718	IPI:IPI00737449.1	Gene_Symbol=LOC643386 similar to actin, alpha 2, smooth muscle, aorta	9606
130	0	2	6.01092912256718	IPI:IPI00737435.1	Gene_Symbol=LOC643386 similar to actin, alpha 2, smooth muscle, aorta	9606
131	2.29	2.35	6.41775354743004	IPI:IPI00873123.1	Gene_Symbol=NEB nebulin	9606	1.29047310352325	0.64459353685379	4.89396286010742	0.992570102214813	0.976831018924713	2.12285852432251	0.902403175830841	0.79962694644928	3.25051164627075
131	0	2.35	6.41775354743004	IPI:IPI00303335.1	Gene_Symbol=NEB Nebulin	9606
132	2.24	2.24	12.2619047760963	IPI:IPI00299503.2	Gene_Symbol=GPLD1 Isoform 1 of Phosphatidylinositol-glycan-specific phospholipase D precursor	9606	0.855497896671295	0.715679168701172	4.95938158035278	0.902006506919861	0.541616201400757	1.83753943443298	0.539526522159576	0.183154374361038	3.76560640335083
133	2.2	2.25	15.3256699442863	IPI:IPI00215983.3	Gene_Symbol=CA1 Carbonic anhydrase 1	9606	1.05310440063477	0.220554292201996	1.26787090301514	1.28448188304901	0.603755176067352	84.1877136230469	1.2870180606842	0.462955117225647	17.3413829803467
133	0	2.21	17.9487183690071	IPI:IPI00796435.1	Gene_Symbol=CA1 22 kDa protein	9606
133	0	2.01	10.1351350545883	IPI:IPI00788926.1	Gene_Symbol=CA1 16 kDa protein	9606
133	0	2	7.8740157186985	IPI:IPI00798267.1	Gene_Symbol=CA1 14 kDa protein	9606
134	2.1	5.62	32.4786335229874	IPI:IPI00220120.4	Gene_Symbol=IGHV@ Ig heavy chain V-III region VH26 precursor	9606	0.375983834266663			0.759238243103027			0.748916625976563
134	0	2.1	30.5785119533539	IPI:IPI00382488.1	Gene_Symbol=- Ig heavy chain V-III region HIL	9606
135	2.08	27.19	48.5604614019394	IPI:IPI00472345.1	Gene_Symbol=IGHG3 IGHG3 protein	9606	0.355381608009338			0.833258628845215			0.595808267593384
136	2.06	2.06	4.10423465073109	IPI:IPI00788189.1	Gene_Symbol=FCGBP similar to Fc fragment of IgG binding protein	9606	0.90064138174057	0.91995495557785	37024.88671875	1.09370148181915	0.807848215103149	38.6782264709473	0.727906167507172	0.716834783554077	4749.296875
136	0	2.06	4.19981516897678	IPI:IPI00242956.4	Gene_Symbol=FCGBP IgGFc-binding protein precursor	9606
137	2.06	2.06	15.9292042255402	IPI:IPI00026199.1	Gene_Symbol=GPX3 Glutathione peroxidase 3 precursor	9606	0.702725529670715	0.437264114618301	3.51097130775452	0.699488520622253	0.259014785289764	2.26785063743591	0.473477303981781	0.0322176367044449	1.87324190139771
138	2.05	2.05	13.5265693068504	IPI:IPI00186903.3	Gene_Symbol=APOL1 Isoform 2 of Apolipoprotein-L1 precursor	9606	0.555341839790344			0.330250799655914			0
138	0	2.04	16.7101830244064	IPI:IPI00852826.2	Gene_Symbol=APOL1 42 kDa protein	9606
138	0	2.04	12.3115576803684	IPI:IPI00514475.4	Gene_Symbol=APOL1 Isoform 1 of Apolipoprotein-L1 precursor	9606
139	2.03	2.11	8.89212861657143	IPI:IPI00294713.4	Gene_Symbol=MASP2 Isoform 1 of Mannan-binding lectin serine protease 2 precursor	9606	0.622581660747528	0.11431709676981	2.98315048217773	0.867857158184052	0.520411849021912	2.20123863220215	0.828217685222626	0.197631224989891	1.53200137615204
139	0	2.03	22.7979272603989	IPI:IPI00871597.1	Gene_Symbol=MASP2 Uncharacterized protein MASP2 (Fragment)	9606
139	0	2.03	18.3783784508705	IPI:IPI00306378.5	Gene_Symbol=MASP2 Isoform 2 of Mannan-binding lectin serine protease 2 precursor	9606
140	2.03	2.08	49.0000009536743	IPI:IPI00387116.1	Gene_Symbol=- Ig kappa chain V-III region NG9 precursor (Fragment)	9606	0.214834317564964			0.815034508705139			0.725802183151245
141	2.03	2.03	12.449798732996	IPI:IPI00003590.2	Gene_Symbol=QSOX1 Isoform 1 of Sulfhydryl oxidase 1 precursor	9606	1.57481944561005	0.199133977293968	6.46377420425415	1.78324854373932	0.129446789622307	4.55111932754517	0.948234617710114	0.921747505664825	236.680099487305
142	2.03	2.03	5.18134720623493	IPI:IPI00744685.2	Gene_Symbol=BTD Uncharacterized protein BTD (Fragment)	9606	0.80175393819809	0.648516714572906	5.99353790283203	0.939741194248199	0.798887252807617	2.51200389862061	0.691928029060364	0.426506072282791	4.9561882019043
142	0	2.03	5.52486181259155	IPI:IPI00218413.2	Gene_Symbol=BTD biotinidase precursor	9606
143	2.02	2.02	7.40740746259689	IPI:IPI00845506.1	Gene_Symbol=PI16 Isoform 2 of Peptidase inhibitor 16 precursor	9606	2.01127624511719			1.4781973361969			1.61501383781433
143	0	2.02	4.31965440511703	IPI:IPI00301143.5	Gene_Symbol=PI16 Isoform 1 of Peptidase inhibitor 16 precursor	9606
144	2.01	3.53	28.7037044763565	IPI:IPI00387025.1	Gene_Symbol=- Ig kappa chain V-I region DEE	9606	0.988765239715576	0.980912327766418	3.42904686927795	1.50721991062164	0.649357497692108	10.1868476867676	0.657039999961853	0.151670098304749	1.9332720041275
145	2.01	2.01	3.03272139281034	IPI:IPI00644231.3	Gene_Symbol=CYFIP1 Isoform 1 of Cytoplasmic FMR1-interacting protein 1	9606	1.00608623027802			0.952482938766479			1.11382734775543
146	2	132.55	52.350914478302	IPI:IPI00654875.1	Gene_Symbol=C4B Complement C4-B precursor	9606	0.445363819599152	0.0729252323508263	2.58154082298279	0.672444403171539	0.0289428122341633	1.37667632102966	0.821311414241791	0.317482531070709	1.68804681301117
146	0	132.55	52.350914478302	IPI:IPI00032258.4	Gene_Symbol=C4A;C4B Complement C4-A precursor	9606
147	2	18.26	58.0508470535278	IPI:IPI00430847.1	Gene_Symbol=IGKC IGKC protein	9606	0.926840007305145	0.81618994474411	25.7892780303955	1.27787303924561	0.548907160758972	37.9054832458496	0.890243887901306	0.886714518070221	22.2527198791504
147	0	3.7	31.4814805984497	IPI:IPI00003470.1	Gene_Symbol=- Ig kappa chain V-I region Wes	9606
147	0	3.54	33.8983058929443	IPI:IPI00829650.1	Gene_Symbol=- Similar to Ig kappa chain V-I region HK101 precursor	9606
148	2	17.08	60.2510452270508	IPI:IPI00440577.3	Gene_Symbol=IGKV2-24 IGKV2-24 protein	9606	0.398495227098465	0.0838724598288536	4.70735883712769	0.640698254108429	0.141498863697052	3.5909116268158	1.05365669727325	0.141353622078896	1.16174983978271
148	0	4.01	19.8347106575966	IPI:IPI00884433.1	Gene_Symbol=- 13 kDa protein	9606
148	0	4.01	19.8347106575966	IPI:IPI00829600.1	Gene_Symbol=- Uncharacterized protein ENSP00000374803	9606
148	0	4.01	19.8347106575966	IPI:IPI00743194.2	Gene_Symbol=- Kappa light chain variable region (Fragment)	9606
148	0	2.52	28.3333331346512	IPI:IPI00829827.1	Gene_Symbol=- Uncharacterized protein ENSP00000374804	9606
149	2	2	7.39687085151672	IPI:IPI00296534.1	Gene_Symbol=FBLN1 Isoform D of Fibulin-1 precursor	9606	1.71311640739441			1.60247421264648			1.40319204330444
150	2	2	25.7861644029617	IPI:IPI00178926.2	Gene_Symbol=IGJ immunoglobulin J chain	9606	0.364695489406586	0.140050157904625	17.5644264221191	0.371951460838318	0.0802460536360741	4.91556119918823	0.240772724151611	0.0899908095598221	13.126335144043
151	2	2	10.3703700006008	IPI:IPI00027482.1	Gene_Symbol=SERPINA6 Corticosteroid-binding globulin precursor	9606	1.16222715377808			0.833119809627533			1.05851471424103
152	2	2	25.5474448204041	IPI:IPI00182533.5	Gene_Symbol=RPL28 60S ribosomal protein L28	9606	0.801784813404083			1.32689535617828			1.06560003757477
152	0	2	13.6842101812363	IPI:IPI00816097.1	Gene_Symbol=RPL28 Ribosomal protein L28 variant (Fragment)	9606
153	2	2	2.06521730870008	IPI:IPI00177820.3	Gene_Symbol=SLC14A2 Urea transporter, kidney	9606	2.93932461738586	0.0183361303061247	1.48391258716583	1.59676194190979	0.252491474151611	12.0645761489868	2.21634769439697	0.146380856633186	10.665431022644
154	2	2	7.3529414832592	IPI:IPI00053621.7	Gene_Symbol=ZNF99 zinc finger protein 99	9606	0.865888237953186	0.843274772167206	1452.92077636719	0.97365528345108	0.892796218395233	7.35494661331177	1.04384565353394	0.900612056255341	31.9456176757813
155	2	2	6.85483887791634	IPI:IPI00004373.1	Gene_Symbol=MBL2 Mannose-binding protein C precursor	9606	1.26784133911133			1.13149046897888			0.530873239040375
156	2	2	13.6752143502235	IPI:IPI00657670.1	Gene_Symbol=- 13 kDa protein	9606	2.72376322746277	0.278143286705017	382.122894287109	1.60043561458588	0.314551174640656	24.9949474334717	1.09061717987061	0.844834566116333	84.1094970703125
156	0	2	16.1616161465645	IPI:IPI00021857.1	Gene_Symbol=APOC3 Apolipoprotein C-III precursor	9606
157	2	2	4.16666679084301	IPI:IPI00029235.1	Gene_Symbol=IGFBP6 Insulin-like growth factor-binding protein 6 precursor	9606	0.945469200611115			1.67439806461334			1.68832206726074
158	2	2	9.00000035762787	IPI:IPI00021854.1	Gene_Symbol=APOA2 Apolipoprotein A-II precursor	9606	0.552451908588409			0.332298666238785			0.299243152141571
159	1.78	1.99	4.67775464057922	IPI:IPI00879277.1	Gene_Symbol=TRRAP 436 kDa protein	9606	1.23918068408966	0.720281541347504	9.38956928253174	0.964867353439331	0.878199517726898	2.42730140686035	1.18147277832031	0.217513769865036	1.49745762348175
159	0	1.99	4.69973906874657	IPI:IPI00394732.4	Gene_Symbol=TRRAP Isoform 2 of Transformation/transcription domain-associated protein	9606
159	0	1.99	4.37937304377556	IPI:IPI00069084.2	Gene_Symbol=TRRAP Isoform 1 of Transformation/transcription domain-associated protein	9606
160	1.77	1.77	6.79442510008812	IPI:IPI00479471.2	Gene_Symbol=SPATA13 Spermatogenesis associated 13	9606	1.26324462890625	0.236736446619034	3.1835949420929	1.35041439533234	0.426871627569199	20.6422710418701	0.684262633323669	0.130493864417076	2.72439455986023
160	0	1.77	5.98159506917	IPI:IPI00043546.5	Gene_Symbol=SPATA13 Spermatogenesis-associated protein 13	9606
161	1.76	1.76	9.33333337306976	IPI:IPI00029260.2	Gene_Symbol=CD14 Monocyte differentiation antigen CD14 precursor	9606	1.0116411447525			0.931930124759674	0.708575904369354	6.16030931472778	1.7175167798996	0.280213087797165	25.4501628875732
162	1.73	1.74	4.8717949539423	IPI:IPI00872107.1	Gene_Symbol=ILF2 Interleukin enhancer binding factor 2 variant (Fragment)	9606	1.92140376567841			0.992842793464661			1.11737585067749
162	0	1.74	4.8717949539423	IPI:IPI00005198.2	Gene_Symbol=ILF2 Interleukin enhancer-binding factor 2	9606
162	0	1.73	9.33333337306976	IPI:IPI00643578.1	Gene_Symbol=ILF2 16 kDa protein	9606
162	0	1.7	6.08695633709431	IPI:IPI00641665.1	Gene_Symbol=ILF2 12 kDa protein	9606
163	1.72	134.59	52.1215617656708	IPI:IPI00418163.3	Gene_Symbol=C4B C4B1	9606	0.458822906017303			0.32757180929184			0.571108043193817
164	1.72	1.76	7.69230797886848	IPI:IPI00064667.4	Gene_Symbol=CNDP1 Beta-Ala-His dipeptidase precursor	9606	0.985272586345673	0.961491405963898	22.4831256866455	0.755885064601898	0.250389903783798	4.37316274642944	0.465854316949844	0.283981800079346	103.711433410645
164	0	1.7	2.90322583168745	IPI:IPI00749466.1	Gene_Symbol=CNDP1 35 kDa protein	9606
165	1.7	31.86	44.1364616155624	IPI:IPI00448938.1	Gene_Symbol=IGHG1 IGHG1 protein	9606	0.409914612770081			0.512891411781311			1.01072800159454
165	0	28.8	38.0308866500854	IPI:IPI00418153.1	Gene_Symbol=IGHM Putative uncharacterized protein DKFZp686I15212	9606
165	0	3.7	9.4488188624382	IPI:IPI00827627.1	Gene_Symbol=- Vh1-D-J3-region (Fragment)	9606
166	1.7	1.88	6.34146332740784	IPI:IPI00027193.2	Gene_Symbol=CLIC5 Isoform 2 of Chloride intracellular channel protein 5	9606	1.97844910621643			1.49481236934662			1.75079929828644
167	1.7	1.7	2.10210215300322	IPI:IPI00657860.1	Gene_Symbol=BST1 Uncharacterized protein BST1	9606	0.798265874385834			0.814674198627472			1.0586644411087
167	0	1.7	2.20125783234835	IPI:IPI00026240.2	Gene_Symbol=BST1 ADP-ribosyl cyclase 2 precursor	9606
168	1.62	1.64	3.74170169234276	IPI:IPI00009342.1	Gene_Symbol=IQGAP1 Ras GTPase-activating-like protein IQGAP1	9606
169	1.57	1.57	5.15391789376736	IPI:IPI00743248.5	Gene_Symbol=TNXB DJ34F7.1.1	9606	1.57978093624115			1.58084833621979			1.46384811401367
169	0	1.57	5.15271611511707	IPI:IPI00025276.1	Gene_Symbol=TNXB Isoform XB of Tenascin-X precursor	9606
169	0	1.57	5.21080046892166	IPI:IPI00644296.1	Gene_Symbol=TNXB Tenascin XB	9606
169	0	1.52	3.12035661190748	IPI:IPI00218639.3	Gene_Symbol=TNXB Isoform XB-short of Tenascin-X precursor	9606
170	1.54	1.56	6.10000006854534	IPI:IPI00026969.4	Gene_Symbol=SEC23IP Isoform 1 of SEC23-interacting protein	9606
171	1.53	1.55	1.03626940399408	IPI:IPI00853158.2	Gene_Symbol=PRUNE2 prune homolog 2 isoform 1	9606	0.98376590013504	0.974878430366516	7.25549411773682	0.883480548858643	0.74802702665329	4.25334930419922	0.870360493659973	0.799683392047882	7.89525699615479
171	0	1.55	2.4906599894166	IPI:IPI00877720.1	Gene_Symbol=PRUNE2 Prune homolog 2	9606
171	0	1.54	4.36241626739502	IPI:IPI00607780.2	Gene_Symbol=PRUNE2 Isoform 2 of Prune homolog 2	9606
171	0	1.54	5.01930490136147	IPI:IPI00103056.5	Gene_Symbol=PRUNE2 Isoform 1 of Prune homolog 2	9606
172	1.52	1.71	8.45070406794548	IPI:IPI00216320.1	Gene_Symbol=PDXK Isoform 2 of Pyridoxal kinase	9606
172	0	1.71	7.69230797886848	IPI:IPI00013004.1	Gene_Symbol=PDXK Isoform 1 of Pyridoxal kinase	9606
172	0	1.52	6.94980695843697	IPI:IPI00791490.1	Gene_Symbol=PDXK Uncharacterized protein PDXK	9606
172	0	1.52	9.19540226459503	IPI:IPI00793433.1	Gene_Symbol=PDXK Uncharacterized protein PDXK	9606
173	1.52	1.52	1.97368413209915	IPI:IPI00304932.2	Gene_Symbol=KIAA0409 Cerebral protein 1	9606	0.651138067245483			1.02528011798859			0.90192061662674
174	1.44	1.64	6.5476194024086	IPI:IPI00643874.2	Gene_Symbol=POLR3E 76 kDa protein	9606	1.85234820842743	0.242662847042084	23.0838432312012	1.78125250339508	0.233127743005753	16.6610431671143	1.74710690975189	0.195182010531425	9.43408870697021
174	0	1.64	6.60660639405251	IPI:IPI00221314.3	Gene_Symbol=POLR3E Isoform 2 of DNA-directed RNA polymerase III subunit RPC5	9606
174	0	1.64	6.21468909084797	IPI:IPI00220045.3	Gene_Symbol=POLR3E Isoform 1 of DNA-directed RNA polymerase III subunit RPC5	9606
174	0	1.64	6.72782883048058	IPI:IPI00018245.5	Gene_Symbol=POLR3E Isoform 3 of DNA-directed RNA polymerase III subunit RPC5	9606
175	1.37	1.37	22.8941679000854	IPI:IPI00478300.2	Gene_Symbol=LSM14A Isoform 1 of LSM14 protein homolog A	9606	1.06630051136017			1.28016924858093			1.52682816982269
175	0	1.37	22.8941679000854	IPI:IPI00410590.5	Gene_Symbol=LSM14A Isoform 2 of LSM14 protein homolog A	9606
176	1.33	11.34	52.9660999774933	IPI:IPI00785200.1	Gene_Symbol=- Putative uncharacterized protein	9606	0.459829717874527	0.0309557169675827	1.95669555664063	0.694741368293762	0.325830429792404	2.36283087730408	0.601996183395386	0.160695657134056	2.26926779747009
177	1.31	1.88	6.20767511427403	IPI:IPI00218326.1	Gene_Symbol=SP100 Isoform Sp100-C of Nuclear autoantigen Sp-100	9606	0.989753067493439	0.987923085689545	13.3955001831055	1.03464579582214	0.917276680469513	3.4849419593811	1.11531245708466	0.806361675262451	5.37844085693359
178	1.3	1.3	5.44388592243195	IPI:IPI00012363.2	Gene_Symbol=GRM1 Isoform Alpha of Metabotropic glutamate receptor 1 precursor	9606	1.34761428833008			1.87688863277435			0.680040061473846
179	1.22	1.22	17.4061432480812	IPI:IPI00384225.4	Gene_Symbol=METRN Meteorin precursor	9606
180	1.22	1.22	9.41176488995552	IPI:IPI00432686.3	Gene_Symbol=- AAGG6488	9606
181	1.22	1.22	3.15789468586445	IPI:IPI00010415.2	Gene_Symbol=ACOT7 Isoform 1 of Cytosolic acyl coenzyme A thioester hydrolase	9606	1.37803757190704			1.26407134532928			1.4696626663208
182	1.16	1.74	7.56062790751457	IPI:IPI00794394.1	Gene_Symbol=MAPK8IP1 Mitogen-activated protein kinase 8 interacting protein 1 variant	9606	1.02956891059875			1.10813891887665			1.01393568515778
183	1.16	1.16	4.5050386339426	IPI:IPI00784913.2	Gene_Symbol=RGNEF similar to Rho-guanine nucleotide exchange factor (Rho-interacting protein 2) (RhoGEF) (RIP2) isoform 2	9606	0.177892729640007			0.13955645263195			0.270056366920471
183	0	1.16	4.60327081382275	IPI:IPI00455803.4	Gene_Symbol=RGNEF Rho-guanine nucleotide exchange factor	9606
184	1.15	1.15	8.03059265017509	IPI:IPI00844058.2	Gene_Symbol=COL9A2 49 kDa protein	9606	1.24346148967743			0.960815668106079			1.06578433513641
184	0	1.15	6.09579086303711	IPI:IPI00019088.1	Gene_Symbol=COL9A2 Collagen alpha-2(IX) chain precursor	9606
185	1.1	1.1	6.10328651964664	IPI:IPI00445145.1	Gene_Symbol=- CDNA FLJ44546 fis, clone UTERU3006008	9606	1.27676165103912			3.76405596733093			0.689080059528351
186	1.05	1.07	10.5371899902821	IPI:IPI00007199.4	Gene_Symbol=SERPINA10 Protein Z-dependent protease inhibitor precursor	9606	0.825874984264374	0.317783415317535	1.86610496044159	0.960086703300476	0.849031031131744	2.25130820274353	0.584941864013672	0.247920751571655	16.3824005126953
187	1.01	1.01	4.21940945088863	IPI:IPI00292218.4	Gene_Symbol=MST1 Hepatocyte growth factor-like protein precursor	9606	1.06926834583282	0.496801197528839	2.32209968566895	0.574930667877197	0.191225200891495	8.83225536346436	0.821018755435944	0.3874851167202	5.7334508895874
188	1	1	4.34782616794109	IPI:IPI00015557.3	Gene_Symbol=CCDC48 Coiled-coil domain-containing protein 48	9606
189	0.98	1.18	4.01691347360611	IPI:IPI00001344.4	Gene_Symbol=ZSCAN21 Zinc finger and SCAN domain-containing protein 21	9606	1.59984600543976	0.726891696453094	466588.15625	0.882828235626221	0.781641364097595	84.2782363891602	1.18335938453674	0.790766179561615	529.833740234375
190	0.96	1.26	9.46643725037575	IPI:IPI00216780.3	Gene_Symbol=CILP2 Cartilage intermediate layer protein 2 precursor	9606	0.504142343997955			0.602858364582062			0.863635718822479
191	0.89	12.89	34.8936170339584	IPI:IPI00827875.1	Gene_Symbol=- Lambda-chain precursor	9606	0.765277981758118			1.00022947788239			1.14019060134888
192	0.87	0.89	6.16208985447884	IPI:IPI00414779.1	Gene_Symbol=ERCC6 DNA excision repair protein ERCC-6	9606	1.670365691185	0.330127477645874	41.2620124816895	2.98492074012756	0.324853897094727	2385.95043945313	0.369491666555405	0.459279417991638	68011.5703125
193	0.85	2.85	13.7931033968925	IPI:IPI00382500.1	Gene_Symbol=- Ig heavy chain V-III region GAL	9606	0.302689969539642			0.114918738603592			0.730352759361267
194	0.83	0.83	1.75077244639397	IPI:IPI00307009.1	Gene_Symbol=POM121L2 POM121-like protein 2	9606	0			1.57999956607819			2.15634965896606
195	0.82	1.36	8.16326513886452	IPI:IPI00385557.1	Gene_Symbol=- Ig heavy chain V-II region SESS precursor	9606	0.483549058437347			0.422158241271973			0.550058364868164
196	0.82	0.89	2.75169257074595	IPI:IPI00795015.2	Gene_Symbol=SACS Isoform 1 of Sacsin	9606	0.911650419235229	0.360978901386261	2.11361026763916	0.69382655620575	0.625675678253174	1060.95959472656	0.51324987411499	0.260992974042892	39.7687149047852
197	0.82	0.82	6.03520534932613	IPI:IPI00292871.1	Gene_Symbol=CEP250 Isoform 2 of Centrosome-associated protein CEP250	9606	0.706654131412506	0.599511086940765	429.3994140625	0.850767552852631	0.623622357845306	21.3046474456787	0.589356780052185	0.464088320732117	403.345947265625
197	0	0.82	5.89680597186089	IPI:IPI00160622.1	Gene_Symbol=CEP250 Isoform 1 of Centrosome-associated protein CEP250	9606
198	0.8	0.83	15.5279502272606	IPI:IPI00332192.4	Gene_Symbol=IL25 Isoform 2 of Interleukin-25 precursor	9606	0.870952188968658	0.41079169511795	1.58600211143494	1.15823638439178	0.026408351957798	1.12105214595795	1.10798895359039	0.42252579331398	1.42217993736267
198	0	0.83	14.1242936253548	IPI:IPI00009731.1	Gene_Symbol=IL25 Isoform 1 of Interleukin-25 precursor	9606
199	0.8	0.81	2.6526315137744	IPI:IPI00847543.1	Gene_Symbol=LBA1 lupus brain antigen 1	9606							9999
200	0.8	0.8	13.6690646409988	IPI:IPI00550459.2	Gene_Symbol=CENTB5 Centaurin, beta 5	9606	1.87040543556213	0.246143415570259	25.5114784240723	1.78607797622681	0.280837833881378	32.4532165527344	2.12169098854065	0.0283836331218481	1.53174614906311
200	0	0.8	15.0197625160217	IPI:IPI00465167.2	Gene_Symbol=CENTB5 Isoform 1 of Centaurin-beta-5	9606
201	0.78	2.49	4.37566712498665	IPI:IPI00788786.1	Gene_Symbol=VWF 309 kDa protein	9606	1.48099994659424	0.483527004718781	114.216430664063	1.08983528614044	0.419914394617081	2.33409404754639	1.16306495666504	0.777456700801849	193.468780517578
202	0.77	0.78	5.41516244411469	IPI:IPI00853270.1	Gene_Symbol=JAKMIP1 janus kinase and microtubule interacting protein 1 isoform 1	9606	0.748752176761627	0.582806944847107	6.80633211135864	0.623538732528687	0.299120903015137	4.31726360321045	0.830352902412415	0.623586773872375	4.02372694015503
203	0.77	0.77	7.62711837887764	IPI:IPI00852767.1	Gene_Symbol=FLJ35220 25 kDa protein	9606	1.73580956459045			0.703361928462982			0.591775834560394
204	0.77	0.77	9.95260700583458	IPI:IPI00011832.1	Gene_Symbol=SPP2 Secreted phosphoprotein 24 precursor	9606	0			0.437162131071091			1
205	0.76	0.77	14.7058829665184	IPI:IPI00550032.1	Gene_Symbol=RPL15;LOC653232 Ribosomal protein L15 pseudogene 3	9606
205	0	0.77	14.7058829665184	IPI:IPI00470528.5	Gene_Symbol=RPL15 60S ribosomal protein L15	9606
206	0.76	0.76	4.30604964494705	IPI:IPI00163646.3	Gene_Symbol=AKAP13 Uncharacterized protein AKAP13 (Fragment)	9606	1.08773756027222	0.881104409694672	285.698608398438	0.818899691104889	0.331703990697861	4.29305696487427	0.690698564052582	0.726543545722961	28697.15234375
207	0.74	0.9	3.72591018676758	IPI:IPI00007928.4	Gene_Symbol=PRPF8 Pre-mRNA-processing-splicing factor 8	9606	2.71987795829773	0.312307268381119	889.390625	1.41799080371857	0.0824000239372253	1.78173065185547	0.799306809902191	0.218344047665596	2.76313829421997
208	0.74	0.8	35.4838699102402	IPI:IPI00884080.1	Gene_Symbol=- Similar to Immunglobulin heavy chain variable region	9606	0.714663743972778			0.681291341781616			0.641703248023987
209	0.7	1.36	9.83935743570328	IPI:IPI00031104.5	Gene_Symbol=TCHP Trichoplein keratin filament-binding protein	9606
210	0.7	1	5.78231289982796	IPI:IPI00643023.1	Gene_Symbol=CTBS Chitobiase, di-N-acetyl-	9606	1.65603840351105			1.09345233440399			0.566341102123261
210	0	1	4.41558435559273	IPI:IPI00007778.1	Gene_Symbol=CTBS Di-N-acetylchitobiase precursor	9606
