# Supplementary material for: PGCA: An algorithm to link protein groups created from MS/MS data
Source: PLoS One. 2017 May 31;12(5):e0177569. doi: 10.1371/journal.pone.0177569 (PMC5451011; doi:10.1371/journal.pone.0177569)
Supplement: S3 File — 65 iTRAQ experiments used to process samples from the BiT Heart Cohort. (ZIP) [file pone.0177569.s006.zip › S5DataBiT/BET2627_v339_ProteinSummary.txt]

N	Unused	Total	%Cov	Accession	Name	Species	115:114	PVal 115:114	EF 115:114	116:114	PVal 116:114	EF 116:114	117:114	PVal 117:114	EF 117:114	Biological Processes	Molecular Function	PANTHER ID
1	145.51	145.52	50.745415687561	IPI:IPI00418163.3	Gene_Symbol=C4B C4B1	9606	1.81236946582794	0.134709075093269	2.85232162475586	1.92560970783234	0.169952005147934	3.81721591949463	2.16534900665283	0.00672081159427762	1.31511008739471
1	0	145.51	50.745415687561	IPI:IPI00643525.1	Gene_Symbol=C4A Complement component 4A	9606
2	108.65	108.65	48.6431479454041	IPI:IPI00478003.1	Gene_Symbol=A2M Alpha-2-macroglobulin precursor	9606	0.666455805301666	1.17223811834191E-14	1.09516429901123	0.722761213779449	4.40444969385112E-09	1.10609912872314	0.68756765127182	2.00367001636226E-12	1.09883666038513
3	83.34	83.34	49.1916865110397	IPI:IPI00021885.1	Gene_Symbol=FGA Isoform 1 of Fibrinogen alpha chain precursor	9606	1.52748847007751	3.52454524576062E-19	1.08613443374634	2.10337471961975	1.63615973032166E-38	1.09143817424774	1.08245086669922	0.119897343218327	1.10447657108307
3	0	83.33	63.0434811115265	IPI:IPI00029717.1	Gene_Symbol=FGA Isoform 2 of Fibrinogen alpha chain precursor	9606
4	81.18	81.18	47.6995319128037	IPI:IPI00017601.1	Gene_Symbol=CP Ceruloplasmin precursor	9606	0.982569515705109	0.759747505187988	1.11906158924103	1.02373003959656	0.663956463336945	1.11136746406555	1.41945588588715	3.98233919798874E-12	1.09516644477844
5	74.86	74.86	68.4317708015442	IPI:IPI00298497.3	Gene_Symbol=FGB Fibrinogen beta chain precursor	9606	1.42117857933044	2.89834128919253E-10	1.10531282424927	1.91034042835236	9.10277691891005E-27	1.09554851055145	1.01856958866119	0.749359548091888	1.11919677257538
6	73.18	73.19	29.5346051454544	IPI:IPI00032291.2	Gene_Symbol=C5 Complement C5 precursor	9606	1.2751852273941	0.00168266869150102	1.15922892093658	1.46862483024597	4.67792460767669E-07	1.1454930305481	1.21747827529907	0.00714717386290431	1.15175724029541
7	73.12	73.21	45.2477663755417	IPI:IPI00029739.5	Gene_Symbol=CFH Isoform 1 of Complement factor H precursor	9606	1.0231546163559	0.756590723991394	1.15819954872131	1.18603467941284	0.015806570649147	1.14740836620331	1.11010336875916	0.123382486402988	1.14295029640198
8	68.22	68.22	27.1673828363419	IPI:IPI00414283.5	Gene_Symbol=FN1 fibronectin 1 isoform 4 preproprotein	9606	0.439474999904633	2.19439258634219E-15	1.1733478307724	0.706490814685822	1.9024616904062E-06	1.14224541187286	0.774861633777618	0.000158212700625882	1.13557386398315
8	0.03	66.24	25.6505578756332	IPI:IPI00845263.1	Gene_Symbol=FN1 fibronectin 1 isoform 2 preproprotein	9606
8	0	66.22	27.3289173841476	IPI:IPI00855777.1	Gene_Symbol=FN1 Isoform 14 of Fibronectin precursor	9606
8	0	66.22	26.9599288702011	IPI:IPI00339228.1	Gene_Symbol=FN1 Isoform 8 of Fibronectin precursor	9606
8	0	66.22	26.2845009565353	IPI:IPI00339223.1	Gene_Symbol=FN1 Isoform 3 of Fibronectin precursor	9606
8	0	66.22	25.9430021047592	IPI:IPI00022418.1	Gene_Symbol=FN1 Isoform 1 of Fibronectin precursor	9606
8	0	66.22	27.34375	IPI:IPI00479723.3	Gene_Symbol=FN1 Isoform 10 of Fibronectin precursor	9606
9	65.57	65.63	47.5268810987473	IPI:IPI00294193.4	Gene_Symbol=ITIH4 Isoform 1 of Inter-alpha-trypsin inhibitor heavy chain H4 precursor	9606	1.14443337917328	0.363613337278366	1.35076785087585	1.23604106903076	0.105434499680996	1.29687893390656	1.2033075094223	0.0828216299414635	1.23495543003082
10	59.94	59.94	41.2303656339645	IPI:IPI00639937.1	Gene_Symbol=CFB B-factor, properdin	9606	0.949582278728485	0.47994002699852	1.15605640411377	0.976986229419708	0.721356809139252	1.13809084892273	1.24953162670135	0.00108990527223796	1.1399735212326
10	0	59.94	41.2303656339645	IPI:IPI00019591.1	Gene_Symbol=CFB Isoform 1 of Complement factor B precursor (Fragment)	9606
11	56.39	56.39	44.5679008960724	IPI:IPI00019580.1	Gene_Symbol=PLG Plasminogen precursor	9606	0.751270353794098	0.0045136739499867	1.21320486068726	0.791923582553864	0.00464977649971843	1.17135119438171	0.67808336019516	1.53709825099213E-05	1.17702746391296
12	55.9	56.31	62.8571450710297	IPI:IPI00641737.1	Gene_Symbol=HP Haptoglobin precursor	9606	4.38159561157227	2.22806455827646E-43	1.1563378572464	3.26378154754639	4.97693503118062E-37	1.1435854434967	3.49032092094421	1.31878552659029E-38	1.14683556556702
13	52.68	52.68	55.4112553596497	IPI:IPI00022488.1	Gene_Symbol=HPX Hemopexin precursor	9606	0.742408215999603	1.24978627447092E-09	1.09437716007233	0.767223715782166	4.46300205680927E-08	1.09434628486633	1.03188621997833	0.451149791479111	1.08485090732574
14	52.45	52.45	57.3770463466644	IPI:IPI00797833.3	Gene_Symbol=KNG1 Kininogen 1	9606	0.89880383014679	0.0603253357112408	1.11789703369141	0.97261780500412	0.567437291145325	1.1010068655014	0.954034328460693	0.352758556604385	1.10538148880005
14	0	52.45	57.3770463466644	IPI:IPI00215894.1	Gene_Symbol=KNG1 Isoform LMW of Kininogen-1 precursor	9606
15	52.43	52.46	64.393937587738	IPI:IPI00304273.2	Gene_Symbol=APOA4 Apolipoprotein A-IV precursor	9606	1.24941384792328	0.0467279702425003	1.24469900131226	1.47737526893616	0.00319713307544589	1.26338338851929	0.746590852737427	0.00236220075748861	1.18256807327271
16	50	50	47.5177317857742	IPI:IPI00847635.1	Gene_Symbol=SERPINA3 Isoform 1 of Alpha-1-antichymotrypsin precursor	9606	2.55867695808411	3.08478125122448E-27	1.13945424556732	2.5987434387207	2.39035302451915E-28	1.13655495643616	1.54047775268555	5.50861078973952E-10	1.13363087177277
16	0	50	44.866070151329	IPI:IPI00550991.3	Gene_Symbol=SERPINA3 Alpha-1-antichymotrypsin precursor	9606
17	49.79	50.11	58.2022488117218	IPI:IPI00877792.1	Gene_Symbol=FGG 50 kDa protein	9606	1.36720931529999	7.09267510501377E-07	1.12426090240479	1.89274179935455	4.93012052790793E-17	1.13270282745361	1.00335657596588	0.942217648029327	1.09579980373383
17	0	50.11	56.1822116374969	IPI:IPI00877703.1	Gene_Symbol=FGG 52 kDa protein	9606
17	0	50.11	59.2677354812622	IPI:IPI00219713.1	Gene_Symbol=FGG Isoform Gamma-A of Fibrinogen gamma chain precursor	9606
17	0	50.11	57.1743905544281	IPI:IPI00021891.5	Gene_Symbol=FGG Isoform Gamma-B of Fibrinogen gamma chain precursor	9606
18	45.52	45.61	34.6524059772491	IPI:IPI00645038.1	Gene_Symbol=ITIH2 Inter-alpha (Globulin) inhibitor H2	9606	0.655134260654449	7.31080174176668E-09	1.13492941856384	0.805049777030945	0.000829039723612368	1.13142085075378	0.774244010448456	1.04994887806242E-06	1.09932994842529
18	0	45.61	34.249472618103	IPI:IPI00305461.2	Gene_Symbol=ITIH2 Inter-alpha-trypsin inhibitor heavy chain H2 precursor	9606
19	45.41	45.42	41.9770777225494	IPI:IPI00798430.1	Gene_Symbol=TF Transferrin variant (Fragment)	9606	1.21013474464417	0.00935005862265825	1.15215849876404	0.69640588760376	1.4767886568734E-05	1.16185915470123	1.40767633914948	4.37445742136333E-05	1.16496443748474
19	0	45.42	41.9770777225494	IPI:IPI00022463.1	Gene_Symbol=TF Serotransferrin precursor	9606
20	43.72	43.76	48.7138271331787	IPI:IPI00019568.1	Gene_Symbol=F2 Prothrombin precursor (Fragment)	9606	0.80166220664978	7.9741636000108E-05	1.11074697971344	0.912662088871002	0.147274762392044	1.13246035575867	0.892594039440155	0.0723931044340134	1.13225054740906
21	43.01	43.08	47.6793259382248	IPI:IPI00742696.2	Gene_Symbol=GC vitamin D-binding protein precursor	9606	0.852604269981384	0.0315193682909012	1.15591299533844	0.821774065494537	0.0127071989700198	1.16536390781403	0.934874415397644	0.315019845962524	1.1419540643692
22	41.59	41.99	34.2480778694153	IPI:IPI00292530.1	Gene_Symbol=ITIH1 Inter-alpha-trypsin inhibitor heavy chain H1 precursor	9606	0.68654066324234	9.70908586168662E-05	1.19434320926666	0.750066339969635	0.000758235866669565	1.17424464225769	0.69103467464447	9.14122138055973E-05	1.18976211547852
23	35.07	35.07	39.3634855747223	IPI:IPI00828205.1	Gene_Symbol=IGHM IGHM protein	9606	1.17471742630005	0.0702620521187782	1.19133472442627	1.02247428894043	0.769763648509979	1.16563403606415	0.934739172458649	0.429098010063171	1.18725991249084
23	0	33.84	39.4779771566391	IPI:IPI00477090.6	Gene_Symbol=IGHM IGHM protein	9606
24	34.75	34.75	46.4516133069992	IPI:IPI00032179.2	Gene_Symbol=SERPINC1 Antithrombin III variant	9606	0.841847002506256	0.0740700289607048	1.20937967300415	1.04683792591095	0.577171742916107	1.18108737468719	0.938043534755707	0.437233984470367	1.18108427524567
25	34.35	34.35	46.8619257211685	IPI:IPI00472610.2	Gene_Symbol=IGHM IGHM protein	9606	0.485087782144547			0.4012351334095			0.337558776140213
26	33.39	33.42	32.7365726232529	IPI:IPI00026314.1	Gene_Symbol=GSN Isoform 1 of Gelsolin precursor	9606	0.462939560413361	5.17817722294617E-13	1.16504502296448	0.651808500289917	1.43221132731242E-08	1.13363194465637	0.762913584709167	5.15009342052508E-05	1.12949621677399
27	33.22	33.32	32.387313246727	IPI:IPI00019943.1	Gene_Symbol=AFM Afamin precursor	9606	0.67991578578949	0.000559461710508913	1.22817409038544	0.78137344121933	0.00215801503509283	1.1628258228302	0.804420948028564	0.00741169741377234	1.1678968667984
28	32.94	32.94	29.8747777938843	IPI:IPI00022395.1	Gene_Symbol=C9 Complement component C9 precursor	9606	1.52849018573761	2.240584763058E-05	1.19123828411102	1.59603798389435	1.70379498740658E-05	1.20740640163422	1.76734781265259	3.42806383279992E-09	1.15500009059906
29	32.27	32.27	44.6464657783508	IPI:IPI00745089.2	Gene_Symbol=A1BG alpha 1B-glycoprotein precursor	9606	1.01556503772736	0.859354734420776	1.19030487537384	1.15209603309631	0.110039137303829	1.19104707241058	1.20117008686066	0.074955902993679	1.22443604469299
29	0	32.27	44.6464657783508	IPI:IPI00022895.7	Gene_Symbol=A1BG Alpha-1B-glycoprotein precursor	9606
30	30.75	30.81	36.8737488985062	IPI:IPI00879573.1	Gene_Symbol=SERPIND1 Heparin cofactor 2 precursor	9606	0.755339205265045	0.00547136412933469	1.21125435829163	0.77454549074173	0.00260534998960793	1.17216885089874	0.877015054225922	0.163627937436104	1.20642399787903
30	0	30.81	34.9146097898483	IPI:IPI00292950.4	Gene_Symbol=SERPIND1 Serpin peptidase inhibitor, clade D (Heparin cofactor), member 1	9606
31	29.39	29.39	27.3758858442307	IPI:IPI00296165.5	Gene_Symbol=C1R;C17orf13;ACYP1 Complement C1r subcomponent precursor	9606	1.00915014743805	0.935307562351227	1.25872850418091	0.958514630794525	0.644145250320435	1.20638942718506	1.01595389842987	0.807204604148865	1.14214539527893
32	28.97	28.97	35.7740581035614	IPI:IPI00298971.1	Gene_Symbol=VTN Vitronectin precursor	9606	0.811450183391571	0.0166669879108667	1.18504500389099	0.867195606231689	0.0436448529362679	1.14831376075745	1.0009092092514	0.989861309528351	1.15370094776154
33	28.91	28.91	35.4285717010498	IPI:IPI00022371.1	Gene_Symbol=HRG Histidine-rich glycoprotein precursor	9606	0.755593836307526	0.00857220590114594	1.22487497329712	0.710559368133545	0.00109806668478996	1.21208548545837	1.0179591178894	0.834311246871948	1.1884583234787
34	28.49	28.49	34.2000007629395	IPI:IPI00291866.5	Gene_Symbol=SERPING1 Plasma protease C1 inhibitor precursor	9606	1.34612011909485	0.000230687073781155	1.15974640846252	1.63208508491516	1.18810194180696E-05	1.21761655807495	1.26612794399261	0.00193125603254884	1.15436458587646
34	0	26.49	33.1491708755493	IPI:IPI00879931.1	Gene_Symbol=SERPING1 cDNA FLJ78023, highly similar to Homo sapiens serine (or cysteine) proteinase inhibitor, clade G (C1inhibitor), member 1, (angioedema, hereditary) (SERPING1), mRNA	9606
35	27.5	27.51	34.8754435777664	IPI:IPI00296608.6	Gene_Symbol=C7 Complement component C7 precursor	9606	1.30660092830658	0.00065448839450255	1.15008294582367	1.50425624847412	0.000103089987533167	1.19634532928467	1.6830735206604	2.57917017734144E-05	1.22614538669586
36	26.82	26.82	24.1781547665596	IPI:IPI00009920.2	Gene_Symbol=C6 Complement component 6 precursor	9606	0.88682746887207	0.233661696314812	1.22447896003723	0.977207362651825	0.835155606269836	1.2525395154953	0.95153135061264	0.598638296127319	1.21129214763641
37	24.79	24.79	20.8803609013557	IPI:IPI00876950.1	Gene_Symbol=ITIH3 Isoform 2 of Inter-alpha-trypsin inhibitor heavy chain H3 precursor	9606	1.77014541625977	0.000346656946931034	1.32134461402893	1.82064855098724	0.000411450339015573	1.34631931781769	1.85685408115387	7.29639941710047E-06	1.24348413944244
37	0	24.79	20.7865163683891	IPI:IPI00028413.8	Gene_Symbol=ITIH3 Isoform 1 of Inter-alpha-trypsin inhibitor heavy chain H3 precursor	9606
38	24.25	25.65	34.2105269432068	IPI:IPI00386879.1	Gene_Symbol=IGHV3OR16-13;IGHA1 CDNA FLJ14473 fis, clone MAMMA1001080, highly similar to Homo sapiens SNC73 protein (SNC73) mRNA	9606	2.50079250335693	4.27855752604955E-07	1.31754267215729	1.83919751644135	5.86963551540975E-06	1.24065387248993	2.02693176269531	1.19301439553965E-05	1.30391204357147
39	23.3	23.31	27.444252371788	IPI:IPI00291867.3	Gene_Symbol=CFI Complement factor I precursor	9606	0.979261159896851	0.82469117641449	1.21450877189636	0.847662806510925	0.232126727700233	1.32173955440521	1.26880586147308	0.00694599002599716	1.18037176132202
39	0	21.31	25.2144068479538	IPI:IPI00872555.2	Gene_Symbol=CFI cDNA FLJ76262, highly similar to Homo sapiens I factor (complement) (IF), mRNA	9606
40	22.99	22.99	37.32970058918	IPI:IPI00022431.1	Gene_Symbol=AHSG Alpha-2-HS-glycoprotein precursor	9606	0.401446491479874	9.20297615891741E-09	1.27626156806946	0.372456341981888	5.99564065062452E-10	1.25995767116547	0.882187604904175	0.082494281232357	1.15297341346741
41	22.57	22.62	41.7391300201416	IPI:IPI00298828.3	Gene_Symbol=APOH Beta-2-glycoprotein 1 precursor	9606	0.706417322158813	1.50945588757168E-05	1.14516115188599	0.765904068946838	0.000592946948017925	1.15109705924988	0.885631501674652	0.00854110065847635	1.09183382987976
42	21.33	22.22	25.3989368677139	IPI:IPI00303963.1	Gene_Symbol=C2 Complement C2 precursor (Fragment)	9606	0.797477722167969	0.156005725264549	1.3794356584549	0.928669214248657	0.55133056640625	1.29289960861206	1.22088837623596	0.117602422833443	1.29104030132294
43	20.46	20.46	39.0134543180466	IPI:IPI00022391.1	Gene_Symbol=APCS Serum amyloid P-component precursor	9606	0.806054651737213	0.00524202780798078	1.15438759326935	0.854397177696228	0.062769815325737	1.18125081062317	0.788509070873261	0.00791721418499947	1.18296015262604
44	20.31	20.34	27.5803714990616	IPI:IPI00294395.1	Gene_Symbol=C8B Complement component C8 beta chain precursor	9606	0.99697732925415	0.983026385307312	1.35188519954681	0.90067732334137	0.2821324467659	1.22308123111725	1.10355198383331	0.256807327270508	1.19760620594025
45	19.76	19.78	31.1643838882446	IPI:IPI00011252.1	Gene_Symbol=C8A Complement component C8 alpha chain precursor	9606	1.02597558498383	0.842840790748596	1.30609440803528	0.991089403629303	0.949250996112823	1.33704125881195	1.1240473985672	0.374443352222443	1.3087592124939
46	18.24	18.24	34.432989358902	IPI:IPI00032220.3	Gene_Symbol=AGT Angiotensinogen precursor	9606	0.639479458332062	0.0983722358942032	1.71412122249603	0.651954293251038	0.000999058713205159	1.25753891468048	0.624754965305328	0.00126024032942951	1.29545652866364
47	18.2	18.2	54.237288236618	IPI:IPI00827488.1	Gene_Symbol=IGKC IGKC protein	9606	4.54895162582397			2.96086668968201			2.19194960594177
47	0	18.2	52.1186411380768	IPI:IPI00472961.2	Gene_Symbol=IGKC IGKC protein	9606
48	17.49	17.52	35.7285439968109	IPI:IPI00400826.1	Gene_Symbol=CLU clusterin isoform 1	9606	0.89487224817276	0.390396863222122	1.3020133972168	1.00275886058807	0.978562891483307	1.235191822052	0.88187438249588	0.20501708984375	1.22159481048584
48	0	17.52	35.0446432828903	IPI:IPI00795633.1	Gene_Symbol=CLU CLU	9606
48	0	17.52	34.9665910005569	IPI:IPI00291262.3	Gene_Symbol=CLU Clusterin precursor	9606
49	17.42	17.42	22.5290700793266	IPI:IPI00017696.1	Gene_Symbol=C1S Complement C1s subcomponent precursor	9606	1.04323041439056	0.820412397384644	1.47108852863312	1.10435795783997	0.611903965473175	1.49963319301605	1.06142807006836	0.641596436500549	1.30285906791687
49	0	17.2	21.407625079155	IPI:IPI00749179.2	Gene_Symbol=C1S Uncharacterized protein C1S	9606
50	16.88	16.88	47.881355881691	IPI:IPI00785200.1	Gene_Symbol=- Putative uncharacterized protein	9606	2.32703018188477	0.0282653793692589	2.00868916511536	1.39725601673126	0.305209457874298	2.20424056053162	1.60602378845215	0.121829979121685	1.95751714706421
51	16.87	16.87	33.2535892724991	IPI:IPI00553177.1	Gene_Symbol=SERPINA1 Isoform 1 of Alpha-1-antitrypsin precursor	9606	5.55106735229492	1.62587991781038E-06	1.61766123771667	2.74675512313843	0.000100919547548983	1.50887632369995	2.20589518547058	0.000977949821390212	1.5110912322998
52	16.63	16.63	54.7738671302795	IPI:IPI00844536.2	Gene_Symbol=RBP4 Uncharacterized protein RBP4	9606	0.975594818592072	0.827853918075562	1.25894033908844	0.988869488239288	0.920877814292908	1.25664329528809	0.905602037906647	0.379252403974533	1.2552033662796
52	0	16.63	54.7738671302795	IPI:IPI00480192.1	Gene_Symbol=RBP4 Retinol binding protein 4, plasma	9606
52	0	16.62	49.2537319660187	IPI:IPI00022420.3	Gene_Symbol=RBP4 Plasma retinol-binding protein precursor	9606
53	16.4	16.48	27.1662771701813	IPI:IPI00328609.3	Gene_Symbol=SERPINA4 Kallistatin precursor	9606	0.722537934780121	0.0146808847784996	1.28648316860199	0.95725953578949	0.642446041107178	1.21451544761658	0.826745927333832	0.115671329200268	1.27357256412506
54	16.28	16.9	26.7942577600479	IPI:IPI00022434.4	Gene_Symbol=ALB Uncharacterized protein ALB	9606	2.57835912704468	3.51017024513567E-06	1.30546092987061	0.884224712848663	0.496734589338303	1.46598744392395	0.772101402282715	0.13105808198452	1.41754007339478
54	0	16.89	26.1083751916885	IPI:IPI00745872.2	Gene_Symbol=ALB Isoform 1 of Serum albumin precursor	9606
55	15.7	15.7	31.3432842493057	IPI:IPI00022429.3	Gene_Symbol=ORM1 Alpha-1-acid glycoprotein 1 precursor	9606	6.80395221710205	0.00275374040938914	2.95357728004456	4.3988790512085	0.0102419499307871	2.84633684158325	1.64870715141296	0.127604857087135	1.95518684387207
56	15.1	15.1	29.5138895511627	IPI:IPI00163207.1	Gene_Symbol=PGLYRP2 Isoform 1 of N-acetylmuramoyl-L-alanine amidase precursor	9606	0.54849636554718	0.00182220817077905	1.38269972801208	0.531966209411621	0.000145220459671691	1.28643596172333	0.735479354858398	0.176022499799728	1.59293401241302
56	0	15.1	25.552049279213	IPI:IPI00394992.1	Gene_Symbol=PGLYRP2 Isoform 2 of N-acetylmuramoyl-L-alanine amidase precursor	9606
57	14.97	14.97	27.7685940265656	IPI:IPI00020996.3	Gene_Symbol=IGFALS Insulin-like growth factor-binding protein complex acid labile chain precursor	9606	0.44127568602562	0.000568496179766953	1.42799174785614	0.541455984115601	0.000366248859791085	1.2853022813797	0.585837662220001	0.000121998113172594	1.2072240114212
58	14.57	14.66	30.3462326526642	IPI:IPI00879231.1	Gene_Symbol=SERPINF2 Alpha-2-antiplasmin precursor	9606	0.804529786109924	0.187631040811539	1.3915923833847	0.860066473484039	0.155603066086769	1.2355968952179	0.643901228904724	7.63711068429984E-05	1.21500408649445
58	0	14.66	30.1010102033615	IPI:IPI00029863.4	Gene_Symbol=SERPINF2 SERPINF2 protein	9606
59	14.51	14.56	39.6449714899063	IPI:IPI00020986.2	Gene_Symbol=LUM Lumican precursor	9606	0.747317492961884	0.0821414813399315	1.40044891834259	0.888451099395752	0.237640246748924	1.23552107810974	1.21753323078156	0.120555102825165	1.29648971557617
60	14.39	33.77	17.6788121461868	IPI:IPI00025426.2	Gene_Symbol=PZP Pregnancy zone protein precursor	9606	0.78800231218338	0.282116740942001	1.60171043872833	0.823412954807281	0.446034520864487	1.73590552806854	0.764632403850555	0.304392725229263	1.75752925872803
61	14.39	14.39	24.552845954895	IPI:IPI00019581.1	Gene_Symbol=F12 Coagulation factor XII precursor	9606	0.605201244354248	0.00306259980425239	1.34465432167053	0.565886437892914	0.000195373984752223	1.27126777172089	0.672447323799133	0.000253628968494013	1.18799734115601
62	14.16	14.25	18.9655169844627	IPI:IPI00654888.4	Gene_Symbol=KLKB1 Plasma kallikrein precursor	9606	0.635606706142426	0.0465807802975178	1.56047809123993	0.732449054718018	0.121800981462002	1.50497663021088	0.68523508310318	0.00422274181619287	1.2605687379837
63	13.24	29.36	39.5698934793472	IPI:IPI00784807.1	Gene_Symbol=- Putative uncharacterized protein	9606	2.15896558761597	0.00220637628808618	1.47285461425781	1.21663069725037	0.442279845476151	1.7673556804657	1.36922764778137	0.208517253398895	1.71003401279449
63	0	27.17	36.6906464099884	IPI:IPI00399007.5	Gene_Symbol=IGHG2 Putative uncharacterized protein DKFZp686I04196 (Fragment)	9606
63	0	24.96	31.7021280527115	IPI:IPI00784942.1	Gene_Symbol=- Putative uncharacterized protein DKFZp686E23209	9606
64	13.09	13.09	26.0765552520752	IPI:IPI00006114.4	Gene_Symbol=SERPINF1 Pigment epithelium-derived factor precursor	9606	0.900301873683929	0.389293730258942	1.2942214012146	1.13002038002014	0.414025545120239	1.3729008436203	0.999090731143951	0.992554008960724	1.2330230474472
65	12.1	14.1	21.9277113676071	IPI:IPI00292946.1	Gene_Symbol=SERPINA7 Thyroxine-binding globulin precursor	9606	0.811323702335358	0.103485606610775	1.29592490196228	0.733417570590973	0.158387497067451	1.5697683095932	0.917780518531799	0.500554084777832	1.3114275932312
66	11.27	11.29	25.2840906381607	IPI:IPI00022426.1	Gene_Symbol=AMBP AMBP protein precursor	9606	0.785244464874268	0.0234437305480242	1.22705221176147	0.891113936901093	0.168286547064781	1.18454432487488	0.878096222877502	0.139667883515358	1.19400441646576
67	11.01	11.01	44.5544540882111	IPI:IPI00011261.2	Gene_Symbol=C8G Complement component C8 gamma chain precursor	9606	0.84814453125	0.41734591126442	1.57144749164581	0.922423303127289	0.640191078186035	1.47848927974701	1.05132794380188	0.814747989177704	1.61066102981567
67	0	9.01	45.731708407402	IPI:IPI00513935.1	Gene_Symbol=C8G Complement component 8, gamma polypeptide	9606
68	11	11	14.5728647708893	IPI:IPI00021727.1	Gene_Symbol=C4BPA C4b-binding protein alpha chain precursor	9606	1.11872589588165	0.568962633609772	1.57732582092285	1.25661540031433	0.263533473014832	1.5732741355896	1.07867991924286	0.565242648124695	1.35612666606903
69	10.35	10.35	45.7746475934982	IPI:IPI00410714.5	Gene_Symbol=HBA2;HBA1 Hemoglobin subunit alpha	9606	1.89700067043304	0.00191084819380194	1.3847883939743	1.66721665859222	0.0110127264633775	1.43077075481415	0.941201865673065	0.675731003284454	1.37981808185577
69	0	8.65	42.9577469825745	IPI:IPI00853068.1	Gene_Symbol=HBA2;HBA1 Alpha 2 globin variant (Fragment)	9606
70	10.14	10.14	37.4531835317612	IPI:IPI00021841.1	Gene_Symbol=APOA1 Apolipoprotein A-I precursor	9606	0.7765132188797	0.0113348150625825	1.19768798351288	0.662010073661804	0.00120751128997654	1.22236251831055	0.466421157121658	0.0121782319620252	1.73615944385529
70	0	8.99	36.3265305757523	IPI:IPI00853525.1	Gene_Symbol=APOA1 Apolipoprotein A1	9606
71	10.02	10.02	27.2251307964325	IPI:IPI00743766.2	Gene_Symbol=FETUB Fetuin-B precursor	9606	0.588029325008392	0.087568499147892	1.90428972244263	0.799170076847076	0.233135595917702	1.52969205379486	0.699141979217529	0.0541988089680672	1.44400668144226
71	0	8.02	26.9565224647522	IPI:IPI00552199.3	Gene_Symbol=FETUB GUGU beta form	9606
72	9.7	9.7	55.7823121547699	IPI:IPI00654755.3	Gene_Symbol=HBB Hemoglobin subunit beta	9606	2.28937888145447	0.000799631117843091	1.46094477176666	1.57088887691498	0.0396446213126183	1.52956664562225	0.930229067802429	0.675317227840424	1.45930790901184
73	9.42	9.42	8.0442801117897	IPI:IPI00218460.6	Gene_Symbol=ATRN Isoform 3 of Attractin precursor	9606	0.813209056854248	0.153281539678574	1.37155199050903	0.841173827648163	0.447103321552277	1.71466040611267	0.930655121803284	0.434386730194092	1.25841176509857
73	0	9.42	7.70440250635147	IPI:IPI00162735.3	Gene_Symbol=ATRN Isoform 2 of Attractin precursor	9606
73	0	9.42	6.85794278979301	IPI:IPI00027235.1	Gene_Symbol=ATRN Isoform 1 of Attractin precursor	9606
74	8.42	8.42	16.7848706245422	IPI:IPI00329775.7	Gene_Symbol=CPB2 Isoform 1 of Carboxypeptidase B2 precursor	9606	0.851151406764984	0.55889368057251	1.93888473510742	1.05585849285126	0.875740170478821	2.33784818649292	0.713569223880768	0.113000310957432	1.57147967815399
75	7.7	8.12	11.8721462786198	IPI:IPI00872573.1	Gene_Symbol=C1RL 48 kDa protein	9606	0.848428249359131	0.337311178445816	1.48940098285675	0.988689124584198	0.869787216186523	1.18472695350647	0.945927739143372	0.602101624011993	1.29304242134094
75	0	8.12	11.8721462786198	IPI:IPI00795055.1	Gene_Symbol=C1RL CDNA FLJ14022 fis, clone HEMBA1003538, weakly similar to COMPLEMENT C1R COMPONENT	9606
75	0	8.12	10.6776177883148	IPI:IPI00009793.3	Gene_Symbol=C1RL Complement C1r-like protein	9606
76	7.7	7.7	22.9437232017517	IPI:IPI00643948.2	Gene_Symbol=C1QB Complement component 1, q subcomponent, B chain	9606	0.898652255535126	0.596886098384857	1.5643527507782	0.788930952548981	0.237198457121849	1.5430908203125	1.12829995155334	0.32718825340271	1.31131732463837
76	0	7.7	20.9486171603203	IPI:IPI00477992.1	Gene_Symbol=C1QB complement component 1, q subcomponent, B chain precursor	9606
77	7.3	7.72	22.672064602375	IPI:IPI00011694.1	Gene_Symbol=PRSS1 Trypsin-1 precursor	9606	1.06085991859436	0.421814382076263	1.2013373374939	1.18277204036713	0.048433780670166	1.18053770065308	1.07402420043945	0.515670001506805	1.32094097137451
78	7.3	7.3	27.9461264610291	IPI:IPI00556155.2	Gene_Symbol=IGFBP3 insulin-like growth factor binding protein 3 isoform a precursor	9606	0.529755651950836	0.0482575669884682	1.87270188331604	0.582589983940125	0.105013683438301	2.05060482025146	0.424990028142929	0.0164858493953943	1.81804084777832
78	0	7.3	28.5223364830017	IPI:IPI00018305.4	Gene_Symbol=IGFBP3 Insulin-like growth factor-binding protein 3 precursor	9606
78	0	7.3	31.4516127109528	IPI:IPI00855835.1	Gene_Symbol=- Insulin-like growth factor binding protein 3 isoform b	9606
78	0	6.44	18.7725633382797	IPI:IPI00444386.3	Gene_Symbol=IGFBP3 CDNA FLJ45630 fis, clone CHONS2001287, moderately similar to INSULIN- LIKE GROWTH FACTOR BINDING PROTEIN 3	9606
79	7.3	7.3	17.0028820633888	IPI:IPI00022417.4	Gene_Symbol=LRG1 Leucine-rich alpha-2-glycoprotein precursor	9606	1.96320855617523	0.223757594823837	4.07124423980713	1.46163630485535	0.445150434970856	3.96490979194641	1.40357136726379	0.448204547166824	3.45426535606384
80	7.21	7.21	22.2453221678734	IPI:IPI00032311.4	Gene_Symbol=LBP Lipopolysaccharide-binding protein precursor	9606	1.58627557754517	0.144246160984039	2.02776145935059	1.80337607860565	0.00121916038915515	1.25921380519867	1.64035248756409	0.0229924879968166	1.48130965232849
81	6.97	6.99	18.75	IPI:IPI00873445.1	Gene_Symbol=PROS1 80 kDa protein	9606	1.20500123500824	0.266065061092377	1.44039356708527	1.20893120765686	0.0987963527441025	1.26595020294189	1.22126293182373	0.100132837891579	1.2835578918457
81	0	6.99	14.4970417022705	IPI:IPI00294004.1	Gene_Symbol=PROS1 Vitamin K-dependent protein S precursor	9606
81	0	6.93	16.8807342648506	IPI:IPI00878131.1	Gene_Symbol=PROS1 PS24	9606
82	6.53	7.42	12.8571435809135	IPI:IPI00746623.2	Gene_Symbol=HABP2 Hyaluronan-binding protein 2 precursor	9606	1	1	1.7913464307785	1.10193228721619	0.675641298294067	1.71660387516022	0.995505630970001	0.986654460430145	1.88185620307922
83	6.48	12.18	25.8706480264664	IPI:IPI00020091.1	Gene_Symbol=ORM2 Alpha-1-acid glycoprotein 2 precursor	9606	5.17964506149292	0.000157410133397207	1.76575291156769	4.03433799743652	0.000104066231870092	1.57512021064758	1.54613661766052	0.0012214258313179	1.22854948043823
84	6.45	7.75	4.5535396784544	IPI:IPI00788786.1	Gene_Symbol=VWF 309 kDa protein	9606	1.07807970046997	0.533820509910584	1.33566391468048	1.20356285572052	0.42879930138588	1.73941791057587	1.17363512516022	0.539396345615387	1.8686546087265
84	0	7.75	4.15926054120064	IPI:IPI00023014.1	Gene_Symbol=VWF von Willebrand factor precursor	9606
85	6.31	6.31	18.6948850750923	IPI:IPI00645849.1	Gene_Symbol=ECM1 Extracellular matrix protein 1	9606	0.601527035236359	0.0237423703074455	1.4619642496109	0.730613529682159	0.294119030237198	2.19757914543152	0.883062541484833	0.646089375019073	2.17727422714233
85	0	6.31	15.3703704476357	IPI:IPI00003351.2	Gene_Symbol=ECM1 Extracellular matrix protein 1 precursor	9606
86	6.12	6.12	19.4366201758385	IPI:IPI00218732.3	Gene_Symbol=PON1 Serum paraoxonase/arylesterase 1	9606	0.604062259197235	0.0592422336339951	1.70388650894165	0.528640031814575	0.0107714887708426	1.51306402683258	0.511129081249237	0.0178245101124048	1.64390027523041
87	6.04	15.78	42.3076927661896	IPI:IPI00719373.1	Gene_Symbol=IGL@ IGL@ protein	9606	1.90573728084564	0.0118904104456306	1.59739875793457	1.066251039505	0.736191689968109	1.51066493988037	1.4011424779892	0.318033754825592	2.04434037208557
88	6.01	6.01	21.6326534748077	IPI:IPI00022394.2	Gene_Symbol=C1QC Complement C1q subcomponent subunit C precursor	9606	0.684881150722504	0.0120007209479809	1.31390011310577	0.73190701007843	0.0567510426044464	1.38149356842041	1.11626493930817	0.376407295465469	1.30653953552246
89	6	6	7.59930908679962	IPI:IPI00744685.2	Gene_Symbol=BTD Uncharacterized protein BTD (Fragment)	9606	0.76157146692276	0.13521409034729	1.6180305480957	0.833752393722534	0.124106027185917	1.35628628730774	0.780546724796295	0.00815366581082344	1.10170722007751
89	0	6	8.10313075780869	IPI:IPI00218413.2	Gene_Symbol=BTD biotinidase precursor	9606
90	6	6	20.4918026924133	IPI:IPI00020019.1	Gene_Symbol=ADIPOQ Adiponectin precursor	9606	1.23811066150665	0.446953505277634	2.0213942527771	1.76153767108917	0.00167454278562218	1.26793694496155	1.01286780834198	0.950309574604034	1.65171253681183
91	5.15	28.61	37.3134315013886	IPI:IPI00448938.1	Gene_Symbol=IGHG1 IGHG1 protein	9606	2.86795258522034			1.28643095493317			2.1115882396698
91	0	26.89	35.9073370695114	IPI:IPI00418153.1	Gene_Symbol=IGHM Putative uncharacterized protein DKFZp686I15212	9606
91	0	3.15	9.4488188624382	IPI:IPI00827627.1	Gene_Symbol=- Vh1-D-J3-region (Fragment)	9606
92	4.66	4.66	24.3750005960464	IPI:IPI00792115.1	Gene_Symbol=CLEC3B Putative uncharacterized protein DKFZp686H17246	9606	0.424906432628632	0.0109821166843176	1.69933223724365	0.495781719684601	0.0492436364293098	2.00924444198608	0.741163492202759	0.0269774999469519	1.27596127986908
92	0	4.66	19.3069308996201	IPI:IPI00009028.1	Gene_Symbol=CLEC3B Tetranectin precursor	9606
92	0	4	21.875	IPI:IPI00791350.1	Gene_Symbol=CLEC3B 11 kDa protein	9606
93	4.42	4.42	8.45238119363785	IPI:IPI00299503.2	Gene_Symbol=GPLD1 Isoform 1 of Phosphatidylinositol-glycan-specific phospholipase D precursor	9606	0.890173733234406	0.675468921661377	2.22804999351501	0.968963027000427	0.840915739536285	1.5820597410202	0.695834875106812	0.396209955215454	3.21734023094177
94	4.34	10.92	27.2727280855179	IPI:IPI00011264.1	Gene_Symbol=CFHR1 Complement factor H-related protein 1 precursor	9606	0.961197316646576	0.804238736629486	1.59256982803345	1.08970594406128	0.589665353298187	1.57480263710022	0.857649683952332	0.432614028453827	1.71685338020325
94	0	8.43	21.8181818723679	IPI:IPI00167093.4	Gene_Symbol=CFHR1 complement factor H-related 1	9606
94	0	8.36	22.8782281279564	IPI:IPI00883722.1	Gene_Symbol=CFHR1 FHR-1; complement Factor H-related protein 1	9606
94	0	6.35	21.3991776108742	IPI:IPI00218949.1	Gene_Symbol=CFHR2 Isoform Short of Complement factor H-related protein 2 precursor	9606
94	0	6.35	19.2592591047287	IPI:IPI00006154.1	Gene_Symbol=CFHR2 Isoform Long of Complement factor H-related protein 2 precursor	9606
95	4.11	5.86	55.1724135875702	IPI:IPI00829956.1	Gene_Symbol=- Rheumatoid factor C6 light chain (Fragment)	9606	2.81577205657959			2.84446001052856			1.96975350379944
95	0	5.84	50	IPI:IPI00829912.1	Gene_Symbol=IGKV1-5 Ig kappa chain V-I region HK102 precursor	9606
95	0	5.7	42.5925940275192	IPI:IPI00387026.1	Gene_Symbol=- Ig kappa chain V-I region EU	9606
96	4.11	4.16	13.4490236639977	IPI:IPI00296176.2	Gene_Symbol=F9 Coagulation factor IX precursor	9606	0.956102609634399	0.761189699172974	1.74262893199921	0.92836195230484	0.688308894634247	1.99268841743469	1.08917677402496	0.656048655509949	2.03309798240662
97	4.07	4.12	12.0087333023548	IPI:IPI00010295.1	Gene_Symbol=CPN1 Carboxypeptidase N catalytic chain precursor	9606	1.0801295042038	0.650245487689972	1.54853355884552	1.2761458158493	0.0772188827395439	1.33134484291077	1.07610690593719	0.669116199016571	1.55616164207458
98	4.05	4.05	19.4444447755814	IPI:IPI00219583.1	Gene_Symbol=SHBG Isoform 2 of Sex hormone-binding globulin precursor	9606	0.541371762752533	0.0115143628790975	1.33084809780121	0.475175142288208	0.0582468584179878	2.24448561668396	0.653433620929718	0.0832188799977303	1.75774145126343
98	0	4.05	13.9303475618362	IPI:IPI00023019.1	Gene_Symbol=SHBG Isoform 1 of Sex hormone-binding globulin precursor	9606
99	4.04	4.04	26.0869562625885	IPI:IPI00827560.1	Gene_Symbol=- HRV Fab N27-VL (Fragment)	9606	1.76650285720825	0.0113369505852461	1.30074381828308	1.29737663269043	0.190374344587326	1.77583968639374	1.31916582584381	0.184352472424507	1.81815803050995
99	0	16.5	41.2765949964523	IPI:IPI00430820.1	Gene_Symbol=IGKV1-5 IGKV1-5 protein	9606
99	0	8.21	34.033614397049	IPI:IPI00879329.1	Gene_Symbol=IGKV3-20 Anti-(ED-B) scFV (Fragment)	9606
99	0	4.02	27.2727280855179	IPI:IPI00827637.1	Gene_Symbol=- K light chain variable region (Fragment)	9606
99	0	4.02	26.5486717224121	IPI:IPI00827510.1	Gene_Symbol=- HRV Fab 026-VL (Fragment)	9606
99	0	4.02	27.522936463356	IPI:IPI00387118.1	Gene_Symbol=- Ig kappa chain V-III region WOL	9606
99	0	4.02	27.522936463356	IPI:IPI00387115.1	Gene_Symbol=- Ig kappa chain V-III region SIE	9606
99	0	4.02	23.2558146119118	IPI:IPI00384576.1	Gene_Symbol=- Ig kappa chain V-III region HIC precursor	9606
99	0	4.02	23.2558146119118	IPI:IPI00030205.3	Gene_Symbol=IGKV3-20 Ig kappa chain V-III region HAH precursor	9606
99	0	2.04	12.8440365195274	IPI:IPI00827826.1	Gene_Symbol=- Cold agglutinin FS-2 L-chain (Fragment)	9606
100	4.02	5.7	7.94078037142754	IPI:IPI00022937.4	Gene_Symbol=F5 Coagulation factor V	9606	1.30489468574524	0.605778396129608	6.60378885269165	1.46704411506653	0.640243709087372	2163.99365234375	1.13320291042328	0.738464653491974	4.07211399078369
100	0	5.7	7.46402889490128	IPI:IPI00478809.3	Gene_Symbol=F5 Coagulation factor V precursor	9606
101	4.01	4.03	38.6554628610611	IPI:IPI00854743.1	Gene_Symbol=- Uncharacterized protein ENSP00000375034	9606	2.90777230262756	0.0187614671885967	2.07609343528748	1.80575108528137	0.0553567484021187	1.85192131996155	1.98134887218475	0.0660847723484039	2.15610861778259
102	4.01	4.01	5.79494796693325	IPI:IPI00395488.2	Gene_Symbol=VASN Vasorin precursor	9606	0.621748864650726	0.0749699249863625	2.04290103912354	0.921130359172821	0.705123066902161	8.08551025390625	0.923013508319855	0.762236058712006	13.4305429458618
103	4	141.24	50.1146793365479	IPI:IPI00654875.1	Gene_Symbol=C4B Complement C4-B precursor	9606	1.52925443649292	0.0174973700195551	1.36759614944458	1.69994688034058	0.0628096088767052	1.77195513248444	1.79085826873779	0.0232163872569799	1.59021544456482
103	0	141.24	50.1146793365479	IPI:IPI00032258.4	Gene_Symbol=C4A;C4B Complement C4-A precursor	9606
103	0	145.51	50.745415687561	IPI:IPI00643525.1	Gene_Symbol=C4A Complement component 4A	9606
104	4	26.67	32.5626194477081	IPI:IPI00784894.1	Gene_Symbol=- Putative uncharacterized protein	9606	1.25243723392487			0.85537725687027			2.77852511405945
104	0.33	6.66	29.9180328845978	IPI:IPI00470652.1	Gene_Symbol=- Single-chain Fv (Fragment)	9606
104	0.3	4.86	28.2051295042038	IPI:IPI00829701.1	Gene_Symbol=- Uncharacterized protein ENSP00000375014	9606
104	0.3	4.86	23.9316239953041	IPI:IPI00830130.1	Gene_Symbol=- Rheumatoid factor RF-ET7	9606
104	0.05	23.4	29.5585423707962	IPI:IPI00472345.1	Gene_Symbol=IGHG3 IGHG3 protein	9606
104	0.01	28.41	38.1249994039536	IPI:IPI00761159.1	Gene_Symbol=IGHM IGHM protein	9606
104	0	26.89	35.9073370695114	IPI:IPI00418153.1	Gene_Symbol=IGHM Putative uncharacterized protein DKFZp686I15212	9606
104	0	23.51	34.7533643245697	IPI:IPI00829850.1	Gene_Symbol=IGHG3 Protein	9606
104	0	23.51	39.4812673330307	IPI:IPI00829940.1	Gene_Symbol=IGHG3 Uncharacterized protein IGHG3 (Fragment)	9606
104	0	23.51	39.2265200614929	IPI:IPI00829716.1	Gene_Symbol=IGHG3 Uncharacterized protein IGHG3 (Fragment)	9606
104	0	23.51	38.992041349411	IPI:IPI00827754.2	Gene_Symbol=IGHG3 C gamma 3	9606
104	0	23.35	33.2023561000824	IPI:IPI00168728.1	Gene_Symbol=IGHM FLJ00385 protein (Fragment)	9606
104	0	19.51	38.1355941295624	IPI:IPI00830033.1	Gene_Symbol=IGHM Full-length cDNA clone CS0DI019YF20 of Placenta of Homo sapiens (Fragment)	9606
104	0	19.22	21.2500005960464	IPI:IPI00785067.1	Gene_Symbol=IGH@ IGH@ protein	9606
104	0	13.22	18.4000000357628	IPI:IPI00423461.3	Gene_Symbol=IGHA2 Putative uncharacterized protein DKFZp686C02220 (Fragment)	9606
104	0	4.6	23.9316239953041	IPI:IPI00739205.3	Gene_Symbol=LOC652102 Ig heavy chain V-I region HG3 precursor	9606
104	0	4.59	20.0000002980232	IPI:IPI00419517.1	Gene_Symbol=IGHV1-69 IGHV1-69 protein	9606
104	0	3.43	32.7044039964676	IPI:IPI00382682.1	Gene_Symbol=- Putative matrix cell adhesion molecule-3	9606
104	0	3.15	22.2222223877907	IPI:IPI00854745.1	Gene_Symbol=- Uncharacterized protein ENSP00000375019	9606
104	0	3.15	13.3333340287209	IPI:IPI00399379.3	Gene_Symbol=- Uncharacterized protein ENSP00000303034	9606
104	0	3.15	16.7999997735024	IPI:IPI00386140.1	Gene_Symbol=- Ig heavy chain V-I region Mot	9606
104	0	3.15	13.6752143502235	IPI:IPI00382455.1	Gene_Symbol=- Ig heavy chain V-I region EU	9606
104	0	3.15	10.2564096450806	IPI:IPI00854589.1	Gene_Symbol=- Uncharacterized protein ENSP00000375004	9606
104	0	3.15	7.99999982118607	IPI:IPI00383629.1	Gene_Symbol=- IgG VH protein precursor (Fragment)	9606
104	0	3.15	23.0769231915474	IPI:IPI00382678.1	Gene_Symbol=- Putative uncharacterized protein	9606
104	0	3.15	9.67741906642914	IPI:IPI00382472.1	Gene_Symbol=- Ig heavy chain V-I region SIE	9606
105	4	4.04	17.5438597798347	IPI:IPI00387120.1	Gene_Symbol=- Ig kappa chain V-IV region Len	9606	2.13763189315796	0.082654632627964	2.72674894332886	1.39327299594879	0.35572737455368	3.313143491745	1.56101846694946	0.258302271366119	3.40545439720154
105	0	4.02	14.9253726005554	IPI:IPI00386133.1	Gene_Symbol=- Ig kappa chain V-IV region B17 precursor	9606
105	0	4.02	15.0375932455063	IPI:IPI00386132.1	Gene_Symbol=- Ig kappa chain V-IV region JI precursor	9606
105	0	4	8.33333358168602	IPI:IPI00026197.7	Gene_Symbol=IGKV4-1 Similar to Ig kappa chain V-IV region precursor	9606
105	0	2	20.7692310214043	IPI:IPI00385143.1	Gene_Symbol=- Microfibrillar protein 2 (Fragment)	9606
106	4	4.02	31.4814805984497	IPI:IPI00827485.1	Gene_Symbol=- BRE (Fragment)	9606	2.14020466804504	0.0499013178050518	2.13860082626343	1.40166819095612	0.426498562097549	4.33866310119629	1.8909285068512	0.0441022627055645	1.81406819820404
106	0	18.2	52.1186411380768	IPI:IPI00472961.2	Gene_Symbol=IGKC IGKC protein	9606
106	0	18.19	57.2033882141113	IPI:IPI00784661.1	Gene_Symbol=- Putative uncharacterized protein	9606
106	0	16.48	36.0544204711914	IPI:IPI00807459.1	Gene_Symbol=IGKC IGKC protein	9606
106	0	4	44.4444447755814	IPI:IPI00387101.1	Gene_Symbol=- Ig kappa chain V-I region Scw	9606
106	0	3.84	37.0370358228683	IPI:IPI00387096.1	Gene_Symbol=- Ig kappa chain V-I region Kue	9606
106	0	3.74	44.4444447755814	IPI:IPI00398220.1	Gene_Symbol=- Myosin-reactive immunoglobulin light chain variable region (Fragment)	9606
106	0	3.74	26.8518507480621	IPI:IPI00829980.2	Gene_Symbol=- Myosin-reactive immunoglobulin light chain variable region (Fragment)	9606
106	0	3.72	40.1869148015976	IPI:IPI00384398.1	Gene_Symbol=- Myosin-reactive immunoglobulin light chain variable region (Fragment)	9606
106	0	3.72	45.762711763382	IPI:IPI00830122.1	Gene_Symbol=- A30	9606
106	0	3.72	33.8983058929443	IPI:IPI00829804.1	Gene_Symbol=- 13 kDa protein	9606
106	0	3.72	29.6610176563263	IPI:IPI00829699.1	Gene_Symbol=- V(k)3 sequence of NG9 gene from fetal liver DNA precursor	9606
106	0	3.72	29.9145311117172	IPI:IPI00743963.1	Gene_Symbol=IGKC Ig kappa chain V-I region HK101 precursor (Fragment)	9606
106	0	3.72	26.8518507480621	IPI:IPI00387094.1	Gene_Symbol=- Ig kappa chain V-I region Hau	9606
106	0	3.7	35.1851850748062	IPI:IPI00003469.1	Gene_Symbol=- Ig kappa chain V-I region WEA	9606
106	0	3.7	20.3389823436737	IPI:IPI00854582.1	Gene_Symbol=- Uncharacterized protein ENSP00000374793	9606
106	0	3.7	22.2222223877907	IPI:IPI00385614.1	Gene_Symbol=- Ig kappa chain V-I region WAT	9606
106	0	3.7	18.604651093483	IPI:IPI00385556.1	Gene_Symbol=- Ig kappa chain V-I region Daudi precursor	9606
106	0	3.7	18.604651093483	IPI:IPI00024134.1	Gene_Symbol=IGKC Ig kappa chain V-I region Walker precursor	9606
106	0	2.04	21.2962970137596	IPI:IPI00387022.1	Gene_Symbol=- Ig kappa chain V-I region AG	9606
106	0	2.02	21.2962970137596	IPI:IPI00387027.1	Gene_Symbol=- Ig kappa chain V-I region Gal	9606
106	0	2	16.666667163372	IPI:IPI00387100.1	Gene_Symbol=- Ig kappa chain V-I region Roy	9606
106	0	2	16.666667163372	IPI:IPI00387099.1	Gene_Symbol=- Ig kappa chain V-I region Rei	9606
106	0	2	15.5172407627106	IPI:IPI00382577.1	Gene_Symbol=- Kappa 1 light chain variable region (Fragment)	9606
106	0	2	15.2542367577553	IPI:IPI00003111.6	Gene_Symbol=LOC652694 Ig kappa chain V-I region AU	9606
107	4	4	7.9658605158329	IPI:IPI00296534.1	Gene_Symbol=FBLN1 Isoform D of Fibulin-1 precursor	9606	0.835385739803314	0.624634921550751	3.86258220672607	0.770238101482391	0.448986798524857	3.32996487617493	0.969365179538727	0.907363176345825	2.76641082763672
107	0	4	5.83214797079563	IPI:IPI00218803.2	Gene_Symbol=FBLN1 Isoform B of Fibulin-1 precursor	9606
107	0	2	4.82529103755951	IPI:IPI00413623.2	Gene_Symbol=FBLN1 fibulin 1 isoform B precursor	9606
107	0	2	5.12367486953735	IPI:IPI00333852.1	Gene_Symbol=FBLN1 Isoform A of Fibulin-1 precursor	9606
107	0	2	4.24597375094891	IPI:IPI00296537.3	Gene_Symbol=FBLN1 Isoform C of Fibulin-1 precursor	9606
108	4	4	5.03816790878773	IPI:IPI00029193.1	Gene_Symbol=HGFAC Hepatocyte growth factor activator precursor	9606	1.28267848491669	0.366608768701553	7.7972674369812	1.99951004981995	0.31383615732193	113.253593444824	2.11215472221375	0.275885343551636	81.1068496704102
109	3.95	3.95	16.8807342648506	IPI:IPI00738433.1	Gene_Symbol=CPN2 similar to Carboxypeptidase N subunit 2 precursor	9606	0.90787410736084	0.744658052921295	2.0581362247467	0.862612247467041	0.804569065570831	4.29019641876221	0.913560569286346	0.625301420688629	1.5636830329895
109	0	3.95	16.8807342648506	IPI:IPI00479116.1	Gene_Symbol=CPN2 Carboxypeptidase N subunit 2 precursor	9606
110	3.86	3.86	22.8187918663025	IPI:IPI00166729.4	Gene_Symbol=AZGP1 alpha-2-glycoprotein 1, zinc	9606	2.50567770004272	0.197255745530128	7.97407054901123	2.10310506820679	0.175339162349701	4.71839237213135	0.995947778224945	0.992233395576477	4.90813446044922
110	0	2.01	23.8095238804817	IPI:IPI00871596.1	Gene_Symbol=AZGP1 Uncharacterized protein AZGP1 (Fragment)	9606
110	0	2	5.02512566745281	IPI:IPI00871622.1	Gene_Symbol=- Uncharacterized protein ENSP00000381161	9606
111	3.73	19.49	50.9652495384216	IPI:IPI00844156.2	Gene_Symbol=SERPINC1 SERPINC1 protein	9606	0.86170494556427	0.381766021251678	1.42932188510895	0.990864813327789	0.952024757862091	1.38473379611969	0.98772144317627	0.925801873207092	1.32719492912292
112	3.7	3.7	19.8347106575966	IPI:IPI00884433.1	Gene_Symbol=- 13 kDa protein	9606	1.45458877086639	0.0724522173404694	1.72325766086578	0.884162306785584	0.627448379993439	10.5987415313721	1.05597448348999	0.139682024717331	1.16686642169952
112	0	3.7	19.8347106575966	IPI:IPI00743194.2	Gene_Symbol=- Kappa light chain variable region (Fragment)	9606
112	0	16.56	51.4644324779511	IPI:IPI00550731.2	Gene_Symbol=- Putative uncharacterized protein	9606
112	0	16.5	50.8333325386047	IPI:IPI00419424.3	Gene_Symbol=IGKV1-5 IGKV1-5 protein	9606
112	0	16.5	49.7716903686523	IPI:IPI00430808.2	Gene_Symbol=IGKC Immunoblobulin light chain (Fragment)	9606
112	0	16.32	47.2803354263306	IPI:IPI00440577.3	Gene_Symbol=IGKV2-24 IGKV2-24 protein	9606
112	0	12.58	43.9330548048019	IPI:IPI00854806.1	Gene_Symbol=IGKV1-5 IGKV1-5 protein	9606
112	0	3.7	16.5289252996445	IPI:IPI00829600.1	Gene_Symbol=- Uncharacterized protein ENSP00000374803	9606
112	0	2.09	35.0877195596695	IPI:IPI00384397.1	Gene_Symbol=- Myosin-reactive immunoglobulin light chain variable region (Fragment)	9606
112	0	2.06	22.3140493035316	IPI:IPI00829663.1	Gene_Symbol=- Uncharacterized protein ENSP00000374801	9606
112	0	2.06	14.7826090455055	IPI:IPI00387107.3	Gene_Symbol=IGKV2-40 Ig kappa chain V-II region Cum	9606
112	0	2.05	19.4690272212029	IPI:IPI00827773.1	Gene_Symbol=- Cold agglutinin FS-1 L-chain (Fragment)	9606
112	0	2.05	19.4690272212029	IPI:IPI00736885.1	Gene_Symbol=LOC440786 Ig kappa chain V-II region TEW	9606
112	0	2.04	15.2542367577553	IPI:IPI00827829.1	Gene_Symbol=- HRV Fab N8-VL (Fragment)	9606
112	0	2.03	18.8034191727638	IPI:IPI00743389.1	Gene_Symbol=IGKV1-5 Ig kappa chain V-II region GM607 precursor (Fragment)	9606
112	0	2	15.7407402992249	IPI:IPI00854709.1	Gene_Symbol=- Uncharacterized protein ENSP00000374799 (Fragment)	9606
112	0	2	14.0495866537094	IPI:IPI00829947.1	Gene_Symbol=- 13 kDa protein	9606
112	0	2	16.0377353429794	IPI:IPI00387111.5	Gene_Symbol=- Uncharacterized protein ENSP00000333154	9606
112	0	1.84	20.833332836628	IPI:IPI00829827.1	Gene_Symbol=- Uncharacterized protein ENSP00000374804	9606
113	3.53	16.24	42.4892693758011	IPI:IPI00829626.1	Gene_Symbol=IGL@ IGL@ protein	9606	1.08326959609985			1.37866222858429			1.1566995382309
113	0.49	15.55	42.9787248373032	IPI:IPI00827875.1	Gene_Symbol=- Lambda-chain precursor	9606
113	0	16.14	44.4444447755814	IPI:IPI00154742.6	Gene_Symbol=IGL@ IGL@ protein	9606
113	0	14.41	42.3728823661804	IPI:IPI00658130.1	Gene_Symbol=IGL@ IGL@ protein	9606
113	0	14.41	38.9830499887466	IPI:IPI00744476.6	Gene_Symbol=IGL@ IGL@ protein	9606
113	0	14.14	37.1794879436493	IPI:IPI00784935.1	Gene_Symbol=IGL@ IGL@ protein	9606
113	0	14.12	39.484977722168	IPI:IPI00816555.1	Gene_Symbol=IGLV2-14 IGLV2-14 protein	9606
113	0	14.12	35.7446819543839	IPI:IPI00785196.1	Gene_Symbol=- Putative uncharacterized protein	9606
113	0	14.12	35.8974367380142	IPI:IPI00718819.2	Gene_Symbol=IGLC1;IGLC3;IGLV2-14;IGLC2;IGL@ IGLV2-14 protein	9606
113	0	3.01	16.3793101906776	IPI:IPI00386839.1	Gene_Symbol=- Amyloid lambda 6 light chain variable region SAR (Fragment)	9606
113	0	2	5.16129024326801	IPI:IPI00017457.3	Gene_Symbol=IGLL3 Immunoglobulin lambda-like polypeptide 3	9606
114	3.52	3.52	10.9999999403954	IPI:IPI00021854.1	Gene_Symbol=APOA2 Apolipoprotein A-II precursor	9606	0.575228154659271	0.138676807284355	4.73618412017822	0.740037798881531	0.603902161121368	207.134353637695	0.552676737308502	0.0055085844360292	1.06736826896667
115	3.49	3.49	23.8461539149284	IPI:IPI00165972.3	Gene_Symbol=CFD Complement factor D preproprotein	9606	1.53253149986267	0.0821822434663773	1.75395882129669	1.68516802787781	0.183065995573997	2.61922311782837	2.26502633094788	0.0248973909765482	1.86252164840698
116	3.46	5.59	4.78041432797909	IPI:IPI00759542.1	Gene_Symbol=TTN Isoform 8 of Titin	9606	1.06850290298462	0.804891705513	1.77124536037445	1.16871523857117	0.644611299037933	2.06182241439819	1.21826493740082	0.509002864360809	1.88140559196472
116	0	5.59	4.7627367079258	IPI:IPI00759754.1	Gene_Symbol=TTN Isoform 1 of Titin	9606
116	0	5.59	4.74049858748913	IPI:IPI00023283.3	Gene_Symbol=TTN Isoform 2 of Titin	9606
116	0	5.56	4.69300895929337	IPI:IPI00759613.1	Gene_Symbol=TTN Isoform 5 of Titin	9606
116	0	5.19	4.86790537834167	IPI:IPI00749039.2	Gene_Symbol=TTN titin isoform N2-A	9606
116	0	5.17	4.86470311880112	IPI:IPI00759637.1	Gene_Symbol=TTN Isoform 4 of Titin	9606
116	0	5.17	4.82522696256638	IPI:IPI00179357.2	Gene_Symbol=TTN Isoform 7 of Titin	9606
116	0	4.17	5.0386305898428	IPI:IPI00375498.2	Gene_Symbol=TTN titin isoform novex-1	9606
116	0	4.17	4.98193092644215	IPI:IPI00375499.2	Gene_Symbol=TTN titin isoform novex-2	9606
116	0	4.16	4.98403012752533	IPI:IPI00455173.4	Gene_Symbol=TTN Isoform 3 of Titin	9606
116	0	2.97	4.77632358670235	IPI:IPI00412307.8	Gene_Symbol=TTN 2268 kDa protein	9606
117	3.3	3.3	12.8205135464668	IPI:IPI00884081.1	Gene_Symbol=- Uncharacterized protein ENSP00000375025	9606	2.04313349723816	0.0918944850564003	3.74192261695862	1.07949197292328	0.852361977100372	61.2772789001465	1.2536449432373	0.215758562088013	2.75250554084778
117	0	3.3	12.7118647098541	IPI:IPI00830007.1	Gene_Symbol=- Uncharacterized protein ENSP00000375023	9606
117	0	3.3	12.7118647098541	IPI:IPI00829811.1	Gene_Symbol=LOC652128 Uncharacterized protein ENSP00000375039	9606
117	0	3.3	12.7118647098541	IPI:IPI00829753.1	Gene_Symbol=- Similar to Rheumatoid factor G9 heavy chain	9606
117	0	3.3	13.1578952074051	IPI:IPI00827891.1	Gene_Symbol=- Cold agglutinin FS-2 H-chain (Fragment)	9606
117	0	3.3	12.6050427556038	IPI:IPI00815662.1	Gene_Symbol=- Rheumatoid factor G9 heavy chain (Fragment)	9606
117	0	3.3	12.9310339689255	IPI:IPI00328493.4	Gene_Symbol=- Uncharacterized protein ENSP00000375038	9606
117	0	33.35	36.1344546079636	IPI:IPI00884452.1	Gene_Symbol=IGHM IGHM protein	9606
117	0	33.35	36.013400554657	IPI:IPI00884293.1	Gene_Symbol=IGHM IGHM protein	9606
117	0	33.35	36.013400554657	IPI:IPI00884141.1	Gene_Symbol=IGHM IGHM protein	9606
117	0	33.35	36.013400554657	IPI:IPI00883614.1	Gene_Symbol=IGHM IGHM protein	9606
117	0	33.35	34.400001168251	IPI:IPI00479708.5	Gene_Symbol=IGHM IGHM protein	9606
117	0	24.03	29.0322571992874	IPI:IPI00744561.1	Gene_Symbol=IGHV3OR16-13;IGHA1 IGHA1 protein	9606
117	0	2	10.0000001490116	IPI:IPI00383953.1	Gene_Symbol=- VH4 heavy chain variable region precursor (Fragment)	9606
117	0	2	7.75862038135529	IPI:IPI00385059.1	Gene_Symbol=- Rearranged VH4-34 V gene segment (Fragment)	9606
118	3.09	3.11	7.54257887601852	IPI:IPI00847381.1	Gene_Symbol=SEPP1 selenoprotein P isoform 2	9606	0.965234935283661	0.404154509305954	1.15616607666016	0.958159744739532	0.864079415798187	2.58029580116272	0.945637702941895	0.674681484699249	1.63943433761597
118	0	3.11	8.13648328185081	IPI:IPI00029061.2	Gene_Symbol=SEPP1 Selenoprotein P precursor	9606
118	0	2.79	11.5384623408318	IPI:IPI00798100.1	Gene_Symbol=SEPP1 Protein	9606
119	2.46	2.46	12.0535716414452	IPI:IPI00022389.1	Gene_Symbol=CRP Isoform 1 of C-reactive protein precursor	9606	4.01115703582764	0.261363446712494	2170.27001953125	2.63612031936646	0.235696330666542	119.128936767578	1.22835958003998	0.0898534059524536	1.4496511220932
119	0	2.42	16.666667163372	IPI:IPI00642842.1	Gene_Symbol=CRP C-reactive protein, pentraxin-related	9606
119	0	2.42	18.6813190579414	IPI:IPI00218876.3	Gene_Symbol=CRP Isoform 2 of C-reactive protein precursor	9606
120	2.44	3.63	30.7692319154739	IPI:IPI00735451.4	Gene_Symbol=- Uncharacterized protein ENSP00000375035	9606	2.13399267196655	0.209798753261566	26.9519309997559	1.50085699558258	0.0780060216784477	1.88765454292297	1.69194900989532	0.102968417108059	2.97505283355713
121	2.33	2.33	14.6017700433731	IPI:IPI00026199.1	Gene_Symbol=GPX3 Glutathione peroxidase 3 precursor	9606	0.972710609436035	0.916382670402527	2.72722697257996	1.12567830085754	0.544886767864227	2.02334976196289	0.63319718837738	0.0923225656151772	1.90192878246307
122	2.3	2.3	19.4570139050484	IPI:IPI00844400.1	Gene_Symbol=C1QA 23 kDa protein	9606	0.791753590106964	0.0411801040172577	1.24094784259796	0.821301162242889	0.163694769144058	1.40663146972656	1.18885409832001	0.18098495900631	1.37314093112946
122	0	2.3	17.5510197877884	IPI:IPI00022392.1	Gene_Symbol=C1QA Complement C1q subcomponent subunit A precursor	9606
123	2.28	50.73	64.393937587738	IPI:IPI00847179.1	Gene_Symbol=APOA4 apolipoprotein A-IV precursor	9606	0.127250537276268	0.0560744106769562	10.1072149276733	0.0463845431804657	0.100521817803383	498.968688964844	0.0721278190612793	0.0330192260444164	5.66504621505737
124	2.24	4.87	49.5798319578171	IPI:IPI00829590.1	Gene_Symbol=- Uncharacterized protein ENSP00000375044	9606	2.27509069442749	0.0245708283036947	1.49678134918213	1.2670830488205	0.339356184005737	5.8983039855957	1.55934679508209	0.669338703155518	19392.61328125
124	0.04	31.28	46.6101706027985	IPI:IPI00876888.1	Gene_Symbol=- cDNA FLJ78387	9606
124	0.04	2.04	30.3999990224838	IPI:IPI00477804.4	Gene_Symbol=- Immunglobulin heavy chain variable region (Fragment)	9606
124	0.04	2.04	20.0000002980232	IPI:IPI00384404.4	Gene_Symbol=- Rheumatoid factor RF-ET9 (Fragment)	9606
124	0.04	2.04	11.8518516421318	IPI:IPI00827892.1	Gene_Symbol=- VH87-2 protein (Fragment)	9606
124	0	4	32.8244268894196	IPI:IPI00783024.1	Gene_Symbol=- Myosin-reactive immunoglobulin heavy chain variable region (Fragment)	9606
124	0	2.85	25	IPI:IPI00883765.1	Gene_Symbol=- Similar to Immunglobulin heavy chain variable region	9606
124	0	2.02	31.9327741861343	IPI:IPI00829841.1	Gene_Symbol=- 13 kDa protein	9606
124	0	2	25	IPI:IPI00884004.1	Gene_Symbol=- Rheumatoid factor RF-ET12 (Fragment)	9606
124	0	2	11.4754103124142	IPI:IPI00783184.1	Gene_Symbol=- Immunglobulin heavy chain variable region (Fragment)	9606
125	2.21	3.06	16.3934424519539	IPI:IPI00019576.1	Gene_Symbol=F10 Coagulation factor X precursor	9606	0.771244585514069	0.137952953577042	1.59148335456848	0.598082959651947	0.212160587310791	3.39615631103516	0.828874826431274	0.44899395108223	2.37473702430725
125	0	2	7.53012076020241	IPI:IPI00552633.2	Gene_Symbol=F10 Coagulation factor X	9606
126	2.19	2.35	5.89524433016777	IPI:IPI00022229.1	Gene_Symbol=APOB Apolipoprotein B-100 precursor	9606	0.924703299999237	0.863173425197601	5.60932874679565	0.769647777080536	0.483046263456345	3.74021506309509	0.968977510929108	0.810167968273163	1.64202260971069
127	2.19	2.22	25.862067937851	IPI:IPI00549330.4	Gene_Symbol=IGKV3D-15 Myosin-reactive immunoglobulin light chain variable region	9606	1.59995627403259			1			0.893708348274231
128	2.18	2.31	30.9782594442368	IPI:IPI00855916.1	Gene_Symbol=- Transthyretin	9606	0.891597807407379	0.491511106491089	1.48829185962677	0.652998507022858	0.212177559733391	2.35880088806152	0.373698174953461	0.0102837067097425	1.71876668930054
128	0	2.31	36.0544204711914	IPI:IPI00022432.1	Gene_Symbol=TTR Transthyretin precursor	9606
128	0	2.18	19.4915249943733	IPI:IPI00646384.1	Gene_Symbol=TTR 13 kDa protein	9606
129	2.15	47.14	44.7229564189911	IPI:IPI00878609.1	Gene_Symbol=ITIH4 Protein	9606	1.10713326931	0.822386980056763	3.7538914680481	1.24007070064545	0.663483321666718	6.24649524688721	1.32759737968445	0.4141705930233	3.29621315002441
129	0	35.14	46.1180120706558	IPI:IPI00878152.1	Gene_Symbol=ITIH4 71 kDa protein	9606
130	2.07	2.08	7.85124003887177	IPI:IPI00007199.4	Gene_Symbol=SERPINA10 Protein Z-dependent protease inhibitor precursor	9606	0.496102035045624	0.23408105969429	5.9916934967041	0.811614453792572	0.106183603405952	1.37524604797363	0.624688625335693	0.462942987680435	9.47416496276855
131	2.07	2.07	2.59019434452057	IPI:IPI00242956.4	Gene_Symbol=FCGBP IgGFc-binding protein precursor	9606	1.33039081096649	0.336030900478363	8.28724098205566	0.646935701370239			1.86809802055359	0.314599931240082	72.0876235961914
131	0	2.07	2.11726389825344	IPI:IPI00788189.1	Gene_Symbol=FCGBP similar to Fc fragment of IgG binding protein	9606
132	2.05	2.45	7.34463259577751	IPI:IPI00655648.4	Gene_Symbol=ZNF562 Isoform 2 of Zinc finger protein 562	9606	1.41456592082977			1.21107351779938			1.04331815242767
132	0	2.45	6.10328651964664	IPI:IPI00014874.3	Gene_Symbol=ZNF562 Isoform 1 of Zinc finger protein 562	9606
132	0	2.4	6.16740100085735	IPI:IPI00792047.1	Gene_Symbol=- 52 kDa protein	9606
132	0	2.4	6.48148134350777	IPI:IPI00247681.5	Gene_Symbol=- 49 kDa protein	9606
132	0	2.33	5.72139285504818	IPI:IPI00872186.1	Gene_Symbol=- Uncharacterized protein ENSP00000382438 (Fragment)	9606
133	2.05	2.09	9.48166847229004	IPI:IPI00607861.2	Gene_Symbol=H6PD GDH/6PGL endoplasmic bifunctional protein precursor	9606	4.04529857635498			3.3508939743042			2.17807102203369
134	2.03	2.03	11.4666663110256	IPI:IPI00021440.1	Gene_Symbol=ACTG1;PSPHL Actin, cytoplasmic 2	9606	1.49983334541321	0.308515459299088	3.62730264663696	1.58729767799377	0.317734599113464	4.51070070266724	0.677826166152954	0.198234915733337	4.90506172180176
134	0	2.03	11.4666663110256	IPI:IPI00021439.1	Gene_Symbol=ACTB Actin, cytoplasmic 1	9606
134	0	2	8.30039530992508	IPI:IPI00794523.2	Gene_Symbol=ACTG1;PSPHL ACTG1 protein	9606
135	2.02	2.02	10.691823810339	IPI:IPI00178926.2	Gene_Symbol=IGJ immunoglobulin J chain	9606	1.37439119815826	0.471332103013992	40.1326560974121	1.10350036621094	0.894273042678833	1746.90649414063	1.20302903652191	0.738589644432068	220.191650390625
136	2.01	2.03	6.05686046183109	IPI:IPI00871139.1	Gene_Symbol=MASP1 92 kDa protein	9606	1.49877619743347			1.22473287582397			0.806346952915192
136	0	2.74	3.84615398943424	IPI:IPI00871960.2	Gene_Symbol=MASP1 cDNA FLJ75203, highly similar to Homo sapiens mannan-binding lectin serine protease 1 (C4/C2activating component of Ra-reactive factor) (MASP1), transcriptvariant 2, mRNA	9606
136	0	2.74	3.84615398943424	IPI:IPI00290283.6	Gene_Symbol=MASP1 mannan-binding lectin serine protease 1 isoform 2 precursor	9606
136	0	2.02	6.29470646381378	IPI:IPI00299307.4	Gene_Symbol=MASP1 Complement-activating component of Ra-reactive factor precursor	9606
137	2.01	2.01	9.95334386825562	IPI:IPI00025864.5	Gene_Symbol=BCHE Cholinesterase precursor	9606	0.349285036325455			0.285432517528534			0.625408351421356
137	0	2	26.5625	IPI:IPI00797309.1	Gene_Symbol=BCHE BCHE protein	9606
138	2.01	2.01	8.11359062790871	IPI:IPI00643034.2	Gene_Symbol=PLTP Isoform 1 of Phospholipid transfer protein precursor	9606	0.821732759475708			1.59838736057281			0.852883219718933
138	0	2.01	9.07029509544373	IPI:IPI00217778.1	Gene_Symbol=PLTP Isoform 2 of Phospholipid transfer protein precursor	9606
138	0	2.01	9.87654328346252	IPI:IPI00022733.3	Gene_Symbol=PLTP 45 kDa protein	9606
139	2	28.97	42.1052634716034	IPI:IPI00784842.1	Gene_Symbol=IGHV4-31 Putative uncharacterized protein DKFZp686G11190	9606	1.14058232307434	0.58671361207962	9.04522800445557	1.09759449958801	0.602275609970093	5.15945386886597	0.836107850074768	0.481476366519928	8.54800224304199
139	0	2	14.634145796299	IPI:IPI00816775.1	Gene_Symbol=- F5-20 (Fragment)	9606
140	2	18.17	52.542370557785	IPI:IPI00430847.1	Gene_Symbol=IGKC IGKC protein	9606	3.57667636871338			1.88131749629974			1.1833199262619
140	0	3.72	33.8983058929443	IPI:IPI00829650.1	Gene_Symbol=- Similar to Ig kappa chain V-I region HK101 precursor	9606
140	0	3.7	57.407408952713	IPI:IPI00003470.1	Gene_Symbol=- Ig kappa chain V-I region Wes	9606
141	2	5.15	23.9316239953041	IPI:IPI00009792.1	Gene_Symbol=IGHV1OR15-1 Ig heavy chain V-I region V35 precursor	9606	2.47420859336853			1.59768843650818			1.21920764446259
141	0	2	13.7931033968925	IPI:IPI00786926.1	Gene_Symbol=IGHV1-69 Myosin-reactive immunoglobulin heavy chain variable region (Fragment)	9606
142	2	4	23.0000004172325	IPI:IPI00827646.1	Gene_Symbol=- Rheumatoid factor RF-IP16 (Fragment)	9606	1.82076299190521			1.00399017333984			1.28958821296692
143	2	3.04	3.50427366793156	IPI:IPI00172480.5	Gene_Symbol=WDR35 Isoform 2 of WD repeat-containing protein 35	9606
143	0	3.04	3.47163416445255	IPI:IPI00165984.4	Gene_Symbol=WDR35 Isoform 1 of WD repeat-containing protein 35	9606
144	2	2.08	7.87172019481659	IPI:IPI00294713.4	Gene_Symbol=MASP2 Isoform 1 of Mannan-binding lectin serine protease 2 precursor	9606	1.47330856323242			1.29988896846771			1.33252704143524
144	0	2	13.4715020656586	IPI:IPI00871597.1	Gene_Symbol=MASP2 Uncharacterized protein MASP2 (Fragment)	9606
144	0	2	14.0540540218353	IPI:IPI00306378.5	Gene_Symbol=MASP2 Isoform 2 of Mannan-binding lectin serine protease 2 precursor	9606
145	2	2.01	8.87728482484818	IPI:IPI00852826.2	Gene_Symbol=APOL1 42 kDa protein	9606	0.487828880548477			0.509713113307953			0.581283390522003
145	0	2.01	8.54271352291107	IPI:IPI00514475.4	Gene_Symbol=APOL1 Isoform 1 of Apolipoprotein-L1 precursor	9606
145	0	2.01	8.21256041526794	IPI:IPI00186903.3	Gene_Symbol=APOL1 Isoform 2 of Apolipoprotein-L1 precursor	9606
146	2	2	9.50468555092812	IPI:IPI00003590.2	Gene_Symbol=QSOX1 Isoform 1 of Sulfhydryl oxidase 1 precursor	9606	0.997389495372772			0.829599738121033			1.91739308834076
147	2	2	11.3300487399101	IPI:IPI00007221.1	Gene_Symbol=SERPINA5 Plasma serine protease inhibitor precursor	9606	0.766220927238464			0.883673369884491			0.822432696819305
148	2	2	4.05209846794605	IPI:IPI00828192.1	Gene_Symbol=CD44 Isoform 17 of CD44 antigen precursor	9606	1.55549919605255			0			0.90532249212265
148	0	2	3.81471402943134	IPI:IPI00828117.1	Gene_Symbol=CD44 Isoform 5 of CD44 antigen precursor	9606
148	0	2	4.0057223290205	IPI:IPI00828064.1	Gene_Symbol=CD44 Isoform 6 of CD44 antigen precursor	9606
148	0	2	4.19161692261696	IPI:IPI00828056.1	Gene_Symbol=CD44 Isoform 16 of CD44 antigen precursor	9606
148	0	2	6.52680620551109	IPI:IPI00827893.1	Gene_Symbol=CD44 Isoform 11 of CD44 antigen precursor	9606
148	0	2	3.92706878483295	IPI:IPI00827658.1	Gene_Symbol=CD44 Isoform 7 of CD44 antigen precursor	9606
148	0	2	3.93811538815498	IPI:IPI00827650.1	Gene_Symbol=CD44 Isoform 3 of CD44 antigen precursor	9606
148	0	2	5.67951314151287	IPI:IPI00419219.3	Gene_Symbol=CD44 Isoform 10 of CD44 antigen precursor	9606
148	0	2	4.0057223290205	IPI:IPI00418465.4	Gene_Symbol=CD44 Isoform 4 of CD44 antigen precursor	9606
148	0	2	3.77358496189117	IPI:IPI00305064.1	Gene_Symbol=CD44 Isoform CD44 of CD44 antigen precursor	9606
148	0	2	4.23529408872128	IPI:IPI00827982.1	Gene_Symbol=CD44 Isoform 13 of CD44 antigen precursor	9606
148	0	2	4.54545468091965	IPI:IPI00827937.1	Gene_Symbol=CD44 Isoform 14 of CD44 antigen precursor	9606
148	0	2	2.67062317579985	IPI:IPI00827795.1	Gene_Symbol=CD44 Isoform 8 of CD44 antigen precursor	9606
148	0	2	3.25925908982754	IPI:IPI00827555.1	Gene_Symbol=CD44 Isoform 9 of CD44 antigen precursor	9606
148	0	2	4.98614944517612	IPI:IPI00297160.4	Gene_Symbol=CD44 Isoform 12 of CD44 antigen precursor	9606
148	0	2	4.08163256943226	IPI:IPI00828108.1	Gene_Symbol=CD44 Isoform 15 of CD44 antigen precursor	9606
148	0	2	4.41176481544971	IPI:IPI00798069.1	Gene_Symbol=CD44 CD44 molecule	9606
149	2	2	17.4999997019768	IPI:IPI00027827.2	Gene_Symbol=SOD3 Extracellular superoxide dismutase [Cu-Zn] precursor	9606	1.06108546257019			1.25519227981567			0.700160622596741
150	2	2	6.72451183199883	IPI:IPI00021817.1	Gene_Symbol=PROC Vitamin K-dependent protein C precursor	9606	0.272797346115112			0.669083178043365			0.512601792812347
151	2	2	9.58333313465118	IPI:IPI00029235.1	Gene_Symbol=IGFBP6 Insulin-like growth factor-binding protein 6 precursor	9606	1.58347630500793			1.8406628370285			1.62102389335632
152	2	2	11.8483409285545	IPI:IPI00011832.1	Gene_Symbol=SPP2 Secreted phosphoprotein 24 precursor	9606	0.934688746929169			0.551393151283264			0.837230980396271
153	2	2	13.6752143502235	IPI:IPI00657670.1	Gene_Symbol=- 13 kDa protein	9606	0.893781363964081			0.974866569042206			0.818793952465057
153	0	2	16.1616161465645	IPI:IPI00021857.1	Gene_Symbol=APOC3 Apolipoprotein C-III precursor	9606
154	2	2	11.6438359022141	IPI:IPI00032293.1	Gene_Symbol=CST3 Cystatin-C precursor	9606	1.41989743709564	0.704177021980286	7231.1904296875	1.06920838356018			0.981027364730835	0.988991677761078	1294040
155	2	2	2.5000000372529	IPI:IPI00022331.1	Gene_Symbol=LCAT Phosphatidylcholine-sterol acyltransferase precursor	9606	1.14033102989197			1.22094559669495			0.720955491065979
156	1.97	1.97	6.85483887791634	IPI:IPI00004373.1	Gene_Symbol=MBL2 Mannose-binding protein C precursor	9606	0.382940500974655	0.167575761675835	26.7525730133057	0.402837574481964	0.0169423762708902	1.36004996299744	0.227869257330894	0.11943543702364	35.4275512695313
157	1.6	1.6	7.42459371685982	IPI:IPI00856036.1	Gene_Symbol=TNRC15 trinucleotide repeat containing 15 isoform c	9606	1.09512102603912	0.791566550731659	29.9454116821289	0.793121099472046	0.656264126300812	136.137420654297	1.42825067043304	0.0711899548768997	1.66293334960938
157	0	1.6	6.23556599020958	IPI:IPI00784233.2	Gene_Symbol=TNRC15 Isoform 1 of PERQ amino acid-rich with GYF domain-containing protein 2	9606
157	0	1.6	6.13171830773354	IPI:IPI00647635.3	Gene_Symbol=TNRC15 Isoform 3 of PERQ amino acid-rich with GYF domain-containing protein 2	9606
157	0	1.43	6.09090924263	IPI:IPI00815848.1	Gene_Symbol=TNRC15 Isoform 2 of PERQ amino acid-rich with GYF domain-containing protein 2	9606
158	1.51	2.32	4.83009442687035	IPI:IPI00749005.2	Gene_Symbol=SYNE1 1011 kDa protein	9606	1.23583257198334	0.549211740493774	2.72184371948242	0.91287750005722	0.771475076675415	2.49102091789246	1.12648594379425	0.757792711257935	3.07109427452087
158	0	2.32	4.8311922699213	IPI:IPI00386444.2	Gene_Symbol=SYNE1 Isoform 1 of Nesprin-1	9606
158	0	2.32	4.84626814723015	IPI:IPI00247295.3	Gene_Symbol=SYNE1 Isoform 4 of Nesprin-1	9606
158	0	2.3	4.99583669006824	IPI:IPI00745471.2	Gene_Symbol=SYNE1 Spectrin-like protein of the nuclear envelope and Golgi	9606
158	0	2.23	4.1218638420105	IPI:IPI00396977.2	Gene_Symbol=SYNE1 Isoform 7 of Nesprin-1	9606
159	1.4	3.4	27.86885201931	IPI:IPI00384400.1	Gene_Symbol=- Myosin-reactive immunoglobulin heavy chain variable region (Fragment)	9606	1.48583078384399			0.97182959318161			1.05310022830963
160	1.33	1.33	15.0602415204048	IPI:IPI00216780.3	Gene_Symbol=CILP2 Cartilage intermediate layer protein 2 precursor	9606	4.91448307037354			2.20941114425659			2.44181823730469
161	1.31	1.81	9.18918922543526	IPI:IPI00646639.1	Gene_Symbol=RABGAP1L RAB GTPase activating protein 1-like	9606	2.77461409568787			1.39117777347565			1.08184385299683
162	1.3	1.45	9.81432348489761	IPI:IPI00376572.2	Gene_Symbol=LOC391722 similar to myosin regulatory light chain-like	9606
163	1.3	1.32	4.0462426841259	IPI:IPI00735909.2	Gene_Symbol=LOC645620 similar to Leo1, Paf1/RNA polymerase II complex component, homolog	9606	1.303258061409			0.745078027248383			0.934636473655701
164	1.29	1.81	9.33062881231308	IPI:IPI00873681.2	Gene_Symbol=AKT3 57 kDa protein	9606
164	0	1.81	9.07297804951668	IPI:IPI00872713.1	Gene_Symbol=AKT3 59 kDa protein	9606
165	1.26	1.27	7.72357732057571	IPI:IPI00784115.2	Gene_Symbol=MYCBPAP MYCBP-associated protein	9606	0.786731421947479			1.29474794864655			0.761211037635803
166	1.22	1.22	4.38184663653374	IPI:IPI00872216.1	Gene_Symbol=MTMR11 Uncharacterized protein MTMR11 (Fragment)	9606	1.77686405181885			1.48414325714111			1.71765339374542
166	0	1.22	4.37499992549419	IPI:IPI00376863.4	Gene_Symbol=MTMR11 Myotubularin related protein 11	9606
167	1.22	1.22	19.6078434586525	IPI:IPI00790598.1	Gene_Symbol=- Conserved hypothetical protein	9606	0.869362831115723			0.864239692687988			0.824295580387115
168	1.22	1.22	17.7419349551201	IPI:IPI00884161.1	Gene_Symbol=- RNA-directed DNA polymerase (Reverse transcriptase), related domain containing protein	9606	1.11473095417023			0.603816747665405			0.839968621730804
169	1.16	15.33	41.2017166614532	IPI:IPI00550162.2	Gene_Symbol=IGLV3-25 IGLV3-25 protein	9606
170	1.16	4.6	23.7288132309914	IPI:IPI00829979.1	Gene_Symbol=- Uncharacterized protein ENSP00000375008	9606
170	0	4.6	23.9316239953041	IPI:IPI00739205.3	Gene_Symbol=LOC652102 Ig heavy chain V-I region HG3 precursor	9606
171	1.15	1.15	2.90275756269693	IPI:IPI00736702.1	Gene_Symbol=- similar to Ataxin-1	9606	4.42994928359985			2.33519744873047			3.08517837524414
171	0	1.15	3.01204826682806	IPI:IPI00735239.1	Gene_Symbol=- similar to Ataxin-1	9606
172	1.14	2.95	20.6896558403969	IPI:IPI00385250.1	Gene_Symbol=PRSS3 Protease serine 4 isoform B	9606	1.47958540916443	0.0438353531062603	1.40957903862	1.82709133625031	0.574928164482117	16517.203125	1.45377814769745	0.522627294063568	164.796508789063
173	1.14	2.21	23.0769231915474	IPI:IPI00386134.1	Gene_Symbol=- Ig lambda chain V-I region BL2 precursor	9606	1.98229253292084			1.31972348690033			1.6194304227829
174	1.11	1.7	7.02005699276924	IPI:IPI00844523.1	Gene_Symbol=MICALCL Isoform 1 of MICAL C-terminal-like protein	9606	0.852861762046814	0.668305218219757	33.905143737793	0.761156380176544	0.679990530014038	548.64794921875	0.855019450187683	0.768986701965332	188.96110534668
174	0	1.7	7.48091638088226	IPI:IPI00844270.1	Gene_Symbol=MICALCL Isoform 3 of MICAL C-terminal-like protein	9606
174	0	1.7	7.04023018479347	IPI:IPI00816344.2	Gene_Symbol=MICALCL Isoform 2 of MICAL C-terminal-like protein	9606
175	1.11	1.11	8.20512846112251	IPI:IPI00743142.2	Gene_Symbol=PFKM Isoform 1 of 6-phosphofructokinase, muscle type	9606	0.802490711212158	0.459510535001755	11.7162923812866	0.771152079105377	0.535057425498962	39.9316444396973	1.03031873703003	0.921185374259949	21.1099147796631
175	0	1.11	7.52056390047073	IPI:IPI00465179.2	Gene_Symbol=PFKM CDNA FLJ44241 fis, clone THYMU3008436, highly similar to 6- phosphofructokinase, muscle type	9606
175	0	1.11	8.54472666978836	IPI:IPI00219585.4	Gene_Symbol=PFKM Isoform 2 of 6-phosphofructokinase, muscle type	9606
176	1.06	1.25	2.33160629868507	IPI:IPI00853158.2	Gene_Symbol=PRUNE2 prune homolog 2 isoform 1	9606
177	1.06	1.07	1.48984203115106	IPI:IPI00745991.2	Gene_Symbol=PTPRB protein tyrosine phosphatase, receptor type, B isoform a	9606
177	0	1.07	1.6524787992239	IPI:IPI00295577.3	Gene_Symbol=PTPRB Receptor-type tyrosine-protein phosphatase beta precursor	9606
178	1.05	1.45	6.66666701436043	IPI:IPI00872107.1	Gene_Symbol=ILF2 Interleukin enhancer binding factor 2 variant (Fragment)	9606	0.908065021038055			0.940359771251678			1.43801736831665
178	0	1.45	6.66666701436043	IPI:IPI00005198.2	Gene_Symbol=ILF2 Interleukin enhancer-binding factor 2	9606
179	1.05	1.15	6.90335333347321	IPI:IPI00844035.1	Gene_Symbol=NEBL Nebulette	9606	1.15805947780609			2.14900231361389			0.853011548519135
180	1.05	1.05	17.60563403368	IPI:IPI00442397.3	Gene_Symbol=- CDNA FLJ27417 fis, clone WMC06579	9606	0.978008985519409			1.16646766662598			0.784803032875061
181	1.03	1.03	5.71428574621677	IPI:IPI00418644.2	Gene_Symbol=LOC390637 hypothetical protein LOC390637	9606
182	1.02	1.02	8.66807624697685	IPI:IPI00790024.1	Gene_Symbol=C20orf175 Isoform 1 of Uncharacterized protein C20orf175	9606
183	1.01	1.01	3.69897969067097	IPI:IPI00012792.1	Gene_Symbol=CDH5 Cadherin-5 precursor	9606	0.753771126270294			0.603615581989288	0.161609545350075	5.28138065338135	0.973251760005951	0.954931557178497	128.770233154297
184	1	1.02	2.1834060549736	IPI:IPI00383500.2	Gene_Symbol=FERMT2 Isoform 2 of Fermitin family homolog 2	9606
184	0	1.02	2.20588240772486	IPI:IPI00000856.7	Gene_Symbol=FERMT2 Isoform 1 of Fermitin family homolog 2	9606
185	0.98	1.16	6.81818202137947	IPI:IPI00020127.1	Gene_Symbol=RPA1 Replication protein A 70 kDa DNA-binding subunit	9606	1.34149754047394	0.809742987155914	182848.984375	1.22714173793793	0.836639165878296	20166.369140625	0.827766597270966	0.566662132740021	19.4113636016846
186	0.96	0.98	1.98300275951624	IPI:IPI00479641.3	Gene_Symbol=KIAA1333 G2/M phase-specific E3 ubiquitin-protein ligase	9606	0.732919633388519			0.44121327996254			0.780814945697784
187	0.91	0.91	6.50826469063759	IPI:IPI00304742.5	Gene_Symbol=STK10 Serine/threonine-protein kinase 10	9606				9999
188	0.89	1.24	12.2448980808258	IPI:IPI00640599.1	Gene_Symbol=PLXDC2 Isoform 3 of Plexin domain-containing protein 2 precursor	9606	0.998541235923767			1.43710720539093			1.47649872303009
188	0	1.24	10.0000001490116	IPI:IPI00073777.1	Gene_Symbol=PLXDC2 Isoform 2 of Plexin domain-containing protein 2 precursor	9606
188	0	1.24	9.07372385263443	IPI:IPI00044369.2	Gene_Symbol=PLXDC2 Isoform 1 of Plexin domain-containing protein 2 precursor	9606
189	0.89	0.96	5.44378682971001	IPI:IPI00333264.8	Gene_Symbol=AKAP4 Isoform 2 of A-kinase anchor protein 4 precursor	9606	0.754579961299896	0.529955983161926	50.9860496520996	0.809252619743347	0.13782624900341	1.80662906169891	1.06188440322876	0.688759207725525	4.19613456726074
189	0	0.96	5.38641698658466	IPI:IPI00157860.2	Gene_Symbol=AKAP4 Isoform 1 of A-kinase anchor protein 4 precursor	9606
190	0.85	0.85	1.31406048312783	IPI:IPI00293921.3	Gene_Symbol=TOPBP1 DNA topoisomerase 2-binding protein 1	9606	1.31895351409912	0.0872163772583008	1.62406754493713	3.06603097915649	0.026725372299552	1.81841170787811	0.807144999504089
191	0.85	0.85	3.70370373129845	IPI:IPI00845506.1	Gene_Symbol=PI16 Isoform 2 of Peptidase inhibitor 16 precursor	9606	0.703903019428253			0.960910975933075			0.800735175609589
191	0	0.85	2.15982720255852	IPI:IPI00301143.5	Gene_Symbol=PI16 Isoform 1 of Peptidase inhibitor 16 precursor	9606
192	0.83	0.83	10.1298697292805	IPI:IPI00007778.1	Gene_Symbol=CTBS Di-N-acetylchitobiase precursor	9606	0.799919843673706			0.912811517715454			1.66405057907104
193	0.81	0.97	5.02324178814888	IPI:IPI00873123.1	Gene_Symbol=NEB nebulin	9606							9999
193	0	0.97	5.02324178814888	IPI:IPI00303335.1	Gene_Symbol=NEB Nebulin	9606
194	0.81	0.81	6.55296221375465	IPI:IPI00399254.3	Gene_Symbol=OTUD4 Isoform 1 of OTU domain-containing protein 4	9606	1.44438970088959	0.116409622132778	2.37244606018066	1.46959102153778	0.649283945560455	2870.56811523438	0.628437638282776	0.531789064407349	680.711181640625
195	0.8	0.81	7.57855847477913	IPI:IPI00550523.5	Gene_Symbol=ATL3 Isoform 1 of Atlastin-3	9606
196	0.79	2.1	3.81717719137669	IPI:IPI00337744.1	Gene_Symbol=SCN8A Isoform 3 of Sodium channel protein type 8 subunit alpha	9606	0.648541033267975			0.886079490184784			0.703169167041779
196	0	2.1	3.83838377892971	IPI:IPI00337743.1	Gene_Symbol=SCN8A Isoform 2 of Sodium channel protein type 8 subunit alpha	9606
196	0	2.1	3.83838377892971	IPI:IPI00183041.1	Gene_Symbol=SCN8A Isoform 1 of Sodium channel protein type 8 subunit alpha	9606
197	0.78	0.81	9.03225839138031	IPI:IPI00021812.2	Gene_Symbol=AHNAK Neuroblast differentiation-associated protein AHNAK	9606	0.868420243263245	0.741753578186035	3.46306800842285	0.867729842662811	0.70055615901947	2.90478920936584	0.999031722545624	0.99743664264679	2.41307401657104
198	0.77	20.28	30.5343508720398	IPI:IPI00830132.1	Gene_Symbol=IGHG4 Uncharacterized protein IGHG4 (Fragment)	9606	0.903056025505066			0.619403600692749			0.622556626796722
198	0	20.28	36.6972476243973	IPI:IPI00829814.1	Gene_Symbol=IGHG4 Ig gamma-4 chain C region	9606
198	0	20.28	25.3699779510498	IPI:IPI00550640.2	Gene_Symbol=IGHG4 IGHG4 protein	9606
199	0.77	0.77	9.79591831564903	IPI:IPI00789455.3	Gene_Symbol=KATNAL1 Katanin p60 ATPase-containing subunit A-like 1	9606	4.49703502655029			2.20348715782166			3.01738929748535
200	0.77	0.77	3.43511439859867	IPI:IPI00748953.2	Gene_Symbol=SAP130 Isoform 1 of Histone deacetylase complex subunit SAP130	9606
201	0.76	0.77	2.96060126274824	IPI:IPI00024284.4	Gene_Symbol=HSPG2 Basement membrane-specific heparan sulfate proteoglycan core protein precursor	9606	0.738874554634094			1.24924039840698			1.74966752529144
202	0.71	1.71	3.82626689970493	IPI:IPI00221224.6	Gene_Symbol=ANPEP Aminopeptidase N	9606	1.08153545856476			1.16203880310059			0.831363379955292
203	0.7	1.16	11.6465866565704	IPI:IPI00166273.3	Gene_Symbol=ZNF781 CDNA FLJ37549 fis, clone BRCAN2028021, weakly similar to H.sapiens HZF10 zinc finger protein	9606	4.96894931793213			1.42762935161591			2.14631175994873
204	0.7	0.76	8.38509351015091	IPI:IPI00220327.3	Gene_Symbol=KRT1 Keratin, type II cytoskeletal 1	9606	0.763894557952881			0			0
205	0.7	0.7	4.20032292604446	IPI:IPI00033153.1	Gene_Symbol=NXF1 Nuclear RNA export factor 1	9606	1.17368900775909			1.15334331989288			1.12853074073792
