# Supplementary material for: PGCA: An algorithm to link protein groups created from MS/MS data
Source: PLoS One. 2017 May 31;12(5):e0177569. doi: 10.1371/journal.pone.0177569 (PMC5451011; doi:10.1371/journal.pone.0177569)
Supplement: S3 File — 65 iTRAQ experiments used to process samples from the BiT Heart Cohort. (ZIP) [file pone.0177569.s006.zip › S5DataBiT/BET2707_v339_ProteinSummary.txt]

N	Unused	Total	%Cov	Accession	Name	Species	115:114	PVal 115:114	EF 115:114	116:114	PVal 116:114	EF 116:114	117:114	PVal 117:114	EF 117:114	Biological Processes	Molecular Function	PANTHER ID
1	123.08	123.08	50.5160570144653	IPI:IPI00418163.3	Gene_Symbol=C4B C4B1	9606
1	0	121.08	50.5160570144653	IPI:IPI00643525.1	Gene_Symbol=C4A Complement component 4A	9606
2	116	116.04	51.3568520545959	IPI:IPI00478003.1	Gene_Symbol=A2M Alpha-2-macroglobulin precursor	9606	0.789546549320221	0.0126118371263146	1.20100843906403	0.984956741333008	0.810878038406372	1.13191819190979	0.692840456962585	5.47380659554619E-05	1.18817627429962
3	94.44	94.44	51.5011548995972	IPI:IPI00021885.1	Gene_Symbol=FGA Isoform 1 of Fibrinogen alpha chain precursor	9606	2.40100526809692	2.98678045989193E-37	1.11656284332275	1.56973695755005	2.31296213599561E-22	1.08455908298492	3.2520124912262	0	1.12055993080139
3	0	94.4	65.9937858581543	IPI:IPI00029717.1	Gene_Symbol=FGA Isoform 2 of Fibrinogen alpha chain precursor	9606
4	89.01	89.01	72.5050926208496	IPI:IPI00298497.3	Gene_Symbol=FGB Fibrinogen beta chain precursor	9606	2.21130323410034	1.91840685403546E-23	1.14139688014984	1.51153016090393	2.80447908819481E-12	1.11290967464447	2.83528852462769	5.14234146433618E-34	1.14014160633087
5	74.29	74.3	45.5399066209793	IPI:IPI00017601.1	Gene_Symbol=CP Ceruloplasmin precursor	9606	0.843695104122162	0.011040193028748	1.13805747032166	1.13100063800812	0.00532665848731995	1.08899164199829	0.75957852602005	1.74155545096255E-07	1.10281562805176
6	73.08	73.54	46.8724608421326	IPI:IPI00029739.5	Gene_Symbol=CFH Isoform 1 of Complement factor H precursor	9606	1.29012656211853	0.00160393281839788	1.16683340072632	1.20131254196167	0.00320509588345885	1.12701487541199	1.15819573402405	0.0328493006527424	1.14394283294678
7	67.43	67.43	25.8983880281448	IPI:IPI00845263.1	Gene_Symbol=FN1 fibronectin 1 isoform 2 preproprotein	9606	0.761170625686646	0.000115881361125503	1.14136171340942	1.29874217510223	2.25785402108158E-06	1.10542464256287	1.09298145771027	0.076599970459938	1.10372972488403
7	0	67.43	26.4377683401108	IPI:IPI00414283.5	Gene_Symbol=FN1 fibronectin 1 isoform 4 preproprotein	9606
7	0	65.43	24.7476786375046	IPI:IPI00855785.1	Gene_Symbol=FN1 Isoform 15 of Fibronectin precursor	9606
7	0	65.43	25.0613242387772	IPI:IPI00339227.4	Gene_Symbol=FN1 Isoform 7 of Fibronectin precursor	9606
7	0	65.43	26.4225840568542	IPI:IPI00867588.1	Gene_Symbol=FN1 Isoform 13 of Fibronectin precursor	9606
7	0	65.43	26.5783667564392	IPI:IPI00855777.1	Gene_Symbol=FN1 Isoform 14 of Fibronectin precursor	9606
7	0	65.43	26.2195110321045	IPI:IPI00339228.1	Gene_Symbol=FN1 Isoform 8 of Fibronectin precursor	9606
7	0	65.43	25.5626320838928	IPI:IPI00339223.1	Gene_Symbol=FN1 Isoform 3 of Fibronectin precursor	9606
7	0	65.43	25.2305120229721	IPI:IPI00022418.1	Gene_Symbol=FN1 Isoform 1 of Fibronectin precursor	9606
7	0	65.43	27.0220577716827	IPI:IPI00479723.3	Gene_Symbol=FN1 Isoform 10 of Fibronectin precursor	9606
8	62.43	62.48	45.0537621974945	IPI:IPI00294193.4	Gene_Symbol=ITIH4 Isoform 1 of Inter-alpha-trypsin inhibitor heavy chain H4 precursor	9606	0.869015276432037	0.283301651477814	1.30216121673584	0.751808345317841	0.00246120593510568	1.19014418125153	0.793089210987091	0.103851802647114	1.32738590240479
9	57.15	57.2	28.2816231250763	IPI:IPI00032291.2	Gene_Symbol=C5 Complement C5 precursor	9606	1.07551097869873	0.296248376369476	1.14860808849335	1.00694918632507	0.910197019577026	1.13057851791382	1.06593263149261	0.411295115947723	1.16744565963745
10	55.38	55.96	62.2471928596497	IPI:IPI00877792.1	Gene_Symbol=FGG 50 kDa protein	9606	2.41692304611206	2.51811847187647E-19	1.17733776569366	1.50951099395752	4.97252976572327E-08	1.14945876598358	3.13939237594604	2.31309186580002E-34	1.14325940608978
10	0	55.96	60.0867688655853	IPI:IPI00877703.1	Gene_Symbol=FGG 52 kDa protein	9606
10	0	55.9	62.9290640354156	IPI:IPI00219713.1	Gene_Symbol=FGG Isoform Gamma-A of Fibrinogen gamma chain precursor	9606
10	0	55.9	60.7064008712769	IPI:IPI00021891.5	Gene_Symbol=FGG Isoform Gamma-B of Fibrinogen gamma chain precursor	9606
11	53.9	53.97	55.9071719646454	IPI:IPI00555812.4	Gene_Symbol=GC Vitamin D-binding protein precursor	9606	0.757864713668823	0.718884706497192	9.30285453796387	1.33257532119751	0.224992409348488	1.82143557071686	0.783016562461853	0.497770875692368	2.75059747695923
12	53.34	53.34	55.627703666687	IPI:IPI00022488.1	Gene_Symbol=HPX Hemopexin precursor	9606	0.930995047092438	0.351543307304382	1.16166806221008	0.443318068981171	9.25925399150741E-22	1.14491641521454	0.710469365119934	0.000126233106129803	1.18414497375488
13	51.09	51.09	37.9581153392792	IPI:IPI00639937.1	Gene_Symbol=CFB B-factor, properdin	9606	0.908290326595306	0.217663452029228	1.16671097278595	0.941363573074341	0.323740541934967	1.12889575958252	0.846116900444031	0.0114052500575781	1.13681876659393
13	0	51.09	37.9581153392792	IPI:IPI00019591.1	Gene_Symbol=CFB Isoform 1 of Complement factor B precursor (Fragment)	9606
14	50.91	50.91	44.8148161172867	IPI:IPI00019580.1	Gene_Symbol=PLG Plasminogen precursor	9606	0.771780490875244	0.0129860350862145	1.22372388839722	0.913179039955139	0.160967901349068	1.13684403896332	0.732408761978149	0.00231244461610913	1.21496295928955
15	49.25	49.25	65.1515126228333	IPI:IPI00304273.2	Gene_Symbol=APOA4 Apolipoprotein A-IV precursor	9606	0.821364760398865	0.565287470817566	2.20695281028748	1.20572054386139	0.330808252096176	1.54143047332764	1.33181703090668	0.247643664479256	1.72906804084778
16	47.19	47.23	62.2950792312622	IPI:IPI00797833.3	Gene_Symbol=KNG1 Kininogen 1	9606	1.02139759063721	0.814716577529907	1.19667792320251	0.927249610424042	0.13707759976387	1.10532557964325	1.0045553445816	0.950234532356262	1.15571713447571
16	0	47.23	62.2950792312622	IPI:IPI00215894.1	Gene_Symbol=KNG1 Isoform LMW of Kininogen-1 precursor	9606
17	44	44.17	52.9550850391388	IPI:IPI00847635.1	Gene_Symbol=SERPINA3 Isoform 1 of Alpha-1-antichymotrypsin precursor	9606	1.7733291387558	1.02148545177982E-09	1.18230187892914	1.09486067295074	0.130886137485504	1.12536287307739	2.18279528617859	5.7173361797763E-22	1.13014245033264
17	0	44.17	50	IPI:IPI00550991.3	Gene_Symbol=SERPINA3 Alpha-1-antichymotrypsin precursor	9606
18	42.53	42.68	50	IPI:IPI00641737.1	Gene_Symbol=HP Haptoglobin precursor	9606	3.73628568649292	5.32754954188151E-29	1.17937839031219	0.443409234285355	1.3999678003529E-06	1.36764883995056	3.24966526031494	7.28846956001642E-26	1.17752158641815
19	39.62	39.62	29.6256691217422	IPI:IPI00645038.1	Gene_Symbol=ITIH2 Inter-alpha (Globulin) inhibitor H2	9606	0.6702800989151	2.5793782697292E-05	1.19042634963989	0.682052373886108	1.44748824038032E-09	1.11114418506622	0.542662739753723	7.65323609065553E-14	1.13008034229279
19	0	39.62	29.2811840772629	IPI:IPI00305461.2	Gene_Symbol=ITIH2 Inter-alpha-trypsin inhibitor heavy chain H2 precursor	9606
20	38.28	38.28	48.8745987415314	IPI:IPI00019568.1	Gene_Symbol=F2 Prothrombin precursor (Fragment)	9606	0.72221976518631	0.00106826238334179	1.20689380168915	0.41303688287735	1.09431203248328E-12	1.20309150218964	0.67501300573349	5.31707228219602E-05	1.19529378414154
21	35.57	35.57	46.039605140686	IPI:IPI00549291.4	Gene_Symbol=IGHM IGHM protein	9606	1.38912522792816	0.00019939047342632	1.17831432819366	1.82160806655884	1.28219923567485E-08	1.1927433013916	1.70380842685699	1.09785560198361E-06	1.21121144294739
22	34.6	34.6	38.6189252138138	IPI:IPI00026314.1	Gene_Symbol=GSN Isoform 1 of Gelsolin precursor	9606	0.719091415405273	9.23195257200859E-05	1.16857194900513	0.959213972091675	0.487666428089142	1.12709856033325	0.769402682781219	0.00168363319244236	1.17187416553497
23	34.32	34.45	44.4889783859253	IPI:IPI00166866.3	Gene_Symbol=IGHV3OR16-13;IGHA1 IGHA1 protein	9606	3.81737041473389	0.00155903631821275	1.46723163127899	3.58508706092834	0.00754430005326867	1.87660527229309	4.11821269989014	0.0135692562907934	2.36418485641479
23	0	32.8	37.7470344305038	IPI:IPI00426060.3	Gene_Symbol=IGHV3OR16-13;IGHA1 Putative uncharacterized protein DKFZp686J11235 (Fragment)	9606
24	32.93	32.93	48.8172054290771	IPI:IPI00032179.2	Gene_Symbol=SERPINC1 Antithrombin III variant	9606	0.828741550445557	0.139052912592888	1.28797090053558	0.902119040489197	0.196997418999672	1.17345058917999	0.795206665992737	0.0218721926212311	1.21310639381409
25	29.29	29.35	28.4302949905396	IPI:IPI00292530.1	Gene_Symbol=ITIH1 Inter-alpha-trypsin inhibitor heavy chain H1 precursor	9606	0.598248422145844	8.37630504975095E-05	1.26567125320435	0.654547452926636	2.23968368118221E-06	1.16595566272736	0.444942861795425	1.3851594871106E-10	1.2053394317627
26	29.23	29.25	34.3839555978775	IPI:IPI00798430.1	Gene_Symbol=TF Transferrin variant (Fragment)	9606	0.467668831348419	9.26716984395171E-06	1.30443477630615	1.10702395439148	0.142672628164291	1.14930152893066	0.369904696941376	0.000127079474623315	1.5441654920578
26	0	29.25	34.3839555978775	IPI:IPI00022463.1	Gene_Symbol=TF Serotransferrin precursor	9606
27	28.62	28.62	33.6820095777512	IPI:IPI00298971.1	Gene_Symbol=VTN Vitronectin precursor	9606	0.835992157459259	0.112660333514214	1.24916017055511	0.899857401847839	0.193486198782921	1.17401218414307	0.809338271617889	0.124206811189651	1.31160521507263
28	27.47	27.47	29.1592121124268	IPI:IPI00022395.1	Gene_Symbol=C9 Complement component C9 precursor	9606	1.45149457454681	0.00391676882281899	1.275141954422	1.41073679924011	0.00715434225276113	1.2752937078476	1.46550500392914	0.000377541990019381	1.21453762054443
29	26.71	26.71	39.3939405679703	IPI:IPI00745089.2	Gene_Symbol=A1BG alpha 1B-glycoprotein precursor	9606	0.944922983646393	0.51361757516861	1.19088649749756	0.925734579563141	0.306306391954422	1.16314256191254	0.889630377292633	0.11325191706419	1.15751731395721
29	0	26.71	39.3939405679703	IPI:IPI00022895.7	Gene_Symbol=A1BG Alpha-1B-glycoprotein precursor	9606
30	26.56	26.56	37.2745484113693	IPI:IPI00879573.1	Gene_Symbol=SERPIND1 Heparin cofactor 2 precursor	9606	0.834445953369141	0.0300211161375046	1.17574465274811	0.578395068645477	4.39283454056749E-08	1.15480494499207	0.672016978263855	0.00030253324075602	1.21352934837341
30	0	26.56	35.2941185235977	IPI:IPI00292950.4	Gene_Symbol=SERPIND1 Serpin peptidase inhibitor, clade D (Heparin cofactor), member 1	9606
31	26	26	34.0000003576279	IPI:IPI00291866.5	Gene_Symbol=SERPING1 Plasma protease C1 inhibitor precursor	9606	0.938789248466492	0.582771718502045	1.26091980934143	0.906902015209198	0.24070979654789	1.18141853809357	0.903303444385529	0.447027504444122	1.30933403968811
31	0	24	34.0699821710587	IPI:IPI00879931.1	Gene_Symbol=SERPING1 cDNA FLJ78023, highly similar to Homo sapiens serine (or cysteine) proteinase inhibitor, clade G (C1inhibitor), member 1, (angioedema, hereditary) (SERPING1), mRNA	9606
32	25.07	25.07	23.2237532734871	IPI:IPI00009920.2	Gene_Symbol=C6 Complement component 6 precursor	9606	0.942176401615143	0.449596703052521	1.17481076717377	0.778192639350891	0.00344120524823666	1.17084074020386	1.01493239402771	0.8838791847229	1.23245394229889
33	24.99	27.12	35.7740581035614	IPI:IPI00472610.2	Gene_Symbol=IGHM IGHM protein	9606	0.851737260818481	0.6179358959198	19.6780872344971	0.712059259414673	0.674917280673981	2213.72192382813	0.599625110626221	0.662296116352081	64819.28125
34	23.91	23.91	24.8730957508087	IPI:IPI00294395.1	Gene_Symbol=C8B Complement component C8 beta chain precursor	9606	0.788683712482452	0.0859303027391434	1.31561720371246	0.891907155513763	0.350838452577591	1.28443193435669	0.696879506111145	0.00826569553464651	1.29146504402161
35	23.12	23.23	25.876459479332	IPI:IPI00019943.1	Gene_Symbol=AFM Afamin precursor	9606	0.480386763811111	4.92368490085937E-05	1.35623586177826	0.739530861377716	0.00246718130074441	1.2016499042511	0.508861482143402	1.58561597345397E-05	1.29311501979828
36	23.12	23.12	31.2380939722061	IPI:IPI00022371.1	Gene_Symbol=HRG Histidine-rich glycoprotein precursor	9606	1.28739261627197	0.00894104596227407	1.20113897323608	1.48102855682373	0.00224676448851824	1.26833236217499	0.845501840114594	0.0873012915253639	1.21447718143463
37	21.21	21.21	33.0496460199356	IPI:IPI00296165.5	Gene_Symbol=C1R;C17orf13;ACYP1 Complement C1r subcomponent precursor	9606	0.884283661842346	0.518078625202179	1.48162281513214	0.916666865348816	0.553516268730164	1.35360372066498	0.925695776939392	0.622933864593506	1.38445281982422
38	21.14	21.14	28.7069976329803	IPI:IPI00296608.6	Gene_Symbol=C7 Complement component C7 precursor	9606	1.16818404197693	0.274567931890488	1.34074771404266	1.08361554145813	0.496678829193115	1.28150629997253	1.21645569801331	0.364145249128342	1.56529521942139
39	20.98	20.98	47.2102999687195	IPI:IPI00829626.1	Gene_Symbol=IGL@ IGL@ protein	9606	2.00239992141724	0.0196206569671631	1.31257629394531	2.1454873085022	0.217572018504143	31.5081386566162	2.44990563392639	0.138040781021118	12.2819557189941
39	0.01	18.99	47.2102999687195	IPI:IPI00550162.2	Gene_Symbol=IGLV3-25 IGLV3-25 protein	9606
40	19.57	19.62	36.8115931749344	IPI:IPI00298828.3	Gene_Symbol=APOH Beta-2-glycoprotein 1 precursor	9606	0.857065498828888	0.375735521316528	1.42547011375427	0.982095897197723	0.862114906311035	1.23827934265137	0.888116478919983	0.37575963139534	1.31353294849396
41	19.37	19.37	35.4223430156708	IPI:IPI00022431.1	Gene_Symbol=AHSG Alpha-2-HS-glycoprotein precursor	9606	0.419856280088425	8.94108154625428E-07	1.33826899528503	0.881350934505463	0.19849468767643	1.21644175052643	0.363660573959351	1.48026557678094E-09	1.27936661243439
42	19.16	19.18	28.5132378339767	IPI:IPI00879231.1	Gene_Symbol=SERPINF2 Alpha-2-antiplasmin precursor	9606	0.611189007759094	0.00980345904827118	1.43651783466339	0.819933950901031	0.108932331204414	1.27905285358429	0.766642987728119	0.0629148408770561	1.32486879825592
42	0	19.18	28.2828271389008	IPI:IPI00029863.4	Gene_Symbol=SERPINF2 SERPINF2 protein	9606
43	18.79	18.79	50.8474588394165	IPI:IPI00430847.1	Gene_Symbol=IGKC IGKC protein	9606	0.67451411485672	0.438325762748718	61.365550994873	1.72524857521057	0.282892316579819	27.0938034057617	1.69690072536469	0.547653138637543	2461.29028320313
44	18.33	18.33	22.3837211728096	IPI:IPI00017696.1	Gene_Symbol=C1S Complement C1s subcomponent precursor	9606	0.983369112014771	0.893780648708344	1.30103576183319	0.939389705657959	0.48963674902916	1.20806169509888	1.03654336929321	0.829437255859375	1.42014384269714
44	0	18.31	21.2609976530075	IPI:IPI00749179.2	Gene_Symbol=C1S Uncharacterized protein C1S	9606
45	18.32	18.48	30.6791573762894	IPI:IPI00328609.3	Gene_Symbol=SERPINA4 Kallistatin precursor	9606	0.861799299716949	0.494752526283264	1.57287311553955	0.978233754634857	0.892091870307922	1.40477383136749	0.62704473733902	0.0520518757402897	1.60215771198273
46	17.65	17.65	31.2396705150604	IPI:IPI00020996.3	Gene_Symbol=IGFALS Insulin-like growth factor-binding protein complex acid labile chain precursor	9606	0.566593110561371	0.00210826843976974	1.37352001667023	0.585707187652588	0.00376214715652168	1.38846027851105	0.452697217464447	0.00062242365675047	1.446324467659
47	17.65	17.65	59.2964828014374	IPI:IPI00844536.2	Gene_Symbol=RBP4 Uncharacterized protein RBP4	9606	1.02541756629944	0.853475570678711	1.32124519348145	0.815946578979492	0.0722685605287552	1.25035905838013	0.944642424583435	0.320284485816956	1.123171210289
47	0	17.65	59.2964828014374	IPI:IPI00480192.1	Gene_Symbol=RBP4 Retinol binding protein 4, plasma	9606
47	0	17.64	53.7313461303711	IPI:IPI00022420.3	Gene_Symbol=RBP4 Plasma retinol-binding protein precursor	9606
48	17.46	17.48	20.5479457974434	IPI:IPI00011252.1	Gene_Symbol=C8A Complement component C8 alpha chain precursor	9606	0.923075556755066	0.59280788898468	1.37364304065704	0.947555840015411	0.516923606395721	1.19218027591705	0.844617784023285	0.404129773378372	1.53038609027863
49	16.84	16.84	22.2984567284584	IPI:IPI00291867.3	Gene_Symbol=CFI Complement factor I precursor	9606	0.798981308937073	0.121309690177441	1.33745872974396	0.92711466550827	0.393953830003738	1.20029258728027	0.879075288772583	0.220840200781822	1.23919427394867
49	0	14.84	20.0686112046242	IPI:IPI00872555.2	Gene_Symbol=CFI cDNA FLJ76262, highly similar to Homo sapiens I factor (complement) (IF), mRNA	9606
50	16.8	16.8	36.7713004350662	IPI:IPI00022391.1	Gene_Symbol=APCS Serum amyloid P-component precursor	9606	1.15652465820313	0.258317828178406	1.29918372631073	0.77621865272522	0.0104604167863727	1.20472729206085	0.944774925708771	0.62897139787674	1.27482450008392
51	16.4	16.4	32.366070151329	IPI:IPI00795633.1	Gene_Symbol=CLU CLU	9606	0.815414547920227	0.0851370766758919	1.2653192281723	0.801513850688934	0.0185083523392677	1.19631683826447	0.743952929973602	0.0373469442129135	1.31827986240387
51	0	16.4	27.9441118240356	IPI:IPI00400826.1	Gene_Symbol=CLU clusterin isoform 1	9606
51	0	16.4	27.1714925765991	IPI:IPI00291262.3	Gene_Symbol=CLU Clusterin precursor	9606
51	0	14.4	26.1802583932877	IPI:IPI00793848.1	Gene_Symbol=CLU 54 kDa protein	9606
52	16.21	16.24	23.6702129244804	IPI:IPI00303963.1	Gene_Symbol=C2 Complement C2 precursor (Fragment)	9606	0.879880487918854	0.372574925422668	1.34715020656586	0.902258813381195	0.390657961368561	1.28139555454254	0.822638034820557	0.191623225808144	1.3546941280365
52	0	14.42	26.6666680574417	IPI:IPI00643506.3	Gene_Symbol=C2 Complement component 2	9606
53	15.14	15.14	31.9444447755814	IPI:IPI00163207.1	Gene_Symbol=PGLYRP2 Isoform 1 of N-acetylmuramoyl-L-alanine amidase precursor	9606	0.670025229454041	0.528481543064117	3.83508610725403	0.725216627120972	0.424145877361298	2.34411978721619	0.579017579555511	0.217864006757736	2.50968313217163
53	0	13.92	26.3406932353973	IPI:IPI00394992.1	Gene_Symbol=PGLYRP2 Isoform 2 of N-acetylmuramoyl-L-alanine amidase precursor	9606
54	14.93	14.93	21.443298459053	IPI:IPI00032220.3	Gene_Symbol=AGT Angiotensinogen precursor	9606	0.534498631954193	0.00217702845111489	1.44263815879822	0.503279447555542	5.96240738559572E-07	1.20657908916473	0.47560903429985	4.54617984360084E-05	1.33513021469116
55	14.7	14.7	28.8557201623917	IPI:IPI00022429.3	Gene_Symbol=ORM1 Alpha-1-acid glycoprotein 1 precursor	9606	6.94852685928345	0.00344976014457643	2.38334989547729	1.92288792133331	0.0415336713194847	1.8340539932251	5.32324886322021	0.0106058456003666	2.7883722782135
56	14.1	14.1	49.5049506425858	IPI:IPI00011261.2	Gene_Symbol=C8G Complement component C8 gamma chain precursor	9606	0.818673193454742	0.308162152767181	1.52795791625977	1.01623594760895	0.913686811923981	1.39375603199005	0.742565274238586	0.0343399122357368	1.30929851531982
57	13.8	13.8	15.3498873114586	IPI:IPI00876950.1	Gene_Symbol=ITIH3 Isoform 2 of Inter-alpha-trypsin inhibitor heavy chain H3 precursor	9606	1.36424374580383	0.00783140864223242	1.24296522140503	1.25901699066162	0.0948612317442894	1.31621325016022	1.56157398223877	0.000135631489683874	1.21165537834167
57	0	13.8	15.2808994054794	IPI:IPI00028413.8	Gene_Symbol=ITIH3 Isoform 1 of Inter-alpha-trypsin inhibitor heavy chain H3 precursor	9606
58	13.05	13.05	34.6590906381607	IPI:IPI00022426.1	Gene_Symbol=AMBP AMBP protein precursor	9606	0.873628854751587	0.430620938539505	1.43153727054596	0.894063830375671	0.53772497177124	1.45986914634705	0.826579034328461	0.315109968185425	1.48008668422699
59	12.36	12.41	22.4852070212364	IPI:IPI00020986.2	Gene_Symbol=LUM Lumican precursor	9606	0.495350182056427	0.0301737952977419	1.84582853317261	0.930707097053528	0.58544397354126	1.34594404697418	0.708580195903778	0.0536752641201019	1.42150187492371
60	11.61	11.61	16.9105693697929	IPI:IPI00019581.1	Gene_Symbol=F12 Coagulation factor XII precursor	9606	0.526593863964081	0.00440948735922575	1.4438841342926	0.719170808792114	0.0579121224582195	1.41089928150177	0.43557932972908	0.0116043007001281	1.76406109333038
61	11.43	11.46	25.2351105213165	IPI:IPI00654888.4	Gene_Symbol=KLKB1 Plasma kallikrein precursor	9606	0.759549498558044	0.0492318980395794	1.3150360584259	0.836073219776154	0.143126755952835	1.28717410564423	0.56331604719162	0.000104440710856579	1.21898126602173
62	10.98	12.98	17.8313255310059	IPI:IPI00292946.1	Gene_Symbol=SERPINA7 Thyroxine-binding globulin precursor	9606	0.69747120141983	0.0107576223090291	1.29274344444275	0.850299477577209	0.277021795511246	1.36924982070923	0.678767263889313	0.0856095179915428	1.57250356674194
63	10.8	31.59	38.9583319425583	IPI:IPI00785067.1	Gene_Symbol=IGH@ IGH@ protein	9606
64	10.52	17.93	27.3109257221222	IPI:IPI00784998.1	Gene_Symbol=- Putative uncharacterized protein DKFZp686M24218	9606	0.664227724075317	0.591842293739319	1059.46887207031	1.33643531799316	0.804116487503052	108584.296875	0.760120809078217	0.752913236618042	5032.08203125
64	0	17.93	29.5983076095581	IPI:IPI00550640.2	Gene_Symbol=IGHG4 IGHG4 protein	9606
64	0	17.93	33.0788791179657	IPI:IPI00830132.1	Gene_Symbol=IGHG4 Uncharacterized protein IGHG4 (Fragment)	9606
64	0	17.93	39.7553503513336	IPI:IPI00829814.1	Gene_Symbol=IGHG4 Ig gamma-4 chain C region	9606
65	10.1	10.23	22.5130885839462	IPI:IPI00163446.3	Gene_Symbol=IGHD IGHD protein	9606	1.4170104265213	0.265346348285675	1.97573125362396	2.31689977645874	0.0130137419328094	1.82408857345581	1.95503914356232	0.00911364238709211	1.55938911437988
65	0	8.22	19.270832836628	IPI:IPI00418422.3	Gene_Symbol=IGHD IGHD protein	9606
65	0	8.1	19.5020750164986	IPI:IPI00829636.1	Gene_Symbol=IGHD FLJ00382 protein (Fragment)	9606
66	9.56	9.56	43.5643553733826	IPI:IPI00009028.1	Gene_Symbol=CLEC3B Tetranectin precursor	9606	0.502389132976532	0.00155385991092771	1.40240907669067	0.975023567676544	0.902471005916595	1.58589887619019	0.434933722019196	0.000464800948975608	1.40212249755859
67	8.73	8.73	31.086140871048	IPI:IPI00021841.1	Gene_Symbol=APOA1 Apolipoprotein A-I precursor	9606	0.54521381855011	0.0445510484278202	1.80145335197449	0.961475491523743	0.648889005184174	1.20501625537872	0.532831370830536	0.00556434132158756	1.4818469285965
67	0	6.73	37.1428579092026	IPI:IPI00853525.1	Gene_Symbol=APOA1 Apolipoprotein A1	9606
68	8.59	8.59	26.7942577600479	IPI:IPI00006114.4	Gene_Symbol=SERPINF1 Pigment epithelium-derived factor precursor	9606	0.564469277858734	0.000630187103524804	1.27541494369507	0.766417384147644	0.0327935218811035	1.26883268356323	0.697237610816956	0.0162828117609024	1.31569063663483
69	7.88	7.88	21.5277776122093	IPI:IPI00419744.4	Gene_Symbol=FCN3 Isoform 2 of Ficolin-3 precursor	9606	0.762336134910584	0.15722581744194	1.54259622097015	0.617854714393616	0.00477647082880139	1.26591753959656	0.79056841135025	0.219435229897499	1.56588268280029
69	0	7.88	20.7357853651047	IPI:IPI00293925.2	Gene_Symbol=FCN3 Isoform 1 of Ficolin-3 precursor	9606
70	7.44	7.44	25.9740263223648	IPI:IPI00643948.2	Gene_Symbol=C1QB Complement component 1, q subcomponent, B chain	9606	0.782683193683624	0.402945876121521	1.88044142723083	1.12972521781921	0.491256803274155	1.46892178058624	0.98468804359436	0.901685059070587	1.31613266468048
70	0	7.44	23.715415596962	IPI:IPI00477992.1	Gene_Symbol=C1QB complement component 1, q subcomponent, B chain precursor	9606
71	6.91	6.91	19.753086566925	IPI:IPI00645849.1	Gene_Symbol=ECM1 Extracellular matrix protein 1	9606	0.645627021789551	0.500435411930084	5.16326856613159	0.681514501571655	0.0458046719431877	1.45205140113831	0.584473490715027	0.220668345689774	2.79596138000488
71	0	6.91	16.4814814925194	IPI:IPI00003351.2	Gene_Symbol=ECM1 Extracellular matrix protein 1 precursor	9606
72	6.82	6.82	21.3256478309631	IPI:IPI00022417.4	Gene_Symbol=LRG1 Leucine-rich alpha-2-glycoprotein precursor	9606	1.62646555900574	0.277731448411942	4.12543535232544	1.64733624458313	0.236178576946259	3.60877513885498	1.9140328168869	0.240148738026619	5.41960763931274
73	6.54	6.54	18.75	IPI:IPI00022389.1	Gene_Symbol=CRP Isoform 1 of C-reactive protein precursor	9606	3.32464098930359	0.0517524667084217	3.37323594093323	0.759976387023926	0.557707011699677	3.07735466957092	7.87073373794556	0.0120824994519353	3.97546243667603
73	0	4.54	21.5686276555061	IPI:IPI00642842.1	Gene_Symbol=CRP C-reactive protein, pentraxin-related	9606
73	0	4.54	24.1758242249489	IPI:IPI00218876.3	Gene_Symbol=CRP Isoform 2 of C-reactive protein precursor	9606
74	6.28	6.28	22.672064602375	IPI:IPI00011694.1	Gene_Symbol=PRSS1 Trypsin-1 precursor	9606	0.885573148727417	0.350149840116501	1.37598514556885	0.834331810474396	0.157073780894279	1.33533120155334	0.879679560661316	0.345365971326828	1.39509928226471
75	6.27	6.27	10.4387290775776	IPI:IPI00007240.2	Gene_Symbol=F13B Coagulation factor XIII B chain precursor	9606	0.87583339214325	0.758320569992065	5.05137205123901	0.63431042432785	0.103948578238487	1.98623323440552	0.918220400810242	0.658104777336121	2.04117584228516
76	6.06	21.45	34.3157887458801	IPI:IPI00784842.1	Gene_Symbol=IGHV4-31 Putative uncharacterized protein DKFZp686G11190	9606	1.59790349006653	0.0959099307656288	1.96221685409546	2.3280918598175	0.0572609193623066	2.48349905014038	2.1520082950592	0.135140255093575	3.87124085426331
77	6.05	6.05	9.7970612347126	IPI:IPI00027235.1	Gene_Symbol=ATRN Isoform 1 of Attractin precursor	9606	0.757194638252258	0.666416764259338	10.9310932159424	0.70530766248703	0.309334844350815	3.04123854637146	0.502627789974213	0.0431068278849125	1.88758659362793
77	0	6.05	9.74842756986618	IPI:IPI00162735.3	Gene_Symbol=ATRN Isoform 2 of Attractin precursor	9606
77	0	6.02	7.82287791371346	IPI:IPI00218460.6	Gene_Symbol=ATRN Isoform 3 of Attractin precursor	9606
78	6.04	6.06	13.3187770843506	IPI:IPI00010295.1	Gene_Symbol=CPN1 Carboxypeptidase N catalytic chain precursor	9606	0.662692725658417	0.172671034932137	2.08433961868286	0.935328364372253	0.730591416358948	1.75559425354004	0.881736874580383	0.595114707946777	1.96551537513733
79	6.02	6.02	17.1830981969833	IPI:IPI00218732.3	Gene_Symbol=PON1 Serum paraoxonase/arylesterase 1	9606	0.429905414581299	0.0808631777763367	2.81776571273804	0.521486401557922	0.0264509785920382	1.65990221500397	0.402967602014542	0.0918982326984406	3.26006364822388
79	0	5.27	11.7021277546883	IPI:IPI00798167.1	Gene_Symbol=PON1 32 kDa protein	9606
80	6	6	20.4918026924133	IPI:IPI00020019.1	Gene_Symbol=ADIPOQ Adiponectin precursor	9606	2.51739430427551	0.156985431909561	4.36489820480347	1.41414976119995	0.484306871891022	3.48848390579224	1.71269845962524	0.354971349239349	4.17544651031494
81	6	6	13.8775512576103	IPI:IPI00022394.2	Gene_Symbol=C1QC Complement C1q subcomponent subunit C precursor	9606	0.764236271381378	0.0514754354953766	1.31161594390869	1.29411280155182	0.161925628781319	1.4853675365448	0.993393063545227	0.962671935558319	1.39440107345581
82	6	6	10.8870968222618	IPI:IPI00004373.1	Gene_Symbol=MBL2 Mannose-binding protein C precursor	9606	0.833868086338043	0.636742353439331	3.01617574691772	0.723962962627411	0.246797740459442	2.04683995246887	0.997541308403015	0.984579622745514	1.4526035785675
83	5.89	5.89	7.93311968445778	IPI:IPI00788786.1	Gene_Symbol=VWF 309 kDa protein	9606	1.23310792446136	0.524730503559113	2.30642485618591	1.09462821483612	0.566305637359619	1.49492084980011	1.69626367092133	0.067944347858429	1.80512082576752
83	0	5.89	7.92747959494591	IPI:IPI00023014.1	Gene_Symbol=VWF von Willebrand factor precursor	9606
84	5.47	5.49	10.2870807051659	IPI:IPI00553177.1	Gene_Symbol=SERPINA1 Isoform 1 of Alpha-1-antitrypsin precursor	9606	2.3086268901825	0.0147290099412203	1.55553126335144	1.98002564907074	0.0641754940152168	2.18766474723816	2.27352023124695	0.0609790235757828	2.4970850944519
84	0	3.49	11.4379093050957	IPI:IPI00869004.1	Gene_Symbol=SERPINA1 Isoform 3 of Alpha-1-antitrypsin precursor	9606
84	0	3.49	9.74930375814438	IPI:IPI00790784.2	Gene_Symbol=SERPINA1 Isoform 2 of Alpha-1-antitrypsin precursor	9606
85	5.4	6	10.9589040279388	IPI:IPI00872573.1	Gene_Symbol=C1RL 48 kDa protein	9606	1.36102259159088	0.827967941761017	1381475.25	1.19506108760834	0.885516464710236	256427.734375	1.56190824508667	0.752172768115997	995870.8125
85	0	6	10.9589040279388	IPI:IPI00795055.1	Gene_Symbol=C1RL CDNA FLJ14022 fis, clone HEMBA1003538, weakly similar to COMPLEMENT C1R COMPONENT	9606
85	0	6	9.8562628030777	IPI:IPI00009793.3	Gene_Symbol=C1RL Complement C1r-like protein	9606
86	5.4	5.4	16.901408135891	IPI:IPI00853068.1	Gene_Symbol=HBA2;HBA1 Alpha 2 globin variant (Fragment)	9606	1.02024137973785	0.964648246765137	3.76301527023315	0.349115282297134	0.354118257761002	44.0250816345215	0.548401296138763	0.133059158921242	2.54347276687622
86	0	5.4	16.901408135891	IPI:IPI00410714.5	Gene_Symbol=HBA2;HBA1 Hemoglobin subunit alpha	9606
86	0.01	3.41	9.85915511846542	IPI:IPI00217473.5	Gene_Symbol=HBZ Hemoglobin subunit zeta	9606
86	0	3.4	6.71641826629639	IPI:IPI00477513.2	Gene_Symbol=- Uncharacterized protein ENSP00000346992 (Fragment)	9606
87	4.75	4.76	16.9179230928421	IPI:IPI00021727.1	Gene_Symbol=C4BPA C4b-binding protein alpha chain precursor	9606	1.2246732711792	0.0651896372437477	1.24459862709045	0.794256746768951	0.240367129445076	1.52018165588379	1.00245869159698	0.982401549816132	1.28255832195282
88	4.31	4.32	7.32142850756645	IPI:IPI00746623.2	Gene_Symbol=HABP2 Hyaluronan-binding protein 2 precursor	9606	1.10546827316284	0.77367103099823	2.75699591636658	0.961247861385345	0.88565468788147	2.23477125167847	0.93575656414032	0.703184187412262	1.65507864952087
89	4.22	4.23	15.1388883590698	IPI:IPI00873445.1	Gene_Symbol=PROS1 80 kDa protein	9606	0.909260869026184	0.800892531871796	2.41804718971252	0.667608499526978	0.352927088737488	2.67009806632996	0.909201443195343	0.763947308063507	2.09832048416138
89	0	4.23	9.61538478732109	IPI:IPI00294004.1	Gene_Symbol=PROS1 Vitamin K-dependent protein S precursor	9606
89	0	4.2	9.90825667977333	IPI:IPI00878131.1	Gene_Symbol=PROS1 PS24	9606
90	4.22	4.22	17.5438597798347	IPI:IPI00387120.1	Gene_Symbol=- Ig kappa chain V-IV region Len	9606	1.6430686712265	0.122567303478718	2.0256769657135	3.17202305793762	0.00137171184178442	1.498286485672	1.98261117935181	0.0212028231471777	1.67577910423279
90	0	3.7	11.1940301954746	IPI:IPI00386133.1	Gene_Symbol=- Ig kappa chain V-IV region B17 precursor	9606
90	0	3.7	11.2781956791878	IPI:IPI00386132.1	Gene_Symbol=- Ig kappa chain V-IV region JI precursor	9606
90	0	3.7	8.33333358168602	IPI:IPI00026197.7	Gene_Symbol=IGKV4-1 Similar to Ig kappa chain V-IV region precursor	9606
91	4.19	5.02	29.7297298908234	IPI:IPI00385985.1	Gene_Symbol=- Ig lambda chain V-III region LOI	9606	2.08261704444885	0.147283285856247	3.92527365684509	4.09761524200439	0.0929913967847824	7.33344697952271	3.14365744590759	0.132309556007385	7.36399984359741
91	0	17.13	47.4358975887299	IPI:IPI00785050.1	Gene_Symbol=- Putative uncharacterized protein	9606
92	4.19	4.19	26.7361104488373	IPI:IPI00219583.1	Gene_Symbol=SHBG Isoform 2 of Sex hormone-binding globulin precursor	9606	0.557886838912964	0.0113185672089458	1.30925607681274	0.865460276603699	0.0740788951516151	1.19643783569336	0.56111079454422	0.0416283346712589	1.61732852458954
92	0	4.19	16.1691546440125	IPI:IPI00023019.1	Gene_Symbol=SHBG Isoform 1 of Sex hormone-binding globulin precursor	9606
93	4.13	5.09	57.6271176338196	IPI:IPI00829912.1	Gene_Symbol=IGKV1-5 Ig kappa chain V-I region HK102 precursor	9606	1.73132932186127	0.0270082876086235	1.53822231292725	2.93467116355896	0.0287364367395639	2.37472009658813	3.03933644294739	0.0371061228215694	2.68094992637634
93	0	5.08	50.862067937851	IPI:IPI00829956.1	Gene_Symbol=- Rheumatoid factor C6 light chain (Fragment)	9606
93	0	4.96	50	IPI:IPI00387026.1	Gene_Symbol=- Ig kappa chain V-I region EU	9606
94	4.12	4.12	5.35405874252319	IPI:IPI00744685.2	Gene_Symbol=BTD Uncharacterized protein BTD (Fragment)	9606	0.536506354808807	0.00681050634011626	1.24888944625854	0.626710295677185	0.114716090261936	2.11037707328796	0.808351218700409	0.588362991809845	35.9186172485352
94	0	4.12	5.7090237736702	IPI:IPI00218413.2	Gene_Symbol=BTD biotinidase precursor	9606
95	4.06	4.06	8.71794894337654	IPI:IPI00023673.1	Gene_Symbol=LGALS3BP Galectin-3-binding protein precursor	9606	1.37332379817963	0.0697222948074341	1.55771791934967	1.46012020111084	0.311670392751694	12.970232963562	1.27109682559967	0.613261222839355	80.1837539672852
96	4.03	10.19	24.4635194540024	IPI:IPI00829640.1	Gene_Symbol=IGL@ IGL@ protein	9606	2.46727585792542	0.0458221808075905	2.41363072395325	3.17018342018127	0.000389383116271347	1.53799223899841	3.35197639465332	0.000709538871888071	1.64678692817688
97	4.01	4.01	10.9333336353302	IPI:IPI00021440.1	Gene_Symbol=ACTG1;PSPHL Actin, cytoplasmic 2	9606	1.15507400035858	0.813305497169495	430.996246337891	1.39072835445404	0.194532945752144	3.75088429450989	0.905655026435852	0.852965891361237	211.537078857422
97	0	4.01	10.9333336353302	IPI:IPI00021439.1	Gene_Symbol=ACTB Actin, cytoplasmic 1	9606
98	4.01	4.01	18.2857140898705	IPI:IPI00884107.1	Gene_Symbol=HBB Beta-globin gene from a thalassemia patient	9606	0.580402791500092	0.0109216449782252	1.42573571205139	0.421355664730072	0.0971061736345291	3.0397801399231	0.454824328422546	0.00462784338742495	1.5168970823288
98	0	4.01	28.8288295269012	IPI:IPI00796636.9	Gene_Symbol=HBB Mutant beta globin	9606
98	0	4.01	21.768707036972	IPI:IPI00654755.3	Gene_Symbol=HBB Hemoglobin subunit beta	9606
99	4	53.95	55.6962013244629	IPI:IPI00742696.2	Gene_Symbol=GC vitamin D-binding protein precursor	9606	0.553603291511536	0.154047623276711	2.69585466384888	0.814505577087402	0.384546190500259	1.90170097351074	0.537000179290771	0.0771624147891998	2.11128830909729
100	4	21.41	29.0254235267639	IPI:IPI00876888.1	Gene_Symbol=- cDNA FLJ78387	9606	1.6179826259613			5.308678150177			3.7678427696228
100	0	33.04	46.9635635614395	IPI:IPI00386879.1	Gene_Symbol=IGHV3OR16-13;IGHA1 CDNA FLJ14473 fis, clone MAMMA1001080, highly similar to Homo sapiens SNC73 protein (SNC73) mRNA	9606
100	0	16.59	34.698274731636	IPI:IPI00426051.3	Gene_Symbol=- Putative uncharacterized protein DKFZp686C15213	9606
100	0	5.82	36.1344546079636	IPI:IPI00829590.1	Gene_Symbol=- Uncharacterized protein ENSP00000375044	9606
100	0	4	27.4809151887894	IPI:IPI00783024.1	Gene_Symbol=- Myosin-reactive immunoglobulin heavy chain variable region (Fragment)	9606
100	0	2.29	14.5161285996437	IPI:IPI00883765.1	Gene_Symbol=- Similar to Immunglobulin heavy chain variable region	9606
100	0	2	36.4583343267441	IPI:IPI00884004.1	Gene_Symbol=- Rheumatoid factor RF-ET12 (Fragment)	9606
100	0	2	15.1260510087013	IPI:IPI00829841.1	Gene_Symbol=- 13 kDa protein	9606
100	0	2	11.8518516421318	IPI:IPI00827892.1	Gene_Symbol=- VH87-2 protein (Fragment)	9606
100	0	2	12.8000006079674	IPI:IPI00477804.4	Gene_Symbol=- Immunglobulin heavy chain variable region (Fragment)	9606
100	0	2	13.9130428433418	IPI:IPI00384404.4	Gene_Symbol=- Rheumatoid factor RF-ET9 (Fragment)	9606
100	0	2	15.5737698078156	IPI:IPI00884389.1	Gene_Symbol=- Similar to Immunglobulin heavy chain variable region	9606
100	0	2	5.73770478367805	IPI:IPI00783184.1	Gene_Symbol=- Immunglobulin heavy chain variable region (Fragment)	9606
101	4	15.6	51.3513505458832	IPI:IPI00844156.2	Gene_Symbol=SERPINC1 SERPINC1 protein	9606	0.725313663482666	0.0314596109092236	1.3348069190979	0.912769198417664	0.366221696138382	1.23130536079407	0.796644449234009	0.0224414635449648	1.21017444133759
102	4	4.01	13.8364776968956	IPI:IPI00178926.2	Gene_Symbol=IGJ immunoglobulin J chain	9606	1.81866955757141	0.202014595270157	3.95283269882202	3.90897750854492	0.0251985657960176	2.58373141288757	3.09256434440613	0.0344373844563961	2.52340984344482
103	3.71	3.71	14.1900941729546	IPI:IPI00003590.2	Gene_Symbol=QSOX1 Isoform 1 of Sulfhydryl oxidase 1 precursor	9606	1.13814270496368	0.594125986099243	9.20353698730469	1.3717075586319	0.334734469652176	10.281325340271	1.05173075199127	0.960756957530975	32307.73828125
103	0	1.71	10.5960257351398	IPI:IPI00872013.1	Gene_Symbol=QSOX1 Uncharacterized protein QSOX1	9606
103	0	1.71	10.5960257351398	IPI:IPI00465016.7	Gene_Symbol=QSOX1 Isoform 2 of Sulfhydryl oxidase 1 precursor	9606
104	3.54	6.86	5.84627352654934	IPI:IPI00749039.2	Gene_Symbol=TTN titin isoform N2-A	9606	1.14658486843109	0.693357408046722	2.04438829421997	0.887251615524292	0.617746353149414	1.64038610458374	1.17670023441315	0.6665398478508	2.17293119430542
104	0	6.83	5.79757802188396	IPI:IPI00759637.1	Gene_Symbol=TTN Isoform 4 of Titin	9606
104	0	5.86	5.83282671868801	IPI:IPI00759613.1	Gene_Symbol=TTN Isoform 5 of Titin	9606
104	0	4.83	5.79857267439365	IPI:IPI00759542.1	Gene_Symbol=TTN Isoform 8 of Titin	9606
104	0	4.83	5.78457042574883	IPI:IPI00759754.1	Gene_Symbol=TTN Isoform 1 of Titin	9606
104	0	4.83	5.77383376657963	IPI:IPI00023283.3	Gene_Symbol=TTN Isoform 2 of Titin	9606
104	0	4.83	5.78610748052597	IPI:IPI00179357.2	Gene_Symbol=TTN Isoform 7 of Titin	9606
104	0	4.35	6.01814277470112	IPI:IPI00375499.2	Gene_Symbol=TTN titin isoform novex-2	9606
104	0	4.35	6.0552291572094	IPI:IPI00375498.2	Gene_Symbol=TTN titin isoform novex-1	9606
104	0	4.34	6.00534789264202	IPI:IPI00455173.4	Gene_Symbol=TTN Isoform 3 of Titin	9606
104	0	2.8	5.30865415930748	IPI:IPI00412307.8	Gene_Symbol=TTN 2268 kDa protein	9606
105	3.52	7.7	25.6410270929337	IPI:IPI00735451.4	Gene_Symbol=- Uncharacterized protein ENSP00000375035	9606	1.48775291442871	0.231217786669731	2.73328018188477	2.09728956222534	0.18460576236248	4.9528021812439	2.10784125328064	0.0977286547422409	2.95707607269287
106	3.32	3.32	7.33944922685623	IPI:IPI00738433.1	Gene_Symbol=CPN2 similar to Carboxypeptidase N subunit 2 precursor	9606	1.01297903060913	0.954123020172119	1.92887556552887	1.3402396440506	0.341892331838608	2.28674912452698	1.04677069187164	0.896863043308258	2.80704736709595
106	0	3.21	5.68807348608971	IPI:IPI00479116.1	Gene_Symbol=CPN2 Carboxypeptidase N subunit 2 precursor	9606
107	3.22	3.22	29.8387110233307	IPI:IPI00884080.1	Gene_Symbol=- Similar to Immunglobulin heavy chain variable region	9606	2.70604610443115			6.06296491622925			4.11528205871582
107	0.37	2.37	21.3114753365517	IPI:IPI00384400.1	Gene_Symbol=- Myosin-reactive immunoglobulin heavy chain variable region (Fragment)	9606
107	0.02	28.81	41.0404622554779	IPI:IPI00423462.5	Gene_Symbol=IGHV3OR16-13;IGHA1 Putative uncharacterized protein DKFZp686K18196 (Fragment)	9606
107	0	35.43	35.5628073215485	IPI:IPI00477090.6	Gene_Symbol=IGHM IGHM protein	9606
107	0	19.39	26.1052638292313	IPI:IPI00784817.1	Gene_Symbol=IGHV4-31 Anti-RhD monoclonal T125 gamma1 heavy chain precursor	9606
107	0	8.13	51.2396693229675	IPI:IPI00783451.1	Gene_Symbol=- Immunglobulin heavy chain variable region (Fragment)	9606
107	0	4.06	36.8852466344833	IPI:IPI00783023.1	Gene_Symbol=- Immunglobulin heavy chain variable region (Fragment)	9606
107	0	4	31.6239327192307	IPI:IPI00829976.1	Gene_Symbol=- 13 kDa protein	9606
107	0	4	29.3650805950165	IPI:IPI00829806.1	Gene_Symbol=SCFV Immunglobulin heavy chain variable region (Fragment)	9606
107	0	4	31.6239327192307	IPI:IPI00829747.1	Gene_Symbol=- Similar to Immunglobulin heavy chain variable region	9606
107	0	4	24.5033115148544	IPI:IPI00827960.1	Gene_Symbol=- Immunglobulin heavy chain precursor (Fragment)	9606
107	0	4	29.8387110233307	IPI:IPI00828061.1	Gene_Symbol=- Anti-mucin1 heavy chain variable region (Fragment)	9606
107	0	4	27.4193555116653	IPI:IPI00784513.1	Gene_Symbol=- Immunglobulin heavy chain variable region (Fragment)	9606
107	0	4	28.0991733074188	IPI:IPI00736507.2	Gene_Symbol=IGHV3-30 Immunglobulin heavy chain variable region (Fragment)	9606
107	0	4	20.9302321076393	IPI:IPI00783471.1	Gene_Symbol=- Immunglobulin heavy chain variable region (Fragment)	9606
107	0	2.01	27.2000014781952	IPI:IPI00884022.1	Gene_Symbol=- Similar to Immunglobulin heavy chain variable region	9606
107	0	2	21.4285716414452	IPI:IPI00382489.1	Gene_Symbol=- Ig heavy chain V-III region KOL	9606
107	0	2	28.0991733074188	IPI:IPI00783818.1	Gene_Symbol=- Immunglobulin heavy chain variable region (Fragment)	9606
107	0	2	16.2393167614937	IPI:IPI00827846.1	Gene_Symbol=- Anti-mucin1 heavy chain variable region (Fragment)	9606
107	0	2	19.3277314305305	IPI:IPI00783909.1	Gene_Symbol=- Immunglobulin heavy chain variable region (Fragment)	9606
107	0	2	20.4918026924133	IPI:IPI00783393.1	Gene_Symbol=- Immunglobulin heavy chain variable region (Fragment)	9606
107	0	2	18.4000000357628	IPI:IPI00783244.1	Gene_Symbol=IGHV3-30 Immunglobulin heavy chain variable region (Fragment)	9606
107	0	2	19.0082639455795	IPI:IPI00783116.1	Gene_Symbol=- Immunglobulin heavy chain variable region (Fragment)	9606
107	0	2	19.4915249943733	IPI:IPI00748665.3	Gene_Symbol=IGHV3-30 Immunglobulin heavy chain variable region (Fragment)	9606
107	0	2	19.8275864124298	IPI:IPI00413194.1	Gene_Symbol=- Myosin-reactive immunoglobulin heavy chain variable region (Fragment)	9606
108	3.03	3.1	12.5813454389572	IPI:IPI00296176.2	Gene_Symbol=F9 Coagulation factor IX precursor	9606	1.05378007888794	0.920531451702118	201.195663452148	0.63578861951828	0.0103717623278499	1.09829473495483	1.27843427658081	0.784976065158844	7232.8193359375
108	0.03	2.15	2.83619519323111	IPI:IPI00843999.2	Gene_Symbol=UBR4 Isoform 1 of E3 ubiquitin-protein ligase UBR4	9606
108	0.03	2.15	2.82475017011166	IPI:IPI00746934.2	Gene_Symbol=UBR4 Isoform 2 of E3 ubiquitin-protein ligase UBR4	9606
108	0.03	2.15	2.8493894264102	IPI:IPI00646605.3	Gene_Symbol=UBR4 Isoform 3 of E3 ubiquitin-protein ligase UBR4	9606
108	0.03	2.15	2.84003093838692	IPI:IPI00640981.3	Gene_Symbol=UBR4 Isoform 4 of E3 ubiquitin-protein ligase UBR4	9606
108	0	1.55	1.42508139833808	IPI:IPI00180305.7	Gene_Symbol=UBR4 Isoform 5 of E3 ubiquitin-protein ligase UBR4	9606
109	2.98	2.98	7.69230797886848	IPI:IPI00032311.4	Gene_Symbol=LBP Lipopolysaccharide-binding protein precursor	9606	1.28471767902374	0.511619210243225	3.9043173789978	1.02944505214691	0.591974496841431	1.63932311534882	1.80682229995728	0.36327075958252	124.518577575684
110	2.33	2.86	32.4074059724808	IPI:IPI00387022.1	Gene_Symbol=- Ig kappa chain V-I region AG	9606	1.34490978717804	0.574033379554749	3.84070253372192	1.31739842891693	0.686064958572388	5.80965042114258	1.60746788978577	0.365673154592514	3.64239931106567
110	0	18.73	52.1186411380768	IPI:IPI00784661.1	Gene_Symbol=- Putative uncharacterized protein	9606
110	0	18.7	49.5762705802917	IPI:IPI00472961.2	Gene_Symbol=IGKC IGKC protein	9606
110	0	17.73	35.0340127944946	IPI:IPI00807459.1	Gene_Symbol=IGKC IGKC protein	9606
110	0	4.07	37.0370358228683	IPI:IPI00829980.2	Gene_Symbol=- Myosin-reactive immunoglobulin light chain variable region (Fragment)	9606
110	0	3.59	33.8983058929443	IPI:IPI00854582.1	Gene_Symbol=- Uncharacterized protein ENSP00000374793	9606
110	0	3.04	33.8983058929443	IPI:IPI00829804.1	Gene_Symbol=- 13 kDa protein	9606
110	0	3.01	39.8148149251938	IPI:IPI00398220.1	Gene_Symbol=- Myosin-reactive immunoglobulin light chain variable region (Fragment)	9606
110	0	3.01	40.1869148015976	IPI:IPI00384398.1	Gene_Symbol=- Myosin-reactive immunoglobulin light chain variable region (Fragment)	9606
110	0	2.99	34.2592597007751	IPI:IPI00385614.1	Gene_Symbol=- Ig kappa chain V-I region WAT	9606
110	0	2.98	50.8474588394165	IPI:IPI00830122.1	Gene_Symbol=- A30	9606
110	0	2.98	29.6610176563263	IPI:IPI00829699.1	Gene_Symbol=- V(k)3 sequence of NG9 gene from fetal liver DNA precursor	9606
110	0	2.98	29.9145311117172	IPI:IPI00743963.1	Gene_Symbol=IGKC Ig kappa chain V-I region HK101 precursor (Fragment)	9606
110	0	2.97	37.9629641771317	IPI:IPI00003469.1	Gene_Symbol=- Ig kappa chain V-I region WEA	9606
110	0	2.96	22.2222223877907	IPI:IPI00387094.1	Gene_Symbol=- Ig kappa chain V-I region Hau	9606
110	0	2.96	18.604651093483	IPI:IPI00385556.1	Gene_Symbol=- Ig kappa chain V-I region Daudi precursor	9606
110	0	2.96	18.604651093483	IPI:IPI00024134.1	Gene_Symbol=IGKC Ig kappa chain V-I region Walker precursor	9606
110	0	2.33	25.4237294197083	IPI:IPI00003111.6	Gene_Symbol=LOC652694 Ig kappa chain V-I region AU	9606
110	0	2.04	44.4444447755814	IPI:IPI00387101.1	Gene_Symbol=- Ig kappa chain V-I region Scw	9606
110	0	2.04	26.8518507480621	IPI:IPI00827485.1	Gene_Symbol=- BRE (Fragment)	9606
110	0	2.02	26.8518507480621	IPI:IPI00387027.1	Gene_Symbol=- Ig kappa chain V-I region Gal	9606
110	0	2	24.0740746259689	IPI:IPI00387100.1	Gene_Symbol=- Ig kappa chain V-I region Roy	9606
110	0	2	31.4814805984497	IPI:IPI00387099.1	Gene_Symbol=- Ig kappa chain V-I region Rei	9606
110	0	2	15.5172407627106	IPI:IPI00382577.1	Gene_Symbol=- Kappa 1 light chain variable region (Fragment)	9606
111	2.27	2.27	8.93371775746346	IPI:IPI00025204.1	Gene_Symbol=CD5L CD5 antigen-like precursor	9606	1.26518630981445	0.23222628235817	1.81713771820068	1.95992374420166	0.0368798561394215	1.77181172370911	1.64080917835236	0.0696533843874931	1.81093466281891
111	0.06	2.06	7.40740746259689	IPI:IPI00306402.3	Gene_Symbol=LOXL4 Lysyl oxidase homolog 4 precursor	9606
112	2.2	2.2	12.8205135464668	IPI:IPI00829834.1	Gene_Symbol=- Ig kappa chain V-III region VH precursor	9606	1			2.02974557876587			2.29916143417358
112	0	2	22.0183491706848	IPI:IPI00384401.1	Gene_Symbol=- Myosin-reactive immunoglobulin kappa chain variable region (Fragment)	9606
112	0	2	13.7931033968925	IPI:IPI00549330.4	Gene_Symbol=IGKV3D-15 Myosin-reactive immunoglobulin light chain variable region	9606
112	0	2	14.6788984537125	IPI:IPI00387119.1	Gene_Symbol=- Ig kappa chain V-III region POM	9606
112	0	2	32.4074059724808	IPI:IPI00387097.1	Gene_Symbol=- Ig kappa chain V-I region Lay	9606
112	0	2	12.4031007289886	IPI:IPI00385253.1	Gene_Symbol=- Ig kappa chain V-III region CLL precursor	9606
112	0	2	12.4031007289886	IPI:IPI00024138.4	Gene_Symbol=- Uncharacterized protein ENSP00000374816	9606
113	2.15	2.56	23.1557384133339	IPI:IPI00019576.1	Gene_Symbol=F10 Coagulation factor X precursor	9606	1.3231213092804	0.6399085521698	5.57451486587524	0.749377965927124	0.140085250139236	1.58456909656525	1.19110500812531	0.738436281681061	4.5680685043335
114	2.14	9.82	26.9696980714798	IPI:IPI00011264.1	Gene_Symbol=CFHR1 Complement factor H-related protein 1 precursor	9606	1.17674386501312	0.459944218397141	1.84508121013641	0.993050694465637	0.976893603801727	2.02550196647644	0.928900837898254	0.769231736660004	2.07708144187927
114	0	7.82	26.1992633342743	IPI:IPI00883722.1	Gene_Symbol=CFHR1 FHR-1; complement Factor H-related protein 1	9606
114	0	7.82	21.5151518583298	IPI:IPI00167093.4	Gene_Symbol=CFHR1 complement factor H-related 1	9606
114	0	4.23	21.3991776108742	IPI:IPI00218949.1	Gene_Symbol=CFHR2 Isoform Short of Complement factor H-related protein 2 precursor	9606
114	0	4.23	19.2592591047287	IPI:IPI00006154.1	Gene_Symbol=CFHR2 Isoform Long of Complement factor H-related protein 2 precursor	9606
115	2.13	2.13	22.0338985323906	IPI:IPI00830007.1	Gene_Symbol=- Uncharacterized protein ENSP00000375023	9606	1.30558323860168	0.232150971889496	1.96778416633606	1.54547989368439	0.279131889343262	3.57336974143982	1.46739733219147	0.333739578723907	3.69136357307434
115	0	2.13	22.0338985323906	IPI:IPI00829753.1	Gene_Symbol=- Similar to Rheumatoid factor G9 heavy chain	9606
115	0.03	2.12	14.0000000596046	IPI:IPI00383953.1	Gene_Symbol=- VH4 heavy chain variable region precursor (Fragment)	9606
115	0.02	35.53	40.3361350297928	IPI:IPI00884452.1	Gene_Symbol=IGHM IGHM protein	9606
115	0.02	35.53	40.2010053396225	IPI:IPI00884293.1	Gene_Symbol=IGHM IGHM protein	9606
115	0.02	35.53	40.2010053396225	IPI:IPI00884141.1	Gene_Symbol=IGHM IGHM protein	9606
115	0.02	35.53	40.2010053396225	IPI:IPI00883614.1	Gene_Symbol=IGHM IGHM protein	9606
115	0.02	35.53	38.400000333786	IPI:IPI00479708.5	Gene_Symbol=IGHM IGHM protein	9606
115	0	32.89	38.5080635547638	IPI:IPI00744561.1	Gene_Symbol=IGHV3OR16-13;IGHA1 IGHA1 protein	9606
115	0	2.13	17.6470592617989	IPI:IPI00815662.1	Gene_Symbol=- Rheumatoid factor G9 heavy chain (Fragment)	9606
115	0	2.12	17.9487183690071	IPI:IPI00884081.1	Gene_Symbol=- Uncharacterized protein ENSP00000375025	9606
115	0	2.12	17.7966102957726	IPI:IPI00829811.1	Gene_Symbol=LOC652128 Uncharacterized protein ENSP00000375039	9606
115	0	2.12	18.4210523962975	IPI:IPI00827891.1	Gene_Symbol=- Cold agglutinin FS-2 H-chain (Fragment)	9606
115	0	2.12	18.1034475564957	IPI:IPI00328493.4	Gene_Symbol=- Uncharacterized protein ENSP00000375038	9606
115	0	2.09	12.9310339689255	IPI:IPI00385059.1	Gene_Symbol=- Rearranged VH4-34 V gene segment (Fragment)	9606
116	2.12	41.82	43.5356199741364	IPI:IPI00878609.1	Gene_Symbol=ITIH4 Protein	9606	1.25827121734619	0.140208899974823	1.44297766685486	1.17012333869934	0.586206555366516	2.27601265907288	1.39062321186066	0.328885138034821	2.46479892730713
116	0	31.82	40.6832307577133	IPI:IPI00878152.1	Gene_Symbol=ITIH4 71 kDa protein	9606
117	2.12	2.12	16.256158053875	IPI:IPI00007221.1	Gene_Symbol=SERPINA5 Plasma serine protease inhibitor precursor	9606	1.0593456029892	0.854429721832275	3.29426169395447	1.17528259754181	0.48386937379837	7.03350067138672	1.09929263591766	0.514041423797607	3.51522564888
118	2.05	2.17	29.3577969074249	IPI:IPI00385254.1	Gene_Symbol=- Ig lambda chain V-I region WAH	9606
118	0.02	16.17	44.9152529239655	IPI:IPI00785200.1	Gene_Symbol=- Putative uncharacterized protein	9606
118	0	10.16	24.8945146799088	IPI:IPI00784711.1	Gene_Symbol=- Putative uncharacterized protein	9606
118	0	4	22.4137932062149	IPI:IPI00386839.1	Gene_Symbol=- Amyloid lambda 6 light chain variable region SAR (Fragment)	9606
118	0	2	7.43243247270584	IPI:IPI00419442.3	Gene_Symbol=IGLV6-57 IGLV6-57 protein	9606
118	0	2	9.82142835855484	IPI:IPI00382447.1	Gene_Symbol=- Ig lambda chain V-VI region AR	9606
119	2.05	2.09	9.13838148117065	IPI:IPI00852826.2	Gene_Symbol=APOL1 42 kDa protein	9606	0.79034823179245			0.83658754825592			0.375165998935699
119	0	2.09	6.78391978144646	IPI:IPI00514475.4	Gene_Symbol=APOL1 Isoform 1 of Apolipoprotein-L1 precursor	9606
119	0	2.09	6.52173906564713	IPI:IPI00186903.3	Gene_Symbol=APOL1 Isoform 2 of Apolipoprotein-L1 precursor	9606
120	2.05	2.05	7.68136531114578	IPI:IPI00296534.1	Gene_Symbol=FBLN1 Isoform D of Fibulin-1 precursor	9606	0.959381580352783	0.00414160499349236	1.00343358516693	1.24466741085052	0.56597113609314	30.7692394256592	1.2768542766571	0.0178524330258369	1.09101057052612
120	0	2.05	7.82361328601837	IPI:IPI00218803.2	Gene_Symbol=FBLN1 Isoform B of Fibulin-1 precursor	9606
120	0	2	3.16139757633209	IPI:IPI00413623.2	Gene_Symbol=FBLN1 fibulin 1 isoform B precursor	9606
120	0	2	3.35689038038254	IPI:IPI00333852.1	Gene_Symbol=FBLN1 Isoform A of Fibulin-1 precursor	9606
120	0	2	2.78184488415718	IPI:IPI00296537.3	Gene_Symbol=FBLN1 Isoform C of Fibulin-1 precursor	9606
121	2.05	2.05	5.20094558596611	IPI:IPI00329775.7	Gene_Symbol=CPB2 Isoform 1 of Carboxypeptidase B2 precursor	9606	0.95390784740448	0.769420921802521	4.86648893356323	1.02050244808197	0.770213603973389	1.98005783557892	1.0748964548111	0.830094158649445	28.6865215301514
122	2.04	4.04	37.3949587345123	IPI:IPI00879329.1	Gene_Symbol=IGKV3-20 Anti-(ED-B) scFV (Fragment)	9606	1.303750872612	0.685283601284027	519.443176269531	2.76442074775696	0.191897556185722	55.5264739990234	2.02982544898987	0.345242738723755	225.931137084961
122	0	17.75	46.8085110187531	IPI:IPI00784985.1	Gene_Symbol=IGK@ IGK@ protein	9606
122	0	17.72	48.5106378793716	IPI:IPI00761125.2	Gene_Symbol=IGKC IGKC protein	9606
122	0	2.56	38.2608681917191	IPI:IPI00827560.1	Gene_Symbol=- HRV Fab N27-VL (Fragment)	9606
122	0	2.04	51.8181800842285	IPI:IPI00827637.1	Gene_Symbol=- K light chain variable region (Fragment)	9606
122	0	2.04	57.7981650829315	IPI:IPI00387115.1	Gene_Symbol=- Ig kappa chain V-III region SIE	9606
122	0	2.04	48.8372087478638	IPI:IPI00384576.1	Gene_Symbol=- Ig kappa chain V-III region HIC precursor	9606
122	0	2.04	48.8372087478638	IPI:IPI00030205.3	Gene_Symbol=IGKV3-20 Ig kappa chain V-III region HAH precursor	9606
122	0	2.04	34.5132738351822	IPI:IPI00827510.1	Gene_Symbol=- HRV Fab 026-VL (Fragment)	9606
122	0	2.04	44.954127073288	IPI:IPI00387118.1	Gene_Symbol=- Ig kappa chain V-III region WOL	9606
122	0	2	49.5412856340408	IPI:IPI00385252.1	Gene_Symbol=- Ig kappa chain V-III region GOL	9606
122	0	2	36.6972476243973	IPI:IPI00387117.5	Gene_Symbol=IGKV3D-20 Ig kappa chain V-III region Ti	9606
122	0	2	13.6752143502235	IPI:IPI00854644.1	Gene_Symbol=- Uncharacterized protein ENSP00000374805	9606
123	2.02	2.16	3.6870501935482	IPI:IPI00478809.3	Gene_Symbol=F5 Coagulation factor V precursor	9606	2.12308359146118			1.10988450050354			2.73344659805298
123	0	2.16	3.67877967655659	IPI:IPI00022937.4	Gene_Symbol=F5 Coagulation factor V	9606
124	2.01	21.96	33.3333343267441	IPI:IPI00784807.1	Gene_Symbol=- Putative uncharacterized protein	9606	0.712046205997467	0.173887863755226	2.02355170249939	1.50887775421143	0.44420850276947	6.50230503082275	0.961681604385376	0.71115243434906	1.48295140266418
124	0	19.95	35.491606593132	IPI:IPI00399007.5	Gene_Symbol=IGHG2 Putative uncharacterized protein DKFZp686I04196 (Fragment)	9606
124	0	19.95	27.2340416908264	IPI:IPI00784942.1	Gene_Symbol=- Putative uncharacterized protein DKFZp686E23209	9606
124	0	16.59	34.698274731636	IPI:IPI00426051.3	Gene_Symbol=- Putative uncharacterized protein DKFZp686C15213	9606
124	0	15.43	26.4631032943726	IPI:IPI00829767.1	Gene_Symbol=IGHG2 Uncharacterized protein IGHG2 (Fragment)	9606
125	2	120.5	50.5160570144653	IPI:IPI00654875.1	Gene_Symbol=C4B Complement C4-B precursor	9606	1.36845326423645	0.0272622164338827	1.28014731407166	1.30468511581421	0.218343198299408	1.72477889060974	1.31406223773956	0.100646279752254	1.44832611083984
125	0	120.5	50.5160570144653	IPI:IPI00032258.4	Gene_Symbol=C4A;C4B Complement C4-A precursor	9606
126	2	47.25	65.1515126228333	IPI:IPI00847179.1	Gene_Symbol=APOA4 apolipoprotein A-IV precursor	9606	0.0894116386771202	0.0156712923198938	2.12836003303528	0	0		0	0
127	2	30.1	40.2833998203278	IPI:IPI00647704.1	Gene_Symbol=IGHV3OR16-13;IGHA1 CDNA FLJ41552 fis, clone COLON2004478, highly similar to Protein Tro alpha1 H,myeloma	9606	1.50455522537231			2.47300815582275			1.85715699195862
128	2	28.8	39.0143722295761	IPI:IPI00784830.1	Gene_Symbol=LOC100126583 CDNA FLJ41981 fis, clone SMINT2011888, highly similar to Protein Tro alpha1 H,myeloma	9606	4.46364402770996			3.15329003334045			4.1616039276123
129	2	22.8	30.0000011920929	IPI:IPI00423461.3	Gene_Symbol=IGHA2 Putative uncharacterized protein DKFZp686C02220 (Fragment)	9606	3.53218269348145			5.86767148971558			5.35046768188477
130	2	18.76	49.1525411605835	IPI:IPI00827488.1	Gene_Symbol=IGKC IGKC protein	9606	2.66844010353088			3.44587779045105			3.62078714370728
130	0	3.04	38.9830499887466	IPI:IPI00829873.1	Gene_Symbol=- 13 kDa protein	9606
131	2	18.24	38.9121353626251	IPI:IPI00550731.2	Gene_Symbol=- Putative uncharacterized protein	9606	1.2024153470993			1.7607980966568			1.4012234210968
131	0	18.24	38.7499988079071	IPI:IPI00419424.3	Gene_Symbol=IGKV1-5 IGKV1-5 protein	9606
131	0	17.72	40.6392693519592	IPI:IPI00430808.2	Gene_Symbol=IGKC Immunoblobulin light chain (Fragment)	9606
131	0	14.02	41.0041838884354	IPI:IPI00854806.1	Gene_Symbol=IGKV1-5 IGKV1-5 protein	9606
131	0	2.53	30.5084735155106	IPI:IPI00827829.1	Gene_Symbol=- HRV Fab N8-VL (Fragment)	9606
131	0	2.53	23.8938048481941	IPI:IPI00827773.1	Gene_Symbol=- Cold agglutinin FS-1 L-chain (Fragment)	9606
131	0	2.52	15.9292042255402	IPI:IPI00736885.1	Gene_Symbol=LOC440786 Ig kappa chain V-II region TEW	9606
131	0	2	18.1818187236786	IPI:IPI00829947.1	Gene_Symbol=- 13 kDa protein	9606
131	0	2	14.8760333657265	IPI:IPI00829600.1	Gene_Symbol=- Uncharacterized protein ENSP00000374803	9606
131	0	2	18.8034191727638	IPI:IPI00743389.1	Gene_Symbol=IGKV1-5 Ig kappa chain V-II region GM607 precursor (Fragment)	9606
131	0	2	10.7438012957573	IPI:IPI00884433.1	Gene_Symbol=- 13 kDa protein	9606
131	0	2	12.0370373129845	IPI:IPI00854709.1	Gene_Symbol=- Uncharacterized protein ENSP00000374799 (Fragment)	9606
131	0	2	10.7438012957573	IPI:IPI00829663.1	Gene_Symbol=- Uncharacterized protein ENSP00000374801	9606
131	0	2	10.7438012957573	IPI:IPI00743194.2	Gene_Symbol=- Kappa light chain variable region (Fragment)	9606
131	0	2	12.2641511261463	IPI:IPI00387111.5	Gene_Symbol=- Uncharacterized protein ENSP00000333154	9606
131	0	2	11.304347962141	IPI:IPI00387107.3	Gene_Symbol=IGKV2-40 Ig kappa chain V-II region Cum	9606
131	0	2	11.4035077393055	IPI:IPI00384397.1	Gene_Symbol=- Myosin-reactive immunoglobulin light chain variable region (Fragment)	9606
132	2	8.02	32.9166680574417	IPI:IPI00748998.1	Gene_Symbol=SCFV Single-chain Fv (Fragment)	9606	1.27376747131348			1.11286509037018			1.1036319732666
132	0	5.08	22.9508191347122	IPI:IPI00884092.1	Gene_Symbol=- Anti-HER3 scFv (Fragment)	9606
133	2	6.05	23.7288132309914	IPI:IPI00829979.1	Gene_Symbol=- Uncharacterized protein ENSP00000375008	9606	0.910969078540802			0.437107980251312			0.971626460552216
133	0	6.05	23.9316239953041	IPI:IPI00739205.3	Gene_Symbol=LOC652102 Ig heavy chain V-I region HG3 precursor	9606
133	0	6.04	20.0000002980232	IPI:IPI00419517.1	Gene_Symbol=IGHV1-69 IGHV1-69 protein	9606
133	0	2.05	22.5806444883347	IPI:IPI00384407.1	Gene_Symbol=- Myosin-reactive immunoglobulin heavy chain variable region (Fragment)	9606
133	0	2	8.87096747756004	IPI:IPI00382471.1	Gene_Symbol=- Ig heavy chain V-I region WOL	9606
134	2	6	23.9316239953041	IPI:IPI00009792.1	Gene_Symbol=IGHV1OR15-1 Ig heavy chain V-I region V35 precursor	9606	1.27566123008728			2.70214915275574			2.87174224853516
134	0	2	21.5517237782478	IPI:IPI00786926.1	Gene_Symbol=IGHV1-69 Myosin-reactive immunoglobulin heavy chain variable region (Fragment)	9606
135	2	4	21.0084035992622	IPI:IPI00854743.1	Gene_Symbol=- Uncharacterized protein ENSP00000375034	9606	2.18164300918579	0.316331714391708	215.907272338867	3.0223560333252	0.0552580431103706	3.39698052406311	2.71424579620361	0.106377996504307	8.49900054931641
135	0	2.1	19.0839692950249	IPI:IPI00745363.4	Gene_Symbol=LOC652113 Immunglobulin heavy chain variable region (Fragment)	9606
136	2	2.98	42.3728823661804	IPI:IPI00829836.1	Gene_Symbol=- Uncharacterized protein ENSP00000374797	9606	1.29824352264404			1.78579330444336			1.5628377199173
136	0	2.96	22.2222223877907	IPI:IPI00385555.1	Gene_Symbol=- Ig kappa chain V-I region BAN	9606
137	2	2.08	1.06865288689733	IPI:IPI00853158.2	Gene_Symbol=PRUNE2 prune homolog 2 isoform 1	9606	1.03330481052399			2.03272271156311			1.15160191059113
137	0	2.08	1.2453299947083	IPI:IPI00877720.1	Gene_Symbol=PRUNE2 Prune homolog 2	9606
137	0	2.08	3.35570462048054	IPI:IPI00607780.2	Gene_Symbol=PRUNE2 Isoform 2 of Prune homolog 2	9606
137	0	2.08	3.86100374162197	IPI:IPI00103056.5	Gene_Symbol=PRUNE2 Isoform 1 of Prune homolog 2	9606
138	2	2.04	2.80474647879601	IPI:IPI00798136.1	Gene_Symbol=LGR4 LGR4 protein	9606
138	0	2.04	2.73396428674459	IPI:IPI00217954.4	Gene_Symbol=LGR4 Leucine-rich repeat-containing G-protein coupled receptor 4 precursor	9606
139	2	2.03	8.06599482893944	IPI:IPI00871307.1	Gene_Symbol=TMF1 TMF1 protein	9606	0.69128155708313			0.386999726295471			0.535220742225647
139	0	2.03	8.05123522877693	IPI:IPI00010586.1	Gene_Symbol=TMF1 TATA element modulatory factor	9606
140	2	2.01	3.94477322697639	IPI:IPI00064667.4	Gene_Symbol=CNDP1 Beta-Ala-His dipeptidase precursor	9606	1.35359704494476			0.829383730888367			1.58778321743011
140	0	2	12.2950822114944	IPI:IPI00642045.1	Gene_Symbol=CNDP1 14 kDa protein	9606
141	2	2	28.2051295042038	IPI:IPI00657670.1	Gene_Symbol=- 13 kDa protein	9606	0.22458128631115			0.377227127552032			0.121648021042347
141	0	2	16.1616161465645	IPI:IPI00021857.1	Gene_Symbol=APOC3 Apolipoprotein C-III precursor	9606
142	2	2	16.3716807961464	IPI:IPI00026199.1	Gene_Symbol=GPX3 Glutathione peroxidase 3 precursor	9606	0.205485478043556			0.771808743476868			0.465593725442886
143	2	2	8.20895507931709	IPI:IPI00827724.1	Gene_Symbol=- Rheumatoid factor Vh I region precursor (Fragment)	9606	0.576264381408691			1.02915632724762			1.43819439411163
144	2	2	4.16666679084301	IPI:IPI00029235.1	Gene_Symbol=IGFBP6 Insulin-like growth factor-binding protein 6 precursor	9606	0.648290514945984			0.687335073947906			0.438095182180405
145	1.93	1.93	8.84615406394005	IPI:IPI00165972.3	Gene_Symbol=CFD Complement factor D preproprotein	9606	1.40975654125214	0.776344478130341	148010.34375	1.09907042980194	0.602632522583008	5.29348373413086	1.2601306438446	0.723369061946869	561.116394042969
146	1.91	1.92	6.33925497531891	IPI:IPI00013933.2	Gene_Symbol=DSP Isoform DPI of Desmoplakin	9606	3.04485321044922	0.14994689822197	8.15920829772949	0.863957941532135	0.7026407122612	4.17286777496338	3.35852837562561	0.104101993143559	6.22098922729492
146	0	1.89	5.94451799988747	IPI:IPI00217182.4	Gene_Symbol=DSP Isoform DPII of Desmoplakin	9606
146	0	1.31	32.9729735851288	IPI:IPI00872333.1	Gene_Symbol=DSP Uncharacterized protein DSP	9606
146	0	1.31	28.1081080436707	IPI:IPI00746877.1	Gene_Symbol=DSP CDNA FLJ26719 fis, clone PNC03379	9606
147	1.6	1.82	6.19283244013786	IPI:IPI00873123.1	Gene_Symbol=NEB nebulin	9606	3.46829462051392	0.00620771152898669	1.52747023105621	2.07245397567749	0.621298670768738	225.637283325195	4.04742860794067	0.0573110468685627	4.50735235214233
147	0	1.82	6.01289533078671	IPI:IPI00303335.1	Gene_Symbol=NEB Nebulin	9606
147	0	1.58	11.6822429001331	IPI:IPI00384095.1	Gene_Symbol=NEB NEB protein (Fragment)	9606
148	1.55	2.3	5.19762560725212	IPI:IPI00239406.2	Gene_Symbol=SYNE2 Isoform 2 of Nesprin-2	9606	2.10778784751892	0.458315670490265	4056.55078125	5.46179294586182			5.65787839889526
148	0	2.3	5.21423369646072	IPI:IPI00239405.4	Gene_Symbol=SYNE2 Isoform 1 of Nesprin-2	9606
149	1.52	4.35	27.10280418396	IPI:IPI00384399.1	Gene_Symbol=- Myosin-reactive immunoglobulin light chain variable region (Fragment)	9606	3.58662080764771			2.68701887130737			2.74166202545166
149	0	2.38	25.4385977983475	IPI:IPI00552852.2	Gene_Symbol=IGLV3-27 V2-19 protein	9606
150	1.52	1.52	5.00000007450581	IPI:IPI00022331.1	Gene_Symbol=LCAT Phosphatidylcholine-sterol acyltransferase precursor	9606	0.664083480834961			1.38259398937225			0.634028077125549
151	1.32	4.02	26.3681590557098	IPI:IPI00020091.1	Gene_Symbol=ORM2 Alpha-1-acid glycoprotein 2 precursor	9606	6.2779393196106			0.965153396129608			5.41476249694824
152	1.31	1.32	15.2542367577553	IPI:IPI00740038.3	Gene_Symbol=LOC442572 similar to Williams Beuren syndrome chromosome region 19	9606	0.774468660354614	0.0658523812890053	1.40089857578278	0.857702434062958	0.225930705666542	2.06011509895325	0.325689792633057	0.0382849015295506	2.35896182060242
152	0	1.32	13.475176692009	IPI:IPI00642472.1	Gene_Symbol=- 34 kDa protein	9606
152	0	1.32	3.99999991059303	IPI:IPI00303139.2	Gene_Symbol=- 48 kDa protein	9606
152	0	1.31	9.95850637555122	IPI:IPI00879310.1	Gene_Symbol=- 29 kDa protein	9606
152	0	1.31	8.51063802838326	IPI:IPI00455014.3	Gene_Symbol=- Uncharacterized protein ENSP00000342628	9606
152	0	1.31	6.95652142167091	IPI:IPI00879001.1	Gene_Symbol=- 40 kDa protein	9606
152	0	1.31	3.63036319613457	IPI:IPI00455761.3	Gene_Symbol=LOC441258;LOC389517;LOC728524;LOC643862;LOC730294;LOC643909;LOC730307 Williams Beuren syndrome chromosome region 19 pseudogene	9606
153	1.3	1.3	27.9069781303406	IPI:IPI00884175.1	Gene_Symbol=- Similar to Solute carrier organic anion transporter family member 4A1 (Solute carrier family 21 member 12) (Sodium-independent organic anion transporter E) (Organic anion-transporting polypeptide E) (OATP-E) (Colon organic anion transporter) (Organic anion transporter polypeptide-related protein 1) (OATP-RP1) (OATPRP1) (POAT). Isoform 2	9606	1.27016746997833			1.09634578227997			1.83618748188019
154	1.22	1.28	9.31676998734474	IPI:IPI00332192.4	Gene_Symbol=IL25 Isoform 2 of Interleukin-25 precursor	9606	1.01186263561249	0.934906840324402	1.42348515987396	1.04079508781433	0.665318369865417	1.25086760520935	1.20833075046539	0.0259195026010275	1.16809988021851
154	0	1.28	8.47457647323608	IPI:IPI00009731.1	Gene_Symbol=IL25 Isoform 1 of Interleukin-25 precursor	9606
155	1.13	1.13	7.28862956166267	IPI:IPI00294713.4	Gene_Symbol=MASP2 Isoform 1 of Mannan-binding lectin serine protease 2 precursor	9606	0.702524721622467	0.469211637973785	58.6714744567871	0.502464592456818	0.525053918361664	12855.416015625	0.326667129993439	0.0540687963366508	3.35436201095581
156	1.12	1.26	12.1929816901684	IPI:IPI00550987.1	Gene_Symbol=CEP135 Isoform 1 of Centrosomal protein of 135 kDa	9606	2.45679831504822	0.0221710875630379	1.92431271076202	1.15553987026215	0.795458137989044	5.07578563690186	2.78455924987793	0.283415824174881	12.18150806427
157	1.05	1.74	4.76190485060215	IPI:IPI00749005.2	Gene_Symbol=SYNE1 1011 kDa protein	9606
157	0	1.74	4.76298741996288	IPI:IPI00386444.2	Gene_Symbol=SYNE1 Isoform 1 of Nesprin-1	9606
158	1.02	23.43	25.2083331346512	IPI:IPI00761159.1	Gene_Symbol=IGHM IGHM protein	9606
159	1.01	1.05	4.80501390993595	IPI:IPI00221235.3	Gene_Symbol=NUP160 nucleoporin 160kDa	9606	0.88452672958374	0.919016361236572	196754.953125	1.1466201543808	0.547782182693481	7.54681873321533	0.950935542583466	0.975333631038666	14498757
160	1	1	7.98479095101357	IPI:IPI00472646.3	Gene_Symbol=KIAA0317 Isoform 2 of Protein KIAA0317	9606
160	0	1	7.65492096543312	IPI:IPI00006561.3	Gene_Symbol=KIAA0317 Isoform 1 of Protein KIAA0317	9606
161	0.98	21.84	16.0593792796135	IPI:IPI00025426.2	Gene_Symbol=PZP Pregnancy zone protein precursor	9606	0.247454956173897	0.215676471590996	519.325805664063	0.353516310453415	0.262933254241943	326.938842773438	0.284773647785187	0.0972964391112328	11.6850214004517
162	0.96	0.96	3.55871878564358	IPI:IPI00853376.1	Gene_Symbol=ASXL3 additional sex combs like 3	9606	0.710052609443665			0.66276603937149			0.61714631319046
163	0.92	17.65	47.6595759391785	IPI:IPI00555945.1	Gene_Symbol=IGL@ IGL@ protein	9606	2.95883512496948			2.15523386001587			3.49954080581665
164	0.91	0.94	8.95522385835648	IPI:IPI00060474.1	Gene_Symbol=LRRC45 Leucine-rich repeat-containing protein 45	9606
165	0.89	0.89	9.49367061257362	IPI:IPI00853336.1	Gene_Symbol=IGF1 insulin-like growth factor 1 isoform 1 preproprotein	9606	0.758191883563995			0.609530985355377			0.633440315723419
165	0	0.89	10.7913672924042	IPI:IPI00852675.1	Gene_Symbol=IGF1 Insulin-like growth factor-I	9606
165	0	0.89	11.1111111938953	IPI:IPI00797681.1	Gene_Symbol=IGF1 15 kDa protein	9606
165	0	0.89	10.9489053487778	IPI:IPI00793994.1	Gene_Symbol=IGF1 insulin-like growth factor 1 isoform 2 preproprotein	9606
165	0	0.89	7.69230797886848	IPI:IPI00433029.1	Gene_Symbol=IGF1 Insulin-like growth factor IB precursor	9606
165	0	0.89	9.80392172932625	IPI:IPI00001610.1	Gene_Symbol=IGF1 Insulin-like growth factor IA precursor	9606
166	0.85	0.89	8.16326513886452	IPI:IPI00178348.6	Gene_Symbol=ISX Intestine-specific homeobox	9606	1.4262512922287			0.980777025222778			0.842342078685761
167	0.85	0.85	3.20562943816185	IPI:IPI00513819.1	Gene_Symbol=ARHGEF10L Rho guanine nucleotide exchange factor (GEF) 10-like isoform 1	9606
168	0.8	1.32	3.63797694444656	IPI:IPI00010252.3	Gene_Symbol=TRIM33 Isoform Alpha of E3 ubiquitin-protein ligase TRIM33	9606	2.63682532310486			1.56998193264008			3.18140029907227
169	0.8	1.26	3.95778380334377	IPI:IPI00553130.1	Gene_Symbol=CCDC45 Putative uncharacterized protein DKFZp667E1824	9606	1.48300850391388			0.948196113109589			0.587645769119263
169	0	1.26	3.65408025681973	IPI:IPI00305518.3	Gene_Symbol=CCDC45 Coiled-coil domain-containing protein 45	9606
170	0.77	1.32	4.63414639234543	IPI:IPI00064579.3	Gene_Symbol=BTBD6 BTB/POZ domain-containing protein 6	9606
171	0.77	1	3.61247956752777	IPI:IPI00745872.2	Gene_Symbol=ALB Isoform 1 of Serum albumin precursor	9606	2.12548780441284			2.83975076675415			2.28944945335388
171	0	1	3.50877195596695	IPI:IPI00022434.4	Gene_Symbol=ALB Uncharacterized protein ALB	9606
172	0.75	0.85	3.29557172954082	IPI:IPI00307009.1	Gene_Symbol=POM121L2 POM121-like protein 2	9606
173	0.73	0.82	11.4906832575798	IPI:IPI00220327.3	Gene_Symbol=KRT1 Keratin, type II cytoskeletal 1	9606	9999			9999
174	0.71	0.75	4.67068441212177	IPI:IPI00456969.1	Gene_Symbol=DYNC1H1 Dynein heavy chain, cytosolic	9606
175	0.7	1.46	6.7553736269474	IPI:IPI00852880.1	Gene_Symbol=SYNPO2L synaptopodin 2-like isoform a	9606	3.0772442817688			1.68495512008667			4.12822294235229
176	0.7	1.15	2.38450076431036	IPI:IPI00396243.6	Gene_Symbol=WDR19 Isoform 1 of WD repeat-containing protein 19	9606
177	0.7	0.7	9.04907956719399	IPI:IPI00043546.5	Gene_Symbol=SPATA13 Spermatogenesis-associated protein 13	9606	4.0587329864502	0.363159269094467	91142.734375	2.18546628952026	0.24887977540493	59.997386932373	5.77081680297852	0.141137510538101	151.4130859375
