# Supplementary material for: PGCA: An algorithm to link protein groups created from MS/MS data
Source: PLoS One. 2017 May 31;12(5):e0177569. doi: 10.1371/journal.pone.0177569 (PMC5451011; doi:10.1371/journal.pone.0177569)
Supplement: S3 File — 65 iTRAQ experiments used to process samples from the BiT Heart Cohort. (ZIP) [file pone.0177569.s006.zip › S5DataBiT/BET2708_v339_ProteinSummary.txt]

N	Unused	Total	%Cov	Accession	Name	Species	115:114	PVal 115:114	EF 115:114	116:114	PVal 116:114	EF 116:114	117:114	PVal 117:114	EF 117:114	Biological Processes	Molecular Function	PANTHER ID
1	143.07	143.07	53.7270665168762	IPI:IPI00643525.1	Gene_Symbol=C4A Complement component 4A	9606	0.551878452301025			0.501027584075928			1.00157737731934
1	0.17	141.25	53.7270665168762	IPI:IPI00418163.3	Gene_Symbol=C4B C4B1	9606
2	135.84	135.84	56.648576259613	IPI:IPI00478003.1	Gene_Symbol=A2M Alpha-2-macroglobulin precursor	9606	0.932491481304169	0.0812385454773903	1.08127009868622	0.756588160991669	8.5744048305969E-08	1.102898478508	0.674498200416565	3.39142125840852E-13	1.10308480262756
3	112.37	112.37	50.3464221954346	IPI:IPI00021885.1	Gene_Symbol=FGA Isoform 1 of Fibrinogen alpha chain precursor	9606	1.268230676651	2.57839771755641E-09	1.07861173152924	1.70027208328247	9.23016408947458E-38	1.0719085931778	2.45402932167053	0	1.083123087883
3	0	111.68	68.9440965652466	IPI:IPI00029717.1	Gene_Symbol=FGA Isoform 2 of Fibrinogen alpha chain precursor	9606
4	92.67	92.67	49.5774656534195	IPI:IPI00017601.1	Gene_Symbol=CP Ceruloplasmin precursor	9606	1.09768855571747	0.0279915500432253	1.08596730232239	1.03138601779938	0.499972432851791	1.09375619888306	1.0801008939743	0.0912646278738976	1.09302401542664
5	91.38	91.39	34.0772539377213	IPI:IPI00414283.5	Gene_Symbol=FN1 fibronectin 1 isoform 4 preproprotein	9606	1.01338613033295	0.837379097938538	1.1369560956955	0.875710606575012	0.0524317473173141	1.14356529712677	0.702385902404785	6.4002040289779E-07	1.13916110992432
5	0	89.99	34.0838849544525	IPI:IPI00855777.1	Gene_Symbol=FN1 Isoform 14 of Fibronectin precursor	9606
5	0	89.99	35.4779422283173	IPI:IPI00479723.3	Gene_Symbol=FN1 Isoform 10 of Fibronectin precursor	9606
5	0	89.99	33.6236923933029	IPI:IPI00339228.1	Gene_Symbol=FN1 Isoform 8 of Fibronectin precursor	9606
5	0	89.99	32.7813178300858	IPI:IPI00339223.1	Gene_Symbol=FN1 Isoform 3 of Fibronectin precursor	9606
5	0	89.99	32.3554068803787	IPI:IPI00022418.1	Gene_Symbol=FN1 Isoform 1 of Fibronectin precursor	9606
5	0	89.39	32.3007017374039	IPI:IPI00845263.1	Gene_Symbol=FN1 fibronectin 1 isoform 2 preproprotein	9606
6	79.13	79.15	31.8615764379501	IPI:IPI00032291.2	Gene_Symbol=C5 Complement C5 precursor	9606	0.954046308994293	0.413626372814178	1.12064671516418	1.20407104492188	0.00798641610890627	1.14545679092407	1.28636360168457	0.0011482413392514	1.16000938415527
7	74.65	74.68	74.3380844593048	IPI:IPI00298497.3	Gene_Symbol=FGB Fibrinogen beta chain precursor	9606	1.1873174905777	4.4045638787793E-05	1.08385467529297	1.50755548477173	1.48847035178189E-16	1.0928510427475	2.21757316589355	0	1.08413100242615
8	73.64	73.65	41.5109664201736	IPI:IPI00029739.5	Gene_Symbol=CFH Isoform 1 of Complement factor H precursor	9606	1.04770421981812	0.514527559280396	1.15222001075745	0.947863101959229	0.402703404426575	1.13513505458832	1.08807647228241	0.142284721136093	1.12009537220001
9	68.43	68.43	61.904764175415	IPI:IPI00745872.2	Gene_Symbol=ALB Isoform 1 of Serum albumin precursor	9606	8.70631313323975	2.31740260247666E-23	1.38213062286377	2.12565994262695	2.39752075970046E-08	1.27759993076324	1.54282355308533	3.38198806275614E-05	1.21757853031158
9	0	66.43	58.0542266368866	IPI:IPI00022434.4	Gene_Symbol=ALB Uncharacterized protein ALB	9606
10	66.42	66.42	42.580646276474	IPI:IPI00294193.4	Gene_Symbol=ITIH4 Isoform 1 of Inter-alpha-trypsin inhibitor heavy chain H4 precursor	9606	1.0572417974472	0.368347436189651	1.13170719146729	1.55654382705688	0.000117098526970949	1.23254632949829	1.82550990581512	1.33702201310371E-07	1.20869445800781
11	65.28	65.28	55.1948070526123	IPI:IPI00022488.1	Gene_Symbol=HPX Hemopexin precursor	9606	0.932000458240509	0.0579676032066345	1.07505536079407	0.852546095848084	0.000245732895564288	1.0872837305069	1.16056442260742	0.000615837750956416	1.08745896816254
12	64.88	64.88	51.7192006111145	IPI:IPI00798430.1	Gene_Symbol=TF Transferrin variant (Fragment)	9606	1.88807880878448	7.2670014333886E-15	1.14230966567993	1.45754504203796	7.63905802614318E-07	1.15011262893677	1.08541941642761	0.30745854973793	1.17209494113922
12	0	64.88	51.7192006111145	IPI:IPI00022463.1	Gene_Symbol=TF Serotransferrin precursor	9606
13	61.1	61.11	66.1904752254486	IPI:IPI00641737.1	Gene_Symbol=HP Haptoglobin precursor	9606	1.34885811805725	1.07194461640425E-12	1.08017814159393	1.00275278091431	0.956367671489716	1.10330188274384	5.05029582977295	0	1.10940515995026
14	60.09	60.09	42.6701575517654	IPI:IPI00019591.1	Gene_Symbol=CFB Isoform 1 of Complement factor B precursor (Fragment)	9606	0.923953235149384	0.229029849171638	1.13873171806335	1.09218215942383	0.229747325181961	1.15611016750336	1.11228692531586	0.098043255507946	1.13489127159119
14	0	58.09	42.5392657518387	IPI:IPI00639937.1	Gene_Symbol=CFB B-factor, properdin	9606
15	59.86	60.09	60.2247178554535	IPI:IPI00877792.1	Gene_Symbol=FGG 50 kDa protein	9606	1.25270998477936	5.53743973341625E-07	1.08756649494171	1.65151691436768	3.29196475038363E-14	1.12290573120117	2.32682752609253	2.80201398848848E-39	1.09258055686951
15	0	60.09	58.1344902515411	IPI:IPI00877703.1	Gene_Symbol=FGG 52 kDa protein	9606
15	0	60.09	61.3272309303284	IPI:IPI00219713.1	Gene_Symbol=FGG Isoform Gamma-A of Fibrinogen gamma chain precursor	9606
15	0	60.09	59.1611504554749	IPI:IPI00021891.5	Gene_Symbol=FGG Isoform Gamma-B of Fibrinogen gamma chain precursor	9606
16	58.79	58.79	44.9382722377777	IPI:IPI00019580.1	Gene_Symbol=PLG Plasminogen precursor	9606	0.858600676059723	0.0127288326621056	1.12620449066162	0.997247219085693	0.970553934574127	1.16026139259338	1.04108691215515	0.638724982738495	1.18586361408234
17	56.84	56.85	67.4242436885834	IPI:IPI00304273.2	Gene_Symbol=APOA4 Apolipoprotein A-IV precursor	9606	1.61465227603912	0.00554845156148076	1.35902833938599	0.722897410392761	0.114810861647129	1.51974844932556	0.849655032157898	0.508402049541473	1.70771133899689
18	53.38	53.38	52.482271194458	IPI:IPI00847635.1	Gene_Symbol=SERPINA3 Isoform 1 of Alpha-1-antichymotrypsin precursor	9606	1.16162633895874	0.00490044010803103	1.10813140869141	2.53007769584656	5.64936741931148E-24	1.15921568870544	4.47220993041992	4.20389539297445E-44	1.15206360816956
18	0	53.38	49.553570151329	IPI:IPI00550991.3	Gene_Symbol=SERPINA3 Alpha-1-antichymotrypsin precursor	9606
19	51.18	51.29	50.84388256073	IPI:IPI00742696.2	Gene_Symbol=GC vitamin D-binding protein precursor	9606	2.20306944847107	0.0139884678646922	1.7310506105423	1.68243908882141	0.117155693471432	2.02828359603882	2.35188579559326	0.0107088098302484	1.74158954620361
20	49.87	49.93	59.2505872249603	IPI:IPI00797833.3	Gene_Symbol=KNG1 Kininogen 1	9606	1.17966878414154	0.000751318992115557	1.09840643405914	1.17481255531311	0.00298477080650628	1.11038911342621	1.13684046268463	0.0521885715425015	1.13825106620789
20	0	49.93	59.2505872249603	IPI:IPI00215894.1	Gene_Symbol=KNG1 Isoform LMW of Kininogen-1 precursor	9606
21	46.62	46.74	49.8924732208252	IPI:IPI00032179.2	Gene_Symbol=SERPINC1 Antithrombin III variant	9606	1.1437326669693	0.104978017508984	1.17802405357361	1.23052930831909	0.020696472376585	1.18971717357635	1.1641560792923	0.0911010205745697	1.1943666934967
22	45.93	45.94	30.9090912342072	IPI:IPI00645038.1	Gene_Symbol=ITIH2 Inter-alpha (Globulin) inhibitor H2	9606	0.783340573310852	0.000247557414695621	1.13434457778931	0.807410597801209	0.00334345898590982	1.15073192119598	0.592049956321716	1.34321112454927E-06	1.21780169010162
22	0	45.94	30.5496841669083	IPI:IPI00305461.2	Gene_Symbol=ITIH2 Inter-alpha-trypsin inhibitor heavy chain H2 precursor	9606
23	42.55	42.56	40.7928377389908	IPI:IPI00026314.1	Gene_Symbol=GSN Isoform 1 of Gelsolin precursor	9606	1.08147513866425	0.325839221477509	1.17200696468353	0.569241166114807	1.06642538355572E-07	1.19763720035553	0.478849023580551	3.87727672190863E-09	1.22693610191345
24	41.77	41.86	30.9549957513809	IPI:IPI00292530.1	Gene_Symbol=ITIH1 Inter-alpha-trypsin inhibitor heavy chain H1 precursor	9606	0.820760488510132	0.00103740766644478	1.12104380130768	0.857447624206543	0.0231707021594048	1.14104425907135	0.728283941745758	0.000116392788186204	1.16528975963593
25	40.55	40.55	53.3762037754059	IPI:IPI00019568.1	Gene_Symbol=F2 Prothrombin precursor (Fragment)	9606	0.57565301656723	1.16436022065333E-13	1.12462556362152	0.785155177116394	0.00200967979617417	1.16176211833954	0.834964394569397	0.00735339010134339	1.13893127441406
26	39.75	39.75	40.9677416086197	IPI:IPI00884180.1	Gene_Symbol=IGHM IGHM protein	9606	1.0737806558609	0.330575346946716	1.15772747993469	0.465824246406555	6.35854646713341E-10	1.20046651363373	0.391611397266388	2.13305639817918E-07	1.3401825428009
27	39.63	39.63	60.765552520752	IPI:IPI00553177.1	Gene_Symbol=SERPINA1 Isoform 1 of Alpha-1-antitrypsin precursor	9606	1.70866620540619	9.60895704338327E-07	1.21444690227509	4.73050594329834	2.02303411110834E-13	1.37903535366058	6.93985986709595	5.40579322069838E-18	1.3544145822525
28	37.94	37.94	49.7872352600098	IPI:IPI00815926.1	Gene_Symbol=IGHG1 IGHG1 protein	9606	1.59278070926666	0.0351800136268139	1.53375494480133	0.320046007633209	0.000157836519065313	1.58246266841888	0.205547213554382	6.58786234453146E-07	1.37770593166351
29	35.56	35.56	52.1212100982666	IPI:IPI00745089.2	Gene_Symbol=A1BG alpha 1B-glycoprotein precursor	9606	1.00309491157532	0.965653538703918	1.15458619594574	1.2575376033783	0.0219096355140209	1.2144867181778	1.10197150707245	0.260107040405273	1.18704557418823
29	0	35.56	52.1212100982666	IPI:IPI00022895.7	Gene_Symbol=A1BG Alpha-1B-glycoprotein precursor	9606
30	34.79	34.79	47.4000006914139	IPI:IPI00291866.5	Gene_Symbol=SERPING1 Plasma protease C1 inhibitor precursor	9606	0.974684536457062	0.801660537719727	1.22656524181366	1.52952861785889	0.000814152415841818	1.26957178115845	1.52314043045044	0.000180150454980321	1.23104774951935
30	0.15	32.94	46.2246775627136	IPI:IPI00879931.1	Gene_Symbol=SERPING1 cDNA FLJ78023, highly similar to Homo sapiens serine (or cysteine) proteinase inhibitor, clade G (C1inhibitor), member 1, (angioedema, hereditary) (SERPING1), mRNA	9606
31	30.35	30.35	23.8600209355354	IPI:IPI00009920.2	Gene_Symbol=C6 Complement component 6 precursor	9606	0.969927608966827	0.809753179550171	1.29551315307617	1.0869425535202	0.500997126102448	1.28696978092194	1.09671854972839	0.346943259239197	1.2204567193985
32	30.34	30.34	28.9803206920624	IPI:IPI00022395.1	Gene_Symbol=C9 Complement component C9 precursor	9606	1.0901905298233	0.34656497836113	1.20168423652649	1.22996127605438	0.0265345741063356	1.19896721839905	1.60218691825867	6.96403219535569E-07	1.17273759841919
33	28.09	28.09	37.5711560249329	IPI:IPI00292950.4	Gene_Symbol=SERPIND1 Serpin peptidase inhibitor, clade D (Heparin cofactor), member 1	9606	0.911312878131866	0.336345344781876	1.21409559249878	0.693145930767059	0.00348495598882437	1.26667845249176	0.823706090450287	0.111423939466476	1.27310824394226
33	0	28.09	37.4749511480331	IPI:IPI00879573.1	Gene_Symbol=SERPIND1 Heparin cofactor 2 precursor	9606
34	28.08	28.08	32.8451871871948	IPI:IPI00298971.1	Gene_Symbol=VTN Vitronectin precursor	9606	0.737514674663544	0.00149873888585716	1.20122957229614	0.898378312587738	0.245648697018623	1.20053970813751	0.725802779197693	0.000202972820261493	1.17610788345337
35	27.71	27.71	32.056736946106	IPI:IPI00296165.5	Gene_Symbol=C1R;C17orf13;ACYP1 Complement C1r subcomponent precursor	9606	0.744764029979706	0.0149622475728393	1.2592796087265	1.06839835643768	0.555306315422058	1.26020097732544	1.17088770866394	0.246041238307953	1.31924521923065
36	27.05	27.18	28.2136887311935	IPI:IPI00019943.1	Gene_Symbol=AFM Afamin precursor	9606	0.753214538097382	0.136123821139336	1.45749247074127	0.644002377986908	0.00041485924157314	1.25880861282349	0.565808176994324	8.04304654593579E-05	1.29661238193512
37	25.55	25.58	47.826087474823	IPI:IPI00298828.3	Gene_Symbol=APOH Beta-2-glycoprotein 1 precursor	9606	0.956109225749969	0.621926009654999	1.20041275024414	1.15450930595398	0.0632909089326859	1.1642130613327	1.00712144374847	0.933375060558319	1.1860386133194
38	25.39	25.39	36.7847412824631	IPI:IPI00022431.1	Gene_Symbol=AHSG Alpha-2-HS-glycoprotein precursor	9606	0.713510036468506	0.000200708978809416	1.18286192417145	0.507377743721008	1.60534932569512E-10	1.18064880371094	0.394072860479355	1.71938140808292E-11	1.23273098468781
39	25.33	25.35	30.2876472473145	IPI:IPI00294395.1	Gene_Symbol=C8B Complement component C8 beta chain precursor	9606	1.14690709114075	0.204833388328552	1.24275660514832	1.22515749931335	0.05995087698102	1.23656940460205	1.2653067111969	0.0406072922050953	1.25145363807678
40	24.68	24.68	36.2989336252213	IPI:IPI00296608.6	Gene_Symbol=C7 Complement component C7 precursor	9606	2.51335835456848	3.33777825289872E-05	1.4689347743988	2.17227673530579	4.75414271932095E-05	1.39208078384399	2.07566666603088	2.22167182073463E-06	1.28921341896057
41	24.01	24.01	55.0561785697937	IPI:IPI00021841.1	Gene_Symbol=APOA1 Apolipoprotein A-I precursor	9606	0.821603000164032	0.061027780175209	1.22934651374817	0.550939500331879	1.61611490057112E-06	1.20730781555176	0.69965922832489	0.000944628205616027	1.21324968338013
42	23.59	23.59	26.6666680574417	IPI:IPI00022371.1	Gene_Symbol=HRG Histidine-rich glycoprotein precursor	9606	0.732813656330109	0.00322765554301441	1.21931421756744	0.672665417194366	0.000766726327128708	1.24075150489807	0.424640238285065	4.14391223557686E-08	1.26256597042084
43	21.97	21.99	24.606741964817	IPI:IPI00028413.8	Gene_Symbol=ITIH3 Isoform 1 of Inter-alpha-trypsin inhibitor heavy chain H3 precursor	9606	0.814079523086548	0.150135919451714	1.33168160915375	1.35681581497192	0.0150845171883702	1.27099514007568	1.37210249900818	0.0446514263749123	1.36085140705109
43	0	21.99	23.2505649328232	IPI:IPI00876950.1	Gene_Symbol=ITIH3 Isoform 2 of Inter-alpha-trypsin inhibitor heavy chain H3 precursor	9606
44	21.44	21.44	37.3253494501114	IPI:IPI00400826.1	Gene_Symbol=CLU clusterin isoform 1	9606	0.937995195388794	0.596007347106934	1.28059136867523	1.16218328475952	0.206121817231178	1.27076554298401	1.16767656803131	0.215231001377106	1.28700184822083
44	0	21.44	36.8303567171097	IPI:IPI00795633.1	Gene_Symbol=CLU CLU	9606
44	0	21.44	36.7483288049698	IPI:IPI00291262.3	Gene_Symbol=CLU Clusterin precursor	9606
45	20.78	20.78	23.5051542520523	IPI:IPI00032220.3	Gene_Symbol=AGT Angiotensinogen precursor	9606	0.759353280067444	0.010298197157681	1.22607159614563	1.19607150554657	0.057330284267664	1.20337176322937	1.45080327987671	0.00653042271733284	1.29360115528107
46	20.12	20.13	32.1792274713516	IPI:IPI00879231.1	Gene_Symbol=SERPINF2 Alpha-2-antiplasmin precursor	9606	0.904410481452942	0.487262666225433	1.33709406852722	1.0311496257782	0.843762457370758	1.36835980415344	1.15402507781982	0.109763413667679	1.19389247894287
46	0	20.13	31.9191932678223	IPI:IPI00029863.4	Gene_Symbol=SERPINF2 SERPINF2 protein	9606
47	20.03	20.03	27.86885201931	IPI:IPI00328609.3	Gene_Symbol=SERPINA4 Kallistatin precursor	9606	0.962165594100952	0.747560024261475	1.29067349433899	0.949505090713501	0.762673377990723	1.44118916988373	0.712904751300812	0.144830882549286	1.60450088977814
48	19.84	20.1	27.1276593208313	IPI:IPI00303963.1	Gene_Symbol=C2 Complement C2 precursor (Fragment)	9606	0.936245381832123	0.563482403755188	1.26294481754303	1.01926708221436	0.884570777416229	1.31011760234833	1.13153207302094	0.336659818887711	1.29932737350464
49	19.7	19.7	28.5950422286987	IPI:IPI00020996.3	Gene_Symbol=IGFALS Insulin-like growth factor-binding protein complex acid labile chain precursor	9606	0.866407454013824	0.0718314796686172	1.17110991477966	0.724794924259186	0.0122205363586545	1.27138006687164	0.711502015590668	0.057244561612606	1.42249882221222
50	19.08	19.08	21.4000001549721	IPI:IPI00061977.1	Gene_Symbol=IGHV3OR16-13;IGHA1 IGHA1 protein	9606	0.621254563331604	0.577264666557312	22.3085441589355	1.37738275527954			0	0
50	0	19.33	28.0561119318008	IPI:IPI00166866.3	Gene_Symbol=IGHV3OR16-13;IGHA1 IGHA1 protein	9606
51	19.05	19.19	23.1974914669991	IPI:IPI00654888.4	Gene_Symbol=KLKB1 Plasma kallikrein precursor	9606	1.03967642784119	0.77569717168808	1.3376601934433	0.807790279388428	0.198938846588135	1.4078756570816	0.703445374965668	0.0466521307826042	1.412930727005
52	18.37	18.37	56.7839205265045	IPI:IPI00844536.2	Gene_Symbol=RBP4 Uncharacterized protein RBP4	9606	1.44854533672333	6.89266744302586E-05	1.18024003505707	1.50713503360748	0.00033397221704945	1.23190104961395	1.11040270328522	0.236277341842651	1.19323027133942
52	0	18.37	56.7839205265045	IPI:IPI00480192.1	Gene_Symbol=RBP4 Retinol binding protein 4, plasma	9606
52	0	18.37	51.243782043457	IPI:IPI00022420.3	Gene_Symbol=RBP4 Plasma retinol-binding protein precursor	9606
53	17.99	17.99	31.8407952785492	IPI:IPI00022429.3	Gene_Symbol=ORM1 Alpha-1-acid glycoprotein 1 precursor	9606	1.72005891799927	0.00066433846950531	1.3366014957428	2.90828347206116	9.52132177189924E-06	1.50360763072968	6.67635869979858	6.2127097910647E-10	1.53659725189209
54	17.63	17.63	55.3191483020782	IPI:IPI00761125.2	Gene_Symbol=IGKC IGKC protein	9606	0.99794602394104	0.979695618152618	1.17854619026184	0.220205247402191	3.91621579609591E-09	1.41641402244568	0.191427201032639	1.78692545205195E-07	1.4948490858078
54	0	17.62	56.1702132225037	IPI:IPI00784985.1	Gene_Symbol=IGK@ IGK@ protein	9606
55	17.21	17.21	26.0273963212967	IPI:IPI00011252.1	Gene_Symbol=C8A Complement component C8 alpha chain precursor	9606	1.25326657295227	0.0912934392690659	1.30427002906799	1.23731017112732	0.157569259405136	1.35379350185394	1.41169393062592	0.0153324510902166	1.31054389476776
56	17.04	17.04	23.1104657053947	IPI:IPI00017696.1	Gene_Symbol=C1S Complement C1s subcomponent precursor	9606	0.845069169998169	0.107143603265285	1.23220062255859	0.961145758628845	0.766936421394348	1.32138156890869	1.1291276216507	0.439529836177826	1.38372564315796
56	0	17.01	21.9941347837448	IPI:IPI00749179.2	Gene_Symbol=C1S Uncharacterized protein C1S	9606
57	16.84	16.84	36.7713004350662	IPI:IPI00022391.1	Gene_Symbol=APCS Serum amyloid P-component precursor	9606	0.561708807945251	6.5863954660017E-05	1.25710916519165	1.15727281570435	0.0755107700824738	1.17694091796875	1.10778212547302	0.410977125167847	1.29309296607971
58	16.67	16.67	46.7811167240143	IPI:IPI00829626.1	Gene_Symbol=IGL@ IGL@ protein	9606	0.918959081172943	0.658724665641785	1.73428082466125	0.372591912746429	0.391665756702423	50.3597984313965	1.27503979206085	0.846647202968597	117.202209472656
58	0.14	15.41	52.7897000312805	IPI:IPI00550162.2	Gene_Symbol=IGLV3-25 IGLV3-25 protein	9606
59	15.22	15.29	52.9702961444855	IPI:IPI00011261.2	Gene_Symbol=C8G Complement component C8 gamma chain precursor	9606	1.11737835407257	0.597453117370605	1.56711661815643	1.1666134595871	0.575852990150452	1.8009318113327	1.17838203907013	0.400295615196228	1.51120293140411
60	14.97	14.97	34.1337919235229	IPI:IPI00291867.3	Gene_Symbol=CFI Complement factor I precursor	9606	0.70107513666153	0.0203169267624617	1.34070932865143	0.770045757293701	0.106463603675365	1.38134872913361	0.927687227725983	0.672092378139496	1.44267916679382
60	0	12.97	32.590052485466	IPI:IPI00872555.2	Gene_Symbol=CFI cDNA FLJ76262, highly similar to Homo sapiens I factor (complement) (IF), mRNA	9606
61	14.33	30.45	43.4408605098724	IPI:IPI00784807.1	Gene_Symbol=- Putative uncharacterized protein	9606	0.87815260887146	0.485667139291763	1.5066990852356	0.402356147766113	0.0634616389870644	2.65127491950989	0.363561689853668	0.0411312282085419	2.61101317405701
61	0	28.38	40.5275791883469	IPI:IPI00399007.5	Gene_Symbol=IGHG2 Putative uncharacterized protein DKFZp686I04196 (Fragment)	9606
61	0	24.38	32.3404252529144	IPI:IPI00784942.1	Gene_Symbol=- Putative uncharacterized protein DKFZp686E23209	9606
62	13.38	13.38	37.6736104488373	IPI:IPI00163207.1	Gene_Symbol=PGLYRP2 Isoform 1 of N-acetylmuramoyl-L-alanine amidase precursor	9606	1.0489866733551	0.768547356128693	1.42242765426636	1.01091170310974	0.961036205291748	1.63025832176208	0.965833008289337	0.89194929599762	1.74347496032715
62	0	12.56	32.1766555309296	IPI:IPI00394992.1	Gene_Symbol=PGLYRP2 Isoform 2 of N-acetylmuramoyl-L-alanine amidase precursor	9606
63	12.8	12.83	27.3239433765411	IPI:IPI00218732.3	Gene_Symbol=PON1 Serum paraoxonase/arylesterase 1	9606	0.493285864591599	0.000980889075435698	1.39568030834198	0.389432966709137	0.000120479096949566	1.39318287372589	0.360513091087341	8.64925732457777E-06	1.29281640052795
64	12.73	12.76	34.2281877994537	IPI:IPI00166729.4	Gene_Symbol=AZGP1 alpha-2-glycoprotein 1, zinc	9606	1.61295926570892	0.079504482448101	1.7258323431015	3.30479454994202	0.000976217270363122	1.78362727165222	3.83391714096069	0.000988156883977354	1.91873121261597
65	12.18	12.18	27.2727280855179	IPI:IPI00006114.4	Gene_Symbol=SERPINF1 Pigment epithelium-derived factor precursor	9606	1.07258546352386	0.683588147163391	1.45708417892456	1.29596722126007	0.23987939953804	1.593585729599	1.18809151649475	0.252787321805954	1.37582981586456
66	12.15	12.15	27.8409093618393	IPI:IPI00022426.1	Gene_Symbol=AMBP AMBP protein precursor	9606	0.770026564598084	0.137792035937309	1.42179322242737	1.05397522449493	0.74528169631958	1.39293301105499	0.7645583152771	0.214163452386856	1.54636263847351
67	11.91	12.56	51.0869562625885	IPI:IPI00855916.1	Gene_Symbol=- Transthyretin	9606	2.21302366256714	1.00574789030361E-06	1.24667501449585	2.80926561355591	1.06947304345795E-08	1.23680651187897	0.898266017436981	0.721552491188049	1.87679576873779
67	0	12.56	61.224490404129	IPI:IPI00022432.1	Gene_Symbol=TTR Transthyretin precursor	9606
68	10.94	10.94	12.9889294505119	IPI:IPI00218460.6	Gene_Symbol=ATRN Isoform 3 of Attractin precursor	9606	0.981414258480072	0.847647309303284	1.23614406585693	0.705963551998138	0.0657889246940613	1.4558687210083	0.699426710605621	0.0227962527424097	1.34075832366943
68	0	10.94	11.8264518678188	IPI:IPI00027235.1	Gene_Symbol=ATRN Isoform 1 of Attractin precursor	9606
68	0	10.94	12.1069192886353	IPI:IPI00162735.3	Gene_Symbol=ATRN Isoform 2 of Attractin precursor	9606
69	10.85	10.88	21.9430491328239	IPI:IPI00021727.1	Gene_Symbol=C4BPA C4b-binding protein alpha chain precursor	9606	0.69691276550293	0.0233164913952351	1.35097217559814	1.12147700786591	0.560117125511169	1.52776086330414	1.86911153793335	0.0049562705680728	1.47480905056
70	10.77	10.77	53.7414968013763	IPI:IPI00654755.3	Gene_Symbol=HBB Hemoglobin subunit beta	9606	0.856219112873077	0.209904998540878	1.29447042942047	0.734301507472992	0.221518531441689	1.69512593746185	0.419597834348679	0.000438959250459448	1.41836595535278
70	0	8.77	63.9639616012573	IPI:IPI00796636.9	Gene_Symbol=HBB Mutant beta globin	9606
70	0	8.77	37.1428579092026	IPI:IPI00884107.1	Gene_Symbol=HBB Beta-globin gene from a thalassemia patient	9606
71	10.57	35.91	21.2550610303879	IPI:IPI00025426.2	Gene_Symbol=PZP Pregnancy zone protein precursor	9606	0.487010210752487	0.160171374678612	2.95377445220947	0.54098516702652	0.00134630489628762	1.32705080509186	0.559976398944855	0.0124819288030267	1.49604594707489
71	0	35.83	25.0788629055023	IPI:IPI00748437.2	Gene_Symbol=PZP Uncharacterized protein PZP	9606
72	9.64	9.64	22.2764223814011	IPI:IPI00019581.1	Gene_Symbol=F12 Coagulation factor XII precursor	9606	0.827995538711548	0.275370299816132	1.42854726314545	0.775924623012543	0.127047762274742	1.39857447147369	0.706924617290497	0.060865081846714	1.44047808647156
73	9.13	9.13	17.4999997019768	IPI:IPI00873445.1	Gene_Symbol=PROS1 80 kDa protein	9606	0.892040312290192	0.695049405097961	1.93723893165588	1.19009435176849	0.352669060230255	1.5018709897995	1.28808808326721	0.240891247987747	1.59563016891479
73	0	9.13	13.609467446804	IPI:IPI00294004.1	Gene_Symbol=PROS1 Vitamin K-dependent protein S precursor	9606
73	0	8.29	13.9449536800385	IPI:IPI00878131.1	Gene_Symbol=PROS1 PS24	9606
74	8.43	8.43	21.6138333082199	IPI:IPI00022417.4	Gene_Symbol=LRG1 Leucine-rich alpha-2-glycoprotein precursor	9606	1.07481706142426	0.368378549814224	1.24277901649475	1.1563047170639	0.580933094024658	2.11498785018921	3.01061034202576	0.017500776797533	2.08584260940552
75	8.21	8.21	31.6901415586472	IPI:IPI00853068.1	Gene_Symbol=HBA2;HBA1 Alpha 2 globin variant (Fragment)	9606	0.832395672798157	0.0838510245084763	1.23727214336395	0.771357715129852	0.0858321115374565	1.35463356971741	0.475999534130096	1.87215919140726E-05	1.24366044998169
75	0	8.21	31.6901415586472	IPI:IPI00410714.5	Gene_Symbol=HBA2;HBA1 Hemoglobin subunit alpha	9606
76	8.16	8.68	9.99644249677658	IPI:IPI00788786.1	Gene_Symbol=VWF 309 kDa protein	9606	1.1149765253067	0.654322445392609	1.71551513671875	1.78565311431885	0.0600044541060925	1.84179985523224	1.73746740818024	0.0922275185585022	1.95452725887299
76	0	8.68	9.81158912181854	IPI:IPI00023014.1	Gene_Symbol=VWF von Willebrand factor precursor	9606
77	8.12	8.21	25.1479297876358	IPI:IPI00020986.2	Gene_Symbol=LUM Lumican precursor	9606	1.11823761463165	0.32847672700882	1.27719449996948	0.721469640731812	0.110529907047749	1.51777100563049	0.749731659889221	0.056103553622961	1.34657227993011
78	8.01	8.01	21.07023447752	IPI:IPI00293925.2	Gene_Symbol=FCN3 Isoform 1 of Ficolin-3 precursor	9606	0.688369631767273	0.139687716960907	1.81288921833038	0.856366157531738	0.32162219285965	1.51688408851624	1.0186812877655	0.953493177890778	2.28855681419373
78	0	8	18.0555552244186	IPI:IPI00419744.4	Gene_Symbol=FCN3 Isoform 2 of Ficolin-3 precursor	9606
79	8	8.01	15.8894643187523	IPI:IPI00744685.2	Gene_Symbol=BTD Uncharacterized protein BTD (Fragment)	9606	0.692455172538757	0.083955816924572	1.58190321922302	0.929235994815826	0.735201001167297	1.87621486186981	0.65777599811554	0.210482776165009	2.31485056877136
79	0	8.01	16.9429093599319	IPI:IPI00218413.2	Gene_Symbol=BTD biotinidase precursor	9606
80	8	8	17.4107149243355	IPI:IPI00022389.1	Gene_Symbol=CRP Isoform 1 of C-reactive protein precursor	9606	1.22343754768372	0.405285775661469	1.67718160152435	2.37722873687744	0.000337884615873918	1.43716216087341	8.52241039276123	8.18319949758006E-06	1.77282786369324
81	7.33	7.33	27.86885201931	IPI:IPI00020019.1	Gene_Symbol=ADIPOQ Adiponectin precursor	9606	2.07890796661377	0.00118183437734842	1.43919825553894	1.85695421695709	0.000999584910459816	1.35069584846497	1.81919276714325	0.0158618167042732	1.58390867710114
82	7.07	7.09	11.3095238804817	IPI:IPI00299503.2	Gene_Symbol=GPLD1 Isoform 1 of Phosphatidylinositol-glycan-specific phospholipase D precursor	9606	1.06041014194489	0.60014808177948	1.30954551696777	0.64641284942627	0.0990594923496246	1.74134469032288	0.711177289485931	0.281937032938004	2.29072022438049
83	6.7	9.31	16.8377816677094	IPI:IPI00009793.3	Gene_Symbol=C1RL Complement C1r-like protein	9606	0.962503015995026	0.851622104644775	1.81666374206543	0.829080581665039	0.524344682693481	2.2935094833374	0.977637052536011	0.914637625217438	1.85500454902649
83	0	9.31	17.3515975475311	IPI:IPI00872573.1	Gene_Symbol=C1RL 48 kDa protein	9606
83	0	9.31	17.3515975475311	IPI:IPI00795055.1	Gene_Symbol=C1RL CDNA FLJ14022 fis, clone HEMBA1003538, weakly similar to COMPLEMENT C1R COMPONENT	9606
84	6.59	6.59	18.9125299453735	IPI:IPI00329775.7	Gene_Symbol=CPB2 Isoform 1 of Carboxypeptidase B2 precursor	9606	1.29145848751068	0.35648176074028	1.97739350795746	0.983493208885193	0.957200944423676	2.24597644805908	0.853408098220825	0.684513449668884	2.73582720756531
85	6.58	6.58	25.9259253740311	IPI:IPI00645849.1	Gene_Symbol=ECM1 Extracellular matrix protein 1	9606	0.943206489086151	0.691263794898987	1.40945100784302	1.14876317977905	0.737812876701355	2.73841071128845	0.872863173484802	0.556802332401276	1.74291741847992
85	0	6.58	22.9629635810852	IPI:IPI00003351.2	Gene_Symbol=ECM1 Extracellular matrix protein 1 precursor	9606
86	6.48	6.48	14.9688154459	IPI:IPI00032311.4	Gene_Symbol=LBP Lipopolysaccharide-binding protein precursor	9606	1.14382469654083	0.502021312713623	1.75400125980377	1.67123341560364	0.093555212020874	1.96057534217834	4.47241735458374	0.00443285517394543	2.05165100097656
87	6.45	6.45	29.5081973075867	IPI:IPI00019576.1	Gene_Symbol=F10 Coagulation factor X precursor	9606	0.618278324604034	0.0452670305967331	1.59098756313324	0.856999516487122	0.16156393289566	1.27336513996124	0.758193492889404	0.0433883406221867	1.30309343338013
88	6.26	8.88	25.1028805971146	IPI:IPI00218949.1	Gene_Symbol=CFHR2 Isoform Short of Complement factor H-related protein 2 precursor	9606	1.1007376909256	0.56770920753479	1.61158573627472	1.28401458263397	0.355285435914993	2.07409691810608	1.42212378978729	0.458387315273285	3.74440670013428
88	0	8.88	22.5925922393799	IPI:IPI00006154.1	Gene_Symbol=CFHR2 Isoform Long of Complement factor H-related protein 2 precursor	9606
88	0	10.92	26.0606050491333	IPI:IPI00011264.1	Gene_Symbol=CFHR1 Complement factor H-related protein 1 precursor	9606
88	0	8.92	20.6060603260994	IPI:IPI00167093.4	Gene_Symbol=CFHR1 complement factor H-related 1	9606
88	0	8.88	25.4612535238266	IPI:IPI00883722.1	Gene_Symbol=CFHR1 FHR-1; complement Factor H-related protein 1	9606
89	6.17	8.17	13.4939759969711	IPI:IPI00292946.1	Gene_Symbol=SERPINA7 Thyroxine-binding globulin precursor	9606	0.717916071414948	0.201849266886711	1.78626358509064	0.554543912410736	0.110983908176422	2.23101496696472	0.474149495363235	0.0351816713809967	1.93830180168152
90	6.16	6.18	22.2672060132027	IPI:IPI00011694.1	Gene_Symbol=PRSS1 Trypsin-1 precursor	9606	1.29558944702148	0.153390690684319	1.54239499568939	1.52009034156799	0.0345780700445175	1.43529319763184	1.69974863529205	0.03228759765625	1.56162202358246
91	6.03	6.03	18.1415930390358	IPI:IPI00026199.1	Gene_Symbol=GPX3 Glutathione peroxidase 3 precursor	9606	1.23133361339569	0.564085781574249	2.78557085990906	1.30948662757874	0.35821670293808	2.20886158943176	1.21509742736816	0.340762078762054	1.73108637332916
92	6.02	11.94	22.3880603909492	IPI:IPI00020091.1	Gene_Symbol=ORM2 Alpha-1-acid glycoprotein 2 precursor	9606	1.58962070941925	0.227661848068237	2.65185117721558	2.00116395950317	0.0327375717461109	1.79683804512024	4.87075901031494	0.00144470646046102	1.55511558055878
93	6.02	6.06	14.1524106264114	IPI:IPI00025864.5	Gene_Symbol=BCHE Cholinesterase precursor	9606	0.823812127113342	0.152974367141724	1.44784104824066	0.808178126811981	0.754538655281067	12.9253931045532	0.976656973361969	0.972994029521942	14.2993421554565
94	6.01	6.01	17.9591834545136	IPI:IPI00022394.2	Gene_Symbol=C1QC Complement C1q subcomponent subunit C precursor	9606	0.976564466953278	0.833406627178192	1.30233561992645	0.845473229885101	0.411680668592453	1.59307813644409	0.792758882045746	0.0624696873128414	1.28252053260803
95	6	10.95	30.7692319154739	IPI:IPI00719373.1	Gene_Symbol=IGL@ IGL@ protein	9606	1.93647110462189	0.0625168681144714	2.28703188896179	0.372764199972153	0.481916874647141	139466.828125	0	0
95	0.01	8.27	25.9574472904205	IPI:IPI00745660.2	Gene_Symbol=IGL@ IGL@ protein	9606
95	0	8.26	35.3191494941711	IPI:IPI00784627.1	Gene_Symbol=- Putative uncharacterized protein	9606
95	0	8.26	25.8474588394165	IPI:IPI00785164.1	Gene_Symbol=- Putative uncharacterized protein	9606
95	0	8.24	27.5423735380173	IPI:IPI00784713.1	Gene_Symbol=- Putative uncharacterized protein	9606
95	0	8.24	22.4576264619827	IPI:IPI00784983.1	Gene_Symbol=- Putative uncharacterized protein	9606
95	0	8.13	25.321888923645	IPI:IPI00852577.1	Gene_Symbol=IGLC1 IGLC1 protein	9606
95	0	8.13	20.5128207802773	IPI:IPI00784589.1	Gene_Symbol=- Putative uncharacterized protein DKFZp781M0386	9606
96	5.93	5.93	11.7801047861576	IPI:IPI00743766.2	Gene_Symbol=FETUB Fetuin-B precursor	9606	0.915998518466949	0.705236434936523	2.37609076499939	0.819444417953491	0.428863495588303	2.38881397247314	0.557288825511932	0.0273422375321388	1.52923488616943
96	0	5.93	13.0434781312943	IPI:IPI00552199.3	Gene_Symbol=FETUB GUGU beta form	9606
96	0	3.93	11.0410086810589	IPI:IPI00553061.1	Gene_Symbol=FETUB GUGU gamma form	9606
97	5.9	28.18	56.7567586898804	IPI:IPI00844156.2	Gene_Symbol=SERPINC1 SERPINC1 protein	9606	1.04954528808594	0.543678760528564	1.17655789852142	1.1065080165863	0.375028282403946	1.26089560985565	1.00980842113495	0.919601738452911	1.2192896604538
98	5.84	5.84	14.4278600811958	IPI:IPI00023019.1	Gene_Symbol=SHBG Isoform 1 of Sex hormone-binding globulin precursor	9606	0.810086309909821	0.446672469377518	2.00076580047607	0.817838847637177	0.148964151740074	1.3673609495163	0.711129128932953	0.121039889752865	1.61917591094971
99	5.71	5.71	11.9730181992054	IPI:IPI00009865.2	Gene_Symbol=KRT10 Keratin, type I cytoskeletal 10	9606	1.26640665531158	0.485394299030304	2.57789587974548	1.59560585021973	0.116821803152561	1.97490310668945	1.58197295665741	0.0272973198443651	1.43520939350128
100	5.68	5.72	46.551725268364	IPI:IPI00829956.1	Gene_Symbol=- Rheumatoid factor C6 light chain (Fragment)	9606	1.47273659706116	0.280192345380783	10.139271736145	0.486661165952683			0	0
100	0	4.73	35.5932205915451	IPI:IPI00829912.1	Gene_Symbol=IGKV1-5 Ig kappa chain V-I region HK102 precursor	9606
100	0	4	51.8518507480621	IPI:IPI00387026.1	Gene_Symbol=- Ig kappa chain V-I region EU	9606
101	5.22	5.22	25.6410270929337	IPI:IPI00735451.4	Gene_Symbol=- Uncharacterized protein ENSP00000375035	9606	1.05025506019592	0.869840502738953	3.11576175689697	0.268625229597092	0.132397532463074	9.89696407318115	0.214263528585434	0.117961958050728	12.2309894561768
102	4.84	4.84	48.1249988079071	IPI:IPI00792115.1	Gene_Symbol=CLEC3B Putative uncharacterized protein DKFZp686H17246	9606	0.699006795883179			0.327519118785858			0.172338008880615
102	0	4	41.6666656732559	IPI:IPI00791350.1	Gene_Symbol=CLEC3B 11 kDa protein	9606
103	4.78	5.04	7.67857134342194	IPI:IPI00746623.2	Gene_Symbol=HABP2 Hyaluronan-binding protein 2 precursor	9606	1.0157835483551	0.927763879299164	1.56907761096954	1.14035785198212	0.554926335811615	1.76223373413086	1.48393082618713	0.12600901722908	1.76490890979767
104	4.2	4.22	20.0310558080673	IPI:IPI00220327.3	Gene_Symbol=KRT1 Keratin, type II cytoskeletal 1	9606	0.84899914264679	0.807721972465515	12.7059211730957	1.80615091323853	0.312148988246918	6.67389631271362	1.1478226184845	0.504454672336578	2.08603239059448
105	4.19	4.37	33.0645173788071	IPI:IPI00884080.1	Gene_Symbol=- Similar to Immunglobulin heavy chain variable region	9606	0.923911571502686	0.693342804908752	6.84479904174805	0.162185907363892	0.269713759422302	33628.359375	0.617825150489807
105	0.01	2.66	28.6885231733322	IPI:IPI00384400.1	Gene_Symbol=- Myosin-reactive immunoglobulin heavy chain variable region (Fragment)	9606
105	0	38.25	45.0244694948196	IPI:IPI00477090.6	Gene_Symbol=IGHM IGHM protein	9606
105	0	30.54	41.2631571292877	IPI:IPI00784817.1	Gene_Symbol=IGHV4-31 Anti-RhD monoclonal T125 gamma1 heavy chain precursor	9606
105	0	4.67	48.3870953321457	IPI:IPI00828061.1	Gene_Symbol=- Anti-mucin1 heavy chain variable region (Fragment)	9606
105	0	4.4	41.8803423643112	IPI:IPI00829976.1	Gene_Symbol=- 13 kDa protein	9606
105	0	4.4	38.8888895511627	IPI:IPI00829806.1	Gene_Symbol=SCFV Immunglobulin heavy chain variable region (Fragment)	9606
105	0	4.4	41.8803423643112	IPI:IPI00829747.1	Gene_Symbol=- Similar to Immunglobulin heavy chain variable region	9606
105	0	4.4	32.4503302574158	IPI:IPI00827960.1	Gene_Symbol=- Immunglobulin heavy chain precursor (Fragment)	9606
105	0	2.81	37.5999987125397	IPI:IPI00884022.1	Gene_Symbol=- Similar to Immunglobulin heavy chain variable region	9606
105	0	2.64	13.6752143502235	IPI:IPI00827846.1	Gene_Symbol=- Anti-mucin1 heavy chain variable region (Fragment)	9606
105	0	2.34	22.2222223877907	IPI:IPI00382489.1	Gene_Symbol=- Ig heavy chain V-III region KOL	9606
106	4.17	4.17	13.3333340287209	IPI:IPI00021440.1	Gene_Symbol=ACTG1;PSPHL Actin, cytoplasmic 2	9606	1.47998106479645	0.176045507192612	2.2712607383728	1.72953653335571	0.0025491111446172	1.12665259838104	1.32962012290955	0.196778431534767	1.90191245079041
106	0	4.17	13.3333340287209	IPI:IPI00021439.1	Gene_Symbol=ACTB Actin, cytoplasmic 1	9606
106	0	2.47	11.6959072649479	IPI:IPI00878173.1	Gene_Symbol=ACTA1 Actin, alpha 1, skeletal muscle	9606
106	0	2.47	13.8408303260803	IPI:IPI00514530.5	Gene_Symbol=ACTA1 Uncharacterized protein ACTA1	9606
106	0	2.47	15.748031437397	IPI:IPI00414057.3	Gene_Symbol=ACTA1 Actin alpha 1 skeletal muscle protein	9606
106	0	2.47	10.6382980942726	IPI:IPI00025416.3	Gene_Symbol=ACTG2 Actin, gamma-enteric smooth muscle	9606
106	0	2.47	10.6100797653198	IPI:IPI00023006.1	Gene_Symbol=ACTC1 Actin, alpha cardiac muscle 1	9606
106	0	2.47	10.6100797653198	IPI:IPI00021428.1	Gene_Symbol=ACTA1 Actin, alpha skeletal muscle	9606
106	0	2.47	10.6100797653198	IPI:IPI00008603.1	Gene_Symbol=ACTA2 Actin, aortic smooth muscle	9606
106	0	2.41	15.068493783474	IPI:IPI00796881.1	Gene_Symbol=ACTG1;PSPHL 16 kDa protein	9606
106	0	2.41	11.1111111938953	IPI:IPI00790339.1	Gene_Symbol=ACTG1;PSPHL 22 kDa protein	9606
106	0	2.41	14.5695358514786	IPI:IPI00645534.1	Gene_Symbol=ACTA2 Actin, alpha 2, smooth muscle, aorta	9606
107	4.15	4.15	9.50413197278976	IPI:IPI00007199.4	Gene_Symbol=SERPINA10 Protein Z-dependent protease inhibitor precursor	9606	0.771227478981018	0.134943827986717	1.50166416168213	1.12015187740326	0.776488542556763	3.198566198349	1.05400252342224	0.881112337112427	2.79760003089905
108	4.11	21.5	34.8600506782532	IPI:IPI00830132.1	Gene_Symbol=IGHG4 Uncharacterized protein IGHG4 (Fragment)	9606	0.807875335216522	0.482388526201248	2.15041780471802	0.246201321482658	0.0123069128021598	2.45387125015259	0.37670174241066	0.155699923634529	4.72106456756592
108	0	21.5	41.8960243463516	IPI:IPI00829814.1	Gene_Symbol=IGHG4 Ig gamma-4 chain C region	9606
108	0	21.5	28.9640605449677	IPI:IPI00550640.2	Gene_Symbol=IGHG4 IGHG4 protein	9606
108	0	19.51	28.151261806488	IPI:IPI00784998.1	Gene_Symbol=- Putative uncharacterized protein DKFZp686M24218	9606
109	4.03	4.03	22.1774190664291	IPI:IPI00004373.1	Gene_Symbol=MBL2 Mannose-binding protein C precursor	9606	1.19429755210876	0.0856818035244942	1.25059568881989	1.03299641609192	0.813562095165253	1.49394834041595	1.10351455211639	0.685519099235535	2.01781511306763
110	4	56.85	67.4242436885834	IPI:IPI00847179.1	Gene_Symbol=APOA4 apolipoprotein A-IV precursor	9606	0.439482569694519	0.443469882011414	41.8674087524414	0.231589764356613	0.0960149317979813	8.20811462402344	0.344583779573441	0.466000467538834	191630.625
111	4	4	29.8701286315918	IPI:IPI00643948.2	Gene_Symbol=C1QB Complement component 1, q subcomponent, B chain	9606	1.1762660741806	0.279437571763992	1.43409538269043	1.08051955699921	0.605699181556702	1.46854186058044	0.842524826526642	0.396107316017151	1.65027666091919
111	0	4	27.2727280855179	IPI:IPI00477992.1	Gene_Symbol=C1QB complement component 1, q subcomponent, B chain precursor	9606
112	3.9	3.9	13.1221726536751	IPI:IPI00844400.1	Gene_Symbol=C1QA 23 kDa protein	9606	0.795174956321716	0.188652694225311	1.49480044841766	0.625220060348511	0.0805175006389618	1.75115430355072	0.694127023220062	0.11706867069006	1.66292369365692
112	0	3.9	11.8367336690426	IPI:IPI00022392.1	Gene_Symbol=C1QA Complement C1q subcomponent subunit A precursor	9606
113	3.81	50.28	51.0548532009125	IPI:IPI00555812.4	Gene_Symbol=GC Vitamin D-binding protein precursor	9606	0.132564529776573	0.0832920670509338	29.3256340026855	0.158113345503807			0.116739310324192
114	3.73	3.9	16.0520613193512	IPI:IPI00296176.2	Gene_Symbol=F9 Coagulation factor IX precursor	9606	0.89922559261322	0.528971314430237	1.49767959117889	1.42074370384216	0.126355990767479	1.63672757148743	1.42243480682373	0.123861193656921	1.63267517089844
114	0	2	12.1212117373943	IPI:IPI00816532.1	Gene_Symbol=F9 Coagulation factor IX (Fragment)	9606
115	3.71	3.72	11.2820513546467	IPI:IPI00023673.1	Gene_Symbol=LGALS3BP Galectin-3-binding protein precursor	9606	0.845757126808167	0.395485609769821	1.95752024650574	0.79544460773468	0.300765246152878	4.41944360733032	0.61327201128006	0.348188996315002	43.9385375976563
116	3.52	3.52	23.0000004172325	IPI:IPI00021854.1	Gene_Symbol=APOA2 Apolipoprotein A-II precursor	9606	0.802250504493713	0.219653964042664	2.73515486717224	0.455112129449844	0.140952110290527	9.50190925598145	0.583365976810455	0.226142257452011	12.6827955245972
117	3.52	3.52	15.8415839076042	IPI:IPI00868938.1	Gene_Symbol=- Beta-2-microglobulin	9606	4.10833501815796	0.108332119882107	21.8673152923584	1.54388201236725	0.453230291604996	116.93701171875	1.80801928043365	0.208036541938782	12.8128414154053
117	0	3.52	13.4453788399696	IPI:IPI00796379.1	Gene_Symbol=B2M B2M protein	9606
117	0	1.52	4.83870953321457	IPI:IPI00004656.2	Gene_Symbol=B2M Beta-2-microglobulin	9606
118	3.38	10.26	44.1176474094391	IPI:IPI00879329.1	Gene_Symbol=IGKV3-20 Anti-(ED-B) scFV (Fragment)	9606	1.03729867935181	0.803292691707611	4.29579734802246	0.226598232984543	0.0163922719657421	1.62549114227295	0.21672298014164	0.040027778595686	3.39815425872803
118	0	15.86	54.4680833816528	IPI:IPI00430820.1	Gene_Symbol=IGKV1-5 IGKV1-5 protein	9606
118	0	15.43	62.2881352901459	IPI:IPI00784865.1	Gene_Symbol=IGK@ IGK@ protein	9606
118	0	14.56	50.8547008037567	IPI:IPI00845354.1	Gene_Symbol=IGKC IGKC protein	9606
118	0	7.83	55.6521713733673	IPI:IPI00827560.1	Gene_Symbol=- HRV Fab N27-VL (Fragment)	9606
118	0	7.82	58.1818163394928	IPI:IPI00827637.1	Gene_Symbol=- K light chain variable region (Fragment)	9606
118	0	7.82	49.6124029159546	IPI:IPI00384576.1	Gene_Symbol=- Ig kappa chain V-III region HIC precursor	9606
118	0	7.82	49.6124029159546	IPI:IPI00030205.3	Gene_Symbol=IGKV3-20 Ig kappa chain V-III region HAH precursor	9606
118	0	7.79	56.637167930603	IPI:IPI00827510.1	Gene_Symbol=- HRV Fab 026-VL (Fragment)	9606
118	0	6.86	52.2935807704926	IPI:IPI00387115.1	Gene_Symbol=- Ig kappa chain V-III region SIE	9606
118	0	5.62	57.7981650829315	IPI:IPI00387118.1	Gene_Symbol=- Ig kappa chain V-III region WOL	9606
118	0	2.64	36.6972476243973	IPI:IPI00827826.1	Gene_Symbol=- Cold agglutinin FS-2 L-chain (Fragment)	9606
119	3.28	3.28	6.97012767195702	IPI:IPI00296534.1	Gene_Symbol=FBLN1 Isoform D of Fibulin-1 precursor	9606	0.982708632946014	0.952916920185089	3.08317947387695	1.22080564498901	0.366555541753769	2.0991735458374	0.782000839710236	0.0390875488519669	1.24056279659271
119	0	3.28	6.97012767195702	IPI:IPI00218803.2	Gene_Symbol=FBLN1 Isoform B of Fibulin-1 precursor	9606
119	0	2.1	5.32445907592773	IPI:IPI00413623.2	Gene_Symbol=FBLN1 fibulin 1 isoform B precursor	9606
119	0	2.1	5.6537102907896	IPI:IPI00333852.1	Gene_Symbol=FBLN1 Isoform A of Fibulin-1 precursor	9606
119	0	2.1	4.68521229922771	IPI:IPI00296537.3	Gene_Symbol=FBLN1 Isoform C of Fibulin-1 precursor	9606
120	3.22	3.22	19.8347106575966	IPI:IPI00884433.1	Gene_Symbol=- 13 kDa protein	9606	1.07727301120758	0.845826983451843	45.9969482421875	0.180056199431419	0.446374356746674	97172400	0.109877243638039
120	0	3.22	19.8347106575966	IPI:IPI00743194.2	Gene_Symbol=- Kappa light chain variable region (Fragment)	9606
120	0.01	14.85	52.0547926425934	IPI:IPI00430808.2	Gene_Symbol=IGKC Immunoblobulin light chain (Fragment)	9606
120	0	16.33	52.7196645736694	IPI:IPI00550731.2	Gene_Symbol=- Putative uncharacterized protein	9606
120	0	15.8	53.3333361148834	IPI:IPI00419424.3	Gene_Symbol=IGKV1-5 IGKV1-5 protein	9606
120	0	11.8	55.648535490036	IPI:IPI00854806.1	Gene_Symbol=IGKV1-5 IGKV1-5 protein	9606
120	0	3.53	33.3333343267441	IPI:IPI00384397.1	Gene_Symbol=- Myosin-reactive immunoglobulin light chain variable region (Fragment)	9606
120	0	3.22	16.5289252996445	IPI:IPI00829600.1	Gene_Symbol=- Uncharacterized protein ENSP00000374803	9606
120	0	3	39.8230075836182	IPI:IPI00827773.1	Gene_Symbol=- Cold agglutinin FS-1 L-chain (Fragment)	9606
120	0	3	38.4615391492844	IPI:IPI00743389.1	Gene_Symbol=IGKV1-5 Ig kappa chain V-II region GM607 precursor (Fragment)	9606
120	0	3	34.7457617521286	IPI:IPI00827829.1	Gene_Symbol=- HRV Fab N8-VL (Fragment)	9606
120	0	2.96	27.8260856866837	IPI:IPI00387107.3	Gene_Symbol=IGKV2-40 Ig kappa chain V-II region Cum	9606
120	0	2.52	14.8760333657265	IPI:IPI00829663.1	Gene_Symbol=- Uncharacterized protein ENSP00000374801	9606
120	0	2.05	19.4690272212029	IPI:IPI00736885.1	Gene_Symbol=LOC440786 Ig kappa chain V-II region TEW	9606
120	0	2	27.2727280855179	IPI:IPI00829947.1	Gene_Symbol=- 13 kDa protein	9606
120	0	2	23.1481477618217	IPI:IPI00854709.1	Gene_Symbol=- Uncharacterized protein ENSP00000374799 (Fragment)	9606
120	0	2	16.0377353429794	IPI:IPI00387111.5	Gene_Symbol=- Uncharacterized protein ENSP00000333154	9606
121	3.1	3.83	6.4431294798851	IPI:IPI00022229.1	Gene_Symbol=APOB Apolipoprotein B-100 precursor	9606	1.46351718902588	0.361482560634613	3.09020853042603	1.59931409358978	0.208064764738083	2.54543924331665	1.39780533313751	0.253882884979248	2.13165235519409
122	3.08	17.45	31.7813754081726	IPI:IPI00386879.1	Gene_Symbol=IGHV3OR16-13;IGHA1 CDNA FLJ14473 fis, clone MAMMA1001080, highly similar to Homo sapiens SNC73 protein (SNC73) mRNA	9606	1.45163464546204			0.981826305389404			6.57191753387451
122	0.11	30.29	42.3728823661804	IPI:IPI00876888.1	Gene_Symbol=- cDNA FLJ78387	9606
122	0.11	2.11	34.3511462211609	IPI:IPI00783024.1	Gene_Symbol=- Myosin-reactive immunoglobulin heavy chain variable region (Fragment)	9606
122	0.07	2.07	40.1639342308044	IPI:IPI00884389.1	Gene_Symbol=- Similar to Immunglobulin heavy chain variable region	9606
122	0	23.82	43.75	IPI:IPI00426051.3	Gene_Symbol=- Putative uncharacterized protein DKFZp686C15213	9606
123	3.02	3.02	9.23694744706154	IPI:IPI00003590.2	Gene_Symbol=QSOX1 Isoform 1 of Sulfhydryl oxidase 1 precursor	9606	1.09463572502136	0.673744678497314	1.68265497684479	1.09149861335754	0.548869013786316	1.45018148422241	0.937936305999756	0.588073253631592	1.35317087173462
124	2.72	3.01	12.216404825449	IPI:IPI00163446.3	Gene_Symbol=IGHD IGHD protein	9606	0.496304154396057	0.388698846101761	15.7934398651123	0.28122553229332	0.00194204959552735	1.27240943908691	0.242818355560303
124	0	30.47	42.5847470760345	IPI:IPI00645363.2	Gene_Symbol=IGHG1 Putative uncharacterized protein DKFZp686P15220	9606
124	0	2.29	38.1355941295624	IPI:IPI00829601.1	Gene_Symbol=- Similar to Immunglobulin heavy chain variable region	9606
124	0	2	13.4453788399696	IPI:IPI00854743.1	Gene_Symbol=- Uncharacterized protein ENSP00000375034	9606
125	2.67	2.81	11.135371029377	IPI:IPI00010295.1	Gene_Symbol=CPN1 Carboxypeptidase N catalytic chain precursor	9606	1.02686297893524	0.907213807106018	1.94623351097107	0.681860327720642	0.0747920647263527	1.57455885410309	0.951821029186249	0.768266201019287	1.87890934944153
126	2.64	2.64	28.9562284946442	IPI:IPI00556155.2	Gene_Symbol=IGFBP3 insulin-like growth factor binding protein 3 isoform a precursor	9606	1.05257999897003	0.89723265171051	3.19408369064331	0.639404356479645	0.0927162989974022	1.87891328334808	0.991331815719604	0.98440557718277	5.46531534194946
126	0	2.64	29.5532643795013	IPI:IPI00018305.4	Gene_Symbol=IGFBP3 Insulin-like growth factor-binding protein 3 precursor	9606
126	0	1.34	27.4193555116653	IPI:IPI00855835.1	Gene_Symbol=- Insulin-like growth factor binding protein 3 isoform b	9606
126	0	1.34	20.5776169896126	IPI:IPI00444386.3	Gene_Symbol=IGFBP3 CDNA FLJ45630 fis, clone CHONS2001287, moderately similar to INSULIN- LIKE GROWTH FACTOR BINDING PROTEIN 3	9606
127	2.6	2.62	42.9824560880661	IPI:IPI00387120.1	Gene_Symbol=- Ig kappa chain V-IV region Len	9606	1.32389211654663	0.18828521668911	1.58816874027252	0.36550909280777	0.0224604625254869	2.21199131011963	0.309748560190201	0.0106949377804995	2.13838148117065
127	0	3.55	36.5671634674072	IPI:IPI00386133.1	Gene_Symbol=- Ig kappa chain V-IV region B17 precursor	9606
127	0	2.59	31.5789461135864	IPI:IPI00386132.1	Gene_Symbol=- Ig kappa chain V-IV region JI precursor	9606
127	0	2.55	20.5555558204651	IPI:IPI00026197.7	Gene_Symbol=IGKV4-1 Similar to Ig kappa chain V-IV region precursor	9606
128	2.48	141.37	52.9816508293152	IPI:IPI00654875.1	Gene_Symbol=C4B Complement C4-B precursor	9606	0.543698608875275	0.000869598414283246	1.08044481277466	0.816774904727936	0.0366636775434017	1.18709456920624	0.877451717853546	0.194784283638	1.34035646915436
128	0	141.37	52.9816508293152	IPI:IPI00032258.4	Gene_Symbol=C4A;C4B Complement C4-A precursor	9606
129	2.47	4.47	29.9145311117172	IPI:IPI00009792.1	Gene_Symbol=IGHV1OR15-1 Ig heavy chain V-I region V35 precursor	9606	1.46863687038422	0.128988847136497	2.72701621055603	0.405678331851959	0.288112878799438	263.415374755859	0.293055951595306	0.148801654577255	40.9787101745605
129	0	2.17	13.7931033968925	IPI:IPI00786926.1	Gene_Symbol=IGHV1-69 Myosin-reactive immunoglobulin heavy chain variable region (Fragment)	9606
130	2.38	3.7	6.93534389138222	IPI:IPI00749039.2	Gene_Symbol=TTN titin isoform N2-A	9606	0.87319540977478	0.268592536449432	1.28506672382355	1.09562349319458	0.614972829818726	1.45850491523743	1.54413950443268	0.0344689898192883	1.48899507522583
130	0	3.63	6.78020343184471	IPI:IPI00759754.1	Gene_Symbol=TTN Isoform 1 of Titin	9606
130	0	3.63	6.75581619143486	IPI:IPI00759542.1	Gene_Symbol=TTN Isoform 8 of Titin	9606
130	0	3.63	6.79841190576553	IPI:IPI00023283.3	Gene_Symbol=TTN Isoform 2 of Titin	9606
130	0	3.63	6.80946037173271	IPI:IPI00179357.2	Gene_Symbol=TTN Isoform 7 of Titin	9606
130	0	3.63	6.83510228991508	IPI:IPI00759637.1	Gene_Symbol=TTN Isoform 4 of Titin	9606
130	0	3.43	6.68693035840988	IPI:IPI00759613.1	Gene_Symbol=TTN Isoform 5 of Titin	9606
130	0	3.22	7.24979713559151	IPI:IPI00375499.2	Gene_Symbol=TTN titin isoform novex-2	9606
130	0	3.22	7.23817944526672	IPI:IPI00375498.2	Gene_Symbol=TTN titin isoform novex-1	9606
130	0	3.22	7.20493197441101	IPI:IPI00455173.4	Gene_Symbol=TTN Isoform 3 of Titin	9606
130	0	2.53	7.11076408624649	IPI:IPI00412307.8	Gene_Symbol=TTN 2268 kDa protein	9606
131	2.36	45.91	40.5013203620911	IPI:IPI00878609.1	Gene_Symbol=ITIH4 Protein	9606	0.869925916194916	0.531307816505432	1.75978755950928	1.16076564788818	0.720764636993408	2.94095492362976	1.54606819152832	0.249595284461975	2.45659470558167
131	0	35.74	39.5962744951248	IPI:IPI00878152.1	Gene_Symbol=ITIH4 71 kDa protein	9606
132	2.36	2.94	47.4576264619827	IPI:IPI00854582.1	Gene_Symbol=- Uncharacterized protein ENSP00000374793	9606	1.24933695793152	0.0267916955053806	1.207435131073	0.517384171485901	0.0317545458674431	1.77467525005341	0.402012377977371	0.0721950680017471	2.89731049537659
132	0.04	3.04	37.9629641771317	IPI:IPI00827485.1	Gene_Symbol=- BRE (Fragment)	9606
132	0.04	2.04	39.8148149251938	IPI:IPI00387101.1	Gene_Symbol=- Ig kappa chain V-I region Scw	9606
132	0.01	2.97	37.0370358228683	IPI:IPI00003469.1	Gene_Symbol=- Ig kappa chain V-I region WEA	9606
132	0	15.81	59.3220353126526	IPI:IPI00472961.2	Gene_Symbol=IGKC IGKC protein	9606
132	0	14.83	61.0169470310211	IPI:IPI00784661.1	Gene_Symbol=- Putative uncharacterized protein	9606
132	0	14.83	37.7551019191742	IPI:IPI00807459.1	Gene_Symbol=IGKC IGKC protein	9606
132	0	3	27.7777791023254	IPI:IPI00387022.1	Gene_Symbol=- Ig kappa chain V-I region AG	9606
132	0	2.96	23.1481477618217	IPI:IPI00387099.1	Gene_Symbol=- Ig kappa chain V-I region Rei	9606
132	0	2.63	51.8518507480621	IPI:IPI00829980.2	Gene_Symbol=- Myosin-reactive immunoglobulin light chain variable region (Fragment)	9606
132	0	2.07	33.3333343267441	IPI:IPI00387027.1	Gene_Symbol=- Ig kappa chain V-I region Gal	9606
132	0	2.05	44.4444447755814	IPI:IPI00398220.1	Gene_Symbol=- Myosin-reactive immunoglobulin light chain variable region (Fragment)	9606
132	0	2.04	39.8148149251938	IPI:IPI00387094.1	Gene_Symbol=- Ig kappa chain V-I region Hau	9606
132	0	2.02	43.2203382253647	IPI:IPI00829699.1	Gene_Symbol=- V(k)3 sequence of NG9 gene from fetal liver DNA precursor	9606
132	0	2.02	43.5897439718246	IPI:IPI00743963.1	Gene_Symbol=IGKC Ig kappa chain V-I region HK101 precursor (Fragment)	9606
132	0	2.02	36.4406794309616	IPI:IPI00829804.1	Gene_Symbol=- 13 kDa protein	9606
132	0	2.02	40.1869148015976	IPI:IPI00384398.1	Gene_Symbol=- Myosin-reactive immunoglobulin light chain variable region (Fragment)	9606
132	0	2.02	24.5762705802917	IPI:IPI00830122.1	Gene_Symbol=- A30	9606
132	0	2	28.7037044763565	IPI:IPI00387100.1	Gene_Symbol=- Ig kappa chain V-I region Roy	9606
132	0	2	24.8062014579773	IPI:IPI00024134.1	Gene_Symbol=IGKC Ig kappa chain V-I region Walker precursor	9606
132	0	2	16.666667163372	IPI:IPI00385614.1	Gene_Symbol=- Ig kappa chain V-I region WAT	9606
132	0	2	13.9534890651703	IPI:IPI00385556.1	Gene_Symbol=- Ig kappa chain V-I region Daudi precursor	9606
132	0	2	15.5172407627106	IPI:IPI00382577.1	Gene_Symbol=- Kappa 1 light chain variable region (Fragment)	9606
132	0	2	15.2542367577553	IPI:IPI00003111.6	Gene_Symbol=LOC652694 Ig kappa chain V-I region AU	9606
133	2.21	4.42	18.3908045291901	IPI:IPI00011695.8	Gene_Symbol=PRSS2 Protease serine 2 isoform B	9606
133	0	4.42	16.1943316459656	IPI:IPI00815665.1	Gene_Symbol=PRSS1 PRSS1 protein	9606
134	2.19	27.16	44.5297509431839	IPI:IPI00472345.1	Gene_Symbol=IGHG3 IGHG3 protein	9606	1.52418994903564	0.244017988443375	2.52847051620483	0.360276162624359	0.104183547198772	4.08463525772095	0.222047254443169	0.0179519690573215	2.40968704223633
134	0	29.37	43.3526009321213	IPI:IPI00784894.1	Gene_Symbol=- Putative uncharacterized protein	9606
134	0	29.37	43.4362947940826	IPI:IPI00418153.1	Gene_Symbol=IGHM Putative uncharacterized protein DKFZp686I15212	9606
134	0	27.07	39.2927318811417	IPI:IPI00168728.1	Gene_Symbol=IGHM FLJ00385 protein (Fragment)	9606
134	0	27.07	52.1613836288452	IPI:IPI00829940.1	Gene_Symbol=IGHG3 Uncharacterized protein IGHG3 (Fragment)	9606
134	0	27.07	42.825111746788	IPI:IPI00829850.1	Gene_Symbol=IGHG3 Protein	9606
134	0	27.07	51.3812184333801	IPI:IPI00829716.1	Gene_Symbol=IGHG3 Uncharacterized protein IGHG3 (Fragment)	9606
134	0	27.07	50.6631314754486	IPI:IPI00827754.2	Gene_Symbol=IGHG3 C gamma 3	9606
134	0	24.34	50.5649745464325	IPI:IPI00830033.1	Gene_Symbol=IGHM Full-length cDNA clone CS0DI019YF20 of Placenta of Homo sapiens (Fragment)	9606
135	2.19	2.25	9.66469421982765	IPI:IPI00064667.4	Gene_Symbol=CNDP1 Beta-Ala-His dipeptidase precursor	9606	0.747624456882477	0.271795243024826	5.37193727493286	0.586787283420563	0.121230512857437	3.69021201133728	0.562910676002502	0.366136968135834	113.623359680176
135	0	2.19	6.12903237342834	IPI:IPI00749466.1	Gene_Symbol=CNDP1 35 kDa protein	9606
136	2.19	2.19	10.2189779281616	IPI:IPI00847381.1	Gene_Symbol=SEPP1 selenoprotein P isoform 2	9606	0.883947193622589			0.747585535049438			1.10458171367645
136	0	2.19	11.0236220061779	IPI:IPI00029061.2	Gene_Symbol=SEPP1 Selenoprotein P precursor	9606
136	0	2.19	8.79120901226997	IPI:IPI00798100.1	Gene_Symbol=SEPP1 Protein	9606
137	2.17	2.18	8.61812755465508	IPI:IPI00395488.2	Gene_Symbol=VASN Vasorin precursor	9606	1.06579065322876	0.836298644542694	3.21657490730286	1.10477530956268	0.767290949821472	3.55038523674011	1.15091228485107	0.823339343070984	10.83460521698
138	2.14	3.17	4.66487035155296	IPI:IPI00514468.1	Gene_Symbol=MACF1 670 kDa protein	9606	0.79850572347641			1.2519234418869			1.26441252231598
138	0	3.17	4.66487035155296	IPI:IPI00432363.1	Gene_Symbol=MACF1 Microtubule-actin cross-linking factor 1, isoform 4	9606
139	2.14	2.15	12.660551071167	IPI:IPI00738433.1	Gene_Symbol=CPN2 similar to Carboxypeptidase N subunit 2 precursor	9606	0.785420536994934	0.711391687393188	11.450795173645	1.02167809009552	0.960141479969025	5.13387966156006	0.847601234912872	0.436739414930344	2.09177827835083
139	0	2.15	11.1926607787609	IPI:IPI00479116.1	Gene_Symbol=CPN2 Carboxypeptidase N subunit 2 precursor	9606
140	2.12	2.12	5.53459115326405	IPI:IPI00871561.1	Gene_Symbol=MYLK3 MLCK protein	9606
140	0	2.12	5.37240542471409	IPI:IPI00304648.4	Gene_Symbol=MYLK3 MLCK protein	9606
141	2.07	2.12	9.7435899078846	IPI:IPI00872107.1	Gene_Symbol=ILF2 Interleukin enhancer binding factor 2 variant (Fragment)	9606	1.69962549209595	0.229883894324303	3.80682849884033	1.42132091522217	0.433571845293045	4.74186229705811	1.51224458217621	0.336317867040634	21.4772300720215
141	0	2.12	9.7435899078846	IPI:IPI00005198.2	Gene_Symbol=ILF2 Interleukin enhancer-binding factor 2	9606
141	0	2.12	18.6666667461395	IPI:IPI00643578.1	Gene_Symbol=ILF2 16 kDa protein	9606
141	0	2.11	14.7826090455055	IPI:IPI00641665.1	Gene_Symbol=ILF2 12 kDa protein	9606
142	2.06	2.07	4.0545966476202	IPI:IPI00289819.4	Gene_Symbol=IGF2R Cation-independent mannose-6-phosphate receptor precursor	9606	1.24980008602142			2.19275808334351			1.21135759353638
143	2.04	2.31	14.0000000596046	IPI:IPI00383953.1	Gene_Symbol=- VH4 heavy chain variable region precursor (Fragment)	9606	2.38159584999084			0.776715636253357			0.821738660335541
143	0.01	17.32	22.7822586894035	IPI:IPI00744561.1	Gene_Symbol=IGHV3OR16-13;IGHA1 IGHA1 protein	9606
143	0.01	3.46	22.881355881691	IPI:IPI00830007.1	Gene_Symbol=- Uncharacterized protein ENSP00000375023	9606
143	0.01	3.46	17.7966102957726	IPI:IPI00829753.1	Gene_Symbol=- Similar to Rheumatoid factor G9 heavy chain	9606
143	0.01	3.46	17.6470592617989	IPI:IPI00815662.1	Gene_Symbol=- Rheumatoid factor G9 heavy chain (Fragment)	9606
143	0	38.1	44.0336138010025	IPI:IPI00884452.1	Gene_Symbol=IGHM IGHM protein	9606
143	0	38.1	43.8860982656479	IPI:IPI00884293.1	Gene_Symbol=IGHM IGHM protein	9606
143	0	38.1	43.8860982656479	IPI:IPI00884141.1	Gene_Symbol=IGHM IGHM protein	9606
143	0	38.1	43.8860982656479	IPI:IPI00883614.1	Gene_Symbol=IGHM IGHM protein	9606
143	0	38.1	41.9200003147125	IPI:IPI00479708.5	Gene_Symbol=IGHM IGHM protein	9606
143	0	3.43	17.9487183690071	IPI:IPI00884081.1	Gene_Symbol=- Uncharacterized protein ENSP00000375025	9606
143	0	3.43	17.7966102957726	IPI:IPI00829811.1	Gene_Symbol=LOC652128 Uncharacterized protein ENSP00000375039	9606
143	0	3.43	18.4210523962975	IPI:IPI00827891.1	Gene_Symbol=- Cold agglutinin FS-2 H-chain (Fragment)	9606
143	0	3.43	18.1034475564957	IPI:IPI00328493.4	Gene_Symbol=- Uncharacterized protein ENSP00000375038	9606
143	0	2.26	12.9310339689255	IPI:IPI00385059.1	Gene_Symbol=- Rearranged VH4-34 V gene segment (Fragment)	9606
144	2.04	2.04	21.4285716414452	IPI:IPI00007221.1	Gene_Symbol=SERPINA5 Plasma serine protease inhibitor precursor	9606	1.04706525802612	0.953067123889923	2730.46923828125	1.09992861747742			0.908872961997986
145	2.03	4.32	43.1034475564957	IPI:IPI00784430.3	Gene_Symbol=IGKV3D-11 Similar to Ig kappa chain V-III region VG precursor	9606	0.645875751972198			0.107842236757278			0.184482201933861
145	0	4.32	31.0344815254211	IPI:IPI00829653.1	Gene_Symbol=- Uncharacterized protein ENSP00000374812	9606
145	0	2.03	25.4237294197083	IPI:IPI00816799.1	Gene_Symbol=- Rheumatoid factor D5 light chain (Fragment)	9606
146	2.03	2.03	9.16666686534882	IPI:IPI00027827.2	Gene_Symbol=SOD3 Extracellular superoxide dismutase [Cu-Zn] precursor	9606	1.31911170482635			1.01762568950653			0.458997994661331
147	2.01	2.32	7.50899314880371	IPI:IPI00478809.3	Gene_Symbol=F5 Coagulation factor V precursor	9606	1.16552567481995			0.996907293796539	0.985228419303894	5.45154619216919	0.926312863826752
147	0	2.32	7.49214887619019	IPI:IPI00022937.4	Gene_Symbol=F5 Coagulation factor V	9606
148	2.01	2.03	7.1104384958744	IPI:IPI00007240.2	Gene_Symbol=F13B Coagulation factor XIII B chain precursor	9606	1.27319347858429			0.700786471366882			1.55604326725006
149	2.01	2.02	12.5786170363426	IPI:IPI00178926.2	Gene_Symbol=IGJ immunoglobulin J chain	9606	0.812112808227539			0.31506559252739			0
150	2	4.84	38.1188124418259	IPI:IPI00009028.1	Gene_Symbol=CLEC3B Tetranectin precursor	9606	0.935606420040131			0.269226640462875			0.270938694477081
151	2	4.09	37.0689660310745	IPI:IPI00549330.4	Gene_Symbol=IGKV3D-15 Myosin-reactive immunoglobulin light chain variable region	9606	0.680400133132935			0.307363390922546			0.0337003841996193
152	2	4	4.19753082096577	IPI:IPI00027482.1	Gene_Symbol=SERPINA6 Corticosteroid-binding globulin precursor	9606	1.46391022205353			0.902047336101532			0.828906416893005
153	2	2.01	9.81595069169998	IPI:IPI00019176.3	Gene_Symbol=RARRES2 Retinoic acid receptor responder protein 2 precursor	9606	1.37290835380554			1.10028314590454			1.3518123626709
154	2	2	12.0930232107639	IPI:IPI00021304.1	Gene_Symbol=KRT2 Keratin, type II cytoskeletal 2 epidermal	9606	1.2161990404129			0.62400496006012			0.548241078853607
155	2	2	9.54545438289642	IPI:IPI00022331.1	Gene_Symbol=LCAT Phosphatidylcholine-sterol acyltransferase precursor	9606	0.79948216676712			0.809456884860992			0.873566031455994
156	2	2	21.9178080558777	IPI:IPI00032293.1	Gene_Symbol=CST3 Cystatin-C precursor	9606	1.4484646320343	0.170367434620857	3.63562631607056	1.42252933979034	0.123667143285275	2.41330909729004	1.12324237823486	0.481256812810898	4.02367448806763
157	2	2	9.95260700583458	IPI:IPI00011832.1	Gene_Symbol=SPP2 Secreted phosphoprotein 24 precursor	9606	1.09751355648041	0.530840694904327	3.6793520450592	0.768149852752686	0.738982975482941	2232.69653320313	0.958459675312042	0.891881048679352	23.1882019042969
158	1.96	1.96	32.9230755567551	IPI:IPI00872079.1	Gene_Symbol=SFRS10 38 kDa protein	9606	1.18828344345093	0.441071748733521	2.1786835193634	1.13352882862091	0.688426494598389	3.19965291023254	1.20206964015961	0.800207912921906	15.5856399536133
159	1.79	1.81	9.64083150029182	IPI:IPI00005120.3	Gene_Symbol=MAGEL2 MAGE-like protein 2	9606	1.43494832515717			1.8721376657486			4.04409694671631
160	1.72	2.19	8.69074463844299	IPI:IPI00218326.1	Gene_Symbol=SP100 Isoform Sp100-C of Nuclear autoantigen Sp-100	9606	0.933817148208618	0.411863446235657	1.2308394908905	1.27275264263153	0.0629972890019417	1.29963612556458	1.30600547790527	0.0173534862697124	1.20853745937347
161	1.71	1.86	11.3756611943245	IPI:IPI00307162.2	Gene_Symbol=VCL Isoform 2 of Vinculin	9606	0.90108335018158			0.710338354110718			0.568609237670898
161	0	1.86	12.1013127267361	IPI:IPI00291175.7	Gene_Symbol=VCL Isoform 1 of Vinculin	9606
161	0	1.7	19.8198199272156	IPI:IPI00384973.1	Gene_Symbol=VCL Isoform 3 of Vinculin	9606
162	1.71	1.74	5.55004961788654	IPI:IPI00743096.2	Gene_Symbol=EGFLAM Isoform 2 of EGF-like, fibronectin type-III and laminin G-like domain-containing protein precursor	9606	1.32030391693115			1.66256070137024			0
162	0	1.74	5.50639145076275	IPI:IPI00470484.2	Gene_Symbol=EGFLAM Isoform 1 of EGF-like, fibronectin type-III and laminin G-like domain-containing protein precursor	9606
162	0	1.72	9.67741906642914	IPI:IPI00867520.1	Gene_Symbol=EGFLAM Isoform 6 of EGF-like, fibronectin type-III and laminin G-like domain-containing protein precursor	9606
163	1.7	1.7	8.53080600500107	IPI:IPI00307458.3	Gene_Symbol=RHOF Isoform 1 of Rho-related GTP-binding protein RhoF precursor	9606	1.1475442647934			1.10401272773743			1.15299808979034
164	1.69	1.69	12.1951222419739	IPI:IPI00479471.2	Gene_Symbol=SPATA13 Spermatogenesis associated 13	9606	1.58536863327026			1.40379214286804			2.60695886611938
164	0	1.69	10.736195743084	IPI:IPI00043546.5	Gene_Symbol=SPATA13 Spermatogenesis-associated protein 13	9606
165	1.54	9.66	35.6223165988922	IPI:IPI00829640.1	Gene_Symbol=IGL@ IGL@ protein	9606	0.851625859737396			0.275561362504959			0
165	0.02	1.54	45.3703701496124	IPI:IPI00382436.1	Gene_Symbol=- Ig lambda chain V-III region SH	9606
165	0.02	1.54	31.8965524435043	IPI:IPI00552267.2	Gene_Symbol=IGLV3-19 Similar to V2-13 protein	9606
166	1.54	2.2	5.22064603865147	IPI:IPI00642126.3	Gene_Symbol=KIAA1618 Isoform 1 of Protein ALO17	9606	0.985804796218872	0.97356653213501	79.2424240112305	0.805310308933258	0.631487250328064	67.33642578125	0.781964004039764	0.768367230892181	3664.15454101563
166	0	1.97	4.54268306493759	IPI:IPI00828098.1	Gene_Symbol=RNF213 Isoform 1 of RING finger protein 213	9606
167	1.52	2.24	5.27404360473156	IPI:IPI00221224.6	Gene_Symbol=ANPEP Aminopeptidase N	9606	1.46298182010651			1.47376608848572			0.605487763881683
168	1.46	11.92	46.3829785585403	IPI:IPI00555945.1	Gene_Symbol=IGL@ IGL@ protein	9606	2.59986972808838	0.444400012493134	26510.59375	0	0		0.655220746994019	0.604079365730286	1797.73596191406
168	0	1.47	32.2033911943436	IPI:IPI00788824.2	Gene_Symbol=IGLV1-44 Light chain Fab	9606
169	1.43	1.43	15.3979241847992	IPI:IPI00045921.1	Gene_Symbol=ATAD3B TOB3	9606
170	1.4	1.4	4.76190485060215	IPI:IPI00793245.2	Gene_Symbol=ATG4C Uncharacterized protein ATG4C	9606	1.16875553131104			0.835154831409454			0.908181965351105
170	0	1.4	5.96026480197906	IPI:IPI00644762.1	Gene_Symbol=ATG4C 17 kDa protein	9606
170	0	1.4	1.96506548672915	IPI:IPI00156979.1	Gene_Symbol=ATG4C Cysteine protease ATG4C	9606
171	1.38	1.54	7.07364305853844	IPI:IPI00455518.5	Gene_Symbol=MORC2 MORC family CW-type zinc finger protein 2	9606	0.888956248760223			1.24292540550232			1.36101925373077
171	0	1.54	6.90721645951271	IPI:IPI00873776.1	Gene_Symbol=MORC2 MORC family CW-type zinc finger 2	9606
172	1.34	1.34	2.44286842644215	IPI:IPI00884073.1	Gene_Symbol=ATF7IP 136 kDa protein	9606	0.649681746959686			0.981674551963806			0.951683044433594
172	0	1.34	2.44094487279654	IPI:IPI00795654.3	Gene_Symbol=ATF7IP Isoform 1 of Activating transcription factor 7-interacting protein 1	9606
172	0	1.31	3.07692307978868	IPI:IPI00796928.2	Gene_Symbol=ATF7IP Isoform 2 of Activating transcription factor 7-interacting protein 1	9606
172	0	1.31	2.60521043092012	IPI:IPI00794198.1	Gene_Symbol=ATF7IP Isoform 3 of Activating transcription factor 7-interacting protein 1	9606
173	1.32	1.32	15.6657963991165	IPI:IPI00852826.2	Gene_Symbol=APOL1 42 kDa protein	9606	0.7266486287117			0.603623330593109			0.369656652212143
173	0	1.32	11.306531727314	IPI:IPI00514475.4	Gene_Symbol=APOL1 Isoform 1 of Apolipoprotein-L1 precursor	9606
173	0	1.32	10.8695648610592	IPI:IPI00186903.3	Gene_Symbol=APOL1 Isoform 2 of Apolipoprotein-L1 precursor	9606
174	1.3	1.54	4.61922585964203	IPI:IPI00395444.7	Gene_Symbol=CAMSAP1 calmodulin regulated spectrin-associated protein 1	9606	1.00205397605896	0.997607231140137	1023.34167480469	0.788793683052063	0.0744539648294449	1.42499554157257	1.38935124874115	0.0843627229332924	1.74533271789551
175	1.3	1.3	6.08519278466702	IPI:IPI00643034.2	Gene_Symbol=PLTP Isoform 1 of Phospholipid transfer protein precursor	9606	0.981736719608307			1.06329095363617			1.28449618816376
175	0	1.3	6.80272132158279	IPI:IPI00217778.1	Gene_Symbol=PLTP Isoform 2 of Phospholipid transfer protein precursor	9606
175	0	1.3	7.40740746259689	IPI:IPI00022733.3	Gene_Symbol=PLTP 45 kDa protein	9606
176	1.27	1.27	4.86586503684521	IPI:IPI00242956.4	Gene_Symbol=FCGBP IgGFc-binding protein precursor	9606	0.900854706764221	0.548780083656311	4.69873571395874	0.685872435569763	0.0856153145432472	1.9121390581131	0.792819857597351	0.672275543212891	183.97541809082
177	1.27	1.27	16.4265125989914	IPI:IPI00025204.1	Gene_Symbol=CD5L CD5 antigen-like precursor	9606	1.48634624481201	0.348620504140854	3.120281457901	0.623642861843109	0.298012375831604	3.30747008323669	0.823036909103394	0.520940840244293	2.35112881660461
178	1.25	1.25	5.65428100526333	IPI:IPI00033153.1	Gene_Symbol=NXF1 Nuclear RNA export factor 1	9606
179	1.23	1.28	7.30223134160042	IPI:IPI00873681.2	Gene_Symbol=AKT3 57 kDa protein	9606	1.02299809455872	0.916259407997131	2.2779176235199	0.959850668907166	0.914567530155182	4.28056812286377	0.740515768527985	0.560102701187134	6.46253395080566
179	0	1.28	7.10059180855751	IPI:IPI00872713.1	Gene_Symbol=AKT3 59 kDa protein	9606
180	1.17	1.18	8.44327211380005	IPI:IPI00027444.1	Gene_Symbol=SERPINB1 Leukocyte elastase inhibitor	9606	0.702335119247437			1.55995666980743			2.90059590339661
181	1.17	1.17	7.57855847477913	IPI:IPI00550523.5	Gene_Symbol=ATL3 Isoform 1 of Atlastin-3	9606	0.900070786476135			1.37398064136505			0.769695281982422
182	1.14	2.12	3.88945750892162	IPI:IPI00852880.1	Gene_Symbol=SYNPO2L synaptopodin 2-like isoform a	9606
182	0	2.12	3.88945750892162	IPI:IPI00456601.1	Gene_Symbol=SYNPO2L Isoform 1 of Synaptopodin 2-like protein	9606
182	0	2.12	5.04648089408875	IPI:IPI00016425.5	Gene_Symbol=SYNPO2L Isoform 2 of Synaptopodin 2-like protein	9606
183	1.13	2.53	7.92474374175072	IPI:IPI00783931.2	Gene_Symbol=COL18A1 Isoform 1 of Collagen alpha-1(XVIII) chain precursor	9606	1.00494527816772	0.983998656272888	12.1002645492554	1.01232838630676	0.986480593681335	1525.5302734375	1.32312798500061	0.199343845248222	3.1642050743103
183	0	2.53	9.15075689554214	IPI:IPI00022822.5	Gene_Symbol=COL18A1 Isoform 2 of Collagen alpha-1(XVIII) chain precursor	9606
184	1.1	2.62	10.1449273526669	IPI:IPI00397732.1	Gene_Symbol=FLJ45949 CDNA FLJ45949 fis, clone PLACE7007973	9606	1.63107264041901			2.14412379264832			1.13518571853638
185	1.1	1.12	7.02005699276924	IPI:IPI00844523.1	Gene_Symbol=MICALCL Isoform 1 of MICAL C-terminal-like protein	9606	0.778791546821594			0.72761070728302			1.00741338729858
185	0	1.12	7.48091638088226	IPI:IPI00844270.1	Gene_Symbol=MICALCL Isoform 3 of MICAL C-terminal-like protein	9606
185	0	1.12	7.04023018479347	IPI:IPI00816344.2	Gene_Symbol=MICALCL Isoform 2 of MICAL C-terminal-like protein	9606
186	1.03	1.03	7.5723834335804	IPI:IPI00299738.1	Gene_Symbol=PCOLCE Procollagen C-endopeptidase enhancer 1 precursor	9606	1.33210825920105			1.18532466888428			1.54161643981934
187	1	4.35	40.6779646873474	IPI:IPI00829979.1	Gene_Symbol=- Uncharacterized protein ENSP00000375008	9606
188	1	1	16.2393167614937	IPI:IPI00657670.1	Gene_Symbol=- 13 kDa protein	9606	0			1.05768442153931			0
188	0	1	19.1919192671776	IPI:IPI00021857.1	Gene_Symbol=APOC3 Apolipoprotein C-III precursor	9606
189	1	1	3.50877195596695	IPI:IPI00303732.5	Gene_Symbol=C20orf106 Uncharacterized protein C20orf106 precursor	9606	0.743063271045685			1.13308501243591			1.19415593147278
190	0.97	1.33	4.13290113210678	IPI:IPI00008868.3	Gene_Symbol=MAP1B Microtubule-associated protein 1B	9606	0.970821738243103			1.15852427482605			1.43456041812897
191	0.97	1.07	8.00719782710075	IPI:IPI00303335.1	Gene_Symbol=NEB Nebulin	9606	0.910387575626373	0.726102769374847	1.86958122253418	0.748591601848602	0.394939959049225	2.16722083091736	1.41876864433289	0.440087527036667	2.81646323204041
192	0.94	2.16	6.41738250851631	IPI:IPI00003515.1	Gene_Symbol=TRIP11 Thyroid receptor-interacting protein 11	9606	3.18599462509155			3.06345462799072			3.08334445953369
193	0.92	0.92	9.62343066930771	IPI:IPI00877862.1	Gene_Symbol=- 27 kDa protein	9606	1.50603342056274			1.24693524837494			1.51597392559052
194	0.91	1.02	8.19112658500671	IPI:IPI00645702.1	Gene_Symbol=CTPS2 CTP synthase 2	9606	0.874044299125671	0.58902633190155	9.68887138366699	0.789676487445831	0.670679152011871	195.02685546875	0.683099687099457	0.549271881580353	286.190582275391
195	0.9	0.91	2.80612241476774	IPI:IPI00012792.1	Gene_Symbol=CDH5 Cadherin-5 precursor	9606	2.24652123451233	0.181787937879562	20.4734649658203	1.1884593963623			0	0
196	0.88	1.72	7.75700956583023	IPI:IPI00855998.1	Gene_Symbol=CENPF Centromere protein F	9606	4.96569395065308			1.71833980083466			0.555470049381256
197	0.88	1.03	7.36266896128654	IPI:IPI00743813.2	Gene_Symbol=ASPM Isoform 1 of Abnormal spindle-like microcephaly-associated protein	9606	2.12043976783752	0.256317585706711	7.81350326538086	0.743475556373596	0.76152503490448	14466.3681640625	0.478749006986618	0.00865777209401131	1.13574182987213
198	0.87	0.87	8.8607594370842	IPI:IPI00292218.4	Gene_Symbol=MST1 Hepatocyte growth factor-like protein precursor	9606	0.904081225395203	0.105150267481804	1.2380838394165	0.336642861366272	0.0238113328814507	1.67807972431183	0.998422682285309	0.998262286186218	1572.20080566406
199	0.85	0.85	16.5064096450806	IPI:IPI00807358.1	Gene_Symbol=MGC16121 hypothetical protein LOC84848	9606
200	0.85	0.85	10.4347832500935	IPI:IPI00445545.1	Gene_Symbol=- CDNA FLJ43797 fis, clone TESTI4000215	9606
201	0.85	0.85	6.21118023991585	IPI:IPI00332192.4	Gene_Symbol=IL25 Isoform 2 of Interleukin-25 precursor	9606	0.961618721485138	0.796969771385193	4.50881052017212	1.55768167972565	0.0921690687537193	2.27285122871399	1.5105082988739	0.30947333574295	15.9454793930054
201	0	0.85	5.64971752464771	IPI:IPI00009731.1	Gene_Symbol=IL25 Isoform 1 of Interleukin-25 precursor	9606
202	0.83	0.83	4.22110557556152	IPI:IPI00409638.3	Gene_Symbol=KANK4 Isoform 1 of Ankyrin repeat domain-containing protein 38	9606	2.38427782058716			2.14257717132568			2.85121250152588
203	0.82	0.82	15.7360404729843	IPI:IPI00845314.1	Gene_Symbol=PARD6G similar to PAR-6 gamma protein	9606	0.894215643405914			0.805816233158112			0.764815986156464
204	0.82	0.82	8.03673937916756	IPI:IPI00873154.1	Gene_Symbol=ZNF473 Putative uncharacterized protein DKFZp686J1732	9606	2.76419639587402			2.22692203521729			2.30009722709656
204	0	0.82	8.03673937916756	IPI:IPI00297388.7	Gene_Symbol=ZNF473 Zinc finger protein 473	9606
205	0.8	1.03	3.85101027786732	IPI:IPI00874215.1	Gene_Symbol=EIF4G3 Uncharacterized protein EIF4G3 (Fragment)	9606	1.03135883808136			0.973284721374512			0.688447237014771
205	0	1.03	3.84858027100563	IPI:IPI00646377.1	Gene_Symbol=EIF4G3 Isoform 1 of Eukaryotic translation initiation factor 4 gamma 3	9606
205	0	1.03	4.67432960867882	IPI:IPI00328268.8	Gene_Symbol=EIF4G3 EIF4G3 protein	9606
206	0.8	0.83	9.25110131502151	IPI:IPI00792047.1	Gene_Symbol=- 52 kDa protein	9606	0.987753868103027			0.674394488334656			0.603628516197205
206	0	0.83	9.72222238779068	IPI:IPI00247681.5	Gene_Symbol=- 49 kDa protein	9606
207	0.8	0.8	10.757315158844	IPI:IPI00216780.3	Gene_Symbol=CILP2 Cartilage intermediate layer protein 2 precursor	9606	0.922371208667755	0.477963328361511	2.60650515556335	0.928353309631348	0.704241275787354	6.58517217636108	1.54149627685547	0.0822550132870674	2.04301619529724
208	0.8	0.8	21.3235288858414	IPI:IPI00794777.1	Gene_Symbol=PRDX2 Uncharacterized protein PRDX2	9606	0.849024832248688			0.67041140794754			0.501080513000488
209	0.8	0.8	3.70370373129845	IPI:IPI00845506.1	Gene_Symbol=PI16 Isoform 2 of Peptidase inhibitor 16 precursor	9606	1.48924207687378	0.635187923908234	2545.87939453125	1.12263178825378	0.872340321540833	1381.66430664063	1.5728851556778	0.0112085416913033	1.10664129257202
209	0	0.8	2.15982720255852	IPI:IPI00301143.5	Gene_Symbol=PI16 Isoform 1 of Peptidase inhibitor 16 precursor	9606
210	0.79	0.79	15.2616277337074	IPI:IPI00782992.3	Gene_Symbol=SRRM2 Isoform 1 of Serine/arginine repetitive matrix protein 2	9606	1.11203587055206	0.45631730556488	1.40257787704468	1.2732492685318	0.156038612127304	1.45090043544769	1.15797448158264	0.460704416036606	1.64782023429871
211	0.79	0.79	5.7001918554306	IPI:IPI00830074.3	Gene_Symbol=SPEG similar to aortic preferentially expressed gene 1	9606	0.604788422584534			1.41963386535645			1.12178766727448
212	0.79	0.79	4.91551458835602	IPI:IPI00783618.2	Gene_Symbol=MUPCDH mucin and cadherin-like isoform 3	9606	0.327060252428055			0.224133551120758			0.418318420648575
212	0	0.79	3.81406433880329	IPI:IPI00409619.1	Gene_Symbol=MUPCDH Isoform 4 of Mucin and cadherin-like protein precursor	9606
212	0	0.79	3.78698222339153	IPI:IPI00336112.1	Gene_Symbol=MUPCDH Isoform 1 of Mucin and cadherin-like protein precursor	9606
212	0	0.79	4.91551458835602	IPI:IPI00301869.4	Gene_Symbol=MUPCDH Isoform 2 of Mucin and cadherin-like protein precursor	9606
213	0.78	0.79	1.5698978677392	IPI:IPI00747193.1	Gene_Symbol=FRAS1 444 kDa protein	9606	0.85606461763382	0.720255494117737	66.7318954467773	0.762477934360504	0.0795039162039757	1.54119408130646	0.829625368118286
213	0	0.79	1.57224852591753	IPI:IPI00455316.1	Gene_Symbol=FRAS1 Isoform 1 of Extracellular matrix protein FRAS1 precursor	9606
213	0	0.79	1.57028920948505	IPI:IPI00329327.3	Gene_Symbol=FRAS1 Isoform 2 of Extracellular matrix protein FRAS1 precursor	9606
214	0.78	0.78	2.95801535248756	IPI:IPI00748953.2	Gene_Symbol=SAP130 Isoform 1 of Histone deacetylase complex subunit SAP130	9606
215	0.77	1.02	4.90196086466312	IPI:IPI00829925.1	Gene_Symbol=ELA2A Uncharacterized protein ENSP00000365090	9606	1.461758852005			1.60270798206329			1.21282815933228
215	0	1.02	5.57620823383331	IPI:IPI00027722.1	Gene_Symbol=ELA2A Elastase-2A precursor	9606
216	0.77	0.77	7.27713778614998	IPI:IPI00001813.5	Gene_Symbol=KIAA1542 Isoform 1 of RING and PHD-finger domain-containing protein KIAA1542	9606	0.524385213851929			0.306475520133972			0.109812192618847
217	0.77	0.77	1.26315793022513	IPI:IPI00294501.1	Gene_Symbol=DHCR7 7-dehydrocholesterol reductase	9606	0.941971242427826			0.802894115447998			0.741981208324432
218	0.74	0.97	4.72699217498302	IPI:IPI00411656.4	Gene_Symbol=PCLO Isoform 1 of Protein piccolo	9606	0.156808823347092			0.156652897596359			0.427018970251083
219	0.74	0.78	7.15005025267601	IPI:IPI00791940.1	Gene_Symbol=CDKL1 Serine/threonine protein kinase kkialre-like 1	9606
220	0.74	0.74	3.85578349232674	IPI:IPI00375559.3	Gene_Symbol=OTOF Isoform 1 of Otoferlin	9606	2.12827181816101	0.360289186239243	444.318389892578	1.91974353790283	0.459693908691406	1478.32983398438	1.4817978143692	0.654083847999573	3914.90673828125
221	0.73	1	4.20371852815151	IPI:IPI00024184.2	Gene_Symbol=RASGRF2 Ras-specific guanine nucleotide-releasing factor 2	9606	1.0375565290451			1.01888597011566			0.780390381813049
222	0.72	0.72	2.33333334326744	IPI:IPI00029474.2	Gene_Symbol=PLEKHA3 Pleckstrin homology domain-containing family A member 3	9606	1.19799220561981	0.787915885448456	759.824523925781	0.949795007705688	0.928749322891235	338.067657470703	1.02712118625641	0.972552955150604	2648.01782226563
223	0.71	0.8	13.9601141214371	IPI:IPI00028083.1	Gene_Symbol=EIF2B2 Translation initiation factor eIF-2B subunit beta	9606
224	0.7	0.72	1.290322560817	IPI:IPI00004494.1	Gene_Symbol=SEMA3E Semaphorin-3E precursor	9606
225	0.7	0.7	8.08510631322861	IPI:IPI00100041.3	Gene_Symbol=L3MBTL2 Isoform 1 of Lethal	9606	0.554968297481537			2.77552270889282			0
226	0.7	0.7	4.2488619685173	IPI:IPI00873498.1	Gene_Symbol=GLTSCR1 Uncharacterized protein GLTSCR1	9606	1.54314661026001			1.30686295032501			7.87780666351318
226	0	0.7	3.58974374830723	IPI:IPI00024568.2	Gene_Symbol=GLTSCR1 glioma tumor suppressor candidate region gene 1	9606
227	0.7	0.7	5.17082177102566	IPI:IPI00655641.1	Gene_Symbol=SUPT5H Isoform 2 of Transcription elongation factor SPT5	9606	0.911692202091217			0.699971854686737			0.499595016241074
227	0	0.7	5.1517941057682	IPI:IPI00298058.1	Gene_Symbol=SUPT5H Isoform 1 of Transcription elongation factor SPT5	9606
