# Supplementary material for: PGCA: An algorithm to link protein groups created from MS/MS data
Source: PLoS One. 2017 May 31;12(5):e0177569. doi: 10.1371/journal.pone.0177569 (PMC5451011; doi:10.1371/journal.pone.0177569)
Supplement: S3 File — 65 iTRAQ experiments used to process samples from the BiT Heart Cohort. (ZIP) [file pone.0177569.s006.zip › S5DataBiT/BET2747_v339_ProteinSummary.txt]

N	Unused	Total	%Cov	Accession	Name	Species	115:114	PVal 115:114	EF 115:114	116:114	PVal 116:114	EF 116:114	117:114	PVal 117:114	EF 117:114	Biological Processes	Molecular Function	PANTHER ID
1	140.89	140.89	53.7313461303711	IPI:IPI00478003.1	Gene_Symbol=A2M Alpha-2-macroglobulin precursor	9606	0.809132099151611	2.330980635179E-07	1.0802628993988	0.952883303165436	0.174408003687859	1.07183039188385	1.02472352981567	0.43792137503624	1.06350684165955
2	140.84	140.86	50.9747684001923	IPI:IPI00418163.3	Gene_Symbol=C4B C4B1	9606	0.865916728973389	0.624722421169281	15.4107904434204	0.721789360046387	0.134578630328178	2.43263363838196	0.797064304351807	0.0841771438717842	1.46712672710419
2	0	140.86	50.9747684001923	IPI:IPI00643525.1	Gene_Symbol=C4A Complement component 4A	9606
3	121.79	121.79	39.2703860998154	IPI:IPI00414283.5	Gene_Symbol=FN1 fibronectin 1 isoform 4 preproprotein	9606	3.09437131881714	0	1.10180819034576	2.39902281761169	1.31692628378782E-39	1.10299277305603	1.44548189640045	3.09741246323422E-14	1.09074532985687
3	0	119.79	37.8356039524078	IPI:IPI00845263.1	Gene_Symbol=FN1 fibronectin 1 isoform 2 preproprotein	9606
3	0	119.79	39.7648096084595	IPI:IPI00339228.1	Gene_Symbol=FN1 Isoform 8 of Fibronectin precursor	9606
3	0	119.79	38.2648795843124	IPI:IPI00022418.1	Gene_Symbol=FN1 Isoform 1 of Fibronectin precursor	9606
3	0	119.79	39.7792488336563	IPI:IPI00855777.1	Gene_Symbol=FN1 Isoform 14 of Fibronectin precursor	9606
3	0	119.79	38.2590234279633	IPI:IPI00339223.1	Gene_Symbol=FN1 Isoform 3 of Fibronectin precursor	9606
4	106.36	106.36	57.6212465763092	IPI:IPI00021885.1	Gene_Symbol=FGA Isoform 1 of Fibrinogen alpha chain precursor	9606	2.11223244667053	0	1.07429337501526	1.36091363430023	1.83976301532628E-14	1.0773628950119	1.11408841609955	0.00136105320416391	1.06762504577637
4	0	106.3	71.8944072723389	IPI:IPI00029717.1	Gene_Symbol=FGA Isoform 2 of Fibrinogen alpha chain precursor	9606
5	95.28	95.28	51.9248843193054	IPI:IPI00017601.1	Gene_Symbol=CP Ceruloplasmin precursor	9606	1.08880889415741	0.065880075097084	1.0942291021347	1.14747142791748	0.000747823622077703	1.0815976858139	1.0383415222168	0.317178189754486	1.07626247406006
6	85.34	85.34	75.5600810050964	IPI:IPI00298497.3	Gene_Symbol=FGB Fibrinogen beta chain precursor	9606	1.81549751758575	2.83354768809087E-37	1.0754212141037	1.23113179206848	2.86976558072638E-07	1.07958245277405	1.05556416511536	0.0859934538602829	1.06333494186401
7	76.31	76.31	73.3990132808685	IPI:IPI00745872.2	Gene_Symbol=ALB Isoform 1 of Serum albumin precursor	9606	0.462934464216232	9.91074827538288E-24	1.1282365322113	0.385493665933609	3.75459829950063E-37	1.10642552375793	1.02325570583344	0.534740507602692	1.07506585121155
7	0	74.31	71.7703342437744	IPI:IPI00022434.4	Gene_Symbol=ALB Uncharacterized protein ALB	9606
8	72.71	72.72	40.2924448251724	IPI:IPI00029739.5	Gene_Symbol=CFH Isoform 1 of Complement factor H precursor	9606	1.13661062717438	0.0883895307779312	1.15934896469116	1.11379957199097	0.132265329360962	1.15169429779053	0.990245401859283	0.861985862255096	1.11873972415924
9	72.52	72.52	32.5179010629654	IPI:IPI00032291.2	Gene_Symbol=C5 Complement C5 precursor	9606	1.16219925880432	0.0472356677055359	1.15998136997223	1.25578725337982	0.000635418342426419	1.13087975978851	0.93521386384964	0.215797603130341	1.11394762992859
10	69.55	69.55	56.0606062412262	IPI:IPI00022488.1	Gene_Symbol=HPX Hemopexin precursor	9606	1.03865945339203	0.422405362129211	1.0968873500824	1.13727426528931	0.00142422725912184	1.08102750778198	0.939848780632019	0.128444314002991	1.08289694786072
11	68.53	68.53	56.7335247993469	IPI:IPI00798430.1	Gene_Symbol=TF Transferrin variant (Fragment)	9606	0.861371159553528	0.000301838357700035	1.08163464069366	0.725511968135834	2.65479079691877E-11	1.08901965618134	1.03725647926331	0.310212165117264	1.07287621498108
11	0	68.53	56.7335247993469	IPI:IPI00022463.1	Gene_Symbol=TF Serotransferrin precursor	9606
12	64.84	64.84	46.2041884660721	IPI:IPI00639937.1	Gene_Symbol=CFB B-factor, properdin	9606	1.13023364543915	0.00872254837304354	1.09474742412567	1.05348515510559	0.245723575353622	1.09279596805573	1.1044602394104	0.0524121709167957	1.10563588142395
12	0	64.84	46.2041884660721	IPI:IPI00019591.1	Gene_Symbol=CFB Isoform 1 of Complement factor B precursor (Fragment)	9606
13	64.68	64.69	46.9892472028732	IPI:IPI00294193.4	Gene_Symbol=ITIH4 Isoform 1 of Inter-alpha-trypsin inhibitor heavy chain H4 precursor	9606	1.31595003604889	0.00131332571618259	1.17139112949371	1.34512770175934	0.000150060805026442	1.14980256557465	1	1	1.12128746509552
14	56.41	56.41	70.7070708274841	IPI:IPI00847179.1	Gene_Symbol=APOA4 apolipoprotein A-IV precursor	9606	0.218331307172775	0.354852706193924	240.708435058594	0.129098072648048	0.153070986270905	49.9262504577637	0.0911913141608238	0.0964049249887466	31.6431407928467
15	56.21	56.21	43.5802459716797	IPI:IPI00019580.1	Gene_Symbol=PLG Plasminogen precursor	9606	0.953377485275269	0.480849713087082	1.14410960674286	0.819276988506317	5.32251360709779E-05	1.09604871273041	0.949883043766022	0.268300205469131	1.09641659259796
16	54.66	54.67	56.6744744777679	IPI:IPI00797833.3	Gene_Symbol=KNG1 Kininogen 1	9606	1.27572870254517	5.9830114196302E-07	1.09341859817505	1.15559077262878	0.00582378124818206	1.10689604282379	1.03249156475067	0.485341817140579	1.09501266479492
16	0	54.67	56.6744744777679	IPI:IPI00215894.1	Gene_Symbol=KNG1 Isoform LMW of Kininogen-1 precursor	9606
17	53.37	53.45	60.8988761901855	IPI:IPI00877792.1	Gene_Symbol=FGG 50 kDa protein	9606	1.91964900493622	1.72541846278952E-24	1.0981011390686	1.30967235565186	2.13604534060607E-09	1.08426594734192	1.10290861129761	0.00864228326827288	1.07522332668304
17	0	53.45	58.7852478027344	IPI:IPI00877703.1	Gene_Symbol=FGG 52 kDa protein	9606
17	0	53.45	62.0137274265289	IPI:IPI00219713.1	Gene_Symbol=FGG Isoform Gamma-A of Fibrinogen gamma chain precursor	9606
17	0	53.45	59.8233997821808	IPI:IPI00021891.5	Gene_Symbol=FGG Isoform Gamma-B of Fibrinogen gamma chain precursor	9606
18	48.87	48.89	49.7890293598175	IPI:IPI00742696.2	Gene_Symbol=GC vitamin D-binding protein precursor	9606	2.05488324165344	0.103390820324421	2.95146083831787	1.71666252613068	0.127864867448807	2.5153112411499	1.6499662399292	0.203057736158371	3.17359662055969
19	47.73	47.73	47.2813248634338	IPI:IPI00847635.1	Gene_Symbol=SERPINA3 Isoform 1 of Alpha-1-antichymotrypsin precursor	9606	2.03505611419678	2.40742603125786E-15	1.16208040714264	2.07901477813721	1.75828047476072E-20	1.13117825984955	0.922801613807678	0.201262608170509	1.1319420337677
19	0	47.73	44.6428567171097	IPI:IPI00550991.3	Gene_Symbol=SERPINA3 Alpha-1-antichymotrypsin precursor	9606
20	46.53	46.54	57.8571438789368	IPI:IPI00641737.1	Gene_Symbol=HP Haptoglobin precursor	9606	0.802738845348358	1.33895464387024E-05	1.09878444671631	1.16896319389343	0.00117850920651108	1.0960556268692	0.408551961183548	1.2941782812272E-24	1.13829839229584
21	46.51	46.68	39.9560928344727	IPI:IPI00292530.1	Gene_Symbol=ITIH1 Inter-alpha-trypsin inhibitor heavy chain H1 precursor	9606	0.732951700687408	8.64126468513859E-06	1.13420152664185	0.789798438549042	0.00315083330497146	1.16508400440216	0.80879807472229	0.00048402525135316	1.12095892429352
22	45.46	45.46	29.6256691217422	IPI:IPI00645038.1	Gene_Symbol=ITIH2 Inter-alpha (Globulin) inhibitor H2	9606	0.714981734752655	0.000782748102210462	1.21041917800903	0.791834831237793	0.0351711586117744	1.24207389354706	0.827358841896057	0.0595255084335804	1.21812331676483
22	0	45.46	29.2811840772629	IPI:IPI00305461.2	Gene_Symbol=ITIH2 Inter-alpha-trypsin inhibitor heavy chain H2 precursor	9606
23	43.71	43.71	48.9361703395844	IPI:IPI00815926.1	Gene_Symbol=IGHG1 IGHG1 protein	9606	0.787914752960205	0.460687875747681	14.5262022018433	0.595482051372528	0.159527435898781	5.39750862121582	1.21983444690704	0.432075202465057	7.66262292861938
24	42.15	42.15	48.8745987415314	IPI:IPI00019568.1	Gene_Symbol=F2 Prothrombin precursor (Fragment)	9606	1.00872826576233	0.855527758598328	1.09955430030823	1.0389392375946	0.454391568899155	1.10663771629333	0.582664608955383	1.07247020153522E-08	1.17973458766937
25	39.9	40.13	47.9569882154465	IPI:IPI00032179.2	Gene_Symbol=SERPINC1 Antithrombin III variant	9606	1.1021488904953	0.144497826695442	1.14189457893372	1.11710155010223	0.136019736528397	1.159224152565	0.907412886619568	0.348274409770966	1.23193371295929
26	38.77	38.77	39.19597864151	IPI:IPI00828205.1	Gene_Symbol=IGHM IGHM protein	9606
27	37.41	37.42	35.8056277036667	IPI:IPI00026314.1	Gene_Symbol=GSN Isoform 1 of Gelsolin precursor	9606	0.725983202457428	7.98687251517549E-05	1.15993845462799	0.800098717212677	0.000192581428564154	1.11675310134888	0.864525556564331	0.014323259703815	1.12189900875092
28	37.33	37.33	76.7790257930756	IPI:IPI00021841.1	Gene_Symbol=APOA1 Apolipoprotein A-I precursor	9606	0.664461374282837	6.25218081040657E-06	1.16681385040283	0.640008807182312	3.64420816367783E-06	1.17684030532837	0.600980460643768	1.20675325288033E-09	1.13075578212738
29	36.22	36.23	39.2789363861084	IPI:IPI00292950.4	Gene_Symbol=SERPIND1 Serpin peptidase inhibitor, clade D (Heparin cofactor), member 1	9606	0.682356238365173	1.32895294768787E-07	1.12170052528381	0.767251968383789	0.00366562511771917	1.18761444091797	0.738462269306183	2.86890713141474E-06	1.11456489562988
29	0	36.23	38.8777554035187	IPI:IPI00879573.1	Gene_Symbol=SERPIND1 Heparin cofactor 2 precursor	9606
30	31.46	31.46	30.2127659320831	IPI:IPI00296165.5	Gene_Symbol=C1R;C17orf13;ACYP1 Complement C1r subcomponent precursor	9606	1.12829685211182	0.188923493027687	1.20257556438446	1.14421319961548	0.224805563688278	1.2503833770752	1.03970611095428	0.715961039066315	1.24445426464081
31	31.28	31.28	37.3881936073303	IPI:IPI00022395.1	Gene_Symbol=C9 Complement component C9 precursor	9606	1.55434465408325	3.58087305585286E-07	1.15476882457733	1.5250928401947	9.9459867897167E-08	1.13770008087158	0.999752938747406	0.996517956256866	1.1214634180069
32	31.12	31.12	36.4227652549744	IPI:IPI00019581.1	Gene_Symbol=F12 Coagulation factor XII precursor	9606	1.01054406166077	0.901317477226257	1.18729376792908	0.992685794830322	0.935125529766083	1.20087659358978	1.15693867206573	0.124694719910622	1.20758318901062
33	30.19	30.19	37.7990424633026	IPI:IPI00553177.1	Gene_Symbol=SERPINA1 Isoform 1 of Alpha-1-antitrypsin precursor	9606	1.44623899459839	0.00123711093328893	1.23625826835632	1.08671307563782	0.3348348736763	1.18885791301727	0.675406575202942	2.03946092369733E-05	1.17370629310608
34	28.39	28.39	45.1999992132187	IPI:IPI00291866.5	Gene_Symbol=SERPING1 Plasma protease C1 inhibitor precursor	9606	1.23367309570313	0.00191132526379079	1.1375607252121	1.27693915367126	0.000260430853813887	1.13321125507355	0.914926707744598	0.0497138276696205	1.09287464618683
34	0	26.39	41.9889509677887	IPI:IPI00879931.1	Gene_Symbol=SERPING1 cDNA FLJ78023, highly similar to Homo sapiens serine (or cysteine) proteinase inhibitor, clade G (C1inhibitor), member 1, (angioedema, hereditary) (SERPING1), mRNA	9606
35	27.7	27.7	33.78746509552	IPI:IPI00022431.1	Gene_Symbol=AHSG Alpha-2-HS-glycoprotein precursor	9606	0.58091926574707	1.26655004351051E-05	1.24805533885956	0.491244941949844	6.99392943559474E-09	1.22090578079224	0.783879995346069	0.0266513861715794	1.23858284950256
36	27.38	27.38	38.7878775596619	IPI:IPI00745089.2	Gene_Symbol=A1BG alpha 1B-glycoprotein precursor	9606	1.08883154392242	0.347568869590759	1.19783937931061	1.02880644798279	0.773530602455139	1.21826124191284	1.02092063426971	0.852105319499969	1.24884474277496
36	0	27.38	38.7878775596619	IPI:IPI00022895.7	Gene_Symbol=A1BG Alpha-1B-glycoprotein precursor	9606
37	26.81	26.81	27.4021357297897	IPI:IPI00296608.6	Gene_Symbol=C7 Complement component C7 precursor	9606	1.25457012653351	0.00439835665747523	1.16019487380981	1.39086472988129	0.00169034290593117	1.2117612361908	1.4216650724411	2.43680169660365E-05	1.1483416557312
38	26	26	23.1177091598511	IPI:IPI00009920.2	Gene_Symbol=C6 Complement component 6 precursor	9606	1.12587213516235	0.056410551071167	1.12983345985413	1.04653680324554	0.447249084711075	1.12883603572845	0.927361726760864	0.196506708860397	1.12407910823822
39	25.97	26.03	32.5542569160461	IPI:IPI00019943.1	Gene_Symbol=AFM Afamin precursor	9606	0.845394313335419	0.0940360426902771	1.21937441825867	0.810982346534729	0.113060407340527	1.29963636398315	0.992456793785095	0.93142694234848	1.19490253925323
40	25.16	25.16	32.0083677768707	IPI:IPI00298971.1	Gene_Symbol=VTN Vitronectin precursor	9606	0.930385053157806	0.315969377756119	1.1533180475235	1.01696169376373	0.799989402294159	1.14120590686798	0.847262799739838	0.00320054730400443	1.11416208744049
41	25.03	25.03	48.405796289444	IPI:IPI00298828.3	Gene_Symbol=APOH Beta-2-glycoprotein 1 precursor	9606	1.42534780502319	0.00087513291509822	1.22120976448059	1.32180893421173	0.000941990583669394	1.17143642902374	1.18486762046814	0.00966960657387972	1.13466382026672
42	24.9	24.9	35.8095228672028	IPI:IPI00022371.1	Gene_Symbol=HRG Histidine-rich glycoprotein precursor	9606	0.969867408275604	0.694113612174988	1.16956067085266	0.890904605388641	0.169749781489372	1.18207681179047	1.10653805732727	0.0990510582923889	1.12894105911255
43	23.6	24.45	34.707447886467	IPI:IPI00303963.1	Gene_Symbol=C2 Complement C2 precursor (Fragment)	9606	1.06390297412872	0.444177240133286	1.17810964584351	1.21048629283905	0.0337117649614811	1.19145321846008	1.06285035610199	0.498999297618866	1.20054697990417
44	23.56	23.56	52.3404240608215	IPI:IPI00555945.1	Gene_Symbol=IGL@ IGL@ protein	9606	0.915484309196472	0.804242670536041	2.52357006072998	0.714475989341736	0.587623536586761	4.87944841384888	1.43602073192596	0.397188425064087	2.88812279701233
45	23.54	24.64	34.2105269432068	IPI:IPI00386879.1	Gene_Symbol=IGHV3OR16-13;IGHA1 CDNA FLJ14473 fis, clone MAMMA1001080, highly similar to Homo sapiens SNC73 protein (SNC73) mRNA	9606
46	23.08	23.08	23.8372087478638	IPI:IPI00017696.1	Gene_Symbol=C1S Complement C1s subcomponent precursor	9606	1.1114958524704	0.135825797915459	1.1519935131073	1.24458205699921	0.0136569431051612	1.18472099304199	0.954787790775299	0.510554313659668	1.15398681163788
46	0	21.08	22.5806444883347	IPI:IPI00749179.2	Gene_Symbol=C1S Uncharacterized protein C1S	9606
47	22.77	22.77	57.8723430633545	IPI:IPI00784985.1	Gene_Symbol=IGK@ IGK@ protein	9606
47	0	21.4	55.7446837425232	IPI:IPI00761125.2	Gene_Symbol=IGKC IGKC protein	9606
48	22.53	22.53	46.7661678791046	IPI:IPI00022429.3	Gene_Symbol=ORM1 Alpha-1-acid glycoprotein 1 precursor	9606	2.525315284729	5.97577263761195E-06	1.35390186309814	1.98658442497253	7.04292033333331E-05	1.32030427455902	0.770124554634094	0.0920325294137001	1.36162042617798
49	22.29	22.61	36.2525463104248	IPI:IPI00879231.1	Gene_Symbol=SERPINF2 Alpha-2-antiplasmin precursor	9606	1.03315365314484	0.82386302947998	1.35027551651001	0.994923651218414	0.96620899438858	1.2792888879776	0.810386419296265	0.0773332267999649	1.26530051231384
49	0	22.61	35.9595954418182	IPI:IPI00029863.4	Gene_Symbol=SERPINF2 SERPINF2 protein	9606
50	21.88	21.88	27.9441118240356	IPI:IPI00400826.1	Gene_Symbol=CLU clusterin isoform 1	9606	1.08517813682556	0.337273836135864	1.18804955482483	1.15967810153961	0.103462561964989	1.19798576831818	0.925664067268372	0.31902477145195	1.16961741447449
50	0	21.88	31.1803996562958	IPI:IPI00291262.3	Gene_Symbol=CLU Clusterin precursor	9606
50	0	20.36	29.0178567171097	IPI:IPI00795633.1	Gene_Symbol=CLU CLU	9606
51	20.67	20.71	29.6108305454254	IPI:IPI00294395.1	Gene_Symbol=C8B Complement component C8 beta chain precursor	9606	0.676423907279968	0.0500886589288712	1.4786331653595	0.766806185245514	0.161665990948677	1.47626411914825	0.687142372131348	0.0579366721212864	1.47731113433838
52	20.21	20.73	23.1376975774765	IPI:IPI00876950.1	Gene_Symbol=ITIH3 Isoform 2 of Inter-alpha-trypsin inhibitor heavy chain H3 precursor	9606	1.48757755756378	0.00105158204678446	1.24019455909729	1.40229082107544	0.0128947496414185	1.29417014122009	1.15318644046783	0.2192063331604	1.26463043689728
52	0	20.73	23.0337083339691	IPI:IPI00028413.8	Gene_Symbol=ITIH3 Isoform 1 of Inter-alpha-trypsin inhibitor heavy chain H3 precursor	9606
52	0	20.01	25.074627995491	IPI:IPI00873416.1	Gene_Symbol=ITIH3 Uncharacterized protein ITIH3	9606
53	19.4	19.4	23.2989683747292	IPI:IPI00032220.3	Gene_Symbol=AGT Angiotensinogen precursor	9606	0.936390995979309	0.6051065325737	1.29902148246765	0.88608580827713	0.299534112215042	1.26786291599274	0.579572737216949	2.82321536815289E-07	1.15933549404144
54	19.2	19.2	25.0440925359726	IPI:IPI00645849.1	Gene_Symbol=ECM1 Extracellular matrix protein 1	9606	1.40594840049744	0.0550768040120602	1.41797721385956	1.2039612531662	0.163689196109772	1.31205105781555	1.01550781726837	0.888419985771179	1.26151883602142
54	0	19.2	23.8888889551163	IPI:IPI00003351.2	Gene_Symbol=ECM1 Extracellular matrix protein 1 precursor	9606
55	18.59	18.59	55.7788968086243	IPI:IPI00844536.2	Gene_Symbol=RBP4 Uncharacterized protein RBP4	9606	1.49031758308411	0.000971302040852606	1.24825596809387	1.31028664112091	0.0175842717289925	1.24526023864746	1.08657205104828	0.356227844953537	1.19873404502869
55	0	18.59	55.7788968086243	IPI:IPI00480192.1	Gene_Symbol=RBP4 Retinol binding protein 4, plasma	9606
55	0	18.59	50.2487540245056	IPI:IPI00022420.3	Gene_Symbol=RBP4 Plasma retinol-binding protein precursor	9606
56	18.56	32.67	41.0071939229965	IPI:IPI00399007.5	Gene_Symbol=IGHG2 Putative uncharacterized protein DKFZp686I04196 (Fragment)	9606	0.793900966644287	0.0847376212477684	1.31071734428406	0.729944825172424	0.119020476937294	1.51563704013824	1.84233105182648	0.00127209082711488	1.33713889122009
56	0.01	33.02	43.655914068222	IPI:IPI00784807.1	Gene_Symbol=- Putative uncharacterized protein	9606
56	0	26.9	32.3404252529144	IPI:IPI00784942.1	Gene_Symbol=- Putative uncharacterized protein DKFZp686E23209	9606
57	18.5	18.5	34.8760336637497	IPI:IPI00020996.3	Gene_Symbol=IGFALS Insulin-like growth factor-binding protein complex acid labile chain precursor	9606	0.686414837837219	0.139786198735237	1.67457759380341	0.593373417854309	0.00021013458899688	1.25330817699432	0.788700342178345	0.0375187546014786	1.24807322025299
58	18.27	18.29	26.3698637485504	IPI:IPI00011252.1	Gene_Symbol=C8A Complement component C8 alpha chain precursor	9606	0.905143797397614	0.502168536186218	1.36185419559479	0.974094212055206	0.800619661808014	1.24306678771973	0.919508159160614	0.465599775314331	1.26977407932281
59	16.8	16.81	31.2178373336792	IPI:IPI00291867.3	Gene_Symbol=CFI Complement factor I precursor	9606	1.06015384197235	0.590771198272705	1.25218260288239	1.09372472763062	0.469920337200165	1.29143738746643	0.921601355075836	0.542417347431183	1.31931042671204
59	0	14.81	28.987991809845	IPI:IPI00872555.2	Gene_Symbol=CFI cDNA FLJ76262, highly similar to Homo sapiens I factor (complement) (IF), mRNA	9606
60	16.71	16.71	29.0398120880127	IPI:IPI00328609.3	Gene_Symbol=SERPINA4 Kallistatin precursor	9606	0.861361801624298	0.26040455698967	1.31514620780945	0.909711301326752	0.548856914043427	1.39387679100037	0.976002871990204	0.86321759223938	1.3479278087616
61	16.69	17.01	11.9530417025089	IPI:IPI00788786.1	Gene_Symbol=VWF 309 kDa protein	9606	4.41569232940674	3.8263692658802E-07	1.50840091705322	3.62378931045532	7.28183806586458E-07	1.44119620323181	1.33869993686676	0.0383484698832035	1.31552672386169
61	0.01	17.01	12.0156407356262	IPI:IPI00023014.1	Gene_Symbol=VWF von Willebrand factor precursor	9606
62	16.17	16.17	52.9702961444855	IPI:IPI00011261.2	Gene_Symbol=C8G Complement component C8 gamma chain precursor	9606	0.978868961334229	0.927191436290741	1.64659488201141	0.965839982032776	0.713364660739899	1.22304022312164	0.882817924022675	0.127634704113007	1.18049573898315
63	16.09	16.09	30.382776260376	IPI:IPI00006114.4	Gene_Symbol=SERPINF1 Pigment epithelium-derived factor precursor	9606	1.16700720787048	0.318521589040756	1.37752115726471	1.18356168270111	0.286700546741486	1.38593399524689	1.17018377780914	0.241328105330467	1.3172219991684
64	15.31	15.92	44.8430478572845	IPI:IPI00022391.1	Gene_Symbol=APCS Serum amyloid P-component precursor	9606	1.13592541217804	0.13516740500927	1.18700933456421	1.22520589828491	0.106855466961861	1.28622162342072	0.702871739864349	0.000335042597725987	1.18098151683807
65	14.19	14.21	27.2189348936081	IPI:IPI00020986.2	Gene_Symbol=LUM Lumican precursor	9606	1.02106595039368	0.890577137470245	1.38527011871338	0.944624185562134	0.6244997382164	1.2827410697937	0.98673540353775	0.881450176239014	1.21234607696533
66	13.9	13.9	8.41328427195549	IPI:IPI00218460.6	Gene_Symbol=ATRN Isoform 3 of Attractin precursor	9606	0.87027496099472	0.064016304910183	1.16133785247803	0.953082859516144	0.674910545349121	1.29660141468048	1.02370703220367	0.799185335636139	1.23328864574432
66	0	13.9	8.18754360079765	IPI:IPI00027235.1	Gene_Symbol=ATRN Isoform 1 of Attractin precursor	9606
66	0	13.9	8.49056616425514	IPI:IPI00162735.3	Gene_Symbol=ATRN Isoform 2 of Attractin precursor	9606
67	12.99	13.08	20.5329149961472	IPI:IPI00654888.4	Gene_Symbol=KLKB1 Plasma kallikrein precursor	9606	0.813574016094208	0.182283014059067	1.38113868236542	0.818739652633667	0.321787506341934	1.53954613208771	0.935643792152405	0.537534773349762	1.26460683345795
68	12.59	12.59	30.2083343267441	IPI:IPI00163207.1	Gene_Symbol=PGLYRP2 Isoform 1 of N-acetylmuramoyl-L-alanine amidase precursor	9606	0.740057468414307	0.146110638976097	1.52749860286713	0.809245467185974	0.276664584875107	1.50229167938232	0.90302836894989	0.49779686331749	1.37742054462433
68	0	12.58	30.4416418075562	IPI:IPI00394992.1	Gene_Symbol=PGLYRP2 Isoform 2 of N-acetylmuramoyl-L-alanine amidase precursor	9606
69	12.01	38.16	20.1079621911049	IPI:IPI00025426.2	Gene_Symbol=PZP Pregnancy zone protein precursor	9606	0.367534995079041	0.010785979218781	1.95850777626038	0.273178517818451	0.0304667390882969	3.05260348320007	0.237480863928795	0.000298577884677798	1.6022242307663
69	0	36.16	23.0283915996552	IPI:IPI00748437.2	Gene_Symbol=PZP Uncharacterized protein PZP	9606
70	11.43	11.43	30.6930691003799	IPI:IPI00009028.1	Gene_Symbol=CLEC3B Tetranectin precursor	9606	0.745587944984436	0.0227117761969566	1.26626586914063	0.770792245864868	0.0333763249218464	1.26088464260101	0.902096390724182	0.145647808909416	1.16280293464661
71	11.14	11.16	46.7391312122345	IPI:IPI00855916.1	Gene_Symbol=- Transthyretin	9606	0.848953366279602	0.317578881978989	1.40147042274475	0.988652229309082	0.944947421550751	1.41389155387878	0.963632762432098	0.875033795833588	1.63798034191132
71	0	11.16	58.5034012794495	IPI:IPI00022432.1	Gene_Symbol=TTR Transthyretin precursor	9606
72	10.87	10.87	31.7725747823715	IPI:IPI00293925.2	Gene_Symbol=FCN3 Isoform 1 of Ficolin-3 precursor	9606	1.25257468223572	0.198787108063698	1.43991553783417	1.10771703720093	0.392807751893997	1.29074478149414	1.02830708026886	0.864323735237122	1.42578732967377
72	0	10.26	29.1666656732559	IPI:IPI00419744.4	Gene_Symbol=FCN3 Isoform 2 of Ficolin-3 precursor	9606
73	10.49	10.51	29.5302003622055	IPI:IPI00166729.4	Gene_Symbol=AZGP1 alpha-2-glycoprotein 1, zinc	9606	2.12289810180664	0.0110806245356798	1.68204832077026	2.35100364685059	0.00499869463965297	1.65155947208405	0.788580775260925	0.281141757965088	1.63368284702301
74	10	10	22.0408156514168	IPI:IPI00022394.2	Gene_Symbol=C1QC Complement C1q subcomponent subunit C precursor	9606	1.21595799922943	0.179671049118042	1.35527491569519	1.29839515686035	0.070577435195446	1.33387577533722	1.27086079120636	0.0661741122603416	1.29616498947144
75	9.55	9.55	36.0795468091965	IPI:IPI00022426.1	Gene_Symbol=AMBP AMBP protein precursor	9606	1.03765690326691	0.801411747932434	1.35435426235199	1.05302965641022	0.726868331432343	1.35672390460968	0.968600928783417	0.72886711359024	1.20901620388031
76	9.09	9.95	13.214285671711	IPI:IPI00746623.2	Gene_Symbol=HABP2 Hyaluronan-binding protein 2 precursor	9606	1.27411437034607	0.112488970160484	1.37131011486053	0.98737645149231	0.944288372993469	1.51410865783691	0.931065797805786	0.505153656005859	1.27190661430359
77	9.07	9.07	26.8442630767822	IPI:IPI00019576.1	Gene_Symbol=F10 Coagulation factor X precursor	9606	0.883361041545868	0.65293550491333	2.0332305431366	0.94884717464447	0.80064058303833	1.71634793281555	0.771866500377655	0.62018758058548	3.82037544250488
78	9.06	9.06	15.5555561184883	IPI:IPI00873445.1	Gene_Symbol=PROS1 80 kDa protein	9606	0.995379388332367	0.97928512096405	1.50244987010956	1.11889505386353	0.839692711830139	3.54497218132019	0.870444178581238	0.422234028577805	1.46961867809296
78	0	9	12.2781068086624	IPI:IPI00294004.1	Gene_Symbol=PROS1 Vitamin K-dependent protein S precursor	9606
79	8.98	8.98	31.6901415586472	IPI:IPI00853068.1	Gene_Symbol=HBA2;HBA1 Alpha 2 globin variant (Fragment)	9606	0.374493598937988	3.63922663382255E-05	1.38452935218811	0.596264123916626	0.00028435539570637	1.24347865581512	0.647702872753143	0.00032169118640013	1.20426619052887
79	0	8.98	31.6901415586472	IPI:IPI00410714.5	Gene_Symbol=HBA2;HBA1 Hemoglobin subunit alpha	9606
80	8.76	8.76	12.1428571641445	IPI:IPI00299503.2	Gene_Symbol=GPLD1 Isoform 1 of Phosphatidylinositol-glycan-specific phospholipase D precursor	9606	0.814966857433319	0.297238379716873	1.53680515289307	0.942715167999268	0.756205439567566	1.54044485092163	0.891145467758179	0.585610747337341	1.61126530170441
81	8.69	8.69	52.3809552192688	IPI:IPI00654755.3	Gene_Symbol=HBB Hemoglobin subunit beta	9606	0.50265496969223	0.00204490125179291	1.45846784114838	0.518372118473053	0.000134437184897251	1.29682636260986	0.7350093126297	0.0339071154594421	1.32347428798676
81	0	8.6	37.1428579092026	IPI:IPI00884107.1	Gene_Symbol=HBB Beta-globin gene from a thalassemia patient	9606
81	0	8.6	58.5585594177246	IPI:IPI00796636.9	Gene_Symbol=HBB Mutant beta globin	9606
82	8.45	9.73	19.8952883481979	IPI:IPI00163446.3	Gene_Symbol=IGHD IGHD protein	9606	0.700186550617218	0.124940730631351	1.66700863838196	0.52291339635849	0.00804339908063412	1.44382584095001	0.654875755310059	0.0606838464736938	1.57414054870605
83	8.43	8.43	19.858156144619	IPI:IPI00329775.7	Gene_Symbol=CPB2 Isoform 1 of Carboxypeptidase B2 precursor	9606	1.04321789741516	0.801550269126892	1.46708476543427	1.08742618560791	0.615438401699066	1.45815539360046	1.01212024688721	0.894771635532379	1.23089194297791
84	8.03	34.42	37.6447886228561	IPI:IPI00418153.1	Gene_Symbol=IGHM Putative uncharacterized protein DKFZp686I15212	9606	0.626726865768433	0.317942589521408	3.1200807094574	0.635474324226379	0.529667019844055	7.65924501419067	1.53624355792999	0.536544680595398	5.84200239181519
84	0	32.42	36.9942188262939	IPI:IPI00784894.1	Gene_Symbol=- Putative uncharacterized protein	9606
85	7.74	14.79	33.3333343267441	IPI:IPI00719373.1	Gene_Symbol=IGL@ IGL@ protein	9606	0.810733258724213	0.137374714016914	1.3378039598465	0.641482949256897	0.00295376847498119	1.28265404701233	1.22506713867188	0.143707349896431	1.33202171325684
86	7.67	7.67	29.6610176563263	IPI:IPI00830018.1	Gene_Symbol=- Uncharacterized protein ENSP00000374807	9606	4.01923513412476	0.153223469853401	76.5706481933594	2.05822372436523	0.445775181055069	2272.72875976563	5.71722650527954	0.299118429422379	76784.5
87	6.94	6.94	16.0083159804344	IPI:IPI00032311.4	Gene_Symbol=LBP Lipopolysaccharide-binding protein precursor	9606	1.89007329940796	0.0129922386258841	1.56272709369659	1.36740732192993	0.210148379206657	1.72582960128784	1.13348495960236	0.0423602350056171	1.12673127651215
88	6.88	6.88	30.3482592105865	IPI:IPI00023019.1	Gene_Symbol=SHBG Isoform 1 of Sex hormone-binding globulin precursor	9606	0.865330994129181	0.759286344051361	3.39998483657837	0.712158679962158	0.0399397611618042	1.36903035640717	0.709168434143066	0.357741594314575	2.50616216659546
89	6.86	6.87	39.8148149251938	IPI:IPI00827485.1	Gene_Symbol=- BRE (Fragment)	9606	0.626102447509766			0.716662645339966			1.3994460105896
90	6.79	8.79	15.1807233691216	IPI:IPI00292946.1	Gene_Symbol=SERPINA7 Thyroxine-binding globulin precursor	9606	0.676522791385651	0.0177424885332584	1.34362363815308	0.7273069024086	0.058466088026762	1.39665877819061	0.815926194190979	0.257206827402115	1.48831033706665
91	6.79	6.79	16.593886911869	IPI:IPI00010295.1	Gene_Symbol=CPN1 Carboxypeptidase N catalytic chain precursor	9606	0.81284373998642	0.437922060489655	1.88197636604309	0.832087159156799	0.722776710987091	3.52185273170471	0.991947770118713	0.94722056388855	1.34812712669373
92	6.7	6.7	22.7678567171097	IPI:IPI00022389.1	Gene_Symbol=CRP Isoform 1 of C-reactive protein precursor	9606	2.15485954284668	0.243569254875183	4.75720739364624	1.26456773281097	0.632171392440796	3.5232720375061	0.929214358329773	0.767702639102936	1.9053201675415
93	6.51	6.51	25.9999990463257	IPI:IPI00021854.1	Gene_Symbol=APOA2 Apolipoprotein A-II precursor	9606	0.48911526799202	0.00558215938508511	1.48499774932861	0.512886881828308	0.096977487206459	2.3206832408905	0.629876792430878	0.00626063579693437	1.30042994022369
94	6.39	6.76	32.089552283287	IPI:IPI00386133.1	Gene_Symbol=- Ig kappa chain V-IV region B17 precursor	9606	0.749113082885742	0.537545323371887	3.75948524475098	0.716260135173798	0.436101675033569	3.2694296836853	1.30641782283783	0.37134513258934	2.25016784667969
94	0	6.38	27.0676702260971	IPI:IPI00386132.1	Gene_Symbol=- Ig kappa chain V-IV region JI precursor	9606
94	0	6.24	35.9649121761322	IPI:IPI00387120.1	Gene_Symbol=- Ig kappa chain V-IV region Len	9606
94	0	6	16.666667163372	IPI:IPI00026197.7	Gene_Symbol=IGKV4-1 Similar to Ig kappa chain V-IV region precursor	9606
95	6.34	6.34	12.9577457904816	IPI:IPI00218732.3	Gene_Symbol=PON1 Serum paraoxonase/arylesterase 1	9606	0.445572912693024	0.0190451890230179	1.83953356742859	0.397731572389603	0.00933555606752634	1.78220331668854	0.469194859266281	0.0118027972057462	1.65399765968323
96	6.29	6.39	5.69800585508347	IPI:IPI00022229.1	Gene_Symbol=APOB Apolipoprotein B-100 precursor	9606	1.04631853103638	0.908541858196259	2.620934009552	1.1459401845932	0.211254894733429	1.27682912349701	1.05073642730713	0.76140296459198	1.48699152469635
97	6.11	6.11	7.24043697118759	IPI:IPI00884176.1	Gene_Symbol=F13A1 coagulation factor XIII A1 subunit precursor	9606	1.55675077438354	0.0260487515479326	1.44593739509583	1.09187805652618	0.457262545824051	1.31098890304565	1.21309173107147	0.274649769067764	1.48180019855499
97	0	6.11	7.24043697118759	IPI:IPI00297550.8	Gene_Symbol=F13A1 Coagulation factor XIII A chain precursor	9606
98	6.1	6.1	7.48091638088226	IPI:IPI00029193.1	Gene_Symbol=HGFAC Hepatocyte growth factor activator precursor	9606	1.24485409259796	0.131162062287331	1.36645638942719	1.04844856262207	0.625755071640015	1.26397848129272	1.41677331924438	0.0758852586150169	1.49350810050964
99	6.09	6.09	22.478386759758	IPI:IPI00022417.4	Gene_Symbol=LRG1 Leucine-rich alpha-2-glycoprotein precursor	9606	1.30413246154785	0.455051898956299	2.3243556022644	0.847886681556702	0.597884297370911	2.22709727287292	0.674860656261444	0.201052695512772	1.98763871192932
100	6.07	7.4	14.3167033791542	IPI:IPI00296176.2	Gene_Symbol=F9 Coagulation factor IX precursor	9606	1.30613744258881	0.196713671088219	1.61474025249481	1.14246392250061	0.446196764707565	1.54972052574158	0.659524023532867	0.00878176186233759	1.2735139131546
101	6.06	6.06	28.1385272741318	IPI:IPI00643948.2	Gene_Symbol=C1QB Complement component 1, q subcomponent, B chain	9606	1.16086506843567	0.485329329967499	1.63396489620209	1.23620390892029	0.134716257452965	1.35021662712097	1.01047170162201	0.943714022636414	1.41382718086243
101	0	6.06	25.6916999816895	IPI:IPI00477992.1	Gene_Symbol=C1QB complement component 1, q subcomponent, B chain precursor	9606
102	6.05	6.28	13.6125653982162	IPI:IPI00743766.2	Gene_Symbol=FETUB Fetuin-B precursor	9606	1	1	1.59662878513336	0.752678632736206	0.127792879939079	1.49261784553528	0.924031436443329	0.580619692802429	1.41069424152374
102	0	6.28	15.072463452816	IPI:IPI00552199.3	Gene_Symbol=FETUB GUGU beta form	9606
102	0	4.28	13.2492110133171	IPI:IPI00553061.1	Gene_Symbol=FETUB GUGU gamma form	9606
103	6.02	13.54	36.3184094429016	IPI:IPI00020091.1	Gene_Symbol=ORM2 Alpha-1-acid glycoprotein 2 precursor	9606	2.24035334587097	0.0163552463054657	1.69020974636078	1.69966304302216	0.023530263453722	1.48437237739563	0.746196150779724	0.223109945654869	1.83712244033813
104	6.02	12.27	30.9090912342072	IPI:IPI00011264.1	Gene_Symbol=CFHR1 Complement factor H-related protein 1 precursor	9606
104	0.04	12.27	29.6969711780548	IPI:IPI00167093.4	Gene_Symbol=CFHR1 complement factor H-related 1	9606
104	0.04	12.14	28.0442804098129	IPI:IPI00883722.1	Gene_Symbol=CFHR1 FHR-1; complement Factor H-related protein 1	9606
104	0.04	9.74	25.9259253740311	IPI:IPI00006154.1	Gene_Symbol=CFHR2 Isoform Long of Complement factor H-related protein 2 precursor	9606
105	6	6	20.4918026924133	IPI:IPI00020019.1	Gene_Symbol=ADIPOQ Adiponectin precursor	9606	2.24960899353027	0.0262453891336918	1.96761894226074	2.30668568611145	0.00456588109955192	1.59165108203888	1.03432059288025	0.871656119823456	1.63195276260376
106	5.7	7.74	25.8333325386047	IPI:IPI00419517.1	Gene_Symbol=IGHV1-69 IGHV1-69 protein	9606	0.820458590984344	0.0698614344000816	1.26834273338318	0.590043544769287	0.0545767098665237	1.73887383937836	1.48959791660309	0.00952552445232868	1.18360674381256
106	0	35.59	41.0416662693024	IPI:IPI00761159.1	Gene_Symbol=IGHM IGHM protein	9606
106	0	8.06	45.762711763382	IPI:IPI00829979.1	Gene_Symbol=- Uncharacterized protein ENSP00000375008	9606
106	0	8.06	46.1538463830948	IPI:IPI00739205.3	Gene_Symbol=LOC652102 Ig heavy chain V-I region HG3 precursor	9606
106	0	5.7	19.6581199765205	IPI:IPI00382455.1	Gene_Symbol=- Ig heavy chain V-I region EU	9606
107	5.57	5.61	14.070351421833	IPI:IPI00021727.1	Gene_Symbol=C4BPA C4b-binding protein alpha chain precursor	9606	1.0092990398407	0.967318952083588	1.69945824146271	1.13264167308807	0.239886343479156	1.26320278644562	0.738056421279907	0.127398625016212	1.52238738536835
108	5.54	20.96	52.5096535682678	IPI:IPI00844156.2	Gene_Symbol=SERPINC1 SERPINC1 protein	9606	1.0451672077179	0.589009046554565	1.18230950832367	1.01527178287506	0.835227251052856	1.16147470474243	0.899113595485687	0.222860500216484	1.19255089759827
109	5.49	5.49	15.0000005960464	IPI:IPI00165972.3	Gene_Symbol=CFD Complement factor D preproprotein	9606	1.55248069763184	0.284368604421616	2.93396735191345	1.09891223907471	0.42257559299469	1.38261806964874	1.4970930814743	0.0883788019418716	1.6742924451828
110	5.24	5.24	17.5792500376701	IPI:IPI00025204.1	Gene_Symbol=CD5L CD5 antigen-like precursor	9606	0.665574610233307	0.0270577240735292	1.4026517868042	0.56461763381958	0.0333805680274963	1.65687251091003	0.789221405982971	0.0473752878606319	1.26202023029327
111	5.18	5.18	29.4354826211929	IPI:IPI00855835.1	Gene_Symbol=- Insulin-like growth factor binding protein 3 isoform b	9606	0.636104345321655	0.203682094812393	2.43175053596497	0.660049796104431	0.213709905743599	2.31690645217896	0.723196566104889	0.279021263122559	2.1863374710083
111	0	5.18	20.2020198106766	IPI:IPI00556155.2	Gene_Symbol=IGFBP3 insulin-like growth factor binding protein 3 isoform a precursor	9606
111	0	5.18	20.6185564398766	IPI:IPI00018305.4	Gene_Symbol=IGFBP3 Insulin-like growth factor-binding protein 3 precursor	9606
111	0	3.18	14.8014441132545	IPI:IPI00444386.3	Gene_Symbol=IGFBP3 CDNA FLJ45630 fis, clone CHONS2001287, moderately similar to INSULIN- LIKE GROWTH FACTOR BINDING PROTEIN 3	9606
112	5.14	5.14	20.5333337187767	IPI:IPI00029260.2	Gene_Symbol=CD14 Monocyte differentiation antigen CD14 precursor	9606	0.932405591011047	0.879723429679871	3.86887812614441	1.20485937595367	0.470898896455765	2.05580043792725	0.945478200912476	0.920205771923065	5.1508994102478
113	5	5	30.0884962081909	IPI:IPI00026199.1	Gene_Symbol=GPX3 Glutathione peroxidase 3 precursor	9606	1.35988163948059	0.594382762908936	5.19123840332031	1.62775814533234	0.00087597529636696	1.12154257297516	0.861608624458313	0.560458481311798	2.0669629573822
114	4.78	4.78	14.3239632248878	IPI:IPI00003590.2	Gene_Symbol=QSOX1 Isoform 1 of Sulfhydryl oxidase 1 precursor	9606	0.886072039604187	0.82676088809967	5.01715278625488	1.10812377929688	0.827657580375671	3.96022486686707	0.848645329475403	0.594445288181305	2.4095630645752
115	4.77	4.77	6.73575103282928	IPI:IPI00744685.2	Gene_Symbol=BTD Uncharacterized protein BTD (Fragment)	9606	0.93139910697937	0.882878363132477	6.25598764419556	0.883665561676025	0.655174493789673	2.78533244132996	1.0990161895752	0.804738342761993	4.23302173614502
115	0	4.77	7.18232020735741	IPI:IPI00218413.2	Gene_Symbol=BTD biotinidase precursor	9606
116	4.63	4.63	10.4387290775776	IPI:IPI00007240.2	Gene_Symbol=F13B Coagulation factor XIII B chain precursor	9606	1.09298479557037	0.441184759140015	1.37652766704559	0.749873518943787	0.0976818203926086	1.46956503391266	0.905603468418121	0.539811074733734	1.57979309558868
117	4.59	21.27	55.7939887046814	IPI:IPI00816555.1	Gene_Symbol=IGLV2-14 IGLV2-14 protein	9606	0.81235271692276	0.246029645204544	2.92857456207275	1.3138599395752	0.354487895965576	8.6640739440918	1.65647161006927	0.192249998450279	7.37138938903809
117	0	21.38	46.6101706027985	IPI:IPI00744476.6	Gene_Symbol=IGL@ IGL@ protein	9606
118	4.57	4.59	11.7948718369007	IPI:IPI00023673.1	Gene_Symbol=LGALS3BP Galectin-3-binding protein precursor	9606	1.37867331504822	0.18218894302845	1.70432949066162	1.02468490600586	0.88403981924057	1.5046329498291	0.86021900177002	0.465450316667557	1.63257479667664
119	4.24	14.45	79.1304349899292	IPI:IPI00827560.1	Gene_Symbol=- HRV Fab N27-VL (Fragment)	9606	0.827632308006287	0.571610033512115	20.4101982116699	0.59743595123291	0.0884016528725624	2.49609422683716	1.21750926971436	0.315034478902817	3.85527753829956
119	0	20.46	56.1702132225037	IPI:IPI00430820.1	Gene_Symbol=IGKV1-5 IGKV1-5 protein	9606
119	0	19.43	55.8823525905609	IPI:IPI00879329.1	Gene_Symbol=IGKV3-20 Anti-(ED-B) scFV (Fragment)	9606
119	0	12.97	56.5891444683075	IPI:IPI00384576.1	Gene_Symbol=- Ig kappa chain V-III region HIC precursor	9606
119	0	12.58	51.1627912521362	IPI:IPI00030205.3	Gene_Symbol=IGKV3-20 Ig kappa chain V-III region HAH precursor	9606
119	0	5.94	44.954127073288	IPI:IPI00827826.1	Gene_Symbol=- Cold agglutinin FS-2 L-chain (Fragment)	9606
120	4.23	4.26	12.8205135464668	IPI:IPI00064667.4	Gene_Symbol=CNDP1 Beta-Ala-His dipeptidase precursor	9606	1.08719480037689	0.779261708259583	2.06801843643188	0.922078907489777	0.745435655117035	1.83637845516205	1.04138875007629	0.836476564407349	1.61538362503052
121	4.12	37.98	45.1271176338196	IPI:IPI00876888.1	Gene_Symbol=- cDNA FLJ78387	9606	0.547558307647705	0.191901549696922	2.7920835018158	0.427544474601746	0.0621891990303993	2.49194240570068	0.736823439598084	0.412020653486252	2.40553569793701
121	0	2.12	35.1999998092651	IPI:IPI00477804.4	Gene_Symbol=- Immunglobulin heavy chain variable region (Fragment)	9606
121	0	2.12	38.2608681917191	IPI:IPI00384404.4	Gene_Symbol=- Rheumatoid factor RF-ET9 (Fragment)	9606
121	0	2.12	15.5555561184883	IPI:IPI00827892.1	Gene_Symbol=- VH87-2 protein (Fragment)	9606
122	4.05	4.05	9.10384058952332	IPI:IPI00296534.1	Gene_Symbol=FBLN1 Isoform D of Fibulin-1 precursor	9606	0.985106408596039	0.939168810844421	2.11523485183716	0.926535904407501	0.676348090171814	1.97134637832642	0.928241372108459	0.408577561378479	1.3619396686554
123	4.04	4.04	11.0837437212467	IPI:IPI00007221.1	Gene_Symbol=SERPINA5 Plasma serine protease inhibitor precursor	9606	0.734232842922211	0.200595632195473	1.82446837425232	0.681895911693573	0.0350927487015724	1.39418542385101	0.780789434909821	0.251990258693695	1.74443423748016
124	4.01	40.05	44.2105263471603	IPI:IPI00784842.1	Gene_Symbol=IGHV4-31 Putative uncharacterized protein DKFZp686G11190	9606	0.846901714801788	0.292315810918808	2.8402361869812	0.705137073993683	0.0648849606513977	1.57460033893585	1.41608870029449	0.381107747554779	20.3963947296143
125	4	136.72	50.9747684001923	IPI:IPI00654875.1	Gene_Symbol=C4B Complement C4-B precursor	9606	1.22094547748566	0.035198338329792	1.18941795825958	1.16009736061096	0.22332289814949	1.36164140701294	0.967740774154663	0.903972506523132	2.21601510047913
125	0	136.72	50.9747684001923	IPI:IPI00032258.4	Gene_Symbol=C4A;C4B Complement C4-A precursor	9606
125	0	140.86	50.9747684001923	IPI:IPI00643525.1	Gene_Symbol=C4A Complement component 4A	9606
126	4	56.41	70.7070708274841	IPI:IPI00304273.2	Gene_Symbol=APOA4 Apolipoprotein A-IV precursor	9606	1.03467893600464	0.773739874362946	1.28739678859711	0.977320432662964	0.858647167682648	1.31614625453949	0.906984746456146	0.304767549037933	1.21948683261871
127	4	6	15.811088681221	IPI:IPI00009793.3	Gene_Symbol=C1RL Complement C1r-like protein	9606	1.37393367290497	0.198984980583191	2.05934858322144	1.3219096660614	0.29709330201149	2.36141562461853	1.14643108844757	0.785958290100098	6.66961002349854
127	0	6	15.5251145362854	IPI:IPI00872573.1	Gene_Symbol=C1RL 48 kDa protein	9606
127	0	6	15.5251145362854	IPI:IPI00795055.1	Gene_Symbol=C1RL CDNA FLJ14022 fis, clone HEMBA1003538, weakly similar to COMPLEMENT C1R COMPONENT	9606
128	4	4	28.0991733074188	IPI:IPI00884433.1	Gene_Symbol=- 13 kDa protein	9606	0.939713358879089			0.844915449619293			1.44006776809692
128	0	4	28.0991733074188	IPI:IPI00743194.2	Gene_Symbol=- Kappa light chain variable region (Fragment)	9606
128	0	18.77	58.7499976158142	IPI:IPI00419424.3	Gene_Symbol=IGKV1-5 IGKV1-5 protein	9606
128	0	17.28	56.4853549003601	IPI:IPI00550731.2	Gene_Symbol=- Putative uncharacterized protein	9606
128	0	17.28	51.8828451633453	IPI:IPI00440577.3	Gene_Symbol=IGKV2-24 IGKV2-24 protein	9606
128	0	16.89	56.6210031509399	IPI:IPI00430808.2	Gene_Symbol=IGKC Immunoblobulin light chain (Fragment)	9606
128	0	4.25	46.0177004337311	IPI:IPI00827773.1	Gene_Symbol=- Cold agglutinin FS-1 L-chain (Fragment)	9606
128	0	4.25	40.6779646873474	IPI:IPI00827829.1	Gene_Symbol=- HRV Fab N8-VL (Fragment)	9606
128	0	4.02	35.6521725654602	IPI:IPI00387107.3	Gene_Symbol=IGKV2-40 Ig kappa chain V-II region Cum	9606
128	0	4	24.7933879494667	IPI:IPI00829600.1	Gene_Symbol=- Uncharacterized protein ENSP00000374803	9606
128	0	3.29	42.1052634716034	IPI:IPI00384397.1	Gene_Symbol=- Myosin-reactive immunoglobulin light chain variable region (Fragment)	9606
128	0	2.52	34.7107440233231	IPI:IPI00829663.1	Gene_Symbol=- Uncharacterized protein ENSP00000374801	9606
128	0	2.39	24.1666659712791	IPI:IPI00829827.1	Gene_Symbol=- Uncharacterized protein ENSP00000374804	9606
128	0	2.38	38.4615391492844	IPI:IPI00743389.1	Gene_Symbol=IGKV1-5 Ig kappa chain V-II region GM607 precursor (Fragment)	9606
128	0	2.25	30.9734523296356	IPI:IPI00736885.1	Gene_Symbol=LOC440786 Ig kappa chain V-II region TEW	9606
128	0	2.01	40.4958665370941	IPI:IPI00829947.1	Gene_Symbol=- 13 kDa protein	9606
128	0	2.01	30.5555552244186	IPI:IPI00854709.1	Gene_Symbol=- Uncharacterized protein ENSP00000374799 (Fragment)	9606
128	0	2.01	37.7358496189117	IPI:IPI00387111.5	Gene_Symbol=- Uncharacterized protein ENSP00000333154	9606
129	4	4	15.748031437397	IPI:IPI00169276.2	Gene_Symbol=- Trypsinogen C	9606	1.94417476654053			3.45607542991638			1.69047117233276
129	0	3.17	17.4089074134827	IPI:IPI00815665.1	Gene_Symbol=PRSS1 PRSS1 protein	9606
129	0	2.01	16.1943316459656	IPI:IPI00011694.1	Gene_Symbol=PRSS1 Trypsin-1 precursor	9606
130	3.94	3.96	14.0306115150452	IPI:IPI00012792.1	Gene_Symbol=CDH5 Cadherin-5 precursor	9606	1.18670451641083	0.219497993588448	1.38640320301056	0.997383832931519	0.992703378200531	2.11150121688843	1.06052207946777	0.798121809959412	1.81622850894928
130	0	1.96	12.8550067543983	IPI:IPI00607725.4	Gene_Symbol=CDH5 cadherin 5, type 2 isoform 2 preproprotein	9606
131	3.83	46.4	42.7440643310547	IPI:IPI00878609.1	Gene_Symbol=ITIH4 Protein	9606	1.47263753414154	0.17308209836483	1.84533500671387	1.53996229171753	0.0193880423903465	1.39595949649811	1.23943793773651	0.490829169750214	2.04618120193481
131	0	34.29	42.2360241413116	IPI:IPI00878152.1	Gene_Symbol=ITIH4 71 kDa protein	9606
132	3.81	17.6	19.7064995765686	IPI:IPI00783993.1	Gene_Symbol=IGHA2 IGHA2 protein	9606	1.05403196811676	0.863761067390442	21.6828327178955	0.599409759044647	0.172562047839165	6.09333658218384	1.8715353012085	0.0808563306927681	2.76467061042786
132	0.12	17.31	20.0836822390556	IPI:IPI00384952.1	Gene_Symbol=- Putative uncharacterized protein DKFZp686K04218 (Fragment)	9606
132	0.11	15.91	18.8284516334534	IPI:IPI00784969.1	Gene_Symbol=LOC100126583 Putative uncharacterized protein	9606
132	0	21.08	27.3486435413361	IPI:IPI00784950.1	Gene_Symbol=LOC100126583 Putative uncharacterized protein DKFZp686L19235	9606
132	0	19.89	23.958332836628	IPI:IPI00785067.1	Gene_Symbol=IGH@ IGH@ protein	9606
132	0	17.8	24.0246400237083	IPI:IPI00784830.1	Gene_Symbol=LOC100126583 CDNA FLJ41981 fis, clone SMINT2011888, highly similar to Protein Tro alpha1 H,myeloma	9606
132	0	17.8	21.9461694359779	IPI:IPI00784758.1	Gene_Symbol=LOC100126583 Putative uncharacterized protein DKFZp686M08189	9606
132	0	16.29	21.5447157621384	IPI:IPI00642017.1	Gene_Symbol=IGHA2 Putative uncharacterized protein DKFZp686C02218 (Fragment)	9606
132	0	15.8	20.3999996185303	IPI:IPI00423461.3	Gene_Symbol=IGHA2 Putative uncharacterized protein DKFZp686C02220 (Fragment)	9606
132	0	15.8	24.1176471114159	IPI:IPI00641229.3	Gene_Symbol=IGHA2 Ig alpha-2 chain C region	9606
132	0	13.8	23.7851664423943	IPI:IPI00829711.1	Gene_Symbol=IGHA2 Uncharacterized protein IGHA2 (Fragment)	9606
132	0	1.81	11.3333337008953	IPI:IPI00383953.1	Gene_Symbol=- VH4 heavy chain variable region precursor (Fragment)	9606
133	3.53	5.13	6.5788708627224	IPI:IPI00759542.1	Gene_Symbol=TTN Isoform 8 of Titin	9606	1.07535803318024	0.711413621902466	1.49626874923706	1.29236102104187	0.158443555235863	1.44021117687225	0.950161874294281	0.778092443943024	1.45258927345276
133	0	5.13	6.58224150538445	IPI:IPI00759754.1	Gene_Symbol=TTN Isoform 1 of Titin	9606
133	0	5.13	6.56488984823227	IPI:IPI00023283.3	Gene_Symbol=TTN Isoform 2 of Titin	9606
133	0	5.12	6.70831501483917	IPI:IPI00179357.2	Gene_Symbol=TTN Isoform 7 of Titin	9606
133	0	5.12	6.7364327609539	IPI:IPI00759637.1	Gene_Symbol=TTN Isoform 4 of Titin	9606
133	0	5.12	6.72590732574463	IPI:IPI00749039.2	Gene_Symbol=TTN titin isoform N2-A	9606
133	0	5.11	6.42249211668968	IPI:IPI00759613.1	Gene_Symbol=TTN Isoform 5 of Titin	9606
133	0	3.5	7.06192627549171	IPI:IPI00412307.8	Gene_Symbol=TTN 2268 kDa protein	9606
133	0	3.3	6.6393107175827	IPI:IPI00375498.2	Gene_Symbol=TTN titin isoform novex-1	9606
133	0	3.3	6.64413571357727	IPI:IPI00455173.4	Gene_Symbol=TTN Isoform 3 of Titin	9606
133	0	3.3	6.59709423780441	IPI:IPI00375499.2	Gene_Symbol=TTN titin isoform novex-2	9606
134	3.52	21.8	25.9999990463257	IPI:IPI00061977.1	Gene_Symbol=IGHV3OR16-13;IGHA1 IGHA1 protein	9606	1.30543422698975			0.37451896071434			1.9505455493927
134	0.05	7.58	31.5573781728745	IPI:IPI00470652.1	Gene_Symbol=- Single-chain Fv (Fragment)	9606
134	0	21.99	27.9383420944214	IPI:IPI00423462.5	Gene_Symbol=IGHV3OR16-13;IGHA1 Putative uncharacterized protein DKFZp686K18196 (Fragment)	9606
134	0	21.53	35.4709416627884	IPI:IPI00166866.3	Gene_Symbol=IGHV3OR16-13;IGHA1 IGHA1 protein	9606
134	0	19.98	24.6963560581207	IPI:IPI00647704.1	Gene_Symbol=IGHV3OR16-13;IGHA1 CDNA FLJ41552 fis, clone COLON2004478, highly similar to Protein Tro alpha1 H,myeloma	9606
134	0	19.8	22.1774190664291	IPI:IPI00386524.3	Gene_Symbol=IGHV3OR16-13;IGHA1 CDNA FLJ25298 fis, clone STM07683, highly similar to Protein Tro alpha1 H,myeloma	9606
134	0	8	53.8461565971375	IPI:IPI00830130.1	Gene_Symbol=- Rheumatoid factor RF-ET7	9606
134	0	8	29.9145311117172	IPI:IPI00829701.1	Gene_Symbol=- Uncharacterized protein ENSP00000375014	9606
134	0	4	52.9411792755127	IPI:IPI00384409.1	Gene_Symbol=- Myosin-reactive immunoglobulin heavy chain variable region (Fragment)	9606
134	0	4	40.0000005960464	IPI:IPI00384410.1	Gene_Symbol=- Myosin-reactive immunoglobulin heavy chain variable region (Fragment)	9606
135	3.52	8.21	31.0344815254211	IPI:IPI00784430.3	Gene_Symbol=IGKV3D-11 Similar to Ig kappa chain V-III region VG precursor	9606	0.561973929405212	0.00721195200458169	1.08649408817291	0.473371088504791	0.284131109714508	94.3574066162109	1.45028531551361	0.157049164175987	3.28543996810913
135	0	6.21	25	IPI:IPI00829653.1	Gene_Symbol=- Uncharacterized protein ENSP00000374812	9606
135	0	2.04	30.5084735155106	IPI:IPI00816799.1	Gene_Symbol=- Rheumatoid factor D5 light chain (Fragment)	9606
136	3.25	6.61	6.33992776274681	IPI:IPI00478809.3	Gene_Symbol=F5 Coagulation factor V precursor	9606	1.09894526004791	0.905368328094482	2997.103515625	1.40981733798981	0.522794127464294	108.663803100586	1.62123310565948	0.329781144857407	33.0836906433105
136	0	6.55	7.13324397802353	IPI:IPI00022937.4	Gene_Symbol=F5 Coagulation factor V	9606
137	3.25	3.25	9.59752351045609	IPI:IPI00016334.2	Gene_Symbol=MCAM Isoform 1 of Cell surface glycoprotein MUC18 precursor	9606	1.19969308376312	0.382820844650269	2.0263512134552	0.913550496101379	0.639548301696777	2.03791499137878	1.00385081768036	0.984439969062805	2.12009596824646
138	3.22	3.22	13.6752143502235	IPI:IPI00816095.1	Gene_Symbol=IGLV7-43 V lambda precursor	9606	0.849083125591278			1.18636286258698			2.5937066078186
138	0	3.22	13.6752143502235	IPI:IPI00553092.2	Gene_Symbol=IGLV7-46 V3-3 protein	9606
138	0	3.22	13.6752143502235	IPI:IPI00022890.1	Gene_Symbol=IGLV7-43 Ig lambda chain V region 4A precursor	9606
138	0	13.05	25.6410270929337	IPI:IPI00784589.1	Gene_Symbol=- Putative uncharacterized protein DKFZp781M0386	9606
139	3.18	3.19	9.73236039280891	IPI:IPI00847381.1	Gene_Symbol=SEPP1 selenoprotein P isoform 2	9606	1.32569134235382	0.487205237150192	31.2206630706787	1.35668313503265	0.546022951602936	88.3296813964844	1.10671269893646	0.815872848033905	75.9018096923828
139	0	3.19	10.4986883699894	IPI:IPI00029061.2	Gene_Symbol=SEPP1 Selenoprotein P precursor	9606
139	0	2.74	8.79120901226997	IPI:IPI00798100.1	Gene_Symbol=SEPP1 Protein	9606
140	3.12	4.67	23.2919260859489	IPI:IPI00220327.3	Gene_Symbol=KRT1 Keratin, type II cytoskeletal 1	9606	1.12908267974854	0.388428211212158	2.94015598297119	0.904783308506012	0.438216656446457	2.84560537338257	0.756203830242157	0.373868077993393	10.6262464523315
140	0	1.52	11.0552772879601	IPI:IPI00788709.1	Gene_Symbol=GOSR2 23 kDa protein	9606
140	0	1.52	10.3286392986774	IPI:IPI00216965.1	Gene_Symbol=GOSR2 Isoform B of Golgi SNAP receptor complex member 2	9606
140	0	1.52	11.2820513546467	IPI:IPI00166676.2	Gene_Symbol=GOSR2 golgi SNAP receptor complex member 2 isoform C	9606
140	0	1.52	10.3773586452007	IPI:IPI00023135.4	Gene_Symbol=GOSR2 Isoform A of Golgi SNAP receptor complex member 2	9606
140	0	1.52	4.08163256943226	IPI:IPI00795521.1	Gene_Symbol=GOSR2 17 kDa protein	9606
140	0	1.52	3.6363635212183	IPI:IPI00793112.1	Gene_Symbol=GOSR2 19 kDa protein	9606
141	3	35.51	34.9999994039536	IPI:IPI00884180.1	Gene_Symbol=IGHM IGHM protein	9606	1.22005534172058	0.466761112213135	2.14101147651672	1.00111401081085	0.996244013309479	2.00107955932617	2.07597947120667	0.256493955850601	5.27150678634644
141	0.04	2.04	12.9310339689255	IPI:IPI00827886.1	Gene_Symbol=- VH6DJ protein (Fragment)	9606
141	0.01	2.01	13.8554215431213	IPI:IPI00065193.2	Gene_Symbol=FLJ32894 CDNA FLJ32894 fis, clone TESTI2004994	9606
141	0	3.41	16.3793101906776	IPI:IPI00854732.1	Gene_Symbol=- Uncharacterized protein ENSP00000375005	9606
141	0	2	13.3333340287209	IPI:IPI00828186.1	Gene_Symbol=- VH6DJ protein (Fragment)	9606
141	0	2	13.1578952074051	IPI:IPI00828088.1	Gene_Symbol=- VH6DJ protein (Fragment)	9606
141	0	2	12.5	IPI:IPI00828053.1	Gene_Symbol=- VH6DJ protein (Fragment)	9606
141	0	2	5.8333333581686	IPI:IPI00828138.1	Gene_Symbol=- VH6DJ protein (Fragment)	9606
141	0	2	6.03448264300823	IPI:IPI00827933.1	Gene_Symbol=- VH6DJ protein (Fragment)	9606
141	0	2	5.8333333581686	IPI:IPI00827836.1	Gene_Symbol=- VH6DJ protein (Fragment)	9606
141	0	2	6.08695633709431	IPI:IPI00827827.1	Gene_Symbol=- VH6DJ protein (Fragment)	9606
141	0	2	5.88235296308994	IPI:IPI00827774.1	Gene_Symbol=- VH6DJ protein (Fragment)	9606
141	0	2	6.08695633709431	IPI:IPI00827618.1	Gene_Symbol=- VH6DJ protein (Fragment)	9606
141	0	2	6.14035092294216	IPI:IPI00827576.1	Gene_Symbol=- VH6DJ protein (Fragment)	9606
141	0	2	6.14035092294216	IPI:IPI00827565.1	Gene_Symbol=- VH6DJ protein (Fragment)	9606
141	0	2	6.14035092294216	IPI:IPI00827550.1	Gene_Symbol=- VH6DJ protein (Fragment)	9606
141	0	2	6.14035092294216	IPI:IPI00827500.1	Gene_Symbol=- VH6DJ protein (Fragment)	9606
141	0	2	6.03448264300823	IPI:IPI00827499.1	Gene_Symbol=- VH6DJ protein (Fragment)	9606
141	0	2	5.78512400388718	IPI:IPI00384395.2	Gene_Symbol=- Myosin-reactive immunoglobulin heavy chain variable region	9606
141	0	2	5.93220330774784	IPI:IPI00384394.1	Gene_Symbol=- Myosin-reactive immunoglobulin heavy chain variable region (Fragment)	9606
142	3	20.52	30.2521020174026	IPI:IPI00784998.1	Gene_Symbol=- Putative uncharacterized protein DKFZp686M24218	9606	0.590834200382233	0.164202123880386	2.4931948184967	0.56135368347168	0.152949705719948	2.62402081489563	0.967677354812622	0.916535675525665	2.50470161437988
142	0.12	18.48	31.9238901138306	IPI:IPI00550640.2	Gene_Symbol=IGHG4 IGHG4 protein	9606
142	0.08	18.58	36.1323148012161	IPI:IPI00830132.1	Gene_Symbol=IGHG4 Uncharacterized protein IGHG4 (Fragment)	9606
142	0	18.37	41.2844032049179	IPI:IPI00829814.1	Gene_Symbol=IGHG4 Ig gamma-4 chain C region	9606
143	2.84	2.85	18.9516127109528	IPI:IPI00004373.1	Gene_Symbol=MBL2 Mannose-binding protein C precursor	9606	0.458037346601486	0.36853301525116	654.675476074219	0.266171455383301	0.0168421659618616	1.56053757667542	0.337454378604889	0.491275727748871	679849.625
144	2.74	2.74	6.97247684001923	IPI:IPI00738433.1	Gene_Symbol=CPN2 similar to Carboxypeptidase N subunit 2 precursor	9606	0.871227204799652	0.508621752262115	1.79718458652496	0.962124049663544	0.686537265777588	1.31806242465973	0.670904099941254	0.136918723583221	1.87638342380524
144	0	2.74	6.97247684001923	IPI:IPI00479116.1	Gene_Symbol=CPN2 Carboxypeptidase N subunit 2 precursor	9606
145	2.71	2.76	6.45604431629181	IPI:IPI00871960.2	Gene_Symbol=MASP1 cDNA FLJ75203, highly similar to Homo sapiens mannan-binding lectin serine protease 1 (C4/C2activating component of Ra-reactive factor) (MASP1), transcriptvariant 2, mRNA	9606	1.48835015296936	0.0820306912064552	1.92455506324768	1.08332872390747	0.72584080696106	9.14915180206299	0.910918235778809	0.565787017345428	4.30526208877563
145	0	2.76	6.45604431629181	IPI:IPI00290283.6	Gene_Symbol=MASP1 mannan-binding lectin serine protease 1 isoform 2 precursor	9606
145	0.01	2.71	7.29295462369919	IPI:IPI00871139.1	Gene_Symbol=MASP1 92 kDa protein	9606
145	0	2.7	4.57796864211559	IPI:IPI00299307.4	Gene_Symbol=MASP1 Complement-activating component of Ra-reactive factor precursor	9606
145	0	1.4	4.47368435561657	IPI:IPI00873401.1	Gene_Symbol=MASP1 Putative uncharacterized protein DKFZp686I01199	9606
145	0	1.4	4.47368435561657	IPI:IPI00216882.4	Gene_Symbol=MASP1 mannan-binding lectin serine protease 1 isoform 3	9606
146	2.66	2.66	19.178082048893	IPI:IPI00032293.1	Gene_Symbol=CST3 Cystatin-C precursor	9606	2.36032772064209	0.0771628394722939	3.77770733833313	2.28958940505981	0.0810628607869148	3.84783697128296	1.48741292953491	0.178960368037224	4.29182052612305
147	2.65	2.65	13.1221726536751	IPI:IPI00844400.1	Gene_Symbol=C1QA 23 kDa protein	9606	0.903703927993774	0.466440171003342	1.37533700466156	1.17075264453888	0.198293790221214	1.3057324886322	1.01852965354919	0.899859607219696	1.40814638137817
147	0	2.65	11.8367336690426	IPI:IPI00022392.1	Gene_Symbol=C1QA Complement C1q subcomponent subunit A precursor	9606
148	2.59	2.59	23.5294118523598	IPI:IPI00045921.1	Gene_Symbol=ATAD3B TOB3	9606	1.64219009876251	0.119734287261963	2.07757925987244	1.83112895488739	0.29777330160141	4.62544441223145	1.52208423614502	0.396998524665833	3.88150763511658
148	0	2.36	17.4382716417313	IPI:IPI00306048.5	Gene_Symbol=ATAD3B Isoform 1 of ATPase family AAA domain-containing protein 3B	9606
148	0	2.36	14.9501666426659	IPI:IPI00178879.6	Gene_Symbol=ATAD3B Isoform 3 of ATPase family AAA domain-containing protein 3B	9606
148	0	1.4	13.6279925704002	IPI:IPI00384123.5	Gene_Symbol=ATAD3B Uncharacterized protein ATAD3B	9606
148	0	1.4	5.98591566085815	IPI:IPI00787981.1	Gene_Symbol=LOC732419 similar to AAA-ATPase TOB3	9606
149	2.48	2.53	14.0476197004318	IPI:IPI00873598.1	Gene_Symbol=KRT13 46 kDa protein	9606	2.37639927864075	0.0923391953110695	4.98542737960815	1.57731759548187	0.446169555187225	132.365371704102	1.51446521282196	0.0413088090717793	1.40872478485107
149	0	2.53	14.0476197004318	IPI:IPI00171196.2	Gene_Symbol=KRT13 keratin 13 isoform b	9606
149	0.36	2.36	31.8777292966843	IPI:IPI00879658.1	Gene_Symbol=- 24 kDa protein	9606
149	0.36	2.36	29.8578202724457	IPI:IPI00789893.1	Gene_Symbol=- Pseudogene candidate	9606
149	0.01	2.04	7.00636953115463	IPI:IPI00796992.1	Gene_Symbol=- 53 kDa protein	9606
149	0.01	2.04	7.34966620802879	IPI:IPI00329240.3	Gene_Symbol=KRT37 Keratin, type I cuticular Ha7	9606
149	0.01	2.03	5.52884601056576	IPI:IPI00032513.2	Gene_Symbol=KRT31 Keratin, type I cuticular Ha1	9606
149	0.01	2.01	15.4661014676094	IPI:IPI00384444.5	Gene_Symbol=KRT14 Keratin, type I cytoskeletal 14	9606
149	0.01	2.01	11.71875	IPI:IPI00789750.1	Gene_Symbol=KRT14 27 kDa protein	9606
149	0.01	2.01	5.70824518799782	IPI:IPI00217963.3	Gene_Symbol=KRT16 Keratin, type I cytoskeletal 16	9606
149	0	2.55	12.1416516602039	IPI:IPI00009865.2	Gene_Symbol=KRT10 Keratin, type I cytoskeletal 10	9606
149	0	2.48	9.80392172932625	IPI:IPI00884222.1	Gene_Symbol=- Similar to Keratin, type I cytoskeletal 10	9606
149	0	2.25	8.37209299206734	IPI:IPI00554788.5	Gene_Symbol=KRT18 Keratin, type I cytoskeletal 18	9606
149	0	2.19	9.33333337306976	IPI:IPI00004550.5	Gene_Symbol=KRT24 Keratin, type I cytoskeletal 24	9606
149	0	2.05	6.66666701436043	IPI:IPI00872422.1	Gene_Symbol=KRT33B 46 kDa protein	9606
149	0	2.05	6.68316856026649	IPI:IPI00031423.1	Gene_Symbol=KRT33B Keratin, type I cuticular Ha3-II	9606
149	0	2.03	5.04385977983475	IPI:IPI00297641.1	Gene_Symbol=KRT38 Keratin, type I cuticular Ha8	9606
149	0	2.02	13.6690646409988	IPI:IPI00795958.1	Gene_Symbol=KRT36 KRT36 protein	9606
149	0	2.02	12.2055672109127	IPI:IPI00008692.1	Gene_Symbol=KRT36 Keratin, type I cuticular Ha6	9606
149	0	2.02	6.3529409468174	IPI:IPI00790172.3	Gene_Symbol=KRT35 Keratin, type I cuticular Ha5	9606
149	0	2.02	5.93406595289707	IPI:IPI00294649.5	Gene_Symbol=KRT35 keratin 35	9606
149	0	2.02	6.66666701436043	IPI:IPI00797594.1	Gene_Symbol=KRT35 18 kDa protein	9606
149	0	2.02	2.46085003018379	IPI:IPI00796364.1	Gene_Symbol=KRT31 51 kDa protein	9606
149	0	2.01	12.2340433299541	IPI:IPI00791852.1	Gene_Symbol=KRT13 42 kDa protein	9606
149	0	2.01	10.6481492519379	IPI:IPI00450768.7	Gene_Symbol=KRT17 Keratin, type I cytoskeletal 17	9606
149	0	2.01	33.3333343267441	IPI:IPI00793191.1	Gene_Symbol=- 14 kDa protein	9606
149	0	2.01	25	IPI:IPI00791342.1	Gene_Symbol=- 13 kDa protein	9606
149	0	2.01	13.475176692009	IPI:IPI00791156.1	Gene_Symbol=KRT13 31 kDa protein	9606
149	0	2.01	12.8571435809135	IPI:IPI00795719.1	Gene_Symbol=- 16 kDa protein	9606
149	0	2.01	11.224489659071	IPI:IPI00794644.1	Gene_Symbol=KRT19 21 kDa protein	9606
149	0	2.01	10.4651160538197	IPI:IPI00794047.1	Gene_Symbol=KRT13 18 kDa protein	9606
149	0	2.01	13.3333340287209	IPI:IPI00789536.1	Gene_Symbol=MGC102966 MGC102966 protein	9606
149	0	2.01	5.49999997019768	IPI:IPI00479145.2	Gene_Symbol=KRT19 Keratin, type I cytoskeletal 19	9606
149	0	2.01	2.41228062659502	IPI:IPI00290077.1	Gene_Symbol=KRT15 Keratin, type I cytoskeletal 15	9606
149	0	2	12.0343841612339	IPI:IPI00747707.2	Gene_Symbol=KRT17 Radiated keratinocyte mRNA 266	9606
149	0	2	10.179640352726	IPI:IPI00794267.1	Gene_Symbol=KRT18 18 kDa protein	9606
149	0	2	3.93258444964886	IPI:IPI00873994.1	Gene_Symbol=KRT15 Uncharacterized protein KRT15 (Fragment)	9606
149	0	2	5.26315793395042	IPI:IPI00745035.1	Gene_Symbol=- CDNA FLJ46155 fis, clone TESTI4001517, moderately similar to Keratin, type I cytoskeletal 18	9606
149	0	2	1.4403291977942	IPI:IPI00418663.3	Gene_Symbol=KRT28 Keratin 25D	9606
149	0	2	1.5625	IPI:IPI00291540.3	Gene_Symbol=KRT32 Keratin, type I cuticular Ha2	9606
150	2.45	2.47	10.8298182487488	IPI:IPI00292218.4	Gene_Symbol=MST1 Hepatocyte growth factor-like protein precursor	9606	1.04681360721588	0.546434283256531	1.31459426879883	1.09045004844666	0.786435425281525	3.33743953704834	1.2426917552948	0.42114382982254	2.53781652450562
150	0.04	2.44	11.1504428088665	IPI:IPI00873854.1	Gene_Symbol=MSTP9 64 kDa protein	9606
150	0.04	2.44	11.1111111938953	IPI:IPI00384647.1	Gene_Symbol=MST1 Hepatocyte growth factor-like protein homolog	9606
151	2.27	6.49	46.551725268364	IPI:IPI00829956.1	Gene_Symbol=- Rheumatoid factor C6 light chain (Fragment)	9606	1.20468878746033			0.959057927131653			2.67580080032349
151	0.07	16.97	56.7796587944031	IPI:IPI00478600.3	Gene_Symbol=IGKV1-5 IGKV1-5 protein	9606
151	0	5.62	33.8983058929443	IPI:IPI00829912.1	Gene_Symbol=IGKV1-5 Ig kappa chain V-I region HK102 precursor	9606
151	0	5.22	32.4074059724808	IPI:IPI00387026.1	Gene_Symbol=- Ig kappa chain V-I region EU	9606
151	0	2.05	49.5327115058899	IPI:IPI00387024.1	Gene_Symbol=- Ig kappa chain V-I region CAR	9606
152	2.27	2.28	13.3226320147514	IPI:IPI00019359.3	Gene_Symbol=KRT9 Keratin, type I cytoskeletal 9	9606	2.04850292205811	0.0594233572483063	2.19845652580261	1.20453548431396	0.570231318473816	3.28586792945862	0.837719202041626	0.646643817424774	4.16356658935547
153	2.23	2.23	7.9708494246006	IPI:IPI00024284.4	Gene_Symbol=HSPG2 Basement membrane-specific heparan sulfate proteoglycan core protein precursor	9606	1.4679092168808	0.371119111776352	3.2027280330658	1.2290210723877	0.450151711702347	2.13322830200195	1.61674630641937	0.173581168055534	2.36338901519775
154	2.18	2.18	20.0000002980232	IPI:IPI00021439.1	Gene_Symbol=ACTB Actin, cytoplasmic 1	9606	2.30465078353882	0.0539747960865498	2.38764595985413	2.19048976898193	0.00232358579523861	1.17695116996765	0.984269261360168	0.974436223506927	6.59667158126831
154	0.02	2.12	19.1919192671776	IPI:IPI00790339.1	Gene_Symbol=ACTG1;PSPHL 22 kDa protein	9606
154	0	2.18	15.9999996423721	IPI:IPI00021440.1	Gene_Symbol=ACTG1;PSPHL Actin, cytoplasmic 2	9606
154	0	2.15	14.6198824048042	IPI:IPI00878173.1	Gene_Symbol=ACTA1 Actin, alpha 1, skeletal muscle	9606
154	0	2.15	17.3010379076004	IPI:IPI00514530.5	Gene_Symbol=ACTA1 Uncharacterized protein ACTA1	9606
154	0	2.15	19.6850389242172	IPI:IPI00414057.3	Gene_Symbol=ACTA1 Actin alpha 1 skeletal muscle protein	9606
154	0	2.15	13.2978722453117	IPI:IPI00025416.3	Gene_Symbol=ACTG2 Actin, gamma-enteric smooth muscle	9606
154	0	2.15	13.2625997066498	IPI:IPI00023006.1	Gene_Symbol=ACTC1 Actin, alpha cardiac muscle 1	9606
154	0	2.15	13.2625997066498	IPI:IPI00021428.1	Gene_Symbol=ACTA1 Actin, alpha skeletal muscle	9606
154	0	2.15	13.2625997066498	IPI:IPI00008603.1	Gene_Symbol=ACTA2 Actin, aortic smooth muscle	9606
154	0	2.1	21.9178080558777	IPI:IPI00796881.1	Gene_Symbol=ACTG1;PSPHL 16 kDa protein	9606
154	0	2.1	21.1920529603958	IPI:IPI00645534.1	Gene_Symbol=ACTA2 Actin, alpha 2, smooth muscle, aorta	9606
154	0	2	8.19672122597694	IPI:IPI00737449.1	Gene_Symbol=LOC643386 similar to actin, alpha 2, smooth muscle, aorta	9606
154	0	2	8.19672122597694	IPI:IPI00737435.1	Gene_Symbol=LOC643386 similar to actin, alpha 2, smooth muscle, aorta	9606
155	2.16	2.18	7.53246769309044	IPI:IPI00218795.1	Gene_Symbol=SELL L-selectin precursor	9606	0.99140465259552	0.948087155818939	3.82708978652954	0.716045141220093	0.00793021451681852	1.05429112911224	0.740212321281433	0.199512481689453	3.45102524757385
156	2.11	4.16	50.4273533821106	IPI:IPI00220120.4	Gene_Symbol=IGHV@ Ig heavy chain V-III region VH26 precursor	9606
156	0	2.02	12.3966939747334	IPI:IPI00382488.1	Gene_Symbol=- Ig heavy chain V-III region HIL	9606
157	2.11	2.44	9.70654636621475	IPI:IPI00218326.1	Gene_Symbol=SP100 Isoform Sp100-C of Nuclear autoantigen Sp-100	9606	0.900661647319794	0.818737804889679	5.62465906143188	0.8861163854599	0.721482872962952	3.55584454536438	0.63149219751358	0.242085948586464	3.33286428451538
158	2.07	21.54	42.0600861310959	IPI:IPI00829626.1	Gene_Symbol=IGL@ IGL@ protein	9606	0.8076491355896			0.471617609262466			1.30472934246063
158	0	4.85	16.8224304914474	IPI:IPI00384399.1	Gene_Symbol=- Myosin-reactive immunoglobulin light chain variable region (Fragment)	9606
159	2.07	2.07	15.865384042263	IPI:IPI00873923.1	Gene_Symbol=TGFBI TGFBI protein	9606	1.31824731826782	0.00352430250495672	1.01962542533875	1.62925744056702	0.01884775608778	1.20162308216095	1.07814574241638	0.458888530731201	2.31612515449524
159	0	2.07	9.66325029730797	IPI:IPI00018219.1	Gene_Symbol=TGFBI Transforming growth factor-beta-induced protein ig-h3 precursor	9606
159	0	2.07	21.4876025915146	IPI:IPI00556324.1	Gene_Symbol=TGFBI Transforming growth factor, beta-induced, 68kDa variant (Fragment)	9606
160	2.04	6.11	34.8837196826935	IPI:IPI00385253.1	Gene_Symbol=- Ig kappa chain V-III region CLL precursor	9606	0.719108998775482			1.12994945049286			0.649948179721832
161	2.04	2.04	17.9970979690552	IPI:IPI00019088.1	Gene_Symbol=COL9A2 Collagen alpha-2(IX) chain precursor	9606	0.998255372047424			1.21168875694275			0.684850335121155
161	0	2.04	19.3116635084152	IPI:IPI00844058.2	Gene_Symbol=COL9A2 49 kDa protein	9606
162	2.02	2.03	7.76014104485512	IPI:IPI00307162.2	Gene_Symbol=VCL Isoform 2 of Vinculin	9606	1.56621789932251			1.1017279624939			0.713466584682465
162	0	2.03	8.25515910983086	IPI:IPI00291175.7	Gene_Symbol=VCL Isoform 1 of Vinculin	9606
163	2.01	2.1	12.3943656682968	IPI:IPI00056487.1	Gene_Symbol=FBXO32 F-box only protein 32	9606	0.393217206001282			0.244443371891975			1.20161879062653
163	0	2.01	14.5038172602654	IPI:IPI00845397.1	Gene_Symbol=- Atrogin 1 isoform 3	9606
163	0	2	20.149253308773	IPI:IPI00790127.1	Gene_Symbol=FBXO32 16 kDa protein	9606
164	2.01	2.01	13.8381198048592	IPI:IPI00852826.2	Gene_Symbol=APOL1 42 kDa protein	9606	0.495851248502731			0.523717522621155	0.0185054149478674	1.26992535591125	0.626515090465546	0.126350909471512	3.30312943458557
164	0	2.01	9.54773873090744	IPI:IPI00514475.4	Gene_Symbol=APOL1 Isoform 1 of Apolipoprotein-L1 precursor	9606
164	0	2.01	9.17874425649643	IPI:IPI00186903.3	Gene_Symbol=APOL1 Isoform 2 of Apolipoprotein-L1 precursor	9606
165	2.01	2.01	5.18358536064625	IPI:IPI00301143.5	Gene_Symbol=PI16 Isoform 1 of Peptidase inhibitor 16 precursor	9606	0.892056286334991	0.396784991025925	2.83860898017883	0.868060350418091	0.440684944391251	4.43953418731689	1.01739752292633	0.852704524993896	2.53508830070496
165	0	2	6.29629641771317	IPI:IPI00845506.1	Gene_Symbol=PI16 Isoform 2 of Peptidase inhibitor 16 precursor	9606
166	2	41.63	46.6950953006744	IPI:IPI00829944.1	Gene_Symbol=IGHG1 IGHG1 protein	9606	1.32822525501251			1.77007019519806			2.35206580162048
166	0	7.77	39.8305088281631	IPI:IPI00829752.1	Gene_Symbol=- Uncharacterized protein ENSP00000375029	9606
167	2	35.91	31.0126572847366	IPI:IPI00816741.1	Gene_Symbol=C5 Complement component 5 variant (Fragment)	9606	0.996902287006378			0.284255385398865			1.42469763755798
168	2	22.13	39.3861889839172	IPI:IPI00385264.1	Gene_Symbol=- Ig mu heavy chain disease protein	9606	0.301403641700745			0.368328601121902			0.303617089986801
169	2	21.42	73.305082321167	IPI:IPI00827488.1	Gene_Symbol=IGKC IGKC protein	9606
169	0	6.14	45.762711763382	IPI:IPI00829873.1	Gene_Symbol=- 13 kDa protein	9606
170	2	21.42	58.4745764732361	IPI:IPI00785200.1	Gene_Symbol=- Putative uncharacterized protein	9606	0.968443512916565			0.672350287437439			1.43215048313141
170	0	6.47	46.2962955236435	IPI:IPI00827522.1	Gene_Symbol=IGLV1-44 Anti-streptococcal/anti-myosin immunoglobulin lambda light chain variable region (Fragment)	9606
170	0	5.88	45.8715587854385	IPI:IPI00385254.1	Gene_Symbol=- Ig lambda chain V-I region WAH	9606
170	0	2.77	27.678570151329	IPI:IPI00382420.1	Gene_Symbol=- Ig lambda chain V-I region HA	9606
171	2	6.78	32.0610672235489	IPI:IPI00827581.1	Gene_Symbol=- Variable immnoglobulin anti-estradiol heavy chain (Fragment)	9606	0.975066065788269			0.706709682941437			1.06188547611237
172	2	6.52	53.9822995662689	IPI:IPI00827506.1	Gene_Symbol=- HRV Fab 025-VL (Fragment)	9606
173	2	5.3	32.4074059724808	IPI:IPI00387027.1	Gene_Symbol=- Ig kappa chain V-I region Gal	9606	0.643618881702423			0.70635861158371			1.96359407901764
173	0	4.14	45.762711763382	IPI:IPI00829836.1	Gene_Symbol=- Uncharacterized protein ENSP00000374797	9606
174	2	5.22	58.9743614196777	IPI:IPI00830035.1	Gene_Symbol=- Similar to Anti-streptococcal/anti-myosin immunoglobulin kappa light chain variable region	9606	0.706272304058075			0.72484302520752			2.01837086677551
175	2	4.74	31.4814805984497	IPI:IPI00387022.1	Gene_Symbol=- Ig kappa chain V-I region AG	9606	2.18649578094482			2.31277751922607			3.79515933990479
175	0	4.49	24.5762705802917	IPI:IPI00003111.6	Gene_Symbol=LOC652694 Ig kappa chain V-I region AU	9606
175	0	2.49	9.82142835855484	IPI:IPI00387106.1	Gene_Symbol=- Ig kappa chain V-I region Ni	9606
176	2	4.04	29.4117659330368	IPI:IPI00854743.1	Gene_Symbol=- Uncharacterized protein ENSP00000375034	9606	0.524340152740479			0.54914253950119			1.02502644062042
176	0	2.04	26.7175585031509	IPI:IPI00745363.4	Gene_Symbol=LOC652113 Immunglobulin heavy chain variable region (Fragment)	9606
177	2	3.71	17.3728808760643	IPI:IPI00442909.1	Gene_Symbol=IGHV4-31 CDNA FLJ26301 fis, clone DMC07540	9606	1.6556441783905			1.11707651615143			3.68450665473938
178	2	2.95	28.4403681755066	IPI:IPI00387105.1	Gene_Symbol=- Ig kappa chain V-I region Mev	9606	0.971388518810272			0.717690050601959			1.77620756626129
179	2	2.57	3.91180664300919	IPI:IPI00739386.4	Gene_Symbol=PRAGMIN Tyrosine-protein kinase SgK223	9606	1.05171823501587			1.43278837203979			1.42945635318756
180	2	2.32	5.04892356693745	IPI:IPI00874074.1	Gene_Symbol=USP9Y Isoform Long of Probable ubiquitin carboxyl-terminal hydrolase FAF-Y	9606
180	0	2.32	5.26570044457912	IPI:IPI00744575.2	Gene_Symbol=USP9Y Isoform Short of Probable ubiquitin carboxyl-terminal hydrolase FAF-Y	9606
181	2	2.16	10.5860106647015	IPI:IPI00044369.2	Gene_Symbol=PLXDC2 Isoform 1 of Plexin domain-containing protein 2 precursor	9606	0.731145620346069			1.16891407966614			1.37677502632141
181	0	2.16	7.70833343267441	IPI:IPI00073777.1	Gene_Symbol=PLXDC2 Isoform 2 of Plexin domain-containing protein 2 precursor	9606
182	2	2.02	4.65116277337074	IPI:IPI00305622.4	Gene_Symbol=TGM1 Protein-glutamine gamma-glutamyltransferase K	9606
183	2	2.02	16.666667163372	IPI:IPI00790598.1	Gene_Symbol=- Conserved hypothetical protein	9606	1.21307277679443			0.652674973011017			1.46238315105438
184	2	2	5.64399436116219	IPI:IPI00828192.1	Gene_Symbol=CD44 Isoform 17 of CD44 antigen precursor	9606	1.52249896526337			1.07436788082123			0.442918449640274
184	0	2	5.31335137784481	IPI:IPI00828117.1	Gene_Symbol=CD44 Isoform 5 of CD44 antigen precursor	9606
184	0	2	5.57939931750298	IPI:IPI00828064.1	Gene_Symbol=CD44 Isoform 6 of CD44 antigen precursor	9606
184	0	2	5.83832338452339	IPI:IPI00828056.1	Gene_Symbol=CD44 Isoform 16 of CD44 antigen precursor	9606
184	0	2	9.09090936183929	IPI:IPI00827893.1	Gene_Symbol=CD44 Isoform 11 of CD44 antigen precursor	9606
184	0	2	5.46984560787678	IPI:IPI00827658.1	Gene_Symbol=CD44 Isoform 7 of CD44 antigen precursor	9606
184	0	2	5.48523217439651	IPI:IPI00827650.1	Gene_Symbol=CD44 Isoform 3 of CD44 antigen precursor	9606
184	0	2	5.77777773141861	IPI:IPI00827555.1	Gene_Symbol=CD44 Isoform 9 of CD44 antigen precursor	9606
184	0	2	7.91075080633163	IPI:IPI00419219.3	Gene_Symbol=CD44 Isoform 10 of CD44 antigen precursor	9606
184	0	2	5.57939931750298	IPI:IPI00418465.4	Gene_Symbol=CD44 Isoform 4 of CD44 antigen precursor	9606
184	0	2	5.25606460869312	IPI:IPI00305064.1	Gene_Symbol=CD44 Isoform CD44 of CD44 antigen precursor	9606
184	0	2	9.86394584178925	IPI:IPI00828108.1	Gene_Symbol=CD44 Isoform 15 of CD44 antigen precursor	9606
184	0	2	6.82352930307388	IPI:IPI00827982.1	Gene_Symbol=CD44 Isoform 13 of CD44 antigen precursor	9606
184	0	2	7.32323229312897	IPI:IPI00827937.1	Gene_Symbol=CD44 Isoform 14 of CD44 antigen precursor	9606
184	0	2	4.30267080664635	IPI:IPI00827795.1	Gene_Symbol=CD44 Isoform 8 of CD44 antigen precursor	9606
184	0	2	10.6617636978626	IPI:IPI00798069.1	Gene_Symbol=CD44 CD44 molecule	9606
184	0	2	8.0332413315773	IPI:IPI00297160.4	Gene_Symbol=CD44 Isoform 12 of CD44 antigen precursor	9606
185	2	2	7.30223134160042	IPI:IPI00643034.2	Gene_Symbol=PLTP Isoform 1 of Phospholipid transfer protein precursor	9606	1.4714093208313			0.699550271034241			0.522400259971619
185	0	2	8.16326513886452	IPI:IPI00217778.1	Gene_Symbol=PLTP Isoform 2 of Phospholipid transfer protein precursor	9606
185	0	2	7.65432119369507	IPI:IPI00022733.3	Gene_Symbol=PLTP 45 kDa protein	9606
186	2	2	7.75558203458786	IPI:IPI00465179.2	Gene_Symbol=PFKM CDNA FLJ44241 fis, clone THYMU3008436, highly similar to 6- phosphofructokinase, muscle type	9606	1.88326132297516			1.48422205448151			1.11599040031433
186	0	2	5.64102567732334	IPI:IPI00743142.2	Gene_Symbol=PFKM Isoform 1 of 6-phosphofructokinase, muscle type	9606
186	0	2	3.87182906270027	IPI:IPI00219585.4	Gene_Symbol=PFKM Isoform 2 of 6-phosphofructokinase, muscle type	9606
186	0	2	2.58064512163401	IPI:IPI00793665.1	Gene_Symbol=PFKM Phosphofructokinase	9606
187	2	2	16.5217384696007	IPI:IPI00830044.1	Gene_Symbol=- Uncharacterized protein ENSP00000374806	9606	0.470449447631836			0.236795663833618			1.10459566116333
188	2	2	18.8034191727638	IPI:IPI00657670.1	Gene_Symbol=- 13 kDa protein	9606	0.484957158565521			0.59194415807724			1.58725249767303
188	0	2	22.2222223877907	IPI:IPI00021857.1	Gene_Symbol=APOC3 Apolipoprotein C-III precursor	9606
189	2	2	11.297070980072	IPI:IPI00549612.2	Gene_Symbol=ANKRD49 Ankyrin repeat domain-containing protein 49	9606	1.76704490184784	0.482093811035156	932.387329101563	1.48462665081024	0.61852490901947	1558.37939453125	0.924679398536682	0.855076253414154	73.3317031860352
190	2	2	4.61538471281528	IPI:IPI00796435.1	Gene_Symbol=CA1 22 kDa protein	9606	0.86031436920166			0.677382826805115			0.916269719600677
190	0	2	3.44827584922314	IPI:IPI00215983.3	Gene_Symbol=CA1 Carbonic anhydrase 1	9606
191	2	2	7.54716992378235	IPI:IPI00178926.2	Gene_Symbol=IGJ immunoglobulin J chain	9606	0.585463166236877	0.287802696228027	27.2019882202148	0.453166157007217	0.180510327219963	18.7370147705078	0.98370748758316	0.545320093631744	1.27222788333893
192	2	2	4.16666679084301	IPI:IPI00029235.1	Gene_Symbol=IGFBP6 Insulin-like growth factor-binding protein 6 precursor	9606	1.3427836894989			1.91300880908966			0.938686668872833
193	2	2	1.9189765676856	IPI:IPI00021364.1	Gene_Symbol=CFP Properdin precursor	9606	0.494656085968018			0.673324763774872			0.936340928077698
194	2	2	2.32558138668537	IPI:IPI00021304.1	Gene_Symbol=KRT2 Keratin, type II cytoskeletal 2 epidermal	9606	2.20366525650024			0.69139552116394			1.26995086669922
195	1.92	1.92	16.326530277729	IPI:IPI00382456.1	Gene_Symbol=- Ig heavy chain V-I region ND precursor (Fragment)	9606	0.68299663066864			0.404530704021454			1.60693681240082
195	0	1.52	17.4999997019768	IPI:IPI00455222.3	Gene_Symbol=- Uncharacterized protein ENSP00000341641	9606
196	1.8	1.86	11.8203312158585	IPI:IPI00384662.2	Gene_Symbol=ALS2CR11 ALS2CR11 protein (Fragment)	9606	0.793900370597839	0.806424975395203	11443.982421875	1.51990342140198	0.549302518367767	499.861358642578	0.915070414543152	0.724944233894348	11.5378179550171
197	1.74	2.06	2.42041572928429	IPI:IPI00796450.2	Gene_Symbol=LYST Isoform 1 of Lysosomal-trafficking regulator	9606
198	1.71	1.71	4.39999997615814	IPI:IPI00026969.4	Gene_Symbol=SEC23IP Isoform 1 of SEC23-interacting protein	9606	1.68752658367157			1.48099994659424			1.27637135982513
199	1.7	21.47	41.6308999061584	IPI:IPI00550162.2	Gene_Symbol=IGLV3-25 IGLV3-25 protein	9606	0.67661589384079			0.457552939653397			1.0318216085434
200	1.7	1.7	10.6986902654171	IPI:IPI00829603.1	Gene_Symbol=ZNF529 Isoform 2 of Zinc finger protein 529	9606	7.40202283859253			11.3565349578857			11.4555311203003
200	0	1.7	9.24528315663338	IPI:IPI00288987.3	Gene_Symbol=ZNF529 Isoform 1 of Zinc finger protein 529	9606
201	1.7	1.7	8.46325159072876	IPI:IPI00299738.1	Gene_Symbol=PCOLCE Procollagen C-endopeptidase enhancer 1 precursor	9606	0.613774359226227			0.718314230442047			0.896184086799622
202	1.7	1.7	5.33117949962616	IPI:IPI00033153.1	Gene_Symbol=NXF1 Nuclear RNA export factor 1	9606	0.946527600288391			1.24811470508575			0.862254083156586
202	0	1.7	5.61797767877579	IPI:IPI00749024.2	Gene_Symbol=NXF1 nuclear RNA export factor 1 isoform 2	9606
203	1.53	1.7	2.90611032396555	IPI:IPI00396243.6	Gene_Symbol=WDR19 Isoform 1 of WD repeat-containing protein 19	9606	0.871236383914948	0.755741894245148	76.5979537963867	1.14439105987549	0.632038831710815	13.8342189788818	0.766756534576416	0.402721673250198	11.8680896759033
204	1.53	1.61	3.8939967751503	IPI:IPI00024802.1	Gene_Symbol=BTAF1 TATA-binding protein-associated factor 172	9606	1.47284436225891			1.36962020397186			1.23953378200531
205	1.52	1.52	9.69793349504471	IPI:IPI00000352.1	Gene_Symbol=DYRK1B Isoform 1 of Dual specificity tyrosine-phosphorylation-regulated kinase 1B	9606
205	0	1.52	6.79117143154144	IPI:IPI00332215.1	Gene_Symbol=DYRK1B Isoform 2 of Dual specificity tyrosine-phosphorylation-regulated kinase 1B	9606
205	0	1.52	6.65557384490967	IPI:IPI00215873.1	Gene_Symbol=DYRK1B Isoform 3 of Dual specificity tyrosine-phosphorylation-regulated kinase 1B	9606
205	0	1.52	1.36986300349236	IPI:IPI00219252.1	Gene_Symbol=DYRK1A Isoform 4 of Dual specificity tyrosine-phosphorylation-regulated kinase 1A	9606
205	0	1.52	1.51228737086058	IPI:IPI00219251.1	Gene_Symbol=DYRK1A Isoform 2 of Dual specificity tyrosine-phosphorylation-regulated kinase 1A	9606
205	0	1.52	1.06100793927908	IPI:IPI00219250.1	Gene_Symbol=DYRK1A Isoform 1 of Dual specificity tyrosine-phosphorylation-regulated kinase 1A	9606
205	0	1.52	1.47874308750033	IPI:IPI00182717.8	Gene_Symbol=DYRK1A Isoform 3 of Dual specificity tyrosine-phosphorylation-regulated kinase 1A	9606
205	0	1.52	1.0484928265214	IPI:IPI00014344.1	Gene_Symbol=DYRK1A Isoform Long of Dual specificity tyrosine-phosphorylation-regulated kinase 1A	9606
206	1.51	1.65	10.0095331668854	IPI:IPI00009812.1	Gene_Symbol=TLR7 Toll-like receptor 7 precursor	9606	0.888799488544464	0.824379026889801	7.46796464920044	0.818570137023926	0.654038667678833	5.21725940704346	1.07889723777771	0.702694118022919	2.10020685195923
207	1.5	2.4	5.35180643200874	IPI:IPI00472316.1	Gene_Symbol=DMD dystrophin Dp427p1 isoform	9606	0.83828604221344	0.674956917762756	2.95736861228943	0.557307004928589	0.196926265954971	2.85638523101807	1.12274670600891	0.612995862960815	1.79816627502441
207	0	2.4	5.35762831568718	IPI:IPI00304639.2	Gene_Symbol=DMD Isoform 3 of Dystrophin	9606
207	0	2.4	5.34599721431732	IPI:IPI00006091.2	Gene_Symbol=DMD Isoform 4 of Dystrophin	9606
207	0	2.4	5.33408187329769	IPI:IPI00375141.1	Gene_Symbol=DMD dystrophin Dp427l isoform	9606
207	0	2.12	6.45023509860039	IPI:IPI00220577.5	Gene_Symbol=DMD Isoform 2 of Dystrophin	9606
207	0	2.12	6.18600696325302	IPI:IPI00304638.4	Gene_Symbol=DMD Isoform 1 of Dystrophin	9606
208	1.47	1.47	6.98365494608879	IPI:IPI00395488.2	Gene_Symbol=VASN Vasorin precursor	9606	1.29511225223541	0.730157136917114	8.78584575653076	1.63373053073883	0.258611887693405	3.07528638839722	0.954698741436005	0.911987364292145	3.41492819786072
209	1.46	16.88	58.9958131313324	IPI:IPI00854806.1	Gene_Symbol=IGKV1-5 IGKV1-5 protein	9606
210	1.42	1.42	1.95652171969414	IPI:IPI00177820.3	Gene_Symbol=SLC14A2 Urea transporter, kidney	9606	0.878100335597992			0.935435712337494			0.705917298793793
211	1.4	3.64	22.1238940954208	IPI:IPI00387109.1	Gene_Symbol=- Ig kappa chain V-II region FR	9606
212	1.4	2.25	9.64912250638008	IPI:IPI00552852.2	Gene_Symbol=IGLV3-27 V2-19 protein	9606	0.34940230846405	0.335808128118515	2400.04760742188	0.374690651893616	0.401765733957291	9091.166015625	0.551219522953033	0.500227749347687	1945.73461914063
212	0	2.25	9.48275849223137	IPI:IPI00552771.2	Gene_Symbol=IGLV3-16 V2-11 protein	9606
213	1.39	1.39	12.650603055954	IPI:IPI00647698.1	Gene_Symbol=OTX2 18 kDa protein	9606	0.95367294549942			0.885806024074554			0.777384281158447
213	0	1.39	8.78661051392555	IPI:IPI00647249.1	Gene_Symbol=OTX2 26 kDa protein	9606
213	0	1.39	8.78661051392555	IPI:IPI00646340.1	Gene_Symbol=OTX2 26 kDa protein	9606
213	0	1.39	7.07070678472519	IPI:IPI00172654.2	Gene_Symbol=OTX2 Isoform 2 of Homeobox protein OTX2	9606
213	0	1.39	7.26643577218056	IPI:IPI00027683.2	Gene_Symbol=OTX2 Isoform 1 of Homeobox protein OTX2	9606
214	1.38	4.96	44.3548381328583	IPI:IPI00884080.1	Gene_Symbol=- Similar to Immunglobulin heavy chain variable region	9606
215	1.34	1.53	3.15638445317745	IPI:IPI00007128.1	Gene_Symbol=PRKCG Protein kinase C gamma type	9606
216	1.33	1.33	14.0540540218353	IPI:IPI00470379.1	Gene_Symbol=TTLL6 Putative uncharacterized protein DKFZp434A0435 (Fragment)	9606	0.99577009677887	0.995749175548553	3188.29809570313	1.09116804599762	0.841910898685455	79.2086944580078	0.984237372875214	0.989206671714783	148137.1875
217	1.32	1.32	16.8374821543694	IPI:IPI00304962.3	Gene_Symbol=COL1A2 Collagen alpha-2(I) chain precursor	9606	0.584252595901489			0.761844992637634			0.695206999778748
217	0	1.32	15.2889534831047	IPI:IPI00873137.1	Gene_Symbol=COL1A2 130 kDa protein	9606
218	1.3	1.3	13.0434781312943	IPI:IPI00739339.1	Gene_Symbol=KRT126P similar to Keratin, type II cytoskeletal 2 oral	9606
218	0	1.3	13.0434781312943	IPI:IPI00736200.1	Gene_Symbol=KRT126P similar to Keratin, type II cytoskeletal 2 oral	9606
219	1.3	1.3	17.3652693629265	IPI:IPI00235647.6	Gene_Symbol=LOC345630 similar to fibrillarin	9606	0.867537617683411			0.404069364070892			0.848181426525116
220	1.25	1.27	7.43651762604713	IPI:IPI00425566.1	Gene_Symbol=SCRIB Isoform 4 of Protein LAP4	9606
220	0	1.27	7.68269822001457	IPI:IPI00425562.3	Gene_Symbol=SCRIB Isoform 2 of Protein LAP4	9606
220	0	1.27	7.54601210355759	IPI:IPI00425560.1	Gene_Symbol=SCRIB Isoform 1 of Protein LAP4	9606
220	0	1.27	7.43202418088913	IPI:IPI00410666.1	Gene_Symbol=SCRIB Isoform 3 of Protein LAP4	9606
221	1.23	1.23	5.78616335988045	IPI:IPI00871561.1	Gene_Symbol=MYLK3 MLCK protein	9606
221	0	1.23	5.61660565435886	IPI:IPI00304648.4	Gene_Symbol=MYLK3 MLCK protein	9606
222	1.22	5.22	27.3504287004471	IPI:IPI00854644.1	Gene_Symbol=- Uncharacterized protein ENSP00000374805	9606	0.57850444316864	0.178344026207924	7.39463090896606	0.589749753475189	0.0573006719350815	1.83224511146545	1.17145264148712	0.391336590051651	4.13476085662842
223	1.22	1.22	4.02843616902828	IPI:IPI00216065.3	Gene_Symbol=PROZ Isoform 2 of Vitamin K-dependent protein Z precursor	9606	0.836033463478088			0.786727547645569			0.444777280092239
224	1.19	1.26	4.25688065588474	IPI:IPI00003391.5	Gene_Symbol=ODZ1 Teneurin-1	9606	0.660522162914276			0.511566162109375			2.16820979118347
225	1.16	3.17	19.5402294397354	IPI:IPI00011695.8	Gene_Symbol=PRSS2 Protease serine 2 isoform B	9606	0.997080028057098			1.13221299648285			1.02509713172913
226	1.16	1.24	4.73856218159199	IPI:IPI00215717.1	Gene_Symbol=EPB41L3 Isoform C of Band 4.1-like protein 3	9606
226	0	1.24	3.35260108113289	IPI:IPI00215716.1	Gene_Symbol=EPB41L3 Isoform B of Band 4.1-like protein 3	9606
226	0	1.24	2.66789328306913	IPI:IPI00032230.2	Gene_Symbol=EPB41L3 Isoform A of Band 4.1-like protein 3	9606
227	1.16	1.16	8.10810774564743	IPI:IPI00004416.1	Gene_Symbol=CHMP2A Charged multivesicular body protein 2a	9606	1.65193951129913	0.582405030727386	3970.45239257813	1.26044917106628	0.653607666492462	129.146942138672	1.22174942493439	0.779573678970337	1157.07507324219
228	1.15	6.58	50.943398475647	IPI:IPI00642632.1	Gene_Symbol=- C7 protein	9606
229	1.12	1.12	5.58943077921867	IPI:IPI00787331.1	Gene_Symbol=PDZRN3 similar to PDZ domain containing RING finger 3	9606	0.759714007377625	0.0700001195073128	1.39162945747375	0.868717730045319	0.419401198625565	1.82303285598755	1.18908560276031	0.0311577562242746	1.14420533180237
229	0	1.12	5.15947453677654	IPI:IPI00010322.5	Gene_Symbol=PDZRN3 Isoform 1 of PDZ domain-containing RING finger protein 3	9606
230	1.1	1.21	2.40740738809109	IPI:IPI00296214.5	Gene_Symbol=MATN4 Isoform 4 of Matrilin-4 precursor	9606
230	0	1.21	2.0900322124362	IPI:IPI00030786.5	Gene_Symbol=MATN4 Isoform 1 of Matrilin-4 precursor	9606
230	0	1.21	2.23752148449421	IPI:IPI00021939.1	Gene_Symbol=MATN4 Isoform 2 of Matrilin-4 precursor	9606
230	0	1.21	2.60521043092012	IPI:IPI00012325.5	Gene_Symbol=MATN4 matrilin 4 isoform 3 precursor	9606
231	1.1	1.1	11.4107877016068	IPI:IPI00217833.2	Gene_Symbol=PDE7A Isoform PDE7A1 of High affinity cAMP-specific 3',5'-cyclic phosphodiesterase 7A	9606	0.96127063035965	0.960161566734314	3009.67211914063	0.951170563697815	0.963776171207428	70749.140625	2.07717084884644	0.360302895307541	365.277191162109
231	0	1.1	12.9716977477074	IPI:IPI00183153.4	Gene_Symbol=PDE7A CAMP-specific cyclic nucleotide phosphodiesterase PDE7A3	9606
232	1.1	1.1	3.01003344357014	IPI:IPI00743455.3	Gene_Symbol=FLJ22374 CDNA: FLJ22374 fis, clone HRC06766	9606
233	1.07	1.71	7.93140381574631	IPI:IPI00656111.1	Gene_Symbol=PRG4 Isoform E of Proteoglycan-4 precursor	9606	1.00025343894958	0.999017000198364	8.13023662567139	0.901868343353271	0.363996177911758	2.32670140266418	1.1847118139267	0.773841023445129	332.017303466797
233	0	1.71	5.42920045554638	IPI:IPI00655927.1	Gene_Symbol=PRG4 Isoform B of Proteoglycan-4 precursor	9606
233	0	1.71	5.27065545320511	IPI:IPI00024825.2	Gene_Symbol=PRG4 Isoform A of Proteoglycan-4 precursor	9606
234	1.07	1.08	2.54173930734396	IPI:IPI00747193.1	Gene_Symbol=FRAS1 444 kDa protein	9606	2.61781072616577	0.0650216937065125	3.50161290168762	2.74873661994934	0.251411914825439	211.673980712891	1.30415368080139
234	0	1.08	2.54237279295921	IPI:IPI00329327.3	Gene_Symbol=FRAS1 Isoform 2 of Extracellular matrix protein FRAS1 precursor	9606
235	1.06	1.44	7.78795778751373	IPI:IPI00871686.1	Gene_Symbol=CLASP2 Isoform 1 of CLIP-associating protein 2	9606	0.586438357830048	0.335439294576645	6.20809078216553	0.683100819587708	0.220850542187691	2.19611811637878	1.39464449882507	0.146367013454437	1.72113001346588
235	0	1.44	7.89648294448853	IPI:IPI00478227.5	Gene_Symbol=CLASP2 165 kDa protein	9606
235	0	1.44	7.90172666311264	IPI:IPI00024382.4	Gene_Symbol=CLASP2 CLIP-associating protein 2	9606
236	1.06	1.18	1.32772019132972	IPI:IPI00853158.2	Gene_Symbol=PRUNE2 prune homolog 2 isoform 1	9606	1.30006241798401	0.694677531719208	12.0635576248169	1.32592058181763	0.0556353665888309	1.34843873977661	1.36491000652313	0.614112973213196	299.485076904297
237	1.05	1.05	6.45933002233505	IPI:IPI00783017.1	Gene_Symbol=ZEB2 Zinc finger E-box-binding homeobox 2	9606	0.258792400360107			0.416820466518402			1.02492260932922
238	1.05	1.05	1.95121951401234	IPI:IPI00739827.1	Gene_Symbol=LAMP2 Isoform LAMP-2B of Lysosome-associated membrane glycoprotein 2 precursor	9606	0.796279907226563			1.05194449424744			0.830494225025177
238	0	1.05	1.94647200405598	IPI:IPI00216172.2	Gene_Symbol=LAMP2 Lysosomal-associated membrane protein 2C	9606
238	0	1.05	1.95121951401234	IPI:IPI00009030.1	Gene_Symbol=LAMP2 Isoform LAMP-2A of Lysosome-associated membrane glycoprotein 2 precursor	9606
239	1.04	1.14	3.73360253870487	IPI:IPI00740853.7	Gene_Symbol=VWA3A von Willebrand factor A domain containing 3A	9606
240	1.03	2.72	12.0212763547897	IPI:IPI00298731.2	Gene_Symbol=PPP1R10 Serine/threonine-protein phosphatase 1 regulatory subunit 10	9606
241	1.01	1.01	7.83972144126892	IPI:IPI00479471.2	Gene_Symbol=SPATA13 Spermatogenesis associated 13	9606	2.12395143508911	0.127047806978226	6.92991161346436	1.49464476108551	0.361039489507675	25.8503971099854	1.08550751209259	0.779151022434235	17.8781089782715
242	1	1.01	8.27664434909821	IPI:IPI00718992.1	Gene_Symbol=TTC7A TTC7A protein	9606	2.2993528842926	0.71334320306778	3196540672	2.16197562217712	0.743217051029205	9327357952	1.59510278701782	0.738832056522369	840238.5625
243	0.99	0.99	6.08695633709431	IPI:IPI00445545.1	Gene_Symbol=- CDNA FLJ43797 fis, clone TESTI4000215	9606	1.15648078918457			1.22661924362183			0.749419450759888
244	0.98	1.01	7.57234990596771	IPI:IPI00303335.1	Gene_Symbol=NEB Nebulin	9606	1.00633132457733	0.992044508457184	6.39884281158447	1.4415590763092	0.479670912027359	6.21090078353882	0.573271572589874	0.420494467020035	6.69598865509033
245	0.98	0.99	6.57640248537064	IPI:IPI00032988.3	Gene_Symbol=TSHZ2 Teashirt homolog 2	9606
246	0.98	0.98	7.31707289814949	IPI:IPI00853589.1	Gene_Symbol=SGCE sarcoglycan, epsilon isoform 3	9606	0.714155316352844	0.650474369525909	1087.89074707031	0.831871867179871	0.193556591868401	2.08310961723328	0.723707556724548	0.121632382273674	2.21378302574158
246	0	0.98	7.55148753523827	IPI:IPI00418183.4	Gene_Symbol=SGCE sarcoglycan, epsilon isoform 2	9606
246	0	0.98	7.14285746216774	IPI:IPI00414984.3	Gene_Symbol=SGCE sarcoglycan, epsilon isoform 1	9606
247	0.94	1.56	3.77877503633499	IPI:IPI00239406.2	Gene_Symbol=SYNE2 Isoform 2 of Nesprin-2	9606	0.768177807331085	0.425911784172058	3.14089155197144	0.904264450073242	0.515606760978699	1.73848140239716	1.0028088092804	0.99128246307373	2.66212916374207
247	0	1.56	3.7908498197794	IPI:IPI00239405.4	Gene_Symbol=SYNE2 Isoform 1 of Nesprin-2	9606
248	0.93	9.74	28.8065850734711	IPI:IPI00218949.1	Gene_Symbol=CFHR2 Isoform Short of Complement factor H-related protein 2 precursor	9606	1.09265530109406	0.826851069927216	4.63485336303711	0.998886048793793	0.997498273849487	3.88651871681213	0.901580572128296	0.697321772575378	2.69836664199829
248	0.04	9.74	25.9259253740311	IPI:IPI00006154.1	Gene_Symbol=CFHR2 Isoform Long of Complement factor H-related protein 2 precursor	9606
249	0.92	25	34.6855998039246	IPI:IPI00430842.3	Gene_Symbol=IGHV3OR16-13;IGHA1 IGHA1 protein	9606	0.807027399539948			0.909572064876556			1.38496506214142
250	0.92	0.93	10.2491103112698	IPI:IPI00815832.4	Gene_Symbol=C9orf39 Isoform 1 of Uncharacterized protein C9orf39	9606	1.49035477638245	0.445640057325363	6.18869352340698	1.13938450813293	0.722447991371155	3.95223617553711	0.777336776256561	0.364218533039093	2.53562545776367
250	0	0.93	10.2418206632137	IPI:IPI00657839.2	Gene_Symbol=C9orf39 Isoform 2 of Uncharacterized protein C9orf39	9606
251	0.92	0.93	30.7053953409195	IPI:IPI00879310.1	Gene_Symbol=- 29 kDa protein	9606	0.386920899152756			0.728684902191162			0.974166035652161
252	0.92	0.92	5.45454546809196	IPI:IPI00022331.1	Gene_Symbol=LCAT Phosphatidylcholine-sterol acyltransferase precursor	9606	1.72918248176575			1.58799743652344			1.33216106891632
253	0.92	0.92	5.29411770403385	IPI:IPI00550206.1	Gene_Symbol=ZNF576 Zinc finger protein 576	9606
254	0.89	45.79	49.578058719635	IPI:IPI00555812.4	Gene_Symbol=GC Vitamin D-binding protein precursor	9606	0.34655636548996			0.291604846715927			0.310865461826324
255	0.89	30.75	39.626556634903	IPI:IPI00384938.1	Gene_Symbol=IGHG1 Putative uncharacterized protein DKFZp686N02209	9606	0.577010929584503			0.596132397651672			1.43841016292572
256	0.89	1.28	6.44409954547882	IPI:IPI00515001.2	Gene_Symbol=SYNJ2 Isoform 2A of Synaptojanin-2	9606
256	0	1.28	5.54812848567963	IPI:IPI00300621.1	Gene_Symbol=SYNJ2 Isoform 2B2 of Synaptojanin-2	9606
257	0.89	1.05	12.5356122851372	IPI:IPI00028083.1	Gene_Symbol=EIF2B2 Translation initiation factor eIF-2B subunit beta	9606	0.787810325622559			2.14522695541382			0.463310778141022
258	0.89	0.89	2.40963846445084	IPI:IPI00874185.1	Gene_Symbol=HIBCH 46 kDa protein	9606
259	0.89	0.89	4.74308282136917	IPI:IPI00874086.1	Gene_Symbol=CLCF1 28 kDa protein	9606	0.868901073932648			1.15681934356689			0.801554679870605
259	0	0.89	5.33333346247673	IPI:IPI00294405.6	Gene_Symbol=CLCF1 Cardiotrophin-like cytokine factor 1 precursor	9606
260	0.89	0.89	10.8910888433456	IPI:IPI00868938.1	Gene_Symbol=- Beta-2-microglobulin	9606	2.81273937225342	0.153248459100723	25.1697273254395	1.69857478141785	0.343668282032013	56.4600868225098	1.77247977256775	0.452297389507294	521.631591796875
260	0	0.89	8.87096747756004	IPI:IPI00004656.2	Gene_Symbol=B2M Beta-2-microglobulin	9606
261	0.89	0.89	1.86335407197475	IPI:IPI00290856.4	Gene_Symbol=LYVE1 Lymphatic vessel endothelial hyaluronic acid receptor 1 precursor	9606	1.90405142307281			1.89613258838654			0.996656954288483
262	0.88	0.91	2.95774638652802	IPI:IPI00792517.1	Gene_Symbol=PARP9 B aggressive lymphoma gene variant	9606	1.84484779834747			1.52481186389923			0.794203042984009
262	0	0.91	2.56410259753466	IPI:IPI00377267.1	Gene_Symbol=PARP9 Isoform 2 of Poly [ADP-ribose] polymerase 9	9606
262	0	0.91	2.45901644229889	IPI:IPI00027803.2	Gene_Symbol=PARP9 Isoform 1 of Poly [ADP-ribose] polymerase 9	9606
263	0.88	0.88	9.71074402332306	IPI:IPI00007199.4	Gene_Symbol=SERPINA10 Protein Z-dependent protease inhibitor precursor	9606	0.657385289669037	0.307632148265839	3.78159356117249	0.786719024181366	0.207505151629448	1.7536518573761	0.972237110137939	0.903994083404541	2.43076014518738
264	0.85	1.1	6.56716451048851	IPI:IPI00647510.4	Gene_Symbol=SMARCA1 117 kDa protein	9606	1.33112251758575			1.30390751361847			1.15493750572205
264	0	1.1	6.33397325873375	IPI:IPI00646130.2	Gene_Symbol=SMARCA1 Isoform 2 of Probable global transcription activator SNF2L1	9606
264	0	1.1	6.26185983419418	IPI:IPI00216046.2	Gene_Symbol=SMARCA1 Isoform 1 of Probable global transcription activator SNF2L1	9606
265	0.85	0.86	4.09356728196144	IPI:IPI00872008.1	Gene_Symbol=TMTC4 Uncharacterized protein TMTC4	9606
265	0	0.86	3.77867743372917	IPI:IPI00646732.2	Gene_Symbol=TMTC4 Isoform 1 of Transmembrane and TPR repeat-containing protein 4	9606
265	0	0.86	3.68421040475369	IPI:IPI00514153.3	Gene_Symbol=TMTC4 transmembrane and tetratricopeptide repeat containing 4 isoform 1	9606
266	0.85	0.85	6.22927509248257	IPI:IPI00644296.1	Gene_Symbol=TNXB Tenascin XB	9606	0.980923652648926	0.985969245433807	66329.8671875	1.0078364610672	0.937681913375854	2.74549078941345	1.04648232460022	0.463536709547043	1.67309641838074
267	0.85	0.85	10.3585660457611	IPI:IPI00787001.1	Gene_Symbol=LOC729713 similar to zinc finger protein 560	9606
268	0.83	4.55	35.1464420557022	IPI:IPI00828105.1	Gene_Symbol=- Anti-Mpl scFv (Fragment)	9606
269	0.83	0.83	2.58764605969191	IPI:IPI00289892.1	Gene_Symbol=HIPK2 Isoform 1 of Homeodomain-interacting protein kinase 2	9606	0.904791653156281			0			0.280493587255478
269	0	0.83	2.64730993658304	IPI:IPI00215950.1	Gene_Symbol=HIPK2 Isoform 3 of Homeodomain-interacting protein kinase 2	9606
269	0	0.83	3.37690636515617	IPI:IPI00215949.5	Gene_Symbol=HIPK2 Isoform 2 of Homeodomain-interacting protein kinase 2	9606
270	0.82	0.83	2.52918284386396	IPI:IPI00847544.1	Gene_Symbol=FMNL3 Isoform 1 of Formin-like protein 3	9606
270	0	0.83	2.53164563328028	IPI:IPI00411979.4	Gene_Symbol=FMNL3 Isoform 3 of Formin-like protein 3	9606
271	0.81	0.81	6.99708461761475	IPI:IPI00794528.1	Gene_Symbol=- 146 kDa protein	9606	1.72392964363098	0.228897526860237	13.4782476425171	1.64598870277405	0.246179193258286	13.1754693984985	1.19784379005432	0.478401929140091	8.5261754989624
272	0.79	0.81	3.91768887639046	IPI:IPI00175649.3	Gene_Symbol=LRRK2 Leucine-rich repeat serine/threonine-protein kinase 2	9606	0.69514936208725	0.371685832738876	21.1680088043213	0.584021270275116	0.499762922525406	923.734985351563	1.44646108150482	0.463490128517151	65.4145050048828
273	0.79	0.79	8.53080600500107	IPI:IPI00011832.1	Gene_Symbol=SPP2 Secreted phosphoprotein 24 precursor	9606	2.00654745101929			1.8707172870636			1.25213444232941
274	0.78	1.24	7.30514824390411	IPI:IPI00743813.2	Gene_Symbol=ASPM Isoform 1 of Abnormal spindle-like microcephaly-associated protein	9606	0.842644453048706	0.484592586755753	1.98393976688385	0.746389329433441	0.0760887414216995	1.41822350025177	1.59843564033508	0.139985397458076	2.1128568649292
275	0.78	1.15	4.60147894918919	IPI:IPI00300371.5	Gene_Symbol=SF3B3 Isoform 1 of Splicing factor 3B subunit 3	9606
276	0.78	0.81	4.93096634745598	IPI:IPI00550232.2	Gene_Symbol=XIRP2 cardiomyopathy associated 3 isoform 1	9606
277	0.78	0.78	17.0454546809196	IPI:IPI00657735.2	Gene_Symbol=ELL3 19 kDa protein	9606	1.37069475650787			1.30512595176697			1.10687017440796
277	0	0.78	7.5566753745079	IPI:IPI00034071.5	Gene_Symbol=ELL3 RNA polymerase II elongation factor ELL3	9606
278	0.77	0.86	5.56909143924713	IPI:IPI00744524.2	Gene_Symbol=WDR87 Isoform 1 of WD repeat-containing protein 87	9606	1.06426155567169	0.90647566318512	7.51834917068481	1.11659264564514	0.773881256580353	4.24409246444702	1.11948776245117	0.801887154579163	5.46931171417236
278	0	0.86	5.49450553953648	IPI:IPI00397715.4	Gene_Symbol=WDR87 Isoform 2 of WD repeat-containing protein 87	9606
279	0.75	0.95	4.15045395493507	IPI:IPI00472283.3	Gene_Symbol=CACNA1E Isoform 1 of Voltage-dependent R-type calcium channel subunit alpha-1E	9606				9999			9999
279	0	0.95	4.22907471656799	IPI:IPI00165045.4	Gene_Symbol=CACNA1E Isoform 3 of Voltage-dependent R-type calcium channel subunit alpha-1E	9606
280	0.74	0.74	35.6923073530197	IPI:IPI00872079.1	Gene_Symbol=SFRS10 38 kDa protein	9606	0.730537235736847			0.957502722740173			0.899773299694061
281	0.74	0.74	8.4726870059967	IPI:IPI00418145.4	Gene_Symbol=ROBO4 Isoform 3 of Roundabout homolog 4 precursor	9606	1.394535779953	0.188073545694351	3.61813306808472	1.17602705955505	0.647038817405701	27.8563861846924	1.18269300460815	0.445428311824799	6.01691627502441
281	0	0.74	8.14576670527458	IPI:IPI00418144.1	Gene_Symbol=ROBO4 Isoform 2 of Roundabout homolog 4 precursor	9606
281	0	0.74	7.54716992378235	IPI:IPI00103871.3	Gene_Symbol=ROBO4 Isoform 1 of Roundabout homolog 4 precursor	9606
282	0.74	0.74	2.60869562625885	IPI:IPI00478499.2	Gene_Symbol=- 79 kDa protein	9606
283	0.73	5.03	50.806450843811	IPI:IPI00828061.1	Gene_Symbol=- Anti-mucin1 heavy chain variable region (Fragment)	9606	0.863277792930603			0.650595426559448			1.58922636508942
284	0.73	0.73	43.9999997615814	IPI:IPI00796597.1	Gene_Symbol=COPZ2 6 kDa protein	9606	0.638135015964508			0.322504490613937			0.980480015277863
285	0.72	0.72	3.90428230166435	IPI:IPI00744110.2	Gene_Symbol=MED25 84 kDa protein	9606
286	0.71	0.72	9.03823897242546	IPI:IPI00174962.2	Gene_Symbol=MICALL1 MICAL-like protein 1	9606
287	0.71	0.71	9.63855385780334	IPI:IPI00745327.1	Gene_Symbol=CHN2 beta chimerin isoform 1	9606	1.17959356307983	0.606049954891205	3.2301549911499	1.2686380147934	0.405420213937759	2.66187620162964	0.950985908508301	0.840573906898499	2.57765126228333
287	0	0.71	6.83760717511177	IPI:IPI00428671.2	Gene_Symbol=CHN2 Beta-chimaerin	9606
288	0.7	1.31	6.18656352162361	IPI:IPI00719285.1	Gene_Symbol=CIT Citron	9606	1.25228118896484	0.332366198301315	5.17857599258423	0.744101166725159	0.00847148615866899	1.05124890804291	1.62493705749512	0.0302005521953106	1.34022915363312
288	0	1.31	6.31475076079369	IPI:IPI00022465.3	Gene_Symbol=CIT Isoform 1 of Citron Rho-interacting kinase	9606
289	0.7	0.71	4.00788448750973	IPI:IPI00293921.3	Gene_Symbol=TOPBP1 DNA topoisomerase 2-binding protein 1	9606	1.29056262969971	0.371745228767395	2.61462473869324	1.26354789733887	0.784479677677155	25.1506633758545	0.430335700511932	0.163128063082695	5.35554647445679
290	0.7	0.7	7.54257887601852	IPI:IPI00418446.4	Gene_Symbol=ASAH1 N-acylsphingosine amidohydrolase (acid ceramidase) 1 isoform b	9606	1.02256369590759			1.1775586605072			0.876505792140961
291	0.7	0.7	10.9489053487778	IPI:IPI00789173.1	Gene_Symbol=LDHB 15 kDa protein	9606	1.43680906295776	0.475277423858643	70.8461227416992	1.38239419460297	0.844020545482636	14010894	1.12465083599091	0.661502301692963	12.6481447219849
291	0	0.7	6.46551698446274	IPI:IPI00788938.1	Gene_Symbol=LDHB Uncharacterized protein LDHB	9606
291	0	0.7	4.49101813137531	IPI:IPI00219217.3	Gene_Symbol=LDHB L-lactate dehydrogenase B chain	9606
