# Supplementary material for: PGCA: An algorithm to link protein groups created from MS/MS data
Source: PLoS One. 2017 May 31;12(5):e0177569. doi: 10.1371/journal.pone.0177569 (PMC5451011; doi:10.1371/journal.pone.0177569)
Supplement: S3 File — 65 iTRAQ experiments used to process samples from the BiT Heart Cohort. (ZIP) [file pone.0177569.s006.zip › S5DataBiT/BET2767_v339_ProteinSummary.txt]

N	Unused	Total	%Cov	Accession	Name	Species	115:114	PVal 115:114	EF 115:114	116:114	PVal 116:114	EF 116:114	117:114	PVal 117:114	EF 117:114	Biological Processes	Molecular Function	PANTHER ID
1	140.12	140.12	51.7201840877533	IPI:IPI00418163.3	Gene_Symbol=C4B C4B1	9606	0.796603918075562	0.267865002155304	3.64343905448914	1.1049964427948	0.841709673404694	147.897262573242	0.892011284828186	0.110548816621304	1.29007995128632
1	0	138.12	51.0321080684662	IPI:IPI00643525.1	Gene_Symbol=C4A Complement component 4A	9606
2	114.42	114.42	60.5080842971802	IPI:IPI00021885.1	Gene_Symbol=FGA Isoform 1 of Fibrinogen alpha chain precursor	9606	2.54273104667664	0	1.06688070297241	2.43474435806274	0	1.07832312583923	3.99738168716431	0	1.07634258270264
2	0	114.35	74.8447179794312	IPI:IPI00029717.1	Gene_Symbol=FGA Isoform 2 of Fibrinogen alpha chain precursor	9606
3	106.83	106.83	46.8792408704758	IPI:IPI00478003.1	Gene_Symbol=A2M Alpha-2-macroglobulin precursor	9606	0.668254733085632	4.63270809712288E-23	1.06754279136658	0.618085324764252	1.70280895982802E-23	1.07994115352631	0.744083344936371	7.70163989007033E-13	1.07562553882599
4	90.29	90.29	69.4501042366028	IPI:IPI00298497.3	Gene_Symbol=FGB Fibrinogen beta chain precursor	9606	2.16322255134583	0	1.0753071308136	2.25183629989624	0	1.07540321350098	3.33472919464111	0	1.07902073860168
5	84.69	84.69	45.7276999950409	IPI:IPI00017601.1	Gene_Symbol=CP Ceruloplasmin precursor	9606	1.24733018875122	8.28667180030607E-06	1.09884023666382	1.10650634765625	0.0262659285217524	1.09253180027008	1.17182576656342	0.000607810216024518	1.09306967258453
6	84.35	84.35	33.3333343267441	IPI:IPI00845263.1	Gene_Symbol=FN1 fibronectin 1 isoform 2 preproprotein	9606	1.46678102016449	2.37475410700978E-14	1.0884610414505	1.05324125289917	0.310605466365814	1.10491824150085	1.40332531929016	1.56819557881917E-13	1.08139371871948
6	0	84.35	34.1630905866623	IPI:IPI00414283.5	Gene_Symbol=FN1 fibronectin 1 isoform 4 preproprotein	9606
6	0	82.35	32.0145338773727	IPI:IPI00855785.1	Gene_Symbol=FN1 Isoform 15 of Fibronectin precursor	9606
6	0	82.35	32.42027759552	IPI:IPI00339227.4	Gene_Symbol=FN1 Isoform 7 of Fibronectin precursor	9606
6	0	82.35	33.2059442996979	IPI:IPI00339223.1	Gene_Symbol=FN1 Isoform 3 of Fibronectin precursor	9606
6	0	82.35	32.7745169401169	IPI:IPI00022418.1	Gene_Symbol=FN1 Isoform 1 of Fibronectin precursor	9606
6	0	82.35	34.2604845762253	IPI:IPI00855777.1	Gene_Symbol=FN1 Isoform 14 of Fibronectin precursor	9606
6	0	82.35	33.7979108095169	IPI:IPI00339228.1	Gene_Symbol=FN1 Isoform 8 of Fibronectin precursor	9606
6	0	82.35	33.833259344101	IPI:IPI00867588.1	Gene_Symbol=FN1 Isoform 13 of Fibronectin precursor	9606
6	0	82.35	34.7426474094391	IPI:IPI00479723.3	Gene_Symbol=FN1 Isoform 10 of Fibronectin precursor	9606
7	75.79	75.8	42.4857825040817	IPI:IPI00029739.5	Gene_Symbol=CFH Isoform 1 of Complement factor H precursor	9606	1.11346065998077	0.0016375151462853	1.06796014308929	1.34209549427032	5.85467674341089E-09	1.09517216682434	1.34818089008331	6.56075693772351E-10	1.08971047401428
8	71.81	71.81	62.2009575366974	IPI:IPI00022434.4	Gene_Symbol=ALB Uncharacterized protein ALB	9606	0.861877620220184	0.000133702080347575	1.07638537883759	0.233014225959778	5.14091727946176E-33	1.17954683303833	0.225559443235397	7.95021859192768E-32	1.18943965435028
8	0	71.81	61.4121496677399	IPI:IPI00745872.2	Gene_Symbol=ALB Isoform 1 of Serum albumin precursor	9606
9	66.49	66.49	43.3246076107025	IPI:IPI00639937.1	Gene_Symbol=CFB B-factor, properdin	9606	1.07999181747437	0.112535081803799	1.10005211830139	1.19904148578644	0.00188109348528087	1.11935067176819	1.01009881496429	0.8369380235672	1.10142743587494
9	0	66.49	43.3246076107025	IPI:IPI00019591.1	Gene_Symbol=CFB Isoform 1 of Complement factor B precursor (Fragment)	9606
10	63.72	63.73	51.7204284667969	IPI:IPI00294193.4	Gene_Symbol=ITIH4 Isoform 1 of Inter-alpha-trypsin inhibitor heavy chain H4 precursor	9606	1.04073762893677	0.626989245414734	1.18064105510712	1.27364253997803	0.000695236318279058	1.13956475257874	1.18187880516052	0.0253519173711538	1.1560343503952
11	61.81	61.81	56.9264054298401	IPI:IPI00022488.1	Gene_Symbol=HPX Hemopexin precursor	9606	0.830205619335175	1.45769195114553E-06	1.07604217529297	0.988610744476318	0.790923833847046	1.08824121952057	1.01066398620605	0.788954257965088	1.08065140247345
12	61.69	61.78	60.6741547584534	IPI:IPI00877792.1	Gene_Symbol=FGG 50 kDa protein	9606	2.16662931442261	0	1.07980632781982	2.19115972518921	2.69749954382527E-42	1.08750903606415	3.39087629318237	0	1.09777390956879
12	0	61.78	58.5683286190033	IPI:IPI00877703.1	Gene_Symbol=FGG 52 kDa protein	9606
12	0	61.78	61.7848992347717	IPI:IPI00219713.1	Gene_Symbol=FGG Isoform Gamma-A of Fibrinogen gamma chain precursor	9606
12	0	61.78	59.6026480197906	IPI:IPI00021891.5	Gene_Symbol=FGG Isoform Gamma-B of Fibrinogen gamma chain precursor	9606
13	60.15	60.15	24.1646781563759	IPI:IPI00032291.2	Gene_Symbol=C5 Complement C5 precursor	9606	1.04699552059174	0.455915987491608	1.12996828556061	1.40107250213623	3.24153537345495E-10	1.09620988368988	1.43145060539246	1.39702482915283E-09	1.1080105304718
14	59.2	59.2	49.8567342758179	IPI:IPI00798430.1	Gene_Symbol=TF Transferrin variant (Fragment)	9606	1.0553023815155	0.191063538193703	1.08449757099152	0.662128269672394	7.97143427655467E-12	1.11107397079468	0.623394370079041	7.19137113207769E-16	1.10174238681793
14	0	59.2	49.8567342758179	IPI:IPI00022463.1	Gene_Symbol=TF Serotransferrin precursor	9606
15	54.82	54.82	50	IPI:IPI00019580.1	Gene_Symbol=PLG Plasminogen precursor	9606	0.840488016605377	0.000876553007401526	1.1043119430542	1.0378406047821	0.38503035902977	1.08859705924988	0.98242050409317	0.749398767948151	1.11687672138214
16	50.54	50.54	37.8609627485275	IPI:IPI00645038.1	Gene_Symbol=ITIH2 Inter-alpha (Globulin) inhibitor H2	9606	0.863570272922516	0.000380009820219129	1.08212244510651	1.08618152141571	0.0141506548970938	1.06785118579865	0.976429581642151	0.5073122382164	1.07379329204559
16	0	50.54	37.4207198619843	IPI:IPI00305461.2	Gene_Symbol=ITIH2 Inter-alpha-trypsin inhibitor heavy chain H2 precursor	9606
17	47.42	47.42	66.6666686534882	IPI:IPI00847179.1	Gene_Symbol=APOA4 apolipoprotein A-IV precursor	9606	2.63818597793579	0.00114088016562164	1.38227653503418	4.4448094367981	0.000824968214146793	1.5799914598465	2.01472973823547	0.0300720259547234	1.8042368888855
18	47.41	47.41	58.0796241760254	IPI:IPI00797833.3	Gene_Symbol=KNG1 Kininogen 1	9606	0.700207054615021	2.19718798710744E-09	1.11058175563812	0.969507694244385	0.529562532901764	1.10255789756775	0.940014839172363	0.409814983606339	1.16023766994476
18	0	47.41	58.0796241760254	IPI:IPI00215894.1	Gene_Symbol=KNG1 Isoform LMW of Kininogen-1 precursor	9606
19	47.11	47.12	61.6666674613953	IPI:IPI00641737.1	Gene_Symbol=HP Haptoglobin precursor	9606	1.52389848232269	3.08067070042558E-25	1.07127404212952	1.8143413066864	1.598689569905E-39	1.07251560688019	2.07454895973206	4.6242849322719E-44	1.08177173137665
19	0	45.12	62.5360250473022	IPI:IPI00478493.3	Gene_Symbol=HP HP protein	9606
20	46.08	46.08	54.8463344573975	IPI:IPI00847635.1	Gene_Symbol=SERPINA3 Isoform 1 of Alpha-1-antichymotrypsin precursor	9606	1.61708080768585	3.01335799574639E-14	1.11300992965698	2.16392922401428	5.81620588013177E-25	1.11590695381165	2.58573293685913	4.8239342914357E-23	1.15566217899323
20	0	46.08	51.7857134342194	IPI:IPI00550991.3	Gene_Symbol=SERPINA3 Alpha-1-antichymotrypsin precursor	9606
21	45.14	45.14	50.1607716083527	IPI:IPI00019568.1	Gene_Symbol=F2 Prothrombin precursor (Fragment)	9606	0.721840023994446	1.93918253899028E-06	1.13350439071655	1.26899671554565	1.69059585459763E-05	1.10837626457214	0.94459342956543	0.32070329785347	1.12037026882172
22	44.98	44.98	53.1380772590637	IPI:IPI00472610.2	Gene_Symbol=IGHM IGHM protein	9606	1.23725092411041	0.669836044311523	6.37204837799072	0.45552185177803	0.20175439119339	6.08182287216187	0.652479946613312	0.438190877437592	6.77339458465576
23	43.27	43.28	45.3586488962173	IPI:IPI00742696.2	Gene_Symbol=GC vitamin D-binding protein precursor	9606	0.948825240135193	0.371301114559174	1.12383151054382	1.01829671859741	0.759425401687622	1.1252589225769	0.645013153553009	1.05642847358922E-07	1.15494346618652
24	40.29	40.31	35.1262360811234	IPI:IPI00292530.1	Gene_Symbol=ITIH1 Inter-alpha-trypsin inhibitor heavy chain H1 precursor	9606	0.920683443546295	0.0561952218413353	1.08861410617828	1.2224942445755	0.000400064483983442	1.11260402202606	1.01327669620514	0.842535734176636	1.14165639877319
25	35.61	35.61	37.0184242725372	IPI:IPI00828205.1	Gene_Symbol=IGHM IGHM protein	9606	0.385972559452057	0.00422506174072623	1.68341767787933	0.375192493200302	0.00183835369534791	1.57306432723999	0.438598215579987	0.0125827500596642	1.77469170093536
26	35.55	35.73	46.0215061903	IPI:IPI00032179.2	Gene_Symbol=SERPINC1 Antithrombin III variant	9606	0.947895467281342	0.38574743270874	1.13173174858093	1.22644984722137	0.00768973771482706	1.15764176845551	1	1	1.12397861480713
27	34.61	34.7	35.4203939437866	IPI:IPI00022395.1	Gene_Symbol=C9 Complement component C9 precursor	9606	1.46837723255157	4.63728497379634E-07	1.12723398208618	1.47014498710632	2.21303762373282E-05	1.16705024242401	1.3442063331604	0.000153758999658749	1.14802753925323
28	34.13	34.13	45.4545468091965	IPI:IPI00745089.2	Gene_Symbol=A1BG alpha 1B-glycoprotein precursor	9606	0.867920160293579	0.0682563930749893	1.16484010219574	1.15892362594604	0.0973955318331718	1.19145476818085	0.939692437648773	0.432563036680222	1.17059171199799
28	0	34.13	45.4545468091965	IPI:IPI00022895.7	Gene_Symbol=A1BG Alpha-1B-glycoprotein precursor	9606
29	31.34	31.34	34.468936920166	IPI:IPI00879573.1	Gene_Symbol=SERPIND1 Heparin cofactor 2 precursor	9606	1.04981303215027	0.538481056690216	1.17151761054993	1.23884618282318	0.0291242729872465	1.21087372303009	0.979659616947174	0.864178359508514	1.27272498607635
29	0	31.34	32.6375722885132	IPI:IPI00292950.4	Gene_Symbol=SERPIND1 Serpin peptidase inhibitor, clade D (Heparin cofactor), member 1	9606
30	30.19	30.19	27.5715798139572	IPI:IPI00009920.2	Gene_Symbol=C6 Complement component 6 precursor	9606	0.934161126613617	0.357162654399872	1.16049981117249	1.08442199230194	0.245120346546173	1.14993917942047	1.1196414232254	0.0767064541578293	1.13417673110962
31	29.68	29.69	34.390652179718	IPI:IPI00019943.1	Gene_Symbol=AFM Afamin precursor	9606	0.945833623409271	0.291189044713974	1.11093318462372	0.995790362358093	0.929848492145538	1.10098433494568	0.737968802452087	3.78397890017368E-05	1.14211273193359
32	28.83	28.83	36.0000014305115	IPI:IPI00291866.5	Gene_Symbol=SERPING1 Plasma protease C1 inhibitor precursor	9606	1.11303555965424	0.0494923517107964	1.11275351047516	1.60518574714661	2.10817099888239E-10	1.12019371986389	1.28759765625	0.000276805192697793	1.13671600818634
32	0	26.83	37.9373848438263	IPI:IPI00879931.1	Gene_Symbol=SERPING1 cDNA FLJ78023, highly similar to Homo sapiens serine (or cysteine) proteinase inhibitor, clade G (C1inhibitor), member 1, (angioedema, hereditary) (SERPING1), mRNA	9606
33	28.44	28.45	29.7953963279724	IPI:IPI00026314.1	Gene_Symbol=GSN Isoform 1 of Gelsolin precursor	9606	0.672174632549286	3.86370265914593E-05	1.19039487838745	0.647433578968048	7.07878325556521E-06	1.1866899728775	0.683949410915375	0.000309213035507128	1.21524727344513
34	28.22	28.22	39.7820174694061	IPI:IPI00022431.1	Gene_Symbol=AHSG Alpha-2-HS-glycoprotein precursor	9606	0.7061488032341	1.02935439372231E-06	1.13281035423279	0.523321330547333	5.80674709704798E-11	1.16708433628082	0.394096046686172	7.53031387246139E-11	1.25132966041565
35	26.39	26.39	37.2000008821487	IPI:IPI00061977.1	Gene_Symbol=IGHV3OR16-13;IGHA1 IGHA1 protein	9606	1.606574177742	0.0257372595369816	1.50087022781372	1.19586789608002	0.471091985702515	1.68834757804871	1.69266390800476	0.0190962087363005	1.52776324748993
35	0	26.66	44.4889783859253	IPI:IPI00166866.3	Gene_Symbol=IGHV3OR16-13;IGHA1 IGHA1 protein	9606
36	25.63	25.63	31.9148927927017	IPI:IPI00296165.5	Gene_Symbol=C1R;C17orf13;ACYP1 Complement C1r subcomponent precursor	9606	1.1470912694931	0.0722004100680351	1.16284620761871	1.09671545028687	0.315358608961105	1.20606672763824	1.34700548648834	0.000548725423868746	1.16226661205292
37	25.58	25.58	31.5789461135864	IPI:IPI00553177.1	Gene_Symbol=SERPINA1 Isoform 1 of Alpha-1-antitrypsin precursor	9606	1.8932044506073	4.17298244570485E-11	1.12033188343048	1.41141760349274	5.84902154514566E-05	1.15632045269012	1.61494088172913	2.10882717510685E-05	1.20484673976898
38	25.49	25.49	41.8410032987595	IPI:IPI00298971.1	Gene_Symbol=VTN Vitronectin precursor	9606	0.908980369567871	0.0837812572717667	1.11459410190582	0.986496806144714	0.805762112140656	1.11604356765747	1.06047248840332	0.272774875164032	1.11170673370361
39	24.54	24.54	59.9250912666321	IPI:IPI00021841.1	Gene_Symbol=APOA1 Apolipoprotein A-I precursor	9606	0.587396442890167	8.99947224297648E-07	1.16576611995697	0.981564939022064	0.827746510505676	1.19371235370636	0.429059892892838	7.19192954079517E-08	1.22652459144592
40	22.8	22.8	61.4406764507294	IPI:IPI00827488.1	Gene_Symbol=IGKC IGKC protein	9606	0.806301116943359			0.394380450248718			0.533644020557404
41	22.15	22.15	47.6394861936569	IPI:IPI00829626.1	Gene_Symbol=IGL@ IGL@ protein	9606	1.30949127674103	0.696447610855103	7.36694765090942	0.934778451919556	0.884100377559662	3.87153697013855	1.28151118755341	0.701121985912323	6.47620010375977
41	0.09	20.24	49.7854083776474	IPI:IPI00550162.2	Gene_Symbol=IGLV3-25 IGLV3-25 protein	9606
42	22.08	22.08	33.1428557634354	IPI:IPI00022371.1	Gene_Symbol=HRG Histidine-rich glycoprotein precursor	9606	0.620065450668335	1.7582492546353E-06	1.17217886447906	0.611729145050049	1.26834251545915E-07	1.1493057012558	0.612274646759033	8.18671139768412E-07	1.16806948184967
43	21.86	21.86	44.6376800537109	IPI:IPI00298828.3	Gene_Symbol=APOH Beta-2-glycoprotein 1 precursor	9606	0.859845876693726	0.0253872107714415	1.13991212844849	0.942282497882843	0.576659321784973	1.24053502082825	0.800620019435883	0.00343575631268322	1.15312266349792
44	20.56	21.07	23.5891655087471	IPI:IPI00876950.1	Gene_Symbol=ITIH3 Isoform 2 of Inter-alpha-trypsin inhibitor heavy chain H3 precursor	9606	1.18118262290955	0.0639190524816513	1.19356596469879	1.53786849975586	0.00135228189174086	1.27773332595825	1.38020372390747	0.000682825921103358	1.18608069419861
44	0	21.07	23.4831467270851	IPI:IPI00028413.8	Gene_Symbol=ITIH3 Isoform 1 of Inter-alpha-trypsin inhibitor heavy chain H3 precursor	9606
45	20	20	24.5551601052284	IPI:IPI00296608.6	Gene_Symbol=C7 Complement component C7 precursor	9606	1.41749024391174	0.000144561927299947	1.17413794994354	1.26957166194916	0.00727332290261984	1.18324017524719	1.49998581409454	0.00111632538028061	1.2546511888504
46	19.88	19.89	32.8257203102112	IPI:IPI00294395.1	Gene_Symbol=C8B Complement component C8 beta chain precursor	9606	0.993787884712219	0.953056633472443	1.25141215324402	1.0612860918045	0.526675641536713	1.21835100650787	0.709579765796661	0.0177445895969868	1.31294989585876
47	19.37	19.37	33.5616439580917	IPI:IPI00011252.1	Gene_Symbol=C8A Complement component C8 alpha chain precursor	9606	1.01340019702911	0.875531852245331	1.19486284255981	1	1	1.26142990589142	0.950402617454529	0.675335168838501	1.28888809680939
48	19.28	19.28	36.7713004350662	IPI:IPI00022391.1	Gene_Symbol=APCS Serum amyloid P-component precursor	9606	1.05851781368256	0.468873709440231	1.17392551898956	1.64805114269257	1.29858074160438E-06	1.16826581954956	1.46209764480591	4.63579781353474E-05	1.16725611686707
49	19.11	19.12	30.95723092556	IPI:IPI00879231.1	Gene_Symbol=SERPINF2 Alpha-2-antiplasmin precursor	9606	1.0460786819458	0.640163958072662	1.21787428855896	1.1252965927124	0.348186284303665	1.29098641872406	1.05012440681458	0.714775145053864	1.31522178649902
49	0	19.12	30.7070702314377	IPI:IPI00029863.4	Gene_Symbol=SERPINF2 SERPINF2 protein	9606
50	18.53	18.53	31.5369248390198	IPI:IPI00400826.1	Gene_Symbol=CLU clusterin isoform 1	9606	0.843381583690643	0.0491679683327675	1.18489146232605	0.998019218444824	0.984365403652191	1.23327744007111	0.894814074039459	0.209198996424675	1.196364402771
50	0	18.53	32.2939872741699	IPI:IPI00291262.3	Gene_Symbol=CLU Clusterin precursor	9606
50	0	18.53	30.133929848671	IPI:IPI00795633.1	Gene_Symbol=CLU CLU	9606
51	18.26	18.26	26.0174423456192	IPI:IPI00017696.1	Gene_Symbol=C1S Complement C1s subcomponent precursor	9606	1	1	1.34750413894653	0.932452142238617	0.475948333740234	1.22520482540131	1.16120970249176	0.157555878162384	1.23823845386505
51	0	16.26	24.9266862869263	IPI:IPI00749179.2	Gene_Symbol=C1S Uncharacterized protein C1S	9606
52	18.2	18.21	30.1886796951294	IPI:IPI00291867.3	Gene_Symbol=CFI Complement factor I precursor	9606	0.982106447219849	0.865869522094727	1.24393486976624	0.961034774780273	0.636382758617401	1.18686401844025	0.872760534286499	0.132291048765182	1.1975508928299
52	0	16.21	27.9588341712952	IPI:IPI00872555.2	Gene_Symbol=CFI cDNA FLJ76262, highly similar to Homo sapiens I factor (complement) (IF), mRNA	9606
53	17.59	17.59	21.3008135557175	IPI:IPI00019581.1	Gene_Symbol=F12 Coagulation factor XII precursor	9606	0.728561818599701	0.000997251830995083	1.18348729610443	0.698510825634003	0.0172375682741404	1.33229625225067	0.739046692848206	0.000984153244644403	1.17423558235168
54	16.69	16.87	23.4042555093765	IPI:IPI00303963.1	Gene_Symbol=C2 Complement C2 precursor (Fragment)	9606	1.0162273645401	0.891805410385132	1.27684700489044	1.23008048534393	0.0192449670284987	1.18466579914093	0.93014270067215	0.583770990371704	1.31249344348907
55	16.56	16.56	28.7603318691254	IPI:IPI00020996.3	Gene_Symbol=IGFALS Insulin-like growth factor-binding protein complex acid labile chain precursor	9606	0.894249320030212	0.463955581188202	1.37705683708191	1.19834053516388	0.0181412547826767	1.15565657615662	0.911767721176147	0.37285977602005	1.24132823944092
56	16.07	16.07	57.7889442443848	IPI:IPI00844536.2	Gene_Symbol=RBP4 Uncharacterized protein RBP4	9606	0.875474452972412	0.161524832248688	1.20894658565521	1.12181735038757	0.188258588314056	1.19113099575043	1.06400609016418	0.448631912469864	1.18033957481384
56	0	16.07	57.7889442443848	IPI:IPI00480192.1	Gene_Symbol=RBP4 Retinol binding protein 4, plasma	9606
56	0	16.07	50.7462680339813	IPI:IPI00022420.3	Gene_Symbol=RBP4 Plasma retinol-binding protein precursor	9606
57	15.48	15.48	29.1866034269333	IPI:IPI00006114.4	Gene_Symbol=SERPINF1 Pigment epithelium-derived factor precursor	9606	1.0519700050354	0.47568690776825	1.15902042388916	1.26739752292633	0.0648135542869568	1.28841197490692	1.07235753536224	0.404929488897324	1.18971240520477
58	14.12	14.12	30.3482592105865	IPI:IPI00022429.3	Gene_Symbol=ORM1 Alpha-1-acid glycoprotein 1 precursor	9606	2.55783939361572	3.12209194817115E-05	1.41579627990723	2.8805820941925	2.24493669520598E-06	1.36754095554352	1.54333293437958	0.0402774251997471	1.51014280319214
59	13.21	31.35	41.9664263725281	IPI:IPI00399007.5	Gene_Symbol=IGHG2 Putative uncharacterized protein DKFZp686I04196 (Fragment)	9606	0.73583322763443	0.0398273654282093	1.33364677429199	0.426010847091675	0.00349711626768112	1.59610402584076	0.613945007324219	0.00467746425420046	1.32663035392761
59	0.01	29.42	41.5053755044937	IPI:IPI00784807.1	Gene_Symbol=- Putative uncharacterized protein	9606
59	0	29.55	37.23404109478	IPI:IPI00784942.1	Gene_Symbol=- Putative uncharacterized protein DKFZp686E23209	9606
60	12.63	12.65	51.0869562625885	IPI:IPI00855916.1	Gene_Symbol=- Transthyretin	9606	0.919119596481323	0.353828966617584	1.20591807365417	1.10888087749481	0.280565589666367	1.2167546749115	1.03973972797394	0.698456585407257	1.23299884796143
60	0	12.65	61.224490404129	IPI:IPI00022432.1	Gene_Symbol=TTR Transthyretin precursor	9606
61	12.45	12.45	28.4536093473434	IPI:IPI00032220.3	Gene_Symbol=AGT Angiotensinogen precursor	9606	0.724137425422668	0.0290701538324356	1.32945001125336	0.826619744300842	0.101689733564854	1.26304507255554	0.796023726463318	0.132569268345833	1.35851645469666
62	12.26	12.26	17.4603179097176	IPI:IPI00645849.1	Gene_Symbol=ECM1 Extracellular matrix protein 1	9606	1.03267538547516	0.804958701133728	1.40260946750641	0.845834851264954	0.329250276088715	1.52005743980408	0.875144004821777	0.66600775718689	2.21643662452698
62	0	12.05	15.9259259700775	IPI:IPI00003351.2	Gene_Symbol=ECM1 Extracellular matrix protein 1 precursor	9606
63	12.18	12.18	26.2295067310333	IPI:IPI00328609.3	Gene_Symbol=SERPINA4 Kallistatin precursor	9606	0.888619184494019	0.172500312328339	1.19265711307526	0.886129021644592	0.252936065196991	1.24293923377991	0.786014020442963	0.0645680725574493	1.29363322257996
64	11.72	11.72	30.9027791023254	IPI:IPI00163207.1	Gene_Symbol=PGLYRP2 Isoform 1 of N-acetylmuramoyl-L-alanine amidase precursor	9606	0.924923479557037	0.656464636325836	1.46788060665131	0.857108473777771	0.117613330483437	1.22331142425537	0.825158834457397	0.330931127071381	1.52654218673706
64	0	11.71	23.6593052744865	IPI:IPI00394992.1	Gene_Symbol=PGLYRP2 Isoform 2 of N-acetylmuramoyl-L-alanine amidase precursor	9606
65	11.29	11.29	12.4562628567219	IPI:IPI00027235.1	Gene_Symbol=ATRN Isoform 1 of Attractin precursor	9606	0.847868740558624	0.250248193740845	1.35492897033691	1.19773232936859	0.318937599658966	1.47236347198486	0.8620246052742	0.312132328748703	1.36839175224304
65	0	11.29	13.2861629128456	IPI:IPI00162735.3	Gene_Symbol=ATRN Isoform 2 of Attractin precursor	9606
65	0	10.13	11.2915128469467	IPI:IPI00218460.6	Gene_Symbol=ATRN Isoform 3 of Attractin precursor	9606
66	10.95	12.95	19.2771077156067	IPI:IPI00292946.1	Gene_Symbol=SERPINA7 Thyroxine-binding globulin precursor	9606	0.798267662525177	0.268378138542175	1.55775427818298	0.781089901924133	0.185945451259613	1.48949813842773	0.524375021457672	0.00986197497695684	1.54494392871857
67	10.54	10.54	21.5909093618393	IPI:IPI00022426.1	Gene_Symbol=AMBP AMBP protein precursor	9606	0.922968208789825	0.415270268917084	1.22215986251831	1.25039315223694	0.0703555196523666	1.27607321739197	1.04303920269012	0.738994777202606	1.29641330242157
68	10.28	10.28	40.0990098714828	IPI:IPI00011261.2	Gene_Symbol=C8G Complement component C8 gamma chain precursor	9606	0.817795932292938	0.0701838657259941	1.24868631362915	0.877771258354187	0.364841550588608	1.3674304485321	0.874159455299377	0.214828580617905	1.25886535644531
68	0	10.17	39.0243887901306	IPI:IPI00513935.1	Gene_Symbol=C8G Complement component 8, gamma polypeptide	9606
69	10.06	10.06	16.901408135891	IPI:IPI00218732.3	Gene_Symbol=PON1 Serum paraoxonase/arylesterase 1	9606	0.4886175096035	0.178270980715752	3.15721750259399	0.633698880672455	0.0125906765460968	1.37375938892365	0.631660759449005	0.0236067641526461	1.45221996307373
70	10.03	10.06	46.2585031986237	IPI:IPI00654755.3	Gene_Symbol=HBB Hemoglobin subunit beta	9606	1.70499324798584	0.0914610922336578	2.10973405838013	1.25958013534546	0.0741714760661125	1.33195471763611	0.894724786281586	0.602705299854279	2.18540978431702
70	0	8.06	30.8571428060532	IPI:IPI00884107.1	Gene_Symbol=HBB Beta-globin gene from a thalassemia patient	9606
70	0	8.06	48.6486494541168	IPI:IPI00796636.9	Gene_Symbol=HBB Mutant beta globin	9606
71	9.45	9.45	34.5070421695709	IPI:IPI00410714.5	Gene_Symbol=HBA2;HBA1 Hemoglobin subunit alpha	9606	1.70331835746765	0.000873446464538574	1.2961437702179	1.08846664428711	0.463646978139877	1.27855670452118	1.22140944004059	0.0919537842273712	1.26930320262909
71	0	7.45	31.6901415586472	IPI:IPI00853068.1	Gene_Symbol=HBA2;HBA1 Alpha 2 globin variant (Fragment)	9606
72	8.55	8.59	16.4576798677444	IPI:IPI00654888.4	Gene_Symbol=KLKB1 Plasma kallikrein precursor	9606	0.800776839256287	0.0118369683623314	1.16467642784119	0.921206712722778	0.537668824195862	1.35977530479431	0.943069458007813	0.432769298553467	1.18604350090027
73	8.08	41.1	51.2711882591248	IPI:IPI00876888.1	Gene_Symbol=- cDNA FLJ78387	9606	0.963516771793365	0.631745755672455	1.24905920028687	0.672618627548218	0.164154008030891	1.99049341678619	0.784116148948669	0.274343252182007	1.78598308563232
74	8.07	8.07	22.9838714003563	IPI:IPI00004373.1	Gene_Symbol=MBL2 Mannose-binding protein C precursor	9606	1.15502679347992	0.382712423801422	1.44197046756744	1.53385043144226	0.0375628024339676	1.48472237586975	1.70090878009796	0.0281854160130024	1.57697546482086
75	7.92	8.17	62.6086950302124	IPI:IPI00827560.1	Gene_Symbol=- HRV Fab N27-VL (Fragment)	9606	1.37626326084137	9.94931106106378E-05	1.08977246284485	0.713362216949463	0.0325889103114605	1.34823739528656	1.05980110168457	0.381130427122116	1.1622908115387
75	0.02	7.88	69.767439365387	IPI:IPI00030205.3	Gene_Symbol=IGKV3-20 Ig kappa chain V-III region HAH precursor	9606
75	0.02	7.42	62.3853206634521	IPI:IPI00387118.1	Gene_Symbol=- Ig kappa chain V-III region WOL	9606
75	0	12.29	50	IPI:IPI00879329.1	Gene_Symbol=IGKV3-20 Anti-(ED-B) scFV (Fragment)	9606
75	0	7.83	76.7441868782043	IPI:IPI00384576.1	Gene_Symbol=- Ig kappa chain V-III region HIC precursor	9606
75	0	7.37	64.6017670631409	IPI:IPI00827510.1	Gene_Symbol=- HRV Fab 026-VL (Fragment)	9606
75	0	7.37	58.1818163394928	IPI:IPI00827637.1	Gene_Symbol=- K light chain variable region (Fragment)	9606
75	0	7.13	83.4862411022186	IPI:IPI00387115.1	Gene_Symbol=- Ig kappa chain V-III region SIE	9606
76	7.84	7.84	20.1388895511627	IPI:IPI00873445.1	Gene_Symbol=PROS1 80 kDa protein	9606	0.834346771240234	0.223440885543823	1.37225222587585	1.28947257995605	0.0275195240974426	1.24356818199158	1.04579150676727	0.573411643505096	1.19232058525085
76	0	7.84	15.8284023404121	IPI:IPI00294004.1	Gene_Symbol=PROS1 Vitamin K-dependent protein S precursor	9606
77	7.7	14.48	26.800000667572	IPI:IPI00423461.3	Gene_Symbol=IGHA2 Putative uncharacterized protein DKFZp686C02220 (Fragment)	9606	1.17851555347443	0.357115268707275	3.7107846736908	0.58839076757431	0.152292743325233	5.17342233657837	0.796764314174652	0.453948825597763	12.1418256759644
77	0	18.78	33.3333343267441	IPI:IPI00785067.1	Gene_Symbol=IGH@ IGH@ protein	9606
78	7.11	7.12	21.7755436897278	IPI:IPI00021727.1	Gene_Symbol=C4BPA C4b-binding protein alpha chain precursor	9606	1.01731967926025	0.925264418125153	1.48257565498352	1.4819723367691	0.002971809823066	1.25631237030029	1.63434016704559	0.00873879808932543	1.40473973751068
79	6.89	7.06	10.1785711944103	IPI:IPI00746623.2	Gene_Symbol=HABP2 Hyaluronan-binding protein 2 precursor	9606	1.18730413913727	0.418533980846405	1.6221638917923	1.28634881973267	0.140045419335365	1.43686199188232	1.25719344615936	0.360393017530441	1.76071321964264
80	6.8	6.8	9.21985805034637	IPI:IPI00329775.7	Gene_Symbol=CPB2 Isoform 1 of Carboxypeptidase B2 precursor	9606	1.08679330348969	0.671490669250488	2.07116723060608	0.920835018157959	0.824814856052399	4.09716367721558	1.08205080032349	0.558987557888031	1.62954354286194
81	6.45	6.45	22.478386759758	IPI:IPI00022417.4	Gene_Symbol=LRG1 Leucine-rich alpha-2-glycoprotein precursor	9606	2.01825857162476	0.00283175590448081	1.34752261638641	1.77736258506775	0.000532660516910255	1.17053520679474	1.91530334949493	0.0191915649920702	1.60868775844574
82	6.32	6.32	10.8256876468658	IPI:IPI00738433.1	Gene_Symbol=CPN2 similar to Carboxypeptidase N subunit 2 precursor	9606	0.998434245586395	0.996005117893219	2.26089143753052	1.35874557495117	0.00504619022831321	1.16464912891388	1.28744149208069	0.0674448385834694	1.32526838779449
82	0	6.32	9.35779809951782	IPI:IPI00479116.1	Gene_Symbol=CPN2 Carboxypeptidase N subunit 2 precursor	9606
83	6.27	6.57	18.6234816908836	IPI:IPI00011694.1	Gene_Symbol=PRSS1 Trypsin-1 precursor	9606	0.782942235469818	0.182374075055122	1.68924164772034	0.924278557300568	0.696658909320831	2.12253141403198	0.990043818950653	0.906942069530487	1.38506209850311
84	6.19	15.99	40.1709407567978	IPI:IPI00719373.1	Gene_Symbol=IGL@ IGL@ protein	9606	1.43256306648254	0.0444407388567925	1.41583979129791	0.758494138717651	0.0610463134944439	1.34079730510712	1.22762954235077	0.130163088440895	1.32697761058807
85	6.19	6.19	10.3571429848671	IPI:IPI00299503.2	Gene_Symbol=GPLD1 Isoform 1 of Phosphatidylinositol-glycan-specific phospholipase D precursor	9606	0.641032814979553	0.33999639749527	2.85756659507751	1.09656417369843	0.451628148555756	1.32349061965942	0.850384056568146	0.588702976703644	2.00266551971436
86	6.09	6.1	8.89370962977409	IPI:IPI00296176.2	Gene_Symbol=F9 Coagulation factor IX precursor	9606	0.84572970867157	0.39433827996254	1.62876999378204	1.09547126293182	0.698585987091064	1.83694672584534	1.38534116744995	0.0463410429656506	1.37159430980682
87	6.03	9.71	24.8858451843262	IPI:IPI00872573.1	Gene_Symbol=C1RL 48 kDa protein	9606	0.682031095027924	0.21108078956604	2.15570783615112	0.853140711784363	0.557164072990417	2.15402436256409	1.01660966873169	0.868910074234009	1.33890783786774
87	0	9.71	24.8858451843262	IPI:IPI00795055.1	Gene_Symbol=C1RL CDNA FLJ14022 fis, clone HEMBA1003538, weakly similar to COMPLEMENT C1R COMPONENT	9606
87	0	9.71	22.3819300532341	IPI:IPI00009793.3	Gene_Symbol=C1RL Complement C1r-like protein	9606
88	6	6.22	27.8523504734039	IPI:IPI00166729.4	Gene_Symbol=AZGP1 alpha-2-glycoprotein 1, zinc	9606	0.737690448760986	0.415425568819046	2.79272150993347	1.07982361316681	0.815916895866394	2.61726307868958	1.34666657447815	0.348857879638672	2.35151982307434
88	0.02	4.24	33.8095247745514	IPI:IPI00871596.1	Gene_Symbol=AZGP1 Uncharacterized protein AZGP1 (Fragment)	9606
89	6	6.08	18.8481673598289	IPI:IPI00743766.2	Gene_Symbol=FETUB Fetuin-B precursor	9606	0.692241966724396	0.0229325201362371	1.33885216712952	0.750116467475891	0.107751592993736	1.45908319950104	0.630367398262024	0.0101814400404692	1.34388768672943
89	0	6.08	15.3623193502426	IPI:IPI00552199.3	Gene_Symbol=FETUB GUGU beta form	9606
89	0	4.08	13.5646685957909	IPI:IPI00553061.1	Gene_Symbol=FETUB GUGU gamma form	9606
90	6	6	19.6428567171097	IPI:IPI00022389.1	Gene_Symbol=CRP Isoform 1 of C-reactive protein precursor	9606	2.08602333068848	0.0465063452720642	2.04778838157654	2.11294102668762	0.0344126522541046	1.93212652206421	3.49380373954773	0.0260169189423323	2.73500728607178
90	0	4	21.5686276555061	IPI:IPI00642842.1	Gene_Symbol=CRP C-reactive protein, pentraxin-related	9606
90	0	4	24.1758242249489	IPI:IPI00218876.3	Gene_Symbol=CRP Isoform 2 of C-reactive protein precursor	9606
91	6	6	18.4426233172417	IPI:IPI00020019.1	Gene_Symbol=ADIPOQ Adiponectin precursor	9606	0.672680914402008	0.392845630645752	3.15920615196228	1.24105966091156	0.448359370231628	2.04217147827148	1.30316829681396	0.282812923192978	1.80923080444336
92	5.95	6.3	9.53397378325462	IPI:IPI00788786.1	Gene_Symbol=VWF 309 kDa protein	9606	1.41386604309082	0.0400229729712009	1.38137197494507	1.15075290203094	0.569467127323151	1.81000149250031	1.56674671173096	0.111187882721424	1.81751382350922
92	0	6.3	9.13615375757217	IPI:IPI00023014.1	Gene_Symbol=VWF von Willebrand factor precursor	9606
93	5.82	5.82	21.6450214385986	IPI:IPI00643948.2	Gene_Symbol=C1QB Complement component 1, q subcomponent, B chain	9606	0.907662630081177	0.253518730401993	1.20651412010193	0.787337779998779	0.115695357322693	1.37481188774109	1.11746871471405	0.306316763162613	1.27518451213837
93	0	5.82	19.7628453373909	IPI:IPI00477992.1	Gene_Symbol=C1QB complement component 1, q subcomponent, B chain precursor	9606
94	5.76	47.39	47.88918197155	IPI:IPI00878609.1	Gene_Symbol=ITIH4 Protein	9606	1.08459508419037	0.332586616277695	1.2026526927948	1.24813795089722	0.151557922363281	1.38501501083374	1.2427351474762	0.193201705813408	1.42910170555115
94	0	35.39	48.2919245958328	IPI:IPI00878152.1	Gene_Symbol=ITIH4 71 kDa protein	9606
95	5.53	5.53	11.2375542521477	IPI:IPI00296534.1	Gene_Symbol=FBLN1 Isoform D of Fibulin-1 precursor	9606	0.883016228675842	0.423246115446091	1.53423690795898	0.872339189052582	0.496080845594406	1.75514352321625	0.984507024288177	0.962184011936188	2.62547421455383
96	5	5.01	21.3017746806145	IPI:IPI00020986.2	Gene_Symbol=LUM Lumican precursor	9606	1.03004276752472	0.775402545928955	1.28747606277466	0.588717341423035	0.012723745778203	1.4321141242981	0.629417598247528	0.119992822408676	1.8881219625473
97	4.93	4.95	15.6829684972763	IPI:IPI00009865.2	Gene_Symbol=KRT10 Keratin, type I cytoskeletal 10	9606	0.568048000335693	0.0104749510064721	1.4128315448761	0.429345339536667	0.0795659124851227	2.72905564308167	0.933579444885254	0.582861065864563	1.37680494785309
98	4.85	19.17	47.4903464317322	IPI:IPI00844156.2	Gene_Symbol=SERPINC1 SERPINC1 protein	9606	0.841976761817932	0.0360436402261257	1.17330086231232	1.12927091121674	0.186037644743919	1.2026481628418	0.951873958110809	0.608534455299377	1.21716392040253
99	4.85	5.19	20.6521734595299	IPI:IPI00220327.3	Gene_Symbol=KRT1 Keratin, type II cytoskeletal 1	9606	0.653375446796417	0.216058522462845	6.74742317199707	0.222234830260277	0.0290540941059589	2.39349222183228	0.748510718345642	0.465117186307907	27.0527973175049
100	4.8	9.05	30.84577023983	IPI:IPI00020091.1	Gene_Symbol=ORM2 Alpha-1-acid glycoprotein 2 precursor	9606	2.10422515869141	0.0129019198939204	1.44365298748016	2.19778800010681	0.00608070893213153	1.30399942398071	1.20491969585419	0.165363371372223	1.45398557186127
101	4.77	4.77	22.2772270441055	IPI:IPI00009028.1	Gene_Symbol=CLEC3B Tetranectin precursor	9606	0.648283541202545	0.0119572291150689	1.31686949729919	0.498734831809998	0.00896694883704185	1.50158202648163	0.436808615922928	0.0015003380831331	1.34586048126221
101	0	4	20.833332836628	IPI:IPI00791350.1	Gene_Symbol=CLEC3B 11 kDa protein	9606
101	0	2.77	23.1250002980232	IPI:IPI00792115.1	Gene_Symbol=CLEC3B Putative uncharacterized protein DKFZp686H17246	9606
102	4.65	4.65	17.8278684616089	IPI:IPI00019576.1	Gene_Symbol=F10 Coagulation factor X precursor	9606	0.771453440189362	0.0667582675814629	1.33390688896179	1.0126621723175	0.91827005147934	1.3767683506012	0.978729546070099	0.818276882171631	1.27543127536774
103	4.43	19.84	50.2127647399902	IPI:IPI00555945.1	Gene_Symbol=IGL@ IGL@ protein	9606	1.06191563606262	0.820142030715942	1.90519261360168	0.507702708244324	0.0524400323629379	1.99065113067627	0.92004668712616	0.692575335502625	1.66739809513092
103	0.13	2.94	33.9449554681778	IPI:IPI00385254.1	Gene_Symbol=- Ig lambda chain V-I region WAH	9606
103	0	2.85	34.2592597007751	IPI:IPI00827522.1	Gene_Symbol=IGLV1-44 Anti-streptococcal/anti-myosin immunoglobulin lambda light chain variable region (Fragment)	9606
103	0	2.43	31.3559323549271	IPI:IPI00788824.2	Gene_Symbol=IGLV1-44 Light chain Fab	9606
104	4.34	5.06	16.8745413422585	IPI:IPI00655927.1	Gene_Symbol=PRG4 Isoform B of Proteoglycan-4 precursor	9606	0.892307817935944	0.416656136512756	1.41838765144348	1.06154382228851	0.701540648937225	1.49560153484344	1.05630791187286	0.806345403194427	1.78724658489227
104	0	5.06	16.3817659020424	IPI:IPI00024825.2	Gene_Symbol=PRG4 Isoform A of Proteoglycan-4 precursor	9606
104	0	5.06	16.7202576994896	IPI:IPI00656111.1	Gene_Symbol=PRG4 Isoform E of Proteoglycan-4 precursor	9606
104	0	5.04	16.3850113749504	IPI:IPI00656092.1	Gene_Symbol=PRG4 Isoform F of Proteoglycan-4 precursor	9606
104	0	5.04	17.0099154114723	IPI:IPI00655976.1	Gene_Symbol=PRG4 Isoform C of Proteoglycan-4 precursor	9606
104	0	5.04	17.5590544939041	IPI:IPI00655676.1	Gene_Symbol=PRG4 Isoform D of Proteoglycan-4 precursor	9606
105	4.3	4.3	15.9999996423721	IPI:IPI00021854.1	Gene_Symbol=APOA2 Apolipoprotein A-II precursor	9606	0.77075058221817	0.182229146361351	1.56577444076538	1.06173968315125	0.673716366291046	1.44301617145538	0.826680898666382	0.651281535625458	2.9546594619751
106	4.07	4.96	6.92446008324623	IPI:IPI00478809.3	Gene_Symbol=F5 Coagulation factor V precursor	9606	1.0180971622467	0.989225745201111	703527.4375	0.749659419059753	0.700163900852203	1325.85229492188	0.979081094264984	0.89334100484848	4.89526271820068
106	0	4.92	6.4154326915741	IPI:IPI00022937.4	Gene_Symbol=F5 Coagulation factor V	9606
107	4.04	26.83	19.0851733088493	IPI:IPI00748437.2	Gene_Symbol=PZP Uncharacterized protein PZP	9606	0.432555079460144	0.0864368081092834	2.88533544540405	0.344235390424728	0.00289725814945996	1.45805990695953	0.310314625501633	0.00786958448588848	1.7959862947464
107	0	26.83	16.3292840123177	IPI:IPI00025426.2	Gene_Symbol=PZP Pregnancy zone protein precursor	9606
108	4.01	4.01	29.4117659330368	IPI:IPI00854743.1	Gene_Symbol=- Uncharacterized protein ENSP00000375034	9606	1.46016621589661	0.0954021215438843	1.72074329853058	0.811624944210052	0.387152999639511	2.26787161827087	1.01294028759003	0.936432898044586	1.8481388092041
109	4	47.42	66.6666686534882	IPI:IPI00304273.2	Gene_Symbol=APOA4 Apolipoprotein A-IV precursor	9606	0.568800568580627	0.0003572064160835	1.26876950263977	0.979430079460144	0.887045502662659	1.37411201000214	0.38604798913002	6.14074224358774E-06	1.27921307086945
110	4	4.37	23.6842110753059	IPI:IPI00387120.1	Gene_Symbol=- Ig kappa chain V-IV region Len	9606	1.14429008960724	0.415730983018875	1.57670855522156	0.679211735725403	0.0376143455505371	1.41199898719788	0.755935907363892	0.130164980888367	1.53722274303436
110	0	4.28	20.149253308773	IPI:IPI00386133.1	Gene_Symbol=- Ig kappa chain V-IV region B17 precursor	9606
110	0	4.03	15.0375932455063	IPI:IPI00386132.1	Gene_Symbol=- Ig kappa chain V-IV region JI precursor	9606
110	0	4	8.33333358168602	IPI:IPI00026197.7	Gene_Symbol=IGKV4-1 Similar to Ig kappa chain V-IV region precursor	9606
110	0	2	6.92307725548744	IPI:IPI00385143.1	Gene_Symbol=- Microfibrillar protein 2 (Fragment)	9606
111	4	4	20.1044380664825	IPI:IPI00852826.2	Gene_Symbol=APOL1 42 kDa protein	9606	0.750479519367218	0.0634015649557114	1.4396938085556	1.09650611877441	0.0822003185749054	1.16415095329285	0.848759174346924	0.365760743618011	3.85298037528992
111	0	4	15.5778899788857	IPI:IPI00514475.4	Gene_Symbol=APOL1 Isoform 1 of Apolipoprotein-L1 precursor	9606
111	0	4	14.9758458137512	IPI:IPI00186903.3	Gene_Symbol=APOL1 Isoform 2 of Apolipoprotein-L1 precursor	9606
112	4	4	31.4049601554871	IPI:IPI00884433.1	Gene_Symbol=- 13 kDa protein	9606	0.881518840789795	0.514162659645081	5.34022426605225	0.524425506591797	0.0559828020632267	2.06071019172668	0.639478862285614	0.106662228703499	2.61380529403687
112	0	19.73	54.8117160797119	IPI:IPI00550731.2	Gene_Symbol=- Putative uncharacterized protein	9606
112	0	19.73	55.8333337306976	IPI:IPI00419424.3	Gene_Symbol=IGKV1-5 IGKV1-5 protein	9606
112	0	19.27	53.9748966693878	IPI:IPI00440577.3	Gene_Symbol=IGKV2-24 IGKV2-24 protein	9606
112	0	19.14	50.2283096313477	IPI:IPI00430808.2	Gene_Symbol=IGKC Immunoblobulin light chain (Fragment)	9606
112	0	17.39	49.3723839521408	IPI:IPI00854806.1	Gene_Symbol=IGKV1-5 IGKV1-5 protein	9606
112	0	4	16.5289252996445	IPI:IPI00829600.1	Gene_Symbol=- Uncharacterized protein ENSP00000374803	9606
112	0	4	16.5289252996445	IPI:IPI00743194.2	Gene_Symbol=- Kappa light chain variable region (Fragment)	9606
112	0	2.62	28.8135588169098	IPI:IPI00827829.1	Gene_Symbol=- HRV Fab N8-VL (Fragment)	9606
112	0	2.62	30.0884962081909	IPI:IPI00827773.1	Gene_Symbol=- Cold agglutinin FS-1 L-chain (Fragment)	9606
112	0	2.36	22.1238940954208	IPI:IPI00736885.1	Gene_Symbol=LOC440786 Ig kappa chain V-II region TEW	9606
112	0	2.3	34.2105269432068	IPI:IPI00384397.1	Gene_Symbol=- Myosin-reactive immunoglobulin light chain variable region (Fragment)	9606
112	0	2.27	29.0598303079605	IPI:IPI00743389.1	Gene_Symbol=IGKV1-5 Ig kappa chain V-II region GM607 precursor (Fragment)	9606
112	0	2.26	17.3913046717644	IPI:IPI00387107.3	Gene_Symbol=IGKV2-40 Ig kappa chain V-II region Cum	9606
112	0	2.13	20.833332836628	IPI:IPI00829827.1	Gene_Symbol=- Uncharacterized protein ENSP00000374804	9606
112	0	2.02	22.3140493035316	IPI:IPI00829663.1	Gene_Symbol=- Uncharacterized protein ENSP00000374801	9606
112	0	2	18.1818187236786	IPI:IPI00829947.1	Gene_Symbol=- 13 kDa protein	9606
112	0	2	12.0370373129845	IPI:IPI00854709.1	Gene_Symbol=- Uncharacterized protein ENSP00000374799 (Fragment)	9606
112	0	2	12.2641511261463	IPI:IPI00387111.5	Gene_Symbol=- Uncharacterized protein ENSP00000333154	9606
113	4	4	13.8775512576103	IPI:IPI00022394.2	Gene_Symbol=C1QC Complement C1q subcomponent subunit C precursor	9606	1.22984600067139	0.18225023150444	1.38629221916199	1.12643909454346	0.546023786067963	1.54579222202301	1.07282149791718	0.701511800289154	1.50373542308807
114	3.7	6.23	41.8032795190811	IPI:IPI00783023.1	Gene_Symbol=- Immunglobulin heavy chain variable region (Fragment)	9606	0.819538354873657			0.842511236667633			1.08030784130096
114	0.03	36.76	46.0416674613953	IPI:IPI00423463.1	Gene_Symbol=IGHG1 Putative uncharacterized protein DKFZp686O01196	9606
114	0.02	4.27	33.3333343267441	IPI:IPI00783471.1	Gene_Symbol=- Immunglobulin heavy chain variable region (Fragment)	9606
114	0	41.28	49.6842116117477	IPI:IPI00784842.1	Gene_Symbol=IGHV4-31 Putative uncharacterized protein DKFZp686G11190	9606
114	0	37.78	44.8421061038971	IPI:IPI00784817.1	Gene_Symbol=IGHV4-31 Anti-RhD monoclonal T125 gamma1 heavy chain precursor	9606
114	0	33.99	35.88907122612	IPI:IPI00477090.6	Gene_Symbol=IGHM IGHM protein	9606
114	0	26.72	38.9210015535355	IPI:IPI00423462.5	Gene_Symbol=IGHV3OR16-13;IGHA1 Putative uncharacterized protein DKFZp686K18196 (Fragment)	9606
114	0	6	51.2396693229675	IPI:IPI00783451.1	Gene_Symbol=- Immunglobulin heavy chain variable region (Fragment)	9606
114	0	4.91	38.400000333786	IPI:IPI00884022.1	Gene_Symbol=- Similar to Immunglobulin heavy chain variable region	9606
114	0	4.86	37.6068383455276	IPI:IPI00829976.1	Gene_Symbol=- 13 kDa protein	9606
114	0	4.86	34.9206358194351	IPI:IPI00829806.1	Gene_Symbol=SCFV Immunglobulin heavy chain variable region (Fragment)	9606
114	0	4.86	37.6068383455276	IPI:IPI00829747.1	Gene_Symbol=- Similar to Immunglobulin heavy chain variable region	9606
114	0	4.86	29.1390717029572	IPI:IPI00827960.1	Gene_Symbol=- Immunglobulin heavy chain precursor (Fragment)	9606
114	0	4.53	32.231405377388	IPI:IPI00736507.2	Gene_Symbol=IGHV3-30 Immunglobulin heavy chain variable region (Fragment)	9606
114	0	4.53	25.806450843811	IPI:IPI00784513.1	Gene_Symbol=- Immunglobulin heavy chain variable region (Fragment)	9606
114	0	3.13	18.8524588942528	IPI:IPI00384400.1	Gene_Symbol=- Myosin-reactive immunoglobulin heavy chain variable region (Fragment)	9606
114	0	2.86	32.5396835803986	IPI:IPI00382489.1	Gene_Symbol=- Ig heavy chain V-III region KOL	9606
114	0	2.82	35.4838699102402	IPI:IPI00884080.1	Gene_Symbol=- Similar to Immunglobulin heavy chain variable region	9606
114	0	2.66	19.6581199765205	IPI:IPI00827846.1	Gene_Symbol=- Anti-mucin1 heavy chain variable region (Fragment)	9606
114	0	2.53	23.5294118523598	IPI:IPI00783909.1	Gene_Symbol=- Immunglobulin heavy chain variable region (Fragment)	9606
114	0	2.53	22.4000006914139	IPI:IPI00783244.1	Gene_Symbol=IGHV3-30 Immunglobulin heavy chain variable region (Fragment)	9606
114	0	2.53	23.7288132309914	IPI:IPI00748665.3	Gene_Symbol=IGHV3-30 Immunglobulin heavy chain variable region (Fragment)	9606
114	0	2.53	24.1379305720329	IPI:IPI00413194.1	Gene_Symbol=- Myosin-reactive immunoglobulin heavy chain variable region (Fragment)	9606
114	0	2.53	17.3553720116615	IPI:IPI00783818.1	Gene_Symbol=- Immunglobulin heavy chain variable region (Fragment)	9606
114	0	2.49	17.3553720116615	IPI:IPI00783116.1	Gene_Symbol=- Immunglobulin heavy chain variable region (Fragment)	9606
114	0	2.43	24.5901644229889	IPI:IPI00783393.1	Gene_Symbol=- Immunglobulin heavy chain variable region (Fragment)	9606
114	0	1.7	33.8842988014221	IPI:IPI00828156.1	Gene_Symbol=- NANUC-1 heavy chain (Fragment)	9606
114	0	1.7	8.27067643404007	IPI:IPI00828191.1	Gene_Symbol=- NANUC-2 heavy chain (Fragment)	9606
115	3.52	22.67	48.600509762764	IPI:IPI00830132.1	Gene_Symbol=IGHG4 Uncharacterized protein IGHG4 (Fragment)	9606	0.281530737876892	0.101695671677589	6.59517669677734	0.261195123195648	0.172954276204109	16.0606384277344	0.247006773948669	0.0787661150097847	6.02930116653442
115	0	22.67	47.7064222097397	IPI:IPI00829814.1	Gene_Symbol=IGHG4 Ig gamma-4 chain C region	9606
115	0	22.67	32.9809725284576	IPI:IPI00550640.2	Gene_Symbol=IGHG4 IGHG4 protein	9606
115	0	20.83	35.7142865657806	IPI:IPI00784998.1	Gene_Symbol=- Putative uncharacterized protein DKFZp686M24218	9606
116	3.3	6.98	21.8106999993324	IPI:IPI00218949.1	Gene_Symbol=CFHR2 Isoform Short of Complement factor H-related protein 2 precursor	9606	1.23471713066101	0.053986020386219	1.24131655693054	1.43490219116211	0.057067334651947	1.45795965194702	1.32570791244507	0.0375836417078972	1.29438996315002
116	0.04	6.98	19.6296289563179	IPI:IPI00006154.1	Gene_Symbol=CFHR2 Isoform Long of Complement factor H-related protein 2 precursor	9606
116	0.04	11.14	24.5454549789429	IPI:IPI00011264.1	Gene_Symbol=CFHR1 Complement factor H-related protein 1 precursor	9606
116	0.04	9.14	19.3939387798309	IPI:IPI00167093.4	Gene_Symbol=CFHR1 complement factor H-related 1	9606
116	0.04	7.73	19.9261993169785	IPI:IPI00883722.1	Gene_Symbol=CFHR1 FHR-1; complement Factor H-related protein 1	9606
117	3.1	3.1	23.0769231915474	IPI:IPI00844400.1	Gene_Symbol=C1QA 23 kDa protein	9606	1.24646246433258	0.0784598365426064	1.289799451828	1.3907835483551	0.0019294626545161	1.16637706756592	1.52082109451294	0.00637296587228775	1.28448009490967
117	0	3.1	20.8163261413574	IPI:IPI00022392.1	Gene_Symbol=C1QA Complement C1q subcomponent subunit A precursor	9606
118	3.07	5.76	37.0689660310745	IPI:IPI00549330.4	Gene_Symbol=IGKV3D-15 Myosin-reactive immunoglobulin light chain variable region	9606	1.67311406135559			0.705310523509979			1.20862507820129
118	0	5.73	36.6972476243973	IPI:IPI00387119.1	Gene_Symbol=- Ig kappa chain V-III region POM	9606
118	0	5.73	26.3565897941589	IPI:IPI00385253.1	Gene_Symbol=- Ig kappa chain V-III region CLL precursor	9606
118	0	5.7	17.0542642474175	IPI:IPI00024138.4	Gene_Symbol=- Uncharacterized protein ENSP00000374816	9606
118	0	4.59	38.7931048870087	IPI:IPI00784430.3	Gene_Symbol=IGKV3D-11 Similar to Ig kappa chain V-III region VG precursor	9606
118	0	4.03	19.2660555243492	IPI:IPI00384401.1	Gene_Symbol=- Myosin-reactive immunoglobulin kappa chain variable region (Fragment)	9606
118	0	2.93	30.5084735155106	IPI:IPI00816799.1	Gene_Symbol=- Rheumatoid factor D5 light chain (Fragment)	9606
119	3.01	3.73	7.60989785194397	IPI:IPI00759754.1	Gene_Symbol=TTN Isoform 1 of Titin	9606	1.05738258361816	0.612565994262695	1.26570641994476	0.870567440986633	0.735881388187408	2.39843249320984	1.13809418678284	0.266515105962753	1.2736269235611
119	0	3.73	7.58252590894699	IPI:IPI00759542.1	Gene_Symbol=TTN Isoform 8 of Titin	9606
119	0	3.73	7.59530588984489	IPI:IPI00023283.3	Gene_Symbol=TTN Isoform 2 of Titin	9606
119	0	3.73	7.71084353327751	IPI:IPI00179357.2	Gene_Symbol=TTN Isoform 7 of Titin	9606
119	0	3.73	7.72821083664894	IPI:IPI00749039.2	Gene_Symbol=TTN titin isoform N2-A	9606
119	0	3.73	7.66930803656578	IPI:IPI00759637.1	Gene_Symbol=TTN Isoform 4 of Titin	9606
119	0	3.7	7.62917920947075	IPI:IPI00759613.1	Gene_Symbol=TTN Isoform 5 of Titin	9606
119	0	3.03	7.9947255551815	IPI:IPI00412307.8	Gene_Symbol=TTN 2268 kDa protein	9606
119	0	2.81	8.12744274735451	IPI:IPI00375499.2	Gene_Symbol=TTN titin isoform novex-2	9606
119	0	2.81	8.04776176810265	IPI:IPI00375498.2	Gene_Symbol=TTN titin isoform novex-1	9606
119	0	2.8	8.01827237010002	IPI:IPI00455173.4	Gene_Symbol=TTN Isoform 3 of Titin	9606
120	2.99	2.99	5.90194277465343	IPI:IPI00242956.4	Gene_Symbol=FCGBP IgGFc-binding protein precursor	9606	1.21765685081482	0.738713562488556	314.27685546875	0.981304228305817	0.937630414962769	11.4709806442261	0.910103619098663	0.662796437740326	7.72319459915161
120	0	2.99	4.78827357292175	IPI:IPI00788189.1	Gene_Symbol=FCGBP similar to Fc fragment of IgG binding protein	9606
121	2.92	2.93	15.8908501267433	IPI:IPI00019359.3	Gene_Symbol=KRT9 Keratin, type I cytoskeletal 9	9606	1.10007131099701	0.887933671474457	909.469116210938	0.338134825229645	0.0815727710723877	5.90065145492554	1.72972214221954	0.53174239397049	2194.61962890625
122	2.92	2.93	14.2561987042427	IPI:IPI00007199.4	Gene_Symbol=SERPINA10 Protein Z-dependent protease inhibitor precursor	9606	1.29283833503723	0.326653659343719	2.35857963562012	1.12098455429077	0.796510279178619	5.32256650924683	1.04265213012695	0.854852676391602	2.37807059288025
123	2.84	4.52	44.8275864124298	IPI:IPI00829956.1	Gene_Symbol=- Rheumatoid factor C6 light chain (Fragment)	9606	1.74154818058014			0.79259330034256			0.800373077392578
123	0	4.24	33.8983058929443	IPI:IPI00829912.1	Gene_Symbol=IGKV1-5 Ig kappa chain V-I region HK102 precursor	9606
123	0	4.12	32.4074059724808	IPI:IPI00387026.1	Gene_Symbol=- Ig kappa chain V-I region EU	9606
123	0	3.4	40.1709407567978	IPI:IPI00830035.1	Gene_Symbol=- Similar to Anti-streptococcal/anti-myosin immunoglobulin kappa light chain variable region	9606
124	2.82	2.82	14.2857149243355	IPI:IPI00007221.1	Gene_Symbol=SERPINA5 Plasma serine protease inhibitor precursor	9606	0.508507370948792	0.186933040618896	13.439920425415	0.80305427312851	0.678680181503296	155.159378051758	0.562888324260712	0.145400062203407	5.45920896530151
125	2.7	2.73	18.9956337213516	IPI:IPI00010295.1	Gene_Symbol=CPN1 Carboxypeptidase N catalytic chain precursor	9606	1.00086200237274	0.995211184024811	1.45463454723358	1.24143433570862	0.151233270764351	1.40348947048187	1.16343986988068	0.233311668038368	1.34925973415375
126	2.66	21.49	61.0169470310211	IPI:IPI00472961.2	Gene_Symbol=IGKC IGKC protein	9606	1.33674120903015			0.627543449401855			1.17988181114197
126	0.02	2.65	27.7777791023254	IPI:IPI00387022.1	Gene_Symbol=- Ig kappa chain V-I region AG	9606
126	0	22.54	60.1694941520691	IPI:IPI00784661.1	Gene_Symbol=- Putative uncharacterized protein	9606
126	0	19.14	45.9183663129807	IPI:IPI00807459.1	Gene_Symbol=IGKC IGKC protein	9606
126	0	5.45	42.5925940275192	IPI:IPI00398220.1	Gene_Symbol=- Myosin-reactive immunoglobulin light chain variable region (Fragment)	9606
126	0	5.41	34.7457617521286	IPI:IPI00829804.1	Gene_Symbol=- 13 kDa protein	9606
126	0	5.41	38.3177578449249	IPI:IPI00384398.1	Gene_Symbol=- Myosin-reactive immunoglobulin light chain variable region (Fragment)	9606
126	0	4.34	37.9629641771317	IPI:IPI00829980.2	Gene_Symbol=- Myosin-reactive immunoglobulin light chain variable region (Fragment)	9606
126	0	3.98	34.7457617521286	IPI:IPI00854582.1	Gene_Symbol=- Uncharacterized protein ENSP00000374793	9606
126	0	3.64	36.1111104488373	IPI:IPI00003469.1	Gene_Symbol=- Ig kappa chain V-I region WEA	9606
126	0	3.45	26.8518507480621	IPI:IPI00385614.1	Gene_Symbol=- Ig kappa chain V-I region WAT	9606
126	0	3.43	26.8518507480621	IPI:IPI00387094.1	Gene_Symbol=- Ig kappa chain V-I region Hau	9606
126	0	3.41	30.5084735155106	IPI:IPI00830122.1	Gene_Symbol=- A30	9606
126	0	3.41	30.5084735155106	IPI:IPI00829699.1	Gene_Symbol=- V(k)3 sequence of NG9 gene from fetal liver DNA precursor	9606
126	0	3.41	30.7692319154739	IPI:IPI00743963.1	Gene_Symbol=IGKC Ig kappa chain V-I region HK101 precursor (Fragment)	9606
126	0	3.4	36.4341080188751	IPI:IPI00024134.1	Gene_Symbol=IGKC Ig kappa chain V-I region Walker precursor	9606
126	0	3.4	18.604651093483	IPI:IPI00385556.1	Gene_Symbol=- Ig kappa chain V-I region Daudi precursor	9606
126	0	2.29	27.7777791023254	IPI:IPI00827485.1	Gene_Symbol=- BRE (Fragment)	9606
126	0	2.26	23.1481477618217	IPI:IPI00387099.1	Gene_Symbol=- Ig kappa chain V-I region Rei	9606
126	0	2.05	35.1851850748062	IPI:IPI00387027.1	Gene_Symbol=- Ig kappa chain V-I region Gal	9606
126	0	2	23.1481477618217	IPI:IPI00387101.1	Gene_Symbol=- Ig kappa chain V-I region Scw	9606
126	0	2	19.8275864124298	IPI:IPI00382577.1	Gene_Symbol=- Kappa 1 light chain variable region (Fragment)	9606
126	0	2	16.666667163372	IPI:IPI00387100.1	Gene_Symbol=- Ig kappa chain V-I region Roy	9606
126	0	2	15.2542367577553	IPI:IPI00003111.6	Gene_Symbol=LOC652694 Ig kappa chain V-I region AU	9606
127	2.3	2.3	19.8275864124298	IPI:IPI00786926.1	Gene_Symbol=IGHV1-69 Myosin-reactive immunoglobulin heavy chain variable region (Fragment)	9606	2.09949946403503	0.172752648591995	13.7628345489502	1.0660651922226	0.763133764266968	8.02809715270996	1.27763390541077	0.0743485912680626	1.44084441661835
127	0	5.9	37.6068383455276	IPI:IPI00009792.1	Gene_Symbol=IGHV1OR15-1 Ig heavy chain V-I region V35 precursor	9606
128	2.29	2.31	10.4536488652229	IPI:IPI00064667.4	Gene_Symbol=CNDP1 Beta-Ala-His dipeptidase precursor	9606	0.787675559520721	0.222188517451286	1.79820454120636	0.686718046665192	0.108764693140984	1.78949630260468	0.588631749153137	0.0509188547730446	1.70785236358643
128	0	2	12.2950822114944	IPI:IPI00642045.1	Gene_Symbol=CNDP1 14 kDa protein	9606
129	2.25	2.31	21.885521709919	IPI:IPI00556155.2	Gene_Symbol=IGFBP3 insulin-like growth factor binding protein 3 isoform a precursor	9606	0.694334506988525	0.510590553283691	7.22688055038452	0.984469413757324	0.985312938690186	25.5927829742432	0.627583146095276	0.203951641917229	2.93802261352539
129	0	2.31	22.3367691040039	IPI:IPI00018305.4	Gene_Symbol=IGFBP3 Insulin-like growth factor-binding protein 3 precursor	9606
129	0	2.31	18.9516127109528	IPI:IPI00855835.1	Gene_Symbol=- Insulin-like growth factor binding protein 3 isoform b	9606
130	2.25	2.25	19.3979933857918	IPI:IPI00293925.2	Gene_Symbol=FCN3 Isoform 1 of Ficolin-3 precursor	9606	0.888675689697266	0.845975697040558	10.0108394622803	1.13926148414612	0.485204190015793	1.93605256080627	0.990448653697968	0.982026219367981	5.07510328292847
130	0	2.25	16.3194447755814	IPI:IPI00419744.4	Gene_Symbol=FCN3 Isoform 2 of Ficolin-3 precursor	9606
131	2.19	2.19	5.19125685095787	IPI:IPI00884176.1	Gene_Symbol=F13A1 coagulation factor XIII A1 subunit precursor	9606	1.04904234409332	0.868667304515839	2.3318202495575	1.09687256813049	0.740640461444855	2.24881744384766	1.23221588134766	0.442438781261444	2.12296605110168
131	0	2.19	5.19125685095787	IPI:IPI00297550.8	Gene_Symbol=F13A1 Coagulation factor XIII A chain precursor	9606
132	2.19	2.19	7.2538860142231	IPI:IPI00744685.2	Gene_Symbol=BTD Uncharacterized protein BTD (Fragment)	9606	0.725660502910614	0.413765281438828	22.132604598999	1.12301516532898	0.818729639053345	153.915420532227	0.569111108779907	0.555663883686066	5107.29296875
132	0	2.19	7.7348068356514	IPI:IPI00218413.2	Gene_Symbol=BTD biotinidase precursor	9606
133	2.16	2.16	21.9178080558777	IPI:IPI00032293.1	Gene_Symbol=CST3 Cystatin-C precursor	9606	3.20749831199646			1.71544015407562			2.95696902275085
134	2.09	29.36	40.6909793615341	IPI:IPI00472345.1	Gene_Symbol=IGHG3 IGHG3 protein	9606	1.31754696369171			0.569225549697876			0.866489052772522
134	0	31.24	38.1502896547318	IPI:IPI00784894.1	Gene_Symbol=- Putative uncharacterized protein	9606
134	0	29.25	39.4891947507858	IPI:IPI00168728.1	Gene_Symbol=IGHM FLJ00385 protein (Fragment)	9606
134	0	29.24	40.3474897146225	IPI:IPI00418153.1	Gene_Symbol=IGHM Putative uncharacterized protein DKFZp686I15212	9606
134	0	27.54	48.7031698226929	IPI:IPI00829940.1	Gene_Symbol=IGHG3 Uncharacterized protein IGHG3 (Fragment)	9606
134	0	27.54	40.1345282793045	IPI:IPI00829850.1	Gene_Symbol=IGHG3 Protein	9606
134	0	27.54	48.0662971735001	IPI:IPI00829716.1	Gene_Symbol=IGHG3 Uncharacterized protein IGHG3 (Fragment)	9606
134	0	27.54	47.4801063537598	IPI:IPI00827754.2	Gene_Symbol=IGHG3 C gamma 3	9606
134	0	22.84	43.2203382253647	IPI:IPI00830033.1	Gene_Symbol=IGHM Full-length cDNA clone CS0DI019YF20 of Placenta of Homo sapiens (Fragment)	9606
135	2.06	22.58	58.4745764732361	IPI:IPI00430847.1	Gene_Symbol=IGKC IGKC protein	9606	1.26726162433624	0.369856655597687	2.43037605285645	0.654540777206421	0.0428584516048431	1.47728312015533	0.77811986207962	0.33104881644249	2.33538556098938
135	0	5.41	34.7457617521286	IPI:IPI00829650.1	Gene_Symbol=- Similar to Ig kappa chain V-I region HK101 precursor	9606
135	0	3.43	26.8518507480621	IPI:IPI00003470.1	Gene_Symbol=- Ig kappa chain V-I region Wes	9606
136	2.04	2.04	10.1952277123928	IPI:IPI00021817.1	Gene_Symbol=PROC Vitamin K-dependent protein C precursor	9606	0.340345352888107			0.893588840961456			0.765948474407196
137	2.04	2.04	13.6000007390976	IPI:IPI00029260.2	Gene_Symbol=CD14 Monocyte differentiation antigen CD14 precursor	9606	1.34032213687897	0.441201865673065	3.7534019947052	1.40199744701385	0.547180473804474	7.57126426696777	1.28994154930115	0.427538901567459	3.03294944763184
138	2.01	2.01	24.5283022522926	IPI:IPI00178926.2	Gene_Symbol=IGJ immunoglobulin J chain	9606	0.632213175296783	0.780947327613831	11506169	0.451604634523392	0.618206739425659	2604911.5	0.455888420343399	0.457260996103287	6143.1982421875
139	2.01	2.01	7.89473652839661	IPI:IPI00827565.1	Gene_Symbol=- VH6DJ protein (Fragment)	9606	1.50444293022156			1.13224565982819			1.03859889507294
140	2	136.15	51.0321080684662	IPI:IPI00654875.1	Gene_Symbol=C4B Complement C4-B precursor	9606	1.61267578601837	0.0468564666807652	1.59533965587616	2.0978991985321	0.00160440697800368	1.31057274341583	1.8010710477829	0.0129433115944266	1.46588253974915
140	0	136.15	51.0321080684662	IPI:IPI00032258.4	Gene_Symbol=C4A;C4B Complement C4-A precursor	9606
141	2	24.08	39.8976981639862	IPI:IPI00385264.1	Gene_Symbol=- Ig mu heavy chain disease protein	9606	0.581621825695038	0.217050418257713	11.5083208084106	0.53879702091217	0.177824586629868	9.52343368530273	0.496671974658966	0.087168850004673	3.40483665466309
142	2	4	28.1553387641907	IPI:IPI00382422.1	Gene_Symbol=- Ig lambda chain V-I region NEWM	9606	0.760294556617737			0.360587239265442			0.842466115951538
142	0	2.07	31.0000002384186	IPI:IPI00789259.1	Gene_Symbol=IGLV1-40 V1-13 protein (Fragment)	9606
142	0	2	22.3214283585548	IPI:IPI00879963.1	Gene_Symbol=IGL@ 12 kDa protein	9606
142	0	2	18.6440676450729	IPI:IPI00827965.2	Gene_Symbol=- V1-18 protein	9606
143	2	2.01	6.32603392004967	IPI:IPI00847381.1	Gene_Symbol=SEPP1 selenoprotein P isoform 2	9606	0.624243140220642			1.10448133945465			0.908821403980255
143	0	2.01	8.24175849556923	IPI:IPI00798100.1	Gene_Symbol=SEPP1 Protein	9606
143	0	2.01	3.93700785934925	IPI:IPI00029061.2	Gene_Symbol=SEPP1 Selenoprotein P precursor	9606
144	2	2	8.7014727294445	IPI:IPI00003590.2	Gene_Symbol=QSOX1 Isoform 1 of Sulfhydryl oxidase 1 precursor	9606	1.3671110868454	0.672298729419708	15.5346202850342	1.57802414894104	0.399145901203156	6.33786392211914	1.53297781944275	0.4315025806427	6.56052160263062
144	0	2	5.29801324009895	IPI:IPI00872013.1	Gene_Symbol=QSOX1 Uncharacterized protein QSOX1	9606
144	0	2	5.29801324009895	IPI:IPI00465016.7	Gene_Symbol=QSOX1 Isoform 2 of Sulfhydryl oxidase 1 precursor	9606
145	2	2	3.95033843815327	IPI:IPI00218326.1	Gene_Symbol=SP100 Isoform Sp100-C of Nuclear autoantigen Sp-100	9606	0.889491558074951	0.434990674257278	1.68257629871368	1.0175324678421	0.664541959762573	1.16010582447052	1.1759375333786	0.0804812833666801	1.23464155197144
146	2	2	14.6464645862579	IPI:IPI00027350.3	Gene_Symbol=PRDX2 Peroxiredoxin-2	9606	1.03692400455475			0.620352983474731			1.07649266719818
146	0	2	13.2352948188782	IPI:IPI00794777.1	Gene_Symbol=PRDX2 Uncharacterized protein PRDX2	9606
147	2	2	13.6752143502235	IPI:IPI00657670.1	Gene_Symbol=- 13 kDa protein	9606	1.55325019359589			2.72704195976257			1.03112232685089
147	0	2	16.1616161465645	IPI:IPI00021857.1	Gene_Symbol=APOC3 Apolipoprotein C-III precursor	9606
148	1.82	1.82	10.3846162557602	IPI:IPI00165972.3	Gene_Symbol=CFD Complement factor D preproprotein	9606	1.12863326072693	0.252266049385071	1.38673901557922	1.0824863910675	0.566651999950409	1.65127182006836	0.774889528751373	0.635057806968689	7.24043846130371
149	1.78	1.95	7.81226605176926	IPI:IPI00873123.1	Gene_Symbol=NEB nebulin	9606	1.32179439067841	0.827481210231781	27.9243927001953	1.26354360580444	0.846046984195709	23.0000190734863	1.14894986152649	0.91798859834671	33.6526374816895
149	0	1.95	7.79727101325989	IPI:IPI00303335.1	Gene_Symbol=NEB Nebulin	9606
149	0	1.52	7.0093460381031	IPI:IPI00384095.1	Gene_Symbol=NEB NEB protein (Fragment)	9606
150	1.74	1.76	14.5234495401382	IPI:IPI00007240.2	Gene_Symbol=F13B Coagulation factor XIII B chain precursor	9606	0.933521330356598	0.888412714004517	139.13835144043	1.05199730396271	0.830101490020752	10.5467166900635	1.18403053283691	0.679403722286224	49.1832504272461
151	1.7	7.76	40.1360541582108	IPI:IPI00473011.3	Gene_Symbol=HBB;HBD Hemoglobin subunit delta	9606	0.890833258628845	0.737049102783203	28.5443458557129	0.810362637042999	0.674104630947113	116.166580200195	0.990480184555054	0.989150881767273	1250.54809570313
151	0	5.76	26.0115593671799	IPI:IPI00830113.2	Gene_Symbol=HBB 19 kDa protein	9606
151	0	5.76	42.8571432828903	IPI:IPI00829896.1	Gene_Symbol=HBD Hemoglobin Lepore-Baltimore (Fragment)	9606
151	0	5.76	31.9148927927017	IPI:IPI00657660.1	Gene_Symbol=HBB Hemoglobin delta-beta fusion protein	9606
151	0	5.73	34.6153855323792	IPI:IPI00791558.1	Gene_Symbol=HBB Delta-hemoglobin	9606
152	1.7	3.7	24.3697479367256	IPI:IPI00829841.1	Gene_Symbol=- 13 kDa protein	9606	0.66885370016098			0.435149013996124			0.978443741798401
153	1.7	1.7	5.68720363080502	IPI:IPI00011832.1	Gene_Symbol=SPP2 Secreted phosphoprotein 24 precursor	9606	0.792257606983185			0.880013465881348			0.808411598205566
154	1.6	1.6	23.4513267874718	IPI:IPI00026199.1	Gene_Symbol=GPX3 Glutathione peroxidase 3 precursor	9606	0.702344298362732	0.100387036800385	1.68516004085541	0.851012110710144	0.200296446681023	1.44561243057251	0.907816588878632	0.399933934211731	1.4803638458252
155	1.56	1.56	25.6637156009674	IPI:IPI00647029.1	Gene_Symbol=CHMP2A 13 kDa protein	9606	2.53825402259827	0.154988765716553	18.9100170135498	2.28036785125732	0.273956835269928	122.461456298828	3.74005365371704	0.0124165285378695	1.38671147823334
155	0	1.56	12.1621623635292	IPI:IPI00004416.1	Gene_Symbol=CHMP2A Charged multivesicular body protein 2a	9606
156	1.52	18.3	32.2851151227951	IPI:IPI00783993.1	Gene_Symbol=IGHA2 IGHA2 protein	9606	1.30480587482452	0.358879625797272	8.47384071350098	0.881960213184357	0.735284626483917	37.1292304992676	1.27774882316589	0.000806698284577578	1.00395405292511
156	0	18.3	32.2175741195679	IPI:IPI00384952.1	Gene_Symbol=- Putative uncharacterized protein DKFZp686K04218 (Fragment)	9606
156	0	1.52	7.87671208381653	IPI:IPI00872462.2	Gene_Symbol=- Uncharacterized protein ENSP00000381190	9606
156	0	1.52	9.33333337306976	IPI:IPI00383953.1	Gene_Symbol=- VH4 heavy chain variable region precursor (Fragment)	9606
156	0	1.52	5.12820519506931	IPI:IPI00382540.1	Gene_Symbol=- Ig heavy chain V-II region NEWM	9606
157	1.52	1.52	5.9405941516161	IPI:IPI00868938.1	Gene_Symbol=- Beta-2-microglobulin	9606	2.27686667442322			2.29277181625366			1.16086053848267
157	0	1.52	5.0420168787241	IPI:IPI00796379.1	Gene_Symbol=B2M B2M protein	9606
157	0	1.52	4.83870953321457	IPI:IPI00004656.2	Gene_Symbol=B2M Beta-2-microglobulin	9606
158	1.49	1.49	6.51332288980484	IPI:IPI00024284.4	Gene_Symbol=HSPG2 Basement membrane-specific heparan sulfate proteoglycan core protein precursor	9606	0.796990633010864			0.111701563000679			0.951149165630341
159	1.4	1.4	8.48056524991989	IPI:IPI00104907.3	Gene_Symbol=C14orf106 Isoform 1 of Uncharacterized potential DNA-binding protein C14orf106	9606	0.640410959720612	0.456463128328323	8.11737060546875	0.898048222064972	0.861532866954803	10.3826770782471	0.724519908428192	0.458472013473511	4.58202743530273
159	0	1.4	12.9032254219055	IPI:IPI00385830.3	Gene_Symbol=C14orf106 Isoform 2 of Uncharacterized potential DNA-binding protein C14orf106	9606
160	1.4	1.4	6.49572685360909	IPI:IPI00023673.1	Gene_Symbol=LGALS3BP Galectin-3-binding protein precursor	9606	0.58563905954361			0.809662997722626			0.948771178722382
161	1.35	1.54	5.16499280929565	IPI:IPI00007128.1	Gene_Symbol=PRKCG Protein kinase C gamma type	9606
162	1.3	9.05	46.2264150381088	IPI:IPI00642632.1	Gene_Symbol=- C7 protein	9606
163	1.29	1.31	40.307691693306	IPI:IPI00872079.1	Gene_Symbol=SFRS10 38 kDa protein	9606	1.14868748188019	0.758024930953979	3.6958601474762	0.823930442333221	0.764118671417236	6.52664375305176	0.975613594055176	0.949181318283081	3.11174702644348
164	1.28	1.29	7.73249715566635	IPI:IPI00013933.2	Gene_Symbol=DSP Isoform DPI of Desmoplakin	9606	1.17171108722687	0.763851165771484	7.27184677124023	1.28597629070282	0.669860243797302	8.91831207275391	1.0412882566452	0.945435225963593	9.51369571685791
165	1.24	1.61	16.8918922543526	IPI:IPI00873544.1	Gene_Symbol=- Uncharacterized protein ENSP00000380627 (Fragment)	9606
166	1.23	1.25	12.5641033053398	IPI:IPI00872107.1	Gene_Symbol=ILF2 Interleukin enhancer binding factor 2 variant (Fragment)	9606	1.15610206127167	0.481983184814453	1.78004932403564	0.959979653358459	0.859250962734222	1.96052706241608	1.00521194934845	0.972622632980347	1.55892562866211
166	0	1.25	12.5641033053398	IPI:IPI00005198.2	Gene_Symbol=ILF2 Interleukin enhancer-binding factor 2	9606
167	1.22	36.25	40.7563030719757	IPI:IPI00785084.1	Gene_Symbol=IGHV4-31 Immunoglobulin heavy variable 4-31	9606	1.35019552707672	0.150463834404945	2.50636458396912	1.00078129768372	0.977555990219116	1.32491970062256	0.989450037479401	0.926369309425354	3.18977451324463
168	1.22	1.22	5.68720363080502	IPI:IPI00216065.3	Gene_Symbol=PROZ Isoform 2 of Vitamin K-dependent protein Z precursor	9606	0.336842745542526			1.65450525283813			0.724016487598419
169	1.16	1.16	6.18556700646877	IPI:IPI00878288.1	Gene_Symbol=ATG2A Isoform 3 of Autophagy-related protein 2 homolog A	9606
169	0	1.16	6.19195029139519	IPI:IPI00304926.8	Gene_Symbol=ATG2A Isoform 1 of Autophagy-related protein 2 homolog A	9606
170	1.16	1.16	15.8307209610939	IPI:IPI00008359.1	Gene_Symbol=KRT76 Keratin, type II cytoskeletal 2 oral	9606
171	1.15	1.18	6.70000016689301	IPI:IPI00026969.4	Gene_Symbol=SEC23IP Isoform 1 of SEC23-interacting protein	9606
172	1.14	1.14	13.6752143502235	IPI:IPI00816095.1	Gene_Symbol=IGLV7-43 V lambda precursor	9606	1.56908142566681			0.596630096435547			1.63394963741302
172	0	1.14	13.6752143502235	IPI:IPI00553092.2	Gene_Symbol=IGLV7-46 V3-3 protein	9606
172	0	1.14	13.6752143502235	IPI:IPI00022890.1	Gene_Symbol=IGLV7-43 Ig lambda chain V region 4A precursor	9606
173	1.1	1.36	6.55312836170197	IPI:IPI00296365.4	Gene_Symbol=CENPE Isoform 1 of Centromeric protein E	9606	1.77743375301361	0.00905716698616743	1.10957753658295	0.819348514080048	0.748505651950836	433.335571289063	1.03424048423767	0.944061577320099	128.493118286133
174	1.1	1.17	4.91400472819805	IPI:IPI00013163.1	Gene_Symbol=MNDA Myeloid cell nuclear differentiation antigen	9606	1.61576235294342	0.173885941505432	5.51713418960571	1.22674608230591	0.370667695999146	5.526695728302	1.44726610183716	0.00339193316176534	1.02534234523773
175	1.1	1.1	9.21985805034637	IPI:IPI00384662.2	Gene_Symbol=ALS2CR11 ALS2CR11 protein (Fragment)	9606	1.20714449882507			2.1573748588562			1.14930713176727
176	1.09	1.09	1.66975874453783	IPI:IPI00011044.1	Gene_Symbol=RP1 Oxygen-regulated protein 1	9606
177	1.07	1.07	16.1904767155647	IPI:IPI00827978.1	Gene_Symbol=- VL4 protein (Fragment)	9606	1.23585438728333	0.497948229312897	14.4886960983276	0.75946182012558	0.193778052926064	2.99894690513611	1.10912036895752	0.646860539913177	8.36297988891602
177	0	1.07	14.6551728248596	IPI:IPI00552267.2	Gene_Symbol=IGLV3-19 Similar to V2-13 protein	9606
177	0	1.07	15.7407402992249	IPI:IPI00382436.1	Gene_Symbol=- Ig lambda chain V-III region SH	9606
178	1.05	1.25	14.1150116920471	IPI:IPI00414694.3	Gene_Symbol=COL18A1 Isoform 3 of Collagen alpha-1(XVIII) chain precursor	9606	0.579084157943726			1.10855078697205			1.20071375370026
179	1	1.02	4.38946522772312	IPI:IPI00644231.3	Gene_Symbol=CYFIP1 Isoform 1 of Cytoplasmic FMR1-interacting protein 1	9606	0.791678369045258	0.1019342020154	1.37534594535828	0.656138241291046	0.436585128307343	4.47094440460205	0.503736972808838	0.279283940792084	5.23945045471191
180	1	1	9.79827120900154	IPI:IPI00025204.1	Gene_Symbol=CD5L CD5 antigen-like precursor	9606	0.293255627155304	0.123498506844044	21.3738231658936	0.331985175609589	0.0608316585421562	3.82993197441101	0.429136753082275	0.0873273983597755	4.40966653823853
181	0.99	1.02	2.36398968845606	IPI:IPI00853158.2	Gene_Symbol=PRUNE2 prune homolog 2 isoform 1	9606	1.09178590774536	0.640399992465973	2.00035119056702	0.79376631975174	0.59268981218338	4.83438205718994	1.16327106952667	0.640175819396973	3.29760670661926
182	0.97	0.97	2.35155783593655	IPI:IPI00219699.3	Gene_Symbol=SIGLEC1 Isoform 3 of Sialoadhesin precursor	9606	1.27457857131958	0.588764905929565	59.6915473937988	0.706869781017303	0.296113103628159	9.13491725921631	0.985582947731018	0.970206320285797	51.4085083007813
182	0	0.97	2.42571253329515	IPI:IPI00219698.1	Gene_Symbol=SIGLEC1 Isoform 2 of Sialoadhesin precursor	9606
182	0	0.97	2.34054997563362	IPI:IPI00011961.1	Gene_Symbol=SIGLEC1 Isoform 1 of Sialoadhesin precursor	9606
183	0.96	1.37	8.12499970197678	IPI:IPI00000686.2	Gene_Symbol=RBM19 Probable RNA-binding protein 19	9606	1.72270345687866	0.0815730914473534	2.43606162071228	1.76052224636078	0.06770259141922	2.15366792678833	2.23875331878662	0.448498994112015	6027.7041015625
184	0.9	0.9	18.1952655315399	IPI:IPI00747189.2	Gene_Symbol=LOC728317 similar to melanoma associated antigen (mutated) 1-like 1	9606	1.37134671211243	0.859953939914703	62125128	0.875025749206543	0.852516651153564	1326.9033203125	1.48811376094818	0.81962525844574	34164320
185	0.89	4.59	38.7931048870087	IPI:IPI00829653.1	Gene_Symbol=- Uncharacterized protein ENSP00000374812	9606	2.23061013221741			0.922703266143799			1.77520251274109
185	0	4.59	38.7931048870087	IPI:IPI00784430.3	Gene_Symbol=IGKV3D-11 Similar to Ig kappa chain V-III region VG precursor	9606
186	0.89	0.92	8.16326513886452	IPI:IPI00385557.1	Gene_Symbol=- Ig heavy chain V-II region SESS precursor	9606	0.907813966274261			0.67352956533432			0.585397958755493
187	0.89	0.89	1.91986635327339	IPI:IPI00289892.1	Gene_Symbol=HIPK2 Isoform 1 of Homeodomain-interacting protein kinase 2	9606	0			0			0
187	0	0.89	1.96413323283195	IPI:IPI00215950.1	Gene_Symbol=HIPK2 Isoform 3 of Homeodomain-interacting protein kinase 2	9606
188	0.88	2.02	22.5806444883347	IPI:IPI00382471.1	Gene_Symbol=- Ig heavy chain V-I region WOL	9606
189	0.86	0.86	12.6679465174675	IPI:IPI00297145.3	Gene_Symbol=MSL3L1 Isoform 1 of Male-specific lethal 3-like 1	9606
190	0.84	0.84	4.35540080070496	IPI:IPI00479471.2	Gene_Symbol=SPATA13 Spermatogenesis associated 13	9606	2.4323878288269	0.00790313072502613	1.65046179294586	2.37241673469543	0.135895237326622	3.62242150306702	3.87908816337585	0.0048199943266809	1.94549238681793
190	0	0.84	3.83435599505901	IPI:IPI00043546.5	Gene_Symbol=SPATA13 Spermatogenesis-associated protein 13	9606
191	0.83	1.08	10.7638888061047	IPI:IPI00219583.1	Gene_Symbol=SHBG Isoform 2 of Sex hormone-binding globulin precursor	9606	0.538333058357239			0.794720947742462			0.328439801931381
192	0.83	0.86	9.49367061257362	IPI:IPI00480203.3	Gene_Symbol=MICAL3 Isoform 2 of Protein MICAL-3	9606	0.884656071662903	0.32914736866951	1.51016688346863	1.05786561965942	0.45117712020874	1.29784262180328	1.15782880783081	0.287047952413559	1.55046117305756
193	0.82	0.84	12.065813690424	IPI:IPI00848138.1	Gene_Symbol=MON1B Vacuolar fusion protein MON1 homolog B	9606	0.449485749006271			0.947651386260986			0.164588510990143
193	0	0.84	15.4566749930382	IPI:IPI00550055.2	Gene_Symbol=MON1B CDNA FLJ46554 fis, clone THYMU3038970	9606
194	0.81	0.83	8.12791436910629	IPI:IPI00009724.3	Gene_Symbol=EFCAB6 Isoform 1 of EF-hand calcium-binding domain-containing protein 6	9606	1.04199576377869	0.872917473316193	13.2444620132446	0.674287796020508	0.376998871564865	29.0388927459717	0.950645267963409	0.902550160884857	64.612548828125
195	0.77	0.77	11.5183249115944	IPI:IPI00008305.7	Gene_Symbol=HPCAL4 Hippocalcin-like protein 4	9606	0.709702908992767			1.56708014011383			1.62457466125488
196	0.76	5.24	40.3225809335709	IPI:IPI00828061.1	Gene_Symbol=- Anti-mucin1 heavy chain variable region (Fragment)	9606	1.0852472782135			0.739256858825684			0.580393314361572
197	0.74	0.79	11.4912278950214	IPI:IPI00550987.1	Gene_Symbol=CEP135 Isoform 1 of Centrosomal protein of 135 kDa	9606
198	0.74	0.74	12.3287670314312	IPI:IPI00002239.1	Gene_Symbol=WNT6 Protein Wnt-6 precursor	9606
199	0.74	0.74	3.94321754574776	IPI:IPI00068506.1	Gene_Symbol=ABCF2 ATP-binding cassette, sub-family F, member 2 isoform b	9606
199	0	0.74	4.01284098625183	IPI:IPI00005045.1	Gene_Symbol=ABCF2 ATP-binding cassette sub-family F member 2	9606
200	0.71	0.71	5.62028773128986	IPI:IPI00454619.1	Gene_Symbol=- HERV-K_1q22 provirus ancestral Pol protein	9606
201	0.7	1.06	3.8886770606041	IPI:IPI00183913.4	Gene_Symbol=IGSF10 Isoform 1 of Immunoglobulin superfamily member 10 precursor	9606
202	0.7	0.7	3.40909101068974	IPI:IPI00101734.5	Gene_Symbol=FAM105B Protein FAM105B	9606	0.848938763141632			0.620620787143707			0.422992408275604
