# Supplementary material for: PGCA: An algorithm to link protein groups created from MS/MS data
Source: PLoS One. 2017 May 31;12(5):e0177569. doi: 10.1371/journal.pone.0177569 (PMC5451011; doi:10.1371/journal.pone.0177569)
Supplement: S3 File — 65 iTRAQ experiments used to process samples from the BiT Heart Cohort. (ZIP) [file pone.0177569.s006.zip › S5DataBiT/BET2787_v339_ProteinSummary.txt]

N	Unused	Total	%Cov	Accession	Name	Species	115:114	PVal 115:114	EF 115:114	116:114	PVal 116:114	EF 116:114	117:114	PVal 117:114	EF 117:114	Biological Processes	Molecular Function	PANTHER ID
1	143.66	143.66	53.8417458534241	IPI:IPI00418163.3	Gene_Symbol=C4B C4B1	9606	1.60764896869659	0.602444171905518	13.5107536315918	1.08665287494659	0.745668709278107	2.10350012779236	1.29846787452698	0.310433447360992	1.97902035713196
1	0	143.66	52.6949524879456	IPI:IPI00643525.1	Gene_Symbol=C4A Complement component 4A	9606
2	143.25	143.25	56.1058342456818	IPI:IPI00478003.1	Gene_Symbol=A2M Alpha-2-macroglobulin precursor	9606	1.1612788438797	0.118987016379833	1.20580530166626	0.951142847537994	0.16339536011219	1.07270073890686	0.984078526496887	0.652527570724487	1.07225120067596
3	115.69	115.69	36.738196015358	IPI:IPI00414283.5	Gene_Symbol=FN1 fibronectin 1 isoform 4 preproprotein	9606	1.37451243400574	0.0199615303426981	1.30290114879608	1.94456338882446	3.09043138487425E-23	1.11316823959351	1.2984504699707	1.67231200975948E-06	1.10737252235413
3	0	113.69	35.0268483161926	IPI:IPI00845263.1	Gene_Symbol=FN1 fibronectin 1 isoform 2 preproprotein	9606
3	0	113.69	37.1951222419739	IPI:IPI00339228.1	Gene_Symbol=FN1 Isoform 8 of Fibronectin precursor	9606
3	0	113.69	35.7921212911606	IPI:IPI00022418.1	Gene_Symbol=FN1 Isoform 1 of Fibronectin precursor	9606
3	0	113.69	37.174391746521	IPI:IPI00855777.1	Gene_Symbol=FN1 Isoform 14 of Fibronectin precursor	9606
3	0	113.69	35.7537150382996	IPI:IPI00339223.1	Gene_Symbol=FN1 Isoform 3 of Fibronectin precursor	9606
4	103.99	103.99	50.1154720783234	IPI:IPI00021885.1	Gene_Symbol=FGA Isoform 1 of Fibrinogen alpha chain precursor	9606	1.26253807544708	0.0172547101974487	1.20995736122131	1.39078366756439	1.88424689343316E-16	1.07606530189514	1.57798790931702	1.2485628088355E-28	1.07336485385895
4	0	103.95	65.5279517173767	IPI:IPI00029717.1	Gene_Symbol=FGA Isoform 2 of Fibrinogen alpha chain precursor	9606
5	88.15	88.15	49.0140855312347	IPI:IPI00017601.1	Gene_Symbol=CP Ceruloplasmin precursor	9606	1.34688293933868	0.0273461937904358	1.29993724822998	1.06372809410095	0.127502039074898	1.08230364322662	1.19702219963074	2.02757883016602E-06	1.07441675662994
6	82.48	82.48	78.2077372074127	IPI:IPI00298497.3	Gene_Symbol=FGB Fibrinogen beta chain precursor	9606	1.10665082931519	0.188861548900604	1.16257178783417	1.42353224754333	3.32067620268024E-17	1.0773594379425	1.62414407730103	2.91358646929346E-32	1.06854915618896
7	80.17	80.17	46.2225824594498	IPI:IPI00029739.5	Gene_Symbol=CFH Isoform 1 of Complement factor H precursor	9606	1.22643518447876	0.172134310007095	1.34281885623932	1.1766095161438	0.016295537352562	1.14101374149323	1.22897708415985	0.004024937748909	1.1486428976059
8	72.49	72.49	25.6563246250153	IPI:IPI00032291.2	Gene_Symbol=C5 Complement C5 precursor	9606	1.57022404670715	0.00029804848600179	1.26842641830444	1.2416410446167	1.60804083861876E-05	1.09860861301422	1.41529881954193	7.56026741211002E-10	1.10447442531586
9	69.59	69.59	59.7402572631836	IPI:IPI00022488.1	Gene_Symbol=HPX Hemopexin precursor	9606	1.18085539340973	0.122952997684479	1.23406147956848	1.06589531898499	0.155077233910561	1.09158825874329	1.00564324855804	0.878353834152222	1.07461810112
10	68.14	68.14	57.6354682445526	IPI:IPI00745872.2	Gene_Symbol=ALB Isoform 1 of Serum albumin precursor	9606	0.549268364906311	1.60246945597464E-05	1.29962491989136	0.187362179160118	6.96815397612099E-27	1.27113342285156	0.633179605007172	3.07281474003854E-20	1.08515751361847
10	0	66.14	53.9074957370758	IPI:IPI00022434.4	Gene_Symbol=ALB Uncharacterized protein ALB	9606
11	65.88	65.88	45.9424078464508	IPI:IPI00639937.1	Gene_Symbol=CFB B-factor, properdin	9606	1.07541644573212	0.662740767002106	1.39135193824768	1.01228451728821	0.861436307430267	1.14871740341187	1.24577355384827	0.000241022295085713	1.12081861495972
11	0	65.88	45.9424078464508	IPI:IPI00019591.1	Gene_Symbol=CFB Isoform 1 of Complement factor B precursor (Fragment)	9606
12	64.27	64.27	44.5161283016205	IPI:IPI00294193.4	Gene_Symbol=ITIH4 Isoform 1 of Inter-alpha-trypsin inhibitor heavy chain H4 precursor	9606	1.1468768119812	0.67934387922287	1.95170533657074	1.25144481658936	0.0442486256361008	1.24387061595917	1.29495668411255	0.00307196844369173	1.17894971370697
13	58.08	58.09	58.5714280605316	IPI:IPI00641737.1	Gene_Symbol=HP Haptoglobin precursor	9606	1.39644587039948	0.00603617168962955	1.26568758487701	1.34537720680237	8.07483940823417E-11	1.08794331550598	2.408287525177	0	1.09082663059235
14	58.07	58.07	37.7540111541748	IPI:IPI00645038.1	Gene_Symbol=ITIH2 Inter-alpha (Globulin) inhibitor H2	9606	0.885500490665436	0.423815160989761	1.35064828395844	0.946229577064514	0.653822839260101	1.27631235122681	0.968906879425049	0.744356989860535	1.21143102645874
14	0	58.07	37.3150110244751	IPI:IPI00305461.2	Gene_Symbol=ITIH2 Inter-alpha-trypsin inhibitor heavy chain H2 precursor	9606
15	57.76	57.76	54.1547298431396	IPI:IPI00798430.1	Gene_Symbol=TF Transferrin variant (Fragment)	9606	0.929514169692993	0.63933652639389	1.36187064647675	0.602448225021362	5.06611983266958E-12	1.1347119808197	0.653798758983612	9.19573792113049E-11	1.12175321578979
15	0	57.76	54.1547298431396	IPI:IPI00022463.1	Gene_Symbol=TF Serotransferrin precursor	9606
16	56.21	56.24	62.9213511943817	IPI:IPI00877792.1	Gene_Symbol=FGG 50 kDa protein	9606	1.26766800880432	0.114350393414497	1.33947479724884	1.37087690830231	8.97654999221231E-08	1.1149491071701	1.61092042922974	1.36638842780822E-18	1.09404349327087
16	0	56.24	60.7375264167786	IPI:IPI00877703.1	Gene_Symbol=FGG 52 kDa protein	9606
16	0	56.24	64.0732288360596	IPI:IPI00219713.1	Gene_Symbol=FGG Isoform Gamma-A of Fibrinogen gamma chain precursor	9606
16	0	56.24	61.8101537227631	IPI:IPI00021891.5	Gene_Symbol=FGG Isoform Gamma-B of Fibrinogen gamma chain precursor	9606
17	55.16	55.17	66.7447328567505	IPI:IPI00215894.1	Gene_Symbol=KNG1 Isoform LMW of Kininogen-1 precursor	9606	1.26664781570435	0.1340441852808	1.36407077312469	1.42068183422089	5.41007807441929E-08	1.1253662109375	1.23807013034821	0.00101786013692617	1.13322770595551
17	0	55.17	63.9344274997711	IPI:IPI00797833.3	Gene_Symbol=KNG1 Kininogen 1	9606
18	53.52	53.53	70.4545438289642	IPI:IPI00304273.2	Gene_Symbol=APOA4 Apolipoprotein A-IV precursor	9606	0.49438464641571	0.00312140281312168	1.50936925411224	1	1	1.26862335205078	0.949261665344238	0.659470438957214	1.28548216819763
19	52.59	52.59	47.5177317857742	IPI:IPI00847635.1	Gene_Symbol=SERPINA3 Isoform 1 of Alpha-1-antichymotrypsin precursor	9606	1.85493052005768	1.83673491847003E-05	1.3108948469162	1.75286817550659	2.9875915076008E-15	1.1238317489624	1.70714366436005	2.89998394865747E-15	1.11736166477203
19	0	52.59	44.866070151329	IPI:IPI00550991.3	Gene_Symbol=SERPINA3 Alpha-1-antichymotrypsin precursor	9606
20	51.97	51.97	42.7160501480103	IPI:IPI00019580.1	Gene_Symbol=PLG Plasminogen precursor	9606	0.987344443798065	0.91785740852356	1.27906739711761	1.03625226020813	0.557525932788849	1.12845432758331	1.0142502784729	0.79663622379303	1.11563146114349
21	47.72	47.72	46.5473145246506	IPI:IPI00026314.1	Gene_Symbol=GSN Isoform 1 of Gelsolin precursor	9606	0.852928996086121	0.348832756280899	1.40083467960358	1.10218071937561	0.191651105880737	1.15880417823792	1.0666971206665	0.406166821718216	1.16698622703552
22	44.68	44.68	55.2301228046417	IPI:IPI00472610.2	Gene_Symbol=IGHM IGHM protein	9606	0.847524166107178	0.718395113945007	3.04784989356995	0.393084317445755	0.085708424448967	3.07616567611694	0.548557817935944	0.311855763196945	3.94649982452393
23	43.95	43.96	50	IPI:IPI00742696.2	Gene_Symbol=GC vitamin D-binding protein precursor	9606	1.00532269477844	0.980469107627869	1.88824570178986	0.660839855670929	0.287249356508255	2.77643871307373	1.13513946533203	0.526410520076752	1.75834727287292
24	43.81	43.81	50.1607716083527	IPI:IPI00019568.1	Gene_Symbol=F2 Prothrombin precursor (Fragment)	9606	1.10173332691193	0.452222645282745	1.29109692573547	1.01619577407837	0.74772584438324	1.10426032543182	0.921996593475342	0.0622465834021568	1.08923828601837
25	43.42	43.54	31.8331509828568	IPI:IPI00292530.1	Gene_Symbol=ITIH1 Inter-alpha-trypsin inhibitor heavy chain H1 precursor	9606	0.781813144683838	0.135816112160683	1.38574254512787	0.870536983013153	0.0649072602391243	1.15902268886566	0.891745865345001	0.0801603719592094	1.13756239414215
26	38.95	38.95	42.5460636615753	IPI:IPI00828205.1	Gene_Symbol=IGHM IGHM protein	9606	0.722367644309998	0.615141272544861	6.36658525466919	0.274298369884491	0.0103946523740888	2.04314804077148	0.474899858236313	5.02263756061438E-05	1.06954073905945
27	38.6	38.96	49.6774196624756	IPI:IPI00032179.2	Gene_Symbol=SERPINC1 Antithrombin III variant	9606	1.1091982126236	0.650152504444122	1.58440971374512	1.13885378837585	0.132588475942612	1.18703413009644	0.93157821893692	0.38556107878685	1.17802560329437
28	37.58	37.58	55.805242061615	IPI:IPI00021841.1	Gene_Symbol=APOA1 Apolipoprotein A-I precursor	9606	0.790807247161865	0.368222206830978	1.68796586990356	0.357204407453537	6.74402811373653E-10	1.27711796760559	0.562830984592438	1.22616139464071E-09	1.15049207210541
29	36.33	36.33	25.5567342042923	IPI:IPI00009920.2	Gene_Symbol=C6 Complement component 6 precursor	9606	1.03901565074921	0.761358261108398	1.28961980342865	1.14259541034698	0.00777916517108679	1.10044085979462	1.16918933391571	0.0751832500100136	1.1890195608139
30	34.43	34.43	33.0496460199356	IPI:IPI00296165.5	Gene_Symbol=C1R;C17orf13;ACYP1 Complement C1r subcomponent precursor	9606	0.906692683696747	0.572772920131683	1.42414367198944	1.06581747531891	0.434912264347076	1.18018841743469	1.09930443763733	0.203110948204994	1.16107642650604
31	32.74	32.74	49.4949489831924	IPI:IPI00745089.2	Gene_Symbol=A1BG alpha 1B-glycoprotein precursor	9606	0.95760303735733	0.770868062973022	1.34579718112946	1.07960903644562	0.308963298797607	1.16134667396545	1.15312933921814	0.0636482089757919	1.16285860538483
31	0	32.74	49.4949489831924	IPI:IPI00022895.7	Gene_Symbol=A1BG Alpha-1B-glycoprotein precursor	9606
32	32.41	32.41	36.7619037628174	IPI:IPI00022371.1	Gene_Symbol=HRG Histidine-rich glycoprotein precursor	9606	1.16496527194977	0.322675138711929	1.36056077480316	1.51478481292725	2.66284459939925E-05	1.19446694850922	1.23575031757355	0.0113300615921617	1.17496871948242
33	32.23	32.23	31.9098472595215	IPI:IPI00296608.6	Gene_Symbol=C7 Complement component C7 precursor	9606	1.56832265853882	0.00141619483474642	1.30000412464142	1.73568439483643	2.0844544224019E-07	1.18632972240448	1.5336674451828	3.0013799914741E-05	1.19640684127808
34	31.51	31.51	39.8000001907349	IPI:IPI00291866.5	Gene_Symbol=SERPING1 Plasma protease C1 inhibitor precursor	9606	1.08550155162811	0.68440443277359	1.49925172328949	1.17975866794586	0.00806201808154583	1.12727212905884	1.22718477249146	0.00142966967541724	1.12836027145386
34	0	29.51	39.7790044546127	IPI:IPI00879931.1	Gene_Symbol=SERPING1 cDNA FLJ78023, highly similar to Homo sapiens serine (or cysteine) proteinase inhibitor, clade G (C1inhibitor), member 1, (angioedema, hereditary) (SERPING1), mRNA	9606
35	31.51	31.51	41.1444127559662	IPI:IPI00022431.1	Gene_Symbol=AHSG Alpha-2-HS-glycoprotein precursor	9606	0.725943446159363	0.231273502111435	1.70141613483429	0.713101089000702	4.65299535790109E-06	1.14114224910736	0.750425636768341	9.49669629335403E-05	1.1453812122345
36	30.41	30.41	37.3814046382904	IPI:IPI00292950.4	Gene_Symbol=SERPIND1 Serpin peptidase inhibitor, clade D (Heparin cofactor), member 1	9606	0.68120551109314	0.051228754222393	1.4711035490036	0.842498123645782	0.0947612076997757	1.22461152076721	0.94941508769989	0.575006425380707	1.20479428768158
36	0	30.41	36.8737488985062	IPI:IPI00879573.1	Gene_Symbol=SERPIND1 Heparin cofactor 2 precursor	9606
37	30.21	30.21	46.8694090843201	IPI:IPI00022395.1	Gene_Symbol=C9 Complement component C9 precursor	9606	1.4315812587738	0.0798472389578819	1.49880874156952	1.18419623374939	0.0292507242411375	1.16261863708496	1.53755223751068	0.000928515044506639	1.2679785490036
38	28.98	28.98	36.8200838565826	IPI:IPI00298971.1	Gene_Symbol=VTN Vitronectin precursor	9606	0.916033267974854	0.590042054653168	1.380246758461	0.785091161727905	0.00280031561851501	1.16920590400696	0.845077097415924	0.00401795329526067	1.1198650598526
39	28.42	28.53	37.0617687702179	IPI:IPI00019943.1	Gene_Symbol=AFM Afamin precursor	9606	0.645225346088409	0.0817680656909943	1.64465355873108	0.592768549919128	5.34211249032523E-05	1.25105142593384	0.695640981197357	0.000159009694471024	1.18513000011444
40	27.51	27.51	43.7799036502838	IPI:IPI00006114.4	Gene_Symbol=SERPINF1 Pigment epithelium-derived factor precursor	9606	1.19871950149536	0.522739112377167	1.78816640377045	1.30315768718719	0.0172955170273781	1.23715460300446	1.21721816062927	0.0477964282035828	1.21466648578644
41	25.91	25.91	33.9837402105331	IPI:IPI00019581.1	Gene_Symbol=F12 Coagulation factor XII precursor	9606	1.03489911556244	0.829090476036072	1.38188588619232	0.905500531196594	0.110931202769279	1.13165104389191	1.07421517372131	0.310964524745941	1.15308558940887
42	25.63	25.63	39.1038686037064	IPI:IPI00879231.1	Gene_Symbol=SERPINF2 Alpha-2-antiplasmin precursor	9606	1.03236615657806	0.864568591117859	1.45805335044861	0.886684119701386	0.188423618674278	1.19989037513733	0.826277911663055	0.0352546572685242	1.19346630573273
42	0	25.63	38.7878775596619	IPI:IPI00029863.4	Gene_Symbol=SERPINF2 SERPINF2 protein	9606
43	25.47	25.65	30.0531923770905	IPI:IPI00303963.1	Gene_Symbol=C2 Complement C2 precursor (Fragment)	9606	1.09014940261841	0.542720139026642	1.3333683013916	1.27722334861755	0.005164566449821	1.17909419536591	1.16523468494415	0.07292290776968	1.18319654464722
44	25.39	25.4	38.5507255792618	IPI:IPI00298828.3	Gene_Symbol=APOH Beta-2-glycoprotein 1 precursor	9606	1.33421444892883	0.196243643760681	1.55651915073395	1.21759557723999	0.00749453622847795	1.15234136581421	1.26466679573059	0.00172181171365082	1.1528092622757
45	25.3	25.3	34.9282294511795	IPI:IPI00553177.1	Gene_Symbol=SERPINA1 Isoform 1 of Alpha-1-antitrypsin precursor	9606	1.25636446475983	0.0509912855923176	1.25771820545197	0.738512873649597	0.0107658626511693	1.25390303134918	1.85604536533356	2.66742347321269E-07	1.19813120365143
46	24.81	24.81	22.6744189858437	IPI:IPI00017696.1	Gene_Symbol=C1S Complement C1s subcomponent precursor	9606	0.960078001022339	0.877046048641205	1.71998631954193	1.11823070049286	0.235745176672935	1.21047568321228	1.12507975101471	0.290335237979889	1.25400924682617
46	0	22.81	23.3137831091881	IPI:IPI00749179.2	Gene_Symbol=C1S Uncharacterized protein C1S	9606
47	23.32	23.55	21.8961626291275	IPI:IPI00876950.1	Gene_Symbol=ITIH3 Isoform 2 of Inter-alpha-trypsin inhibitor heavy chain H3 precursor	9606	1.19139993190765	0.327360063791275	1.43992912769318	1.91474831104279	1.29231329992763E-06	1.21640241146088	2.0856602191925	1.8210371308669E-06	1.25516641139984
47	0	23.55	21.7977523803711	IPI:IPI00028413.8	Gene_Symbol=ITIH3 Isoform 1 of Inter-alpha-trypsin inhibitor heavy chain H3 precursor	9606
48	23.05	23.05	36.1277431249619	IPI:IPI00400826.1	Gene_Symbol=CLU clusterin isoform 1	9606	1.30307018756866	0.123334109783173	1.40626728534698	1.30698227882385	0.00449462747201324	1.19478285312653	1.13251864910126	0.0917730629444122	1.157062292099
48	0	23.05	40.3118044137955	IPI:IPI00291262.3	Gene_Symbol=CLU Clusterin precursor	9606
48	0	23.02	39.0625	IPI:IPI00795633.1	Gene_Symbol=CLU CLU	9606
49	22.25	22.25	29.441624879837	IPI:IPI00294395.1	Gene_Symbol=C8B Complement component C8 beta chain precursor	9606	0.642384171485901	0.0266737658530474	1.46614766120911	0.779524147510529	0.090866930782795	1.34258675575256	0.85731452703476	0.241659134626389	1.31135475635529
50	21.87	21.98	34.6153855323792	IPI:IPI00386879.1	Gene_Symbol=IGHV3OR16-13;IGHA1 CDNA FLJ14473 fis, clone MAMMA1001080, highly similar to Homo sapiens SNC73 protein (SNC73) mRNA	9606
51	21.77	21.79	32.9331040382385	IPI:IPI00291867.3	Gene_Symbol=CFI Complement factor I precursor	9606	0.765226185321808	0.188100382685661	1.50171530246735	0.853062331676483	0.153820484876633	1.24909806251526	1.13388001918793	0.392618536949158	1.34549474716187
52	21.55	21.55	36.7010295391083	IPI:IPI00032220.3	Gene_Symbol=AGT Angiotensinogen precursor	9606	0.665450692176819	0.0992722660303116	1.62962758541107	0.742127358913422	0.00444422336295247	1.22026920318604	0.770848512649536	0.0408021509647369	1.28240060806274
53	21.11	21.11	75.3768861293793	IPI:IPI00480192.1	Gene_Symbol=RBP4 Retinol binding protein 4, plasma	9606	1.38981473445892	0.0886167213320732	1.46489429473877	1.90697741508484	1.54570301447166E-07	1.21925985813141	1.39046204090118	0.000932022288907319	1.20258009433746
53	0	21.11	67.8391933441162	IPI:IPI00844536.2	Gene_Symbol=RBP4 Uncharacterized protein RBP4	9606
53	0	21.11	60.6965184211731	IPI:IPI00022420.3	Gene_Symbol=RBP4 Plasma retinol-binding protein precursor	9606
54	19.87	19.87	63.1355941295624	IPI:IPI00827488.1	Gene_Symbol=IGKC IGKC protein	9606	0.517616748809814			0.302462935447693			0.541238367557526
54	0.15	19.87	63.1355941295624	IPI:IPI00472961.2	Gene_Symbol=IGKC IGKC protein	9606
55	18.69	18.69	30.7438015937805	IPI:IPI00020996.3	Gene_Symbol=IGFALS Insulin-like growth factor-binding protein complex acid labile chain precursor	9606	0.599819183349609	0.0122742969542742	1.46222960948944	0.556673943996429	0.000797023007180542	1.33820176124573	0.639777302742004	0.000617655168753117	1.24018514156342
56	18.23	18.23	23.9858910441399	IPI:IPI00645849.1	Gene_Symbol=ECM1 Extracellular matrix protein 1	9606	0.89348042011261	0.609590709209442	1.60262489318848	0.852072834968567	0.376774311065674	1.4660017490387	0.907373785972595	0.338061392307281	1.23812437057495
56	0	18.23	22.7777779102325	IPI:IPI00003351.2	Gene_Symbol=ECM1 Extracellular matrix protein 1 precursor	9606
57	18	18	35.8744382858276	IPI:IPI00022391.1	Gene_Symbol=APCS Serum amyloid P-component precursor	9606	0.974165201187134	0.94610869884491	2.21213483810425	0.874273717403412	0.379627585411072	1.36450970172882	1.19655358791351	0.154180929064751	1.28683972358704
58	16.2	16.2	41.791045665741	IPI:IPI00022429.3	Gene_Symbol=ORM1 Alpha-1-acid glycoprotein 1 precursor	9606	2.27229738235474	0.0356708280742168	2.12481784820557	1.2213968038559	0.33506578207016	1.55268919467926	2.68708896636963	0.000433240522397682	1.53398001194
59	15.2	15.4	28.571429848671	IPI:IPI00328609.3	Gene_Symbol=SERPINA4 Kallistatin precursor	9606	0.646602928638458	0.0015137440059334	1.27605271339417	1.03003287315369	0.682230055332184	1.16171205043793	0.947786331176758	0.64653605222702	1.27426910400391
60	14.82	14.82	42.7966088056564	IPI:IPI00785200.1	Gene_Symbol=- Putative uncharacterized protein	9606	0.558478116989136	0.285847127437592	5.68215799331665	0.283868432044983	0.0613647252321243	4.08743143081665	0.461839824914932	0.0319443568587303	1.83826684951782
60	0	14.11	49.7872352600098	IPI:IPI00555945.1	Gene_Symbol=IGL@ IGL@ protein	9606
61	14.17	14.22	15.1388883590698	IPI:IPI00873445.1	Gene_Symbol=PROS1 80 kDa protein	9606	0.84238862991333	0.533449113368988	1.77923119068146	1.02363681793213	0.846081674098969	1.28667557239532	0.994790971279144	0.964040875434875	1.27644801139832
61	0	14.15	12.4260358512402	IPI:IPI00294004.1	Gene_Symbol=PROS1 Vitamin K-dependent protein S precursor	9606
62	13.97	13.97	23.9726021885872	IPI:IPI00011252.1	Gene_Symbol=C8A Complement component C8 alpha chain precursor	9606	0.666062653064728	0.0356392525136471	1.45605754852295	0.802834689617157	0.201282247900963	1.41702044010162	0.942761659622192	0.720864832401276	1.40822947025299
63	13.64	13.64	9.88971889019012	IPI:IPI00788786.1	Gene_Symbol=VWF 309 kDa protein	9606	1.91218400001526	0.08035659044981	2.08890914916992	2.66928267478943	0.000376901152776554	1.58247721195221	1.74777722358704	0.000777282752096653	1.32774543762207
63	0	13.64	9.49164628982544	IPI:IPI00023014.1	Gene_Symbol=VWF von Willebrand factor precursor	9606
64	12.85	14.85	18.5542166233063	IPI:IPI00292946.1	Gene_Symbol=SERPINA7 Thyroxine-binding globulin precursor	9606	0.576143562793732	0.00297816307283938	1.35312974452972	0.568550229072571	0.000286860158666968	1.23760080337524	0.607968151569366	7.03808836988173E-05	1.16572868824005
65	12.63	12.63	16.7848706245422	IPI:IPI00329775.7	Gene_Symbol=CPB2 Isoform 1 of Carboxypeptidase B2 precursor	9606	0.817135632038116	0.639907538890839	2.8392608165741	0.803267419338226	0.426828891038895	1.87585461139679	0.784092664718628	0.220339998602867	1.54509103298187
66	12.61	22.77	36.3445371389389	IPI:IPI00784998.1	Gene_Symbol=- Putative uncharacterized protein DKFZp686M24218	9606	0.678314983844757	0.000882548978552222	1.09594142436981	0.347346782684326	0.0866518244147301	3.81347322463989	0.359151631593704	0.0212537292391062	2.08344674110413
66	0	24.77	46.0559785366058	IPI:IPI00830132.1	Gene_Symbol=IGHG4 Uncharacterized protein IGHG4 (Fragment)	9606
66	0	24.77	35.5179697275162	IPI:IPI00550640.2	Gene_Symbol=IGHG4 IGHG4 protein	9606
66	0	24.77	49.5412856340408	IPI:IPI00829814.1	Gene_Symbol=IGHG4 Ig gamma-4 chain C region	9606
67	12.59	12.59	12.2619047760963	IPI:IPI00299503.2	Gene_Symbol=GPLD1 Isoform 1 of Phosphatidylinositol-glycan-specific phospholipase D precursor	9606	1.18035209178925	0.515603721141815	1.83987355232239	1.09716439247131	0.718709886074066	1.86898672580719	0.970267713069916	0.920297205448151	2.09082293510437
68	12.41	12.41	48.019802570343	IPI:IPI00011261.2	Gene_Symbol=C8G Complement component C8 gamma chain precursor	9606	0.747607111930847	0.132768720388412	1.50591266155243	0.943666934967041	0.78963428735733	1.66294944286346	0.902957260608673	0.750690400600433	2.11877369880676
69	11.44	11.44	18.2965293526649	IPI:IPI00394992.1	Gene_Symbol=PGLYRP2 Isoform 2 of N-acetylmuramoyl-L-alanine amidase precursor	9606	0.929710984230042	0.817455112934113	2.0527606010437	0.892205834388733	0.633320450782776	1.71767699718475	0.798432767391205	0.341150403022766	1.68425166606903
69	0	11.44	20.1388895511627	IPI:IPI00163207.1	Gene_Symbol=PGLYRP2 Isoform 1 of N-acetylmuramoyl-L-alanine amidase precursor	9606
70	11.28	11.3	46.9798654317856	IPI:IPI00166729.4	Gene_Symbol=AZGP1 alpha-2-glycoprotein 1, zinc	9606	1.55618059635162	0.295167803764343	2.45959544181824	1.36227130889893	0.327915966510773	1.96601688861847	1.23579967021942	0.131974086165428	1.33782994747162
71	11.02	11.07	18.4254601597786	IPI:IPI00021727.1	Gene_Symbol=C4BPA C4b-binding protein alpha chain precursor	9606	1.30371129512787	0.352933406829834	1.85923230648041	1.09509921073914	0.414448529481888	1.27556705474854	1.30833029747009	0.0742157772183418	1.35247993469238
72	10.74	10.74	51.0869562625885	IPI:IPI00855916.1	Gene_Symbol=- Transthyretin	9606	1.68333876132965	0.0647968426346779	1.7437618970871	1.11828434467316	0.477438002824783	1.38106524944305	1.37845981121063	0.019074771553278	1.29982531070709
72	0	10.74	61.224490404129	IPI:IPI00022432.1	Gene_Symbol=TTR Transthyretin precursor	9606
73	10.51	10.51	25	IPI:IPI00022426.1	Gene_Symbol=AMBP AMBP protein precursor	9606	0.973204076290131	0.945558547973633	2.26921677589417	1.12866151332855	0.451137840747833	1.38888919353485	1.213174700737	0.313135832548141	1.47633481025696
74	10.13	10.15	16.4576798677444	IPI:IPI00654888.4	Gene_Symbol=KLKB1 Plasma kallikrein precursor	9606	1.02206611633301	0.949157297611237	2.14899492263794	0.966570734977722	0.765440881252289	1.2891628742218	1.04722273349762	0.744139850139618	1.37012374401093
75	10.11	10.12	31.6568046808243	IPI:IPI00020986.2	Gene_Symbol=LUM Lumican precursor	9606	0.698187291622162	0.517477512359619	3.39965057373047	0.753825843334198	0.260714590549469	1.71333110332489	0.879753351211548	0.5716153383255	1.65023231506348
76	9.7	33.87	17.9487183690071	IPI:IPI00025426.2	Gene_Symbol=PZP Pregnancy zone protein precursor	9606	0.231969952583313	0.000881643849425018	1.57752215862274	0.107644632458687	0.00604678550735116	3.20682787895203	0.171421363949776	0.0388762168586254	5.0386004447937
76	0	31.87	20.0315460562706	IPI:IPI00748437.2	Gene_Symbol=PZP Uncharacterized protein PZP	9606
77	9.47	9.55	9.96309965848923	IPI:IPI00218460.6	Gene_Symbol=ATRN Isoform 3 of Attractin precursor	9606	0.856880903244019	0.543270766735077	1.77149200439453	1.07777166366577	0.362616986036301	1.19949650764465	1.11587810516357	0.377204149961472	1.3165990114212
77	0	9.55	9.09727066755295	IPI:IPI00027235.1	Gene_Symbol=ATRN Isoform 1 of Attractin precursor	9606
77	0	9.54	8.88364762067795	IPI:IPI00162735.3	Gene_Symbol=ATRN Isoform 2 of Attractin precursor	9606
78	9.19	9.19	26.4214038848877	IPI:IPI00293925.2	Gene_Symbol=FCN3 Isoform 1 of Ficolin-3 precursor	9606	1.60901188850403	0.0936534255743027	1.77183175086975	0.974805593490601	0.825843274593353	1.2861989736557	1.11657881736755	0.361407488584518	1.29616487026215
78	0	9.1	23.6111104488373	IPI:IPI00419744.4	Gene_Symbol=FCN3 Isoform 2 of Ficolin-3 precursor	9606
79	8.75	8.75	25.9154915809631	IPI:IPI00218732.3	Gene_Symbol=PON1 Serum paraoxonase/arylesterase 1	9606	0.866015911102295	0.571343898773193	1.74004065990448	1.04132103919983	0.6040158867836	1.18581008911133	0.782901227474213	0.311658829450607	1.67611587047577
80	8.24	8.24	36.0544204711914	IPI:IPI00654755.3	Gene_Symbol=HBB Hemoglobin subunit beta	9606	0.564450144767761	0.0229281093925238	1.60400569438934	0.464342325925827	0.00460966071113944	1.58994054794312	0.599244773387909	0.000368196808267385	1.2332603931427
80	0	6.24	23.4285712242126	IPI:IPI00884107.1	Gene_Symbol=HBB Beta-globin gene from a thalassemia patient	9606
80	0	6.24	36.9369357824326	IPI:IPI00796636.9	Gene_Symbol=HBB Mutant beta globin	9606
81	8.19	8.19	31.6901415586472	IPI:IPI00853068.1	Gene_Symbol=HBA2;HBA1 Alpha 2 globin variant (Fragment)	9606	0.474127143621445	0.000802669208496809	1.42110168933868	0.397040158510208	4.017061291961E-05	1.34546458721161	0.686915636062622	0.00674299336969852	1.27878797054291
81	0	8.19	31.6901415586472	IPI:IPI00410714.5	Gene_Symbol=HBA2;HBA1 Hemoglobin subunit alpha	9606
82	8.01	8.01	28.2786875963211	IPI:IPI00020019.1	Gene_Symbol=ADIPOQ Adiponectin precursor	9606	3.26345372200012	0.0171821154654026	2.46124482154846	2.59200620651245	0.00808869674801826	1.85100138187408	1.8137823343277	0.0740304440259933	1.95622372627258
83	7.97	8.16	10.0000001490116	IPI:IPI00746623.2	Gene_Symbol=HABP2 Hyaluronan-binding protein 2 precursor	9606	1.19087743759155	0.551153600215912	1.91072237491608	1.10654544830322	0.600878655910492	1.53525567054749	1.16689360141754	0.271839797496796	1.35200500488281
84	7.52	7.52	13.934426009655	IPI:IPI00019576.1	Gene_Symbol=F10 Coagulation factor X precursor	9606	1.19816982746124	0.80012059211731	5.70201015472412	0.860902607440948	0.534833192825317	1.78261363506317	1.01832032203674	0.925625562667847	1.60888421535492
85	7.52	7.52	30.303031206131	IPI:IPI00643948.2	Gene_Symbol=C1QB Complement component 1, q subcomponent, B chain	9606	1.13970303535461	0.660547971725464	2.05619859695435	1.00567924976349	0.976655602455139	1.60549378395081	1.03218078613281	0.887301921844482	1.72662353515625
85	0	7.52	27.6679843664169	IPI:IPI00477992.1	Gene_Symbol=C1QB complement component 1, q subcomponent, B chain precursor	9606
86	7.47	7.5	11.9305856525898	IPI:IPI00296176.2	Gene_Symbol=F9 Coagulation factor IX precursor	9606	1.71548163890839	0.262152075767517	2.99897980690002	0.952700912952423	0.819325268268585	1.67782270908356	0.96038419008255	0.892887651920319	2.08272552490234
87	7.3	10.41	29.6296298503876	IPI:IPI00218949.1	Gene_Symbol=CFHR2 Isoform Short of Complement factor H-related protein 2 precursor	9606	1.32569372653961	0.142427802085876	1.49129068851471	1.5700386762619	0.00284800655208528	1.27825605869293	1.46202766895294	0.0198533870279789	1.35241901874542
87	0.04	10.41	26.6666680574417	IPI:IPI00006154.1	Gene_Symbol=CFHR2 Isoform Long of Complement factor H-related protein 2 precursor	9606
88	6.74	6.74	21.8666672706604	IPI:IPI00021440.1	Gene_Symbol=ACTG1;PSPHL Actin, cytoplasmic 2	9606	1.52400016784668	0.358787596225739	3.09307169914246	1.94016015529633	0.0238437857478857	1.6796350479126	1.82444643974304	0.00992766208946705	1.43587791919708
88	0	6.74	21.8666672706604	IPI:IPI00021439.1	Gene_Symbol=ACTB Actin, cytoplasmic 1	9606
88	0	4.74	24.8538017272949	IPI:IPI00878173.1	Gene_Symbol=ACTA1 Actin, alpha 1, skeletal muscle	9606
88	0	4.74	22.6063832640648	IPI:IPI00025416.3	Gene_Symbol=ACTG2 Actin, gamma-enteric smooth muscle	9606
88	0	4.74	22.5464195013046	IPI:IPI00023006.1	Gene_Symbol=ACTC1 Actin, alpha cardiac muscle 1	9606
88	0	4.74	22.5464195013046	IPI:IPI00021428.1	Gene_Symbol=ACTA1 Actin, alpha skeletal muscle	9606
88	0	4.74	22.5464195013046	IPI:IPI00008603.1	Gene_Symbol=ACTA2 Actin, aortic smooth muscle	9606
88	0	4.74	20.0692042708397	IPI:IPI00514530.5	Gene_Symbol=ACTA1 Uncharacterized protein ACTA1	9606
89	6.71	6.87	8.00359696149826	IPI:IPI00478809.3	Gene_Symbol=F5 Coagulation factor V precursor	9606	1.25700569152832	0.40357232093811	1.97477650642395	1.15888392925262	0.511784434318542	1.76676213741302	1.25478196144104	0.25512483716011	1.60755336284637
89	0	6.87	7.98564404249191	IPI:IPI00022937.4	Gene_Symbol=F5 Coagulation factor V	9606
90	6.24	10.25	44.8717951774597	IPI:IPI00719373.1	Gene_Symbol=IGL@ IGL@ protein	9606	1.10581648349762	0.897029161453247	6.68363761901855	0.270059764385223	0.0627730265259743	4.10083723068237	0.399959862232208	0.0868545770645142	3.02908062934875
90	0.25	9.36	35.8974367380142	IPI:IPI00784589.1	Gene_Symbol=- Putative uncharacterized protein DKFZp781M0386	9606
90	0	10.51	34.4680845737457	IPI:IPI00784627.1	Gene_Symbol=- Putative uncharacterized protein	9606
90	0	10.5	35.5932205915451	IPI:IPI00785164.1	Gene_Symbol=- Putative uncharacterized protein	9606
90	0	10.5	33.0472111701965	IPI:IPI00829640.1	Gene_Symbol=IGL@ IGL@ protein	9606
90	0	10.5	34.042552113533	IPI:IPI00745660.2	Gene_Symbol=IGL@ IGL@ protein	9606
90	0	9.1	33.0508470535278	IPI:IPI00784983.1	Gene_Symbol=- Putative uncharacterized protein	9606
90	0	9.1	30.5084735155106	IPI:IPI00784713.1	Gene_Symbol=- Putative uncharacterized protein	9606
90	0	9.1	28.7553638219833	IPI:IPI00852577.1	Gene_Symbol=IGLC1 IGLC1 protein	9606
90	0	8.45	33.4763944149017	IPI:IPI00815938.1	Gene_Symbol=IGLV3-21 IGLV3-21 protein	9606
91	6.14	6.36	18.5863867402077	IPI:IPI00743766.2	Gene_Symbol=FETUB Fetuin-B precursor	9606	0.959597826004028	0.936950445175171	3.2857551574707	0.840380489826202	0.132659420371056	1.27344763278961	0.90509158372879	0.45849609375	1.35072147846222
91	0	6.36	20.5797106027603	IPI:IPI00552199.3	Gene_Symbol=FETUB GUGU beta form	9606
91	0	4.36	19.2429021000862	IPI:IPI00553061.1	Gene_Symbol=FETUB GUGU gamma form	9606
92	6.07	8.07	56.521737575531	IPI:IPI00827560.1	Gene_Symbol=- HRV Fab N27-VL (Fragment)	9606	0.977915942668915	0.975787103176117	8.64450550079346	0.318168967962265	0.175118803977966	6.89918756484985	0.473753899335861	0.0164325870573521	1.68433511257172
92	0	19.02	60.1694941520691	IPI:IPI00784865.1	Gene_Symbol=IGK@ IGK@ protein	9606
92	0	13.71	45.7983195781708	IPI:IPI00879329.1	Gene_Symbol=IGKV3-20 Anti-(ED-B) scFV (Fragment)	9606
92	0	8.05	59.6330285072327	IPI:IPI00387118.1	Gene_Symbol=- Ig kappa chain V-III region WOL	9606
92	0	8.05	50.3875970840454	IPI:IPI00384576.1	Gene_Symbol=- Ig kappa chain V-III region HIC precursor	9606
92	0	8.05	50.3875970840454	IPI:IPI00030205.3	Gene_Symbol=IGKV3-20 Ig kappa chain V-III region HAH precursor	9606
92	0	8.05	45.4545468091965	IPI:IPI00827637.1	Gene_Symbol=- K light chain variable region (Fragment)	9606
92	0	8.05	44.2477881908417	IPI:IPI00827510.1	Gene_Symbol=- HRV Fab 026-VL (Fragment)	9606
92	0	6.06	59.6330285072327	IPI:IPI00387115.1	Gene_Symbol=- Ig kappa chain V-III region SIE	9606
92	0	4.55	50.4587173461914	IPI:IPI00827826.1	Gene_Symbol=- Cold agglutinin FS-2 L-chain (Fragment)	9606
93	6.02	6.1	21.4574903249741	IPI:IPI00011694.1	Gene_Symbol=PRSS1 Trypsin-1 precursor	9606	0.653999149799347	0.57064151763916	852.972961425781	1.12373650074005	0.255429714918137	1.87543725967407	1.41665148735046	0.13226842880249	2.54192996025085
94	5.93	5.93	15.6626507639885	IPI:IPI00003590.2	Gene_Symbol=QSOX1 Isoform 1 of Sulfhydryl oxidase 1 precursor	9606	1.70947802066803	0.229251697659492	2.61880493164063	1.46420955657959	0.291299194097519	2.20382523536682	1.14175021648407	0.564599215984344	1.73829019069672
95	5.92	5.92	19.1542282700539	IPI:IPI00023019.1	Gene_Symbol=SHBG Isoform 1 of Sex hormone-binding globulin precursor	9606	0.437947899103165	0.20673243701458	5.13665390014648	0.669798135757446	0.131576687097549	1.85755228996277	0.39457568526268	0.041301466524601	2.36491703987122
95	0	5.92	19.0972223877907	IPI:IPI00219583.1	Gene_Symbol=SHBG Isoform 2 of Sex hormone-binding globulin precursor	9606
96	5.88	5.88	17.6855891942978	IPI:IPI00010295.1	Gene_Symbol=CPN1 Carboxypeptidase N catalytic chain precursor	9606	0.960470199584961	0.883547902107239	2.04920029640198	0.828555107116699	0.261357963085175	1.49112010002136	0.586999595165253	0.159324377775192	2.35500264167786
97	5.7	24.9	57.528954744339	IPI:IPI00844156.2	Gene_Symbol=SERPINC1 SERPINC1 protein	9606	1.21728014945984	0.765097439289093	4.02230739593506	1.18508589267731	0.573971688747406	1.88890862464905	0.927216410636902	0.755459129810333	1.67050933837891
98	5.59	37.73	48.4210520982742	IPI:IPI00784817.1	Gene_Symbol=IGHV4-31 Anti-RhD monoclonal T125 gamma1 heavy chain precursor	9606	0.474460005760193	0.320931226015091	186.058212280273	0.269763171672821	0.0448418781161308	3.23669672012329	0.321365296840668	0.259923934936523	512.64501953125
99	5.52	5.53	13.0541875958443	IPI:IPI00007221.1	Gene_Symbol=SERPINA5 Plasma serine protease inhibitor precursor	9606	1.80706977844238	0.42471981048584	12.9338035583496	1.15382838249207	0.21073205769062	1.40313851833344	0.887016177177429	0.461733251810074	1.77032613754272
100	5.52	5.52	33.1683158874512	IPI:IPI00009028.1	Gene_Symbol=CLEC3B Tetranectin precursor	9606	0.509139120578766	0.0051845945417881	1.33889544010162	0.600231051445007	0.0299016498029232	1.516437292099	0.521607160568237	0.0385899357497692	1.7974739074707
100	0	4	21.875	IPI:IPI00791350.1	Gene_Symbol=CLEC3B 11 kDa protein	9606
100	0	3.52	36.2500011920929	IPI:IPI00792115.1	Gene_Symbol=CLEC3B Putative uncharacterized protein DKFZp686H17246	9606
101	5.23	5.25	11.2426042556763	IPI:IPI00064667.4	Gene_Symbol=CNDP1 Beta-Ala-His dipeptidase precursor	9606	0.833160281181335	0.754945874214172	9.0001974105835	0.685069262981415	0.454937785863876	5.87200355529785	0.592921853065491	0.289270371198654	4.82654714584351
102	5.09	5.11	14.4092217087746	IPI:IPI00022417.4	Gene_Symbol=LRG1 Leucine-rich alpha-2-glycoprotein precursor	9606	1.27528703212738	0.565249562263489	2.93970131874084	0.69761073589325	0.0828224942088127	1.53406834602356	1.16558229923248	0.369516730308533	1.49125707149506
103	4.98	4.98	29.6460181474686	IPI:IPI00026199.1	Gene_Symbol=GPX3 Glutathione peroxidase 3 precursor	9606	1.55990982055664	0.158965960144997	1.96724116802216	1.28436374664307	0.432797074317932	2.07204747200012	1.00037550926208	0.99908447265625	2.18267560005188
104	4.94	6.27	14.8342058062553	IPI:IPI00163446.3	Gene_Symbol=IGHD IGHD protein	9606	1.08365869522095	0.92863655090332	30.4721050262451	0.737961292266846	0.610409021377563	8.8964262008667	0.590224385261536	0.331319570541382	5.95293569564819
104	0	3.91	10.4166656732559	IPI:IPI00418422.3	Gene_Symbol=IGHD IGHD protein	9606
104	0	2.94	10.9958507120609	IPI:IPI00829636.1	Gene_Symbol=IGHD FLJ00382 protein (Fragment)	9606
105	4.93	4.93	29.4520556926727	IPI:IPI00032293.1	Gene_Symbol=CST3 Cystatin-C precursor	9606	1.26650142669678	0.500332117080688	2.67427778244019	1.70513665676117	0.467661142349243	7.74537515640259	1.16020953655243	0.787810146808624	4.98990154266357
106	4.83	4.83	9.7435899078846	IPI:IPI00023673.1	Gene_Symbol=LGALS3BP Galectin-3-binding protein precursor	9606	1.18588292598724	0.55657559633255	2.27582764625549	1.10162210464478	0.504455983638763	1.50263214111328	1.29884934425354	0.208582371473312	1.68378639221191
107	4.42	4.42	12.4316938221455	IPI:IPI00884176.1	Gene_Symbol=F13A1 coagulation factor XIII A1 subunit precursor	9606	0.944306254386902	0.877052247524261	2.62464499473572	1.37041306495667	0.411746770143509	2.60005855560303	1.61095058917999	0.132865905761719	2.01993823051453
107	0	4.42	12.4316938221455	IPI:IPI00297550.8	Gene_Symbol=F13A1 Coagulation factor XIII A chain precursor	9606
108	4.35	6.35	10.5022832751274	IPI:IPI00872573.1	Gene_Symbol=C1RL 48 kDa protein	9606	1.56349360942841	0.478656947612762	202.362915039063	1.0427154302597	0.637071192264557	2.29104542732239	0.942428231239319	0.414133131504059	1.77422285079956
108	0	6.35	10.5022832751274	IPI:IPI00795055.1	Gene_Symbol=C1RL CDNA FLJ14022 fis, clone HEMBA1003538, weakly similar to COMPLEMENT C1R COMPONENT	9606
108	0	6.35	9.44558531045914	IPI:IPI00009793.3	Gene_Symbol=C1RL Complement C1r-like protein	9606
109	4.31	4.31	9.72477048635483	IPI:IPI00738433.1	Gene_Symbol=CPN2 similar to Carboxypeptidase N subunit 2 precursor	9606	1.00748777389526	0.99213719367981	7.210608959198	0.860318839550018	0.0120600303635001	1.10052525997162	0.878106772899628	0.468191713094711	1.56939458847046
109	0	4.31	8.25688093900681	IPI:IPI00479116.1	Gene_Symbol=CPN2 Carboxypeptidase N subunit 2 precursor	9606
110	4.15	4.15	20.0000002980232	IPI:IPI00021854.1	Gene_Symbol=APOA2 Apolipoprotein A-II precursor	9606	0.272305339574814	0.0712053775787354	6.40085363388062	0.191555768251419	0.062201451510191	7.83142185211182	0.384214133024216	0.107682533562183	7.96971559524536
111	4.1	4.1	9.97566878795624	IPI:IPI00847381.1	Gene_Symbol=SEPP1 selenoprotein P isoform 2	9606	0.922131597995758	0.831379592418671	4.2286319732666	1.08360052108765	0.505753040313721	1.53677380084991	0.85100519657135	0.173227176070213	1.3965517282486
111	0	4.1	10.7611551880836	IPI:IPI00029061.2	Gene_Symbol=SEPP1 Selenoprotein P precursor	9606
111	0	3.05	14.2857149243355	IPI:IPI00798100.1	Gene_Symbol=SEPP1 Protein	9606
112	4.03	4.03	10.4220099747181	IPI:IPI00025276.1	Gene_Symbol=TNXB Isoform XB of Tenascin-X precursor	9606	0.797772705554962	0.39976042509079	2.08403420448303	0.653176307678223	0.312766253948212	3.06360578536987	1.1978200674057	0.159295499324799	1.42439377307892
112	0	3.64	9.84141826629639	IPI:IPI00743248.5	Gene_Symbol=TNXB DJ34F7.1.1	9606
112	0	3.64	9.71103757619858	IPI:IPI00644296.1	Gene_Symbol=TNXB Tenascin XB	9606
113	4.02	4.02	13.8775512576103	IPI:IPI00022394.2	Gene_Symbol=C1QC Complement C1q subcomponent subunit C precursor	9606	0.5350501537323	0.0159384217113256	1.5848433971405	1.11963748931885	0.231185153126717	1.23069834709167	1.13442480564117	0.417817026376724	1.42590594291687
114	4.01	9.72	31.8407952785492	IPI:IPI00020091.1	Gene_Symbol=ORM2 Alpha-1-acid glycoprotein 2 precursor	9606	1.24330449104309			0.6180379986763			1.55195999145508
115	4.01	4.04	10.0806452333927	IPI:IPI00855835.1	Gene_Symbol=- Insulin-like growth factor binding protein 3 isoform b	9606	0.907814860343933	0.756108522415161	2.47071266174316	0.904692590236664	0.739776372909546	2.3983473777771	0.664322853088379	0.363805025815964	3.38199257850647
115	0	4.04	8.41750875115395	IPI:IPI00556155.2	Gene_Symbol=IGFBP3 insulin-like growth factor binding protein 3 isoform a precursor	9606
115	0	4.04	9.02527049183846	IPI:IPI00444386.3	Gene_Symbol=IGFBP3 CDNA FLJ45630 fis, clone CHONS2001287, moderately similar to INSULIN- LIKE GROWTH FACTOR BINDING PROTEIN 3	9606
115	0	4.04	8.59106555581093	IPI:IPI00018305.4	Gene_Symbol=IGFBP3 Insulin-like growth factor-binding protein 3 precursor	9606
116	4.01	4.01	4.69416789710522	IPI:IPI00296534.1	Gene_Symbol=FBLN1 Isoform D of Fibulin-1 precursor	9606	2.14852523803711	0.330016076564789	255.439361572266	1.20103716850281	0.703996062278748	103.529426574707	1.05497980117798	0.128108501434326	1.14880800247192
116	0	4.01	4.69416789710522	IPI:IPI00218803.2	Gene_Symbol=FBLN1 Isoform B of Fibulin-1 precursor	9606
117	4	139.71	53.096330165863	IPI:IPI00654875.1	Gene_Symbol=C4B Complement C4-B precursor	9606	1.13931465148926	0.824190020561218	3.9558789730072	1.01194584369659	0.935046434402466	1.40771579742432	1.19819235801697	0.268610179424286	1.43760752677917
117	0	143.66	52.6949524879456	IPI:IPI00643525.1	Gene_Symbol=C4A Complement component 4A	9606
117	0	139.71	51.949542760849	IPI:IPI00032258.4	Gene_Symbol=C4A;C4B Complement C4-A precursor	9606
118	4	26.69	36.2235069274902	IPI:IPI00784894.1	Gene_Symbol=- Putative uncharacterized protein	9606	0.845337808132172	0.787421345710754	10.4847583770752	0.265102028846741	0.408479064702988	246.232086181641	0.51591819524765	0.561538338661194	62.0273208618164
118	0.03	24.57	41.2667959928513	IPI:IPI00472345.1	Gene_Symbol=IGHG3 IGHG3 protein	9606
118	0	34.2	42.0833319425583	IPI:IPI00761159.1	Gene_Symbol=IGHM IGHM protein	9606
118	0	24.69	33.9768350124359	IPI:IPI00418153.1	Gene_Symbol=IGHM Putative uncharacterized protein DKFZp686I15212	9606
118	0	22.69	39.2376691102982	IPI:IPI00829850.1	Gene_Symbol=IGHG3 Protein	9606
118	0	22.69	45.2449560165405	IPI:IPI00829940.1	Gene_Symbol=IGHG3 Uncharacterized protein IGHG3 (Fragment)	9606
118	0	22.69	44.7513818740845	IPI:IPI00829716.1	Gene_Symbol=IGHG3 Uncharacterized protein IGHG3 (Fragment)	9606
118	0	22.69	44.2970812320709	IPI:IPI00827754.2	Gene_Symbol=IGHG3 C gamma 3	9606
118	0	22.52	36.3457769155502	IPI:IPI00168728.1	Gene_Symbol=IGHM FLJ00385 protein (Fragment)	9606
118	0	16.69	39.8305088281631	IPI:IPI00830033.1	Gene_Symbol=IGHM Full-length cDNA clone CS0DI019YF20 of Placenta of Homo sapiens (Fragment)	9606
118	0	15.81	20.2083334326744	IPI:IPI00785067.1	Gene_Symbol=IGH@ IGH@ protein	9606
118	0	9.81	22.4000006914139	IPI:IPI00423461.3	Gene_Symbol=IGHA2 Putative uncharacterized protein DKFZp686C02220 (Fragment)	9606
118	0	5.38	32.3770493268967	IPI:IPI00470652.1	Gene_Symbol=- Single-chain Fv (Fragment)	9606
118	0	4	29.3333321809769	IPI:IPI00383629.1	Gene_Symbol=- IgG VH protein precursor (Fragment)	9606
118	0	4	30.7692319154739	IPI:IPI00830130.1	Gene_Symbol=- Rheumatoid factor RF-ET7	9606
118	0	4	30.7692319154739	IPI:IPI00829701.1	Gene_Symbol=- Uncharacterized protein ENSP00000375014	9606
118	0	3.4	25.6000012159348	IPI:IPI00386140.1	Gene_Symbol=- Ig heavy chain V-I region Mot	9606
118	0	2.28	27.6729553937912	IPI:IPI00382682.1	Gene_Symbol=- Putative matrix cell adhesion molecule-3	9606
118	0	2	29.0598303079605	IPI:IPI00854745.1	Gene_Symbol=- Uncharacterized protein ENSP00000375019	9606
118	0	2	16.2393167614937	IPI:IPI00854589.1	Gene_Symbol=- Uncharacterized protein ENSP00000375004	9606
118	0	2	16.1016955971718	IPI:IPI00829979.1	Gene_Symbol=- Uncharacterized protein ENSP00000375008	9606
118	0	2	16.2393167614937	IPI:IPI00739205.3	Gene_Symbol=LOC652102 Ig heavy chain V-I region HG3 precursor	9606
118	0	2	15.8333331346512	IPI:IPI00399379.3	Gene_Symbol=- Uncharacterized protein ENSP00000303034	9606
118	0	2	16.2393167614937	IPI:IPI00382455.1	Gene_Symbol=- Ig heavy chain V-I region EU	9606
118	0	2	10.0000001490116	IPI:IPI00419517.1	Gene_Symbol=IGHV1-69 IGHV1-69 protein	9606
118	0	2	23.0769231915474	IPI:IPI00382678.1	Gene_Symbol=- Putative uncharacterized protein	9606
118	0	2	9.67741906642914	IPI:IPI00382472.1	Gene_Symbol=- Ig heavy chain V-I region SIE	9606
118	0	2	10.2564096450806	IPI:IPI00009792.1	Gene_Symbol=IGHV1OR15-1 Ig heavy chain V-I region V35 precursor	9606
119	4	21.81	28.4000009298325	IPI:IPI00061977.1	Gene_Symbol=IGHV3OR16-13;IGHA1 IGHA1 protein	9606	0.562176883220673			0.239005208015442	0.0058193183504045	1.18085598945618	0.420049905776978	0.212985649704933	46.1157455444336
119	0.01	23.53	31.0211956501007	IPI:IPI00423462.5	Gene_Symbol=IGHV3OR16-13;IGHA1 Putative uncharacterized protein DKFZp686K18196 (Fragment)	9606
119	0.01	19.82	26.6129046678543	IPI:IPI00386524.3	Gene_Symbol=IGHV3OR16-13;IGHA1 CDNA FLJ25298 fis, clone STM07683, highly similar to Protein Tro alpha1 H,myeloma	9606
119	0	21.14	32.2645276784897	IPI:IPI00166866.3	Gene_Symbol=IGHV3OR16-13;IGHA1 IGHA1 protein	9606
119	0	21.03	31.1740905046463	IPI:IPI00647704.1	Gene_Symbol=IGHV3OR16-13;IGHA1 CDNA FLJ41552 fis, clone COLON2004478, highly similar to Protein Tro alpha1 H,myeloma	9606
119	0	5.38	32.3770493268967	IPI:IPI00470652.1	Gene_Symbol=- Single-chain Fv (Fragment)	9606
119	0	4	30.7692319154739	IPI:IPI00830130.1	Gene_Symbol=- Rheumatoid factor RF-ET7	9606
119	0	4	30.7692319154739	IPI:IPI00829701.1	Gene_Symbol=- Uncharacterized protein ENSP00000375014	9606
119	0	2	40.0000005960464	IPI:IPI00384410.1	Gene_Symbol=- Myosin-reactive immunoglobulin heavy chain variable region (Fragment)	9606
119	0	2	30.2521020174026	IPI:IPI00384409.1	Gene_Symbol=- Myosin-reactive immunoglobulin heavy chain variable region (Fragment)	9606
120	4	14.45	36.4806860685349	IPI:IPI00829626.1	Gene_Symbol=IGL@ IGL@ protein	9606	1.21398210525513	0.611534357070923	4.05317163467407	0.456853687763214	0.239063829183578	7.63262605667114	0.839124441146851	0.697993516921997	5.39020538330078
120	0.03	12.04	39.5744681358337	IPI:IPI00827875.1	Gene_Symbol=- Lambda-chain precursor	9606
120	0	13.41	37.2881352901459	IPI:IPI00744476.6	Gene_Symbol=IGL@ IGL@ protein	9606
120	0	13.4	40.2542382478714	IPI:IPI00658130.1	Gene_Symbol=IGL@ IGL@ protein	9606
120	0	13.15	41.8803423643112	IPI:IPI00154742.6	Gene_Symbol=IGL@ IGL@ protein	9606
120	0	12.45	35.0427359342575	IPI:IPI00784935.1	Gene_Symbol=IGL@ IGL@ protein	9606
120	0	12.45	35.193133354187	IPI:IPI00550162.2	Gene_Symbol=IGLV3-25 IGLV3-25 protein	9606
120	0	12.01	38.4615391492844	IPI:IPI00718819.2	Gene_Symbol=IGLC1;IGLC3;IGLV2-14;IGLC2;IGL@ IGLV2-14 protein	9606
120	0	12.01	33.9055806398392	IPI:IPI00816555.1	Gene_Symbol=IGLV2-14 IGLV2-14 protein	9606
120	0	12.01	33.6170226335526	IPI:IPI00785196.1	Gene_Symbol=- Putative uncharacterized protein	9606
120	0	4.8	17.2413796186447	IPI:IPI00386839.1	Gene_Symbol=- Amyloid lambda 6 light chain variable region SAR (Fragment)	9606
120	0	4.44	16.8224304914474	IPI:IPI00384399.1	Gene_Symbol=- Myosin-reactive immunoglobulin light chain variable region (Fragment)	9606
120	0	2	15.4838711023331	IPI:IPI00017457.3	Gene_Symbol=IGLL3 Immunoglobulin lambda-like polypeptide 3	9606
121	4	4	16.5289252996445	IPI:IPI00884433.1	Gene_Symbol=- 13 kDa protein	9606	0.417784184217453	0.100209407508373	5.81343221664429	0.198832243680954	0.083621121942997	15.0513143539429	0.403359711170197	0.148180037736893	15.4054250717163
121	0	4	16.5289252996445	IPI:IPI00829600.1	Gene_Symbol=- Uncharacterized protein ENSP00000374803	9606
121	0	4	16.5289252996445	IPI:IPI00743194.2	Gene_Symbol=- Kappa light chain variable region (Fragment)	9606
121	0.07	18.65	57.7405869960785	IPI:IPI00550731.2	Gene_Symbol=- Putative uncharacterized protein	9606
121	0.07	4.13	35.9649121761322	IPI:IPI00384397.1	Gene_Symbol=- Myosin-reactive immunoglobulin light chain variable region (Fragment)	9606
121	0.06	2.06	14.8760333657265	IPI:IPI00829663.1	Gene_Symbol=- Uncharacterized protein ENSP00000374801	9606
121	0	18.58	50.8333325386047	IPI:IPI00419424.3	Gene_Symbol=IGKV1-5 IGKV1-5 protein	9606
121	0	16.57	51.0460257530212	IPI:IPI00440577.3	Gene_Symbol=IGKV2-24 IGKV2-24 protein	9606
121	0	16.56	54.8117160797119	IPI:IPI00854806.1	Gene_Symbol=IGKV1-5 IGKV1-5 protein	9606
121	0	16.56	52.5114178657532	IPI:IPI00430808.2	Gene_Symbol=IGKC Immunoblobulin light chain (Fragment)	9606
121	0	4.08	28.8135588169098	IPI:IPI00827829.1	Gene_Symbol=- HRV Fab N8-VL (Fragment)	9606
121	0	4.08	30.0884962081909	IPI:IPI00827773.1	Gene_Symbol=- Cold agglutinin FS-1 L-chain (Fragment)	9606
121	0	4.06	29.0598303079605	IPI:IPI00743389.1	Gene_Symbol=IGKV1-5 Ig kappa chain V-II region GM607 precursor (Fragment)	9606
121	0	4	30.4347813129425	IPI:IPI00387107.3	Gene_Symbol=IGKV2-40 Ig kappa chain V-II region Cum	9606
121	0	2.08	15.9292042255402	IPI:IPI00736885.1	Gene_Symbol=LOC440786 Ig kappa chain V-II region TEW	9606
121	0	2.01	16.666667163372	IPI:IPI00829827.1	Gene_Symbol=- Uncharacterized protein ENSP00000374804	9606
121	0	2	18.1818187236786	IPI:IPI00829947.1	Gene_Symbol=- 13 kDa protein	9606
121	0	2	12.0370373129845	IPI:IPI00854709.1	Gene_Symbol=- Uncharacterized protein ENSP00000374799 (Fragment)	9606
121	0	2	12.2641511261463	IPI:IPI00387111.5	Gene_Symbol=- Uncharacterized protein ENSP00000333154	9606
122	3.96	4.91	6.39883577823639	IPI:IPI00759754.1	Gene_Symbol=TTN Isoform 1 of Titin	9606	0.848434269428253	0.674260795116425	2.28347396850586	0.936816692352295	0.867923676967621	2.27541518211365	0.877802789211273	0.529045283794403	1.53880071640015
122	0	4.91	6.37581944465637	IPI:IPI00759542.1	Gene_Symbol=TTN Isoform 8 of Titin	9606
122	0	4.9	6.39558658003807	IPI:IPI00023283.3	Gene_Symbol=TTN Isoform 2 of Titin	9606
122	0	4.85	6.45663142204285	IPI:IPI00749039.2	Gene_Symbol=TTN titin isoform N2-A	9606
122	0	4.85	6.38062506914139	IPI:IPI00759637.1	Gene_Symbol=TTN Isoform 4 of Titin	9606
122	0	4.85	6.34835660457611	IPI:IPI00179357.2	Gene_Symbol=TTN Isoform 7 of Titin	9606
122	0	4.75	6.40729516744614	IPI:IPI00759613.1	Gene_Symbol=TTN Isoform 5 of Titin	9606
122	0	3.98	6.62928000092506	IPI:IPI00455173.4	Gene_Symbol=TTN Isoform 3 of Titin	9606
122	0	3.98	6.58234357833862	IPI:IPI00375499.2	Gene_Symbol=TTN titin isoform novex-2	9606
122	0	3.98	6.59864693880081	IPI:IPI00375498.2	Gene_Symbol=TTN titin isoform novex-1	9606
122	0	3.87	6.53936341404915	IPI:IPI00412307.8	Gene_Symbol=TTN 2268 kDa protein	9606
123	3.92	3.92	21.9230771064758	IPI:IPI00165972.3	Gene_Symbol=CFD Complement factor D preproprotein	9606	2.83750629425049	0.0084671201184392	1.70839869976044	3.87591814994812	0.00549963815137744	1.81827294826508	2.51215052604675	0.00192232860717922	1.3272408246994
124	3.85	4.23	23.9999994635582	IPI:IPI00029260.2	Gene_Symbol=CD14 Monocyte differentiation antigen CD14 precursor	9606	0.882805466651917	0.720239341259003	2.73994302749634	0.810734868049622	0.551596164703369	2.71433043479919	0.844191491603851	0.549191415309906	2.22756552696228
125	3.72	3.72	22.5806444883347	IPI:IPI00004373.1	Gene_Symbol=MBL2 Mannose-binding protein C precursor	9606	0.582772791385651	0.616133093833923	52.0407752990723	0.69607275724411	0.405285894870758	4.43791389465332	0.467479109764099	0.196495085954666	5.55187034606934
126	3.68	3.68	13.9293134212494	IPI:IPI00032311.4	Gene_Symbol=LBP Lipopolysaccharide-binding protein precursor	9606	2.74691605567932	0.0505397245287895	2.75700855255127	1.566974401474	0.0141314016655087	1.34936261177063	1.22371792793274	0.332781761884689	1.66386866569519
127	3.58	28.07	48.2014387845993	IPI:IPI00399007.5	Gene_Symbol=IGHG2 Putative uncharacterized protein DKFZp686I04196 (Fragment)	9606	1.22478485107422	0.71443122625351	3.64414358139038	0.245620980858803	0.000300905288895592	1.58564949035645	0.470725744962692	4.97918263135944E-05	1.19668805599213
127	0.02	25.99	43.2258069515228	IPI:IPI00784807.1	Gene_Symbol=- Putative uncharacterized protein	9606
127	0	28.33	43.75	IPI:IPI00426051.3	Gene_Symbol=- Putative uncharacterized protein DKFZp686C15213	9606
127	0	27.06	35.5319142341614	IPI:IPI00784942.1	Gene_Symbol=- Putative uncharacterized protein DKFZp686E23209	9606
127	0	16.52	41.2213742733002	IPI:IPI00829767.1	Gene_Symbol=IGHG2 Uncharacterized protein IGHG2 (Fragment)	9606
128	3.51	3.51	9.94897931814194	IPI:IPI00012792.1	Gene_Symbol=CDH5 Cadherin-5 precursor	9606	0.783219158649445	0.806054294109344	42.9716033935547	1.21709203720093	0.370785564184189	2.09258627891541	1.06499314308167	0.854942858219147	3.69447183609009
128	0	3.51	9.71599370241165	IPI:IPI00607725.4	Gene_Symbol=CDH5 cadherin 5, type 2 isoform 2 preproprotein	9606
129	3.39	3.39	9.75232198834419	IPI:IPI00016334.2	Gene_Symbol=MCAM Isoform 1 of Cell surface glycoprotein MUC18 precursor	9606	1.25425040721893	0.655250251293182	119.731643676758	1.18203008174896	0.405109614133835	1.98880505561829	1.50744342803955	0.0455114468932152	1.47727429866791
130	3.34	3.34	8.72238650918007	IPI:IPI00024284.4	Gene_Symbol=HSPG2 Basement membrane-specific heparan sulfate proteoglycan core protein precursor	9606	2.36614513397217	0.399340629577637	12.6411075592041	2.17291760444641	0.035173024982214	1.99016726016998	1.45531952381134	0.153256639838219	1.80743324756622
131	3.3	43.26	50.2109706401825	IPI:IPI00555812.4	Gene_Symbol=GC Vitamin D-binding protein precursor	9606	0.245818644762039	0.0325188376009464	2.48801350593567	0.167554274201393	0.0803253501653671	17.8015842437744	0.122735857963562	0.0462996102869511	6.9717812538147
132	3	4.31	35.1851850748062	IPI:IPI00387025.1	Gene_Symbol=- Ig kappa chain V-I region DEE	9606	0.654155969619751	0.274795800447464	2.53937244415283	0.721216142177582	0.616284847259521	5.32457447052002	1.11326920986176	0.77704656124115	2.6732611656189
133	2.97	36.2	37.5806450843811	IPI:IPI00884180.1	Gene_Symbol=IGHM IGHM protein	9606	0.626365065574646	0.588507771492004	23.4005260467529	0.45141476392746	0.169875532388687	5.08096694946289	0.623433709144592	0.161158010363579	2.54215860366821
133	0	2.97	11.2068973481655	IPI:IPI00854732.1	Gene_Symbol=- Uncharacterized protein ENSP00000375005	9606
134	2.96	5.02	20.149253308773	IPI:IPI00386133.1	Gene_Symbol=- Ig kappa chain V-IV region B17 precursor	9606	0.426246911287308	0.0676736310124397	3.17758369445801	0.299619823694229	0.132892221212387	25.6350040435791	0.411613553762436	0.0978455990552902	5.73892116546631
134	0	3.07	28.9473682641983	IPI:IPI00387120.1	Gene_Symbol=- Ig kappa chain V-IV region Len	9606
134	0	3.02	15.0375932455063	IPI:IPI00386132.1	Gene_Symbol=- Ig kappa chain V-IV region JI precursor	9606
134	0	2.96	8.33333358168602	IPI:IPI00026197.7	Gene_Symbol=IGKV4-1 Similar to Ig kappa chain V-IV region precursor	9606
134	0	2	6.92307725548744	IPI:IPI00385143.1	Gene_Symbol=- Microfibrillar protein 2 (Fragment)	9606
135	2.82	2.82	11.2391926348209	IPI:IPI00025204.1	Gene_Symbol=CD5L CD5 antigen-like precursor	9606	0.652395069599152	0.296563059091568	2.49508237838745	0.382696151733398	0.0277834720909595	2.25686931610107	0.355419009923935	0.0107467705383897	2.00193238258362
136	2.77	2.77	16.2895932793617	IPI:IPI00844400.1	Gene_Symbol=C1QA 23 kDa protein	9606	0.897936165332794	0.530672073364258	1.50854074954987	0.987158536911011	0.918129682540894	1.3599249124527	0.892252564430237	0.287807047367096	1.27954983711243
136	0	2.77	14.6938771009445	IPI:IPI00022392.1	Gene_Symbol=C1QA Complement C1q subcomponent subunit A precursor	9606
137	2.72	51.58	70.4545438289642	IPI:IPI00847179.1	Gene_Symbol=APOA4 apolipoprotein A-IV precursor	9606	0.276074081659317	0.244213938713074	735.421081542969	0.104594796895981	0.0658705085515976	13.8018312454224	0.117101199924946	0.0193822178989649	3.68346118927002
138	2.66	4.02	42.7350431680679	IPI:IPI00830035.1	Gene_Symbol=- Similar to Anti-streptococcal/anti-myosin immunoglobulin kappa light chain variable region	9606	1.32632076740265			0.753020882606506			0.880205988883972
139	2.55	2.56	11.516035348177	IPI:IPI00294713.4	Gene_Symbol=MASP2 Isoform 1 of Mannan-binding lectin serine protease 2 precursor	9606	0.768163621425629	0.713075518608093	14.5756311416626	0.956800699234009	0.825209438800812	2.13163137435913	1.06740427017212	0.711476862430573	1.93216383457184
139	0	2.06	20.7253888249397	IPI:IPI00871597.1	Gene_Symbol=MASP2 Uncharacterized protein MASP2 (Fragment)	9606
139	0	2.06	21.6216221451759	IPI:IPI00306378.5	Gene_Symbol=MASP2 Isoform 2 of Mannan-binding lectin serine protease 2 precursor	9606
140	2.42	46.94	43.1398421525955	IPI:IPI00878609.1	Gene_Symbol=ITIH4 Protein	9606	0.721167206764221	0.161093682050705	1.62923979759216	1.17693436145782	0.221537560224533	1.32760572433472	1.22372460365295	0.166683822870255	1.35804390907288
140	0	34.86	43.1677013635635	IPI:IPI00878152.1	Gene_Symbol=ITIH4 71 kDa protein	9606
141	2.31	2.31	5.20059429109097	IPI:IPI00395488.2	Gene_Symbol=VASN Vasorin precursor	9606	1.10757958889008	0.866006791591644	9.96704483032227	1.89189207553864	0.216640904545784	4.66124105453491	1.36608290672302	0.143863171339035	1.77339231967926
142	2.22	2.37	28.571429848671	IPI:IPI00220327.3	Gene_Symbol=KRT1 Keratin, type II cytoskeletal 1	9606	0.28905400633812			0.691764771938324			1.11496555805206
143	2.15	2.92	18.9655169844627	IPI:IPI00829653.1	Gene_Symbol=- Uncharacterized protein ENSP00000374812	9606	0.203100115060806	0.0125968754291534	1.49305200576782	0.195801794528961			0.282977044582367	0.0225360803306103	1.7648116350174
143	0	2.92	18.9655169844627	IPI:IPI00784430.3	Gene_Symbol=IGKV3D-11 Similar to Ig kappa chain V-III region VG precursor	9606
143	0	2.19	18.6440676450729	IPI:IPI00816799.1	Gene_Symbol=- Rheumatoid factor D5 light chain (Fragment)	9606
144	2.15	2.21	10.1952277123928	IPI:IPI00021817.1	Gene_Symbol=PROC Vitamin K-dependent protein C precursor	9606	0.980873167514801	0.967191696166992	3.96004152297974	0.820004224777222	0.55082494020462	2.56635689735413	0.605482757091522	0.12619860470295	2.1364324092865
145	2.12	2.65	8.21716785430908	IPI:IPI00655927.1	Gene_Symbol=PRG4 Isoform B of Proteoglycan-4 precursor	9606	1.25440394878387	0.469461917877197	2.19963335990906	0.606387078762054	0.212389722466469	2.55182600021362	0.735853135585785	0.193506598472595	1.72530329227448
145	0	2.65	7.97720775008202	IPI:IPI00024825.2	Gene_Symbol=PRG4 Isoform A of Proteoglycan-4 precursor	9606
145	0	2.65	9.86066460609436	IPI:IPI00656111.1	Gene_Symbol=PRG4 Isoform E of Proteoglycan-4 precursor	9606
145	0	2.63	7.71491527557373	IPI:IPI00656092.1	Gene_Symbol=PRG4 Isoform F of Proteoglycan-4 precursor	9606
145	0	2.63	8.00915360450745	IPI:IPI00655976.1	Gene_Symbol=PRG4 Isoform C of Proteoglycan-4 precursor	9606
145	0	2.63	8.26771631836891	IPI:IPI00655676.1	Gene_Symbol=PRG4 Isoform D of Proteoglycan-4 precursor	9606
146	2.1	3.1	12.8205135464668	IPI:IPI00829834.1	Gene_Symbol=- Ig kappa chain V-III region VH precursor	9606	0.225870907306671			0.43171152472496			0.1835006326437
147	2.1	2.2	8.01114588975906	IPI:IPI00013933.2	Gene_Symbol=DSP Isoform DPI of Desmoplakin	9606	0.453220933675766	0.29254338145256	144.880706787109	0.688979864120483	0.6800497174263	5496.4609375	0.652532637119293	0.446399420499802	97.4982070922852
147	0	2.17	7.83795714378357	IPI:IPI00217182.4	Gene_Symbol=DSP Isoform DPII of Desmoplakin	9606
147	0	1.71	11.3513506948948	IPI:IPI00872333.1	Gene_Symbol=DSP Uncharacterized protein DSP	9606
147	0	1.71	11.3513506948948	IPI:IPI00746877.1	Gene_Symbol=DSP CDNA FLJ26719 fis, clone PNC03379	9606
148	2.07	2.07	3.71134020388126	IPI:IPI00645768.1	Gene_Symbol=SELE Selectin E	9606	0.490515649318695			0.266423135995865			0.392041087150574
148	0	2.07	3.29067632555962	IPI:IPI00514521.1	Gene_Symbol=SELE Selectin E	9606
148	0	2.07	2.95081958174706	IPI:IPI00296542.1	Gene_Symbol=SELE E-selectin precursor	9606
148	0	2.03	5.97609579563141	IPI:IPI00646956.1	Gene_Symbol=SELP Selectin P	9606
148	0	2.03	5.859375	IPI:IPI00644144.1	Gene_Symbol=SELP Selectin P	9606
148	0	2.03	5.42822666466236	IPI:IPI00643835.1	Gene_Symbol=SELP Selectin P	9606
148	0	2.03	6.96594417095184	IPI:IPI00640405.1	Gene_Symbol=SELP Selectin P	9606
148	0	2.03	6.96594417095184	IPI:IPI00514796.1	Gene_Symbol=SELP Selectin P	9606
148	0	2.03	5.42168691754341	IPI:IPI00295339.3	Gene_Symbol=SELP P-selectin precursor	9606
148	0	2.03	4.34782616794109	IPI:IPI00645234.1	Gene_Symbol=SELP Selectin P	9606
148	0	2	5.20833320915699	IPI:IPI00514233.1	Gene_Symbol=SELP Selectin P	9606
148	0	2	2.19378434121609	IPI:IPI00514728.1	Gene_Symbol=SELE Selectin E	9606
148	0	2	2.47933883219957	IPI:IPI00514342.1	Gene_Symbol=SELE Selectin E	9606
148	0	2	3.1168831512332	IPI:IPI00218795.1	Gene_Symbol=SELL L-selectin precursor	9606
149	2.06	2.07	6.4393937587738	IPI:IPI00604647.1	Gene_Symbol=MAP4K4 mitogen-activated protein kinase kinase kinase kinase 4 isoform 2	9606	0.650904536247253			1.11603689193726			1.09714996814728
149	0	2.07	6.44427612423897	IPI:IPI00219800.1	Gene_Symbol=MAP4K4 Isoform 3 of Mitogen-activated protein kinase kinase kinase kinase 4	9606
149	0	2.07	7.01320096850395	IPI:IPI00219799.2	Gene_Symbol=MAP4K4 mitogen-activated protein kinase kinase kinase kinase 4 isoform 3	9606
149	0	2.07	6.86037093400955	IPI:IPI00006752.2	Gene_Symbol=MAP4K4 Isoform 1 of Mitogen-activated protein kinase kinase kinase kinase 4	9606
149	0	2.05	6.60377368330956	IPI:IPI00639883.2	Gene_Symbol=MAP4K4 mitogen-activated protein kinase kinase kinase kinase 4 isoform 1	9606
149	0	2.05	6.5259113907814	IPI:IPI00749135.1	Gene_Symbol=MAP4K4 Mitogen-activated protein kinase kinase kinase kinase 4 isoform	9606
149	0	2.05	5.79710155725479	IPI:IPI00219802.1	Gene_Symbol=MAP4K4 Isoform 5 of Mitogen-activated protein kinase kinase kinase kinase 4	9606
150	2.04	4.04	29.0076345205307	IPI:IPI00783024.1	Gene_Symbol=- Myosin-reactive immunoglobulin heavy chain variable region (Fragment)	9606	1.69604444503784			0.212294429540634			0.473753482103348
150	0.01	40.39	50.8474588394165	IPI:IPI00876888.1	Gene_Symbol=- cDNA FLJ78387	9606
150	0.01	2.03	35.1999998092651	IPI:IPI00477804.4	Gene_Symbol=- Immunglobulin heavy chain variable region (Fragment)	9606
150	0.01	2.03	38.2608681917191	IPI:IPI00384404.4	Gene_Symbol=- Rheumatoid factor RF-ET9 (Fragment)	9606
150	0.01	2.03	15.5555561184883	IPI:IPI00827892.1	Gene_Symbol=- VH87-2 protein (Fragment)	9606
150	0	6.02	42.8571432828903	IPI:IPI00829590.1	Gene_Symbol=- Uncharacterized protein ENSP00000375044	9606
150	0	2.02	30.2083343267441	IPI:IPI00884004.1	Gene_Symbol=- Rheumatoid factor RF-ET12 (Fragment)	9606
150	0	2.02	20.1680675148964	IPI:IPI00829841.1	Gene_Symbol=- 13 kDa protein	9606
150	0	2.02	15.5737698078156	IPI:IPI00783184.1	Gene_Symbol=- Immunglobulin heavy chain variable region (Fragment)	9606
150	0	2.02	9.67741906642914	IPI:IPI00883765.1	Gene_Symbol=- Similar to Immunglobulin heavy chain variable region	9606
151	2.04	2.06	4.03371453285217	IPI:IPI00797771.1	Gene_Symbol=C20orf117 Novel protein	9606	1.07723927497864			0.900060713291168			0.810984551906586
151	0	2.05	6.75675645470619	IPI:IPI00022274.1	Gene_Symbol=C20orf117 Uncharacterized protein C20orf117	9606
151	0	2.02	2.46062986552715	IPI:IPI00395834.6	Gene_Symbol=C20orf117 116 kDa protein	9606
152	2.04	2.04	30.2839130163193	IPI:IPI00021842.1	Gene_Symbol=APOE Apolipoprotein E precursor	9606	0.647150158882141	0.474045753479004	163.357238769531	1.00357019901276	0.988153338432312	11.3946733474731	1.2182195186615
153	2.04	2.04	28.125	IPI:IPI00452727.3	Gene_Symbol=HES6 Isoform 1 of Transcription cofactor HES-6	9606	14.3866395950317			0.804549694061279			0.99962443113327
154	2.04	2.04	5.82750588655472	IPI:IPI00827893.1	Gene_Symbol=CD44 Isoform 11 of CD44 antigen precursor	9606	1.168328166008	0.508294701576233	7.60582447052002	1.36537432670593	0.1313636302948	2.28942561149597	1.3187997341156	0.248007297515869	4.23553609848022
154	0	2.02	5.83832338452339	IPI:IPI00828056.1	Gene_Symbol=CD44 Isoform 16 of CD44 antigen precursor	9606
154	0	2.02	3.50631140172482	IPI:IPI00827658.1	Gene_Symbol=CD44 Isoform 7 of CD44 antigen precursor	9606
154	0	2.02	5.48523217439651	IPI:IPI00827650.1	Gene_Symbol=CD44 Isoform 3 of CD44 antigen precursor	9606
154	0	2.02	2.74963825941086	IPI:IPI00828192.1	Gene_Symbol=CD44 Isoform 17 of CD44 antigen precursor	9606
154	0	2.02	2.58855577558279	IPI:IPI00828117.1	Gene_Symbol=CD44 Isoform 5 of CD44 antigen precursor	9606
154	0	2.02	2.7181688696146	IPI:IPI00828064.1	Gene_Symbol=CD44 Isoform 6 of CD44 antigen precursor	9606
154	0	2.02	2.81481482088566	IPI:IPI00827555.1	Gene_Symbol=CD44 Isoform 9 of CD44 antigen precursor	9606
154	0	2.02	3.85395549237728	IPI:IPI00419219.3	Gene_Symbol=CD44 Isoform 10 of CD44 antigen precursor	9606
154	0	2.02	2.7181688696146	IPI:IPI00418465.4	Gene_Symbol=CD44 Isoform 4 of CD44 antigen precursor	9606
154	0	2.02	2.56064683198929	IPI:IPI00305064.1	Gene_Symbol=CD44 Isoform CD44 of CD44 antigen precursor	9606
154	0	2	4.08163256943226	IPI:IPI00828108.1	Gene_Symbol=CD44 Isoform 15 of CD44 antigen precursor	9606
154	0	2	2.82352939248085	IPI:IPI00827982.1	Gene_Symbol=CD44 Isoform 13 of CD44 antigen precursor	9606
154	0	2	3.0303031206131	IPI:IPI00827937.1	Gene_Symbol=CD44 Isoform 14 of CD44 antigen precursor	9606
154	0	2	1.7804155126214	IPI:IPI00827795.1	Gene_Symbol=CD44 Isoform 8 of CD44 antigen precursor	9606
154	0	2	4.41176481544971	IPI:IPI00798069.1	Gene_Symbol=CD44 CD44 molecule	9606
154	0	2	3.32409963011742	IPI:IPI00297160.4	Gene_Symbol=CD44 Isoform 12 of CD44 antigen precursor	9606
155	2.02	2.02	6.04395605623722	IPI:IPI00871960.2	Gene_Symbol=MASP1 cDNA FLJ75203, highly similar to Homo sapiens mannan-binding lectin serine protease 1 (C4/C2activating component of Ra-reactive factor) (MASP1), transcriptvariant 2, mRNA	9606	0.673690259456635	0.369079202413559	4.38362789154053	1.04596543312073	0.817423582077026	2.08830451965332	0.775121092796326	0.45600637793541	3.30531358718872
155	0	2.02	6.04395605623722	IPI:IPI00290283.6	Gene_Symbol=MASP1 mannan-binding lectin serine protease 1 isoform 2 precursor	9606
155	0.01	2.02	4.94437590241432	IPI:IPI00871139.1	Gene_Symbol=MASP1 92 kDa protein	9606
155	0	2.02	3.71959954500198	IPI:IPI00299307.4	Gene_Symbol=MASP1 Complement-activating component of Ra-reactive factor precursor	9606
155	0	2.01	4.47368435561657	IPI:IPI00873401.1	Gene_Symbol=MASP1 Putative uncharacterized protein DKFZp686I01199	9606
155	0	2.01	4.47368435561657	IPI:IPI00216882.4	Gene_Symbol=MASP1 mannan-binding lectin serine protease 1 isoform 3	9606
156	2.02	2.02	8.20512846112251	IPI:IPI00796435.1	Gene_Symbol=CA1 22 kDa protein	9606	0.922220408916473			0.742484271526337			0.948708713054657
156	0	2.02	6.13026805222034	IPI:IPI00215983.3	Gene_Symbol=CA1 Carbonic anhydrase 1	9606
157	2	24.08	42.1994894742966	IPI:IPI00385264.1	Gene_Symbol=- Ig mu heavy chain disease protein	9606	0.177898600697517			0.139586076140404			0.0546690635383129
158	2	4.02	31.0924381017685	IPI:IPI00854743.1	Gene_Symbol=- Uncharacterized protein ENSP00000375034	9606	0.973700821399689	0.973877131938934	3819.166015625	0.41629296541214	0.0935730040073395	5.19955635070801	0.543547868728638	0.0640658140182495	2.18619179725647
158	0	2.02	28.24427485466	IPI:IPI00745363.4	Gene_Symbol=LOC652113 Immunglobulin heavy chain variable region (Fragment)	9606
159	2	2.01	18.0156663060188	IPI:IPI00852826.2	Gene_Symbol=APOL1 42 kDa protein	9606	1.3316662311554	0.806207537651062	82.4273452758789	0.275346964597702	0.0933863297104836	6.21168804168701	0.52981561422348	0.00815316569060087	1.28188443183899
159	0	2.01	9.54773873090744	IPI:IPI00514475.4	Gene_Symbol=APOL1 Isoform 1 of Apolipoprotein-L1 precursor	9606
159	0	2.01	9.17874425649643	IPI:IPI00186903.3	Gene_Symbol=APOL1 Isoform 2 of Apolipoprotein-L1 precursor	9606
160	2	2	20.0642049312592	IPI:IPI00019359.3	Gene_Symbol=KRT9 Keratin, type I cytoskeletal 9	9606	1.7530038356781			2.84584784507751			4.81186485290527
161	2	2	12.8820955753326	IPI:IPI00829603.1	Gene_Symbol=ZNF529 Isoform 2 of Zinc finger protein 529	9606	35.7989845275879			23.2199420928955			17.14035987854
161	0	2	11.132075637579	IPI:IPI00288987.3	Gene_Symbol=ZNF529 Isoform 1 of Zinc finger protein 529	9606
162	2	2	6.56303986907005	IPI:IPI00744685.2	Gene_Symbol=BTD Uncharacterized protein BTD (Fragment)	9606	0.682847201824188			0.460505187511444			0.451788634061813
162	0	2	6.99815824627876	IPI:IPI00218413.2	Gene_Symbol=BTD biotinidase precursor	9606
163	2	2	27.3504287004471	IPI:IPI00657670.1	Gene_Symbol=- 13 kDa protein	9606	1.07969808578491	0.814233064651489	25.6269931793213	0.411110550165176	0.141556277871132	12.8529758453369	0.79852819442749	0.377823650836945	6.87911319732666
163	0	2	16.1616161465645	IPI:IPI00021857.1	Gene_Symbol=APOC3 Apolipoprotein C-III precursor	9606
164	2	2	10.691823810339	IPI:IPI00178926.2	Gene_Symbol=IGJ immunoglobulin J chain	9606	0.496488749980927			0.113888449966908			0.199209496378899
165	2	2	8.33333358168602	IPI:IPI00029235.1	Gene_Symbol=IGFBP6 Insulin-like growth factor-binding protein 6 precursor	9606	1.13606905937195			1.80469691753387			0
166	2	2	4.09090891480446	IPI:IPI00022331.1	Gene_Symbol=LCAT Phosphatidylcholine-sterol acyltransferase precursor	9606	1.33194088935852			0.850595653057098			0.812841594219208
167	2	2	5.39629012346268	IPI:IPI00009865.2	Gene_Symbol=KRT10 Keratin, type I cytoskeletal 10	9606	1.98410379886627	0.0496316328644753	1.97405111789703	1.13321161270142	0.844457805156708	586.122436523438	0.850823640823364	0.587588667869568	15.0657939910889
168	2	2	3.43511439859867	IPI:IPI00374076.3	Gene_Symbol=C20orf142 Uncharacterized protein C20orf142 precursor	9606
169	1.85	1.85	2.18128934502602	IPI:IPI00641437.1	Gene_Symbol=HEATR1 HEAT repeat containing 1	9606	0.531400740146637	0.523395955562592	5690.1220703125	0.42774710059166	0.0731799229979515	3.47584247589111	0.587446212768555	0.0868379846215248	2.52881526947021
169	0	1.85	2.09888052195311	IPI:IPI00024279.4	Gene_Symbol=HEATR1 HEAT repeat-containing protein 1	9606
170	1.79	18.12	63.1355941295624	IPI:IPI00430847.1	Gene_Symbol=IGKC IGKC protein	9606	0			0.51379656791687			0.484408468008041
170	0	3.05	26.8518507480621	IPI:IPI00003470.1	Gene_Symbol=- Ig kappa chain V-I region Wes	9606
170	0	3.01	33.8983058929443	IPI:IPI00829650.1	Gene_Symbol=- Similar to Ig kappa chain V-I region HK101 precursor	9606
171	1.79	2.04	6.09480813145638	IPI:IPI00218326.1	Gene_Symbol=SP100 Isoform Sp100-C of Nuclear autoantigen Sp-100	9606	0.994677364826202	0.963034570217133	3.21075057983398	1.03347647190094	0.742063641548157	2.65248799324036	1.2722270488739	0.24149064719677	3.38556599617004
172	1.77	1.78	7.2327047586441	IPI:IPI00023728.1	Gene_Symbol=GGH Gamma-glutamyl hydrolase precursor	9606	1.02423918247223			0.502715170383453			1.13511538505554
173	1.77	1.77	3.5363145172596	IPI:IPI00749231.3	Gene_Symbol=GPR98 G protein-coupled receptor 98 precursor	9606	1.25138866901398	0.796742260456085	26.7599792480469	0.842817842960358	0.746297836303711	7.27014303207397	0.983636915683746	0.795270085334778	1.27125549316406
173	0	1.76	3.29792276024818	IPI:IPI00165934.5	Gene_Symbol=GPR98 Isoform 1 of G-protein coupled receptor 98 precursor	9606
174	1.71	1.78	16.153846681118	IPI:IPI00872107.1	Gene_Symbol=ILF2 Interleukin enhancer binding factor 2 variant (Fragment)	9606	1.11301326751709	0.787532210350037	3.17915511131287	0.79582279920578	0.218743339180946	1.5977635383606	0.883719861507416	0.309528172016144	1.38034963607788
174	0	1.78	16.153846681118	IPI:IPI00005198.2	Gene_Symbol=ILF2 Interleukin enhancer-binding factor 2	9606
174	0	1.77	23.9999994635582	IPI:IPI00643578.1	Gene_Symbol=ILF2 16 kDa protein	9606
174	0	1.76	10.4347832500935	IPI:IPI00641665.1	Gene_Symbol=ILF2 12 kDa protein	9606
175	1.7	1.84	6.80529326200485	IPI:IPI00044369.2	Gene_Symbol=PLXDC2 Isoform 1 of Plexin domain-containing protein 2 precursor	9606	2.25761270523071			0.953989923000336			1.11001670360565
175	0	1.84	6.04166649281979	IPI:IPI00073777.1	Gene_Symbol=PLXDC2 Isoform 2 of Plexin domain-containing protein 2 precursor	9606
176	1.7	1.71	7.83505141735077	IPI:IPI00171157.4	Gene_Symbol=BRUNOL5 Isoform 1 of CUG-BP- and ETR-3-like factor 5	9606	0.244849920272827			1.13205397129059			1.48064088821411
176	0	1.7	10.0244499742985	IPI:IPI00853054.1	Gene_Symbol=BRUNOL5 Isoform 2 of CUG-BP- and ETR-3-like factor 5	9606
176	0	1.7	12.2194513678551	IPI:IPI00384371.2	Gene_Symbol=BRUNOL5 43 kDa protein	9606
177	1.7	1.7	7.70791098475456	IPI:IPI00643034.2	Gene_Symbol=PLTP Isoform 1 of Phospholipid transfer protein precursor	9606	1.73256754875183			1.31430339813232			0.987878561019897
177	0	1.7	9.38271582126617	IPI:IPI00022733.3	Gene_Symbol=PLTP 45 kDa protein	9606
177	0	1.7	7.25623592734337	IPI:IPI00217778.1	Gene_Symbol=PLTP Isoform 2 of Phospholipid transfer protein precursor	9606
178	1.7	1.7	11.8811883032322	IPI:IPI00868938.1	Gene_Symbol=- Beta-2-microglobulin	9606	0.815092325210571			2.58492088317871			1.64570128917694
178	0	1.7	10.0840337574482	IPI:IPI00796379.1	Gene_Symbol=B2M B2M protein	9606
178	0	1.7	9.67741906642914	IPI:IPI00004656.2	Gene_Symbol=B2M Beta-2-microglobulin	9606
179	1.66	1.68	9.37062948942184	IPI:IPI00787921.1	Gene_Symbol=SETD1B SET domain containing 1B	9606	0.823257267475128	0.63561224937439	3.24686050415039	1.09702348709106	0.554068386554718	1.55837714672089	1.07816433906555	0.791114747524261	2.28750157356262
180	1.55	1.59	4.80349361896515	IPI:IPI00873442.1	Gene_Symbol=THOP1 THOP1 protein	9606
180	0	1.59	4.78955022990704	IPI:IPI00549189.4	Gene_Symbol=THOP1 Thimet oligopeptidase	9606
181	1.54	1.54	5.49999997019768	IPI:IPI00009034.1	Gene_Symbol=PCDHB10 Protocadherin beta 10 precursor	9606	1.39325213432312			1.00482499599457			1.71006643772125
181	0	1.48	4.14052680134773	IPI:IPI00001424.1	Gene_Symbol=PCDHB9 Protocadherin beta 9 precursor	9606
182	1.52	1.75	3.23362983763218	IPI:IPI00024184.2	Gene_Symbol=RASGRF2 Ras-specific guanine nucleotide-releasing factor 2	9606	0.308858454227448			1.43230271339417			1.33810138702393
182	0	1.65	2.20152419060469	IPI:IPI00795882.1	Gene_Symbol=RASGRF1 RASGRF1 protein	9606
182	0	1.65	2.0392157137394	IPI:IPI00016784.1	Gene_Symbol=RASGRF1 Isoform 1 of Ras-specific guanine nucleotide-releasing factor 1	9606
183	1.52	1.53	7.06955567002296	IPI:IPI00472426.5	Gene_Symbol=ZNF780B Zinc finger protein 780B	9606	5.47923755645752			4.84185695648193			2.13611221313477
184	1.52	1.52	11.6666667163372	IPI:IPI00455222.3	Gene_Symbol=- Uncharacterized protein ENSP00000341641	9606	0.67461085319519			0.257032573223114			0.272633254528046
184	0	1.52	4.76190485060215	IPI:IPI00382456.1	Gene_Symbol=- Ig heavy chain V-I region ND precursor (Fragment)	9606
185	1.52	1.52	13.1034478545189	IPI:IPI00298383.2	Gene_Symbol=FXYD2 CDNA FLJ38750 fis, clone KIDNE2012563	9606
186	1.5	1.5	4.47504296898842	IPI:IPI00216780.3	Gene_Symbol=CILP2 Cartilage intermediate layer protein 2 precursor	9606
187	1.47	1.6	9.13284122943878	IPI:IPI00328230.2	Gene_Symbol=SPTBN1 Isoform Short of Spectrin beta chain, brain 1	9606	0.708454072475433	0.118353120982647	1.75301563739777	1.25926613807678	0.539596378803253	3.86680459976196	1.19590938091278	0.149320676922798	1.39988481998444
187	0	1.55	8.95591676235199	IPI:IPI00333015.7	Gene_Symbol=SPTBN1 Isoform 2 of Spectrin beta chain, brain 1	9606
187	0	1.48	8.28775763511658	IPI:IPI00871932.1	Gene_Symbol=SPTBN1 276 kDa protein	9606
187	0	1.48	8.33333358168602	IPI:IPI00005614.6	Gene_Symbol=SPTBN1 Isoform Long of Spectrin beta chain, brain 1	9606
188	1.47	1.47	4.27480898797512	IPI:IPI00029193.1	Gene_Symbol=HGFAC Hepatocyte growth factor activator precursor	9606	0.841046631336212	0.466790169477463	7.25160503387451	1.26600611209869	0.745082497596741	1188.01782226563	0.911177515983582	0.84206885099411	106.273971557617
189	1.43	33.41	46.8879669904709	IPI:IPI00384938.1	Gene_Symbol=IGHG1 Putative uncharacterized protein DKFZp686N02209	9606	0.0768939927220345			1.51633584499359			3.45056343078613
189	0	3.4	25.6000012159348	IPI:IPI00386140.1	Gene_Symbol=- Ig heavy chain V-I region Mot	9606
190	1.42	1.44	9.15492922067642	IPI:IPI00014874.3	Gene_Symbol=ZNF562 Isoform 1 of Zinc finger protein 562	9606	1.63602828979492			1.09135377407074			0.877300798892975
190	0	1.44	8.47457647323608	IPI:IPI00655648.4	Gene_Symbol=ZNF562 Isoform 2 of Zinc finger protein 562	9606
190	0	1.41	5.28634376823902	IPI:IPI00792047.1	Gene_Symbol=- 52 kDa protein	9606
190	0	1.41	5.55555559694767	IPI:IPI00247681.5	Gene_Symbol=- 49 kDa protein	9606
190	0	1.4	11.1940301954746	IPI:IPI00872186.1	Gene_Symbol=- Uncharacterized protein ENSP00000382438 (Fragment)	9606
191	1.41	1.41	4.56521734595299	IPI:IPI00177820.3	Gene_Symbol=SLC14A2 Urea transporter, kidney	9606	1.16837358474731			1.00719666481018			1.10795199871063
192	1.3	1.3	5.70469796657562	IPI:IPI00289912.2	Gene_Symbol=REM1 GTP-binding protein REM 1	9606
193	1.25	1.4	6.3127689063549	IPI:IPI00007128.1	Gene_Symbol=PRKCG Protein kinase C gamma type	9606
194	1.25	1.25	19.6544274687767	IPI:IPI00478300.2	Gene_Symbol=LSM14A Isoform 1 of LSM14 protein homolog A	9606	0.961334526538849	0.960010826587677	20.0440826416016	1.29005670547485	0.346455276012421	2.4533793926239	1.33723258972168	0.421708226203918	3.48130202293396
194	0	1.25	19.6544274687767	IPI:IPI00410590.5	Gene_Symbol=LSM14A Isoform 2 of LSM14 protein homolog A	9606
195	1.22	15.03	16.771487891674	IPI:IPI00783993.1	Gene_Symbol=IGHA2 IGHA2 protein	9606	0.458603799343109			0.252715766429901			0.418212115764618
195	0	15.03	16.736401617527	IPI:IPI00384952.1	Gene_Symbol=- Putative uncharacterized protein DKFZp686K04218 (Fragment)	9606
196	1.22	1.25	3.84972169995308	IPI:IPI00011044.1	Gene_Symbol=RP1 Oxygen-regulated protein 1	9606	1.13544380664825	0.74262934923172	43.4806747436523	1.71648478507996	0.287892490625381	28.075174331665	2.94230008125305	0.399765849113464	21053.0546875
197	1.21	4.07	14.9606302380562	IPI:IPI00169276.2	Gene_Symbol=- Trypsinogen C	9606
198	1.19	1.54	8.48623886704445	IPI:IPI00794575.1	Gene_Symbol=- 98 kDa protein	9606	3.59166193008423			3.01403260231018			0.937134265899658
198	0	1.54	8.54503437876701	IPI:IPI00218889.3	Gene_Symbol=DNM2 Isoform 2 of Dynamin-2	9606
198	0	1.54	8.54503437876701	IPI:IPI00181352.2	Gene_Symbol=DNM2 dynamin 2 isoform 4	9606
199	1.18	1.18	4.20499332249165	IPI:IPI00293921.3	Gene_Symbol=TOPBP1 DNA topoisomerase 2-binding protein 1	9606	10.0154228210449	0.173132702708244	117.72696685791	1.92705261707306	0.23923496901989	26.8023738861084	2.47895455360413	0.360568553209305	1532.68786621094
200	1.17	1.17	4.98561859130859	IPI:IPI00297677.4	Gene_Symbol=GRIN3B Glutamate [NMDA] receptor subunit 3B precursor	9606
201	1.17	1.17	7.15396553277969	IPI:IPI00025864.5	Gene_Symbol=BCHE Cholinesterase precursor	9606	0.980742514133453	0.960211157798767	51.8323097229004	1.05622935295105	0.871298730373383	29.7036571502686	1.06787633895874	0.896582365036011	162.6044921875
202	1.16	1.16	8.67132842540741	IPI:IPI00479446.1	Gene_Symbol=ADAM18 Isoform 2 of ADAM 18 precursor	9606	0.366548746824265			0.183402210474014			0.347590506076813
202	0	1.16	8.38971585035324	IPI:IPI00003365.1	Gene_Symbol=ADAM18 Isoform 1 of ADAM 18 precursor	9606
203	1.15	1.15	14.1176477074623	IPI:IPI00433171.1	Gene_Symbol=ALKBH3 Isoform 2 of Alpha-ketoglutarate-dependent dioxygenase alkB homolog 3	9606	0.540873110294342			0.981005966663361			1.30189394950867
204	1.09	1.09	6.72514587640762	IPI:IPI00872008.1	Gene_Symbol=TMTC4 Uncharacterized protein TMTC4	9606	0.895427942276001	0.3910853266716	2.69101977348328	0.221097037196159	0.3361956179142	72122.15625	0.538429081439972	0.292098134756088	48.7083015441895
204	0	1.09	6.2078271061182	IPI:IPI00646732.2	Gene_Symbol=TMTC4 Isoform 1 of Transmembrane and TPR repeat-containing protein 4	9606
204	0	1.09	6.05263151228428	IPI:IPI00514153.3	Gene_Symbol=TMTC4 transmembrane and tetratricopeptide repeat containing 4 isoform 1	9606
205	1.07	1.07	5.39215691387653	IPI:IPI00032342.4	Gene_Symbol=TRIP12 TRIP12 protein	9606	1.98644196987152			1.72903633117676			1.88237106800079
206	1.05	1.45	4.89795915782452	IPI:IPI00333143.3	Gene_Symbol=DGKA Diacylglycerol kinase alpha	9606
207	1.02	1.02	10.2127656340599	IPI:IPI00100041.3	Gene_Symbol=L3MBTL2 Isoform 1 of Lethal	9606	1.26636338233948	0.39762344956398	8.6965970993042	1.08834028244019	0.848483622074127	84.2420654296875	1.39461863040924
208	1.01	1.08	6.89252316951752	IPI:IPI00289639.4	Gene_Symbol=VILL Isoform 1 of Villin-like protein	9606	1.45625174045563	0.36154705286026	21.0539512634277	0.548817276954651	0.0448073372244835	1.71163988113403	0.512629866600037	0.294022470712662	68.443977355957
208	0	1.08	7.00712576508522	IPI:IPI00215851.2	Gene_Symbol=VILL Isoform 2 of Villin-like protein	9606
209	1.01	1.02	4.34012413024902	IPI:IPI00873071.1	Gene_Symbol=PLCH2 Isoform 2 of 1-phosphatidylinositol-4,5-bisphosphate phosphodiesterase eta-2	9606	4.79130601882935			3.14557552337646			2.72720456123352
209	0	1.02	4.0462426841259	IPI:IPI00409676.6	Gene_Symbol=PLCH2 Isoform 4 of 1-phosphatidylinositol-4,5-bisphosphate phosphodiesterase eta-2	9606
210	1.01	1.01	3.40909101068974	IPI:IPI00101734.5	Gene_Symbol=FAM105B Protein FAM105B	9606
211	1	1	2.03665979206562	IPI:IPI00872063.1	Gene_Symbol=PEPD Uncharacterized protein PEPD (Fragment)	9606	1.22348356246948			1.06876957416534			1.23907649517059
211	0	1	2.02839765697718	IPI:IPI00257882.7	Gene_Symbol=PEPD Xaa-Pro dipeptidase	9606
212	0.96	1.02	9.67741906642914	IPI:IPI00880025.1	Gene_Symbol=- 39 kDa protein	9606
213	0.95	0.95	10.402462631464	IPI:IPI00398779.4	Gene_Symbol=PLEC1 Isoform 4 of Plectin-1	9606	1.1297333240509	0.861822783946991	7.75737190246582	1.37194335460663	0.719634592533112	12.8219289779663	1.44335293769836	0.207108914852142	2.07116961479187
214	0.93	0.93	16.0583943128586	IPI:IPI00807505.1	Gene_Symbol=LOC339290 LOC339290 protein (Fragment)	9606	1.99448776245117			1.33661758899689			1.7060250043869
215	0.9	0.9	1.51515156030655	IPI:IPI00873960.1	Gene_Symbol=MADD 184 kDa protein	9606	1.25162410736084	0.925778448581696	37569286144	1.20002543926239	0.0814998894929886	1.34747612476349	1.26143419742584	0.123584732413292	1.78633403778076
215	0	0.9	1.69033128768206	IPI:IPI00788877.2	Gene_Symbol=MADD Isoform 6 of MAP kinase-activating death domain protein	9606
215	0	0.9	1.61812305450439	IPI:IPI00376607.1	Gene_Symbol=MADD MAP-kinase activating death domain-containing protein isoform c	9606
215	0	0.9	1.55472634360194	IPI:IPI00292095.7	Gene_Symbol=MADD Isoform 2 of MAP kinase-activating death domain protein	9606
215	0	0.9	1.59744415432215	IPI:IPI00292094.4	Gene_Symbol=MADD Isoform 4 of MAP kinase-activating death domain protein	9606
215	0	0.9	1.61812305450439	IPI:IPI00237706.4	Gene_Symbol=MADD Isoform 5 of MAP kinase-activating death domain protein	9606
215	0	0.9	1.57430730760098	IPI:IPI00107844.5	Gene_Symbol=MADD Isoform 3 of MAP kinase-activating death domain protein	9606
215	0	0.9	1.58127769827843	IPI:IPI00107843.6	Gene_Symbol=MADD Isoform 7 of MAP kinase-activating death domain protein	9606
215	0	0.9	1.57430730760098	IPI:IPI00107838.1	Gene_Symbol=MADD MAP-kinase activating death domain-containing protein isoform a	9606
215	0	0.9	1.51791125535965	IPI:IPI00103536.4	Gene_Symbol=MADD Isoform 1 of MAP kinase-activating death domain protein	9606
216	0.89	0.89	3.7650603801012	IPI:IPI00154533.8	Gene_Symbol=ALKBH8 Methyltransferase type 11 domain containing protein	9606	0.739624738693237	0.0561970062553883	1.40378618240356	0.961900472640991	0.840702176094055	6.89719104766846	0.890003800392151	0.581579387187958	6.81154489517212
217	0.86	0.9	12.7988740801811	IPI:IPI00292218.4	Gene_Symbol=MST1 Hepatocyte growth factor-like protein precursor	9606	0.661196827888489	0.123065486550331	1.99346899986267	0.930722117424011	0.889474391937256	7.13018608093262	0.906891524791718	0.689756691455841	10.414134979248
218	0.85	1	8.33333358168602	IPI:IPI00643874.2	Gene_Symbol=POLR3E 76 kDa protein	9606	1.27539622783661	0.163729473948479	2.25447726249695	1.6827175617218	0.1920116096735	7.82334613800049	1.26795625686646	0.209453448653221	2.80073261260986
218	0	1	7.90960416197777	IPI:IPI00220045.3	Gene_Symbol=POLR3E Isoform 1 of DNA-directed RNA polymerase III subunit RPC5	9606
219	0.85	0.94	4.93319630622864	IPI:IPI00001985.2	Gene_Symbol=VPS18 Isoform 1 of Vacuolar protein sorting-associated protein 18 homolog	9606	1.40680599212646			0.827117264270782			1.22500026226044
220	0.85	0.85	5.71114756166935	IPI:IPI00292150.4	Gene_Symbol=LTBP2 Latent-transforming growth factor beta-binding protein 2 precursor	9606
221	0.85	0.85	17.60563403368	IPI:IPI00442397.3	Gene_Symbol=- CDNA FLJ27417 fis, clone WMC06579	9606	2.56494283676147			1.70791471004486			1.92692220211029
222	0.84	0.84	11.8110239505768	IPI:IPI00095032.6	Gene_Symbol=CCDC64B Isoform 1 of Coiled-coil domain-containing protein 64B	9606
223	0.83	1.44	6.98179826140404	IPI:IPI00472316.1	Gene_Symbol=DMD dystrophin Dp427p1 isoform	9606	0.964528560638428	0.943794906139374	4.48663139343262	0.603266894817352	0.645353376865387	23.4474067687988	0.598939538002014	0.616444885730743	42.7482566833496
223	0.01	1.44	6.98939338326454	IPI:IPI00304639.2	Gene_Symbol=DMD Isoform 3 of Dystrophin	9606
223	0.01	1.44	6.97421953082085	IPI:IPI00006091.2	Gene_Symbol=DMD Isoform 4 of Dystrophin	9606
224	0.81	0.81	3.33944223821163	IPI:IPI00168806.2	Gene_Symbol=MLL3 Isoform 1 of Myeloid/lymphoid or mixed-lineage leukemia protein 3 homolog	9606	1.0961207151413	0.881767868995667	10.4364233016968	1.10813963413239	0.80962073802948	5.008216381073	1.37163972854614	0.530736863613129	6.10655975341797
225	0.81	0.81	6.16113729774952	IPI:IPI00216065.3	Gene_Symbol=PROZ Isoform 2 of Vitamin K-dependent protein Z precursor	9606	0.80707836151123			0.684499204158783			0.295977771282196
226	0.8	0.95	6.34824633598328	IPI:IPI00872707.1	Gene_Symbol=CEP152 CEP152 protein	9606
226	0	0.95	6.14035092294216	IPI:IPI00477050.4	Gene_Symbol=CEP152 Isoform 2 of Centrosomal protein of 152 kDa	9606
226	0	0.95	6.4935065805912	IPI:IPI00016653.3	Gene_Symbol=CEP152 Isoform 1 of Centrosomal protein of 152 kDa	9606
227	0.77	0.77	6.96864128112793	IPI:IPI00479471.2	Gene_Symbol=SPATA13 Spermatogenesis associated 13	9606	1.23583722114563	0.118156388401985	1.41130244731903	1.39066565036774	0.086621455848217	1.56399869918823	1.41263270378113	0.10421483963728	1.68465209007263
227	0	0.77	6.134969368577	IPI:IPI00043546.5	Gene_Symbol=SPATA13 Spermatogenesis-associated protein 13	9606
228	0.77	0.77	12.0535716414452	IPI:IPI00789914.1	Gene_Symbol=HSD11B1L short-chain dehydrogenase/reductase 10 isoform c	9606	1.20088326931			1.22635006904602			1.01840889453888
228	0	0.77	7.94117674231529	IPI:IPI00748063.1	Gene_Symbol=HSD11B1L Short-chain dehydrogenase/reductase SDR family protein	9606
228	0	0.77	17.7631571888924	IPI:IPI00394885.1	Gene_Symbol=HSD11B1L short-chain dehydrogenase/reductase 10 isoform d	9606
228	0	0.77	13.1707310676575	IPI:IPI00385295.1	Gene_Symbol=HSD11B1L short-chain dehydrogenase/reductase 10 isoform a	9606
229	0.77	0.77	5.68720363080502	IPI:IPI00011832.1	Gene_Symbol=SPP2 Secreted phosphoprotein 24 precursor	9606	0.408617526292801			1.1595573425293			0.597388803958893
230	0.76	0.81	2.06297505646944	IPI:IPI00827920.1	Gene_Symbol=FAM62B Isoform 1 of Extended synaptotagmin-2	9606	0.341567844152451			0.297630071640015			0.245813190937042
230	0	0.81	3.60531322658062	IPI:IPI00827794.1	Gene_Symbol=FAM62B Isoform 4 of Extended synaptotagmin-2	9606
230	0	0.81	2.12765950709581	IPI:IPI00409635.2	Gene_Symbol=FAM62B Isoform 2 of Extended synaptotagmin-2	9606
231	0.75	0.8	6.13285340368748	IPI:IPI00873123.1	Gene_Symbol=NEB nebulin	9606	1.05481350421906	0.926324903964996	4.1006646156311	0.755664169788361	0.29048302769661	1.839635014534	0.931576371192932	0.839993119239807	2.35584855079651
231	0	0.8	6.13285340368748	IPI:IPI00303335.1	Gene_Symbol=NEB Nebulin	9606
232	0.75	0.75	10.0628927350044	IPI:IPI00396435.3	Gene_Symbol=DHX15 Putative pre-mRNA-splicing factor ATP-dependent RNA helicase DHX15	9606	0.335442990064621			0.252808839082718			0.65862774848938
233	0.74	0.74	12.5348195433617	IPI:IPI00719730.2	Gene_Symbol=ABCB8 Isoform Short of ATP-binding cassette sub-family B member 8, mitochondrial precursor	9606	0.571242928504944			0.965671122074127			0.915664374828339
233	0	0.74	12.8388017416	IPI:IPI00383931.3	Gene_Symbol=ABCB8 CDNA FLJ37317 fis, clone BRAMY2017455, highly similar to Homo sapiens ATP-binding cassette protein M-ABC1 mRNA	9606
233	0	0.74	12.2448980808258	IPI:IPI00019022.2	Gene_Symbol=ABCB8 Isoform Long of ATP-binding cassette sub-family B member 8, mitochondrial precursor	9606
234	0.74	0.74	4.51612919569016	IPI:IPI00853121.1	Gene_Symbol=TTLL3 18 kDa protein	9606	0.615437746047974			0.629525005817413			0.92529034614563
234	0	0.74	4.60526309907436	IPI:IPI00853056.1	Gene_Symbol=TTLL3 18 kDa protein	9606
235	0.74	0.74	2.33333334326744	IPI:IPI00029474.2	Gene_Symbol=PLEKHA3 Pleckstrin homology domain-containing family A member 3	9606	0.739606738090515			0.890319526195526			0.993200957775116
236	0.73	0.73	8.88888910412788	IPI:IPI00788890.1	Gene_Symbol=LAG3 LAG3 protein	9606
236	0	0.73	6.09523802995682	IPI:IPI00000881.2	Gene_Symbol=LAG3 Lymphocyte activation gene 3 protein precursor	9606
237	0.73	0.73	4.73061762750149	IPI:IPI00784284.1	Gene_Symbol=LOC389072 hypothetical protein LOC389072	9606	13.5484266281128	0.331628054380417	178664320	2.38475656509399	0.230947211384773	66.1214370727539	0.784641802310944	0.836979508399963	129284.7265625
238	0.72	0.74	3.19444462656975	IPI:IPI00827871.2	Gene_Symbol=ZFHX4 Isoform 2 of Zinc finger homeobox protein 4	9606	0.888794779777527	0.807665646076202	6.23483800888062	1.12199234962463	0.764448702335358	4.24192905426025	1.14526987075806	0.779925167560577	6.22977304458618
238	0	0.74	3.22038643062115	IPI:IPI00328754.6	Gene_Symbol=ZFHX4 zinc finger homeodomain 4	9606
239	0.72	0.72	5.45454546809196	IPI:IPI00787952.3	Gene_Symbol=LOC730112 Uncharacterized protein ENSP00000382646	9606	1.1777355670929			1.13042747974396			1.14018952846527
240	0.71	0.71	6.07424080371857	IPI:IPI00789795.1	Gene_Symbol=ADAM22 98 kDa protein	9606	3.20877003669739			1.13537108898163			1.08121716976166
241	0.71	0.71	3.52811478078365	IPI:IPI00033516.1	Gene_Symbol=TUBGCP3 Isoform 1 of Gamma-tubulin complex component 3	9606	1.07934081554413	0.92413204908371	3300.29956054688	1.24814534187317	0.625339269638062	68.0266799926758	1.21863412857056	0.273660063743591	3.16391754150391
242	0.7	0.75	7.22573846578598	IPI:IPI00306305.8	Gene_Symbol=OBSL1 Obscurin-like 1 isoform A	9606	0.876949548721313			0.952309608459473			0.891290605068207
243	0.7	0.71	8.72092992067337	IPI:IPI00022319.1	Gene_Symbol=ACAD9 NPD002	9606
244	0.7	0.7	5.59646524488926	IPI:IPI00642913.1	Gene_Symbol=DHX35 DEAH (Asp-Glu-Ala-His) box polypeptide 35	9606	0.870781242847443			0.782364010810852			1.01144063472748
244	0	0.7	5.40540553629398	IPI:IPI00030288.2	Gene_Symbol=DHX35 Probable ATP-dependent RNA helicase DHX35	9606
