# Supplementary material for: PGCA: An algorithm to link protein groups created from MS/MS data
Source: PLoS One. 2017 May 31;12(5):e0177569. doi: 10.1371/journal.pone.0177569 (PMC5451011; doi:10.1371/journal.pone.0177569)
Supplement: S3 File — 65 iTRAQ experiments used to process samples from the BiT Heart Cohort. (ZIP) [file pone.0177569.s006.zip › S5DataBiT/BET2928_v339_ProteinSummary.txt]

N	Unused	Total	%Cov	Accession	Name	Species	115:114	PVal 115:114	EF 115:114	116:114	PVal 116:114	EF 116:114	117:114	PVal 117:114	EF 117:114	Biological Processes	Molecular Function	PANTHER ID
1	125.8	125.8	50.6307363510132	IPI:IPI00643525.1	Gene_Symbol=C4A Complement component 4A	9606	0.737580537796021	0.362687855958939	11.9093780517578	0.816366374492645	0.00270557287149131	1.01101636886597	1.23056411743164	0.157421514391899	1.94542062282562
1	0	123.8	50.6307363510132	IPI:IPI00418163.3	Gene_Symbol=C4B C4B1	9606
2	114.56	114.56	50.4749000072479	IPI:IPI00478003.1	Gene_Symbol=A2M Alpha-2-macroglobulin precursor	9606	0.870583236217499	0.00408894382417202	1.09786462783813	0.539590001106262	1.21522413133466E-33	1.08325636386871	0.934508860111237	0.0339101850986481	1.06406855583191
3	108.4	108.4	36.0085844993591	IPI:IPI00414283.5	Gene_Symbol=FN1 fibronectin 1 isoform 4 preproprotein	9606	1.35425770282745	1.70583686065484E-10	1.08947443962097	2.29272937774658	1.90835054392012E-31	1.11027753353119	1.00776994228363	0.881520330905914	1.10692226886749
3	0	106.4	36.4111512899399	IPI:IPI00339228.1	Gene_Symbol=FN1 Isoform 8 of Fibronectin precursor	9606
3	0	106.4	35.0377202033997	IPI:IPI00022418.1	Gene_Symbol=FN1 Isoform 1 of Fibronectin precursor	9606
3	0	106.4	36.4238411188126	IPI:IPI00855777.1	Gene_Symbol=FN1 Isoform 14 of Fibronectin precursor	9606
3	0	106.4	33.7050795555115	IPI:IPI00845263.1	Gene_Symbol=FN1 fibronectin 1 isoform 2 preproprotein	9606
3	0	106.4	35.031846165657	IPI:IPI00339223.1	Gene_Symbol=FN1 Isoform 3 of Fibronectin precursor	9606
4	101.58	101.58	50.5773663520813	IPI:IPI00021885.1	Gene_Symbol=FGA Isoform 1 of Fibrinogen alpha chain precursor	9606	2.03273320198059	1.7109854249406E-42	1.08781278133392	2.53453063964844	0	1.08025765419006	1.18395662307739	1.78727862021333E-06	1.07005393505096
4	0	101.55	62.2670829296112	IPI:IPI00029717.1	Gene_Symbol=FGA Isoform 2 of Fibrinogen alpha chain precursor	9606
5	79.32	79.32	70.2647686004639	IPI:IPI00298497.3	Gene_Symbol=FGB Fibrinogen beta chain precursor	9606	1.79341411590576	1.70262146623252E-33	1.08018040657043	2.2739086151123	0	1.08070456981659	1.05392563343048	0.093960739672184	1.06305825710297
6	77.12	77.12	39.5305156707764	IPI:IPI00017601.1	Gene_Symbol=CP Ceruloplasmin precursor	9606	0.83102822303772	8.37159604998305E-05	1.09349894523621	0.933640122413635	0.053579606115818	1.07154786586761	0.872478783130646	3.64003826689441E-05	1.06456327438354
7	67.9	67.91	38.7489855289459	IPI:IPI00029739.5	Gene_Symbol=CFH Isoform 1 of Complement factor H precursor	9606	1.16849946975708	0.0106296436861157	1.12542343139648	1.34305763244629	1.73973387518345E-06	1.11821699142456	1.18479180335999	0.00662699248641729	1.1282297372818
8	58.57	58.57	58.8744580745697	IPI:IPI00022488.1	Gene_Symbol=HPX Hemopexin precursor	9606	0.891072154045105	0.0162949301302433	1.09781014919281	0.908845782279968	0.0133590428158641	1.07794523239136	1.11895644664764	0.000853736128192395	1.06724548339844
9	57.23	57.23	48.6021518707275	IPI:IPI00294193.4	Gene_Symbol=ITIH4 Isoform 1 of Inter-alpha-trypsin inhibitor heavy chain H4 precursor	9606	0.770902216434479	0.0613646134734154	1.31495475769043	1.01401925086975	0.892254710197449	1.23456394672394	0.976008653640747	0.821840047836304	1.24733221530914
10	56.61	56.61	53.9074957370758	IPI:IPI00022434.4	Gene_Symbol=ALB Uncharacterized protein ALB	9606	1.56723606586456	1.32074066310287E-13	1.10935199260712	0.630811154842377	2.44676656713239E-09	1.14842057228088	3.69493079185486	0	1.10787653923035
10	0	56.61	53.5303771495819	IPI:IPI00745872.2	Gene_Symbol=ALB Isoform 1 of Serum albumin precursor	9606
11	52.57	52.57	40.1832461357117	IPI:IPI00639937.1	Gene_Symbol=CFB B-factor, properdin	9606	0.809808075428009	2.91101368929958E-05	1.09801781177521	0.938974261283875	0.161831676959991	1.09294462203979	0.805615067481995	7.52093819755828E-06	1.09249973297119
11	0	52.57	40.1832461357117	IPI:IPI00019591.1	Gene_Symbol=CFB Isoform 1 of Complement factor B precursor (Fragment)	9606
12	48.11	48.11	33.475935459137	IPI:IPI00645038.1	Gene_Symbol=ITIH2 Inter-alpha (Globulin) inhibitor H2	9606	0.696896553039551	9.27340140983481E-16	1.07743394374847	1.04609739780426	0.317635029554367	1.09314131736755	1.1722172498703	3.47340610460378E-05	1.07530975341797
12	0	48.11	33.0866813659668	IPI:IPI00305461.2	Gene_Symbol=ITIH2 Inter-alpha-trypsin inhibitor heavy chain H2 precursor	9606
13	47.03	47.03	19.9880674481392	IPI:IPI00032291.2	Gene_Symbol=C5 Complement C5 precursor	9606	0.865222036838531	0.00292131397873163	1.09791016578674	1.02370488643646	0.640199601650238	1.10479652881622	0.905871391296387	0.047392051666975	1.10259699821472
14	46.96	46.97	57.1428596973419	IPI:IPI00641737.1	Gene_Symbol=HP Haptoglobin precursor	9606	1.35942220687866	1.09686260074682E-10	1.0912629365921	1.31374502182007	2.44068900201455E-07	1.10441923141479	1.43029451370239	1.47065824416485E-14	1.08657336235046
15	46.2	46.2	48.7138271331787	IPI:IPI00019568.1	Gene_Symbol=F2 Prothrombin precursor (Fragment)	9606	0.702504873275757	7.10680922111351E-07	1.13842904567719	0.914115488529205	0.142654404044151	1.12835991382599	0.925498902797699	0.205157741904259	1.12828683853149
16	45.99	45.99	63.9344274997711	IPI:IPI00797833.3	Gene_Symbol=KNG1 Kininogen 1	9606	0.91730922460556	0.244825005531311	1.15825438499451	1.0062997341156	0.927207469940186	1.14660477638245	1.03951442241669	0.609064638614655	1.16260099411011
16	0	45.99	63.9344274997711	IPI:IPI00215894.1	Gene_Symbol=KNG1 Isoform LMW of Kininogen-1 precursor	9606
17	45.49	45.49	64.8989915847778	IPI:IPI00847179.1	Gene_Symbol=APOA4 apolipoprotein A-IV precursor	9606	0.248831570148468	0.226484969258308	711.289367675781	3.38617610931396	0.0026273385155946	1.51753163337708	0.231485053896904	0.0237951446324587	2.6885130405426
18	41.77	41.77	50	IPI:IPI00019580.1	Gene_Symbol=PLG Plasminogen precursor	9606	0.788737893104553	0.00230452814139426	1.15780878067017	0.911655843257904	0.106307692825794	1.11992585659027	0.937771737575531	0.166010871529579	1.0965803861618
19	41.4	41.5	57.9775273799896	IPI:IPI00877792.1	Gene_Symbol=FGG 50 kDa protein	9606	1.86813759803772	7.91728661797553E-13	1.16154658794403	2.20944571495056	4.22324725680415E-22	1.13202154636383	1.0803040266037	0.196126401424408	1.12504160404205
19	0	41.5	55.9652924537659	IPI:IPI00877703.1	Gene_Symbol=FGG 52 kDa protein	9606
19	0	41.5	59.0389013290405	IPI:IPI00219713.1	Gene_Symbol=FGG Isoform Gamma-A of Fibrinogen gamma chain precursor	9606
19	0	41.5	56.9536447525024	IPI:IPI00021891.5	Gene_Symbol=FGG Isoform Gamma-B of Fibrinogen gamma chain precursor	9606
20	41.02	41.15	43.8818573951721	IPI:IPI00742696.2	Gene_Symbol=GC vitamin D-binding protein precursor	9606	0.743554353713989	0.746777713298798	31.3249263763428	1.26141285896301	0.531624317169189	3.79211926460266	0.106642946600914	0.148016229271889	840.54248046875
21	40.23	40.23	48.1171548366547	IPI:IPI00472610.2	Gene_Symbol=IGHM IGHM protein	9606	1.49098300933838	0.0318127311766148	1.36903619766235	1.01053822040558	0.957586228847504	2.11987257003784	0.443906158208847	0.190528616309166	6.00403928756714
22	38.98	38.98	39.5415484905243	IPI:IPI00798430.1	Gene_Symbol=TF Transferrin variant (Fragment)	9606	0.720941543579102	3.81037102670234E-06	1.13639199733734	1.16271114349365	0.0112567357718945	1.12209117412567	0.712449371814728	2.69234504912674E-07	1.1229076385498
22	0	38.98	39.5415484905243	IPI:IPI00022463.1	Gene_Symbol=TF Serotransferrin precursor	9606
23	37.62	37.62	34.8408699035645	IPI:IPI00828205.1	Gene_Symbol=IGHM IGHM protein	9606
24	36.99	36.99	43.9716309309006	IPI:IPI00847635.1	Gene_Symbol=SERPINA3 Isoform 1 of Alpha-1-antichymotrypsin precursor	9606	1.0740110874176	0.137161180377007	1.09941947460175	1.18703281879425	0.000289818039163947	1.09311664104462	1.0460422039032	0.374788492918015	1.10592114925385
24	0	36.99	41.5178567171097	IPI:IPI00550991.3	Gene_Symbol=SERPINA3 Alpha-1-antichymotrypsin precursor	9606
25	34.67	34.75	36.8286430835724	IPI:IPI00026314.1	Gene_Symbol=GSN Isoform 1 of Gelsolin precursor	9606	0.984001815319061	0.844693183898926	1.17907357215881	0.829516470432281	0.0538666360080242	1.20946824550629	1.03458905220032	0.602636575698853	1.13943016529083
26	30.7	30.7	39.8481965065002	IPI:IPI00292950.4	Gene_Symbol=SERPIND1 Serpin peptidase inhibitor, clade D (Heparin cofactor), member 1	9606	0.713449656963348	0.00239892723038793	1.23070740699768	1.09557616710663	0.128593876957893	1.1266758441925	0.9898961186409	0.894631683826447	1.16794645786285
26	0	30.68	37.6753509044647	IPI:IPI00879573.1	Gene_Symbol=SERPIND1 Heparin cofactor 2 precursor	9606
27	30.19	30.19	42.4242436885834	IPI:IPI00745089.2	Gene_Symbol=A1BG alpha 1B-glycoprotein precursor	9606	0.909953832626343	0.121669307351112	1.1277904510498	1.03391909599304	0.575476765632629	1.12592947483063	0.978435456752777	0.691095113754272	1.11552011966705
27	0	30.19	42.4242436885834	IPI:IPI00022895.7	Gene_Symbol=A1BG Alpha-1B-glycoprotein precursor	9606
28	29.01	29.19	44.7311818599701	IPI:IPI00032179.2	Gene_Symbol=SERPINC1 Antithrombin III variant	9606	0.805222153663635	0.0297926664352417	1.21355664730072	0.968079507350922	0.522402346134186	1.10865414142609	1.08988845348358	0.271444827318192	1.17096555233002
29	28.35	28.46	27.1130621433258	IPI:IPI00292530.1	Gene_Symbol=ITIH1 Inter-alpha-trypsin inhibitor heavy chain H1 precursor	9606	0.630703091621399	2.3184025366163E-08	1.14656257629395	1.03855764865875	0.471762925386429	1.11073672771454	1.07949090003967	0.142119988799095	1.1086163520813
30	27.69	27.69	27.0921975374222	IPI:IPI00296165.5	Gene_Symbol=C1R;C17orf13;ACYP1 Complement C1r subcomponent precursor	9606	0.939254760742188	0.427005350589752	1.17537760734558	0.922603249549866	0.355397075414658	1.19481372833252	1.10793471336365	0.118088737130165	1.13987803459167
31	27.56	27.56	20.0424179434776	IPI:IPI00009920.2	Gene_Symbol=C6 Complement component 6 precursor	9606	0.942837178707123	0.253451764583588	1.10956728458405	1.02452838420868	0.738247096538544	1.15977585315704	1.22258424758911	0.0228298287838697	1.18582534790039
32	27.34	27.34	35.4223430156708	IPI:IPI00022431.1	Gene_Symbol=AHSG Alpha-2-HS-glycoprotein precursor	9606	0.698124706745148	0.0339149236679077	1.39157104492188	0.645228981971741	1.41949544740783E-06	1.1649032831192	0.726401031017303	0.000136988121084869	1.16276013851166
33	25.95	25.95	34.1004192829132	IPI:IPI00298971.1	Gene_Symbol=VTN Vitronectin precursor	9606	0.831640183925629	0.000176583955180831	1.09718608856201	0.911407589912415	0.0321332737803459	1.08830368518829	1.0506888628006	0.33022528886795	1.10583186149597
34	24	24.02	27.3789644241333	IPI:IPI00019943.1	Gene_Symbol=AFM Afamin precursor	9606	0.733603298664093	0.00086805026512593	1.18742036819458	0.937465369701386	0.479161888360977	1.2016624212265	0.990159928798676	0.882589757442474	1.14507877826691
35	23.54	23.56	32.3792487382889	IPI:IPI00022395.1	Gene_Symbol=C9 Complement component C9 precursor	9606	1.28014647960663	0.0305514950305223	1.24806225299835	1.2170946598053	0.114090532064438	1.28079771995544	1.15534138679504	0.313220828771591	1.33662950992584
36	23.06	23.06	29.8000007867813	IPI:IPI00291866.5	Gene_Symbol=SERPING1 Plasma protease C1 inhibitor precursor	9606	0.924214899539948	0.479856491088867	1.25253129005432	1.04644298553467	0.601356387138367	1.19213879108429	1.1397442817688	0.197391927242279	1.22477185726166
36	0	21.07	31.6758751869202	IPI:IPI00879931.1	Gene_Symbol=SERPING1 cDNA FLJ78023, highly similar to Homo sapiens serine (or cysteine) proteinase inhibitor, clade G (C1inhibitor), member 1, (angioedema, hereditary) (SERPING1), mRNA	9606
37	22.99	22.99	33.4008097648621	IPI:IPI00386879.1	Gene_Symbol=IGHV3OR16-13;IGHA1 CDNA FLJ14473 fis, clone MAMMA1001080, highly similar to Homo sapiens SNC73 protein (SNC73) mRNA	9606	2.00181722640991	0.00273205107077956	1.4880998134613	1.07927548885345	0.518205642700195	1.28602135181427	0.641844570636749	0.00290580559521914	1.29217648506165
38	22.83	22.83	53.3898293972015	IPI:IPI00827488.1	Gene_Symbol=IGKC IGKC protein	9606	1.33550798892975			0.355676531791687			0.645996510982513
39	22.82	22.82	26.9035518169403	IPI:IPI00294395.1	Gene_Symbol=C8B Complement component C8 beta chain precursor	9606	0.907182812690735	0.472170025110245	1.31882429122925	1.0264493227005	0.810804903507233	1.25105726718903	0.927292048931122	0.59324049949646	1.33653199672699
40	20.18	20.18	26.2809932231903	IPI:IPI00020996.3	Gene_Symbol=IGFALS Insulin-like growth factor-binding protein complex acid labile chain precursor	9606	0.779605686664581	0.0436897128820419	1.27237963676453	0.934073209762573	0.712700366973877	1.47294509410858	1.09071183204651	0.556211769580841	1.35989212989807
41	19.52	19.52	35.9420299530029	IPI:IPI00298828.3	Gene_Symbol=APOH Beta-2-glycoprotein 1 precursor	9606	0.859580516815186	0.0531097091734409	1.16582977771759	0.903676629066467	0.190288409590721	1.16625666618347	1.4172477722168	4.41979892684685E-07	1.12252449989319
42	18.8	18.8	22.9845628142357	IPI:IPI00291867.3	Gene_Symbol=CFI Complement factor I precursor	9606	0.827928006649017	0.0325241424143314	1.18691670894623	1.03686761856079	0.858436346054077	1.5205944776535	0.957868278026581	0.697330594062805	1.25627958774567
42	0	16.8	20.7547172904015	IPI:IPI00872555.2	Gene_Symbol=CFI cDNA FLJ76262, highly similar to Homo sapiens I factor (complement) (IF), mRNA	9606
43	18.62	18.62	55.7788968086243	IPI:IPI00844536.2	Gene_Symbol=RBP4 Uncharacterized protein RBP4	9606	0.989090204238892	0.880655705928802	1.15762865543365	1.38876736164093	7.91933018717828E-07	1.12202763557434	1.81284773349762	6.44646966016516E-12	1.13795721530914
43	0	18.62	55.7788968086243	IPI:IPI00480192.1	Gene_Symbol=RBP4 Retinol binding protein 4, plasma	9606
43	0	18.62	50.2487540245056	IPI:IPI00022420.3	Gene_Symbol=RBP4 Plasma retinol-binding protein precursor	9606
44	18.26	18.26	17.0058146119118	IPI:IPI00017696.1	Gene_Symbol=C1S Complement C1s subcomponent precursor	9606	1.0033620595932	0.981971025466919	1.36199986934662	0.989729166030884	0.935402512550354	1.30318760871887	1.15389132499695	0.111626170575619	1.19748294353485
44	0	16.26	15.835776925087	IPI:IPI00749179.2	Gene_Symbol=C1S Uncharacterized protein C1S	9606
45	18	18	22.2222223877907	IPI:IPI00645849.1	Gene_Symbol=ECM1 Extracellular matrix protein 1	9606	1.10376250743866	0.496510475873947	1.37657856941223	1.38276088237762	0.00901689566671848	1.24381005764008	1.06733214855194	0.52527129650116	1.25389063358307
45	0	18	20.9259256720543	IPI:IPI00003351.2	Gene_Symbol=ECM1 Extracellular matrix protein 1 precursor	9606
46	17.84	17.84	25.9953171014786	IPI:IPI00328609.3	Gene_Symbol=SERPINA4 Kallistatin precursor	9606	0.919252812862396	0.521525502204895	1.32628607749939	0.929297089576721	0.313299417495728	1.16633272171021	1.2015905380249	0.0345426648855209	1.18215155601501
47	17.73	17.73	26.3414621353149	IPI:IPI00019581.1	Gene_Symbol=F12 Coagulation factor XII precursor	9606	0.5712770819664	8.77602215041406E-05	1.2667543888092	0.702839493751526	0.000306686997646466	1.18399918079376	1.03905212879181	0.62587833404541	1.17513656616211
48	17.62	17.62	29.4258385896683	IPI:IPI00006114.4	Gene_Symbol=SERPINF1 Pigment epithelium-derived factor precursor	9606	1.00465846061707	0.972622632980347	1.32516705989838	1.07537567615509	0.414725214242935	1.20129859447479	1.30812168121338	0.0526720881462097	1.31270062923431
49	17.43	17.43	39.3258422613144	IPI:IPI00021841.1	Gene_Symbol=APOA1 Apolipoprotein A-I precursor	9606	0.853904008865356	0.161642596125603	1.25630128383636	0.673043787479401	0.000659580458886921	1.22443103790283	1.12010097503662	0.122835770249367	1.15856862068176
50	17.31	17.76	17.381489276886	IPI:IPI00876950.1	Gene_Symbol=ITIH3 Isoform 2 of Inter-alpha-trypsin inhibitor heavy chain H3 precursor	9606	1.02083015441895	0.887268662452698	1.35294592380524	1.08533871173859	0.50359845161438	1.28770768642426	0.891890823841095	0.500672876834869	1.42025136947632
50	0	17.76	17.3033714294434	IPI:IPI00028413.8	Gene_Symbol=ITIH3 Isoform 1 of Inter-alpha-trypsin inhibitor heavy chain H3 precursor	9606
50	0	16.94	21.7910453677177	IPI:IPI00873416.1	Gene_Symbol=ITIH3 Uncharacterized protein ITIH3	9606
51	17.3	17.3	28.0412375926971	IPI:IPI00032220.3	Gene_Symbol=AGT Angiotensinogen precursor	9606	0.577029407024384	0.053757656365633	1.75026845932007	0.606675505638123	0.0105074672028422	1.44443106651306	0.78585296869278	0.0506227128207684	1.2734397649765
52	17.19	17.19	26.9461065530777	IPI:IPI00400826.1	Gene_Symbol=CLU clusterin isoform 1	9606	0.876091718673706	0.139374077320099	1.19657337665558	0.971352875232697	0.689436376094818	1.16225588321686	1.12155747413635	0.142468601465225	1.17016112804413
52	0	17.19	28.7305116653442	IPI:IPI00291262.3	Gene_Symbol=CLU Clusterin precursor	9606
52	0	17.16	26.5625	IPI:IPI00795633.1	Gene_Symbol=CLU CLU	9606
53	16.7	17.28	26.8617033958435	IPI:IPI00303963.1	Gene_Symbol=C2 Complement C2 precursor (Fragment)	9606	0.949027597904205	0.541917324066162	1.19405162334442	1.1126481294632	0.188860177993774	1.17884695529938	1.18906474113464	0.00530981924384832	1.12062871456146
54	16.5	16.5	51.5021443367004	IPI:IPI00829626.1	Gene_Symbol=IGL@ IGL@ protein	9606	1.01274859905243	0.973235785961151	2.51850199699402	0.774353384971619	0.450597316026688	2.23405432701111	0.698303699493408	0.227876424789429	1.95816397666931
54	0.01	14.51	47.6394861936569	IPI:IPI00550162.2	Gene_Symbol=IGLV3-25 IGLV3-25 protein	9606
55	16.47	16.47	25.3855288028717	IPI:IPI00296608.6	Gene_Symbol=C7 Complement component C7 precursor	9606	1.02376937866211	0.670228540897369	1.1203875541687	1.24237990379333	0.0227618049830198	1.20116937160492	1.25008082389832	0.00149781233631074	1.13433456420898
56	15.6	15.6	23.9726021885872	IPI:IPI00011252.1	Gene_Symbol=C8A Complement component C8 alpha chain precursor	9606	0.872050583362579	0.279447019100189	1.30327236652374	0.876155734062195	0.402113735675812	1.39642107486725	0.865823686122894	0.0931771621108055	1.18829095363617
57	14.65	14.65	33.1838577985764	IPI:IPI00022391.1	Gene_Symbol=APCS Serum amyloid P-component precursor	9606	1.12742114067078	0.205306246876717	1.20922648906708	1.68866872787476	5.45701868759352E-06	1.20991241931915	0.963381588459015	0.659074068069458	1.18719935417175
58	14.57	14.57	51.980197429657	IPI:IPI00011261.2	Gene_Symbol=C8G Complement component C8 gamma chain precursor	9606	0.92023640871048	0.73264479637146	1.70497989654541	0.864461243152618	0.1441909968853	1.22873508930206	0.994283139705658	0.966255962848663	1.34739756584167
59	14.3	14.3	19.6190476417542	IPI:IPI00022371.1	Gene_Symbol=HRG Histidine-rich glycoprotein precursor	9606	1.28643178939819	0.0080677131190896	1.19024384021759	0.824765682220459	0.0413169115781784	1.20177292823792	0.74811714887619	0.0601498149335384	1.355921626091
60	13.84	13.84	23.6252546310425	IPI:IPI00879231.1	Gene_Symbol=SERPINF2 Alpha-2-antiplasmin precursor	9606	1.00013279914856	0.999055564403534	1.33893406391144	1.13180017471313	0.337408721446991	1.29830408096313	1.20913243293762	0.0343498699367046	1.19088613986969
60	0	13.84	23.4343439340591	IPI:IPI00029863.4	Gene_Symbol=SERPINF2 SERPINF2 protein	9606
61	13.42	13.56	23.2954546809196	IPI:IPI00022426.1	Gene_Symbol=AMBP AMBP protein precursor	9606	0.84255063533783	0.176460653543472	1.28771412372589	0.996146440505981	0.975903153419495	1.29580044746399	1.16822028160095	0.203830137848854	1.27708375453949
62	13.38	13.41	16.7504191398621	IPI:IPI00021727.1	Gene_Symbol=C4BPA C4b-binding protein alpha chain precursor	9606	1.15609550476074	0.355877697467804	1.39634025096893	1.71460914611816	0.0149071486666799	1.50572323799133	1.23219168186188	0.179382935166359	1.38016140460968
63	13.31	13.33	45.110410451889	IPI:IPI00021842.1	Gene_Symbol=APOE Apolipoprotein E precursor	9606	1.78484058380127	0.0405359193682671	1.73018479347229	1.58994042873383	0.026740001514554	1.48692440986633	2.07818484306335	0.0180784054100513	1.77509915828705
64	12.29	12.37	24.6411487460136	IPI:IPI00553177.1	Gene_Symbol=SERPINA1 Isoform 1 of Alpha-1-antitrypsin precursor	9606	1.88415598869324	0.0130902668461204	1.60292518138885	0.867686927318573	0.361938327550888	1.38874924182892	1.17387521266937	0.265707224607468	1.35106778144836
65	12.29	12.29	27.363184094429	IPI:IPI00022429.3	Gene_Symbol=ORM1 Alpha-1-acid glycoprotein 1 precursor	9606	2.34267115592957	0.00598706398159266	1.67826509475708	2.33024048805237	0.00601286394521594	1.67358183860779	1.31319868564606	0.104317776858807	1.41250264644623
66	11.52	11.52	10.3571429848671	IPI:IPI00299503.2	Gene_Symbol=GPLD1 Isoform 1 of Phosphatidylinositol-glycan-specific phospholipase D precursor	9606	1.24842488765717	0.471485674381256	2.02736210823059	1.44833219051361	0.124966196715832	1.66285610198975	1.02292728424072	0.928050458431244	1.80239701271057
67	11.22	13.22	18.0722892284393	IPI:IPI00292946.1	Gene_Symbol=SERPINA7 Thyroxine-binding globulin precursor	9606	0.725556194782257	0.00131916266400367	1.15862238407135	0.630105912685394	0.00890203565359116	1.34571623802185	0.751787304878235	0.0183461681008339	1.2467827796936
68	10.37	10.37	18.8732400536537	IPI:IPI00218732.3	Gene_Symbol=PON1 Serum paraoxonase/arylesterase 1	9606	0.861090898513794	0.244642913341522	1.31605398654938	0.933025717735291	0.656436681747437	1.41349899768829	0.983823180198669	0.887183904647827	1.29277539253235
69	9.99	22.53	34.2436969280243	IPI:IPI00784998.1	Gene_Symbol=- Putative uncharacterized protein DKFZp686M24218	9606	1.23029482364655	0.465769857168198	2.71242022514343	0.376415580511093	0.0508141852915287	2.67969536781311	0.478851199150085	0.111852049827576	3.18777418136597
69	0	22.54	44.5292621850967	IPI:IPI00830132.1	Gene_Symbol=IGHG4 Uncharacterized protein IGHG4 (Fragment)	9606
69	0	22.53	51.3761460781097	IPI:IPI00829814.1	Gene_Symbol=IGHG4 Ig gamma-4 chain C region	9606
69	0	22.53	35.5179697275162	IPI:IPI00550640.2	Gene_Symbol=IGHG4 IGHG4 protein	9606
70	9.93	9.93	20.2777773141861	IPI:IPI00873445.1	Gene_Symbol=PROS1 80 kDa protein	9606	1.21297347545624	0.22637602686882	1.40455973148346	1.36930823326111	0.00435256212949753	1.2024884223938	1.04686510562897	0.799824297428131	1.49611234664917
70	0	9.88	15.6804740428925	IPI:IPI00294004.1	Gene_Symbol=PROS1 Vitamin K-dependent protein S precursor	9606
70	0	8.02	12.8440365195274	IPI:IPI00878131.1	Gene_Symbol=PROS1 PS24	9606
71	9.43	9.43	46.2585031986237	IPI:IPI00654755.3	Gene_Symbol=HBB Hemoglobin subunit beta	9606	0.560071229934692	0.00404973980039358	1.40872406959534	0.571674525737762	0.000245725153945386	1.24166941642761	0.975865125656128	0.775243639945984	1.20660531520844
72	8.97	8.97	57.0652186870575	IPI:IPI00855916.1	Gene_Symbol=- Transthyretin	9606	0.93710732460022	0.664960920810699	1.36337065696716	2.08659100532532	7.69517500884831E-05	1.35498464107513	3.62853598594666	3.69573149860969E-09	1.29150795936584
72	0	8.97	64.6258533000946	IPI:IPI00022432.1	Gene_Symbol=TTR Transthyretin precursor	9606
73	8.68	8.68	9.07150506973267	IPI:IPI00788786.1	Gene_Symbol=VWF 309 kDa protein	9606	1.43973207473755	0.0369487553834915	1.40147387981415	1.96062922477722	2.27368418563856E-05	1.22419226169586	1.08925318717957	0.732963979244232	1.72093403339386
73	0	8.68	8.67401361465454	IPI:IPI00023014.1	Gene_Symbol=VWF von Willebrand factor precursor	9606
74	8.33	8.33	13.7978136539459	IPI:IPI00884176.1	Gene_Symbol=F13A1 coagulation factor XIII A1 subunit precursor	9606	1.52739155292511	0.0732052177190781	1.60613262653351	1.6238842010498	0.0524935387074947	1.63470923900604	1.42946124076843	0.116802476346493	1.59787476062775
74	0	8.33	13.7978136539459	IPI:IPI00297550.8	Gene_Symbol=F13A1 Coagulation factor XIII A chain precursor	9606
75	8.21	8.21	19.7160884737968	IPI:IPI00394992.1	Gene_Symbol=PGLYRP2 Isoform 2 of N-acetylmuramoyl-L-alanine amidase precursor	9606	0.529486656188965	0.154719099402428	2.65324354171753	0.961043834686279	0.913096129894257	2.43548178672791	0.839951634407043	0.410659193992615	1.64824366569519
75	0	8.2	21.5277776122093	IPI:IPI00163207.1	Gene_Symbol=PGLYRP2 Isoform 1 of N-acetylmuramoyl-L-alanine amidase precursor	9606
76	8.18	8.18	31.1036795377731	IPI:IPI00293925.2	Gene_Symbol=FCN3 Isoform 1 of Ficolin-3 precursor	9606	0.704208374023438	0.112754516303539	1.56103801727295	0.969553589820862	0.870664417743683	1.49507904052734	0.847947657108307	0.249892830848694	1.34419178962708
76	0	8.18	26.3888895511627	IPI:IPI00419744.4	Gene_Symbol=FCN3 Isoform 2 of Ficolin-3 precursor	9606
77	8.12	8.12	27.2540986537933	IPI:IPI00019576.1	Gene_Symbol=F10 Coagulation factor X precursor	9606	0.825829267501831	0.365717142820358	1.64019060134888	0.949654757976532	0.519424676895142	1.21138525009155	0.906887412071228	0.088919572532177	1.12664067745209
78	8	8.03	15.9874603152275	IPI:IPI00654888.4	Gene_Symbol=KLKB1 Plasma kallikrein precursor	9606	0.908556938171387	0.317842870950699	1.26298785209656	1.04975056648254	0.653081893920898	1.32040345668793	0.948149740695953	0.436705142259598	1.18675553798676
79	7.84	7.87	11.3438047468662	IPI:IPI00163446.3	Gene_Symbol=IGHD IGHD protein	9606	1.3760484457016	0.0544531047344208	1.39701986312866	0.71711528301239	0.169735550880432	1.97230422496796	0.796029567718506	0.266682267189026	1.90316689014435
79	0	6.69	7.98611119389534	IPI:IPI00418422.3	Gene_Symbol=IGHD IGHD protein	9606
79	0	5.84	10.3734441101551	IPI:IPI00829636.1	Gene_Symbol=IGHD FLJ00382 protein (Fragment)	9606
80	7.72	7.72	14.039409160614	IPI:IPI00007221.1	Gene_Symbol=SERPINA5 Plasma serine protease inhibitor precursor	9606	1.2632976770401	0.0128936050459743	1.1638730764389	0.984523773193359	0.92353355884552	1.52768540382385	1.02138483524323	0.942639112472534	2.15345406532288
81	7.53	7.53	9.38833579421043	IPI:IPI00296534.1	Gene_Symbol=FBLN1 Isoform D of Fibulin-1 precursor	9606	1.29983699321747	0.0486806742846966	1.29609203338623	1.07106590270996	0.763422966003418	1.94049036502838	1.63345146179199	0.01967410184443	1.40744423866272
81	0	5.53	8.10810774564743	IPI:IPI00218803.2	Gene_Symbol=FBLN1 Isoform B of Fibulin-1 precursor	9606
82	6.84	6.97	9.9370189011097	IPI:IPI00027235.1	Gene_Symbol=ATRN Isoform 1 of Attractin precursor	9606	0.795634031295776	0.0663540065288544	1.28822767734528	0.981160342693329	0.905964374542236	1.48227608203888	1.06272840499878	0.522380530834198	1.25550007820129
82	0	6.97	7.45387449860573	IPI:IPI00218460.6	Gene_Symbol=ATRN Isoform 3 of Attractin precursor	9606
82	0	6.84	10.0628927350044	IPI:IPI00162735.3	Gene_Symbol=ATRN Isoform 2 of Attractin precursor	9606
83	6.77	6.77	11.4671163260937	IPI:IPI00009865.2	Gene_Symbol=KRT10 Keratin, type I cytoskeletal 10	9606	1.24138915538788	0.50037157535553	2.25047922134399	0.908047199249268	0.250385522842407	1.22063136100769	0.822096109390259	0.348391234874725	1.66931295394897
83	0	4.77	13.0124777555466	IPI:IPI00884222.1	Gene_Symbol=- Similar to Keratin, type I cytoskeletal 10	9606
84	6.7	6.91	17.8010478615761	IPI:IPI00743766.2	Gene_Symbol=FETUB Fetuin-B precursor	9606	0.757969200611115	0.0378222316503525	1.29239547252655	0.854802072048187	0.23699489235878	1.33231842517853	1.00196540355682	0.984202325344086	1.25401985645294
84	0	6.91	14.2028987407684	IPI:IPI00552199.3	Gene_Symbol=FETUB GUGU beta form	9606
84	0	4.91	12.3028390109539	IPI:IPI00553061.1	Gene_Symbol=FETUB GUGU gamma form	9606
85	6.47	6.48	32.2485208511353	IPI:IPI00020986.2	Gene_Symbol=LUM Lumican precursor	9606	0.97981721162796	0.879588961601257	1.34436726570129	0.652748107910156	0.0857395604252815	1.64883399009705	1.12801575660706	0.519129395484924	1.50101673603058
85	0	4.47	42.5742566585541	IPI:IPI00794403.1	Gene_Symbol=LUM 23 kDa protein	9606
86	6.25	6.37	24.5341613888741	IPI:IPI00220327.3	Gene_Symbol=KRT1 Keratin, type II cytoskeletal 1	9606	1.42330801486969	0.359976202249527	2.83456707000732	1.03907740116119	0.911194264888763	2.73572874069214	0.989094614982605	0.981505751609802	4.00166940689087
87	6.15	6.15	30.2816897630692	IPI:IPI00853068.1	Gene_Symbol=HBA2;HBA1 Alpha 2 globin variant (Fragment)	9606	0.644500195980072	0.0129030896350741	1.37446248531342	0.495126068592072	1.28382480397704E-05	1.18693196773529	0.975592374801636	0.81922847032547	1.2728613615036
87	0	6.15	30.2816897630692	IPI:IPI00410714.5	Gene_Symbol=HBA2;HBA1 Hemoglobin subunit alpha	9606
88	6.13	8.61	23.0593606829643	IPI:IPI00795055.1	Gene_Symbol=C1RL CDNA FLJ14022 fis, clone HEMBA1003538, weakly similar to COMPLEMENT C1R COMPONENT	9606	1.16561651229858	0.432903409004211	1.56241416931152	1.04699766635895	0.816361665725708	1.58908069133759	1.35680341720581	0.0815461277961731	1.42928326129913
88	0	8.61	19.8630139231682	IPI:IPI00872573.1	Gene_Symbol=C1RL 48 kDa protein	9606
88	0	8.61	17.8644761443138	IPI:IPI00009793.3	Gene_Symbol=C1RL Complement C1r-like protein	9606
89	6.06	6.06	22.945736348629	IPI:IPI00021304.1	Gene_Symbol=KRT2 Keratin, type II cytoskeletal 2 epidermal	9606	1.73608648777008	0.150918930768967	2.49708104133606	1.24163281917572	0.476333320140839	2.3357150554657	1.00832939147949	0.961738467216492	1.65996766090393
90	6.05	7.75	13.6659443378448	IPI:IPI00296176.2	Gene_Symbol=F9 Coagulation factor IX precursor	9606	0.931198060512543	0.554923593997955	1.33617186546326	1.32421684265137	0.166773244738579	1.56277716159821	0.879029452800751	0.652172327041626	1.99790871143341
91	6.03	6.03	12.8440365195274	IPI:IPI00738433.1	Gene_Symbol=CPN2 similar to Carboxypeptidase N subunit 2 precursor	9606	1.07107377052307	0.594559013843536	1.39105129241943	1.13427793979645	0.0906672030687332	1.17068707942963	1.21211385726929	0.28034445643425	1.53441154956818
91	0	6.03	12.8440365195274	IPI:IPI00479116.1	Gene_Symbol=CPN2 Carboxypeptidase N subunit 2 precursor	9606
92	6	6.03	23.1543630361557	IPI:IPI00166729.4	Gene_Symbol=AZGP1 alpha-2-glycoprotein 1, zinc	9606	1.21446681022644	0.30689862370491	1.84941530227661	1.35474526882172	0.0703548938035965	1.44215571880341	1.44203233718872	0.103949077427387	1.73642349243164
92	0.03	4.06	30.4761916399002	IPI:IPI00871596.1	Gene_Symbol=AZGP1 Uncharacterized protein AZGP1 (Fragment)	9606
93	6	6	18.6147183179855	IPI:IPI00643948.2	Gene_Symbol=C1QB Complement component 1, q subcomponent, B chain	9606	0.75041002035141	0.226524502038956	1.74761688709259	1.29567289352417	0.277314960956573	1.77231323719025	1.16597592830658	0.360078543424606	1.51099562644958
93	0	6	16.9960469007492	IPI:IPI00477992.1	Gene_Symbol=C1QB complement component 1, q subcomponent, B chain precursor	9606
94	5.97	5.97	15.1300236582756	IPI:IPI00329775.7	Gene_Symbol=CPB2 Isoform 1 of Carboxypeptidase B2 precursor	9606	0.891093730926514	0.730620384216309	2.63993120193481	1.11447048187256	0.338739454746246	1.35494101047516	1.07124519348145	0.587923169136047	1.43622243404388
95	5.89	5.89	21.6326534748077	IPI:IPI00022394.2	Gene_Symbol=C1QC Complement C1q subcomponent subunit C precursor	9606	1.00450122356415	0.966172277927399	1.26704144477844	1.29045009613037	0.184488460421562	1.49913370609283	1.33139598369598	0.0944361165165901	1.41620624065399
96	5.81	11.9	40.3361350297928	IPI:IPI00879329.1	Gene_Symbol=IGKV3-20 Anti-(ED-B) scFV (Fragment)	9606	1.37182986736298	0.0411750748753548	1.34910047054291	0.748652756214142	0.160726204514503	1.54720389842987	0.874827206134796	0.44396910071373	1.4768203496933
96	0.11	4.11	37.6068383455276	IPI:IPI00854644.1	Gene_Symbol=- Uncharacterized protein ENSP00000374805	9606
96	0	22.73	60.0000023841858	IPI:IPI00784985.1	Gene_Symbol=IGK@ IGK@ protein	9606
96	0	20.98	49.3617027997971	IPI:IPI00761125.2	Gene_Symbol=IGKC IGKC protein	9606
96	0	20.79	46.6101706027985	IPI:IPI00784865.1	Gene_Symbol=IGK@ IGK@ protein	9606
96	0	7.81	53.6363661289215	IPI:IPI00827637.1	Gene_Symbol=- K light chain variable region (Fragment)	9606
96	0	7.81	51.3043463230133	IPI:IPI00827560.1	Gene_Symbol=- HRV Fab N27-VL (Fragment)	9606
96	0	7.81	52.2123873233795	IPI:IPI00827510.1	Gene_Symbol=- HRV Fab 026-VL (Fragment)	9606
96	0	7.81	45.7364350557327	IPI:IPI00384576.1	Gene_Symbol=- Ig kappa chain V-III region HIC precursor	9606
96	0	7.81	45.7364350557327	IPI:IPI00030205.3	Gene_Symbol=IGKV3-20 Ig kappa chain V-III region HAH precursor	9606
96	0	7.81	50.4587173461914	IPI:IPI00387118.1	Gene_Symbol=- Ig kappa chain V-III region WOL	9606
96	0	7.7	42.2018349170685	IPI:IPI00387117.5	Gene_Symbol=IGKV3D-20 Ig kappa chain V-III region Ti	9606
96	0	5.81	54.1284382343292	IPI:IPI00387115.1	Gene_Symbol=- Ig kappa chain V-III region SIE	9606
96	0	5.74	45.8715587854385	IPI:IPI00385252.1	Gene_Symbol=- Ig kappa chain V-III region GOL	9606
96	0	3.81	20.1834857463837	IPI:IPI00827826.1	Gene_Symbol=- Cold agglutinin FS-2 L-chain (Fragment)	9606
97	5.7	5.7	10.2564096450806	IPI:IPI00023673.1	Gene_Symbol=LGALS3BP Galectin-3-binding protein precursor	9606	0.835006356239319	0.170128166675568	1.44610512256622	0.86256468296051	0.386893391609192	1.78538644313812	0.903928577899933	0.775703072547913	3.8009946346283
98	5.61	19.05	48.2625484466553	IPI:IPI00844156.2	Gene_Symbol=SERPINC1 SERPINC1 protein	9606	0.902847349643707	0.391036540269852	1.2796413898468	1.0775101184845	0.460406064987183	1.23364853858948	1.34727561473846	0.0235189273953438	1.28658318519592
99	5.08	25.08	33.7186902761459	IPI:IPI00784894.1	Gene_Symbol=- Putative uncharacterized protein	9606	1.15575063228607			0.514044284820557			0.936933577060699
99	0	23.08	31.4671814441681	IPI:IPI00418153.1	Gene_Symbol=IGHM Putative uncharacterized protein DKFZp686I15212	9606
99	0	21.1	36.0986560583115	IPI:IPI00829850.1	Gene_Symbol=IGHG3 Protein	9606
99	0	21.08	41.4985597133636	IPI:IPI00829940.1	Gene_Symbol=IGHG3 Uncharacterized protein IGHG3 (Fragment)	9606
99	0	21.08	41.1602199077606	IPI:IPI00829716.1	Gene_Symbol=IGHG3 Uncharacterized protein IGHG3 (Fragment)	9606
99	0	21.08	40.8488065004349	IPI:IPI00827754.2	Gene_Symbol=IGHG3 C gamma 3	9606
99	0	18.62	40.1129931211472	IPI:IPI00830033.1	Gene_Symbol=IGHM Full-length cDNA clone CS0DI019YF20 of Placenta of Homo sapiens (Fragment)	9606
100	5.07	5.07	28.712871670723	IPI:IPI00009028.1	Gene_Symbol=CLEC3B Tetranectin precursor	9606	0.874137699604034	0.0637832954525948	1.16052889823914	0.835817337036133	0.168659865856171	1.37160968780518	0.904255092144012	0.394768744707108	1.38151252269745
100	0	4.03	27.0833343267441	IPI:IPI00791350.1	Gene_Symbol=CLEC3B 11 kDa protein	9606
101	5.01	27.61	19.6372240781784	IPI:IPI00748437.2	Gene_Symbol=PZP Uncharacterized protein PZP	9606	0.410687863826752	0.0440433360636234	2.32838082313538	0.274937391281128	0.0945259258151054	5.47806024551392	0.393539935350418	0.039304357022047	2.33108949661255
101	0	27.61	17.7462890744209	IPI:IPI00025426.2	Gene_Symbol=PZP Pregnancy zone protein precursor	9606
102	4.95	4.95	16.1383286118507	IPI:IPI00022417.4	Gene_Symbol=LRG1 Leucine-rich alpha-2-glycoprotein precursor	9606	1.5504606962204	0.031276810914278	1.45383679866791	1.08896028995514	0.862467586994171	3.60040473937988	1.44938838481903	0.185153558850288	1.90502154827118
103	4.92	4.92	10.4387290775776	IPI:IPI00007240.2	Gene_Symbol=F13B Coagulation factor XIII B chain precursor	9606	1.41692042350769	0.254223644733429	2.06938290596008	1.52747046947479	0.257030040025711	2.43575286865234	1.25620377063751	0.340876072645187	1.79721117019653
104	4.86	4.91	7.07867667078972	IPI:IPI00022229.1	Gene_Symbol=APOB Apolipoprotein B-100 precursor	9606	1.25800001621246	0.260793447494507	1.59290599822998	0.947557389736176	0.848286747932434	1.98871827125549	2.10549640655518	0.0782086849212646	2.37878060340881
105	4.85	4.85	13.0666673183441	IPI:IPI00021440.1	Gene_Symbol=ACTG1;PSPHL Actin, cytoplasmic 2	9606	1.055260181427	0.761656820774078	1.6742182970047	0.776917815208435	0.175541833043098	1.57581257820129	0.899557709693909	0.0410562492907047	1.10267925262451
105	0	4.85	13.0666673183441	IPI:IPI00021439.1	Gene_Symbol=ACTB Actin, cytoplasmic 1	9606
105	0	4.02	13.4502917528152	IPI:IPI00878173.1	Gene_Symbol=ACTA1 Actin, alpha 1, skeletal muscle	9606
105	0	4.02	15.9169554710388	IPI:IPI00514530.5	Gene_Symbol=ACTA1 Uncharacterized protein ACTA1	9606
105	0	4.02	18.1102365255356	IPI:IPI00414057.3	Gene_Symbol=ACTA1 Actin alpha 1 skeletal muscle protein	9606
105	0	4.02	12.2015923261642	IPI:IPI00021428.1	Gene_Symbol=ACTA1 Actin, alpha skeletal muscle	9606
105	0	4.02	10.3723406791687	IPI:IPI00025416.3	Gene_Symbol=ACTG2 Actin, gamma-enteric smooth muscle	9606
105	0	4.02	10.3448279201984	IPI:IPI00023006.1	Gene_Symbol=ACTC1 Actin, alpha cardiac muscle 1	9606
105	0	4.02	10.3448279201984	IPI:IPI00008603.1	Gene_Symbol=ACTA2 Actin, aortic smooth muscle	9606
105	0	4	34.2465758323669	IPI:IPI00796881.1	Gene_Symbol=ACTG1;PSPHL 16 kDa protein	9606
105	0	4	16.1616161465645	IPI:IPI00790339.1	Gene_Symbol=ACTG1;PSPHL 22 kDa protein	9606
105	0	4	21.1920529603958	IPI:IPI00645534.1	Gene_Symbol=ACTA2 Actin, alpha 2, smooth muscle, aorta	9606
106	4.81	4.81	23.1441050767899	IPI:IPI00010295.1	Gene_Symbol=CPN1 Carboxypeptidase N catalytic chain precursor	9606	0.718622267246246	0.136661514639854	1.59183132648468	1.02339780330658	0.886250257492065	1.44587326049805	1.02601611614227	0.880007982254028	1.47397875785828
107	4.46	6.75	28.8557201623917	IPI:IPI00020091.1	Gene_Symbol=ORM2 Alpha-1-acid glycoprotein 2 precursor	9606	1.24090099334717	0.222418829798698	1.70072340965271	1.20637381076813	0.313851177692413	1.83168423175812	1.01082110404968	0.954560995101929	2.05435872077942
108	4.41	4.99	10.3571429848671	IPI:IPI00746623.2	Gene_Symbol=HABP2 Hyaluronan-binding protein 2 precursor	9606	0.73481422662735	0.214372247457504	1.8671281337738	1.00385344028473	0.984692811965942	1.79986989498138	0.864485740661621	0.198318734765053	1.32513093948364
109	4.36	4.36	23.2876718044281	IPI:IPI00032293.1	Gene_Symbol=CST3 Cystatin-C precursor	9606	1.08022689819336	0.718252599239349	7.91678524017334	1.11779749393463	0.337804049253464	2.29382371902466	1.29704034328461	0.205395519733429	3.01860094070435
110	4.08	7.8	40.5172407627106	IPI:IPI00829956.1	Gene_Symbol=- Rheumatoid factor C6 light chain (Fragment)	9606
110	0	5.8	33.8983058929443	IPI:IPI00829912.1	Gene_Symbol=IGKV1-5 Ig kappa chain V-I region HK102 precursor	9606
110	0	5.7	32.4074059724808	IPI:IPI00387026.1	Gene_Symbol=- Ig kappa chain V-I region EU	9606
111	4.08	4.08	27.0161300897598	IPI:IPI00855835.1	Gene_Symbol=- Insulin-like growth factor binding protein 3 isoform b	9606	0.920832872390747	0.705390393733978	1.6982136964798	0.898263692855835	0.431654155254364	1.38080477714539	0.996773660182953	0.990834891796112	1.98992991447449
111	0	4.08	18.1818187236786	IPI:IPI00556155.2	Gene_Symbol=IGFBP3 insulin-like growth factor binding protein 3 isoform a precursor	9606
111	0	4.08	18.5567006468773	IPI:IPI00018305.4	Gene_Symbol=IGFBP3 Insulin-like growth factor-binding protein 3 precursor	9606
111	0	2.08	15.1624545454979	IPI:IPI00444386.3	Gene_Symbol=IGFBP3 CDNA FLJ45630 fis, clone CHONS2001287, moderately similar to INSULIN- LIKE GROWTH FACTOR BINDING PROTEIN 3	9606
112	4.07	4.08	11.1570246517658	IPI:IPI00007199.4	Gene_Symbol=SERPINA10 Protein Z-dependent protease inhibitor precursor	9606	0.730151236057281	0.350476205348969	3.06546568870544	0.833430349826813	0.0163819622248411	1.10694289207458	0.759195625782013	0.421461254358292	3.26024889945984
113	4.06	32.32	44.6315795183182	IPI:IPI00784817.1	Gene_Symbol=IGHV4-31 Anti-RhD monoclonal T125 gamma1 heavy chain precursor	9606	0.406933456659317	0.29572582244873	7.97901678085327	0.673589885234833	0.0690528899431229	1.55946576595306	0.260247439146042	0.079686239361763	4.9498462677002
113	0.01	4.24	34.6774190664291	IPI:IPI00828061.1	Gene_Symbol=- Anti-mucin1 heavy chain variable region (Fragment)	9606
113	0.01	2.22	18.8524588942528	IPI:IPI00384400.1	Gene_Symbol=- Myosin-reactive immunoglobulin heavy chain variable region (Fragment)	9606
113	0.01	2.14	26.1904776096344	IPI:IPI00382489.1	Gene_Symbol=- Ig heavy chain V-III region KOL	9606
113	0.01	2.14	13.6752143502235	IPI:IPI00827846.1	Gene_Symbol=- Anti-mucin1 heavy chain variable region (Fragment)	9606
113	0	35.73	33.2789570093155	IPI:IPI00477090.6	Gene_Symbol=IGHM IGHM protein	9606
113	0	4.23	26.9841283559799	IPI:IPI00829806.1	Gene_Symbol=SCFV Immunglobulin heavy chain variable region (Fragment)	9606
113	0	4.2	28.4768223762512	IPI:IPI00827960.1	Gene_Symbol=- Immunglobulin heavy chain precursor (Fragment)	9606
113	0	4.2	29.0598303079605	IPI:IPI00829976.1	Gene_Symbol=- 13 kDa protein	9606
113	0	4.2	29.0598303079605	IPI:IPI00829747.1	Gene_Symbol=- Similar to Immunglobulin heavy chain variable region	9606
113	0	4.15	22.4000006914139	IPI:IPI00884022.1	Gene_Symbol=- Similar to Immunglobulin heavy chain variable region	9606
113	0	2.87	30.6451618671417	IPI:IPI00884080.1	Gene_Symbol=- Similar to Immunglobulin heavy chain variable region	9606
114	4.05	4.08	22.7722778916359	IPI:IPI00021856.3	Gene_Symbol=APOC2 Apolipoprotein C-II precursor	9606	1.47725594043732	0.515739977359772	182.934524536133	1.54764688014984	0.212565451860428	6.85460376739502	1.51388192176819	0.519564568996429	271.268981933594
115	4.03	4.03	14.1210377216339	IPI:IPI00025204.1	Gene_Symbol=CD5L CD5 antigen-like precursor	9606	1.69140708446503	0.000492712133564055	1.20796191692352	0.563206791877747	0.0106440586969256	1.46869385242462	0.51945561170578	0.0162798874080181	1.62376892566681
116	4.03	4.03	13.1221726536751	IPI:IPI00844400.1	Gene_Symbol=C1QA 23 kDa protein	9606	1.19463801383972	0.132007464766502	1.27488315105438	1.21774768829346	0.121201023459435	1.29746317863464	1.12907266616821	0.253884166479111	1.25269114971161
116	0	4.03	11.8367336690426	IPI:IPI00022392.1	Gene_Symbol=C1QA Complement C1q subcomponent subunit A precursor	9606
117	4	45.49	64.8989915847778	IPI:IPI00304273.2	Gene_Symbol=APOA4 Apolipoprotein A-IV precursor	9606	1.38299119472504	0.0130140297114849	1.27899134159088	0.713097095489502	0.000524199160281569	1.18033492565155	2.16670870780945	8.23689606477274E-06	1.29008650779724
118	4	20.99	50.627613067627	IPI:IPI00854806.1	Gene_Symbol=IGKV1-5 IGKV1-5 protein	9606	1.15501964092255	0.915192127227783	172.76350402832	0.483520030975342	0.0434568151831627	1.87994110584259	0.914079666137695	0.972278475761414	19081.984375
118	0	20.99	50.627613067627	IPI:IPI00550731.2	Gene_Symbol=- Putative uncharacterized protein	9606
118	0	20.99	43.75	IPI:IPI00419424.3	Gene_Symbol=IGKV1-5 IGKV1-5 protein	9606
118	0	18.99	50.2283096313477	IPI:IPI00430808.2	Gene_Symbol=IGKC Immunoblobulin light chain (Fragment)	9606
118	0	4.01	35.5932205915451	IPI:IPI00827829.1	Gene_Symbol=- HRV Fab N8-VL (Fragment)	9606
118	0	4.01	37.1681421995163	IPI:IPI00827773.1	Gene_Symbol=- Cold agglutinin FS-1 L-chain (Fragment)	9606
118	0	4.01	35.8974367380142	IPI:IPI00743389.1	Gene_Symbol=IGKV1-5 Ig kappa chain V-II region GM607 precursor (Fragment)	9606
118	0	4.01	36.8421047925949	IPI:IPI00384397.1	Gene_Symbol=- Myosin-reactive immunoglobulin light chain variable region (Fragment)	9606
118	0	4.01	22.6086959242821	IPI:IPI00387107.3	Gene_Symbol=IGKV2-40 Ig kappa chain V-II region Cum	9606
118	0	3.7	22.3140493035316	IPI:IPI00884433.1	Gene_Symbol=- 13 kDa protein	9606
118	0	3.7	22.3140493035316	IPI:IPI00829600.1	Gene_Symbol=- Uncharacterized protein ENSP00000374803	9606
118	0	3.7	16.5289252996445	IPI:IPI00743194.2	Gene_Symbol=- Kappa light chain variable region (Fragment)	9606
118	0	2.01	28.9256185293198	IPI:IPI00829947.1	Gene_Symbol=- 13 kDa protein	9606
118	0	2.01	22.3140493035316	IPI:IPI00829663.1	Gene_Symbol=- Uncharacterized protein ENSP00000374801	9606
118	0	2.01	23.0088502168655	IPI:IPI00736885.1	Gene_Symbol=LOC440786 Ig kappa chain V-II region TEW	9606
118	0	2.01	24.5283022522926	IPI:IPI00387111.5	Gene_Symbol=- Uncharacterized protein ENSP00000333154	9606
118	0	2.01	17.5925925374031	IPI:IPI00854709.1	Gene_Symbol=- Uncharacterized protein ENSP00000374799 (Fragment)	9606
119	4	14.49	41.0256415605545	IPI:IPI00785050.1	Gene_Symbol=- Putative uncharacterized protein	9606	1.75160396099091	0.0377675779163837	1.52656066417694	1.03613722324371	0.850043594837189	6.54930591583252	0.687215507030487	0.0659155994653702	1.64091551303864
119	0.06	12.25	38.7499988079071	IPI:IPI00382938.3	Gene_Symbol=IGLV4-3 IGLV4-3 protein	9606
119	0.02	12.69	47.881355881691	IPI:IPI00785200.1	Gene_Symbol=- Putative uncharacterized protein	9606
119	0.02	12.21	40.4255330562592	IPI:IPI00555945.1	Gene_Symbol=IGL@ IGL@ protein	9606
119	0.02	12.2	36.4406794309616	IPI:IPI00719452.1	Gene_Symbol=IGL@ IGL@ protein	9606
119	0.02	8.51	27.3504287004471	IPI:IPI00719373.1	Gene_Symbol=IGL@ IGL@ protein	9606
119	0	14.5	44.017094373703	IPI:IPI00154742.6	Gene_Symbol=IGL@ IGL@ protein	9606
119	0	12.19	33.6170226335526	IPI:IPI00450309.1	Gene_Symbol=IGL@ IGL@ protein	9606
119	0	4.32	35.1351350545883	IPI:IPI00385985.1	Gene_Symbol=- Ig lambda chain V-III region LOI	9606
119	0	4	27.2300481796265	IPI:IPI00013438.1	Gene_Symbol=IGLL1 Immunoglobulin lambda-like polypeptide 1 precursor	9606
119	0	2.31	20.8695650100708	IPI:IPI00829740.1	Gene_Symbol=- V2-6 protein	9606
119	0	2	25	IPI:IPI00880175.1	Gene_Symbol=IGLL1 19 kDa protein	9606
120	4	5.7	41.3793116807938	IPI:IPI00829653.1	Gene_Symbol=- Uncharacterized protein ENSP00000374812	9606	1.74313354492188	0.0369647033512592	1.60469448566437	0.785694718360901	0.371928215026855	2.48237633705139	0.742938995361328	0.120599143207073	1.63142967224121
120	0	5.7	41.3793116807938	IPI:IPI00784430.3	Gene_Symbol=IGKV3D-11 Similar to Ig kappa chain V-III region VG precursor	9606
120	0	5.7	42.2018349170685	IPI:IPI00387119.1	Gene_Symbol=- Ig kappa chain V-III region POM	9606
120	0	5.7	27.5862067937851	IPI:IPI00549330.4	Gene_Symbol=IGKV3D-15 Myosin-reactive immunoglobulin light chain variable region	9606
120	0	5.7	22.480620443821	IPI:IPI00385253.1	Gene_Symbol=- Ig kappa chain V-III region CLL precursor	9606
120	0	5.7	24.8062014579773	IPI:IPI00024138.4	Gene_Symbol=- Uncharacterized protein ENSP00000374816	9606
120	0	4.04	28.8135588169098	IPI:IPI00816799.1	Gene_Symbol=- Rheumatoid factor D5 light chain (Fragment)	9606
120	0	4	23.8532111048698	IPI:IPI00384401.1	Gene_Symbol=- Myosin-reactive immunoglobulin kappa chain variable region (Fragment)	9606
121	4	4	10.5756357312202	IPI:IPI00003590.2	Gene_Symbol=QSOX1 Isoform 1 of Sulfhydryl oxidase 1 precursor	9606	0.711062729358673	0.361530333757401	3.49280762672424	0.855330348014832	0.736865520477295	5.71604156494141	1.76608371734619	0.317247062921524	6.37236785888672
121	0	2	7.11920559406281	IPI:IPI00872013.1	Gene_Symbol=QSOX1 Uncharacterized protein QSOX1	9606
121	0	2	7.11920559406281	IPI:IPI00465016.7	Gene_Symbol=QSOX1 Isoform 2 of Sulfhydryl oxidase 1 precursor	9606
122	4	4	20.833332836628	IPI:IPI00219583.1	Gene_Symbol=SHBG Isoform 2 of Sex hormone-binding globulin precursor	9606	0.568675518035889	0.193356305360794	9.46691513061523	0.193456083536148	0.340048164129257	230020.578125	0.364765852689743	0.325119227170944	1312.0361328125
122	0	4	15.1741296052933	IPI:IPI00023019.1	Gene_Symbol=SHBG Isoform 1 of Sex hormone-binding globulin precursor	9606
123	4	4	20.5645158886909	IPI:IPI00004373.1	Gene_Symbol=MBL2 Mannose-binding protein C precursor	9606	0.790022075176239	0.843605577945709	153913.53125	0.988694608211517	0.953371822834015	7.16250467300415	0.86855274438858	0.860363245010376	3078.79418945313
124	4	4	28.2051295042038	IPI:IPI00657670.1	Gene_Symbol=- 13 kDa protein	9606	1.97390604019165	0.00594511209055781	1.42452001571655	2.46446847915649	0.0143857635557652	1.83110380172729	3.44034647941589	0.00235520768910646	1.64785838127136
124	0	4	33.3333343267441	IPI:IPI00021857.1	Gene_Symbol=APOC3 Apolipoprotein C-III precursor	9606
124	0	2	30.9090912342072	IPI:IPI00657715.1	Gene_Symbol=- 6 kDa protein	9606
125	4	4	9.42622944712639	IPI:IPI00020019.1	Gene_Symbol=ADIPOQ Adiponectin precursor	9606	1.06047785282135	0.905110001564026	6.51669263839722	0.459408462047577	0.157944589853287	4.55392169952393	1.37715375423431	0.490148812532425	5.17030715942383
126	3.65	4.03	11.7333330214024	IPI:IPI00029260.2	Gene_Symbol=CD14 Monocyte differentiation antigen CD14 precursor	9606	1.45704567432404	0.576343655586243	11.5741138458252	1.53229296207428	0.55363142490387	13.5064191818237	2.13593149185181	0.329318404197693	241.381683349609
127	3.52	3.52	12.8318578004837	IPI:IPI00026199.1	Gene_Symbol=GPX3 Glutathione peroxidase 3 precursor	9606	0.55193030834198	0.0763544365763664	2.48453712463379	0.738927841186523	0.269420176744461	5.64934015274048	0.47662764787674	0.119054086506367	5.93928384780884
128	3.41	4.26	5.23726344108582	IPI:IPI00759754.1	Gene_Symbol=TTN Isoform 1 of Titin	9606	0.817413449287415	0.390664964914322	1.64973652362823	0.918455302715302	0.873481333255768	3.19011640548706	0.803181767463684	0.210740998387337	1.44072890281677
128	0	4.26	5.21842539310455	IPI:IPI00759542.1	Gene_Symbol=TTN Isoform 8 of Titin	9606
128	0	4.26	5.25132827460766	IPI:IPI00023283.3	Gene_Symbol=TTN Isoform 2 of Titin	9606
128	0	4.26	5.29825091362	IPI:IPI00759637.1	Gene_Symbol=TTN Isoform 4 of Titin	9606
128	0	4.26	5.3376417607069	IPI:IPI00749039.2	Gene_Symbol=TTN titin isoform N2-A	9606
128	0	4.26	5.27145601809025	IPI:IPI00179357.2	Gene_Symbol=TTN Isoform 7 of Titin	9606
128	0	4.22	5.29179349541664	IPI:IPI00759613.1	Gene_Symbol=TTN Isoform 5 of Titin	9606
128	0	3.85	5.78994266688824	IPI:IPI00455173.4	Gene_Symbol=TTN Isoform 3 of Titin	9606
128	0	3.85	5.79320006072521	IPI:IPI00375499.2	Gene_Symbol=TTN titin isoform novex-2	9606
128	0	3.85	5.8075487613678	IPI:IPI00375498.2	Gene_Symbol=TTN titin isoform novex-1	9606
128	0	3.38	5.31353764235973	IPI:IPI00412307.8	Gene_Symbol=TTN 2268 kDa protein	9606
129	3.3	15.78	22.0125779509544	IPI:IPI00783993.1	Gene_Symbol=IGHA2 IGHA2 protein	9606	2.44522285461426	0.0026465030387044	1.45197999477386	1.59010696411133	0.00222111237235367	1.20270872116089	0.794528663158417	0.217971071600914	1.54838502407074
129	0	15.78	21.966527402401	IPI:IPI00384952.1	Gene_Symbol=- Putative uncharacterized protein DKFZp686K04218 (Fragment)	9606
129	0.07	14.55	23.1707319617271	IPI:IPI00642017.1	Gene_Symbol=IGHA2 Putative uncharacterized protein DKFZp686C02218 (Fragment)	9606
129	0	18.51	25.8872658014297	IPI:IPI00784950.1	Gene_Symbol=LOC100126583 Putative uncharacterized protein DKFZp686L19235	9606
129	0	16.48	23.1250002980232	IPI:IPI00785067.1	Gene_Symbol=IGH@ IGH@ protein	9606
129	0	16.48	22.5872695446014	IPI:IPI00784830.1	Gene_Symbol=LOC100126583 CDNA FLJ41981 fis, clone SMINT2011888, highly similar to Protein Tro alpha1 H,myeloma	9606
129	0	16.48	22.7743268013	IPI:IPI00784758.1	Gene_Symbol=LOC100126583 Putative uncharacterized protein DKFZp686M08189	9606
129	0	14.48	20.7112967967987	IPI:IPI00784969.1	Gene_Symbol=LOC100126583 Putative uncharacterized protein	9606
129	0	12.48	20.8000004291534	IPI:IPI00423461.3	Gene_Symbol=IGHA2 Putative uncharacterized protein DKFZp686C02220 (Fragment)	9606
129	0	12.48	25.5882352590561	IPI:IPI00641229.3	Gene_Symbol=IGHA2 Ig alpha-2 chain C region	9606
129	0	10.48	22.2506389021873	IPI:IPI00829711.1	Gene_Symbol=IGHA2 Uncharacterized protein IGHA2 (Fragment)	9606
130	3	5	16.4179101586342	IPI:IPI00386133.1	Gene_Symbol=- Ig kappa chain V-IV region B17 precursor	9606	0.909172713756561	0.825015366077423	72.9856033325195	0.612466931343079	0.248236149549484	12.9363641738892	0.469024688005447	0.256143033504486	59.9676933288574
130	0	3.02	19.2982450127602	IPI:IPI00387120.1	Gene_Symbol=- Ig kappa chain V-IV region Len	9606
130	0	3	11.2781956791878	IPI:IPI00386132.1	Gene_Symbol=- Ig kappa chain V-IV region JI precursor	9606
130	0	3	8.33333358168602	IPI:IPI00026197.7	Gene_Symbol=IGKV4-1 Similar to Ig kappa chain V-IV region precursor	9606
130	0	2	6.92307725548744	IPI:IPI00385143.1	Gene_Symbol=- Microfibrillar protein 2 (Fragment)	9606
131	2.97	3.06	6.583072245121	IPI:IPI00013933.2	Gene_Symbol=DSP Isoform DPI of Desmoplakin	9606
131	0	3.04	6.47291913628578	IPI:IPI00217182.4	Gene_Symbol=DSP Isoform DPII of Desmoplakin	9606
131	0	2.39	16.2162154912949	IPI:IPI00872333.1	Gene_Symbol=DSP Uncharacterized protein DSP	9606
131	0	2.39	16.2162154912949	IPI:IPI00746877.1	Gene_Symbol=DSP CDNA FLJ26719 fis, clone PNC03379	9606
132	2.6	2.61	6.97294771671295	IPI:IPI00743248.5	Gene_Symbol=TNXB DJ34F7.1.1	9606	0.985731482505798	0.984888911247253	18.0521755218506	0.665388643741608	0.551871001720428	11.8549652099609	0.832193732261658	0.264884680509567	1.67437672615051
132	0	2.61	6.9713220000267	IPI:IPI00025276.1	Gene_Symbol=TNXB Isoform XB of Tenascin-X precursor	9606
132	0	2.61	6.91615343093872	IPI:IPI00644296.1	Gene_Symbol=TNXB Tenascin XB	9606
133	2.58	20.93	38.9312982559204	IPI:IPI00829767.1	Gene_Symbol=IGHG2 Uncharacterized protein IGHG2 (Fragment)	9606	0.924819648265839	0.688051879405975	1.555140376091	0.485109001398087	0.034615658223629	1.92322409152985	0.931136012077332	0.563981413841248	1.32141423225403
133	0.02	28.84	46.2829738855362	IPI:IPI00399007.5	Gene_Symbol=IGHG2 Putative uncharacterized protein DKFZp686I04196 (Fragment)	9606
133	0	26.82	40.6451612710953	IPI:IPI00784807.1	Gene_Symbol=- Putative uncharacterized protein	9606
133	0	25.42	40.301725268364	IPI:IPI00426051.3	Gene_Symbol=- Putative uncharacterized protein DKFZp686C15213	9606
133	0	24.86	33.8297873735428	IPI:IPI00784942.1	Gene_Symbol=- Putative uncharacterized protein DKFZp686E23209	9606
134	2.42	41.84	45.2506601810455	IPI:IPI00878609.1	Gene_Symbol=ITIH4 Protein	9606	0.777009010314941	0.108567878603935	1.39448726177216	1.0751725435257	0.640773594379425	1.45576143264771	1.19939756393433	0.348645478487015	1.57177186012268
134	0	29.82	45.1863348484039	IPI:IPI00878152.1	Gene_Symbol=ITIH4 71 kDa protein	9606
135	2.34	2.34	18.9999997615814	IPI:IPI00021854.1	Gene_Symbol=APOA2 Apolipoprotein A-II precursor	9606	0.669545531272888	0.277951419353485	3.22047090530396	0.634345710277557	0.105166479945183	1.99547374248505	0.9947509765625	0.968397200107574	1.65938866138458
136	2.31	2.33	5.84795325994492	IPI:IPI00873123.1	Gene_Symbol=NEB nebulin	9606	1.25667774677277	0.657622635364532	3.48241662979126	0.895493984222412	0.611997008323669	1.69039833545685	0.69568794965744	0.0858081430196762	1.54783749580383
136	0	2.33	5.77297955751419	IPI:IPI00303335.1	Gene_Symbol=NEB Nebulin	9606
136	0	2	8.87850448489189	IPI:IPI00384095.1	Gene_Symbol=NEB NEB protein (Fragment)	9606
137	2.24	2.24	7.77202099561691	IPI:IPI00744685.2	Gene_Symbol=BTD Uncharacterized protein BTD (Fragment)	9606	0.681940972805023	0.468481212854385	81.8380508422852	0.885917901992798	0.339341670274735	2.47952890396118	0.648408889770508	0.244876071810722	9.28474998474121
137	0	2.24	5.89318610727787	IPI:IPI00218413.2	Gene_Symbol=BTD biotinidase precursor	9606
138	2.23	2.23	23.0529591441154	IPI:IPI00025039.1	Gene_Symbol=FBL rRNA 2'-O-methyltransferase fibrillarin	9606
139	2.22	2.22	7.69230797886848	IPI:IPI00165972.3	Gene_Symbol=CFD Complement factor D preproprotein	9606	1.34080183506012	0.334583073854446	8.68087005615234	0.530032157897949	0.226699993014336	20.0894813537598	0.966260194778442	0.763125240802765	3.05705261230469
140	2.21	2.23	7.87172019481659	IPI:IPI00294713.4	Gene_Symbol=MASP2 Isoform 1 of Mannan-binding lectin serine protease 2 precursor	9606	0.627178251743317			0.842236280441284			0.992437243461609
140	0	2.21	17.616580426693	IPI:IPI00871597.1	Gene_Symbol=MASP2 Uncharacterized protein MASP2 (Fragment)	9606
140	0	2.21	12.9729732871056	IPI:IPI00306378.5	Gene_Symbol=MASP2 Isoform 2 of Mannan-binding lectin serine protease 2 precursor	9606
141	2.13	2.13	16.2118777632713	IPI:IPI00019359.3	Gene_Symbol=KRT9 Keratin, type I cytoskeletal 9	9606	1.34951174259186	0.0752065479755402	1.57148718833923	1.6031950712204	0.13200755417347	3.53141689300537	1.17956590652466	0.648907124996185	30.2967472076416
142	2.11	2.39	8.35214480757713	IPI:IPI00218326.1	Gene_Symbol=SP100 Isoform Sp100-C of Nuclear autoantigen Sp-100	9606	0.59792149066925	0.314723402261734	33.8600540161133	0.754116296768188	0.442509323358536	19.891056060791	1.03418719768524	0.922248363494873	32.4537200927734
143	2.11	2.21	2.7902789413929	IPI:IPI00783464.2	Gene_Symbol=DNAH2 dynein heavy chain domain 3	9606	1.08606779575348	0.901207566261292	817.102600097656	1.38529825210571	0.114326328039169	2.12074732780457	1.24023461341858	0.805371642112732	5811.021484375
143	0	2.21	2.55376342684031	IPI:IPI00783637.3	Gene_Symbol=DNAH2 Ciliary dynein heavy chain 2 (Fragment)	9606
144	2.09	4.38	44.4444447755814	IPI:IPI00829980.2	Gene_Symbol=- Myosin-reactive immunoglobulin light chain variable region (Fragment)	9606	1.3022528886795	0.472799003124237	2.79014158248901	0.853986442089081	0.605089902877808	2.39221739768982	0.809626340866089	0.620988190174103	3.39782786369324
144	0	22.69	46.6101706027985	IPI:IPI00472961.2	Gene_Symbol=IGKC IGKC protein	9606
144	0	20.78	50.4237294197083	IPI:IPI00784661.1	Gene_Symbol=- Putative uncharacterized protein	9606
144	0	18.99	42.5170063972473	IPI:IPI00807459.1	Gene_Symbol=IGKC IGKC protein	9606
144	0	5.72	38.8888895511627	IPI:IPI00003469.1	Gene_Symbol=- Ig kappa chain V-I region WEA	9606
144	0	4.29	33.8983058929443	IPI:IPI00854582.1	Gene_Symbol=- Uncharacterized protein ENSP00000374793	9606
144	0	4.01	23.1481477618217	IPI:IPI00827485.1	Gene_Symbol=- BRE (Fragment)	9606
144	0	4.01	23.1481477618217	IPI:IPI00387099.1	Gene_Symbol=- Ig kappa chain V-I region Rei	9606
144	0	4.01	23.1481477618217	IPI:IPI00387022.1	Gene_Symbol=- Ig kappa chain V-I region AG	9606
144	0	3.85	43.9252346754074	IPI:IPI00384398.1	Gene_Symbol=- Myosin-reactive immunoglobulin light chain variable region (Fragment)	9606
144	0	3.85	33.8983058929443	IPI:IPI00829804.1	Gene_Symbol=- 13 kDa protein	9606
144	0	3.8	37.0370358228683	IPI:IPI00398220.1	Gene_Symbol=- Myosin-reactive immunoglobulin light chain variable region (Fragment)	9606
144	0	3.71	36.4341080188751	IPI:IPI00024134.1	Gene_Symbol=IGKC Ig kappa chain V-I region Walker precursor	9606
144	0	3.71	36.1111104488373	IPI:IPI00385614.1	Gene_Symbol=- Ig kappa chain V-I region WAT	9606
144	0	3.71	27.9069781303406	IPI:IPI00385556.1	Gene_Symbol=- Ig kappa chain V-I region Daudi precursor	9606
144	0	3.71	20.3389823436737	IPI:IPI00830122.1	Gene_Symbol=- A30	9606
144	0	3.71	20.3389823436737	IPI:IPI00829699.1	Gene_Symbol=- V(k)3 sequence of NG9 gene from fetal liver DNA precursor	9606
144	0	3.71	20.5128207802773	IPI:IPI00743963.1	Gene_Symbol=IGKC Ig kappa chain V-I region HK101 precursor (Fragment)	9606
144	0	3.71	22.2222223877907	IPI:IPI00387094.1	Gene_Symbol=- Ig kappa chain V-I region Hau	9606
144	0	2.06	21.5517237782478	IPI:IPI00382577.1	Gene_Symbol=- Kappa 1 light chain variable region (Fragment)	9606
144	0	2.05	23.1481477618217	IPI:IPI00387027.1	Gene_Symbol=- Ig kappa chain V-I region Gal	9606
144	0	2.01	23.1481477618217	IPI:IPI00387101.1	Gene_Symbol=- Ig kappa chain V-I region Scw	9606
144	0	2.01	16.666667163372	IPI:IPI00387100.1	Gene_Symbol=- Ig kappa chain V-I region Roy	9606
144	0	2.01	15.2542367577553	IPI:IPI00003111.6	Gene_Symbol=LOC652694 Ig kappa chain V-I region AU	9606
145	2.06	2.5	7.78839066624641	IPI:IPI00656092.1	Gene_Symbol=PRG4 Isoform F of Proteoglycan-4 precursor	9606	1.03956043720245	0.838731825351715	1.74487137794495	1.0296618938446	0.938555002212524	3.03744220733643	0.882689476013184	0.00348226865753531	1.04812729358673
145	0	2.5	8.08543115854263	IPI:IPI00655976.1	Gene_Symbol=PRG4 Isoform C of Proteoglycan-4 precursor	9606
145	0	2.5	7.77696222066879	IPI:IPI00655927.1	Gene_Symbol=PRG4 Isoform B of Proteoglycan-4 precursor	9606
145	0	2.5	8.34645703434944	IPI:IPI00655676.1	Gene_Symbol=PRG4 Isoform D of Proteoglycan-4 precursor	9606
145	0	2.5	7.54985734820366	IPI:IPI00024825.2	Gene_Symbol=PRG4 Isoform A of Proteoglycan-4 precursor	9606
145	0	2.41	5.46623803675175	IPI:IPI00656111.1	Gene_Symbol=PRG4 Isoform E of Proteoglycan-4 precursor	9606
146	2.06	2.09	9.97830778360367	IPI:IPI00021817.1	Gene_Symbol=PROC Vitamin K-dependent protein C precursor	9606	1.17874991893768	0.815245747566223	1093.17468261719	1.39075756072998	0.480353027582169	51.4205741882324	1.21208465099335	0.0360514484345913	1.14860093593597
147	2.05	2.05	3.48432064056396	IPI:IPI00479471.2	Gene_Symbol=SPATA13 Spermatogenesis associated 13	9606	3.03137588500977	0.0455988831818104	2.7484335899353	3.61044502258301	0.0702905356884003	6.10090160369873	1.19782495498657	0.0694952830672264	1.28578245639801
147	0	2.05	3.0674846842885	IPI:IPI00043546.5	Gene_Symbol=SPATA13 Spermatogenesis-associated protein 13	9606
148	2.03	123.89	50.6307363510132	IPI:IPI00654875.1	Gene_Symbol=C4B Complement C4-B precursor	9606	1.41705691814423	0.197267413139343	1.9576667547226	1.94134414196014	0.364169657230377	7.22906351089478	0.830164611339569	0.489247292280197	2.12453126907349
148	0	123.89	50.6307363510132	IPI:IPI00032258.4	Gene_Symbol=C4A;C4B Complement C4-A precursor	9606
149	2.03	2.07	9.07519459724426	IPI:IPI00470724.1	Gene_Symbol=HEPH Isoform 2 of Hephaestin precursor	9606	1.10063207149506	0.0510336421430111	1.10181438922882	1.21442794799805	0.368706405162811	2.06716799736023	1.07079553604126	0.597323417663574	1.60495889186859
149	0	2.07	9.04392749071121	IPI:IPI00107855.2	Gene_Symbol=HEPH Hephaestin precursor	9606
149	0	2.07	8.86644199490547	IPI:IPI00432025.4	Gene_Symbol=HEPH hephaestin isoform b	9606
150	2.01	4.01	31.6239327192307	IPI:IPI00009792.1	Gene_Symbol=IGHV1OR15-1 Ig heavy chain V-I region V35 precursor	9606	1.54627966880798	0.173880070447922	2.47086644172668	1.45771098136902	0.215493902564049	2.47542190551758	0.959045469760895	0.839828312397003	2.19045829772949
150	0	2.01	13.7931033968925	IPI:IPI00786926.1	Gene_Symbol=IGHV1-69 Myosin-reactive immunoglobulin heavy chain variable region (Fragment)	9606
151	2.01	2.02	8.29145759344101	IPI:IPI00514475.4	Gene_Symbol=APOL1 Isoform 1 of Apolipoprotein-L1 precursor	9606	1.48167526721954	0.604712665081024	1079.31127929688	1.02552306652069	0.982463717460632	111560.8984375	0.998034596443176	0.997113108634949	248.254425048828
151	0.01	2.02	7.97101482748985	IPI:IPI00186903.3	Gene_Symbol=APOL1 Isoform 2 of Apolipoprotein-L1 precursor	9606
151	0	2.01	15.1436030864716	IPI:IPI00852826.2	Gene_Symbol=APOL1 42 kDa protein	9606
152	2	40.27	42.6160335540771	IPI:IPI00555812.4	Gene_Symbol=GC Vitamin D-binding protein precursor	9606	0.722186982631683	0.232051432132721	4.84476280212402	0.319457620382309	0.524797022342682	6421273.5	1.89588916301727	0.211877807974815	16.6033744812012
153	2	20.87	56.7796587944031	IPI:IPI00430847.1	Gene_Symbol=IGKC IGKC protein	9606	1.05026698112488	0.743727684020996	4.32099723815918	0.866442441940308	0.0110272318124771	1.03205788135529	0.82156765460968	0.752370119094849	442.727813720703
153	0	3.84	40.6779646873474	IPI:IPI00829650.1	Gene_Symbol=- Similar to Ig kappa chain V-I region HK101 precursor	9606
153	0	3.7	22.2222223877907	IPI:IPI00003470.1	Gene_Symbol=- Ig kappa chain V-I region Wes	9606
154	2	5.7	29.9145311117172	IPI:IPI00830035.1	Gene_Symbol=- Similar to Anti-streptococcal/anti-myosin immunoglobulin kappa light chain variable region	9606	0.516998052597046			0.432319730520248			0.928631901741028
155	2	4	23.5294118523598	IPI:IPI00854743.1	Gene_Symbol=- Uncharacterized protein ENSP00000375034	9606	1.25876045227051			0.857022881507874			0.3407963514328
155	0	2	33.5877865552902	IPI:IPI00745363.4	Gene_Symbol=LOC652113 Immunglobulin heavy chain variable region (Fragment)	9606
156	2	2.02	4.20918352901936	IPI:IPI00012792.1	Gene_Symbol=CDH5 Cadherin-5 precursor	9606	0.941872000694275			1.01071524620056			1.37562203407288
156	0	2.02	3.58744412660599	IPI:IPI00607725.4	Gene_Symbol=CDH5 cadherin 5, type 2 isoform 2 preproprotein	9606
157	2	2	21.4559391140938	IPI:IPI00011695.8	Gene_Symbol=PRSS2 Protease serine 2 isoform B	9606	0.317731857299805	0.10588525980711	5.73928546905518	0.620778441429138	0.630677878856659	38.4855422973633	0.639691233634949	0.344173401594162	4.78151607513428
157	0	2	19.4331988692284	IPI:IPI00815665.1	Gene_Symbol=PRSS1 PRSS1 protein	9606
157	0	2	7.8740157186985	IPI:IPI00169276.2	Gene_Symbol=- Trypsinogen C	9606
157	0	2	8.09716582298279	IPI:IPI00011694.1	Gene_Symbol=PRSS1 Trypsin-1 precursor	9606
158	2	2	7.70833343267441	IPI:IPI00073777.1	Gene_Symbol=PLXDC2 Isoform 2 of Plexin domain-containing protein 2 precursor	9606	0.94130939245224	0.953773140907288	38750.7421875	1.08386778831482	0.817304968833923	32.0510444641113	0.851215720176697	0.616849541664124	19.686918258667
158	0	2	6.99432864785194	IPI:IPI00044369.2	Gene_Symbol=PLXDC2 Isoform 1 of Plexin domain-containing protein 2 precursor	9606
159	2	2	8.49056616425514	IPI:IPI00023728.1	Gene_Symbol=GGH Gamma-glutamyl hydrolase precursor	9606	2.60783863067627			1.879509806633			1.2231822013855
160	2	2	3.40632610023022	IPI:IPI00847381.1	Gene_Symbol=SEPP1 selenoprotein P isoform 2	9606	1.23164629936218			1.18533086776733			1.45721924304962
160	0	2	7.69230797886848	IPI:IPI00798100.1	Gene_Symbol=SEPP1 Protein	9606
160	0	2	3.67454066872597	IPI:IPI00029061.2	Gene_Symbol=SEPP1 Selenoprotein P precursor	9606
161	2	2	2.89435591548681	IPI:IPI00828192.1	Gene_Symbol=CD44 Isoform 17 of CD44 antigen precursor	9606	1.25506830215454			0.991772532463074			1.94716823101044
161	0	2	2.72479560226202	IPI:IPI00828117.1	Gene_Symbol=CD44 Isoform 5 of CD44 antigen precursor	9606
161	0	2	2.86123026162386	IPI:IPI00828064.1	Gene_Symbol=CD44 Isoform 6 of CD44 antigen precursor	9606
161	0	2	2.99401190131903	IPI:IPI00828056.1	Gene_Symbol=CD44 Isoform 16 of CD44 antigen precursor	9606
161	0	2	2.96735912561417	IPI:IPI00827795.1	Gene_Symbol=CD44 Isoform 8 of CD44 antigen precursor	9606
161	0	2	2.80504915863276	IPI:IPI00827658.1	Gene_Symbol=CD44 Isoform 7 of CD44 antigen precursor	9606
161	0	2	2.81293950974941	IPI:IPI00827650.1	Gene_Symbol=CD44 Isoform 3 of CD44 antigen precursor	9606
161	0	2	2.96296291053295	IPI:IPI00827555.1	Gene_Symbol=CD44 Isoform 9 of CD44 antigen precursor	9606
161	0	2	2.86123026162386	IPI:IPI00418465.4	Gene_Symbol=CD44 Isoform 4 of CD44 antigen precursor	9606
161	0	2	2.69541777670383	IPI:IPI00305064.1	Gene_Symbol=CD44 Isoform CD44 of CD44 antigen precursor	9606
161	0	2	5.82750588655472	IPI:IPI00827893.1	Gene_Symbol=CD44 Isoform 11 of CD44 antigen precursor	9606
161	0	2	4.08163256943226	IPI:IPI00828108.1	Gene_Symbol=CD44 Isoform 15 of CD44 antigen precursor	9606
161	0	2	2.82352939248085	IPI:IPI00827982.1	Gene_Symbol=CD44 Isoform 13 of CD44 antigen precursor	9606
161	0	2	3.0303031206131	IPI:IPI00827937.1	Gene_Symbol=CD44 Isoform 14 of CD44 antigen precursor	9606
161	0	2	4.41176481544971	IPI:IPI00798069.1	Gene_Symbol=CD44 CD44 molecule	9606
161	0	2	2.43407711386681	IPI:IPI00419219.3	Gene_Symbol=CD44 Isoform 10 of CD44 antigen precursor	9606
161	0	2	3.32409963011742	IPI:IPI00297160.4	Gene_Symbol=CD44 Isoform 12 of CD44 antigen precursor	9606
162	2	2	4.02843616902828	IPI:IPI00216065.3	Gene_Symbol=PROZ Isoform 2 of Vitamin K-dependent protein Z precursor	9606	0.561199903488159			1.16068112850189			0.598230063915253
162	0	2	1.99999995529652	IPI:IPI00027843.1	Gene_Symbol=PROZ Isoform 1 of Vitamin K-dependent protein Z precursor	9606
163	2	2	7.54716992378235	IPI:IPI00178926.2	Gene_Symbol=IGJ immunoglobulin J chain	9606	2.37152862548828			0.452889800071716			0.592067182064056
164	2	2	2.5000000372529	IPI:IPI00022331.1	Gene_Symbol=LCAT Phosphatidylcholine-sterol acyltransferase precursor	9606	0.946457982063293			0.917192935943604			0.737114310264587
165	1.82	2.82	21.367521584034	IPI:IPI00829834.1	Gene_Symbol=- Ig kappa chain V-III region VH precursor	9606	1.59447538852692	0.403246253728867	77.7299423217773	0.879305899143219	0.670254766941071	17.5992813110352	1.02981793880463	0.851529598236084	4.81459045410156
166	1.81	1.81	3.84167619049549	IPI:IPI00867698.1	Gene_Symbol=ABCC4 ATP-binding cassette, sub-family C, member 4 isoform 2	9606	1.08454978466034	0.876226842403412	188.167755126953	0.872447729110718	0.343796253204346	2.82737994194031	1.45516133308411	0.762616217136383	195670.75
166	0	1.81	2.49056611210108	IPI:IPI00006675.1	Gene_Symbol=ABCC4 Multidrug resistance-associated protein 4	9606
167	1.78	1.78	7.7598825097084	IPI:IPI00018219.1	Gene_Symbol=TGFBI Transforming growth factor-beta-induced protein ig-h3 precursor	9606	1.05029237270355	0.827967166900635	2.35118198394775	1.23802590370178	0.0538240410387516	1.24885582923889	1.29248416423798	0.474371671676636	3.53762984275818
168	1.75	1.75	12.0967738330364	IPI:IPI00883765.1	Gene_Symbol=- Similar to Immunglobulin heavy chain variable region	9606	1.29533052444458	0.749656319618225	21.0078639984131	0.967812895774841	0.925587952136993	3.79641032218933	0.966133773326874	0.89341789484024	2.65900540351868
168	0.02	5.72	23.5294118523598	IPI:IPI00829590.1	Gene_Symbol=- Uncharacterized protein ENSP00000375044	9606
168	0	35.92	47.2457617521286	IPI:IPI00876888.1	Gene_Symbol=- cDNA FLJ78387	9606
168	0	3.7	36.6412222385406	IPI:IPI00783024.1	Gene_Symbol=- Myosin-reactive immunoglobulin heavy chain variable region (Fragment)	9606
168	0	1.7	31.2000006437302	IPI:IPI00477804.4	Gene_Symbol=- Immunglobulin heavy chain variable region (Fragment)	9606
168	0	1.7	33.9130431413651	IPI:IPI00384404.4	Gene_Symbol=- Rheumatoid factor RF-ET9 (Fragment)	9606
168	0	1.7	17.708332836628	IPI:IPI00884004.1	Gene_Symbol=- Rheumatoid factor RF-ET12 (Fragment)	9606
168	0	1.7	17.0370370149612	IPI:IPI00827892.1	Gene_Symbol=- VH87-2 protein (Fragment)	9606
168	0	1.7	5.88235296308994	IPI:IPI00829841.1	Gene_Symbol=- 13 kDa protein	9606
168	0	1.7	5.73770478367805	IPI:IPI00783184.1	Gene_Symbol=- Immunglobulin heavy chain variable region (Fragment)	9606
169	1.7	18.79	48.9539742469788	IPI:IPI00440577.3	Gene_Symbol=IGKV2-24 IGKV2-24 protein	9606	1.13782525062561			0.524132430553436	0.111117117106915	4.25208568572998	0.468062490224838
169	0	3.7	22.3140493035316	IPI:IPI00884433.1	Gene_Symbol=- 13 kDa protein	9606
169	0	3.7	22.3140493035316	IPI:IPI00829600.1	Gene_Symbol=- Uncharacterized protein ENSP00000374803	9606
169	0	3.7	16.5289252996445	IPI:IPI00743194.2	Gene_Symbol=- Kappa light chain variable region (Fragment)	9606
169	0	1.8	20.833332836628	IPI:IPI00829827.1	Gene_Symbol=- Uncharacterized protein ENSP00000374804	9606
170	1.7	1.74	1.1351908557117	IPI:IPI00871677.1	Gene_Symbol=TCF20 Uncharacterized protein TCF20	9606
170	0	1.74	1.1351908557117	IPI:IPI00220381.2	Gene_Symbol=TCF20 Isoform 2 of Transcription factor 20	9606
170	0	1.74	1.1224489659071	IPI:IPI00159322.4	Gene_Symbol=TCF20 Isoform 1 of Transcription factor 20	9606
171	1.7	1.7	5.85501864552498	IPI:IPI00440822.2	Gene_Symbol=ABI3BP Isoform 1 of Target of Nesh-SH3 precursor	9606	0.877555668354034			0.799812495708466			0.640836715698242
171	0	1.7	5.35714291036129	IPI:IPI00440825.1	Gene_Symbol=ABI3BP Isoform 4 of Target of Nesh-SH3 precursor	9606
171	0	1.7	4.33436520397663	IPI:IPI00440824.2	Gene_Symbol=ABI3BP Target of Nesh-SH3 precursor (Tarsh) (Nesh-binding protein) (NeshBP) (ABI gene family member 3-binding protein). Isoform 2	9606
171	0	1.7	7.61316865682602	IPI:IPI00419966.1	Gene_Symbol=ABI3BP Isoform 2 of Target of Nesh-SH3 precursor	9606
172	1.7	1.7	2.38309353590012	IPI:IPI00478809.3	Gene_Symbol=F5 Coagulation factor V precursor	9606	0.932748794555664			1.46265065670013			1.39165580272675
172	0	1.7	2.37774793058634	IPI:IPI00022937.4	Gene_Symbol=F5 Coagulation factor V	9606
173	1.7	1.7	4.15584407746792	IPI:IPI00218795.1	Gene_Symbol=SELL L-selectin precursor	9606	1.07451784610748	0.873274326324463	5.53855657577515	0.93792986869812	0.765679717063904	2.2454891204834	0.82356595993042	0.362327218055725	2.04105567932129
173	0	1.7	1.59362554550171	IPI:IPI00646956.1	Gene_Symbol=SELP Selectin P	9606
173	0	1.7	2.47422680258751	IPI:IPI00645768.1	Gene_Symbol=SELE Selectin E	9606
173	0	1.7	1.86335407197475	IPI:IPI00645234.1	Gene_Symbol=SELP Selectin P	9606
173	0	1.7	1.5625	IPI:IPI00644144.1	Gene_Symbol=SELP Selectin P	9606
173	0	1.7	1.44752711057663	IPI:IPI00643835.1	Gene_Symbol=SELP Selectin P	9606
173	0	1.7	1.85758508741856	IPI:IPI00640405.1	Gene_Symbol=SELP Selectin P	9606
173	0	1.7	1.85758508741856	IPI:IPI00514796.1	Gene_Symbol=SELP Selectin P	9606
173	0	1.7	2.19378434121609	IPI:IPI00514728.1	Gene_Symbol=SELE Selectin E	9606
173	0	1.7	2.19378434121609	IPI:IPI00514521.1	Gene_Symbol=SELE Selectin E	9606
173	0	1.7	2.47933883219957	IPI:IPI00514342.1	Gene_Symbol=SELE Selectin E	9606
173	0	1.7	1.5625	IPI:IPI00514233.1	Gene_Symbol=SELP Selectin P	9606
173	0	1.7	1.96721311658621	IPI:IPI00296542.1	Gene_Symbol=SELE E-selectin precursor	9606
173	0	1.7	1.4457831159234	IPI:IPI00295339.3	Gene_Symbol=SELP P-selectin precursor	9606
174	1.7	1.7	15.6716421246529	IPI:IPI00827724.1	Gene_Symbol=- Rheumatoid factor Vh I region precursor (Fragment)	9606	1.03433620929718			0.66923600435257			0.475568056106567
175	1.53	1.53	8.9219331741333	IPI:IPI00844287.1	Gene_Symbol=NES NES protein	9606
175	0	1.53	6.97100535035133	IPI:IPI00010800.2	Gene_Symbol=NES Nestin	9606
176	1.53	1.53	12.3824447393417	IPI:IPI00008359.1	Gene_Symbol=KRT76 Keratin, type II cytoskeletal 2 oral	9606
177	1.52	1.52	5.9405941516161	IPI:IPI00868938.1	Gene_Symbol=- Beta-2-microglobulin	9606	1.81890213489532	0.0529073551297188	1.85309755802155	1.81901478767395	0.129520431160927	2.79921746253967	1.88524210453033	0.156961306929588	3.42409133911133
177	0	1.52	5.0420168787241	IPI:IPI00796379.1	Gene_Symbol=B2M B2M protein	9606
177	0	1.52	4.83870953321457	IPI:IPI00004656.2	Gene_Symbol=B2M Beta-2-microglobulin	9606
178	1.5	1.5	11.4345110952854	IPI:IPI00032311.4	Gene_Symbol=LBP Lipopolysaccharide-binding protein precursor	9606	1.26057660579681	0.169781118631363	1.60494077205658	1.3440135717392	0.0696685090661049	1.42561876773834	0.953016400337219	0.0297882780432701	1.03723800182343
179	1.5	1.5	2.89330929517746	IPI:IPI00015902.3	Gene_Symbol=PDGFRB Beta-type platelet-derived growth factor receptor precursor	9606	1.22777497768402			2.31602048873901			0.697400331497192
180	1.48	1.48	18.8453152775764	IPI:IPI00413671.1	Gene_Symbol=BCLAF1 Isoform 2 of Bcl-2-associated transcription factor 1	9606	1.26802968978882			1.73427128791809			0.453204780817032
180	0	1.48	18.8043475151062	IPI:IPI00006079.1	Gene_Symbol=BCLAF1 Isoform 1 of Bcl-2-associated transcription factor 1	9606
180	0	1.48	21.4190095663071	IPI:IPI00413673.1	Gene_Symbol=BCLAF1 Isoform 4 of Bcl-2-associated transcription factor 1	9606
180	0	1.48	17.3762947320938	IPI:IPI00413672.1	Gene_Symbol=BCLAF1 Isoform 3 of Bcl-2-associated transcription factor 1	9606
181	1.46	1.61	4.31201532483101	IPI:IPI00296337.2	Gene_Symbol=PRKDC Isoform 1 of DNA-dependent protein kinase catalytic subunit	9606	0.467884123325348	0.48652058839798	10408.595703125	0.428897172212601	0.521371066570282	99076.2890625	0.86537230014801	0.668171226978302	24.5230541229248
181	0	1.61	4.150390625	IPI:IPI00786995.1	Gene_Symbol=LOC731751 similar to protein kinase, DNA-activated, catalytic polypeptide	9606
181	0	1.61	4.14937771856785	IPI:IPI00376215.2	Gene_Symbol=PRKDC Isoform 2 of DNA-dependent protein kinase catalytic subunit	9606
182	1.43	1.88	4.28457781672478	IPI:IPI00749005.2	Gene_Symbol=SYNE1 1011 kDa protein	9606	0.947508275508881	0.888261079788208	2.71829390525818	0.995636343955994	0.989430665969849	2.36650156974792	0.950963079929352	0.822682023048401	1.92441868782043
182	0	1.88	4.28555198013783	IPI:IPI00386444.2	Gene_Symbol=SYNE1 Isoform 1 of Nesprin-1	9606
182	0	1.88	4.30906377732754	IPI:IPI00247295.3	Gene_Symbol=SYNE1 Isoform 4 of Nesprin-1	9606
182	0	1.88	3.99666950106621	IPI:IPI00745471.2	Gene_Symbol=SYNE1 Spectrin-like protein of the nuclear envelope and Golgi	9606
183	1.4	1.79	2.75824777781963	IPI:IPI00024802.1	Gene_Symbol=BTAF1 TATA-binding protein-associated factor 172	9606	1.64198684692383			1.81506586074829			1.32090890407562
184	1.4	1.47	5.09803928434849	IPI:IPI00008389.1	Gene_Symbol=MYF5 Myogenic factor 5	9606	3.98355460166931			1.86938405036926			1.23506486415863
185	1.35	1.53	7.31707289814949	IPI:IPI00007128.1	Gene_Symbol=PRKCG Protein kinase C gamma type	9606	1.16267704963684	0.769018590450287	155.192504882813	0.75382786989212	0.58328241109848	107.618110656738	1.11256110668182	0.929985523223877	213934.78125
186	1.32	1.4	2.56163943558931	IPI:IPI00873889.1	Gene_Symbol=LAMA2 Uncharacterized protein LAMA2	9606
186	0	1.4	2.56245993077755	IPI:IPI00479834.3	Gene_Symbol=LAMA2 Uncharacterized protein LAMA2	9606
186	0	1.4	2.3062139749527	IPI:IPI00844276.1	Gene_Symbol=LAMA2 laminin alpha 2 subunit isoform a precursor	9606
186	0	1.4	2.30917260050774	IPI:IPI00218725.3	Gene_Symbol=LAMA2 laminin alpha 2 subunit isoform b precursor	9606
187	1.32	1.32	2.59381905198097	IPI:IPI00036742.6	Gene_Symbol=KIAA1429 Isoform 1 of Protein virilizer homolog	9606	0.883674383163452			1.71341001987457			1.87835538387299
188	1.31	1.53	8.89037400484085	IPI:IPI00300621.1	Gene_Symbol=SYNJ2 Isoform 2B2 of Synaptojanin-2	9606	0.999867141246796			0.486222445964813			1.02948260307312
188	0	1.53	7.91925489902496	IPI:IPI00515001.2	Gene_Symbol=SYNJ2 Isoform 2A of Synaptojanin-2	9606
189	1.3	1.37	3.61990965902805	IPI:IPI00795274.1	Gene_Symbol=- 70 kDa protein	9606
189	0	1.37	3.78548912703991	IPI:IPI00783099.1	Gene_Symbol=CRTC1 Isoform 1 of CREB-regulated transcription coactivator 1	9606
189	0	1.37	3.69230769574642	IPI:IPI00412329.7	Gene_Symbol=CRTC1 Isoform 2 of CREB-regulated transcription coactivator 1	9606
189	0	1.37	4.04721759259701	IPI:IPI00303383.7	Gene_Symbol=CRTC1 Isoform 3 of CREB-regulated transcription coactivator 1	9606
190	1.3	1.3	3.54330725967884	IPI:IPI00867647.1	Gene_Symbol=SLC6A10P Similar to Sodium- and chloride-dependent creatine transporter 1	9606
191	1.27	3.53	12.7572014927864	IPI:IPI00218949.1	Gene_Symbol=CFHR2 Isoform Short of Complement factor H-related protein 2 precursor	9606	1.20411694049835			1.9645539522171			1.78190422058105
191	0.04	3.53	11.4814817905426	IPI:IPI00006154.1	Gene_Symbol=CFHR2 Isoform Long of Complement factor H-related protein 2 precursor	9606
192	1.26	2.22	4.56397719681263	IPI:IPI00472316.1	Gene_Symbol=DMD dystrophin Dp427p1 isoform	9606	1.17262876033783	0.738600015640259	3.99167060852051	0.874156475067139	0.333091020584106	1.45029807090759	2.04939675331116	0.259884625673294	5.19507360458374
192	0	2.22	4.56894189119339	IPI:IPI00304639.2	Gene_Symbol=DMD Isoform 3 of Dystrophin	9606
192	0	2.22	4.55902293324471	IPI:IPI00006091.2	Gene_Symbol=DMD Isoform 4 of Dystrophin	9606
193	1.23	1.23	15.920826792717	IPI:IPI00216780.3	Gene_Symbol=CILP2 Cartilage intermediate layer protein 2 precursor	9606
194	1.22	1.46	10.6518283486366	IPI:IPI00290857.2	Gene_Symbol=KRT3 Keratin, type II cytoskeletal 3	9606
195	1.22	1.22	12.9213482141495	IPI:IPI00749024.2	Gene_Symbol=NXF1 nuclear RNA export factor 1 isoform 2	9606
195	0	1.22	7.43134096264839	IPI:IPI00033153.1	Gene_Symbol=NXF1 Nuclear RNA export factor 1	9606
196	1.17	1.17	8.60366746783257	IPI:IPI00376222.1	Gene_Symbol=YTHDC1 Isoform 2 of YTH domain-containing protein 1	9606
196	0	1.17	8.3906464278698	IPI:IPI00144293.4	Gene_Symbol=YTHDC1 Isoform 1 of YTH domain-containing protein 1	9606
197	1.16	1.34	5.31484708189964	IPI:IPI00787214.1	Gene_Symbol=PKD1L3 similar to polycystic kidney disease 1 like 3	9606	0.614984035491943			0.558548092842102			1.48389792442322
198	1.14	1.35	4.75460104644299	IPI:IPI00008522.3	Gene_Symbol=SCN10A Sodium channel protein type 10 subunit alpha	9606
199	1.12	1.28	6.14648498594761	IPI:IPI00873065.1	Gene_Symbol=HIVEP1 Zinc finger protein 40	9606
200	1.12	1.12	4.26229499280453	IPI:IPI00418614.2	Gene_Symbol=- 67 kDa protein	9606	1.60061979293823	0.177906543016434	2.34878087043762	1.48297321796417	0.0267954375594854	1.36099874973297	1.50784909725189	0.0999673902988434	1.74229693412781
201	1.11	1.32	3.57847288250923	IPI:IPI00550232.2	Gene_Symbol=XIRP2 cardiomyopathy associated 3 isoform 1	9606	1.99695217609406	0.172955378890038	11.5647430419922	1.21009957790375	0.440937876701355	7.46746063232422	1.17811596393585	0.716958224773407	79.1759948730469
202	1.1	6.99	22.9508191347122	IPI:IPI00884092.1	Gene_Symbol=- Anti-HER3 scFv (Fragment)	9606	2.37869548797607			1.1800309419632			1.0180299282074
203	1.1	1.1	0.899999961256981	IPI:IPI00026969.4	Gene_Symbol=SEC23IP Isoform 1 of SEC23-interacting protein	9606
204	1.07	1.07	3.92229408025742	IPI:IPI00242956.4	Gene_Symbol=FCGBP IgGFc-binding protein precursor	9606	1.96197378635406			1.4804595708847			1.82774662971497
205	1.06	1.06	4.34294268488884	IPI:IPI00001159.10	Gene_Symbol=GCN1L1 GCN1-like protein 1	9606	1.31038773059845	0.617707073688507	4.71328496932983	1.14261436462402	0.717278242111206	2.9036021232605	1.06205868721008	0.909674406051636	4.73015213012695
206	1.05	1.05	5.51724135875702	IPI:IPI00298383.2	Gene_Symbol=FXYD2 CDNA FLJ38750 fis, clone KIDNE2012563	9606
207	1.01	1.03	18.415841460228	IPI:IPI00175043.6	Gene_Symbol=LOC284964 similar to phosphoglucomutase 5	9606	0.694268465042114			0.760300517082214			0.929906666278839
208	0.93	0.95	3.407246991992	IPI:IPI00002188.2	Gene_Symbol=ARFGEF1 Brefeldin A-inhibited guanine nucleotide-exchange protein 1	9606	1.26181268692017			1.17119526863098			1.39066779613495
209	0.92	0.92	8.52272734045982	IPI:IPI00101734.5	Gene_Symbol=FAM105B Protein FAM105B	9606
210	0.9	1.33	4.98484335839748	IPI:IPI00514468.1	Gene_Symbol=MACF1 670 kDa protein	9606	0.845541834831238	0.852908730506897	14.0720529556274	0.647478520870209	0.639219462871552	14.3202352523804	0.780028998851776	0.612883329391479	4.07364320755005
210	0	1.33	4.98484335839748	IPI:IPI00432363.1	Gene_Symbol=MACF1 Microtubule-actin cross-linking factor 1, isoform 4	9606
211	0.9	1.11	2.42290757596493	IPI:IPI00012268.3	Gene_Symbol=PSMD2 26S proteasome non-ATPase regulatory subunit 2	9606	0.812905848026276			0.51333624124527			0.756804525852203
212	0.89	6.92	41.6666656732559	IPI:IPI00783149.1	Gene_Symbol=- Immunglobulin heavy chain variable region (Fragment)	9606
212	0	6.92	40.0000005960464	IPI:IPI00782983.1	Gene_Symbol=- Immunglobulin heavy chain variable region (Fragment)	9606
213	0.89	1.08	4.15145978331566	IPI:IPI00787562.3	Gene_Symbol=ASCC3 ASCC3 protein	9606	1.52887511253357			1.04441690444946			0.991520047187805
213	0	1.08	4.1326068341732	IPI:IPI00430472.2	Gene_Symbol=ASCC3 Activating signal cointegrator 1 complex subunit 3	9606
214	0.89	0.89	1.86335407197475	IPI:IPI00290856.4	Gene_Symbol=LYVE1 Lymphatic vessel endothelial hyaluronic acid receptor 1 precursor	9606
215	0.88	1.01	9.68517735600472	IPI:IPI00398002.5	Gene_Symbol=PLEC1 plectin 1 isoform 1	9606	0.865812599658966			1.46032345294952			0.625826716423035
216	0.88	0.9	5.9186190366745	IPI:IPI00853064.1	Gene_Symbol=MICAL3 91 kDa protein	9606	0.320166289806366	0.00507676135748625	1.41980755329132	0.51523345708847	0.0108774425461888	1.34993457794189	0.754842519760132	0.0638606175780296	1.37909924983978
216	0	0.9	5.06329126656055	IPI:IPI00480203.3	Gene_Symbol=MICAL3 Isoform 2 of Protein MICAL-3	9606
216	0	0.9	4.91803288459778	IPI:IPI00177937.5	Gene_Symbol=MICAL3 Isoform 1 of Protein MICAL-3	9606
217	0.87	34.4	31.2903225421906	IPI:IPI00884180.1	Gene_Symbol=IGHM IGHM protein	9606	0.969660103321075			1.21950006484985			0.901683926582336
218	0.86	0.9	7.32824429869652	IPI:IPI00646250.1	Gene_Symbol=DNAJC16 DnaJ (Hsp40) homolog, subfamily C, member 16	9606	0.982628583908081	0.951180458068848	18.1354827880859	1.07575368881226	0.422513574361801	2.06590747833252	1.06302845478058	0.91884708404541	428.05810546875
218	0	0.9	8.06722715497017	IPI:IPI00640786.1	Gene_Symbol=DNAJC16 DnaJ	9606
218	0	0.9	6.13810755312443	IPI:IPI00006433.6	Gene_Symbol=DNAJC16 Isoform 1 of DnaJ homolog subfamily C member 16 precursor	9606
219	0.83	0.93	4.13723513484001	IPI:IPI00740853.7	Gene_Symbol=VWA3A von Willebrand factor A domain containing 3A	9606	9999			9999
220	0.8	0.8	15.9420296549797	IPI:IPI00739339.1	Gene_Symbol=KRT126P similar to Keratin, type II cytoskeletal 2 oral	9606	0.841927826404572			1.67705273628235			0.523719370365143
220	0	0.8	15.9420296549797	IPI:IPI00736200.1	Gene_Symbol=KRT126P similar to Keratin, type II cytoskeletal 2 oral	9606
221	0.8	0.8	9.17030572891235	IPI:IPI00645650.1	Gene_Symbol=CCDC78 25 kDa protein	9606
221	0	0.8	5.12195117771626	IPI:IPI00178210.1	Gene_Symbol=CCDC78 46 kDa protein	9606
222	0.75	1.11	3.60824726521969	IPI:IPI00410344.3	Gene_Symbol=PLK4 Serine/threonine-protein kinase PLK4	9606	1.07169580459595	0.825683176517487	22.9282131195068	0.961169838905334	0.857900738716125	9.17857646942139	0.950161278247833	0.880745768547058	30.7841339111328
223	0.74	0.75	4.47247698903084	IPI:IPI00219198.1	Gene_Symbol=UBE3A Isoform III of Ubiquitin-protein ligase E3A	9606	0.197757929563522			0.899969220161438			0.372971028089523
223	0	0.75	4.47247698903084	IPI:IPI00219197.2	Gene_Symbol=UBE3A ubiquitin protein ligase E3A isoform 3	9606
223	0	0.75	4.57746461033821	IPI:IPI00107754.2	Gene_Symbol=UBE3A ubiquitin protein ligase E3A isoform 1	9606
223	0	0.75	4.45714294910431	IPI:IPI00011609.3	Gene_Symbol=UBE3A Isoform II of Ubiquitin-protein ligase E3A	9606
224	0.73	1.06	5.21901212632656	IPI:IPI00556574.4	Gene_Symbol=SYMPK SYMPK variant protein (Fragment)	9606	0.798282325267792			0.926180958747864			0.696107566356659
224	0	1.06	4.39560450613499	IPI:IPI00023344.2	Gene_Symbol=SYMPK Isoform 1 of Symplekin	9606
225	0.72	0.72	11.0687017440796	IPI:IPI00374076.3	Gene_Symbol=C20orf142 Uncharacterized protein C20orf142 precursor	9606
226	0.72	0.72	5.57620823383331	IPI:IPI00063605.3	Gene_Symbol=JUB Protein ajuba	9606	0.593467056751251			1.58893370628357			0.630946755409241
227	0.71	0.71	32.3529422283173	IPI:IPI00879705.1	Gene_Symbol=GGT2 7 kDa protein	9606
