# Supplementary material for: PGCA: An algorithm to link protein groups created from MS/MS data
Source: PLoS One. 2017 May 31;12(5):e0177569. doi: 10.1371/journal.pone.0177569 (PMC5451011; doi:10.1371/journal.pone.0177569)
Supplement: S3 File — 65 iTRAQ experiments used to process samples from the BiT Heart Cohort. (ZIP) [file pone.0177569.s006.zip › S5DataBiT/BET2947_v339_ProteinSummary.txt]

N	Unused	Total	%Cov	Accession	Name	Species	115:114	PVal 115:114	EF 115:114	116:114	PVal 116:114	EF 116:114	117:114	PVal 117:114	EF 117:114	Biological Processes	Molecular Function	PANTHER ID
1	99.55	99.56	37.8440380096436	IPI:IPI00643525.1	Gene_Symbol=C4A Complement component 4A	9606	1.90260148048401			1.46397030353546			1.6212375164032
1	0	99.51	38.1880730390549	IPI:IPI00418163.3	Gene_Symbol=C4B C4B1	9606
2	97.25	97.25	43.9620077610016	IPI:IPI00478003.1	Gene_Symbol=A2M Alpha-2-macroglobulin precursor	9606	1.18479681015015	0.106971487402916	1.22681152820587	0.723007440567017	5.85570480993169E-09	1.10536050796509	0.742588758468628	6.62471397183673E-11	1.08343255519867
3	69.16	69.16	39.9538099765778	IPI:IPI00021885.1	Gene_Symbol=FGA Isoform 1 of Fibrinogen alpha chain precursor	9606	2.54914021492004	1.749629392376E-14	1.23591673374176	2.34479165077209	1.69178140027971E-28	1.12288820743561	2.1812424659729	8.22309613900779E-29	1.11109685897827
3	0	69.11	53.1055927276611	IPI:IPI00029717.1	Gene_Symbol=FGA Isoform 2 of Fibrinogen alpha chain precursor	9606
4	55	55	57.1428596973419	IPI:IPI00641737.1	Gene_Symbol=HP Haptoglobin precursor	9606	3.1080367565155	5.93788533105637E-21	1.23302328586578	5.78070735931396	0	1.14786207675934	4.32951164245605	0	1.13317668437958
5	51.3	51.3	62.7291262149811	IPI:IPI00298497.3	Gene_Symbol=FGB Fibrinogen beta chain precursor	9606	1.69164073467255	3.38429963449016E-05	1.27038168907166	2.37283253669739	3.25419683434047E-27	1.11627674102783	2.00002026557922	2.96283710931371E-22	1.11264073848724
6	49.54	49.54	35.8685433864594	IPI:IPI00017601.1	Gene_Symbol=CP Ceruloplasmin precursor	9606	1.31523418426514	0.0271557494997978	1.2739132642746	1.38162338733673	1.12858265310933E-06	1.1286780834198	1.28496789932251	1.91894978343043E-05	1.11528360843658
7	46.85	46.85	46.53679728508	IPI:IPI00022488.1	Gene_Symbol=HPX Hemopexin precursor	9606	1.50331926345825	0.00558590982109308	1.33024525642395	1.27204263210297	1.65158198797144E-05	1.11080849170685	1.37102270126343	1.15632579466424E-12	1.07932376861572
8	45.53	45.62	55.2809000015259	IPI:IPI00877792.1	Gene_Symbol=FGG 50 kDa protein	9606	1.86245143413544	0.00600667763501406	1.54870760440826	2.46551752090454	1.35080463458094E-17	1.16953778266907	2.13512110710144	2.79902905959827E-18	1.13562786579132
8	0	45.62	53.3622562885284	IPI:IPI00877703.1	Gene_Symbol=FGG 52 kDa protein	9606
8	0	45.62	56.2929034233093	IPI:IPI00219713.1	Gene_Symbol=FGG Isoform Gamma-A of Fibrinogen gamma chain precursor	9606
8	0	45.62	54.3046355247498	IPI:IPI00021891.5	Gene_Symbol=FGG Isoform Gamma-B of Fibrinogen gamma chain precursor	9606
9	43.93	45.25	38.1720423698425	IPI:IPI00294193.4	Gene_Symbol=ITIH4 Isoform 1 of Inter-alpha-trypsin inhibitor heavy chain H4 precursor	9606	1.10681331157684	0.634414374828339	1.55194354057312	2.3651134967804	1.07027446460961E-07	1.24427998065948	1.6304783821106	0.00024430948542431	1.2528178691864
9	0	43.25	36.4332616329193	IPI:IPI00218192.2	Gene_Symbol=ITIH4 Isoform 2 of Inter-alpha-trypsin inhibitor heavy chain H4 precursor	9606
10	40.63	40.63	30.8900535106659	IPI:IPI00639937.1	Gene_Symbol=CFB B-factor, properdin	9606	1.25363302230835	0.163164839148521	1.3783106803894	1.20680451393127	0.0150560643523932	1.16177892684937	1.20994400978088	0.0012301504611969	1.11811769008636
10	0	40.63	30.8900535106659	IPI:IPI00019591.1	Gene_Symbol=CFB Isoform 1 of Complement factor B precursor (Fragment)	9606
11	40.26	40.26	36.6430252790451	IPI:IPI00847635.1	Gene_Symbol=SERPINA3 Isoform 1 of Alpha-1-antichymotrypsin precursor	9606	1.93471360206604	2.88315532088745E-05	1.34004640579224	3.88551425933838	4.40142183554007E-18	1.25282108783722	2.56275343894959	3.25775945933179E-13	1.22750926017761
11	0	40.26	34.5982134342194	IPI:IPI00550991.3	Gene_Symbol=SERPINA3 Alpha-1-antichymotrypsin precursor	9606
12	38.37	38.37	45.9770113229752	IPI:IPI00745872.2	Gene_Symbol=ALB Isoform 1 of Serum albumin precursor	9606	0.49240431189537	4.04169810508392E-07	1.27937269210815	0.116896256804466	5.58003494552741E-16	1.43546366691589	0.181860759854317	2.44420936715697E-19	1.27570307254791
12	0	38.37	44.6570962667465	IPI:IPI00022434.4	Gene_Symbol=ALB Uncharacterized protein ALB	9606
13	38.31	39.61	37.822350859642	IPI:IPI00798430.1	Gene_Symbol=TF Transferrin variant (Fragment)	9606	1.05233407020569	0.685388922691345	1.28692376613617	0.874079048633575	0.388817071914673	1.36631762981415	0.890418171882629	0.268032282590866	1.23223400115967
13	0	39.61	37.822350859642	IPI:IPI00022463.1	Gene_Symbol=TF Serotransferrin precursor	9606
14	34.42	34.48	24.7766047716141	IPI:IPI00029739.5	Gene_Symbol=CFH Isoform 1 of Complement factor H precursor	9606	1.20811104774475	0.401918143033981	1.57051992416382	1.29381942749023	0.0115623977035284	1.21702003479004	1.33288931846619	0.00155267026275396	1.18574559688568
15	33.86	33.86	45.4332560300827	IPI:IPI00797833.3	Gene_Symbol=KNG1 Kininogen 1	9606	1.0151789188385	0.933484315872192	1.43732631206512	1.02860009670258	0.767052173614502	1.21081340312958	1.07776868343353	0.236618027091026	1.13433742523193
15	0	33.86	45.4332560300827	IPI:IPI00215894.1	Gene_Symbol=KNG1 Isoform LMW of Kininogen-1 precursor	9606
16	33.75	33.75	29.8395723104477	IPI:IPI00645038.1	Gene_Symbol=ITIH2 Inter-alpha (Globulin) inhibitor H2	9606	0.817576169967651	0.116609312593937	1.28891968727112	0.57117360830307	2.29384317096404E-10	1.14533829689026	0.860480904579163	0.00685068173334002	1.11247289180756
16	0	33.75	29.4926017522812	IPI:IPI00305461.2	Gene_Symbol=ITIH2 Inter-alpha-trypsin inhibitor heavy chain H2 precursor	9606
17	33.25	33.3	38.607594370842	IPI:IPI00555812.4	Gene_Symbol=GC Vitamin D-binding protein precursor	9606	0.219495728611946	0.074558787047863	6.61304903030396	0.344269186258316	0.128103628754616	6.18569087982178	0.362714052200317	0.0794464573264122	3.7037672996521
18	31.16	31.25	17.6600441336632	IPI:IPI00855777.1	Gene_Symbol=FN1 Isoform 14 of Fibronectin precursor	9606	1.22074329853058	0.129572704434395	1.29834616184235	0.823510110378265	0.0124676814302802	1.16125619411469	0.764217853546143	1.43423249028274E-05	1.11360836029053
18	0	31.25	18.3823525905609	IPI:IPI00479723.3	Gene_Symbol=FN1 Isoform 10 of Fibronectin precursor	9606
18	0	31.25	17.1673819422722	IPI:IPI00414283.5	Gene_Symbol=FN1 fibronectin 1 isoform 4 preproprotein	9606
18	0	31.25	17.4216032028198	IPI:IPI00339228.1	Gene_Symbol=FN1 Isoform 8 of Fibronectin precursor	9606
18	0	31.25	16.9851377606392	IPI:IPI00339223.1	Gene_Symbol=FN1 Isoform 3 of Fibronectin precursor	9606
18	0	31.25	16.7644590139389	IPI:IPI00022418.1	Gene_Symbol=FN1 Isoform 1 of Fibronectin precursor	9606
18	0	31.25	16.6299074888229	IPI:IPI00867588.1	Gene_Symbol=FN1 Isoform 13 of Fibronectin precursor	9606
18	0	31.25	15.2200236916542	IPI:IPI00855785.1	Gene_Symbol=FN1 Isoform 15 of Fibronectin precursor	9606
18	0	31.25	15.5720770359039	IPI:IPI00845263.1	Gene_Symbol=FN1 fibronectin 1 isoform 2 preproprotein	9606
18	0	31.25	15.4129192233086	IPI:IPI00339227.4	Gene_Symbol=FN1 Isoform 7 of Fibronectin precursor	9606
18	0	31.25	17.7747622132301	IPI:IPI00339225.1	Gene_Symbol=FN1 Isoform 5 of Fibronectin precursor	9606
18	0	29.56	14.6689012646675	IPI:IPI00339319.1	Gene_Symbol=FN1 Isoform 11 of Fibronectin precursor	9606
18	0	29.25	17.5824180245399	IPI:IPI00339226.1	Gene_Symbol=FN1 Isoform 6 of Fibronectin precursor	9606
18	0	29.16	18.3653369545937	IPI:IPI00339224.1	Gene_Symbol=FN1 Isoform 4 of Fibronectin precursor	9606
19	28.8	28.86	31.993567943573	IPI:IPI00019568.1	Gene_Symbol=F2 Prothrombin precursor (Fragment)	9606	0.801945626735687	0.121993713080883	1.32769393920898	0.853479325771332	0.0270042978227139	1.14915382862091	1	1	1.11383235454559
20	28.73	28.76	45.2020198106766	IPI:IPI00304273.2	Gene_Symbol=APOA4 Apolipoprotein A-IV precursor	9606	0.546424567699432	0.0001734991237754	1.33727097511292	0.610392034053802	2.14283230048906E-10	1.11815845966339	0.738232612609863	1.09706206785631E-07	1.09589433670044
21	28.73	28.74	17.4224346876144	IPI:IPI00032291.2	Gene_Symbol=C5 Complement C5 precursor	9606	1.49435269832611	1.54155216591789E-07	1.13711035251617	1.22929382324219	0.000168117636349052	1.10594737529755	1.19370222091675	0.000251715333433822	1.09332072734833
22	27.11	27.12	42.5837308168411	IPI:IPI00553177.1	Gene_Symbol=SERPINA1 Isoform 1 of Alpha-1-antitrypsin precursor	9606	3.11582016944885	5.40065048237892E-10	1.34336316585541	7.03649950027466	1.4927764555275E-17	1.34708714485168	3.465407371521	1.34561971482962E-13	1.27785015106201
23	26.58	26.58	33.472803235054	IPI:IPI00298971.1	Gene_Symbol=VTN Vitronectin precursor	9606	1.20142483711243	0.330857038497925	1.45871067047119	0.720383644104004	1.47906976053491E-05	1.14212334156036	0.93610817193985	0.241009131073952	1.11886811256409
24	25.99	25.99	27.9012352228165	IPI:IPI00019580.1	Gene_Symbol=PLG Plasminogen precursor	9606	0.888999938964844	0.220256477594376	1.21372139453888	0.821737349033356	0.00572018418461084	1.14193749427795	0.842960894107819	0.00409868638962507	1.11663365364075
25	24.87	24.9	40.2105271816254	IPI:IPI00807531.2	Gene_Symbol=IGHG1 IGHG1 protein	9606	0.216573089361191	0.18611852824688	347.378631591797	0.0757280737161636			0.0793411359190941
25	0	23.77	37.8723412752151	IPI:IPI00815926.1	Gene_Symbol=IGHG1 IGHG1 protein	9606
25	0	23.77	35.1063817739487	IPI:IPI00784810.1	Gene_Symbol=IGHV4-31 IGHV4-31 protein	9606
25	0	22.92	37.7398729324341	IPI:IPI00829944.1	Gene_Symbol=IGHG1 IGHG1 protein	9606
25	0	22.92	37.4736845493317	IPI:IPI00784842.1	Gene_Symbol=IGHV4-31 Putative uncharacterized protein DKFZp686G11190	9606
26	24.47	24.66	37.2043013572693	IPI:IPI00032179.2	Gene_Symbol=SERPINC1 Antithrombin III variant	9606	1.13761401176453	0.623425006866455	1.71079885959625	0.976471483707428	0.730230748653412	1.1518816947937	1.1312290430069	0.0322495028376579	1.11832809448242
27	24.25	24.25	29.2929291725159	IPI:IPI00745089.2	Gene_Symbol=A1BG alpha 1B-glycoprotein precursor	9606	0.978328704833984	0.859186708927155	1.28582918643951	1.13828146457672	0.00398111343383789	1.08793294429779	1.22030186653137	6.0342568986016E-07	1.06447899341583
27	0	24.25	29.2929291725159	IPI:IPI00022895.7	Gene_Symbol=A1BG Alpha-1B-glycoprotein precursor	9606
28	22.47	22.47	31.612902879715	IPI:IPI00884180.1	Gene_Symbol=IGHM IGHM protein	9606	0.278603345155716	1.31790836022105E-08	1.36893546581268	0.271231174468994	2.049893810252E-09	1.32133746147156	0.204092115163803	4.30620250568836E-09	1.41354203224182
28	0	22.46	33.605220913887	IPI:IPI00477090.6	Gene_Symbol=IGHM IGHM protein	9606
28	0	22.09	36.013400554657	IPI:IPI00828205.1	Gene_Symbol=IGHM IGHM protein	9606
28	0	20.95	31.8481862545013	IPI:IPI00549291.4	Gene_Symbol=IGHM IGHM protein	9606
28	0	20.94	29.57983314991	IPI:IPI00884452.1	Gene_Symbol=IGHM IGHM protein	9606
28	0	20.94	29.4807374477386	IPI:IPI00884293.1	Gene_Symbol=IGHM IGHM protein	9606
28	0	20.94	29.4807374477386	IPI:IPI00884141.1	Gene_Symbol=IGHM IGHM protein	9606
28	0	20.94	29.4807374477386	IPI:IPI00883614.1	Gene_Symbol=IGHM IGHM protein	9606
28	0	20.94	28.1599998474121	IPI:IPI00479708.5	Gene_Symbol=IGHM IGHM protein	9606
29	20.92	20.92	31.3351511955261	IPI:IPI00022431.1	Gene_Symbol=AHSG Alpha-2-HS-glycoprotein precursor	9606	0.624624669551849	0.13771390914917	1.88438975811005	0.284212589263916	2.09187938082778E-08	1.35888314247131	0.401399165391922	3.17767678836844E-09	1.21571159362793
30	20.44	20.44	27.3999989032745	IPI:IPI00291866.5	Gene_Symbol=SERPING1 Plasma protease C1 inhibitor precursor	9606	1.1709908246994	0.460819095373154	1.5435938835144	1.20252668857574	0.0624959841370583	1.21512234210968	1.25760018825531	0.00141883327160031	1.14069128036499
30	0.05	18.49	25.2302020788193	IPI:IPI00879931.1	Gene_Symbol=SERPING1 cDNA FLJ78023, highly similar to Homo sapiens serine (or cysteine) proteinase inhibitor, clade G (C1inhibitor), member 1, (angioedema, hereditary) (SERPING1), mRNA	9606
30	0	18.44	38.738739490509	IPI:IPI00556459.1	Gene_Symbol=SERPING1 Serine/cysteine proteinase inhibitor clade G member 1 splice variant 2 (Fragment)	9606
31	18.66	18.66	41.2556052207947	IPI:IPI00022391.1	Gene_Symbol=APCS Serum amyloid P-component precursor	9606	0.964360892772675	0.778936386108398	1.31456243991852	1.18797075748444	0.0330484062433243	1.16868889331818	1.09394145011902	0.114784173667431	1.12157583236694
32	17.97	17.97	24.0480959415436	IPI:IPI00879573.1	Gene_Symbol=SERPIND1 Heparin cofactor 2 precursor	9606	0.916288733482361	0.440746933221817	1.2665981054306	1.01090979576111	0.931190013885498	1.30309498310089	1.08064961433411	0.262033760547638	1.15298461914063
32	0	17.97	22.7703988552094	IPI:IPI00292950.4	Gene_Symbol=SERPIND1 Serpin peptidase inhibitor, clade D (Heparin cofactor), member 1	9606
33	16.84	16.84	20.2545061707497	IPI:IPI00009920.2	Gene_Symbol=C6 Complement component 6 precursor	9606	1.01072216033936	0.911092758178711	1.2180677652359	1.33485794067383	0.0138178821653128	1.24966871738434	1.11486041545868	0.172878876328468	1.17431080341339
34	16.79	16.84	35.0724637508392	IPI:IPI00298828.3	Gene_Symbol=APOH Beta-2-glycoprotein 1 precursor	9606	0.801592290401459	0.521701574325562	2.0286078453064	0.783166468143463	0.0693112537264824	1.30417478084564	0.992863774299622	0.950718760490417	1.26961743831635
35	16.23	16.29	19.6487382054329	IPI:IPI00292530.1	Gene_Symbol=ITIH1 Inter-alpha-trypsin inhibitor heavy chain H1 precursor	9606	0.795596063137054	0.0801084861159325	1.29516530036926	0.570881545543671	1.14816521090688E-06	1.18891131877899	0.810394644737244	0.00232811621390283	1.13506865501404
36	15.13	15.13	55.9322059154511	IPI:IPI00472961.2	Gene_Symbol=IGKC IGKC protein	9606	0.31720232963562			0	0		0	0
36	0	13.14	60.5932176113129	IPI:IPI00784661.1	Gene_Symbol=- Putative uncharacterized protein	9606
36	0	13.13	48.3050853013992	IPI:IPI00827488.1	Gene_Symbol=IGKC IGKC protein	9606
37	14.42	14.51	20.4123705625534	IPI:IPI00032220.3	Gene_Symbol=AGT Angiotensinogen precursor	9606	0.74299955368042	0.166762411594391	1.55516231060028	1.77494215965271	0.00448990240693092	1.42611348628998	1.36032247543335	0.0394131578505039	1.3362580537796
38	14.2	14.2	27.8606951236725	IPI:IPI00022429.3	Gene_Symbol=ORM1 Alpha-1-acid glycoprotein 1 precursor	9606	3.63210153579712	2.1734264009865E-05	1.54044938087463	9.20148277282715	4.16434716044023E-07	1.67471551895142	6.15805721282959	1.66884683494573E-06	1.61268985271454
39	13.01	13.05	16.074450314045	IPI:IPI00294395.1	Gene_Symbol=C8B Complement component C8 beta chain precursor	9606	0.918640732765198	0.429549843072891	1.26516819000244	1.33441531658173	0.0193466171622276	1.25605595111847	1.24480807781219	0.0304341036826372	1.21215784549713
40	12.86	12.86	23.2179224491119	IPI:IPI00879231.1	Gene_Symbol=SERPINF2 Alpha-2-antiplasmin precursor	9606	0.919023215770721	0.55149233341217	1.34214746952057	0.991549491882324	0.892825961112976	1.14045715332031	0.983449876308441	0.717982470989227	1.10102701187134
40	0	12.86	23.0303034186363	IPI:IPI00029863.4	Gene_Symbol=SERPINF2 SERPINF2 protein	9606
41	12.56	12.59	19.1815853118896	IPI:IPI00026314.1	Gene_Symbol=GSN Isoform 1 of Gelsolin precursor	9606	0.734281718730927	0.101285003125668	1.45668029785156	0.570892632007599	0.00310253701172769	1.40986585617065	0.655064105987549	0.0100005874410272	1.36066818237305
41	0	12.15	16.5526673197746	IPI:IPI00646773.2	Gene_Symbol=GSN Isoform 2 of Gelsolin precursor	9606
42	12.27	12.37	24.1502687335014	IPI:IPI00022395.1	Gene_Symbol=C9 Complement component C9 precursor	9606	2.02452945709229	2.37992135225795E-05	1.30493402481079	1.96856963634491	2.01149532585987E-06	1.2303102016449	1.77820575237274	1.13574039062314E-07	1.15408039093018
43	11.17	11.17	13.9583334326744	IPI:IPI00785067.1	Gene_Symbol=IGH@ IGH@ protein	9606	0.512968420982361	0.151945039629936	7.8752293586731	0.353450089693069	0.155230477452278	26.7773399353027	0.269063383340836	0.13808961212635	39.4889678955078
43	0.11	9.28	13.6178866028786	IPI:IPI00642017.1	Gene_Symbol=IGHA2 Putative uncharacterized protein DKFZp686C02218 (Fragment)	9606
43	0	11.48	23.9350914955139	IPI:IPI00430842.3	Gene_Symbol=IGHV3OR16-13;IGHA1 IGHA1 protein	9606
43	0	11.17	17.9540708661079	IPI:IPI00784950.1	Gene_Symbol=LOC100126583 Putative uncharacterized protein DKFZp686L19235	9606
43	0	9.47	17.7419349551201	IPI:IPI00744561.1	Gene_Symbol=IGHV3OR16-13;IGHA1 IGHA1 protein	9606
43	0	9.47	16.6328594088554	IPI:IPI00719233.1	Gene_Symbol=IGHV3OR16-13;IGHA1 IGHA1 protein	9606
43	0	9.47	16.6328594088554	IPI:IPI00449920.1	Gene_Symbol=IGHV3OR16-13;IGHA1 CDNA FLJ90170 fis, clone MAMMA1000370, highly similar to Ig alpha-1 chain C region	9606
43	0	9.47	16.2055343389511	IPI:IPI00426060.3	Gene_Symbol=IGHV3OR16-13;IGHA1 Putative uncharacterized protein DKFZp686J11235 (Fragment)	9606
43	0	9.47	16.2055343389511	IPI:IPI00423460.3	Gene_Symbol=IGHV3OR16-13;IGHA1 Putative uncharacterized protein DKFZp686G21220 (Fragment)	9606
43	0	9.47	16.5991902351379	IPI:IPI00386879.1	Gene_Symbol=IGHV3OR16-13;IGHA1 CDNA FLJ14473 fis, clone MAMMA1001080, highly similar to Homo sapiens SNC73 protein (SNC73) mRNA	9606
43	0	9.47	16.4989933371544	IPI:IPI00383164.1	Gene_Symbol=IGHV3OR16-13;IGHA1 SNC66 protein	9606
43	0	9.22	8.60000029206276	IPI:IPI00423461.3	Gene_Symbol=IGHA2 Putative uncharacterized protein DKFZp686C02220 (Fragment)	9606
43	0	9.18	12.7882599830627	IPI:IPI00783993.1	Gene_Symbol=IGHA2 IGHA2 protein	9606
43	0	9.18	12.7615064382553	IPI:IPI00384952.1	Gene_Symbol=- Putative uncharacterized protein DKFZp686K04218 (Fragment)	9606
43	0	9.17	11.506275832653	IPI:IPI00784969.1	Gene_Symbol=LOC100126583 Putative uncharacterized protein	9606
43	0	9.17	11.2936347723007	IPI:IPI00784830.1	Gene_Symbol=LOC100126583 CDNA FLJ41981 fis, clone SMINT2011888, highly similar to Protein Tro alpha1 H,myeloma	9606
43	0	9.17	11.387162655592	IPI:IPI00784758.1	Gene_Symbol=LOC100126583 Putative uncharacterized protein DKFZp686M08189	9606
43	0	9.17	16.1764711141586	IPI:IPI00641229.3	Gene_Symbol=IGHA2 Ig alpha-2 chain C region	9606
44	10.27	10.51	29.9401193857193	IPI:IPI00400826.1	Gene_Symbol=CLU clusterin isoform 1	9606	1.18778097629547	0.106939353048801	1.23939967155457	1.09073507785797	0.431471407413483	1.25994300842285	1.1100105047226	0.361511021852493	1.26916968822479
44	0	10.51	30.803570151329	IPI:IPI00795633.1	Gene_Symbol=CLU CLU	9606
44	0	10.51	30.7349652051926	IPI:IPI00291262.3	Gene_Symbol=CLU Clusterin precursor	9606
45	10.25	10.25	12.354651093483	IPI:IPI00017696.1	Gene_Symbol=C1S Complement C1s subcomponent precursor	9606	1	1	1.24624133110046	1.09434819221497	0.453761011362076	1.29113078117371	0.963924705982208	0.570290923118591	1.14822316169739
45	0	8.25	11.1436948180199	IPI:IPI00749179.2	Gene_Symbol=C1S Uncharacterized protein C1S	9606
46	10.01	10.01	14.236706495285	IPI:IPI00872555.2	Gene_Symbol=CFI cDNA FLJ76262, highly similar to Homo sapiens I factor (complement) (IF), mRNA	9606	0.800336897373199	0.0420648232102394	1.23710811138153	1.1445244550705	0.13151516020298	1.20209753513336	1.07702958583832	0.238671034574509	1.14225912094116
46	0	10.01	14.236706495285	IPI:IPI00291867.3	Gene_Symbol=CFI Complement factor I precursor	9606
47	9.81	9.81	46.2311565876007	IPI:IPI00844536.2	Gene_Symbol=RBP4 Uncharacterized protein RBP4	9606	1.19894981384277	0.290868639945984	1.43694388866425	0.917292475700378	0.249292135238647	1.17027938365936	1.34153342247009	2.07377361221006E-05	1.09126317501068
47	0	9.81	46.2311565876007	IPI:IPI00480192.1	Gene_Symbol=RBP4 Retinol binding protein 4, plasma	9606
47	0	9.81	45.7711428403854	IPI:IPI00022420.3	Gene_Symbol=RBP4 Plasma retinol-binding protein precursor	9606
48	9.58	9.58	12.3287670314312	IPI:IPI00011252.1	Gene_Symbol=C8A Complement component C8 alpha chain precursor	9606	1.05444622039795	0.596705615520477	1.24438965320587	1.21715068817139	0.0122277541086078	1.15287888050079	1.14123749732971	0.0486248955130577	1.14009928703308
49	8.07	8.07	15.9090906381607	IPI:IPI00022426.1	Gene_Symbol=AMBP AMBP protein precursor	9606	3.58482623100281	0.0960666313767433	4.81190490722656	0.792734086513519	0.324113607406616	1.67859053611755	0.997925281524658	0.988453447818756	1.38760495185852
50	7.95	7.95	26.0765552520752	IPI:IPI00006114.4	Gene_Symbol=SERPINF1 Pigment epithelium-derived factor precursor	9606	0.885292589664459	0.335164397954941	1.30265939235687	1.07387459278107	0.393976867198944	1.19202160835266	0.953643620014191	0.512694120407104	1.16568291187286
51	6.92	6.93	15.3024911880493	IPI:IPI00296608.6	Gene_Symbol=C7 Complement component C7 precursor	9606	2.22956013679504	0.000620827777311206	1.38167595863342	2.14486169815063	0.00023968072491698	1.30088937282562	2.0173864364624	3.20543258567341E-05	1.19305169582367
52	6.77	6.77	22.8368788957596	IPI:IPI00296165.5	Gene_Symbol=C1R;C17orf13;ACYP1 Complement C1r subcomponent precursor	9606	0.920445084571838	0.433935850858688	1.24996852874756	1.08390855789185	0.475109487771988	1.26886773109436	1.03529858589172	0.685412406921387	1.19974660873413
53	6.31	6.31	30.3370773792267	IPI:IPI00021841.1	Gene_Symbol=APOA1 Apolipoprotein A-I precursor	9606	0.379710495471954	0.000393316324334592	1.46708619594574	0.377561926841736	7.19027957529761E-05	1.35128033161163	0.409206479787827	1.7812535588746E-05	1.25572836399078
53	0	5.49	24.0816324949265	IPI:IPI00853525.1	Gene_Symbol=APOA1 Apolipoprotein A1	9606
54	6.14	9.14	14.6276593208313	IPI:IPI00303963.1	Gene_Symbol=C2 Complement C2 precursor (Fragment)	9606	1.08061456680298	0.385548889636993	1.22477376461029	1.00727903842926	0.953441858291626	1.33852815628052	1.0314507484436	0.650885939598084	1.17254662513733
54	0	6.92	16.5714278817177	IPI:IPI00643506.3	Gene_Symbol=C2 Complement component 2	9606
55	6.03	6.03	22.8571429848671	IPI:IPI00884107.1	Gene_Symbol=HBB Beta-globin gene from a thalassemia patient	9606	0.817157208919525	0.291777640581131	1.53353357315063	0.603565037250519	0.0414121188223362	1.61234569549561	0.822759866714478	0.257677435874939	1.46486139297485
55	0	6.03	36.0360354185104	IPI:IPI00796636.9	Gene_Symbol=HBB Mutant beta globin	9606
55	0	6.03	27.2108852863312	IPI:IPI00654755.3	Gene_Symbol=HBB Hemoglobin subunit beta	9606
56	5.43	12.79	21.7204302549362	IPI:IPI00784807.1	Gene_Symbol=- Putative uncharacterized protein	9606	0.424530982971191	0.0608545280992985	2.49417662620544	0.476359486579895	0.482298314571381	14.3078145980835	0.357038348913193	0.27869176864624	9.80674076080322
56	0	15.8	24.2553189396858	IPI:IPI00784942.1	Gene_Symbol=- Putative uncharacterized protein DKFZp686E23209	9606
56	0	15.79	30.9352517127991	IPI:IPI00399007.5	Gene_Symbol=IGHG2 Putative uncharacterized protein DKFZp686I04196 (Fragment)	9606
56	0	14.84	28.448274731636	IPI:IPI00426051.3	Gene_Symbol=- Putative uncharacterized protein DKFZp686C15213	9606
57	5.42	5.59	10.1580142974854	IPI:IPI00876950.1	Gene_Symbol=ITIH3 Isoform 2 of Inter-alpha-trypsin inhibitor heavy chain H3 precursor	9606	0.938308775424957	0.597283184528351	1.30086672306061	1.36742877960205	0.0306813027709723	1.31954884529114	1.18379247188568	0.11761686205864	1.2454981803894
57	0	5.59	10.1123586297035	IPI:IPI00028413.8	Gene_Symbol=ITIH3 Isoform 1 of Inter-alpha-trypsin inhibitor heavy chain H3 precursor	9606
57	0	5.59	12.3880587518215	IPI:IPI00873416.1	Gene_Symbol=ITIH3 Uncharacterized protein ITIH3	9606
58	4.93	4.93	21.287128329277	IPI:IPI00011261.2	Gene_Symbol=C8G Complement component C8 gamma chain precursor	9606	1.27552258968353	0.581577897071838	3.51635837554932	1.19036674499512	0.243497282266617	1.46667492389679	1.1581414937973	0.237472623586655	1.3735830783844
58	0	2.93	17.0731708407402	IPI:IPI00513935.1	Gene_Symbol=C8G Complement component 8, gamma polypeptide	9606
59	4.89	5.02	12.8547579050064	IPI:IPI00019943.1	Gene_Symbol=AFM Afamin precursor	9606	0.539463639259338	0.00409728102385998	1.43068480491638	0.475468009710312	0.00144449109211564	1.43461585044861	0.58404266834259	0.0015800726832822	1.30334460735321
60	4.84	4.87	35.2112680673599	IPI:IPI00853068.1	Gene_Symbol=HBA2;HBA1 Alpha 2 globin variant (Fragment)	9606	0.786267995834351	0.155362769961357	1.42926907539368	0.408595085144043	0.000358349381713197	1.39014458656311	0.731949329376221	0.00370885594747961	1.18875014781952
60	0	4.87	35.2112680673599	IPI:IPI00410714.5	Gene_Symbol=HBA2;HBA1 Hemoglobin subunit alpha	9606
61	4.82	16.89	44.4015443325043	IPI:IPI00844156.2	Gene_Symbol=SERPINC1 SERPINC1 protein	9606	1.11154687404633	0.542925179004669	1.4787073135376	0.91396689414978	0.438632994890213	1.29576349258423	1.09649968147278	0.308342278003693	1.21937894821167
62	4.78	4.78	17.5206616520882	IPI:IPI00020996.3	Gene_Symbol=IGFALS Insulin-like growth factor-binding protein complex acid labile chain precursor	9606	0.883641600608826	0.543692648410797	1.67882692813873	0.611183524131775	0.134620264172554	2.38095116615295	0.618605673313141	0.00358301261439919	1.24284958839417
63	4.7	4.7	20.4918026924133	IPI:IPI00019576.1	Gene_Symbol=F10 Coagulation factor X precursor	9606	0.971173465251923	0.890676259994507	2.24611949920654	0.961562752723694	0.811790704727173	1.86325967311859	1.00396120548248	0.950389564037323	1.27400922775269
64	4.42	4.73	7.084871083498	IPI:IPI00218460.6	Gene_Symbol=ATRN Isoform 3 of Attractin precursor	9606	0.889874994754791	0.395496189594269	1.3810887336731	1.10441315174103	0.822205483913422	2.93957877159119	0.936190903186798	0.83021205663681	2.11779856681824
64	0	4.73	6.71798437833786	IPI:IPI00027235.1	Gene_Symbol=ATRN Isoform 1 of Attractin precursor	9606
64	0	4.73	6.44654110074043	IPI:IPI00162735.3	Gene_Symbol=ATRN Isoform 2 of Attractin precursor	9606
65	4.29	4.29	11.8699193000793	IPI:IPI00019581.1	Gene_Symbol=F12 Coagulation factor XII precursor	9606	0.727970778942108	0.116594798862934	1.52121031284332	0.548897743225098	0.000459404254797846	1.25860071182251	0.578323841094971	1.2672563570959E-05	1.12711775302887
66	4.13	4.13	35.5932205915451	IPI:IPI00646384.1	Gene_Symbol=TTR 13 kDa protein	9606	0.85095751285553	0.434018790721893	1.58402180671692	0.204103261232376	2.98562190437224E-06	1.32308042049408	0.760487973690033	0.0594045370817184	1.33387875556946
66	0	4.39	24.4565218687058	IPI:IPI00855916.1	Gene_Symbol=- Transthyretin	9606
66	0	4.39	27.8911560773849	IPI:IPI00022432.1	Gene_Symbol=TTR Transthyretin precursor	9606
67	4	4	11.9999997317791	IPI:IPI00022371.1	Gene_Symbol=HRG Histidine-rich glycoprotein precursor	9606	1.06267189979553	0.862756788730621	34.0211448669434	0.736507415771484	0.205478623509407	3.66819453239441	0.780489563941956	0.414642035961151	11.0278415679932
68	3.68	3.68	12.5	IPI:IPI00419744.4	Gene_Symbol=FCN3 Isoform 2 of Ficolin-3 precursor	9606	1.54401123523712	0.0819843709468842	1.76988565921783	0.682008922100067	0.0532612688839436	1.485955119133	0.906213581562042	0.516124904155731	1.71933257579803
68	0	3.68	12.0401337742805	IPI:IPI00293925.2	Gene_Symbol=FCN3 Isoform 1 of Ficolin-3 precursor	9606
69	3.6	3.6	6.44490644335747	IPI:IPI00032311.4	Gene_Symbol=LBP Lipopolysaccharide-binding protein precursor	9606	3.27075529098511	0.0230313334614038	2.50225925445557	3.34163117408752	0.00160948163829744	1.55389058589935	2.64446401596069	0.000878584571182728	1.35407769680023
70	3.4	3.4	16.7487680912018	IPI:IPI00007221.1	Gene_Symbol=SERPINA5 Plasma serine protease inhibitor precursor	9606	2.13328075408936	0.385194629430771	19.2457332611084	1.09862315654755			1.00122427940369	0.99827367067337	8.58233642578125
71	3.33	3.33	14.0845075249672	IPI:IPI00218732.3	Gene_Symbol=PON1 Serum paraoxonase/arylesterase 1	9606	0.820576190948486	0.10729993134737	1.29137432575226	0.577436804771423	0.000690240238327533	1.23396015167236	0.639117479324341	0.00600602338090539	1.30201578140259
71	0	1.33	12.7659574151039	IPI:IPI00798167.1	Gene_Symbol=PON1 32 kDa protein	9606
72	3.14	5.14	10.6024086475372	IPI:IPI00292946.1	Gene_Symbol=SERPINA7 Thyroxine-binding globulin precursor	9606	0.81622588634491	0.206706494092941	1.6067225933075	0.693845093250275	0.160442650318146	3.30637240409851	0.860327184200287	0.494686096906662	2.18519878387451
73	3.12	23.67	13.6977061629295	IPI:IPI00025426.2	Gene_Symbol=PZP Pregnancy zone protein precursor	9606	0.619439542293549	0.139213174581528	2.05780601501465	0.578289449214935	0.0514080859720707	1.73998522758484	0.567732810974121	0.0307286735624075	1.61652064323425
73	0	23.67	15.0630921125412	IPI:IPI00748437.2	Gene_Symbol=PZP Uncharacterized protein PZP	9606
74	3	3.03	23.6842110753059	IPI:IPI00387120.1	Gene_Symbol=- Ig kappa chain V-IV region Len	9606	0.284069538116455	0.0833702459931374	8.21690082550049	0.142532899975777	0.159837603569031	571.872314453125	0.183031067252159
74	0	4.96	16.4179101586342	IPI:IPI00386133.1	Gene_Symbol=- Ig kappa chain V-IV region B17 precursor	9606
74	0	2.96	11.2781956791878	IPI:IPI00386132.1	Gene_Symbol=- Ig kappa chain V-IV region JI precursor	9606
74	0	2.96	8.33333358168602	IPI:IPI00026197.7	Gene_Symbol=IGKV4-1 Similar to Ig kappa chain V-IV region precursor	9606
75	2.89	2.89	41.2017166614532	IPI:IPI00829626.1	Gene_Symbol=IGL@ IGL@ protein	9606	0.279116958379745	0.00505655305460095	1.8867152929306	0.166458144783974	0.00999730452895164	2.65567708015442	0.135724440217018	0.0174175947904587	3.7804069519043
75	0	2.89	41.2017166614532	IPI:IPI00550162.2	Gene_Symbol=IGLV3-25 IGLV3-25 protein	9606
75	0.03	2.89	28.3333331346512	IPI:IPI00382938.3	Gene_Symbol=IGLV4-3 IGLV4-3 protein	9606
75	0.02	2.87	31.7796617746353	IPI:IPI00785200.1	Gene_Symbol=- Putative uncharacterized protein	9606
75	0	2.87	32.9059839248657	IPI:IPI00784935.1	Gene_Symbol=IGL@ IGL@ protein	9606
75	0	2.86	31.9148927927017	IPI:IPI00555945.1	Gene_Symbol=IGL@ IGL@ protein	9606
75	0	2.86	24.5689660310745	IPI:IPI00829877.1	Gene_Symbol=IGL@ IGL@ protein	9606
75	0	2.85	32.3404252529144	IPI:IPI00827875.1	Gene_Symbol=- Lambda-chain precursor	9606
75	0	2.85	35.193133354187	IPI:IPI00816555.1	Gene_Symbol=IGLV2-14 IGLV2-14 protein	9606
75	0	2.85	34.8936170339584	IPI:IPI00785196.1	Gene_Symbol=- Putative uncharacterized protein	9606
75	0	2.85	34.7457617521286	IPI:IPI00658130.1	Gene_Symbol=IGL@ IGL@ protein	9606
75	0	2.85	31.3559323549271	IPI:IPI00744476.6	Gene_Symbol=IGL@ IGL@ protein	9606
75	0	2.85	31.6239327192307	IPI:IPI00718819.2	Gene_Symbol=IGLC1;IGLC3;IGLV2-14;IGLC2;IGL@ IGLV2-14 protein	9606
75	0	2.85	29.3617010116577	IPI:IPI00450309.1	Gene_Symbol=IGL@ IGL@ protein	9606
75	0	2.85	32.9059839248657	IPI:IPI00154742.6	Gene_Symbol=IGL@ IGL@ protein	9606
75	0	2.85	22.9787230491638	IPI:IPI00807428.1	Gene_Symbol=- Putative uncharacterized protein	9606
75	0	2.55	23.5042735934258	IPI:IPI00785050.1	Gene_Symbol=- Putative uncharacterized protein	9606
75	0	2.55	23.5042735934258	IPI:IPI00784519.1	Gene_Symbol=- Putative uncharacterized protein	9606
75	0	2.55	22.0338985323906	IPI:IPI00719452.1	Gene_Symbol=IGL@ IGL@ protein	9606
75	0	2.55	33.8129490613937	IPI:IPI00883957.1	Gene_Symbol=IGL@ IGL@ protein	9606
75	0	2	37.7358496189117	IPI:IPI00830047.1	Gene_Symbol=- Uncharacterized protein ENSP00000374858 (Fragment)	9606
76	2.72	2.72	13.8528138399124	IPI:IPI00643948.2	Gene_Symbol=C1QB Complement component 1, q subcomponent, B chain	9606	0.895273745059967	0.525532484054565	1.86728751659393	0.652711510658264	0.071972019970417	1.68378567695618	0.727582693099976	0.0599856339395046	1.42072343826294
76	0	2.72	12.6482218503952	IPI:IPI00477992.1	Gene_Symbol=C1QB complement component 1, q subcomponent, B chain precursor	9606
77	2.71	2.71	18.9999997615814	IPI:IPI00021854.1	Gene_Symbol=APOA2 Apolipoprotein A-II precursor	9606	1.39896857738495	0.732747137546539	39.7783279418945	0.609626412391663	0.227948546409607	10.5173530578613	0.549404144287109	0.32209250330925	7.21523189544678
78	2.64	2.74	8.37696343660355	IPI:IPI00743766.2	Gene_Symbol=FETUB Fetuin-B precursor	9606	0.63643890619278	0.0128326481208205	1.2490816116333	0.738604962825775	0.155038878321648	1.79235827922821	0.680105686187744	0.0741218402981758	1.61390149593353
78	0	2.74	9.27536264061928	IPI:IPI00552199.3	Gene_Symbol=FETUB GUGU beta form	9606
78	0	2.74	6.94006308913231	IPI:IPI00553061.1	Gene_Symbol=FETUB GUGU gamma form	9606
78	0	1.52	6.72268941998482	IPI:IPI00792024.1	Gene_Symbol=FETUB 13 kDa protein	9606
79	2.56	4.71	16.3934424519539	IPI:IPI00328609.3	Gene_Symbol=SERPINA4 Kallistatin precursor	9606	0.875250279903412	0.297570258378983	1.50803005695343	0.702713906764984	0.133637756109238	1.85671031475067	0.688605308532715	0.0330156609416008	1.34872913360596
80	2.53	2.59	11.7252930998802	IPI:IPI00021727.1	Gene_Symbol=C4BPA C4b-binding protein alpha chain precursor	9606	1.31563675403595	0.495506376028061	4.17242097854614	1.33874225616455	0.119715712964535	1.61351108551025	1.28398501873016	0.160924762487411	1.63741588592529
80	0	1.79	10.049019753933	IPI:IPI00872510.1	Gene_Symbol=C4BPA Uncharacterized protein C4BPA	9606
81	2.38	2.38	12.5220462679863	IPI:IPI00645849.1	Gene_Symbol=ECM1 Extracellular matrix protein 1	9606	1.07197833061218	0.886062800884247	131.857009887695	0.835232496261597	0.292370587587357	3.09965825080872	1.08693850040436	0.0807808637619019	1.14468884468079
81	0.02	1.55	2.77044847607613	IPI:IPI00478653.2	Gene_Symbol=RPS6KA2 Isoform 2 of Ribosomal protein S6 kinase alpha-2	9606
81	0.02	1.55	2.86493860185146	IPI:IPI00300321.5	Gene_Symbol=RPS6KA2 Isoform 1 of Ribosomal protein S6 kinase alpha-2	9606
81	0.02	1.54	2.28494629263878	IPI:IPI00477982.1	Gene_Symbol=RPS6KA1 ribosomal protein S6 kinase, 90kDa, polypeptide 1 isoform b	9606
81	0.02	1.54	2.31292508542538	IPI:IPI00017305.2	Gene_Symbol=RPS6KA1 Ribosomal protein S6 kinase alpha-1	9606
81	0.02	1.54	1.73010379076004	IPI:IPI00641051.1	Gene_Symbol=RPS6KA1 65 kDa protein	9606
81	0.01	2.69	7.492795586586	IPI:IPI00412417.1	Gene_Symbol=MKNK1 Isoform 3 of MAP kinase-interacting serine/threonine-protein kinase 1	9606
81	0.01	2.69	5.59139773249626	IPI:IPI00304048.6	Gene_Symbol=MKNK1 Isoform 1 of MAP kinase-interacting serine/threonine-protein kinase 1	9606
81	0.01	2.69	6.13207556307316	IPI:IPI00187091.6	Gene_Symbol=MKNK1 Isoform 2 of MAP kinase-interacting serine/threonine-protein kinase 1	9606
81	0.01	2.69	6.39097765088081	IPI:IPI00514270.3	Gene_Symbol=MKNK1 MAP kinase interacting serine/threonine kinase 1	9606
81	0	3.06	7.43589773774147	IPI:IPI00220396.5	Gene_Symbol=PHKG1 PHKG1 protein	9606
81	0	2.69	8.45410600304604	IPI:IPI00479444.2	Gene_Symbol=MKNK2 Isoform 2 of MAP kinase-interacting serine/threonine-protein kinase 2	9606
81	0	2.69	7.52688199281693	IPI:IPI00396114.1	Gene_Symbol=MKNK2 Isoform 1 of MAP kinase-interacting serine/threonine-protein kinase 2	9606
81	0	2.38	8.88888910412788	IPI:IPI00003351.2	Gene_Symbol=ECM1 Extracellular matrix protein 1 precursor	9606
81	0	1.59	1.77824273705482	IPI:IPI00337351.3	Gene_Symbol=MDGA2 MAM domain-containing glycosylphosphatidylinositol anchor protein 2 precursor	9606
81	0	1.59	1.37551594525576	IPI:IPI00793296.1	Gene_Symbol=MDGA2 MAM domain containing 1 isoform 2	9606
81	0	1.54	5.89743591845036	IPI:IPI00873949.1	Gene_Symbol=PHKG1 45 kDa protein	9606
81	0	1.53	9.1566264629364	IPI:IPI00006969.2	Gene_Symbol=ECM1 extracellular matrix protein 1 isoform 2 precursor	9606
82	2.36	3.51	11.3360323011875	IPI:IPI00011694.1	Gene_Symbol=PRSS1 Trypsin-1 precursor	9606	0.909336566925049	0.849510550498962	150.346267700195	1.09019219875336	0.476713687181473	2.77248883247375	1.0852278470993	0.695531249046326	7.42370796203613
82	0.02	3.18	18.7739461660385	IPI:IPI00011695.8	Gene_Symbol=PRSS2 Protease serine 2 isoform B	9606
82	0.02	3.18	13.7651816010475	IPI:IPI00815665.1	Gene_Symbol=PRSS1 PRSS1 protein	9606
82	0	3.17	9.4488188624382	IPI:IPI00169276.2	Gene_Symbol=- Trypsinogen C	9606
83	2.36	2.36	7.58928582072258	IPI:IPI00022389.1	Gene_Symbol=CRP Isoform 1 of C-reactive protein precursor	9606	1.37535202503204	0.513709783554077	68.56689453125	3.91738891601563	0.266697347164154	2264.97241210938	1.65948987007141	0.469162970781326	343.986297607422
84	2.25	33	33.7730884552002	IPI:IPI00878609.1	Gene_Symbol=ITIH4 Protein	9606	0.987676978111267	0.951433181762695	2.17255830764771	2.25416254997253	0.0595209412276745	2.44404101371765	1.59392786026001	0.0147251943126321	1.27910125255585
84	0	26.78	32.6086968183517	IPI:IPI00878152.1	Gene_Symbol=ITIH4 71 kDa protein	9606
85	2.08	13.13	54.6610176563263	IPI:IPI00784865.1	Gene_Symbol=IGK@ IGK@ protein	9606	0.486929893493652	0.0602728724479675	2.21822237968445	0.197662875056267	0.0145752923563123	2.34324240684509	0.111610189080238	0.118286497890949	188.121780395508
85	0	13.1	53.6170184612274	IPI:IPI00784985.1	Gene_Symbol=IGK@ IGK@ protein	9606
85	0	13.05	45.9574460983276	IPI:IPI00761125.2	Gene_Symbol=IGKC IGKC protein	9606
85	0	5.18	30.2521020174026	IPI:IPI00879329.1	Gene_Symbol=IGKV3-20 Anti-(ED-B) scFV (Fragment)	9606
85	0	4.1	23.1481477618217	IPI:IPI00827839.1	Gene_Symbol=- VK3 protein (Fragment)	9606
85	0	4.1	21.7391297221184	IPI:IPI00827560.1	Gene_Symbol=- HRV Fab N27-VL (Fragment)	9606
85	0	4.05	34.8623842000961	IPI:IPI00387118.1	Gene_Symbol=- Ig kappa chain V-III region WOL	9606
85	0	4.05	34.8623842000961	IPI:IPI00387117.5	Gene_Symbol=IGKV3D-20 Ig kappa chain V-III region Ti	9606
85	0	4.05	29.45736348629	IPI:IPI00384576.1	Gene_Symbol=- Ig kappa chain V-III region HIC precursor	9606
85	0	4.05	29.45736348629	IPI:IPI00030205.3	Gene_Symbol=IGKV3-20 Ig kappa chain V-III region HAH precursor	9606
85	0	4.05	18.1818187236786	IPI:IPI00827637.1	Gene_Symbol=- K light chain variable region (Fragment)	9606
85	0	4.03	17.6991149783134	IPI:IPI00827510.1	Gene_Symbol=- HRV Fab 026-VL (Fragment)	9606
85	0	2.1	33.0275237560272	IPI:IPI00827826.1	Gene_Symbol=- Cold agglutinin FS-2 L-chain (Fragment)	9606
85	0	2.09	34.8623842000961	IPI:IPI00385252.1	Gene_Symbol=- Ig kappa chain V-III region GOL	9606
85	0	2.06	34.8623842000961	IPI:IPI00387115.1	Gene_Symbol=- Ig kappa chain V-III region SIE	9606
85	0	2.05	40.0000005960464	IPI:IPI00387116.1	Gene_Symbol=- Ig kappa chain V-III region NG9 precursor (Fragment)	9606
85	0	2.05	11.926606297493	IPI:IPI00384402.1	Gene_Symbol=- Myosin-reactive immunoglobulin kappa chain variable region (Fragment)	9606
85	0	2.01	12.9629626870155	IPI:IPI00387113.1	Gene_Symbol=- Ig kappa chain V-III region B6	9606
85	0	2	5.98290599882603	IPI:IPI00854644.1	Gene_Symbol=- Uncharacterized protein ENSP00000374805	9606
86	2.03	4.45	6.74981623888016	IPI:IPI00655927.1	Gene_Symbol=PRG4 Isoform B of Proteoglycan-4 precursor	9606	0.477356255054474	0.488840460777283	8709.9267578125	0.36993071436882	0.215226262807846	84.9670791625977	0.483165711164474	0.286715358495712	87.2492599487305
86	0	4.45	6.55270665884018	IPI:IPI00024825.2	Gene_Symbol=PRG4 Isoform A of Proteoglycan-4 precursor	9606
86	0	4.45	6.24540783464909	IPI:IPI00656092.1	Gene_Symbol=PRG4 Isoform F of Proteoglycan-4 precursor	9606
86	0	4.45	6.48360028862953	IPI:IPI00655976.1	Gene_Symbol=PRG4 Isoform C of Proteoglycan-4 precursor	9606
86	0	4.45	6.69291317462921	IPI:IPI00655676.1	Gene_Symbol=PRG4 Isoform D of Proteoglycan-4 precursor	9606
86	0	4.45	7.8242227435112	IPI:IPI00656111.1	Gene_Symbol=PRG4 Isoform E of Proteoglycan-4 precursor	9606
87	2.02	2.02	8.64553302526474	IPI:IPI00022417.4	Gene_Symbol=LRG1 Leucine-rich alpha-2-glycoprotein precursor	9606	2.8372061252594	0.494688391685486	456247.65625	5.01680135726929	0.0736900642514229	10.8336753845215	2.80074763298035	0.0952747389674187	7.19313764572144
88	2.01	2.45	9.8562628030777	IPI:IPI00009793.3	Gene_Symbol=C1RL Complement C1r-like protein	9606	1.4334203004837	0.180982857942581	3.80689191818237	0.670727849006653	0.445709556341171	71.9067077636719	0.803095400333405	0.517272651195526	18.9468975067139
88	0	2.43	10.0456617772579	IPI:IPI00872573.1	Gene_Symbol=C1RL 48 kDa protein	9606
88	0	2.43	10.0456617772579	IPI:IPI00795055.1	Gene_Symbol=C1RL CDNA FLJ14022 fis, clone HEMBA1003538, weakly similar to COMPLEMENT C1R COMPONENT	9606
88	0	2.01	8.08080807328224	IPI:IPI00441082.1	Gene_Symbol=C1RL C1RL protein (Fragment)	9606
88	0	2	8.03571417927742	IPI:IPI00795931.1	Gene_Symbol=C1RL 12 kDa protein	9606
89	2	97.6	37.8440380096436	IPI:IPI00654875.1	Gene_Symbol=C4B Complement C4-B precursor	9606	1.44386208057404	0.0173578895628452	1.23490977287292	1	1	1.39255666732788	1.25823724269867	0.0076897325925529	1.09109508991241
89	0	97.6	37.8440380096436	IPI:IPI00032258.4	Gene_Symbol=C4A;C4B Complement C4-A precursor	9606
90	2	8	18.4079602360725	IPI:IPI00020091.1	Gene_Symbol=ORM2 Alpha-1-acid glycoprotein 2 precursor	9606	1.67583084106445			3.18222665786743			2.50954174995422
91	2	2.05	18.9655169844627	IPI:IPI00829653.1	Gene_Symbol=- Uncharacterized protein ENSP00000374812	9606	0.240159511566162	0.290281981229782	7252.171875	0.258905023336411	0.236657008528709	807.403625488281	0.167078584432602	0.26942166686058	28008.775390625
91	0	2.05	18.9655169844627	IPI:IPI00784430.3	Gene_Symbol=IGKV3D-11 Similar to Ig kappa chain V-III region VG precursor	9606
91	0	2.05	21.7054262757301	IPI:IPI00385253.1	Gene_Symbol=- Ig kappa chain V-III region CLL precursor	9606
91	0	2.05	18.9655169844627	IPI:IPI00549330.4	Gene_Symbol=IGKV3D-15 Myosin-reactive immunoglobulin light chain variable region	9606
91	0	2.05	20.1834857463837	IPI:IPI00387119.1	Gene_Symbol=- Ig kappa chain V-III region POM	9606
91	0	2.05	17.0542642474175	IPI:IPI00024138.4	Gene_Symbol=- Uncharacterized protein ENSP00000374816	9606
91	0	2	13.5593220591545	IPI:IPI00816799.1	Gene_Symbol=- Rheumatoid factor D5 light chain (Fragment)	9606
91	0	2	14.6788984537125	IPI:IPI00384401.1	Gene_Symbol=- Myosin-reactive immunoglobulin kappa chain variable region (Fragment)	9606
92	2	2	6.66666701436043	IPI:IPI00796435.1	Gene_Symbol=CA1 22 kDa protein	9606	0.602191090583801			0.276323676109314			0.357673764228821
92	0	2	8.78378376364708	IPI:IPI00788926.1	Gene_Symbol=CA1 16 kDa protein	9606
92	0	2	4.98084276914597	IPI:IPI00215983.3	Gene_Symbol=CA1 Carbonic anhydrase 1	9606
93	2	2	5.22388070821762	IPI:IPI00023019.1	Gene_Symbol=SHBG Isoform 1 of Sex hormone-binding globulin precursor	9606	1.4463015794754			1.10852062702179			1.15685498714447
94	1.99	10.21	22.157995402813	IPI:IPI00423462.5	Gene_Symbol=IGHV3OR16-13;IGHA1 Putative uncharacterized protein DKFZp686K18196 (Fragment)	9606	0.299856662750244	0.134390413761139	26.5619792938232	0.261537969112396			0.18923844397068
94	0	9.17	23.6472949385643	IPI:IPI00166866.3	Gene_Symbol=IGHV3OR16-13;IGHA1 IGHA1 protein	9606
94	0	9.16	19.028340280056	IPI:IPI00647704.1	Gene_Symbol=IGHV3OR16-13;IGHA1 CDNA FLJ41552 fis, clone COLON2004478, highly similar to Protein Tro alpha1 H,myeloma	9606
94	0	9.16	19.4000005722046	IPI:IPI00061977.1	Gene_Symbol=IGHV3OR16-13;IGHA1 IGHA1 protein	9606
94	0	9.16	16.5322586894035	IPI:IPI00386524.3	Gene_Symbol=IGHV3OR16-13;IGHA1 CDNA FLJ25298 fis, clone STM07683, highly similar to Protein Tro alpha1 H,myeloma	9606
95	1.9	1.9	4.65116277337074	IPI:IPI00004798.4	Gene_Symbol=CRISP3 cDNA FLJ75207	9606	1.01343417167664	0.963910400867462	19.8423595428467	0.561299920082092	0.373800128698349	132.015914916992	0.750493109226227	0.348054051399231	9.20310306549072
95	0.1	1.96	1.91208012402058	IPI:IPI00167941.1	Gene_Symbol=MDN1 Midasin	9606
95	0.09	1.61	4.55235205590725	IPI:IPI00549205.1	Gene_Symbol=RAD50 Isoform 2 of DNA repair protein RAD50	9606
95	0.09	1.61	4.5731708407402	IPI:IPI00305282.2	Gene_Symbol=RAD50 Isoform 1 of DNA repair protein RAD50	9606
95	0.09	1.61	5.11508956551552	IPI:IPI00107531.1	Gene_Symbol=RAD50 Isoform 3 of DNA repair protein RAD50	9606
95	0.02	1.54	5.93471825122833	IPI:IPI00877964.1	Gene_Symbol=APOL2 Apolipoprotein-L2	9606
95	0.02	1.54	4.43458966910839	IPI:IPI00220007.6	Gene_Symbol=APOL2 Apolipoprotein L2 variant	9606
95	0.01	1.57	3.56832034885883	IPI:IPI00643301.4	Gene_Symbol=KCNU1 potassium channel, subfamily U, member 1	9606
95	0.01	1.56	2.33793836086988	IPI:IPI00451132.2	Gene_Symbol=PDE2A cGMP-dependent 3',5'-cyclic phosphodiesterase	9606
95	0.01	1.56	3.21167893707752	IPI:IPI00442051.2	Gene_Symbol=PDE2A CDNA FLJ16750 fis, clone ADRGL2011190, highly similar to cGMP- dependent 3',5'-cyclic phosphodiesterase	9606
95	0	3.06	1.31348511204123	IPI:IPI00643628.1	Gene_Symbol=ZMYM1 Zinc finger MYM-type protein 1	9606
95	0	3.06	1.40581065788865	IPI:IPI00470588.4	Gene_Symbol=ZMYM1 Zinc finger, MYM-type 1	9606
95	0	1.55	4.01234552264214	IPI:IPI00793951.1	Gene_Symbol=PDE2A 37 kDa protein	9606
95	0	1.52	3.02267000079155	IPI:IPI00844000.1	Gene_Symbol=KIAA0776 Uncharacterized protein KIAA0776	9606
95	0	1.52	3.88739928603172	IPI:IPI00025094.3	Gene_Symbol=MYH16 CDNA: FLJ22037 fis, clone HEP08868 (Fragment)	9606
95	0	1.52	3.4591194242239	IPI:IPI00827656.1	Gene_Symbol=MGC16169 Isoform 4 of TBC domain-containing protein kinase-like protein	9606
95	0	1.52	2.57611237466335	IPI:IPI00791217.2	Gene_Symbol=MGC16169 Isoform 2 of TBC domain-containing protein kinase-like protein	9606
95	0	1.52	17.8082197904587	IPI:IPI00787366.1	Gene_Symbol=LOC642727 similar to ATP synthase alpha chain, mitochondrial precursor	9606
95	0	1.52	1.48911802098155	IPI:IPI00293086.2	Gene_Symbol=ZHX1 Zinc fingers and homeoboxes protein 1	9606
95	0	1.52	2.46360581368208	IPI:IPI00291665.5	Gene_Symbol=MGC16169 Isoform 1 of TBC domain-containing protein kinase-like protein	9606
95	0	1.52	2.65060234814882	IPI:IPI00062810.7	Gene_Symbol=MGC16169 Isoform 3 of TBC domain-containing protein kinase-like protein	9606
95	0	1.52	1.24069480225444	IPI:IPI00877962.1	Gene_Symbol=STEAP2 46 kDa protein	9606
95	0	1.52	1.02040814235806	IPI:IPI00847362.1	Gene_Symbol=STEAP2 six transmembrane epithelial antigen of the prostate 2 isoform a	9606
95	0	1.52	1.10132154077291	IPI:IPI00657800.1	Gene_Symbol=STEAP2 six transmembrane epithelial antigen of the prostate 2 isoform b	9606
95	0	1.52	1.19331739842892	IPI:IPI00434815.2	Gene_Symbol=STEAP2 Six transmembrane prostate protein v2	9606
95	0	1.52	5.95238097012043	IPI:IPI00432198.1	Gene_Symbol=- ALLW1950	9606
95	0	1.52	1.7985612154007	IPI:IPI00385520.1	Gene_Symbol=CRISP2 Testis-specific protein TPX1 c isoform	9606
95	0	1.52	1.02040814235806	IPI:IPI00168894.2	Gene_Symbol=STEAP2 Metalloreductase STEAP2	9606
95	0	1.52	2.05761324614286	IPI:IPI00029218.1	Gene_Symbol=CRISP2 Cysteine-rich secretory protein 2 precursor	9606
96	1.82	1.82	2.60047279298306	IPI:IPI00329775.7	Gene_Symbol=CPB2 Isoform 1 of Carboxypeptidase B2 precursor	9606	0.597545087337494	0.442153751850128	232.741897583008	0.787104308605194	0.590880692005157	58.1439666748047	0.779988884925842	0.505578100681305	24.8522491455078
96	0	1.82	3.05555555969477	IPI:IPI00293057.5	Gene_Symbol=CPB2 Isoform 2 of Carboxypeptidase B2 precursor	9606
97	1.7	2.06	14.7619053721428	IPI:IPI00871596.1	Gene_Symbol=AZGP1 Uncharacterized protein AZGP1 (Fragment)	9606	2.43278527259827			4.37833786010742			2.52487397193909
97	0	2.06	8.05369094014168	IPI:IPI00166729.4	Gene_Symbol=AZGP1 alpha-2-glycoprotein 1, zinc	9606
97	0	1.7	5.02512566745281	IPI:IPI00871622.1	Gene_Symbol=- Uncharacterized protein ENSP00000381161	9606
98	1.7	1.7	4.77064214646816	IPI:IPI00738433.1	Gene_Symbol=CPN2 similar to Carboxypeptidase N subunit 2 precursor	9606	1.21040034294128			1.31396877765656			0.958998024463654
98	0	1.7	3.30275222659111	IPI:IPI00479116.1	Gene_Symbol=CPN2 Carboxypeptidase N subunit 2 precursor	9606
99	1.32	3.6	2.83260550349951	IPI:IPI00759754.1	Gene_Symbol=TTN Isoform 1 of Titin	9606	2.20430088043213	0.364313662052155	8.54817771911621	4.55204916000366	0.239386722445488	21.0368804931641	3.38896632194519	0.276805698871613	14.7790231704712
99	0	3.6	2.82241683453321	IPI:IPI00759542.1	Gene_Symbol=TTN Isoform 8 of Titin	9606
99	0	3.6	2.84021254628897	IPI:IPI00023283.3	Gene_Symbol=TTN Isoform 2 of Titin	9606
99	0	3.6	2.88424137979746	IPI:IPI00749039.2	Gene_Symbol=TTN titin isoform N2-A	9606
99	0	3.6	2.8826417401433	IPI:IPI00179357.2	Gene_Symbol=TTN Isoform 7 of Titin	9606
99	0	3.6	2.8614142909646	IPI:IPI00759637.1	Gene_Symbol=TTN Isoform 4 of Titin	9606
100	1.3	23.07	41.737288236618	IPI:IPI00645363.2	Gene_Symbol=IGHG1 Putative uncharacterized protein DKFZp686P15220	9606	0.276814848184586			0			0
101	1.29	31.26	38.3966237306595	IPI:IPI00742696.2	Gene_Symbol=GC vitamin D-binding protein precursor	9606	1.30084300041199	0.113339953124523	1.82453882694244	2.06758332252502	0.0410344041883945	1.81433892250061	1.78703796863556	0.0378735847771168	1.55172049999237
102	1.28	1.7	7.36111104488373	IPI:IPI00873445.1	Gene_Symbol=PROS1 80 kDa protein	9606	0.606013715267181	0.132322698831558	2.39438033103943	0.936114847660065	0.839187324047089	3.43092393875122	0.820308446884155	0.415519505739212	2.308669090271
103	1.22	1.81	5.97014911472797	IPI:IPI00152167.3	Gene_Symbol=PROX1 Homeobox prospero-like protein PROX1	9606
104	1.22	1.22	4.64715994894505	IPI:IPI00216780.3	Gene_Symbol=CILP2 Cartilage intermediate layer protein 2 precursor	9606
105	1.16	1.8	5.07099404931068	IPI:IPI00873681.2	Gene_Symbol=AKT3 57 kDa protein	9606	1.01892709732056	0.966912150382996	97.4830474853516	0.623898923397064	0.191353663802147	6.41115856170654	0.678940653800964	0.499003112316132	134.915893554688
105	0	1.8	4.93096634745598	IPI:IPI00872713.1	Gene_Symbol=AKT3 59 kDa protein	9606
106	1.15	1.19	3.14318984746933	IPI:IPI00760962.1	Gene_Symbol=KANK2 Isoform 2 of Ankyrin repeat domain-containing protein 25	9606	0.784869313240051			1.03246259689331			0.759156405925751
106	0	1.19	3.21046374738216	IPI:IPI00760928.1	Gene_Symbol=KANK2 Isoform 3 of Ankyrin repeat domain-containing protein 25	9606
106	0	1.19	3.17273810505867	IPI:IPI00470559.2	Gene_Symbol=KANK2 Isoform 1 of Ankyrin repeat domain-containing protein 25	9606
107	1.13	2.43	1.45725384354591	IPI:IPI00853158.2	Gene_Symbol=PRUNE2 prune homolog 2 isoform 1	9606	1.13383829593658	0.724686443805695	31.7367382049561	1.17178511619568	0.555445790290833	11.0194406509399	1.23786163330078	0.441544055938721	9.52633666992188
108	1.1	1.59	6.29067271947861	IPI:IPI00296176.2	Gene_Symbol=F9 Coagulation factor IX precursor	9606	0.830142736434937			0.771301090717316			0.903523683547974
109	1.1	1.1	5.76923079788685	IPI:IPI00011072.1	Gene_Symbol=CACNG6 Voltage-dependent calcium channel gamma-6 subunit	9606
110	0.99	2.57	3.51541377604008	IPI:IPI00024802.1	Gene_Symbol=BTAF1 TATA-binding protein-associated factor 172	9606
111	0.88	1.01	13.609467446804	IPI:IPI00020986.2	Gene_Symbol=LUM Lumican precursor	9606	0.742517828941345	0.251433134078979	2.23079895973206	0.729142606258392	0.060219444334507	1.41842401027679	0.819627225399017	0.0471948906779289	1.21267747879028
112	0.85	0.89	4.30107526481152	IPI:IPI00787455.1	Gene_Symbol=NFATC2IP similar to nuclear factor of activated T-cells, cytoplasmic, calcineurin-dependent 2 interacting protein	9606
112	0	0.89	3.81861589848995	IPI:IPI00171475.2	Gene_Symbol=NFATC2IP Isoform 1 of NFATC2-interacting protein	9606
113	0.84	0.84	2.49376557767391	IPI:IPI00298362.3	Gene_Symbol=TNFRSF11B Tumor necrosis factor receptor superfamily member 11B precursor	9606	1.10274696350098			1.07374405860901			0.983325719833374
114	0.82	0.97	5.29711358249187	IPI:IPI00021812.2	Gene_Symbol=AHNAK Neuroblast differentiation-associated protein AHNAK	9606	2.07028460502625			1.93370366096497			1.39304602146149
115	0.82	0.85	2.36294902861118	IPI:IPI00788200.1	Gene_Symbol=MYO7B similar to myosin VIIb	9606
115	0	0.85	2.36294902861118	IPI:IPI00738806.2	Gene_Symbol=MYO7B myosin VIIB	9606
116	0.8	0.8	3.0129125341773	IPI:IPI00007128.1	Gene_Symbol=PRKCG Protein kinase C gamma type	9606	1.0826301574707			1.06365931034088			1.14760231971741
117	0.77	0.95	8.1761009991169	IPI:IPI00383052.1	Gene_Symbol=ATP13A1 FLJ00232 protein (Fragment)	9606
118	0.76	0.76	2.50231698155403	IPI:IPI00465008.5	Gene_Symbol=KIAA0240 Uncharacterized protein KIAA0240	9606	1.41622066497803			0.856285452842712			1.15365040302277
119	0.75	1.15	5.09821549057961	IPI:IPI00303335.1	Gene_Symbol=NEB Nebulin	9606	1.34606635570526			1.45681941509247			1.28769016265869
120	0.72	0.72	16.666667163372	IPI:IPI00883654.1	Gene_Symbol=MLLT4 CDNA FLJ34371 fis, clone FEBRA2017200	9606	0.823041498661041	0.300836265087128	3.54275918006897	2.40284252166748	0.190152108669281	30.8655052185059	2.59074902534485	0.196836337447166	47.6412582397461
120	0	0.72	15.748031437397	IPI:IPI00644048.1	Gene_Symbol=C6orf124;LOC729439 hypothetical protein LOC653483	9606
121	0.71	2.07	2.68212296068668	IPI:IPI00749005.2	Gene_Symbol=SYNE1 1011 kDa protein	9606	1.44807124137878			1.17109251022339			1.06203961372375
121	0	2.07	2.68273279070854	IPI:IPI00386444.2	Gene_Symbol=SYNE1 Isoform 1 of Nesprin-1	9606
121	0	2.07	2.69745122641325	IPI:IPI00247295.3	Gene_Symbol=SYNE1 Isoform 4 of Nesprin-1	9606
122	0.71	0.75	2.01816353946924	IPI:IPI00100798.2	Gene_Symbol=CASP8AP2 CASP8-associated protein 2	9606	1.9697208404541			1.13006508350372			1.33170342445374
123	0.71	0.71	7.57575780153275	IPI:IPI00218017.2	Gene_Symbol=TNFSF12-TNFSF13;TNFSF13;TNFSF12 TNFSF12-TNFSF13 protein	9606	0.495679408311844			0.323565393686295			0.333486139774323
124	0.7	0.7	3.29457372426987	IPI:IPI00031661.1	Gene_Symbol=NOC4L Nucleolar complex protein 4 homolog	9606	0.813710033893585	0.520082533359528	16.2819404602051	1.20324218273163	0.570227086544037	18.849739074707	0.971844077110291	0.904883563518524	11.1415853500366
125	0.7	0.7	3.88639755547047	IPI:IPI00019242.1	Gene_Symbol=MMP15 Matrix metalloproteinase-15 precursor	9606
