# Supplementary material for: PGCA: An algorithm to link protein groups created from MS/MS data
Source: PLoS One. 2017 May 31;12(5):e0177569. doi: 10.1371/journal.pone.0177569 (PMC5451011; doi:10.1371/journal.pone.0177569)
Supplement: S3 File — 65 iTRAQ experiments used to process samples from the BiT Heart Cohort. (ZIP) [file pone.0177569.s006.zip › S5DataBiT/BET3027_v339_ProteinSummary.txt]

N	Unused	Total	%Cov	Accession	Name	Species	115:114	PVal 115:114	EF 115:114	116:114	PVal 116:114	EF 116:114	117:114	PVal 117:114	EF 117:114	Biological Processes	Molecular Function	PANTHER ID
1	129.53	129.53	49.1972476243973	IPI:IPI00643525.1	Gene_Symbol=C4A Complement component 4A	9606
2	112.48	112.53	44.7082757949829	IPI:IPI00478003.1	Gene_Symbol=A2M Alpha-2-macroglobulin precursor	9606	0.972720980644226	0.339787930250168	1.05823159217834	1.04940605163574	0.256394505500793	1.0864851474762	1.03835320472717	0.30950853228569	1.07500910758972
3	76.44	76.44	45.6120103597641	IPI:IPI00021885.1	Gene_Symbol=FGA Isoform 1 of Fibrinogen alpha chain precursor	9606	1.92183208465576	2.89681745463181E-32	1.08553040027618	1.57208752632141	3.0943479403827E-15	1.10495519638062	1.68343508243561	3.83554804701281E-21	1.09532606601715
3	0	76.25	59.3167722225189	IPI:IPI00029717.1	Gene_Symbol=FGA Isoform 2 of Fibrinogen alpha chain precursor	9606
4	64.45	64.47	40.0938957929611	IPI:IPI00017601.1	Gene_Symbol=CP Ceruloplasmin precursor	9606	1.13041377067566	0.0133956000208855	1.10135269165039	1.10008478164673	0.0985905528068542	1.12022602558136	1	1	1.11493062973022
5	62.57	62.57	64.9694502353668	IPI:IPI00298497.3	Gene_Symbol=FGB Fibrinogen beta chain precursor	9606	1.91919696331024	2.11541137213246E-39	1.06035709381104	1.52465081214905	5.07463283227387E-15	1.09434068202972	1.66156017780304	6.83721082011048E-23	1.08060526847839
6	51.9	51.97	22.2553700208664	IPI:IPI00032291.2	Gene_Symbol=C5 Complement C5 precursor	9606	1.5027015209198	1.66182709954166E-11	1.10106527805328	1.43868434429169	1.56050283806053E-09	1.10567581653595	1.27117693424225	6.29379428573884E-06	1.10072898864746
7	51.01	51.01	20.6526234745979	IPI:IPI00845263.1	Gene_Symbol=FN1 fibronectin 1 isoform 2 preproprotein	9606	1.39794254302979	9.08463148457939E-12	1.07792496681213	1.46467924118042	9.45422126003015E-12	1.08936750888824	1.30743527412415	1.10329381186602E-08	1.08113050460815
7	0	51.01	21.4592278003693	IPI:IPI00414283.5	Gene_Symbol=FN1 fibronectin 1 isoform 4 preproprotein	9606
7	0	49.01	21.4380234479904	IPI:IPI00867588.1	Gene_Symbol=FN1 Isoform 13 of Fibronectin precursor	9606
7	0	49.01	19.6205079555511	IPI:IPI00855785.1	Gene_Symbol=FN1 Isoform 15 of Fibronectin precursor	9606
7	0	49.01	21.4569538831711	IPI:IPI00855777.1	Gene_Symbol=FN1 Isoform 14 of Fibronectin precursor	9606
7	0	49.01	22.3345592617989	IPI:IPI00479723.3	Gene_Symbol=FN1 Isoform 10 of Fibronectin precursor	9606
7	0	49.01	21.1672469973564	IPI:IPI00339228.1	Gene_Symbol=FN1 Isoform 8 of Fibronectin precursor	9606
7	0	49.01	19.8691740632057	IPI:IPI00339227.4	Gene_Symbol=FN1 Isoform 7 of Fibronectin precursor	9606
7	0	49.01	20.6369429826736	IPI:IPI00339223.1	Gene_Symbol=FN1 Isoform 3 of Fibronectin precursor	9606
7	0	49.01	20.368817448616	IPI:IPI00022418.1	Gene_Symbol=FN1 Isoform 1 of Fibronectin precursor	9606
8	50.8	50.8	36.3874346017838	IPI:IPI00639937.1	Gene_Symbol=CFB B-factor, properdin	9606	1.16948628425598	0.0015188812976703	1.09860002994537	1.12460386753082	0.04909847676754	1.12404847145081	1.12099289894104	0.0310308765619993	1.10893797874451
8	0	50.8	36.3874346017838	IPI:IPI00019591.1	Gene_Symbol=CFB Isoform 1 of Complement factor B precursor (Fragment)	9606
9	50.62	50.62	59.5238089561462	IPI:IPI00022488.1	Gene_Symbol=HPX Hemopexin precursor	9606	0.905716061592102	0.0155328558757901	1.08222687244415	1.04372227191925	0.448747396469116	1.1166707277298	1.02035391330719	0.703645408153534	1.10911738872528
10	50.52	50.52	58.0808103084564	IPI:IPI00304273.2	Gene_Symbol=APOA4 Apolipoprotein A-IV precursor	9606	0.903165340423584	0.00353989657014608	1.06943643093109	1.26687979698181	7.22426364063722E-07	1.08940696716309	1.92381966114044	5.96988405372703E-21	1.09678971767426
11	50.41	51.03	48.9971339702606	IPI:IPI00798430.1	Gene_Symbol=TF Transferrin variant (Fragment)	9606	0.631609499454498	9.5786526799202E-07	1.18365466594696	0.487226396799088	1.6377637024334E-09	1.22494316101074	0.676431179046631	3.53411593323472E-08	1.13196432590485
11	0	51.03	48.9971339702606	IPI:IPI00022463.1	Gene_Symbol=TF Serotransferrin precursor	9606
12	50.12	50.12	33.7936639785767	IPI:IPI00029739.5	Gene_Symbol=CFH Isoform 1 of Complement factor H precursor	9606	1.19522523880005	2.53582784353057E-05	1.07969427108765	1.12865328788757	0.00988955609500408	1.09474563598633	1.1297105550766	0.0123971858993173	1.09890902042389
13	49.55	49.57	52.8571426868439	IPI:IPI00641737.1	Gene_Symbol=HP Haptoglobin precursor	9606	1.53611278533936	7.19711653008913E-18	1.08661293983459	0.964233636856079	0.392829716205597	1.08680951595306	1.24681556224823	1.02378828614746E-06	1.08762037754059
14	48.91	49.53	41.3978487253189	IPI:IPI00294193.4	Gene_Symbol=ITIH4 Isoform 1 of Inter-alpha-trypsin inhibitor heavy chain H4 precursor	9606	1.34019839763641	0.000501361617352813	1.16151511669159	1.31027698516846	0.00218574609607458	1.17602157592773	1.27323222160339	0.00591289298608899	1.17913496494293
15	45.05	45.19	53.7078678607941	IPI:IPI00877792.1	Gene_Symbol=FGG 50 kDa protein	9606	1.80717670917511	7.45590877352036E-21	1.10015392303467	1.52840435504913	8.73631833542277E-09	1.14170742034912	1.67133557796478	2.31243707992865E-13	1.12545490264893
15	0	45.19	51.8438160419464	IPI:IPI00877703.1	Gene_Symbol=FGG 52 kDa protein	9606
15	0	45.19	54.6910762786865	IPI:IPI00219713.1	Gene_Symbol=FGG Isoform Gamma-A of Fibrinogen gamma chain precursor	9606
15	0	45.19	52.7593791484833	IPI:IPI00021891.5	Gene_Symbol=FGG Isoform Gamma-B of Fibrinogen gamma chain precursor	9606
16	44.54	44.55	33.2620322704315	IPI:IPI00645038.1	Gene_Symbol=ITIH2 Inter-alpha (Globulin) inhibitor H2	9606	0.972828328609467	0.367934912443161	1.06253564357758	1.24270486831665	5.55192036699736E-06	1.09182524681091	1.14948666095734	0.00055555539438501	1.07969808578491
16	0	44.55	32.8752636909485	IPI:IPI00305461.2	Gene_Symbol=ITIH2 Inter-alpha-trypsin inhibitor heavy chain H2 precursor	9606
17	38.97	38.98	36.6430252790451	IPI:IPI00847635.1	Gene_Symbol=SERPINA3 Isoform 1 of Alpha-1-antichymotrypsin precursor	9606	1.89040231704712	1.18080007577293E-11	1.16259765625	1.38498485088348	0.000226671487325802	1.17995977401733	1.14945566654205	0.0621720515191555	1.15786671638489
17	0	38.98	34.5982134342194	IPI:IPI00550991.3	Gene_Symbol=SERPINA3 Alpha-1-antichymotrypsin precursor	9606
18	38.64	38.75	51.2880563735962	IPI:IPI00797833.3	Gene_Symbol=KNG1 Kininogen 1	9606	1.10055768489838	0.0659710466861725	1.10783052444458	0.989008486270905	0.875890135765076	1.15193796157837	1.03651452064514	0.566581726074219	1.13302147388458
18	0	38.75	51.2880563735962	IPI:IPI00215894.1	Gene_Symbol=KNG1 Isoform LMW of Kininogen-1 precursor	9606
19	38.13	38.3	43.0379748344421	IPI:IPI00742696.2	Gene_Symbol=GC vitamin D-binding protein precursor	9606	0.662429630756378			0.813428223133087			0.766184508800507
20	35.15	35.15	40.8293455839157	IPI:IPI00022434.4	Gene_Symbol=ALB Uncharacterized protein ALB	9606	0.26970100402832	1.92613201110811E-22	1.14454388618469	0.113663271069527	7.77156228871449E-22	1.25641226768494	0.130178317427635	7.05541169892536E-26	1.18574750423431
20	0	35.15	40.5582934617996	IPI:IPI00745872.2	Gene_Symbol=ALB Isoform 1 of Serum albumin precursor	9606
21	34.57	34.57	33.2258075475693	IPI:IPI00884180.1	Gene_Symbol=IGHM IGHM protein	9606	0.829237759113312	0.000850982673000544	1.11049795150757	0.498396396636963	4.20658415056525E-15	1.1203681230545	0.612909197807312	2.48701580163324E-11	1.11350810527802
22	33.03	33.23	41.0752683877945	IPI:IPI00032179.2	Gene_Symbol=SERPINC1 Antithrombin III variant	9606	1.11055302619934	0.116520263254642	1.1418993473053	1.12172961235046	0.198681443929672	1.19588601589203	1.10553514957428	0.233041763305664	1.18383741378784
23	30.32	30.53	25.4665195941925	IPI:IPI00292530.1	Gene_Symbol=ITIH1 Inter-alpha-trypsin inhibitor heavy chain H1 precursor	9606	0.871049761772156	0.0109438104555011	1.10997986793518	0.995476901531219	0.948231101036072	1.15099632740021	1.01367235183716	0.82277375459671	1.12971639633179
24	28.61	28.61	37.1382623910904	IPI:IPI00019568.1	Gene_Symbol=F2 Prothrombin precursor (Fragment)	9606	0.950309753417969	0.203571021556854	1.08316540718079	0.977073907852173	0.655248403549194	1.11029446125031	0.873042821884155	0.00891881994903088	1.10455226898193
25	26.84	26.84	33.5999995470047	IPI:IPI00291866.5	Gene_Symbol=SERPING1 Plasma protease C1 inhibitor precursor	9606	1.454434633255	3.33404091179546E-06	1.14483988285065	1.01485407352448	0.857460558414459	1.18067312240601	1.08716893196106	0.267426490783691	1.16296541690826
25	0	24.84	28.7292808294296	IPI:IPI00879931.1	Gene_Symbol=SERPING1 cDNA FLJ78023, highly similar to Homo sapiens serine (or cysteine) proteinase inhibitor, clade G (C1inhibitor), member 1, (angioedema, hereditary) (SERPING1), mRNA	9606
26	25.87	25.87	19.7242841124535	IPI:IPI00009920.2	Gene_Symbol=C6 Complement component 6 precursor	9606	1.04101228713989	0.550478279590607	1.14737570285797	1.01633310317993	0.841661393642426	1.18083655834198	0.950278759002686	0.390666961669922	1.12838876247406
27	25.5	25.5	38.5858595371246	IPI:IPI00745089.2	Gene_Symbol=A1BG alpha 1B-glycoprotein precursor	9606	1.25694048404694	7.50124158344079E-08	1.06896328926086	1.23057472705841	4.16911734646419E-06	1.07892596721649	1.15500116348267	0.00199273019097745	1.09097123146057
27	0	25.5	38.5858595371246	IPI:IPI00022895.7	Gene_Symbol=A1BG Alpha-1B-glycoprotein precursor	9606
28	25.17	25.17	33.0661326646805	IPI:IPI00879573.1	Gene_Symbol=SERPIND1 Heparin cofactor 2 precursor	9606	0.946684598922729	0.150639265775681	1.07909154891968	0.874312341213226	0.0058568031527102	1.09619283676147	0.857934355735779	0.000432047294452786	1.08098769187927
28	0	25.17	31.3092976808548	IPI:IPI00292950.4	Gene_Symbol=SERPIND1 Serpin peptidase inhibitor, clade D (Heparin cofactor), member 1	9606
29	24.73	24.73	39.6917134523392	IPI:IPI00784894.1	Gene_Symbol=- Putative uncharacterized protein	9606	0.685765266418457	0.245518133044243	2.04874181747437	0.348574072122574	0.0200422313064337	2.27287077903748	0.42995673418045	0.017675070092082	1.89151287078857
29	0	22.73	37.2586876153946	IPI:IPI00418153.1	Gene_Symbol=IGHM Putative uncharacterized protein DKFZp686I15212	9606
30	23.68	23.77	30.5509179830551	IPI:IPI00019943.1	Gene_Symbol=AFM Afamin precursor	9606	0.780843675136566	0.000226422926061787	1.12725389003754	0.934332430362701	0.308795154094696	1.14361667633057	1.01481127738953	0.774296760559082	1.10959422588348
31	23.33	23.7	28.6225408315659	IPI:IPI00022395.1	Gene_Symbol=C9 Complement component C9 precursor	9606	1.38071000576019	6.18429885435035E-06	1.1264181137085	1.45893526077271	0.000101935540442355	1.18650019168854	1.28553259372711	0.00101618352346122	1.15055894851685
32	22.91	22.91	26.4705896377563	IPI:IPI00026314.1	Gene_Symbol=GSN Isoform 1 of Gelsolin precursor	9606	0.836306750774384	0.0153800891712308	1.15277576446533	1.01135551929474	0.857198238372803	1.13535928726196	0.933882534503937	0.287259966135025	1.13755106925964
32	0	22.11	24.3502050638199	IPI:IPI00646773.2	Gene_Symbol=GSN Isoform 2 of Gelsolin precursor	9606
33	22.62	22.62	29.4277936220169	IPI:IPI00022431.1	Gene_Symbol=AHSG Alpha-2-HS-glycoprotein precursor	9606	0.579933285713196	5.86770543264947E-09	1.15704250335693	0.800867915153503	0.00793216191232204	1.17372262477875	0.95118910074234	0.521622240543365	1.16977739334106
34	22.32	22.32	35.6790125370026	IPI:IPI00019580.1	Gene_Symbol=PLG Plasminogen precursor	9606	0.777252495288849	0.000313700176775455	1.13338470458984	0.950662136077881	0.406213819980621	1.13093900680542	0.862953662872314	0.013683526776731	1.12150347232819
35	21.19	21.19	39.4202888011932	IPI:IPI00298828.3	Gene_Symbol=APOH Beta-2-glycoprotein 1 precursor	9606	0.893936812877655	0.100542217493057	1.14477527141571	1.04075074195862	0.622218787670136	1.17843580245972	1.0783793926239	0.322357267141342	1.1657931804657
36	20.81	20.81	32.2175741195679	IPI:IPI00298971.1	Gene_Symbol=VTN Vitronectin precursor	9606	0.989051282405853	0.852736592292786	1.12642133235931	1.13179242610931	0.0798665434122086	1.14940416812897	1.06965363025665	0.243693694472313	1.12186598777771
37	19.39	19.39	26.0972708463669	IPI:IPI00296608.6	Gene_Symbol=C7 Complement component C7 precursor	9606	1.60956037044525	5.0113503675675E-05	1.2053245306015	1.6413232088089	0.000374856463167816	1.26686787605286	1.45139706134796	0.000288172974251211	1.18890070915222
38	18.19	19.64	15.6884878873825	IPI:IPI00876950.1	Gene_Symbol=ITIH3 Isoform 2 of Inter-alpha-trypsin inhibitor heavy chain H3 precursor	9606	1.43369483947754	0.0177470855414867	1.33218276500702	1.33233213424683	0.0596651509404182	1.35040175914764	1.28859615325928	0.0939145162701607	1.35397911071777
38	0	19.64	20.7462683320045	IPI:IPI00873416.1	Gene_Symbol=ITIH3 Uncharacterized protein ITIH3	9606
38	0	19.64	15.6179770827293	IPI:IPI00028413.8	Gene_Symbol=ITIH3 Isoform 1 of Inter-alpha-trypsin inhibitor heavy chain H3 precursor	9606
39	17.17	17.17	41.2556052207947	IPI:IPI00022391.1	Gene_Symbol=APCS Serum amyloid P-component precursor	9606	1.00650155544281	0.938709318637848	1.19014346599579	1.03126895427704	0.786036312580109	1.26372098922729	1.08851861953735	0.37458598613739	1.21559321880341
40	16.01	16.01	22.3140493035316	IPI:IPI00020996.3	Gene_Symbol=IGFALS Insulin-like growth factor-binding protein complex acid labile chain precursor	9606	0.778847277164459	0.000564052374102175	1.11485457420349	0.976069092750549	0.607367694377899	1.10840153694153	0.973567068576813	0.504126846790314	1.09099328517914
41	15.06	15.06	27.2727280855179	IPI:IPI00006114.4	Gene_Symbol=SERPINF1 Pigment epithelium-derived factor precursor	9606	0.948272287845612	0.417007654905319	1.14593613147736	1.1352676153183	0.0941947847604752	1.16365945339203	1.1696445941925	0.0164362918585539	1.13128471374512
42	14.73	14.73	24.8987853527069	IPI:IPI00386879.1	Gene_Symbol=IGHV3OR16-13;IGHA1 CDNA FLJ14473 fis, clone MAMMA1001080, highly similar to Homo sapiens SNC73 protein (SNC73) mRNA	9606	0.883257687091827			0.465585231781006			0.638972938060761
42	0.02	12.75	21.1462453007698	IPI:IPI00423460.3	Gene_Symbol=IGHV3OR16-13;IGHA1 Putative uncharacterized protein DKFZp686G21220 (Fragment)	9606
42	0	14.37	26.9776880741119	IPI:IPI00430842.3	Gene_Symbol=IGHV3OR16-13;IGHA1 IGHA1 protein	9606
42	0	12.86	24.9492898583412	IPI:IPI00449920.1	Gene_Symbol=IGHV3OR16-13;IGHA1 CDNA FLJ90170 fis, clone MAMMA1000370, highly similar to Ig alpha-1 chain C region	9606
42	0	12.73	22.7272734045982	IPI:IPI00426060.3	Gene_Symbol=IGHV3OR16-13;IGHA1 Putative uncharacterized protein DKFZp686J11235 (Fragment)	9606
42	0	12.73	20.1612904667854	IPI:IPI00744561.1	Gene_Symbol=IGHV3OR16-13;IGHA1 IGHA1 protein	9606
42	0	12.73	20.2839761972427	IPI:IPI00719233.1	Gene_Symbol=IGHV3OR16-13;IGHA1 IGHA1 protein	9606
43	14.66	14.68	30.7216495275497	IPI:IPI00032220.3	Gene_Symbol=AGT Angiotensinogen precursor	9606	0.607326924800873	0.000161552234203555	1.22855722904205	0.677478313446045	0.000371261790860444	1.19317090511322	0.57180643081665	2.25213369731136E-07	1.13099539279938
44	14.2	14.23	56.2814056873322	IPI:IPI00844536.2	Gene_Symbol=RBP4 Uncharacterized protein RBP4	9606	0.82869416475296	0.0580633468925953	1.21567738056183	0.788808584213257	0.021269429475069	1.21620404720306	0.915988624095917	0.455492824316025	1.27940928936005
44	0	14.23	56.2814056873322	IPI:IPI00480192.1	Gene_Symbol=RBP4 Retinol binding protein 4, plasma	9606
44	0	14.23	50.7462680339813	IPI:IPI00022420.3	Gene_Symbol=RBP4 Plasma retinol-binding protein precursor	9606
45	13.82	13.82	26.476189494133	IPI:IPI00022371.1	Gene_Symbol=HRG Histidine-rich glycoprotein precursor	9606	1.24046850204468	0.00415687309578061	1.13650286197662	1.61324560642242	0.000125209524412639	1.18414318561554	1.34985041618347	0.00385426613502204	1.19226551055908
46	13.76	15.68	23.8031908869743	IPI:IPI00303963.1	Gene_Symbol=C2 Complement C2 precursor (Fragment)	9606	0.959509313106537	0.642005026340485	1.20513498783112	0.928957641124725	0.455781638622284	1.2288384437561	0.876677632331848	0.154597967863083	1.20636296272278
47	13.62	13.62	49.8127341270447	IPI:IPI00021841.1	Gene_Symbol=APOA1 Apolipoprotein A-I precursor	9606	0.486427932977676	3.20149797516933E-06	1.22274446487427	0.384009808301926	1.77043190774384E-07	1.2292982339859	0.490962862968445	5.66712856198137E-07	1.18509292602539
48	12.83	12.83	20.0581401586533	IPI:IPI00017696.1	Gene_Symbol=C1S Complement C1s subcomponent precursor	9606	1.04340410232544	0.36781457066536	1.10119438171387	1.06300711631775	0.332673221826553	1.13728833198547	0.98287433385849	0.772134721279144	1.13097488880157
48	0	12.82	17.7419349551201	IPI:IPI00749179.2	Gene_Symbol=C1S Uncharacterized protein C1S	9606
49	12.43	12.55	25.3900706768036	IPI:IPI00296165.5	Gene_Symbol=C1R;C17orf13;ACYP1 Complement C1r subcomponent precursor	9606	1.06919252872467	0.181832164525986	1.10754311084747	1.12857639789581	0.106214560568333	1.16213822364807	0.998888909816742	0.988235771656036	1.17221808433533
50	12.13	12.13	54.4680833816528	IPI:IPI00784985.1	Gene_Symbol=IGK@ IGK@ protein	9606	0.754343271255493	2.79960586340167E-05	1.09494948387146	0.305018216371536	2.19159232983657E-08	1.18295300006866	0.34819969534874	9.38906126179972E-08	1.20866179466248
50	0.04	11.56	48.3050853013992	IPI:IPI00784865.1	Gene_Symbol=IGK@ IGK@ protein	9606
51	12.12	12.12	25.3588527441025	IPI:IPI00553177.1	Gene_Symbol=SERPINA1 Isoform 1 of Alpha-1-antitrypsin precursor	9606	2.01623845100403	9.05551223695511E-06	1.24077844619751	0.715228378772736	0.0172809418290854	1.3040429353714	0.679948329925537	0.00664619356393814	1.29484713077545
52	11.76	11.79	30.5498987436295	IPI:IPI00879231.1	Gene_Symbol=SERPINF2 Alpha-2-antiplasmin precursor	9606	0.86094743013382	0.0221116486936808	1.1340000629425	1.0303897857666	0.726369023323059	1.19293296337128	1.0262051820755	0.727865636348724	1.16568565368652
52	0	11.79	30.303031206131	IPI:IPI00029863.4	Gene_Symbol=SERPINF2 SERPINF2 protein	9606
53	11.74	11.98	23.4375	IPI:IPI00795633.1	Gene_Symbol=CLU CLU	9606	1.16928231716156	0.0111455954611301	1.12289178371429	1.01895296573639	0.763810157775879	1.13853549957275	1.14502394199371	0.0215774048119783	1.1195672750473
53	0	11.98	20.9580838680267	IPI:IPI00400826.1	Gene_Symbol=CLU clusterin isoform 1	9606
53	0	11.98	23.385301232338	IPI:IPI00291262.3	Gene_Symbol=CLU Clusterin precursor	9606
53	0	11.19	21.2446346879005	IPI:IPI00793848.1	Gene_Symbol=CLU 54 kDa protein	9606
54	11.67	11.73	22.8130355477333	IPI:IPI00872555.2	Gene_Symbol=CFI cDNA FLJ76262, highly similar to Homo sapiens I factor (complement) (IF), mRNA	9606	0.862859308719635	0.121201477944851	1.21019625663757	0.854868531227112	0.101900286972523	1.21087908744812	0.921450674533844	0.461990296840668	1.25778865814209
54	0	11.73	22.8130355477333	IPI:IPI00291867.3	Gene_Symbol=CFI Complement factor I precursor	9606
54	0	10.58	29.6296298503876	IPI:IPI00795153.2	Gene_Symbol=CFI 43 kDa protein	9606
54	0	10.58	29.7082215547562	IPI:IPI00794070.1	Gene_Symbol=CFI CFI protein	9606
55	11.63	11.63	18.321917951107	IPI:IPI00011252.1	Gene_Symbol=C8A Complement component C8 alpha chain precursor	9606	0.97893089056015	0.77495551109314	1.17065465450287	1.1031368970871	0.338797599077225	1.23800206184387	1.07855880260468	0.366703361272812	1.1908403635025
56	11.36	11.36	13.9837399125099	IPI:IPI00019581.1	Gene_Symbol=F12 Coagulation factor XII precursor	9606	0.608198404312134	0.000671152665745467	1.2691662311554	0.610912621021271	0.00204106024466455	1.31527388095856	0.620741367340088	0.00254695769399405	1.31481766700745
57	9.42	24.31	29.4623643159866	IPI:IPI00784807.1	Gene_Symbol=- Putative uncharacterized protein	9606	0.77494353055954	0.00561213353648782	1.17295026779175	0.358242094516754	0.000414153590099886	1.53312873840332	0.409950464963913	0.00027435107040219	1.41970980167389
57	0	24.29	34.5323741436005	IPI:IPI00399007.5	Gene_Symbol=IGHG2 Putative uncharacterized protein DKFZp686I04196 (Fragment)	9606
57	0	22.3	31.0638308525085	IPI:IPI00784942.1	Gene_Symbol=- Putative uncharacterized protein DKFZp686E23209	9606
58	9.42	9.42	42.5742566585541	IPI:IPI00011261.2	Gene_Symbol=C8G Complement component C8 gamma chain precursor	9606	1.17244398593903	0.0960518792271614	1.21365559101105	1.2689163684845	0.00651408918201923	1.16537296772003	1.14201164245605	0.0363300181925297	1.13003253936768
58	0	7.42	43.2926833629608	IPI:IPI00513935.1	Gene_Symbol=C8G Complement component 8, gamma polypeptide	9606
59	9.12	9.12	41.4529919624329	IPI:IPI00154742.6	Gene_Symbol=IGL@ IGL@ protein	9606	0.891275763511658	0.168152466416359	1.1864823102951	0.382026076316834	2.46743582010822E-07	1.22457587718964	0.498015195131302	4.4537184606952E-08	1.1338906288147
59	0.13	8.21	36.4806860685349	IPI:IPI00550162.2	Gene_Symbol=IGLV3-25 IGLV3-25 protein	9606
59	0	8.07	37.2881352901459	IPI:IPI00658130.1	Gene_Symbol=IGL@ IGL@ protein	9606
59	0	8.07	34.3347638845444	IPI:IPI00829626.1	Gene_Symbol=IGL@ IGL@ protein	9606
59	0	8.07	34.1880351305008	IPI:IPI00784935.1	Gene_Symbol=IGL@ IGL@ protein	9606
59	0	8.06	34.3220353126526	IPI:IPI00744476.6	Gene_Symbol=IGL@ IGL@ protein	9606
59	0	8.06	33.1914901733398	IPI:IPI00827875.1	Gene_Symbol=- Lambda-chain precursor	9606
59	0	8.06	30.9012889862061	IPI:IPI00816555.1	Gene_Symbol=IGLV2-14 IGLV2-14 protein	9606
59	0	8.06	30.6382983922958	IPI:IPI00785196.1	Gene_Symbol=- Putative uncharacterized protein	9606
59	0	8.06	30.7692319154739	IPI:IPI00718819.2	Gene_Symbol=IGLC1;IGLC3;IGLV2-14;IGLC2;IGL@ IGLV2-14 protein	9606
59	0	7.12	41.4529919624329	IPI:IPI00785050.1	Gene_Symbol=- Putative uncharacterized protein	9606
60	8.54	8.54	27.8606951236725	IPI:IPI00022429.3	Gene_Symbol=ORM1 Alpha-1-acid glycoprotein 1 precursor	9606	3.27212953567505	0.00858217570930719	2.07012510299683	1.08845937252045	0.624779462814331	1.51967394351959	1.1856951713562	0.338637411594391	1.51296210289001
61	8.28	8.47	15.925058722496	IPI:IPI00328609.3	Gene_Symbol=SERPINA4 Kallistatin precursor	9606	1.15020000934601	0.182379156351089	1.24732506275177	1.23467874526978	0.14534804224968	1.35165536403656	1.15128612518311	0.387779086828232	1.42718970775604
62	8.08	8.12	18.2741120457649	IPI:IPI00294395.1	Gene_Symbol=C8B Complement component C8 beta chain precursor	9606	0.918789684772491	0.230117589235306	1.16224372386932	1.0754861831665	0.283525824546814	1.15717303752899	0.991251766681671	0.869735240936279	1.12710976600647
63	7.88	7.88	36.7346942424774	IPI:IPI00654755.3	Gene_Symbol=HBB Hemoglobin subunit beta	9606	0.327903717756271	0.000953635841142386	1.62199664115906	0.5439532995224	0.000228053133469075	1.23148465156555	0.850766897201538	0.10177568346262	1.22510874271393
63	0	6.35	22.8571429848671	IPI:IPI00884107.1	Gene_Symbol=HBB Beta-globin gene from a thalassemia patient	9606
63	0	6.35	36.0360354185104	IPI:IPI00796636.9	Gene_Symbol=HBB Mutant beta globin	9606
64	7.3	20.57	33.9768350124359	IPI:IPI00844156.2	Gene_Symbol=SERPINC1 SERPINC1 protein	9606	1.14728188514709	0.123979583382607	1.19993603229523	1.20574271678925	0.0955713018774986	1.25423645973206	1.15843713283539	0.210764423012733	1.27767074108124
65	6.86	8.86	17.8313255310059	IPI:IPI00292946.1	Gene_Symbol=SERPINA7 Thyroxine-binding globulin precursor	9606	0.893052756786346	0.250514358282089	1.24312472343445	0.910790801048279	0.34239262342453	1.24835312366486	0.937312781810761	0.261199593544006	1.13624954223633
66	6.52	6.52	8.92988964915276	IPI:IPI00218460.6	Gene_Symbol=ATRN Isoform 3 of Attractin precursor	9606	1.16688001155853	0.0773727372288704	1.19414436817169	1.10601902008057	0.311271399259567	1.24986672401428	1.13830459117889	0.185238003730774	1.23597478866577
66	0	6.52	7.69769102334976	IPI:IPI00027235.1	Gene_Symbol=ATRN Isoform 1 of Attractin precursor	9606
66	0	6.52	7.07547143101692	IPI:IPI00162735.3	Gene_Symbol=ATRN Isoform 2 of Attractin precursor	9606
67	6.45	6.45	21.5277776122093	IPI:IPI00163207.1	Gene_Symbol=PGLYRP2 Isoform 1 of N-acetylmuramoyl-L-alanine amidase precursor	9606	0.711744427680969	0.110495962202549	1.61940324306488	0.900054514408112	0.47529411315918	1.50933754444122	0.723133325576782	0.132532358169556	1.65320563316345
67	0	6.44	21.4511036872864	IPI:IPI00394992.1	Gene_Symbol=PGLYRP2 Isoform 2 of N-acetylmuramoyl-L-alanine amidase precursor	9606
68	6.42	6.42	16.9444441795349	IPI:IPI00873445.1	Gene_Symbol=PROS1 80 kDa protein	9606	1.1366171836853	0.23084868490696	1.25961005687714	0.832838952541351	0.14830082654953	1.30512177944183	0.897881150245667	0.0641359016299248	1.12302136421204
68	0	6.42	14.6449699997902	IPI:IPI00294004.1	Gene_Symbol=PROS1 Vitamin K-dependent protein S precursor	9606
68	0	4.62	15.229357779026	IPI:IPI00878131.1	Gene_Symbol=PROS1 PS24	9606
69	6.41	6.79	20.7100585103035	IPI:IPI00020986.2	Gene_Symbol=LUM Lumican precursor	9606	0.884385764598846	0.0162887293845415	1.09798765182495	1.00389385223389	0.94295459985733	1.1290510892868	0.921517312526703	0.323377132415771	1.1961395740509
69	0	5.32	23.2673272490501	IPI:IPI00794403.1	Gene_Symbol=LUM 23 kDa protein	9606
70	6.37	6.37	22.7722778916359	IPI:IPI00009028.1	Gene_Symbol=CLEC3B Tetranectin precursor	9606	0.514830052852631	0.00152040517423302	1.26989328861237	0.714703977108002	0.042260579764843	1.37275767326355	0.7017982006073	0.0450403802096844	1.40690672397614
70	0	4.37	24.3750005960464	IPI:IPI00792115.1	Gene_Symbol=CLEC3B Putative uncharacterized protein DKFZp686H17246	9606
71	6.12	6.12	20.4545453190804	IPI:IPI00022426.1	Gene_Symbol=AMBP AMBP protein precursor	9606	1.01558256149292	0.932123959064484	1.4908412694931	1.01410973072052	0.942594766616821	1.5342378616333	1.01184058189392	0.944064438343048	1.44638979434967
72	6.04	6.05	20.149253308773	IPI:IPI00386133.1	Gene_Symbol=- Ig kappa chain V-IV region B17 precursor	9606	0.680245041847229	0.039824765175581	1.40654873847961	0.318358778953552	0.0224370528012514	2.11788940429688	0.409546256065369	0.0219125989824533	1.7827752828598
72	0	4.05	15.0375932455063	IPI:IPI00386132.1	Gene_Symbol=- Ig kappa chain V-IV region JI precursor	9606
73	6	22.9	32.6271176338196	IPI:IPI00876888.1	Gene_Symbol=- cDNA FLJ78387	9606	0.791323602199554	0.290042817592621	1.70452547073364	0.296095252037048	0.00564217660576105	1.86662566661835	0.40048822760582	0.00496609229594469	1.57295942306519
73	0.03	18.92	27.6955604553223	IPI:IPI00784822.1	Gene_Symbol=IGHV4-31 IGHV4-31 protein	9606
73	0	21.02	29.8507452011108	IPI:IPI00448938.1	Gene_Symbol=IGHG1 IGHG1 protein	9606
73	0	20.9	28.571429848671	IPI:IPI00785084.1	Gene_Symbol=IGHV4-31 Immunoglobulin heavy variable 4-31	9606
73	0	20.9	29.6610176563263	IPI:IPI00645363.2	Gene_Symbol=IGHG1 Putative uncharacterized protein DKFZp686P15220	9606
73	0	20.39	28.1449884176254	IPI:IPI00829944.1	Gene_Symbol=IGHG1 IGHG1 protein	9606
73	0	19.41	30.736842751503	IPI:IPI00784817.1	Gene_Symbol=IGHV4-31 Anti-RhD monoclonal T125 gamma1 heavy chain precursor	9606
73	0	19.14	32.7659577131271	IPI:IPI00815926.1	Gene_Symbol=IGHG1 IGHG1 protein	9606
73	0	19.02	28.9699584245682	IPI:IPI00816314.1	Gene_Symbol=IGHM Putative uncharacterized protein DKFZp686I15196	9606
73	0	19.01	35.5319142341614	IPI:IPI00784810.1	Gene_Symbol=IGHV4-31 IGHV4-31 protein	9606
73	0	18.9	24.4485288858414	IPI:IPI00448925.3	Gene_Symbol=IGHG1 IGHG1 protein	9606
73	0	18.9	26.1052638292313	IPI:IPI00423464.1	Gene_Symbol=IGHG1 Putative uncharacterized protein DKFZp686K03196	9606
73	0	18.5	29.8947364091873	IPI:IPI00807531.2	Gene_Symbol=IGHG1 IGHG1 protein	9606
73	0	18.4	28.2105267047882	IPI:IPI00784842.1	Gene_Symbol=IGHV4-31 Putative uncharacterized protein DKFZp686G11190	9606
73	0	16.9	26.7634868621826	IPI:IPI00384938.1	Gene_Symbol=IGHG1 Putative uncharacterized protein DKFZp686N02209	9606
73	0	16.9	23.9085242152214	IPI:IPI00423466.1	Gene_Symbol=IGHG1 Putative uncharacterized protein DKFZp686H20196	9606
73	0	16.9	23.958332836628	IPI:IPI00423463.1	Gene_Symbol=IGHG1 Putative uncharacterized protein DKFZp686O01196	9606
74	5.64	5.83	16.7539268732071	IPI:IPI00743766.2	Gene_Symbol=FETUB Fetuin-B precursor	9606	1.12487637996674	0.40972027182579	1.47961866855621	1.02227127552032	0.799998819828033	1.28830897808075	1.05151402950287	0.736927628517151	1.54291594028473
74	0	5.83	18.5507252812386	IPI:IPI00552199.3	Gene_Symbol=FETUB GUGU beta form	9606
74	0	4.31	17.034700512886	IPI:IPI00553061.1	Gene_Symbol=FETUB GUGU gamma form	9606
75	5.51	5.51	7.14285746216774	IPI:IPI00299503.2	Gene_Symbol=GPLD1 Isoform 1 of Phosphatidylinositol-glycan-specific phospholipase D precursor	9606	0.990437567234039	0.933959722518921	1.40454351902008	1.14203035831451	0.294461339712143	1.39576399326324	1.28173387050629	0.100255019962788	1.39935600757599
76	5.47	5.6	12.8978222608566	IPI:IPI00021727.1	Gene_Symbol=C4BPA C4b-binding protein alpha chain precursor	9606	1.34253644943237	0.000369480694644153	1.0931248664856	0.986242473125458	0.881707608699799	1.25542569160461	1.06944715976715	0.0411642529070377	1.06521499156952
77	5	5	13.8775512576103	IPI:IPI00022394.2	Gene_Symbol=C1QC Complement C1q subcomponent subunit C precursor	9606	1.31084966659546	0.0821036398410797	1.39713454246521	1.47933983802795	0.0198654234409332	1.31486332416534	1.15779066085815	0.0853342041373253	1.20223677158356
78	4.85	25.73	13.2253706455231	IPI:IPI00025426.2	Gene_Symbol=PZP Pregnancy zone protein precursor	9606	0.73617160320282	0.0230658818036318	1.22593998908997	0.594767212867737	0.0758643746376038	1.92245519161224	0.543917715549469	0.0442191436886787	1.7684417963028
78	0	25.7	15.2208209037781	IPI:IPI00748437.2	Gene_Symbol=PZP Uncharacterized protein PZP	9606
79	4.85	6.15	5.71428574621677	IPI:IPI00746623.2	Gene_Symbol=HABP2 Hyaluronan-binding protein 2 precursor	9606	1.15315091609955	0.344164460897446	1.49887895584106	1.04533219337463	0.790442585945129	1.62551593780518	1.03172600269318	0.647673606872559	1.21700942516327
80	4.63	4.63	30.2816897630692	IPI:IPI00853068.1	Gene_Symbol=HBA2;HBA1 Alpha 2 globin variant (Fragment)	9606	0.389218926429749	2.16410371649545E-05	1.21475791931152	0.487301290035248	9.90893840935314E-06	1.13833570480347	0.78829288482666	0.00478656217455864	1.14294183254242
80	0	4.63	30.2816897630692	IPI:IPI00410714.5	Gene_Symbol=HBA2;HBA1 Hemoglobin subunit alpha	9606
81	4.09	4.11	3.87762375175953	IPI:IPI00788786.1	Gene_Symbol=VWF 309 kDa protein	9606	1.92889976501465	0.0165323819965124	1.58299028873444	1.74503099918365	0.0306470915675163	1.60311996936798	1.5783474445343	0.0233461558818817	1.42580282688141
81	0	4.11	3.48382517695427	IPI:IPI00023014.1	Gene_Symbol=VWF von Willebrand factor precursor	9606
82	4.04	6.57	18.4079602360725	IPI:IPI00020091.1	Gene_Symbol=ORM2 Alpha-1-acid glycoprotein 2 precursor	9606	1.58884060382843	0.218813121318817	2.41592597961426	0.901700258255005	0.650015354156494	1.79789292812347	0.96895307302475	0.862003147602081	1.60394418239594
83	3.75	3.89	21.8623489141464	IPI:IPI00011694.1	Gene_Symbol=PRSS1 Trypsin-1 precursor	9606	1.02948915958405	0.922731876373291	3.12994599342346	0.663937926292419	0.263870060443878	3.14498829841614	0.64793848991394	0.156081914901733	2.31490325927734
83	0	3.31	14.1700401902199	IPI:IPI00815665.1	Gene_Symbol=PRSS1 PRSS1 protein	9606
83	0	2.15	17.3228353261948	IPI:IPI00169276.2	Gene_Symbol=- Trypsinogen C	9606
84	3.63	3.63	12.4770641326904	IPI:IPI00738433.1	Gene_Symbol=CPN2 similar to Carboxypeptidase N subunit 2 precursor	9606	1.09263110160828	0.350283771753311	1.29096591472626	1.21316075325012	0.282905161380768	1.60171949863434	1.06391549110413	0.684878408908844	1.55361485481262
84	0	3.63	8.80733951926231	IPI:IPI00479116.1	Gene_Symbol=CPN2 Carboxypeptidase N subunit 2 precursor	9606
85	3.47	14.2	25.0481694936752	IPI:IPI00423462.5	Gene_Symbol=IGHV3OR16-13;IGHA1 Putative uncharacterized protein DKFZp686K18196 (Fragment)	9606	1.44826340675354	0.705294847488403	16.9807033538818	0.579950869083405	0.324141561985016	4.36283779144287	0.793631494045258	0.762975633144379	9.27646827697754
85	0.03	12.76	26.1999994516373	IPI:IPI00061977.1	Gene_Symbol=IGHV3OR16-13;IGHA1 IGHA1 protein	9606
85	0	12.73	22.3790317773819	IPI:IPI00386524.3	Gene_Symbol=IGHV3OR16-13;IGHA1 CDNA FLJ25298 fis, clone STM07683, highly similar to Protein Tro alpha1 H,myeloma	9606
85	0	12.73	23.0460926890373	IPI:IPI00166866.3	Gene_Symbol=IGHV3OR16-13;IGHA1 IGHA1 protein	9606
85	0	12.73	20.242914557457	IPI:IPI00647704.1	Gene_Symbol=IGHV3OR16-13;IGHA1 CDNA FLJ41552 fis, clone COLON2004478, highly similar to Protein Tro alpha1 H,myeloma	9606
86	3.15	3.15	14.7186145186424	IPI:IPI00643948.2	Gene_Symbol=C1QB Complement component 1, q subcomponent, B chain	9606	1.34749126434326	0.0226604510098696	1.25818634033203	1.46008145809174	0.131604969501495	1.74305868148804	1.18192744255066	0.28052294254303	1.4508912563324
86	0	3.15	13.4387359023094	IPI:IPI00477992.1	Gene_Symbol=C1QB complement component 1, q subcomponent, B chain precursor	9606
87	2.96	2.96	7.37527087330818	IPI:IPI00296176.2	Gene_Symbol=F9 Coagulation factor IX precursor	9606	0.794619083404541	0.378000110387802	7.18310976028442	0.858345627784729	0.632823050022125	19.7541790008545	0.85643082857132	0.684796392917633	38.350715637207
87	0	2	12.1212117373943	IPI:IPI00816532.1	Gene_Symbol=F9 Coagulation factor IX (Fragment)	9606
88	2.86	5.98	4.60346937179565	IPI:IPI00759542.1	Gene_Symbol=TTN Isoform 8 of Titin	9606	1.04444742202759	0.81208735704422	1.46967160701752	0.873962104320526	0.53414386510849	1.57357704639435	0.911290466785431	0.674852430820465	1.59214067459106
88	0	5.98	4.7392513602972	IPI:IPI00749039.2	Gene_Symbol=TTN titin isoform N2-A	9606
88	0	5.98	4.58515286445618	IPI:IPI00759754.1	Gene_Symbol=TTN Isoform 1 of Titin	9606
88	0	5.98	4.70922403037548	IPI:IPI00759637.1	Gene_Symbol=TTN Isoform 4 of Titin	9606
88	0	5.98	4.68540824949741	IPI:IPI00179357.2	Gene_Symbol=TTN Isoform 7 of Titin	9606
88	0	5.98	4.51281443238258	IPI:IPI00023283.3	Gene_Symbol=TTN Isoform 2 of Titin	9606
88	0	5.81	4.63829785585403	IPI:IPI00759613.1	Gene_Symbol=TTN Isoform 5 of Titin	9606
88	0	4.09	4.79834377765656	IPI:IPI00375498.2	Gene_Symbol=TTN titin isoform novex-1	9606
88	0	4.09	4.74223755300045	IPI:IPI00375499.2	Gene_Symbol=TTN titin isoform novex-2	9606
88	0	4.09	4.74262796342373	IPI:IPI00455173.4	Gene_Symbol=TTN Isoform 3 of Titin	9606
88	0	2.92	4.72748577594757	IPI:IPI00412307.8	Gene_Symbol=TTN 2268 kDa protein	9606
89	2.66	2.68	25	IPI:IPI00855916.1	Gene_Symbol=- Transthyretin	9606	0.564996600151062	0.000297869642963633	1.14410805702209	0.232756286859512	0.00102815788704902	1.60546171665192	0.300167769193649	9.84220387181267E-05	1.23868644237518
89	0	2.68	28.571429848671	IPI:IPI00022432.1	Gene_Symbol=TTR Transthyretin precursor	9606
89	0	2.66	31.3559323549271	IPI:IPI00646384.1	Gene_Symbol=TTR 13 kDa protein	9606
90	2.62	2.62	9.73451361060143	IPI:IPI00026199.1	Gene_Symbol=GPX3 Glutathione peroxidase 3 precursor	9606	1.21821570396423	0.425953388214111	7.26629447937012	0.988857328891754	0.95425146818161	7.22681951522827	0.828310310840607	0.565999507904053	19.0921039581299
90	0	2.15	8.59728530049324	IPI:IPI00335668.1	Gene_Symbol=GPX6 Glutathione peroxidase 6 precursor	9606
90	0	2.04	6.78733065724373	IPI:IPI00026802.1	Gene_Symbol=GPX5 Epididymal secretory glutathione peroxidase precursor	9606
91	2.54	34.36	37.5989437103271	IPI:IPI00878609.1	Gene_Symbol=ITIH4 Protein	9606	1.24785327911377	0.0607790872454643	1.26514053344727	1.22807896137238	0.179526746273041	1.39226400852203	1.20141649246216	0.116750158369541	1.27784287929535
91	0	25.06	36.9565218687058	IPI:IPI00878152.1	Gene_Symbol=ITIH4 71 kDa protein	9606
92	2.5	2.5	18.9999997615814	IPI:IPI00021854.1	Gene_Symbol=APOA2 Apolipoprotein A-II precursor	9606	0.286168456077576	0.0155812650918961	2.22509241104126	0.234386578202248	0.0157048422843218	2.5346999168396	0.312665909528732	0.00354633457027376	1.55382013320923
93	2.48	2.48	4.8211507499218	IPI:IPI00025864.5	Gene_Symbol=BCHE Cholinesterase precursor	9606	0.718045353889465	0.394085705280304	20.0519828796387	0.605403900146484	0.390983402729034	89.6848602294922	0.687597751617432	0.473060071468353	79.2338638305664
94	2.48	2.48	21.0084035992622	IPI:IPI00854743.1	Gene_Symbol=- Uncharacterized protein ENSP00000375034	9606	1.55960822105408	0.161715805530548	2.1493763923645	0.998383462429047	0.995463311672211	2.30146408081055	1.12352347373962	0.69164502620697	2.33506464958191
94	0	20.9	29.6610176563263	IPI:IPI00645363.2	Gene_Symbol=IGHG1 Putative uncharacterized protein DKFZp686P15220	9606
94	0	2	5.7591624557972	IPI:IPI00163446.3	Gene_Symbol=IGHD IGHD protein	9606
94	0	2	13.5593220591545	IPI:IPI00829601.1	Gene_Symbol=- Similar to Immunglobulin heavy chain variable region	9606
95	2.37	2.37	19.004525244236	IPI:IPI00844400.1	Gene_Symbol=C1QA 23 kDa protein	9606	1.2671947479248	0.152903452515602	1.48525023460388	1.32667565345764	0.190749600529671	1.70590674877167	0.966490149497986	0.682761609554291	1.27203464508057
95	0	2.37	17.1428576111794	IPI:IPI00022392.1	Gene_Symbol=C1QA Complement C1q subcomponent subunit A precursor	9606
96	2.35	2.35	10.3746399283409	IPI:IPI00025204.1	Gene_Symbol=CD5L CD5 antigen-like precursor	9606	0.784365773200989	0.0385914072394371	1.24461793899536	0.564172744750977	0.00813843589276075	1.33622097969055	0.641814112663269	0.0274509061127901	1.41917049884796
96	0.01	3.17	2.76497695595026	IPI:IPI00847978.1	Gene_Symbol=FAT3 FAT tumor suppressor homolog 3	9606
96	0.01	3.17	2.73853503167629	IPI:IPI00782990.1	Gene_Symbol=FAT3 similar to fat3	9606
96	0.01	3.17	2.73853503167629	IPI:IPI00455386.6	Gene_Symbol=FAT3 similar to fat3	9606
96	0	2	5.15151508152485	IPI:IPI00218017.2	Gene_Symbol=TNFSF12-TNFSF13;TNFSF13;TNFSF12 TNFSF12-TNFSF13 protein	9606
96	0	2	3.79746817052364	IPI:IPI00796683.1	Gene_Symbol=TNFSF12 17 kDa protein	9606
96	0	2	3.99999991059303	IPI:IPI00789972.1	Gene_Symbol=TNFSF12 16 kDa protein	9606
96	0	2	2.42914985865355	IPI:IPI00218937.1	Gene_Symbol=TNFSF12-TNFSF13;TNFSF13;TNFSF12 Isoform Gamma of Tumor necrosis factor ligand superfamily member 13 precursor	9606
96	0	2	2.56410259753466	IPI:IPI00218935.1	Gene_Symbol=TNFSF12;TNFSF12-TNFSF13;TNFSF13 Isoform Beta of Tumor necrosis factor ligand superfamily member 13 precursor	9606
96	0	2	2.40000002086163	IPI:IPI00027239.1	Gene_Symbol=TNFSF12-TNFSF13;TNFSF13;TNFSF12 Isoform Alpha of Tumor necrosis factor ligand superfamily member 13 precursor	9606
97	2.25	2.25	14.133332669735	IPI:IPI00021440.1	Gene_Symbol=ACTG1;PSPHL Actin, cytoplasmic 2	9606	1.4881751537323	0.12997330725193	2.84581255912781	1.86100685596466	0.0614665523171425	2.14760422706604	2.30003929138184	0.0149082597345114	1.28130638599396
97	0	2.25	14.133332669735	IPI:IPI00021439.1	Gene_Symbol=ACTB Actin, cytoplasmic 1	9606
97	0	2.25	12.5730991363525	IPI:IPI00878173.1	Gene_Symbol=ACTA1 Actin, alpha 1, skeletal muscle	9606
97	0	2.25	11.4361703395844	IPI:IPI00025416.3	Gene_Symbol=ACTG2 Actin, gamma-enteric smooth muscle	9606
97	0	2.25	11.405835300684	IPI:IPI00023006.1	Gene_Symbol=ACTC1 Actin, alpha cardiac muscle 1	9606
97	0	2.25	11.405835300684	IPI:IPI00021428.1	Gene_Symbol=ACTA1 Actin, alpha skeletal muscle	9606
97	0	2.25	11.405835300684	IPI:IPI00008603.1	Gene_Symbol=ACTA2 Actin, aortic smooth muscle	9606
97	0	2.25	13.4948089718819	IPI:IPI00514530.5	Gene_Symbol=ACTA1 Uncharacterized protein ACTA1	9606
97	0	2.25	15.3543308377266	IPI:IPI00414057.3	Gene_Symbol=ACTA1 Actin alpha 1 skeletal muscle protein	9606
97	0	2.23	21.9178080558777	IPI:IPI00796881.1	Gene_Symbol=ACTG1;PSPHL 16 kDa protein	9606
97	0	2.23	16.1616161465645	IPI:IPI00790339.1	Gene_Symbol=ACTG1;PSPHL 22 kDa protein	9606
97	0	2.23	21.1920529603958	IPI:IPI00645534.1	Gene_Symbol=ACTA2 Actin, alpha 2, smooth muscle, aorta	9606
97	0	2	6.01092912256718	IPI:IPI00737449.1	Gene_Symbol=LOC643386 similar to actin, alpha 2, smooth muscle, aorta	9606
97	0	2	6.01092912256718	IPI:IPI00737435.1	Gene_Symbol=LOC643386 similar to actin, alpha 2, smooth muscle, aorta	9606
98	2.25	2.25	4.23497259616852	IPI:IPI00884176.1	Gene_Symbol=F13A1 coagulation factor XIII A1 subunit precursor	9606	1.81499862670898	0.414048314094543	318.074615478516	1.63768649101257	0.423906058073044	137.495910644531	1.42781710624695	0.495540738105774	86.681884765625
98	0	2.25	4.23497259616852	IPI:IPI00297550.8	Gene_Symbol=F13A1 Coagulation factor XIII A chain precursor	9606
99	2.14	2.14	9.85915511846542	IPI:IPI00218732.3	Gene_Symbol=PON1 Serum paraoxonase/arylesterase 1	9606	0.75823038816452	0.0218424256891012	1.23455190658569	0.743725121021271	0.156028881669044	1.60187375545502	0.859443187713623	0.461769163608551	1.67717969417572
100	2.1	4.14	24.1379305720329	IPI:IPI00829956.1	Gene_Symbol=- Rheumatoid factor C6 light chain (Fragment)	9606	1.27409160137177	0.262474566698074	1.96378564834595	0.717215240001678	0.324764400720596	3.01841688156128	0.691435992717743	0.110760979354382	1.78165256977081
100	0	2.1	13.5593220591545	IPI:IPI00829912.1	Gene_Symbol=IGKV1-5 Ig kappa chain V-I region HK102 precursor	9606
100	0	2	9.40170958638191	IPI:IPI00830035.1	Gene_Symbol=- Similar to Anti-streptococcal/anti-myosin immunoglobulin kappa light chain variable region	9606
100	0	2	10.1851850748062	IPI:IPI00387026.1	Gene_Symbol=- Ig kappa chain V-I region EU	9606
101	2.08	2.08	5.20607382059097	IPI:IPI00021817.1	Gene_Symbol=PROC Vitamin K-dependent protein C precursor	9606	1.16903579235077	0.22371518611908	2.06998801231384	1.19013381004333	0.592759370803833	19.5392894744873	1.19489753246307	0.442375868558884	6.59238815307617
102	2.03	2.04	18.8679248094559	IPI:IPI00178926.2	Gene_Symbol=IGJ immunoglobulin J chain	9606	0.659705936908722	0.0512263812124729	1.52421128749847	0.504617989063263	0.000888441980350763	1.09174931049347	0.583077073097229	0.0493028946220875	1.70814561843872
103	2.03	2.03	8.75912383198738	IPI:IPI00847381.1	Gene_Symbol=SEPP1 selenoprotein P isoform 2	9606	0.974681377410889	0.897146880626678	7.38349390029907	0.924985110759735	0.331560403108597	1.76536309719086	1.01170897483826	0.00756985927000642	1.0017603635788
103	0	2.03	9.4488188624382	IPI:IPI00029061.2	Gene_Symbol=SEPP1 Selenoprotein P precursor	9606
103	0	2.03	11.5384623408318	IPI:IPI00798100.1	Gene_Symbol=SEPP1 Protein	9606
104	2.02	125.54	48.4518349170685	IPI:IPI00654875.1	Gene_Symbol=C4B Complement C4-B precursor	9606	1.76376700401306	0.00762222288176417	1.40252578258514	1.61995458602905	0.0281267613172531	1.49991929531097	1.64826273918152	0.0138445794582367	1.41373634338379
104	0	125.54	48.4518349170685	IPI:IPI00032258.4	Gene_Symbol=C4A;C4B Complement C4-A precursor	9606
105	2.02	4.02	5.47945201396942	IPI:IPI00872573.1	Gene_Symbol=C1RL 48 kDa protein	9606	1.18071115016937	0.303704649209976	2.97714161872864	1.28991842269897	0.41200190782547	11.5260562896729	0.90736585855484	0.6306232213974	6.58204460144043
105	0	4.02	5.47945201396942	IPI:IPI00795055.1	Gene_Symbol=C1RL CDNA FLJ14022 fis, clone HEMBA1003538, weakly similar to COMPLEMENT C1R COMPONENT	9606
105	0	4.02	4.92813140153885	IPI:IPI00009793.3	Gene_Symbol=C1RL Complement C1r-like protein	9606
106	2.02	2.02	6.91964253783226	IPI:IPI00646015.1	Gene_Symbol=ACOT9 acyl-Coenzyme A thioesterase 2, mitochondrial isoform a	9606	1.77756941318512			1.01880693435669			1.37014615535736
106	0	2.02	7.06150308251381	IPI:IPI00220710.5	Gene_Symbol=ACOT9 acyl-Coenzyme A thioesterase 2, mitochondrial isoform b	9606
106	0	2.02	4.7493401914835	IPI:IPI00748985.1	Gene_Symbol=ACOT9 43 kDa protein	9606
107	2.01	2.05	5.86776845157146	IPI:IPI00479190.3	Gene_Symbol=CENTD2 Isoform 1 of Centaurin-delta-2	9606	1.39482820034027			0.797606468200684			1.15209567546844
107	0	2.05	5.92160150408745	IPI:IPI00220421.2	Gene_Symbol=CENTD2 Isoform 2 of Centaurin-delta-2	9606
107	0	2.07	2.11449209600687	IPI:IPI00025879.1	Gene_Symbol=MYH1 Myosin-1	9606
107	0	2.05	4.0689654648304	IPI:IPI00828080.1	Gene_Symbol=CENTD2 Isoform 6 of Centaurin-delta-2	9606
107	0	2.05	4.89626564085484	IPI:IPI00646915.2	Gene_Symbol=CENTD2 Isoform 4 of Centaurin-delta-2	9606
107	0	2.05	4.10006940364838	IPI:IPI00639996.3	Gene_Symbol=CENTD2 Isoform 3 of Centaurin-delta-2	9606
107	0	2.04	8.43949019908905	IPI:IPI00441964.1	Gene_Symbol=CENTD2 FLJ00357 protein (Fragment)	9606
107	0	2.03	2.16606501489878	IPI:IPI00001753.1	Gene_Symbol=MYH4 Myosin-4	9606
107	0	2.02	1.9091846421361	IPI:IPI00007858.1	Gene_Symbol=MYH13 Myosin-13	9606
108	2	129.48	49.1972476243973	IPI:IPI00418163.3	Gene_Symbol=C4B C4B1	9606	2.36267971992493			1.17628610134125			1.47717690467834
109	2	2	4.95314598083496	IPI:IPI00003590.2	Gene_Symbol=QSOX1 Isoform 1 of Sulfhydryl oxidase 1 precursor	9606	1.2221382856369			1.46912848949432			1.16197836399078
109	0	2	1.82119198143482	IPI:IPI00872013.1	Gene_Symbol=QSOX1 Uncharacterized protein QSOX1	9606
109	0	2	1.82119198143482	IPI:IPI00465016.7	Gene_Symbol=QSOX1 Isoform 2 of Sulfhydryl oxidase 1 precursor	9606
110	2	2	18.8034191727638	IPI:IPI00657670.1	Gene_Symbol=- 13 kDa protein	9606	0.30638912320137			0.758124172687531			1.56414556503296
110	0	2	16.1616161465645	IPI:IPI00021857.1	Gene_Symbol=APOC3 Apolipoprotein C-III precursor	9606
111	1.76	2.64	16.1490678787231	IPI:IPI00220327.3	Gene_Symbol=KRT1 Keratin, type II cytoskeletal 1	9606	0.795973300933838	0.0582240410149097	1.28131628036499	0.777332723140717	0.0982632339000702	1.44399189949036	0.559568107128143	0.0375276915729046	1.64558947086334
112	1.68	1.76	31.6239327192307	IPI:IPI00830088.1	Gene_Symbol=- 13 kDa protein	9606	0.803971946239471	0.178589567542076	1.48726689815521	0.567608892917633	0.00587787153199315	1.29148888587952	0.658332645893097	0.0434178039431572	1.48401200771332
112	0	14.37	26.9776880741119	IPI:IPI00430842.3	Gene_Symbol=IGHV3OR16-13;IGHA1 IGHA1 protein	9606
112	0	1.64	20.8000004291534	IPI:IPI00873155.1	Gene_Symbol=- Uncharacterized protein ENSP00000346720	9606
112	0	1.52	10.5590060353279	IPI:IPI00816409.1	Gene_Symbol=- V<gamma>1 protein (Fragment)	9606
113	1.52	1.53	2.14338507503271	IPI:IPI00792333.2	Gene_Symbol=IBTK Isoform 1 of Inhibitor of Bruton tyrosine kinase	9606	0.639950931072235			0.70067572593689			0.771648287773132
113	0	1.53	1.83946490287781	IPI:IPI00829736.1	Gene_Symbol=IBTK Isoform 2 of Inhibitor of Bruton tyrosine kinase	9606
114	1.4	1.4	1.69133190065622	IPI:IPI00003467.3	Gene_Symbol=GABRB3 Isoform 1 of Gamma-aminobutyric acid receptor subunit beta-3 precursor	9606	1.59059417247772			1.32561683654785			1.06894254684448
115	1.35	37.65	43.2489454746246	IPI:IPI00555812.4	Gene_Symbol=GC Vitamin D-binding protein precursor	9606	0.23269248008728			0.388618260622025			0.269664585590363
116	1.32	1.96	18.9956337213516	IPI:IPI00010295.1	Gene_Symbol=CPN1 Carboxypeptidase N catalytic chain precursor	9606	0.961541473865509	0.858975648880005	2.31100916862488	1.16596829891205	0.369550853967667	1.77756404876709	1.04671585559845	0.844860792160034	2.42206478118896
117	1.3	1.32	6.03550300002098	IPI:IPI00333264.8	Gene_Symbol=AKAP4 Isoform 2 of A-kinase anchor protein 4 precursor	9606	0.851437568664551			0.67689460515976			0.797381997108459
117	0	1.32	5.97189702093601	IPI:IPI00157860.2	Gene_Symbol=AKAP4 Isoform 1 of A-kinase anchor protein 4 precursor	9606
118	1.28	1.28	9.5238097012043	IPI:IPI00645849.1	Gene_Symbol=ECM1 Extracellular matrix protein 1	9606	0.882738351821899	0.223940163850784	1.36124527454376	0.88067638874054	0.192909553647041	1.32688081264496	0.766513049602509	0.176838055253029	1.74731290340424
119	1.25	1.27	2.09790207445621	IPI:IPI00293235.4	Gene_Symbol=BBS7 Isoform 1 of Bardet-Biedl syndrome 7 protein	9606	1.03839230537415			1.00725793838501			1.17225158214569
120	1.23	5.25	31.6455692052841	IPI:IPI00784711.1	Gene_Symbol=- Putative uncharacterized protein	9606	0.545302331447601	0.483117789030075	11.218578338623	0.261474519968033	0.138910248875618	8.42252826690674	0.373366683721542	0.396238416433334	23.9229907989502
121	1.23	1.28	14.1252011060715	IPI:IPI00019359.3	Gene_Symbol=KRT9 Keratin, type I cytoskeletal 9	9606	0.583416819572449			0.588511526584625			0.387259423732758
122	1.15	1.15	3.7234041839838	IPI:IPI00010870.4	Gene_Symbol=F2RL2 Putative uncharacterized protein DKFZp686N1782	9606	0.55187052488327			0.972059786319733			0.893104314804077
123	1.14	3.31	16.4750963449478	IPI:IPI00011695.8	Gene_Symbol=PRSS2 Protease serine 2 isoform B	9606	0.998713850975037	0.999322533607483	5329418.5	0.460641384124756	0.647672712802887	8375287	0.459360480308533	0.681050539016724	69018032
124	1.13	1.88	8.3601288497448	IPI:IPI00656111.1	Gene_Symbol=PRG4 Isoform E of Proteoglycan-4 precursor	9606	1	1	23.648120880127	1.01619815826416	0.956581115722656	19.8635292053223	1.13733565807343	0.397247046232224	3.24530839920044
124	0	1.88	5.72267062962055	IPI:IPI00655927.1	Gene_Symbol=PRG4 Isoform B of Proteoglycan-4 precursor	9606
124	0	1.88	5.55555559694767	IPI:IPI00024825.2	Gene_Symbol=PRG4 Isoform A of Proteoglycan-4 precursor	9606
125	1.11	1.14	8.15602838993073	IPI:IPI00300725.7	Gene_Symbol=KRT6A Keratin, type II cytoskeletal 6A	9606	0.950317203998566	0.715079009532928	1.6847904920578	0.74859893321991	0.272894680500031	2.2975537776947	0.7761110663414	0.221186384558678	1.86101269721985
125	0	1.14	8.15602838993073	IPI:IPI00299145.9	Gene_Symbol=KRT6C Keratin, type II cytoskeletal 6C	9606
125	0	1.14	8.15602838993073	IPI:IPI00293665.8	Gene_Symbol=KRT6B Keratin, type II cytoskeletal 6B	9606
126	1.08	1.94	1.19818653911352	IPI:IPI00853158.2	Gene_Symbol=PRUNE2 prune homolog 2 isoform 1	9606	1.06287181377411	0.896444201469421	112.250137329102	1.10708045959473	0.889093935489655	1547.13354492188	1.05618262290955	0.933729648590088	771.046569824219
127	1.08	1.2	9.78552252054214	IPI:IPI00025094.3	Gene_Symbol=MYH16 CDNA: FLJ22037 fis, clone HEP08868 (Fragment)	9606	1.34143877029419			1			1.18195474147797
128	1.02	1.07	7.4198991060257	IPI:IPI00009865.2	Gene_Symbol=KRT10 Keratin, type I cytoskeletal 10	9606	0.994120478630066	0.973002791404724	1.66656506061554	1.06925165653229	0.557078003883362	1.3818382024765	0.745070278644562	0.0841153711080551	1.44419193267822
129	1	1.96	6.25	IPI:IPI00470790.2	Gene_Symbol=UROC1 Urocanase family protein	9606	1.38686752319336			1.40890491008759			1.34399390220642
129	0	1.96	6.80473372340202	IPI:IPI00043499.3	Gene_Symbol=UROC1 Probable urocanate hydratase	9606
130	1	1	5.77849112451077	IPI:IPI00382525.1	Gene_Symbol=EVC2 Isoform 3 of Limbin	9606	0.730049788951874			0.783679127693176			0.871103286743164
130	0	1	5.5045872926712	IPI:IPI00382523.1	Gene_Symbol=EVC2 Isoform 1 of Limbin	9606
131	1	1	5.9405941516161	IPI:IPI00868938.1	Gene_Symbol=- Beta-2-microglobulin	9606	1.2713611125946	0.294342458248138	4.57379293441772	1.55924212932587	0.361382335424423	36.5619735717773	1.32943367958069	0.289257645606995	5.85471343994141
131	0	1	5.0420168787241	IPI:IPI00796379.1	Gene_Symbol=B2M B2M protein	9606
131	0	1	4.83870953321457	IPI:IPI00004656.2	Gene_Symbol=B2M Beta-2-microglobulin	9606
132	0.96	0.96	2.59541980922222	IPI:IPI00029193.1	Gene_Symbol=HGFAC Hepatocyte growth factor activator precursor	9606	1.42713749408722			1.26982247829437			0.937031745910645
133	0.96	0.96	6.10687024891377	IPI:IPI00797417.1	Gene_Symbol=STRA13 15 kDa protein	9606
134	0.95	0.95	3.31950224936008	IPI:IPI00784913.2	Gene_Symbol=RGNEF similar to Rho-guanine nucleotide exchange factor (Rho-interacting protein 2) (RhoGEF) (RIP2) isoform 2	9606	0.557584226131439	0.233121708035469	4.42580127716064	0.538958251476288	0.275270223617554	5.97806739807129	0.445872485637665	0.13135401904583	4.06217432022095
135	0.93	2.13	4.01891246438026	IPI:IPI00642126.3	Gene_Symbol=KIAA1618 Isoform 1 of Protein ALO17	9606	1.44992959499359	0.108682006597519	2.25643682479858	1.6115905046463	0.38677766919136	67.752571105957	2.98908686637878	0.315885603427887	1866.59619140625
136	0.87	1.31	8.588957041502	IPI:IPI00005036.1	Gene_Symbol=RBM5 RNA-binding protein 5	9606	2.06662535667419			1.79429996013641			1.69098055362701
137	0.87	1.04	4.26324494183064	IPI:IPI00641363.1	Gene_Symbol=SPTA1 Spectrin, alpha, erythrocytic 1	9606	1.09564411640167			0.870173811912537			0.896470546722412
137	0	1.04	4.25795800983906	IPI:IPI00220741.6	Gene_Symbol=SPTA1 spectrin, alpha, erythrocytic 1	9606
138	0.77	1.41	1.32476920261979	IPI:IPI00289819.4	Gene_Symbol=IGF2R Cation-independent mannose-6-phosphate receptor precursor	9606	0.364446818828583	0.295550018548965	615.356323242188	0.436291635036469	0.51212078332901	56844.1875	0.254166454076767	0.412942707538605	536979.625
139	0.75	1.33	4.10596020519733	IPI:IPI00477428.1	Gene_Symbol=L3MBTL3 Isoform 2 of Lethal	9606	1.29175305366516			0.972696840763092			1.15250039100647
139	0	1.33	3.97435910999775	IPI:IPI00306511.2	Gene_Symbol=L3MBTL3 Isoform 1 of Lethal	9606
140	0.74	0.84	7.67195746302605	IPI:IPI00783384.2	Gene_Symbol=FAM132B hypothetical protein LOC151176	9606
