# Supplementary material for: PGCA: An algorithm to link protein groups created from MS/MS data
Source: PLoS One. 2017 May 31;12(5):e0177569. doi: 10.1371/journal.pone.0177569 (PMC5451011; doi:10.1371/journal.pone.0177569)
Supplement: S3 File — 65 iTRAQ experiments used to process samples from the BiT Heart Cohort. (ZIP) [file pone.0177569.s006.zip › S5DataBiT/BET3187_v339_ProteinSummary.txt]

N	Unused	Total	%Cov	Accession	Name	Species	115:114	PVal 115:114	EF 115:114	116:114	PVal 116:114	EF 116:114	117:114	PVal 117:114	EF 117:114	Biological Processes	Molecular Function	PANTHER ID
1	100.84	100.84	39.5642191171646	IPI:IPI00643525.1	Gene_Symbol=C4A Complement component 4A	9606	0.59410560131073			0.629413366317749			0.604897618293762
1	0	100.84	39.5642191171646	IPI:IPI00418163.3	Gene_Symbol=C4B C4B1	9606
2	99.66	99.66	40.8412486314774	IPI:IPI00478003.1	Gene_Symbol=A2M Alpha-2-macroglobulin precursor	9606	0.742640674114227	4.49288017989602E-06	1.12871873378754	0.716882407665253	6.51092136649822E-07	1.13146483898163	0.578644812107086	1.11823397763722E-11	1.14928734302521
3	74.03	74.03	47.344109416008	IPI:IPI00021885.1	Gene_Symbol=FGA Isoform 1 of Fibrinogen alpha chain precursor	9606	1.3168957233429	7.45445518646193E-08	1.09865891933441	1.50212907791138	1.47299273473012E-13	1.10038876533508	3.11891078948975	1.90386003795055E-35	1.13350129127502
3	0	73.99	62.7329170703888	IPI:IPI00029717.1	Gene_Symbol=FGA Isoform 2 of Fibrinogen alpha chain precursor	9606
4	60.22	60.22	62.9327893257141	IPI:IPI00298497.3	Gene_Symbol=FGB Fibrinogen beta chain precursor	9606	1.26238882541656	0.00010596786160022	1.12045085430145	1.40733301639557	8.39980639284477E-05	1.1784143447876	2.78081226348877	5.40699723171079E-16	1.22325360774994
5	58.37	58.37	20.3793555498123	IPI:IPI00867588.1	Gene_Symbol=FN1 Isoform 13 of Fibronectin precursor	9606	1.24257373809814	0.000187826793990098	1.11329531669617	1.52961814403534	3.42125749952515E-09	1.12342774868011	2.27066683769226	4.75356143336825E-11	1.21042609214783
5	0	58.37	18.6515942215919	IPI:IPI00855785.1	Gene_Symbol=FN1 Isoform 15 of Fibronectin precursor	9606
5	0	58.37	19.0830230712891	IPI:IPI00845263.1	Gene_Symbol=FN1 fibronectin 1 isoform 2 preproprotein	9606
5	0	58.37	18.8879802823067	IPI:IPI00339227.4	Gene_Symbol=FN1 Isoform 7 of Fibronectin precursor	9606
5	0	58.37	20.0000002980232	IPI:IPI00855777.1	Gene_Symbol=FN1 Isoform 14 of Fibronectin precursor	9606
5	0	58.37	20.8180144429207	IPI:IPI00479723.3	Gene_Symbol=FN1 Isoform 10 of Fibronectin precursor	9606
5	0	58.37	19.4420605897903	IPI:IPI00414283.5	Gene_Symbol=FN1 fibronectin 1 isoform 4 preproprotein	9606
5	0	58.37	19.7299644351006	IPI:IPI00339228.1	Gene_Symbol=FN1 Isoform 8 of Fibronectin precursor	9606
5	0	58.37	19.2356690764427	IPI:IPI00339223.1	Gene_Symbol=FN1 Isoform 3 of Fibronectin precursor	9606
5	0	58.37	18.9857497811317	IPI:IPI00022418.1	Gene_Symbol=FN1 Isoform 1 of Fibronectin precursor	9606
5	0	56.37	20.1718673110008	IPI:IPI00339225.1	Gene_Symbol=FN1 Isoform 5 of Fibronectin precursor	9606
5	0	56.37	20.0091570615768	IPI:IPI00339226.1	Gene_Symbol=FN1 Isoform 6 of Fibronectin precursor	9606
6	52.9	52.9	42.0430094003677	IPI:IPI00294193.4	Gene_Symbol=ITIH4 Isoform 1 of Inter-alpha-trypsin inhibitor heavy chain H4 precursor	9606	0.998710989952087	0.99251514673233	1.32653331756592	1.70462346076965	2.72725264949258E-05	1.23112261295319	1.44016480445862	0.0131939053535461	1.32281255722046
7	52.88	52.88	49.920254945755	IPI:IPI00022434.4	Gene_Symbol=ALB Uncharacterized protein ALB	9606	10.7945613861084	3.41795990936618E-28	1.26570689678192	1.33419156074524	9.07601788640022E-05	1.14716756343842	2.20363569259644	3.18040610665891E-14	1.17234039306641
7	0	52.88	49.9178975820541	IPI:IPI00745872.2	Gene_Symbol=ALB Isoform 1 of Serum albumin precursor	9606
8	50.9	50.9	48.0519473552704	IPI:IPI00022488.1	Gene_Symbol=HPX Hemopexin precursor	9606	1.00616800785065	0.91992312669754	1.1286655664444	0.876360893249512	0.0162582416087389	1.11304485797882	0.993398010730743	0.938869714736938	1.18644070625305
9	49.37	49.4	35.5868548154831	IPI:IPI00017601.1	Gene_Symbol=CP Ceruloplasmin precursor	9606	0.851340889930725	0.0221817195415497	1.1470251083374	0.998978316783905	0.987106263637543	1.13365721702576	0.838337242603302	0.0332524292171001	1.17568695545197
10	47.75	47.8	28.757107257843	IPI:IPI00029739.5	Gene_Symbol=CFH Isoform 1 of Complement factor H precursor	9606	1.00128901004791	0.986432373523712	1.16553676128387	0.945699155330658	0.200942441821098	1.0910017490387	0.928793489933014	0.361288249492645	1.17669069766998
11	47.37	47.5	54.6067416667938	IPI:IPI00877792.1	Gene_Symbol=FGG 50 kDa protein	9606	1.30296075344086	0.000496464723255485	1.15617191791534	1.44570910930634	4.78601658304711E-10	1.10920858383179	2.76420521736145	5.25239878988119E-15	1.23469054698944
11	0	47.5	52.7114987373352	IPI:IPI00877703.1	Gene_Symbol=FGG 52 kDa protein	9606
11	0	47.5	55.6064069271088	IPI:IPI00219713.1	Gene_Symbol=FGG Isoform Gamma-A of Fibrinogen gamma chain precursor	9606
11	0	47.5	53.6423861980438	IPI:IPI00021891.5	Gene_Symbol=FGG Isoform Gamma-B of Fibrinogen gamma chain precursor	9606
12	46.26	46.61	50.4761934280396	IPI:IPI00641737.1	Gene_Symbol=HP Haptoglobin precursor	9606	0.921354234218597	0.296141892671585	1.16802215576172	1.18072497844696	0.0158848706632853	1.14342033863068	1.30289816856384	0.00203659385442734	1.17850542068481
13	44.89	44.89	64.6464645862579	IPI:IPI00304273.2	Gene_Symbol=APOA4 Apolipoprotein A-IV precursor	9606	1.07727551460266	0.154178768396378	1.10866367816925	1.17820858955383	0.00106386840343475	1.10012245178223	1.07660663127899	0.219073921442032	1.12621593475342
14	41.57	41.58	39.3982797861099	IPI:IPI00798430.1	Gene_Symbol=TF Transferrin variant (Fragment)	9606	1.74799811840057	1.99942978840184E-11	1.13047063350677	1.18230664730072	0.0146799627691507	1.1418662071228	1.03442597389221	0.661128282546997	1.1676698923111
14	0	41.58	39.3982797861099	IPI:IPI00022463.1	Gene_Symbol=TF Serotransferrin precursor	9606
15	40.36	40.36	45.1536655426025	IPI:IPI00847635.1	Gene_Symbol=SERPINA3 Isoform 1 of Alpha-1-antichymotrypsin precursor	9606	1.11415374279022	0.124219633638859	1.14887762069702	2.8365912437439	4.70322815997293E-23	1.13283848762512	2.30920720100403	6.9155917971353E-12	1.21219599246979
15	0	40.36	42.633929848671	IPI:IPI00550991.3	Gene_Symbol=SERPINA3 Alpha-1-antichymotrypsin precursor	9606
16	37	37	40.0843888521194	IPI:IPI00742696.2	Gene_Symbol=GC vitamin D-binding protein precursor	9606	1.67583382129669	0.0105948271229863	1.11537170410156	1.09247064590454	0.524087905883789	3.36076688766479	1.29859566688538	0.115354038774967	1.83716487884521
17	34.14	34.14	29.4117659330368	IPI:IPI00645038.1	Gene_Symbol=ITIH2 Inter-alpha (Globulin) inhibitor H2	9606	1.04914331436157	0.394897431135178	1.11908519268036	0.919437170028687	0.036857333034277	1.08179008960724	1.18999683856964	0.0376349166035652	1.17764675617218
17	0	34.14	29.0697664022446	IPI:IPI00305461.2	Gene_Symbol=ITIH2 Inter-alpha-trypsin inhibitor heavy chain H2 precursor	9606
18	33.45	33.45	30.2356034517288	IPI:IPI00639937.1	Gene_Symbol=CFB B-factor, properdin	9606	0.873189270496368	0.0608898214995861	1.1527339220047	0.713516414165497	8.78509524682158E-07	1.12124955654144	0.862394511699677	0.19983646273613	1.2585860490799
18	0	33.45	30.2356034517288	IPI:IPI00019591.1	Gene_Symbol=CFB Isoform 1 of Complement factor B precursor (Fragment)	9606
19	32.51	32.51	41.6861832141876	IPI:IPI00797833.3	Gene_Symbol=KNG1 Kininogen 1	9606	0.939506411552429	0.44442543387413	1.17690753936768	1.0918892621994	0.219295680522919	1.15271496772766	1.09384381771088	0.433900654315948	1.25707483291626
19	0	32.51	41.6861832141876	IPI:IPI00215894.1	Gene_Symbol=KNG1 Isoform LMW of Kininogen-1 precursor	9606
20	30.85	30.89	45.6591635942459	IPI:IPI00019568.1	Gene_Symbol=F2 Prothrombin precursor (Fragment)	9606	0.468558341264725	2.34949857258471E-06	1.31094741821289	0.938863039016724	0.348303824663162	1.14446043968201	0.885414838790894	0.162736818194389	1.18940186500549
21	30.63	30.63	43.8383847475052	IPI:IPI00745089.2	Gene_Symbol=A1BG alpha 1B-glycoprotein precursor	9606	1.15144026279449	0.0190799199044704	1.12317752838135	0.91802841424942	0.117377899587154	1.11446237564087	1.2257604598999	0.0246519893407822	1.1920108795166
21	0	30.63	43.8383847475052	IPI:IPI00022895.7	Gene_Symbol=A1BG Alpha-1B-glycoprotein precursor	9606
22	28.87	29.23	23.9297479391098	IPI:IPI00292530.1	Gene_Symbol=ITIH1 Inter-alpha-trypsin inhibitor heavy chain H1 precursor	9606	0.922049462795258	0.595151662826538	1.36189949512482	0.864759266376495	0.362606376409531	1.3788423538208	1.036865234375	0.659487962722778	1.18113720417023
23	27.84	27.84	39.148935675621	IPI:IPI00815926.1	Gene_Symbol=IGHG1 IGHG1 protein	9606	1.1805032491684			0.757817506790161			0.575455904006958
23	0	25.84	37.1244639158249	IPI:IPI00816314.1	Gene_Symbol=IGHM Putative uncharacterized protein DKFZp686I15196	9606
24	25.98	25.98	30.2605211734772	IPI:IPI00879573.1	Gene_Symbol=SERPIND1 Heparin cofactor 2 precursor	9606	1.03348457813263	0.773789048194885	1.26258039474487	0.93065482378006	0.2970270216465	1.14894688129425	0.94148063659668	0.588955879211426	1.25513756275177
24	0	25.98	28.6527514457703	IPI:IPI00292950.4	Gene_Symbol=SERPIND1 Serpin peptidase inhibitor, clade D (Heparin cofactor), member 1	9606
25	24.82	24.82	27.4193555116653	IPI:IPI00884180.1	Gene_Symbol=IGHM IGHM protein	9606	0.406775385141373	4.94277081486416E-08	1.23567497730255	0.499694526195526	7.96188004414944E-10	1.13310956954956	0.416066348552704	2.27301953259484E-07	1.25035846233368
25	0	25.3	29.8679858446121	IPI:IPI00549291.4	Gene_Symbol=IGHM IGHM protein	9606
25	0	23.59	31.6582918167114	IPI:IPI00828205.1	Gene_Symbol=IGHM IGHM protein	9606
25	0	23.31	30.3425788879395	IPI:IPI00477090.6	Gene_Symbol=IGHM IGHM protein	9606
25	0	23.3	27.3949593305588	IPI:IPI00884452.1	Gene_Symbol=IGHM IGHM protein	9606
25	0	23.3	27.3031830787659	IPI:IPI00884293.1	Gene_Symbol=IGHM IGHM protein	9606
25	0	23.3	27.3031830787659	IPI:IPI00884141.1	Gene_Symbol=IGHM IGHM protein	9606
25	0	23.3	27.3031830787659	IPI:IPI00883614.1	Gene_Symbol=IGHM IGHM protein	9606
25	0	23.3	26.0800004005432	IPI:IPI00479708.5	Gene_Symbol=IGHM IGHM protein	9606
26	24.79	24.79	14.4988059997559	IPI:IPI00032291.2	Gene_Symbol=C5 Complement C5 precursor	9606	0.994364142417908	0.92881178855896	1.1379280090332	1.33571827411652	0.000136464499519207	1.14091098308563	1.29543721675873	0.000137874041683972	1.12522959709167
27	24.16	24.41	38.4946227073669	IPI:IPI00032179.2	Gene_Symbol=SERPINC1 Antithrombin III variant	9606	0.875148355960846	0.161980077624321	1.2109158039093	0.970186769962311	0.743026673793793	1.20865142345428	0.931972980499268	0.431825250387192	1.20061480998993
28	22.43	22.43	20.971867442131	IPI:IPI00026314.1	Gene_Symbol=GSN Isoform 1 of Gelsolin precursor	9606	0.901475250720978	0.0283103436231613	1.09603524208069	0.468342334032059	1.9958212599952E-12	1.12315881252289	0.569285750389099	4.95479184792202E-07	1.18413150310516
28	0	22.42	19.9726402759552	IPI:IPI00646773.2	Gene_Symbol=GSN Isoform 2 of Gelsolin precursor	9606
29	22.41	22.41	30.382776260376	IPI:IPI00553177.1	Gene_Symbol=SERPINA1 Isoform 1 of Alpha-1-antitrypsin precursor	9606	2.28043866157532	1.23598509205181E-08	1.21518361568451	3.24028730392456	2.58590870071129E-12	1.1932145357132	3.74086308479309	6.6190476710748E-11	1.2638680934906
30	22.37	22.5	20.7011684775352	IPI:IPI00019943.1	Gene_Symbol=AFM Afamin precursor	9606	0.886059880256653	0.186254069209099	1.20359337329865	0.637022852897644	7.79180300014559E-06	1.16267657279968	0.699583530426025	0.00148159929085523	1.22045111656189
31	22.23	22.23	31.5899580717087	IPI:IPI00298971.1	Gene_Symbol=VTN Vitronectin precursor	9606	0.836320281028748	0.00666507659479976	1.1340423822403	0.942530333995819	0.3593710064888	1.13810515403748	0.865334093570709	0.0707481876015663	1.17063021659851
32	20.7	20.7	32.4000000953674	IPI:IPI00291866.5	Gene_Symbol=SERPING1 Plasma protease C1 inhibitor precursor	9606	0.902426600456238	0.171302929520607	1.16272020339966	1.71804666519165	1.74161158383868E-07	1.15895235538483	1.15647375583649	0.102898932993412	1.19401800632477
32	0	18.7	32.0441991090775	IPI:IPI00879931.1	Gene_Symbol=SERPING1 cDNA FLJ78023, highly similar to Homo sapiens serine (or cysteine) proteinase inhibitor, clade G (C1inhibitor), member 1, (angioedema, hereditary) (SERPING1), mRNA	9606
32	0	18.7	40.5405402183533	IPI:IPI00556459.1	Gene_Symbol=SERPING1 Serine/cysteine proteinase inhibitor clade G member 1 splice variant 2 (Fragment)	9606
33	20.61	20.61	24.3291586637497	IPI:IPI00022395.1	Gene_Symbol=C9 Complement component C9 precursor	9606	1.07026755809784	0.642380177974701	1.35044479370117	1.56127715110779	4.1032941226149E-05	1.19464480876923	1.39505922794342	0.0185059569776058	1.31108605861664
34	20.59	20.59	49.438202381134	IPI:IPI00021841.1	Gene_Symbol=APOA1 Apolipoprotein A-I precursor	9606	0.69977194070816	0.00519235013052821	1.26367342472076	0.55942839384079	2.80546919384506E-05	1.23734426498413	0.85172963142395	0.290128082036972	1.36476278305054
35	18	18	23.7057223916054	IPI:IPI00022431.1	Gene_Symbol=AHSG Alpha-2-HS-glycoprotein precursor	9606	0.602977633476257	2.20619913307019E-05	1.19905424118042	0.248966112732887	7.94604399639853E-12	1.18435966968536	0.26280289888382	1.01484118886219E-08	1.30200636386871
35	0	16	25.6704986095428	IPI:IPI00795830.1	Gene_Symbol=AHSG 29 kDa protein	9606
36	16.57	16.61	36.5217387676239	IPI:IPI00298828.3	Gene_Symbol=APOH Beta-2-glycoprotein 1 precursor	9606	1.17905426025391	0.084456242620945	1.20809948444366	1.27485847473145	0.0251202899962664	1.2331440448761	1.27158880233765	0.0245634168386459	1.22931408882141
37	16.33	16.34	27.86885201931	IPI:IPI00328609.3	Gene_Symbol=SERPINA4 Kallistatin precursor	9606	1.16618919372559	0.094424843788147	1.20308578014374	1.21755385398865	0.0190824847668409	1.17101514339447	0.995275318622589	0.964636504650116	1.25837254524231
38	16.05	16.05	46.7336684465408	IPI:IPI00844536.2	Gene_Symbol=RBP4 Uncharacterized protein RBP4	9606	1.35927975177765	0.0139806801453233	1.27183473110199	2.45877289772034	8.76759689155682E-12	1.19284570217133	1.6037346124649	0.00143764179665595	1.31705462932587
38	0	16.05	46.7336684465408	IPI:IPI00480192.1	Gene_Symbol=RBP4 Retinol binding protein 4, plasma	9606
38	0	16.01	41.2935316562653	IPI:IPI00022420.3	Gene_Symbol=RBP4 Plasma retinol-binding protein precursor	9606
39	15.6	15.6	32.186233997345	IPI:IPI00386879.1	Gene_Symbol=IGHV3OR16-13;IGHA1 CDNA FLJ14473 fis, clone MAMMA1001080, highly similar to Homo sapiens SNC73 protein (SNC73) mRNA	9606	1.82195281982422	6.56239024010574E-07	1.17969357967377	1.38185012340546	0.000178870803210884	1.15390527248383	1.24924004077911	0.0317248180508614	1.22197651863098
39	0	15.65	30.02028465271	IPI:IPI00449920.1	Gene_Symbol=IGHV3OR16-13;IGHA1 CDNA FLJ90170 fis, clone MAMMA1000370, highly similar to Ig alpha-1 chain C region	9606
39	0	13.6	30.6451618671417	IPI:IPI00744561.1	Gene_Symbol=IGHV3OR16-13;IGHA1 IGHA1 protein	9606
39	0	13.6	27.8656125068665	IPI:IPI00423460.3	Gene_Symbol=IGHV3OR16-13;IGHA1 Putative uncharacterized protein DKFZp686G21220 (Fragment)	9606
40	15.3	15.3	17.7319586277008	IPI:IPI00032220.3	Gene_Symbol=AGT Angiotensinogen precursor	9606	0.528831839561462	7.65983568271622E-05	1.2670636177063	1.02799928188324	0.84496933221817	1.35139179229736	0.688211143016815	0.0449987314641476	1.43891477584839
41	15.28	15.28	15.2704134583473	IPI:IPI00009920.2	Gene_Symbol=C6 Complement component 6 precursor	9606	0.868525385856628	0.0261267051100731	1.12875175476074	0.847838401794434	0.00487210880964994	1.11013531684875	0.924831330776215	0.290510356426239	1.16648018360138
42	14.66	14.66	31.8407952785492	IPI:IPI00022429.3	Gene_Symbol=ORM1 Alpha-1-acid glycoprotein 1 precursor	9606	2.00717520713806	0.000140987380291335	1.24685680866241	4.00483465194702	2.10203616006766E-05	1.38717341423035	4.68652439117432	6.51530717732385E-06	1.35735988616943
43	14.58	14.59	20.6117019057274	IPI:IPI00303963.1	Gene_Symbol=C2 Complement C2 precursor (Fragment)	9606	1.07665383815765	0.281161069869995	1.15071272850037	1.14106643199921	0.120016701519489	1.18570744991302	1.13571226596832	0.202383235096931	1.22501409053802
44	14.12	14.12	47.826087474823	IPI:IPI00855916.1	Gene_Symbol=- Transthyretin	9606	2.94476675987244	3.16411585821186E-09	1.22727167606354	5.73675203323364	1.19275450627399E-10	1.30690860748291	3.39849543571472	6.62710419874202E-09	1.27597618103027
44	0	14.12	57.1428596973419	IPI:IPI00022432.1	Gene_Symbol=TTR Transthyretin precursor	9606
45	14.1	14.1	32.7354252338409	IPI:IPI00022391.1	Gene_Symbol=APCS Serum amyloid P-component precursor	9606	0.755886256694794	0.00615174183622003	1.1999603509903	0.823391437530518	0.0083563756197691	1.14268898963928	1.05971050262451	0.418879449367523	1.16415143013
46	13.98	14.03	15.265865623951	IPI:IPI00872555.2	Gene_Symbol=CFI cDNA FLJ76262, highly similar to Homo sapiens I factor (complement) (IF), mRNA	9606	1.15434622764587	0.0768359452486038	1.1760174036026	0.914782583713531	0.254617482423782	1.17844295501709	0.996704995632172	0.973202228546143	1.23802161216736
46	0	14.03	15.265865623951	IPI:IPI00291867.3	Gene_Symbol=CFI Complement factor I precursor	9606
47	13.41	13.41	20.495867729187	IPI:IPI00020996.3	Gene_Symbol=IGFALS Insulin-like growth factor-binding protein complex acid labile chain precursor	9606	0.903706669807434	0.23864671587944	1.20429813861847	0.581730902194977	0.00098217255435884	1.26640892028809	0.704362809658051	0.0126303629949689	1.28283369541168
48	12.63	12.63	46.6101706027985	IPI:IPI00430847.1	Gene_Symbol=IGKC IGKC protein	9606	1.14547610282898	0.338722258806229	1.34362232685089	0.790926933288574	0.0111978817731142	1.18713021278381	0.651139378547668	0.013060899451375	1.37873435020447
48	0	10.65	46.6101706027985	IPI:IPI00784661.1	Gene_Symbol=- Putative uncharacterized protein	9606
48	0	10.65	46.6101706027985	IPI:IPI00472961.2	Gene_Symbol=IGKC IGKC protein	9606
48	0	10.63	38.9830499887466	IPI:IPI00827488.1	Gene_Symbol=IGKC IGKC protein	9606
49	11.85	11.85	27.008929848671	IPI:IPI00795633.1	Gene_Symbol=CLU CLU	9606	0.947475552558899	0.622752130031586	1.25333774089813	1.35905230045319	0.000883765635080636	1.17712438106537	1.25954329967499	0.00841659493744373	1.17808187007904
49	0	11.85	24.1516962647438	IPI:IPI00400826.1	Gene_Symbol=CLU clusterin isoform 1	9606
49	0	11.85	26.9487738609314	IPI:IPI00291262.3	Gene_Symbol=CLU Clusterin precursor	9606
49	0	10.95	22.7467805147171	IPI:IPI00793848.1	Gene_Symbol=CLU 54 kDa protein	9606
50	11.26	11.26	21.9858154654503	IPI:IPI00296165.5	Gene_Symbol=C1R;C17orf13;ACYP1 Complement C1r subcomponent precursor	9606	0.817529201507568	0.0476260855793953	1.21965229511261	1.02736985683441	0.53569883108139	1.10584115982056	0.879760563373566	0.367162466049194	1.3791595697403
51	11.06	11.06	36.4806860685349	IPI:IPI00550162.2	Gene_Symbol=IGLV3-25 IGLV3-25 protein	9606	1.26126277446747	0.745553016662598	14.6473550796509	0.935263216495514	0.90922600030899	9.33800411224365	0.854869723320007	0.810293972492218	11.8145570755005
51	0.66	10.71	35.6223165988922	IPI:IPI00829626.1	Gene_Symbol=IGL@ IGL@ protein	9606
52	10.64	10.64	24.032586812973	IPI:IPI00879231.1	Gene_Symbol=SERPINF2 Alpha-2-antiplasmin precursor	9606	0.841984272003174	0.128966271877289	1.25753808021545	1.0695858001709	0.233275726437569	1.12325406074524	1.0592315196991	0.725047767162323	1.4131395816803
52	0	10.64	23.838384449482	IPI:IPI00029863.4	Gene_Symbol=SERPINF2 SERPINF2 protein	9606
53	10.43	10.43	17.2965109348297	IPI:IPI00017696.1	Gene_Symbol=C1S Complement C1s subcomponent precursor	9606	0.788950741291046	0.0106100244447589	1.18507468700409	1.06132709980011	0.725714147090912	1.43903040885925	0.875832498073578	0.217325463891029	1.24979639053345
53	0	10.39	15.1026397943497	IPI:IPI00749179.2	Gene_Symbol=C1S Uncharacterized protein C1S	9606
54	10.26	10.26	19.5121943950653	IPI:IPI00019581.1	Gene_Symbol=F12 Coagulation factor XII precursor	9606	1.11068797111511	0.372659087181091	1.28803658485413	1.0781797170639	0.248541295528412	1.1479868888855	1.07001841068268	0.503437519073486	1.24563694000244
55	10.18	10.78	9.59367975592613	IPI:IPI00876950.1	Gene_Symbol=ITIH3 Isoform 2 of Inter-alpha-trypsin inhibitor heavy chain H3 precursor	9606	0.781347095966339	0.00537166697904468	1.17188358306885	1.13732957839966	0.390243947505951	1.36966443061829	1.19203054904938	0.244504898786545	1.3671886920929
55	0	10.78	9.55056175589561	IPI:IPI00028413.8	Gene_Symbol=ITIH3 Isoform 1 of Inter-alpha-trypsin inhibitor heavy chain H3 precursor	9606
55	0	10.34	11.4925369620323	IPI:IPI00873416.1	Gene_Symbol=ITIH3 Uncharacterized protein ITIH3	9606
56	9.97	9.97	28.6931812763214	IPI:IPI00022426.1	Gene_Symbol=AMBP AMBP protein precursor	9606	1.09427428245544	0.36477330327034	1.2380108833313	1.29133462905884	0.0532452687621117	1.29704034328461	1.33176505565643	0.0418195128440857	1.31429302692413
57	9.96	9.96	26.3157904148102	IPI:IPI00006114.4	Gene_Symbol=SERPINF1 Pigment epithelium-derived factor precursor	9606	0.959132552146912	0.642272531986237	1.2254832983017	1.1016765832901	0.0942157432436943	1.12563478946686	1.08442032337189	0.417724996805191	1.24932503700256
58	9.54	19.42	31.3978493213654	IPI:IPI00784807.1	Gene_Symbol=- Putative uncharacterized protein	9606	0.860868275165558	0.16332320868969	1.26594197750092	0.562006831169128	0.00589006114751101	1.38088393211365	0.54117089509964	0.0191858392208815	1.5902339220047
58	0	19.93	29.9568951129913	IPI:IPI00426051.3	Gene_Symbol=- Putative uncharacterized protein DKFZp686C15213	9606
58	0	19.4	31.1750590801239	IPI:IPI00399007.5	Gene_Symbol=IGHG2 Putative uncharacterized protein DKFZp686I04196 (Fragment)	9606
58	0	17.4	29.3617010116577	IPI:IPI00784942.1	Gene_Symbol=- Putative uncharacterized protein DKFZp686E23209	9606
59	9.35	11.35	15.6626507639885	IPI:IPI00292946.1	Gene_Symbol=SERPINA7 Thyroxine-binding globulin precursor	9606	0.82707279920578	0.160204812884331	1.33636152744293	0.451176762580872	0.0018155233701691	1.40462446212769	0.651668429374695	0.00724134407937527	1.30075621604919
60	8	8	22.8571429848671	IPI:IPI00884107.1	Gene_Symbol=HBB Beta-globin gene from a thalassemia patient	9606	0.657097935676575	0.00688678910955787	1.30041921138763	0.436714023351669	2.32262500503566E-05	1.21944260597229	0.527336418628693	0.000450577470473945	1.27708268165588
60	0	8	36.0360354185104	IPI:IPI00796636.9	Gene_Symbol=HBB Mutant beta globin	9606
60	0	8	27.2108852863312	IPI:IPI00654755.3	Gene_Symbol=HBB Hemoglobin subunit beta	9606
61	7.55	28.99	15.8517345786095	IPI:IPI00748437.2	Gene_Symbol=PZP Uncharacterized protein PZP	9606	0.400365889072418	0.000294509110972285	1.24013197422028	0.444809913635254	0.00026342217461206	1.20335054397583	0.426325917243958	0.000391096720704809	1.24056661128998
61	0	28.99	13.9001354575157	IPI:IPI00025426.2	Gene_Symbol=PZP Pregnancy zone protein precursor	9606
62	6.78	6.78	21.3197976350784	IPI:IPI00294395.1	Gene_Symbol=C8B Complement component C8 beta chain precursor	9606	0.80728155374527	0.00567782903090119	1.14364504814148	0.770401477813721	0.00120855460409075	1.13540661334991	0.693090319633484	0.000882680527865887	1.17868137359619
63	6.53	6.53	20.833332836628	IPI:IPI00163207.1	Gene_Symbol=PGLYRP2 Isoform 1 of N-acetylmuramoyl-L-alanine amidase precursor	9606	0.741596221923828	0.0944228321313858	1.46250545978546	0.547528028488159	0.00644738506525755	1.37795901298523	0.647084474563599	0.156060174107552	1.99920678138733
63	0	6.52	15.772870182991	IPI:IPI00394992.1	Gene_Symbol=PGLYRP2 Isoform 2 of N-acetylmuramoyl-L-alanine amidase precursor	9606
64	6.5	6.56	15.068493783474	IPI:IPI00011252.1	Gene_Symbol=C8A Complement component C8 alpha chain precursor	9606	0.822262465953827	0.11035144329071	1.28578770160675	0.868566513061523	0.296198934316635	1.3374502658844	0.734986066818237	0.00494142388924956	1.20305359363556
65	6.4	6.4	10.84905564785	IPI:IPI00162735.3	Gene_Symbol=ATRN Isoform 2 of Attractin precursor	9606	0.950078725814819	0.655644953250885	1.30630910396576	0.771847248077393	0.186595156788826	1.5296835899353	0.857480704784393	0.53391695022583	1.76879394054413
65	0	6.4	9.65710282325745	IPI:IPI00027235.1	Gene_Symbol=ATRN Isoform 1 of Attractin precursor	9606
65	0	6.36	7.45387449860573	IPI:IPI00218460.6	Gene_Symbol=ATRN Isoform 3 of Attractin precursor	9606
66	6.39	6.39	30.2013427019119	IPI:IPI00166729.4	Gene_Symbol=AZGP1 alpha-2-glycoprotein 1, zinc	9606	1.46239161491394	0.00224354094825685	1.13103663921356	5.83630037307739	0.00252593937329948	1.81333875656128	3.44770765304565	0.0010107170091942	1.35775911808014
67	6.19	6.19	16.8831169605255	IPI:IPI00643948.2	Gene_Symbol=C1QB Complement component 1, q subcomponent, B chain	9606	1.05314242839813	0.617608308792114	1.28441667556763	1.28947484493256	0.0221772044897079	1.2212028503418	1.06296074390411	0.495856791734695	1.23843157291412
67	0	6.19	15.4150202870369	IPI:IPI00477992.1	Gene_Symbol=C1QB complement component 1, q subcomponent, B chain precursor	9606
68	6.07	6.08	14.8279950022697	IPI:IPI00296608.6	Gene_Symbol=C7 Complement component C7 precursor	9606	1.44590532779694	0.102821446955204	1.60900127887726	1.75656402111053	0.0463454909622669	1.73328721523285	1.46383225917816	0.089140772819519	1.5925360918045
69	6	17.55	37.0656371116638	IPI:IPI00844156.2	Gene_Symbol=SERPINC1 SERPINC1 protein	9606	0.989256381988525	0.90946489572525	1.22919082641602	1.00102162361145	0.991567313671112	1.23335027694702	1.19034862518311	0.134940758347511	1.26961100101471
70	5.7	11.4	28.3582091331482	IPI:IPI00020091.1	Gene_Symbol=ORM2 Alpha-1-acid glycoprotein 2 precursor	9606	1.78798615932465	0.0691629126667976	2.00194954872131	2.83692026138306	0.0253091938793659	2.07028961181641	3.76539301872253	0.0584551393985748	4.23519515991211
71	5.52	6.41	34.4827592372894	IPI:IPI00829956.1	Gene_Symbol=- Rheumatoid factor C6 light chain (Fragment)	9606	1.27921974658966	0.196020200848579	1.74052083492279	0.928851187229156	0.644355237483978	1.8042813539505	0.672349810600281	0.0793564766645432	1.66896820068359
71	0	6.41	33.8983058929443	IPI:IPI00829912.1	Gene_Symbol=IGKV1-5 Ig kappa chain V-I region HK102 precursor	9606
71	0.1	4.98	42.5925940275192	IPI:IPI00387026.1	Gene_Symbol=- Ig kappa chain V-I region EU	9606
72	5.23	5.23	29.585799574852	IPI:IPI00020986.2	Gene_Symbol=LUM Lumican precursor	9606	1.16524469852448	0.042631883174181	1.15567231178284	0.634381711483002	0.0192586369812489	1.39555013179779	0.64075380563736	0.00800804700702429	1.25120794773102
72	0	5.19	32.6732665300369	IPI:IPI00794403.1	Gene_Symbol=LUM 23 kDa protein	9606
73	4.72	4.72	19.0476194024086	IPI:IPI00022371.1	Gene_Symbol=HRG Histidine-rich glycoprotein precursor	9606	0.445556998252869	0.000293305667582899	1.20909738540649	0.314162105321884	0.000261870853137225	1.30234789848328	0.400755822658539	0.00128826533909887	1.37030136585236
74	4.62	4.62	11.0619470477104	IPI:IPI00026199.1	Gene_Symbol=GPX3 Glutathione peroxidase 3 precursor	9606	1.21225965023041	0.180108532309532	1.50526368618011	2.18063426017761	0.0200024470686913	1.61884069442749	2.07448291778564	0.0398543328046799	1.90851879119873
75	4.52	4.52	26.7605632543564	IPI:IPI00853068.1	Gene_Symbol=HBA2;HBA1 Alpha 2 globin variant (Fragment)	9606	0.750495493412018	0.2210663408041	1.80910277366638	0.434385895729065	0.00259662885218859	1.32841336727142	0.519259631633759	0.017621710896492	1.54999899864197
75	0	4.52	26.7605632543564	IPI:IPI00410714.5	Gene_Symbol=HBA2;HBA1 Hemoglobin subunit alpha	9606
76	4.13	8.18	33.3333343267441	IPI:IPI00719373.1	Gene_Symbol=IGL@ IGL@ protein	9606	1.06655156612396	0.765182852745056	1.65598714351654	0.753282845020294	0.308856397867203	1.86576020717621	1.00329506397247	0.993961751461029	2.77220821380615
76	0	8.01	26.6094416379929	IPI:IPI00829640.1	Gene_Symbol=IGL@ IGL@ protein	9606
76	0	8.01	22.7467805147171	IPI:IPI00852577.1	Gene_Symbol=IGLC1 IGLC1 protein	9606
76	0	8.01	22.4576264619827	IPI:IPI00785164.1	Gene_Symbol=- Putative uncharacterized protein	9606
76	0	8.01	22.4576264619827	IPI:IPI00784983.1	Gene_Symbol=- Putative uncharacterized protein	9606
76	0	8.01	22.4576264619827	IPI:IPI00784713.1	Gene_Symbol=- Putative uncharacterized protein	9606
76	0	8.01	22.5531920790672	IPI:IPI00784627.1	Gene_Symbol=- Putative uncharacterized protein	9606
76	0	8.01	22.649572789669	IPI:IPI00784589.1	Gene_Symbol=- Putative uncharacterized protein DKFZp781M0386	9606
76	0	8.01	22.5531920790672	IPI:IPI00745660.2	Gene_Symbol=IGL@ IGL@ protein	9606
77	4.08	4.09	11.8927970528603	IPI:IPI00021727.1	Gene_Symbol=C4BPA C4b-binding protein alpha chain precursor	9606	0.727330803871155	0.00532699329778552	1.14906740188599	0.980327188968658	0.938008725643158	2.11387586593628	1.51364195346832	0.0536607205867767	1.5321718454361
77	0	2.09	9.31372568011284	IPI:IPI00872510.1	Gene_Symbol=C4BPA Uncharacterized protein C4BPA	9606
78	4	4	9.7731240093708	IPI:IPI00163446.3	Gene_Symbol=IGHD IGHD protein	9606	1.23211586475372			0.550696790218353			0.537386298179626
78	0	23.84	33.4745764732361	IPI:IPI00645363.2	Gene_Symbol=IGHG1 Putative uncharacterized protein DKFZp686P15220	9606
78	0	2	7.29166641831398	IPI:IPI00418422.3	Gene_Symbol=IGHD IGHD protein	9606
78	0	2	6.84647336602211	IPI:IPI00829636.1	Gene_Symbol=IGHD FLJ00382 protein (Fragment)	9606
78	0	2	19.4915249943733	IPI:IPI00829601.1	Gene_Symbol=- Similar to Immunglobulin heavy chain variable region	9606
79	4	4	8.97959172725677	IPI:IPI00022394.2	Gene_Symbol=C1QC Complement C1q subcomponent subunit C precursor	9606	1.08609080314636	0.131426334381104	1.1360205411911	1.1768833398819	0.0598616413772106	1.19181501865387	1.11680090427399	0.375771343708038	1.40325379371643
80	3.73	3.73	26.732674241066	IPI:IPI00011261.2	Gene_Symbol=C8G Complement component C8 gamma chain precursor	9606	0.802725732326508	0.00863900408148766	1.03861773014069	0.839064061641693	0.0323692038655281	1.12014436721802	0.769097805023193	0.0365514531731606	1.21134960651398
80	0	1.73	23.7804874777794	IPI:IPI00513935.1	Gene_Symbol=C8G Complement component 8, gamma polypeptide	9606
81	3.7	27.53	35.8050853013992	IPI:IPI00876888.1	Gene_Symbol=- cDNA FLJ78387	9606	1.03399407863617	0.699486076831818	1.2844010591507	1.31380271911621	0.0788144916296005	1.39252877235413	0.84221225976944	0.0150018418207765	1.11434364318848
81	0	4	22.13114798069	IPI:IPI00884389.1	Gene_Symbol=- Similar to Immunglobulin heavy chain variable region	9606
81	0	3.7	23.5294118523598	IPI:IPI00829590.1	Gene_Symbol=- Uncharacterized protein ENSP00000375044	9606
81	0	3.7	11.1111111938953	IPI:IPI00827892.1	Gene_Symbol=- VH87-2 protein (Fragment)	9606
81	0	3.7	19.8473289608955	IPI:IPI00783024.1	Gene_Symbol=- Myosin-reactive immunoglobulin heavy chain variable region (Fragment)	9606
81	0	3.7	11.9999997317791	IPI:IPI00477804.4	Gene_Symbol=- Immunglobulin heavy chain variable region (Fragment)	9606
81	0	3.7	13.0434781312943	IPI:IPI00384404.4	Gene_Symbol=- Rheumatoid factor RF-ET9 (Fragment)	9606
81	0	1.7	9.375	IPI:IPI00884004.1	Gene_Symbol=- Rheumatoid factor RF-ET12 (Fragment)	9606
81	0	1.7	7.56302550435066	IPI:IPI00829841.1	Gene_Symbol=- 13 kDa protein	9606
81	0	1.7	5.64516112208366	IPI:IPI00883765.1	Gene_Symbol=- Similar to Immunglobulin heavy chain variable region	9606
81	0	1.7	5.73770478367805	IPI:IPI00783184.1	Gene_Symbol=- Immunglobulin heavy chain variable region (Fragment)	9606
82	3.7	17.53	34.3511462211609	IPI:IPI00830132.1	Gene_Symbol=IGHG4 Uncharacterized protein IGHG4 (Fragment)	9606	0.619926869869232	0.245306089520454	11.7540760040283	0.413027405738831	0.156409502029419	16.7308731079102	0.360896021127701	0.139902040362358	18.0377464294434
82	0	17.53	41.2844032049179	IPI:IPI00829814.1	Gene_Symbol=IGHG4 Ig gamma-4 chain C region	9606
82	0	17.53	28.541225194931	IPI:IPI00550640.2	Gene_Symbol=IGHG4 IGHG4 protein	9606
82	0	15.1	29.6218484640121	IPI:IPI00784998.1	Gene_Symbol=- Putative uncharacterized protein DKFZp686M24218	9606
83	3.1	3.44	10.0456617772579	IPI:IPI00872573.1	Gene_Symbol=C1RL 48 kDa protein	9606	0.848067164421082	0.0691177472472191	1.25637555122375	1.05115783214569	0.580919623374939	2.2698233127594	0.883643388748169	0.346903741359711	2.59267020225525
83	0	3.44	10.0456617772579	IPI:IPI00795055.1	Gene_Symbol=C1RL CDNA FLJ14022 fis, clone HEMBA1003538, weakly similar to COMPLEMENT C1R COMPONENT	9606
83	0	3.44	9.03490781784058	IPI:IPI00009793.3	Gene_Symbol=C1RL Complement C1r-like protein	9606
84	3.06	3.06	14.6913573145866	IPI:IPI00019580.1	Gene_Symbol=PLG Plasminogen precursor	9606	0.655530869960785	0.00110307440627366	1.19328355789185	0.66957300901413	0.00796062033623457	1.2859662771225	0.625591158866882	0.000878483522683382	1.20674669742584
85	2.93	2.93	27.5000005960464	IPI:IPI00792115.1	Gene_Symbol=CLEC3B Putative uncharacterized protein DKFZp686H17246	9606	0.703160345554352	0.0293610524386168	1.30414354801178	0.385689109563828	0.00659118499606848	1.3972190618515	0.32639878988266	0.00600762665271759	1.45515704154968
85	0	2.93	11.3861389458179	IPI:IPI00009028.1	Gene_Symbol=CLEC3B Tetranectin precursor	9606
85	0	2	34.375	IPI:IPI00791350.1	Gene_Symbol=CLEC3B 11 kDa protein	9606
86	2.44	8.44	29.237288236618	IPI:IPI00785200.1	Gene_Symbol=- Putative uncharacterized protein	9606	2.01725363731384	0.156429871916771	3.89326930046082	1.21738147735596	0.369753211736679	2.09026098251343	1.26572382450104	0.305614233016968	2.10229182243347
87	2.43	39.32	37.7308696508408	IPI:IPI00878609.1	Gene_Symbol=ITIH4 Protein	9606	1.05307638645172	0.356675386428833	1.20594239234924	1.50234794616699	0.118101730942726	1.93875956535339	1.51046538352966	0.0648704916238785	1.6087304353714
87	0	27.29	35.8695656061172	IPI:IPI00878152.1	Gene_Symbol=ITIH4 71 kDa protein	9606
88	2.43	2.43	15.9999996423721	IPI:IPI00021854.1	Gene_Symbol=APOA2 Apolipoprotein A-II precursor	9606	1.47262418270111	0.0253658350557089	1.21658957004547	0.38368171453476	0.141768231987953	15.7398386001587	0.707319617271423	0.204168051481247	4.3123254776001
89	2.29	2.29	14.7058829665184	IPI:IPI00879329.1	Gene_Symbol=IGKV3-20 Anti-(ED-B) scFV (Fragment)	9606	1.18507075309753			1.03453814983368			1.11674344539642
89	0	11.78	37.8723412752151	IPI:IPI00430820.1	Gene_Symbol=IGKV1-5 IGKV1-5 protein	9606
89	0	11.73	38.9830499887466	IPI:IPI00784865.1	Gene_Symbol=IGK@ IGK@ protein	9606
89	0	11.73	35.8974367380142	IPI:IPI00845354.1	Gene_Symbol=IGKC IGKC protein	9606
89	0	2.06	12.8440365195274	IPI:IPI00827826.1	Gene_Symbol=- Cold agglutinin FS-2 L-chain (Fragment)	9606
89	0	2.06	12.1739126741886	IPI:IPI00827560.1	Gene_Symbol=- HRV Fab N27-VL (Fragment)	9606
89	0	2	8.18181782960892	IPI:IPI00827637.1	Gene_Symbol=- K light chain variable region (Fragment)	9606
89	0	2	7.96460211277008	IPI:IPI00827510.1	Gene_Symbol=- HRV Fab 026-VL (Fragment)	9606
89	0	2	8.25688093900681	IPI:IPI00387118.1	Gene_Symbol=- Ig kappa chain V-III region WOL	9606
89	0	2	8.25688093900681	IPI:IPI00387115.1	Gene_Symbol=- Ig kappa chain V-III region SIE	9606
89	0	2	6.97674453258514	IPI:IPI00384576.1	Gene_Symbol=- Ig kappa chain V-III region HIC precursor	9606
89	0	2	6.97674453258514	IPI:IPI00030205.3	Gene_Symbol=IGKV3-20 Ig kappa chain V-III region HAH precursor	9606
90	2.12	21.95	23.6084446310997	IPI:IPI00472345.1	Gene_Symbol=IGHG3 IGHG3 protein	9606	1.2295618057251	0.512250006198883	15.3151884078979	0.830975711345673	0.570611953735352	18.9591407775879	0.798592209815979	0.308440655469894	4.50006675720215
90	0	23.84	24.5173752307892	IPI:IPI00418153.1	Gene_Symbol=IGHM Putative uncharacterized protein DKFZp686I15212	9606
90	0	21.84	23.3791753649712	IPI:IPI00168728.1	Gene_Symbol=IGHM FLJ00385 protein (Fragment)	9606
90	0	21.84	29.6829968690872	IPI:IPI00829940.1	Gene_Symbol=IGHG3 Uncharacterized protein IGHG3 (Fragment)	9606
90	0	21.84	23.0941697955132	IPI:IPI00829850.1	Gene_Symbol=IGHG3 Protein	9606
90	0	21.84	28.4530401229858	IPI:IPI00829716.1	Gene_Symbol=IGHG3 Uncharacterized protein IGHG3 (Fragment)	9606
90	0	21.84	27.3209542036057	IPI:IPI00827754.2	Gene_Symbol=IGHG3 C gamma 3	9606
90	0	21.84	19.8458567261696	IPI:IPI00784894.1	Gene_Symbol=- Putative uncharacterized protein	9606
90	0	15.84	21.7514127492905	IPI:IPI00830033.1	Gene_Symbol=IGHM Full-length cDNA clone CS0DI019YF20 of Placenta of Homo sapiens (Fragment)	9606
91	2.12	2.12	11.94968521595	IPI:IPI00178926.2	Gene_Symbol=IGJ immunoglobulin J chain	9606	0.7652987241745	0.59809821844101	104.445472717285	0.899159371852875	0.156307026743889	1.40274655818939	0.722975194454193	0.332400381565094	10.7139463424683
92	2.11	2.11	3.39285731315613	IPI:IPI00746623.2	Gene_Symbol=HABP2 Hyaluronan-binding protein 2 precursor	9606	1.28621745109558	0.483375251293182	3.55826902389526	1.01368808746338	0.943040907382965	2.06486916542053	1.34510970115662	0.243064224720001	2.17885160446167
93	2.1	2.1	9.17107611894608	IPI:IPI00645849.1	Gene_Symbol=ECM1 Extracellular matrix protein 1	9606	0.847569346427917	0.246362090110779	1.55096054077148	0.532573938369751	0.0145949237048626	1.39257490634918	0.863259375095367	0.105131737887859	1.25000333786011
93	0	2.1	5.37037029862404	IPI:IPI00003351.2	Gene_Symbol=ECM1 Extracellular matrix protein 1 precursor	9606
94	2.04	2.04	14.4620805978775	IPI:IPI00872703.1	Gene_Symbol=TMPRSS13 transmembrane protease, serine 13	9606	1.5643355846405	0.562404274940491	1018.00958251953	1.25930690765381	0.616269290447235	70.5819702148438	1.79252517223358	0.604387998580933	31444.669921875
94	0	2.04	15.4135331511497	IPI:IPI00012505.5	Gene_Symbol=TMPRSS13 Isoform 3 of Transmembrane protease, serine 13	9606
94	0	2.04	13.7992829084396	IPI:IPI00554441.1	Gene_Symbol=TMPRSS13 Isoform 2 of Transmembrane protease, serine 13	9606
94	0	2.04	13.2530122995377	IPI:IPI00000848.4	Gene_Symbol=TMPRSS13 Isoform 1 of Transmembrane protease, serine 13	9606
94	0	2	15.384615957737	IPI:IPI00011694.1	Gene_Symbol=PRSS1 Trypsin-1 precursor	9606
95	2.04	2.04	6.02910593152046	IPI:IPI00032311.4	Gene_Symbol=LBP Lipopolysaccharide-binding protein precursor	9606	1.30963146686554	0.0532878637313843	1.3331698179245	1.78660118579865	0.105332553386688	3.42548489570618	2.02358722686768	0.0655327960848808	2.52237033843994
96	2.03	2.07	9.9391482770443	IPI:IPI00643034.2	Gene_Symbol=PLTP Isoform 1 of Phospholipid transfer protein precursor	9606	1.25545954704285			1.6093944311142			1.83010935783386
96	0	2.07	11.1111111938953	IPI:IPI00217778.1	Gene_Symbol=PLTP Isoform 2 of Phospholipid transfer protein precursor	9606
96	0	2.07	12.0987646281719	IPI:IPI00022733.3	Gene_Symbol=PLTP 45 kDa protein	9606
97	2.03	2.03	3.33580411970615	IPI:IPI00394845.6	Gene_Symbol=EFCAB6 Isoform 2 of EF-hand calcium-binding domain-containing protein 6	9606	0.813425540924072			0.541309952735901			0.450348287820816
97	0	2.03	2.99800131469965	IPI:IPI00009724.3	Gene_Symbol=EFCAB6 Isoform 1 of EF-hand calcium-binding domain-containing protein 6	9606
97	0	2.03	3.04243396967649	IPI:IPI00760567.1	Gene_Symbol=EFCAB6 Isoform 5 of EF-hand calcium-binding domain-containing protein 6	9606
98	2.03	2.03	7.83289819955826	IPI:IPI00852826.2	Gene_Symbol=APOL1 42 kDa protein	9606	0.942256212234497			0.910619854927063			1.07843732833862
98	0	2.03	7.5376883149147	IPI:IPI00514475.4	Gene_Symbol=APOL1 Isoform 1 of Apolipoprotein-L1 precursor	9606
98	0	2.03	7.24637657403946	IPI:IPI00186903.3	Gene_Symbol=APOL1 Isoform 2 of Apolipoprotein-L1 precursor	9606
99	2.02	2.04	4.73372787237167	IPI:IPI00064667.4	Gene_Symbol=CNDP1 Beta-Ala-His dipeptidase precursor	9606	1.06667411327362	0.534698605537415	1.4529550075531	0.876520156860352	0.435530543327332	1.79754340648651	0.751147270202637	0.22187614440918	2.01943564414978
99	0	2.02	6.12903237342834	IPI:IPI00749466.1	Gene_Symbol=CNDP1 35 kDa protein	9606
100	2.02	2.02	5.13761453330517	IPI:IPI00738433.1	Gene_Symbol=CPN2 similar to Carboxypeptidase N subunit 2 precursor	9606	0.878581047058105	0.0706754103302956	1.20123374462128	0.834937989711761	0.309303790330887	3.35487914085388	0.784314692020416	0.245307847857475	3.4974844455719
100	0	2.02	5.13761453330517	IPI:IPI00479116.1	Gene_Symbol=CPN2 Carboxypeptidase N subunit 2 precursor	9606
101	2.02	2.02	13.7096777558327	IPI:IPI00382471.1	Gene_Symbol=- Ig heavy chain V-I region WOL	9606	1.19022059440613	0.498090028762817	9.01933002471924	1.1979728937149	0.594962239265442	22.3522548675537	1.85764622688293	0.304873675107956	59.4783592224121
101	0	2	12.7118647098541	IPI:IPI00829979.1	Gene_Symbol=- Uncharacterized protein ENSP00000375008	9606
101	0	2	12.8205135464668	IPI:IPI00739205.3	Gene_Symbol=LOC652102 Ig heavy chain V-I region HG3 precursor	9606
101	0	2	12.0967738330364	IPI:IPI00384407.1	Gene_Symbol=- Myosin-reactive immunoglobulin heavy chain variable region (Fragment)	9606
101	0	2	9.16666686534882	IPI:IPI00419517.1	Gene_Symbol=IGHV1-69 IGHV1-69 protein	9606
102	2	98.88	39.5642191171646	IPI:IPI00654875.1	Gene_Symbol=C4B Complement C4-B precursor	9606	1.27094995975494	0.0046786367893219	1.12383651733398	1.25911664962769	0.0730971470475197	1.30312967300415	1.27247262001038	0.209267795085907	1.56435632705688
102	0	98.88	39.5642191171646	IPI:IPI00032258.4	Gene_Symbol=C4A;C4B Complement C4-A precursor	9606
103	2	4	21.0084035992622	IPI:IPI00854743.1	Gene_Symbol=- Uncharacterized protein ENSP00000375034	9606	1.42395126819611			1.13834297657013			1.00805282592773
103	0	2	19.0839692950249	IPI:IPI00745363.4	Gene_Symbol=LOC652113 Immunglobulin heavy chain variable region (Fragment)	9606
104	2	2	10.0409843027592	IPI:IPI00019576.1	Gene_Symbol=F10 Coagulation factor X precursor	9606	0.593148231506348			1.00631904602051			0.927802085876465
105	2	2	14.583332836628	IPI:IPI00419744.4	Gene_Symbol=FCN3 Isoform 2 of Ficolin-3 precursor	9606	0.799395620822906	0.209314629435539	2.63951349258423	0.693776845932007	0.111762799322605	2.27962064743042	0.886247515678406	0.466420292854309	3.97677826881409
105	0	2	14.046822488308	IPI:IPI00293925.2	Gene_Symbol=FCN3 Isoform 1 of Ficolin-3 precursor	9606
106	2	2	2.84495018422604	IPI:IPI00218803.2	Gene_Symbol=FBLN1 Isoform B of Fibulin-1 precursor	9606	0.856817603111267			1.04411673545837			0.810853362083435
106	0	2	2.49584019184113	IPI:IPI00413623.2	Gene_Symbol=FBLN1 fibulin 1 isoform B precursor	9606
106	0	2	2.34260614961386	IPI:IPI00296537.3	Gene_Symbol=FBLN1 Isoform C of Fibulin-1 precursor	9606
106	0	2	2.13371273130178	IPI:IPI00296534.1	Gene_Symbol=FBLN1 Isoform D of Fibulin-1 precursor	9606
106	0	2	1.76678448915482	IPI:IPI00333852.1	Gene_Symbol=FBLN1 Isoform A of Fibulin-1 precursor	9606
107	2	2	6.05187304317951	IPI:IPI00022417.4	Gene_Symbol=LRG1 Leucine-rich alpha-2-glycoprotein precursor	9606	1.18165850639343			1.73272085189819			2.21897315979004
108	2	2	15.1639342308044	IPI:IPI00020019.1	Gene_Symbol=ADIPOQ Adiponectin precursor	9606	1.15299952030182	0.252338975667953	2.13203048706055	1.83813977241516	0.331823259592056	84.8831634521484	1.23267340660095	0.669170916080475	104.140586853027
109	2	2	10.0806452333927	IPI:IPI00004373.1	Gene_Symbol=MBL2 Mannose-binding protein C precursor	9606	0.728602647781372	0.362245321273804	13.1058483123779	1.43096137046814	0.166389763355255	3.380051612854	1.58035135269165	0.0930821150541306	2.35448098182678
110	2	2	7.75862038135529	IPI:IPI00829653.1	Gene_Symbol=- Uncharacterized protein ENSP00000374812	9606	1.35489630699158			0.758684039115906			0.792072534561157
110	0	2	7.62711837887764	IPI:IPI00816799.1	Gene_Symbol=- Rheumatoid factor D5 light chain (Fragment)	9606
110	0	2	7.75862038135529	IPI:IPI00784430.3	Gene_Symbol=IGKV3D-11 Similar to Ig kappa chain V-III region VG precursor	9606
111	2	2	13.6752143502235	IPI:IPI00657670.1	Gene_Symbol=- 13 kDa protein	9606	1.92878675460815	0.0643113926053047	2.12477946281433	1.70855438709259	0.0171454958617687	1.35764300823212	1.56816351413727	0.0436042137444019	1.51900243759155
111	0	2	16.1616161465645	IPI:IPI00021857.1	Gene_Symbol=APOC3 Apolipoprotein C-III precursor	9606
112	1.91	1.92	10.5555556714535	IPI:IPI00873445.1	Gene_Symbol=PROS1 80 kDa protein	9606	0.526961505413055	0.0795801803469658	2.7810959815979	0.886862576007843	0.38136613368988	2.83361959457397	1.21586406230927	0.149373739957809	1.81056761741638
112	0	1.92	7.84023702144623	IPI:IPI00294004.1	Gene_Symbol=PROS1 Vitamin K-dependent protein S precursor	9606
112	0	1.7	6.78899064660072	IPI:IPI00878131.1	Gene_Symbol=PROS1 PS24	9606
112	0	1.7	7.08446875214577	IPI:IPI00795619.1	Gene_Symbol=PROS1 PROS1 protein	9606
113	1.72	1.72	5.20094558596611	IPI:IPI00329775.7	Gene_Symbol=CPB2 Isoform 1 of Carboxypeptidase B2 precursor	9606	1.52088057994843	0.271498531103134	11.2522468566895	1.34971487522125	0.122893683612347	2.10611963272095	1.40520131587982	0.374688148498535	17.9040966033936
114	1.7	1.85	2.38993708044291	IPI:IPI00873479.1	Gene_Symbol=PCDHA4 86 kDa protein	9606
114	0	1.85	2.38095242530108	IPI:IPI00219141.1	Gene_Symbol=PCDHA4 Isoform 2 of Protocadherin alpha 4 precursor	9606
114	0	1.85	2.00633574277163	IPI:IPI00009044.1	Gene_Symbol=PCDHA4 Isoform 1 of Protocadherin alpha 4 precursor	9606
114	0	1.7	1.12781953066587	IPI:IPI00873543.1	Gene_Symbol=PCDHA9 86 kDa protein	9606
114	0	1.7	1.06888357549906	IPI:IPI00220928.1	Gene_Symbol=PCDHA9 Isoform 2 of Protocadherin alpha 9 precursor	9606
114	0	1.7	1.14068435505033	IPI:IPI00010753.1	Gene_Symbol=PCDHA7 Isoform 2 of Protocadherin alpha 7 precursor	9606
114	0	1.7	0.960512273013592	IPI:IPI00009041.1	Gene_Symbol=PCDHA7 Isoform 1 of Protocadherin alpha 7 precursor	9606
114	0	1.7	0.947368424385786	IPI:IPI00001493.1	Gene_Symbol=PCDHA9 Isoform 1 of Protocadherin alpha 9 precursor	9606
115	1.7	1.7	9.94764417409897	IPI:IPI00743766.2	Gene_Symbol=FETUB Fetuin-B precursor	9606	0.562128782272339			0.514699041843414			0.574082255363464
115	0	1.7	11.0144928097725	IPI:IPI00552199.3	Gene_Symbol=FETUB GUGU beta form	9606
116	1.7	1.7	6.86274543404579	IPI:IPI00642842.1	Gene_Symbol=CRP C-reactive protein, pentraxin-related	9606	1.76700139045715	0.213927581906319	12.5094270706177	2.722984790802	0.164446741342545	28.8734111785889	3.70866250991821	0.0426372587680817	3.05574107170105
116	0	1.7	7.69230797886848	IPI:IPI00218876.3	Gene_Symbol=CRP Isoform 2 of C-reactive protein precursor	9606
116	0	1.7	3.125	IPI:IPI00022389.1	Gene_Symbol=CRP Isoform 1 of C-reactive protein precursor	9606
117	1.7	1.7	1.95227768272161	IPI:IPI00296176.2	Gene_Symbol=F9 Coagulation factor IX precursor	9606	0.671194672584534			1.33225584030151			1.67580926418304
118	1.69	1.69	5.10948896408081	IPI:IPI00847381.1	Gene_Symbol=SEPP1 selenoprotein P isoform 2	9606	0.904434502124786	0.0251418575644493	1.07235515117645	1.02082002162933	0.798627197742462	1.35659146308899	0.925198674201965	0.607845187187195	1.74178218841553
118	0	1.69	5.51181100308895	IPI:IPI00029061.2	Gene_Symbol=SEPP1 Selenoprotein P precursor	9606
119	1.55	2.82	3.8506418466568	IPI:IPI00749039.2	Gene_Symbol=TTN titin isoform N2-A	9606	0.90444415807724	0.500766396522522	1.40936398506165	0.971305668354034	0.96024876832962	3.7927258014679	0.953070044517517	0.905879497528076	2.59543657302856
119	0	2.8	3.83988358080387	IPI:IPI00759754.1	Gene_Symbol=TTN Isoform 1 of Titin	9606
119	0	2.8	3.82607169449329	IPI:IPI00759542.1	Gene_Symbol=TTN Isoform 8 of Titin	9606
119	0	2.8	3.85019555687904	IPI:IPI00023283.3	Gene_Symbol=TTN Isoform 2 of Titin	9606
119	0	2.8	3.83016876876354	IPI:IPI00759637.1	Gene_Symbol=TTN Isoform 4 of Titin	9606
119	0	2.8	3.81079874932766	IPI:IPI00179357.2	Gene_Symbol=TTN Isoform 7 of Titin	9606
119	0	2.79	3.83890569210052	IPI:IPI00759613.1	Gene_Symbol=TTN Isoform 5 of Titin	9606
119	0	2.25	4.09641228616238	IPI:IPI00455173.4	Gene_Symbol=TTN Isoform 3 of Titin	9606
119	0	2.25	4.0674090385437	IPI:IPI00375499.2	Gene_Symbol=TTN titin isoform novex-2	9606
119	0	2.25	4.07748334109783	IPI:IPI00375498.2	Gene_Symbol=TTN titin isoform novex-1	9606
119	0	1.85	4.46864627301693	IPI:IPI00412307.8	Gene_Symbol=TTN 2268 kDa protein	9606
120	1.52	1.55	10.4046240448952	IPI:IPI00735909.2	Gene_Symbol=LOC645620 similar to Leo1, Paf1/RNA polymerase II complex component, homolog	9606	1.41856586933136			0.94348931312561			1.462078332901
121	1.52	1.54	2.81011648476124	IPI:IPI00289819.4	Gene_Symbol=IGF2R Cation-independent mannose-6-phosphate receptor precursor	9606	0.245602190494537			0.118621543049812			0.0563301257789135
122	1.3	23.42	40.2105271816254	IPI:IPI00784842.1	Gene_Symbol=IGHV4-31 Putative uncharacterized protein DKFZp686G11190	9606	1.28677487373352			0.921446681022644			0.587130904197693
123	1.22	1.32	10.4368932545185	IPI:IPI00641475.1	Gene_Symbol=SPERT Isoform 2 of Spermatid-associated protein	9606	0.699284255504608			0.765250742435455			1.27513182163239
123	0	1.32	9.59821417927742	IPI:IPI00167913.1	Gene_Symbol=SPERT Isoform 1 of Spermatid-associated protein	9606
124	1.15	36.15	39.6624475717545	IPI:IPI00555812.4	Gene_Symbol=GC Vitamin D-binding protein precursor	9606	0.0860402062535286			0.102715030312538			0.0658455193042755
125	1.09	1.09	15.2482271194458	IPI:IPI00798167.1	Gene_Symbol=PON1 32 kDa protein	9606	0.337772518396378	0.0436083413660526	2.57577991485596	0.322242796421051			0.239649549126625
125	0	1.09	12.1126763522625	IPI:IPI00218732.3	Gene_Symbol=PON1 Serum paraoxonase/arylesterase 1	9606
126	1.06	1.08	0.744818663224578	IPI:IPI00853158.2	Gene_Symbol=PRUNE2 prune homolog 2 isoform 1	9606	0.859579265117645			0.98175048828125			0.847629189491272
127	1	1	39.3939405679703	IPI:IPI00792216.1	Gene_Symbol=STAT6 3 kDa protein	9606	0.857607901096344			1.39757478237152			0.428133517503738
128	0.97	1.17	4.70623485743999	IPI:IPI00479143.2	Gene_Symbol=PCNT Pericentrin	9606	3.19647526741028	0.582084894180298	210326832	1.87793719768524	0.183200895786285	10.6970357894897	2.07296085357666	0.352057307958603	304.069732666016
129	0.96	0.99	4.06320542097092	IPI:IPI00218326.1	Gene_Symbol=SP100 Isoform Sp100-C of Nuclear autoantigen Sp-100	9606	1.18568360805511			1.42635345458984			0.675560057163239
130	0.92	0.92	14.906832575798	IPI:IPI00332192.4	Gene_Symbol=IL25 Isoform 2 of Interleukin-25 precursor	9606	1.35262775421143	0.228931829333305	4.23271417617798	1.06108355522156	0.787353038787842	8.76572895050049	1.41829705238342	0.177331566810608	3.56028127670288
130	0	0.92	13.5593220591545	IPI:IPI00009731.1	Gene_Symbol=IL25 Isoform 1 of Interleukin-25 precursor	9606
131	0.87	0.87	4.94821630418301	IPI:IPI00782985.1	Gene_Symbol=EIF4G2 eukaryotic translation initiation factor 4 gamma, 2 isoform 2	9606	0.918948769569397	0.643050014972687	5.53100442886353	0.880404770374298	0.444106429815292	3.88274478912354	0.883734524250031	0.181020081043243	1.58246862888336
131	0	0.87	4.7409038990736	IPI:IPI00015952.1	Gene_Symbol=EIF4G2 Eukaryotic translation initiation factor 4 gamma 2	9606
132	0.82	9.93	35.4545444250107	IPI:IPI00011264.1	Gene_Symbol=CFHR1 Complement factor H-related protein 1 precursor	9606	1.28376841545105	0.063190184533596	1.37174320220947	1.65562653541565	0.00268375221639872	1.02737390995026	2.05045366287231	0.234393656253815	33.7743034362793
133	0.82	0.84	2.2641509771347	IPI:IPI00006675.1	Gene_Symbol=ABCC4 Multidrug resistance-associated protein 4	9606	0.990024864673615			1.06775736808777			1.62857246398926
134	0.81	1.03	11.353711783886	IPI:IPI00010295.1	Gene_Symbol=CPN1 Carboxypeptidase N catalytic chain precursor	9606	1.01029193401337	0.848532497882843	1.70994329452515	0.661909162998199	0.177219241857529	4.47444534301758	0.963140308856964	0.3789002597332	1.38139486312866
135	0.77	0.77	3.125	IPI:IPI00456484.3	Gene_Symbol=PDE4DIP Isoform 3 of Myomegalin	9606	1.24188125133514			0.799426198005676			1.02821230888367
136	0.7	0.7	2.33669672161341	IPI:IPI00782966.1	Gene_Symbol=ZFP106 Zinc finger protein 106 homolog	9606
