# Supplementary material for: PGCA: An algorithm to link protein groups created from MS/MS data
Source: PLoS One. 2017 May 31;12(5):e0177569. doi: 10.1371/journal.pone.0177569 (PMC5451011; doi:10.1371/journal.pone.0177569)
Supplement: S3 File — 65 iTRAQ experiments used to process samples from the BiT Heart Cohort. (ZIP) [file pone.0177569.s006.zip › S5DataBiT/BET3267_v339_ProteinSummary.txt]

N	Unused	Total	%Cov	Accession	Name	Species	115:114	PVal 115:114	EF 115:114	116:114	PVal 116:114	EF 116:114	117:114	PVal 117:114	EF 117:114	Biological Processes	Molecular Function	PANTHER ID
1	123.87	123.91	45.5848634243011	IPI:IPI00654875.1	Gene_Symbol=C4B Complement C4-B precursor	9606	1.46793484687805	0.0788693130016327	1.6381311416626	1.38658618927002	0.183344408869743	2.01939034461975	1.56681084632874	0.0579435490071774	1.62664449214935
1	0	123.91	45.5848634243011	IPI:IPI00032258.4	Gene_Symbol=C4A;C4B Complement C4-A precursor	9606
2	111.32	111.36	41.655358672142	IPI:IPI00478003.1	Gene_Symbol=A2M Alpha-2-macroglobulin precursor	9606	0.568571150302887	3.77358240444075E-24	1.08688843250275	0.73364531993866	1.17093715366196E-12	1.07847690582275	0.551438689231873	7.28671685899644E-24	1.09279048442841
3	90.94	90.94	49.4226336479187	IPI:IPI00021885.1	Gene_Symbol=FGA Isoform 1 of Fibrinogen alpha chain precursor	9606	2.36293411254883	4.12584306851156E-40	1.09771084785461	1.68169808387756	5.00702570665549E-20	1.10120391845703	5.72993612289429	0	1.12030375003815
3	0	90.64	63.8198733329773	IPI:IPI00029717.1	Gene_Symbol=FGA Isoform 2 of Fibrinogen alpha chain precursor	9606
4	74.68	74.68	67.6171064376831	IPI:IPI00298497.3	Gene_Symbol=FGB Fibrinogen beta chain precursor	9606	2.30721497535706	4.1776638031871E-36	1.09540224075317	1.64650630950928	8.68493734656682E-18	1.1016606092453	5.38553524017334	0	1.1132504940033
5	62.4	62.43	56.486040353775	IPI:IPI00745872.2	Gene_Symbol=ALB Isoform 1 of Serum albumin precursor	9606	4.42084741592407	2.86493004745912E-37	1.13832366466522	2.48183655738831	2.92286356298251E-24	1.13324880599976	5.59636402130127	1.3498708106841E-41	1.13969683647156
5	0	60.43	52.7910709381104	IPI:IPI00022434.4	Gene_Symbol=ALB Uncharacterized protein ALB	9606
6	61.55	61.55	37.0892018079758	IPI:IPI00017601.1	Gene_Symbol=CP Ceruloplasmin precursor	9606	0.965246677398682	0.478122770786285	1.10377418994904	0.813877284526825	0.000156164343934506	1.10883665084839	0.921629130840302	0.138770446181297	1.11471307277679
7	59.19	59.19	52.5974035263062	IPI:IPI00022488.1	Gene_Symbol=HPX Hemopexin precursor	9606	0.900342881679535	0.019976980984211	1.09101343154907	0.999854207038879	0.99798971414566	1.09976541996002	0.975083112716675	0.4950832426548	1.07491028308868
8	58.73	58.73	22.2222223877907	IPI:IPI00845263.1	Gene_Symbol=FN1 fibronectin 1 isoform 2 preproprotein	9606	0.71300882101059	1.15903651693589E-12	1.07712996006012	1.67164635658264	7.59538763670962E-15	1.10415422916412	1.93151712417603	7.81203668441214E-21	1.0957133769989
8	0	58.73	23.0901286005974	IPI:IPI00414283.5	Gene_Symbol=FN1 fibronectin 1 isoform 4 preproprotein	9606
8	0	56.73	23.1142476201057	IPI:IPI00867588.1	Gene_Symbol=FN1 Isoform 13 of Fibronectin precursor	9606
8	0	56.73	21.154622733593	IPI:IPI00855785.1	Gene_Symbol=FN1 Isoform 15 of Fibronectin precursor	9606
8	0	56.73	23.134657740593	IPI:IPI00855777.1	Gene_Symbol=FN1 Isoform 14 of Fibronectin precursor	9606
8	0	56.73	24.0808829665184	IPI:IPI00479723.3	Gene_Symbol=FN1 Isoform 10 of Fibronectin precursor	9606
8	0	56.73	22.8222995996475	IPI:IPI00339228.1	Gene_Symbol=FN1 Isoform 8 of Fibronectin precursor	9606
8	0	56.73	21.4227303862572	IPI:IPI00339227.4	Gene_Symbol=FN1 Isoform 7 of Fibronectin precursor	9606
8	0	56.73	22.2505301237106	IPI:IPI00339223.1	Gene_Symbol=FN1 Isoform 3 of Fibronectin precursor	9606
8	0	56.73	21.9614416360855	IPI:IPI00022418.1	Gene_Symbol=FN1 Isoform 1 of Fibronectin precursor	9606
9	56.78	56.82	56.4044952392578	IPI:IPI00877792.1	Gene_Symbol=FGG 50 kDa protein	9606	2.26087880134583	1.9655815447501E-25	1.11755156517029	1.61216557025909	1.47663104617043E-13	1.11530196666718	5.17691564559937	2.66246708221715E-44	1.13110494613647
9	0	56.82	54.4468522071838	IPI:IPI00877703.1	Gene_Symbol=FGG 52 kDa protein	9606
9	0	56.82	57.4370682239532	IPI:IPI00219713.1	Gene_Symbol=FGG Isoform Gamma-A of Fibrinogen gamma chain precursor	9606
9	0	56.82	55.408388376236	IPI:IPI00021891.5	Gene_Symbol=FGG Isoform Gamma-B of Fibrinogen gamma chain precursor	9606
10	55.94	55.94	45.7020044326782	IPI:IPI00798430.1	Gene_Symbol=TF Transferrin variant (Fragment)	9606	0.751655340194702	8.66399041399291E-09	1.08780217170715	0.930644571781158	0.108849212527275	1.09241986274719	0.736393213272095	5.67900969306034E-11	1.07819521427155
10	0	55.94	45.7020044326782	IPI:IPI00022463.1	Gene_Symbol=TF Serotransferrin precursor	9606
11	54.15	54.34	22.3150357604027	IPI:IPI00032291.2	Gene_Symbol=C5 Complement C5 precursor	9606	1.07594954967499	0.0631277188658714	1.08045411109924	1.13649094104767	0.00106357072945684	1.0767023563385	1.01628851890564	0.726884722709656	1.09689795970917
12	51.59	51.64	36.0682368278503	IPI:IPI00029739.5	Gene_Symbol=CFH Isoform 1 of Complement factor H precursor	9606	1.10211551189423	0.0752354934811592	1.11352360248566	0.978080451488495	0.616824924945831	1.0926011800766	1.05481898784637	0.336303949356079	1.1169421672821
13	51.56	51.66	28.4491986036301	IPI:IPI00645038.1	Gene_Symbol=ITIH2 Inter-alpha (Globulin) inhibitor H2	9606	0.731024384498596	1.53755480569728E-10	1.08357262611389	1.18540644645691	0.000221432390389964	1.09009230136871	0.857625067234039	0.000587498652748764	1.0880753993988
13	0	51.66	28.1183928251266	IPI:IPI00305461.2	Gene_Symbol=ITIH2 Inter-alpha-trypsin inhibitor heavy chain H2 precursor	9606
14	50.29	50.37	41.7204290628433	IPI:IPI00294193.4	Gene_Symbol=ITIH4 Isoform 1 of Inter-alpha-trypsin inhibitor heavy chain H4 precursor	9606	1.22279572486877	0.0577261000871658	1.2319256067276	1.3147839307785	0.043167669326067	1.30217754840851	1.18354189395905	0.267136484384537	1.36556899547577
15	48.71	48.71	37.1727734804153	IPI:IPI00639937.1	Gene_Symbol=CFB B-factor, properdin	9606	1.22968351840973	0.00877903215587139	1.16403961181641	0.827207326889038	0.0111841857433319	1.15526103973389	1.30484139919281	0.00100346689578146	1.16429615020752
15	0	48.71	37.1727734804153	IPI:IPI00019591.1	Gene_Symbol=CFB Isoform 1 of Complement factor B precursor (Fragment)	9606
16	47.27	47.77	52.8571426868439	IPI:IPI00641737.1	Gene_Symbol=HP Haptoglobin precursor	9606	1.47972536087036	1.14390585892465E-09	1.12013173103333	1.29207670688629	0.000159437287948094	1.13739240169525	1.21430838108063	0.00042119252611883	1.11076951026917
17	47.13	47.19	46.6244727373123	IPI:IPI00555812.4	Gene_Symbol=GC Vitamin D-binding protein precursor	9606	0.0584671087563038	0.053485095500946	20.8645095825195	0.0894383415579796			0.0683383122086525
18	44.16	44.16	62.6262605190277	IPI:IPI00304273.2	Gene_Symbol=APOA4 Apolipoprotein A-IV precursor	9606	1.04893469810486	0.241849690675735	1.08452832698822	1.28036189079285	5.58513590931398E-07	1.08883953094482	0.823842823505402	0.000369413202861324	1.1064989566803
19	41.59	41.59	42.5531923770905	IPI:IPI00847635.1	Gene_Symbol=SERPINA3 Isoform 1 of Alpha-1-antichymotrypsin precursor	9606	1.95059669017792	1.44482117650262E-18	1.1099945306778	1.98262584209442	5.93266905515036E-17	1.12384521961212	2.14771676063538	7.59953382348856E-20	1.11810386180878
19	0	41.59	40.178570151329	IPI:IPI00550991.3	Gene_Symbol=SERPINA3 Alpha-1-antichymotrypsin precursor	9606
20	40.29	40.6	52.2248268127441	IPI:IPI00797833.3	Gene_Symbol=KNG1 Kininogen 1	9606	0.972369909286499	0.669319570064545	1.13999509811401	1.05987310409546	0.412938445806503	1.15199458599091	0.91270786523819	0.101471193134785	1.11627042293549
20	0	40.6	52.2248268127441	IPI:IPI00215894.1	Gene_Symbol=KNG1 Isoform LMW of Kininogen-1 precursor	9606
21	39.77	39.92	43.4408605098724	IPI:IPI00032179.2	Gene_Symbol=SERPINC1 Antithrombin III variant	9606	0.970600068569183	0.666365742683411	1.15184390544891	1.19701325893402	0.0366116426885128	1.18252658843994	0.951803147792816	0.412964880466461	1.13040196895599
22	35.72	36.18	32.601535320282	IPI:IPI00292530.1	Gene_Symbol=ITIH1 Inter-alpha-trypsin inhibitor heavy chain H1 precursor	9606	0.786190211772919	0.0718236565589905	1.30088555812836	1.06990373134613	0.309053957462311	1.14211738109589	0.859812200069427	0.0196096133440733	1.13354361057281
23	35.53	35.54	42.2829568386078	IPI:IPI00019568.1	Gene_Symbol=F2 Prothrombin precursor (Fragment)	9606	0.83009397983551	5.74588812014554E-05	1.08826100826263	1.001136302948	0.977054834365845	1.08230936527252	0.859492897987366	0.00075373996514827	1.08810150623322
24	34.22	34.22	30.0000011920929	IPI:IPI00884180.1	Gene_Symbol=IGHM IGHM protein	9606	0.571428656578064	0.000302353058941662	1.32486486434937	0.469916582107544	1.1277223599393E-09	1.19926142692566	0.419202595949173	9.32188356728147E-07	1.33764147758484
25	32.46	32.46	31.4629256725311	IPI:IPI00879573.1	Gene_Symbol=SERPIND1 Heparin cofactor 2 precursor	9606	0.932072699069977	0.242406979203224	1.12896323204041	1.04428553581238	0.341112852096558	1.09661602973938	0.808838188648224	0.00809997599571943	1.16350972652435
25	0	32.46	29.791271686554	IPI:IPI00292950.4	Gene_Symbol=SERPIND1 Serpin peptidase inhibitor, clade D (Heparin cofactor), member 1	9606
26	31.52	31.59	43.0622011423111	IPI:IPI00553177.1	Gene_Symbol=SERPINA1 Isoform 1 of Alpha-1-antitrypsin precursor	9606	4.73437023162842	1.60040343065611E-13	1.25930786132813	3.37801504135132	7.61492258138929E-12	1.23896920681	5.33636093139648	2.19675704493313E-13	1.28628492355347
27	28.64	28.64	35.1464420557022	IPI:IPI00472610.2	Gene_Symbol=IGHM IGHM protein	9606
28	28.26	28.26	18.3457046747208	IPI:IPI00009920.2	Gene_Symbol=C6 Complement component 6 precursor	9606	0.993698358535767	0.904951751232147	1.11633801460266	0.895686626434326	0.0198039449751377	1.09459698200226	1.03859329223633	0.476296335458755	1.11593806743622
29	27.91	27.91	34.5454543828964	IPI:IPI00745089.2	Gene_Symbol=A1BG alpha 1B-glycoprotein precursor	9606	1.04906415939331	0.470129787921906	1.1433629989624	1.24601089954376	0.00110295345075428	1.13186252117157	1.107586145401	0.213168680667877	1.17853772640228
29	0	27.91	34.5454543828964	IPI:IPI00022895.7	Gene_Symbol=A1BG Alpha-1B-glycoprotein precursor	9606
30	27.6	27.68	27.7280867099762	IPI:IPI00022395.1	Gene_Symbol=C9 Complement component C9 precursor	9606	1.70587599277496	3.7706831790274E-06	1.2102347612381	1.22051906585693	0.0149260079488158	1.17038834095001	1.58770108222961	5.17038779435097E-06	1.1836324930191
31	26.89	26.89	61.4232182502747	IPI:IPI00021841.1	Gene_Symbol=APOA1 Apolipoprotein A-I precursor	9606	0.423843711614609	3.91867122084832E-10	1.15253281593323	0.980163633823395	0.701539516448975	1.11456036567688	0.580057203769684	6.38496255866983E-10	1.09742498397827
32	26.73	26.78	23.9130437374115	IPI:IPI00026314.1	Gene_Symbol=GSN Isoform 1 of Gelsolin precursor	9606	0.724941849708557	7.08589213900268E-05	1.1512656211853	0.784932851791382	0.000241629153606482	1.12471771240234	0.665390133857727	4.04097081627697E-05	1.18623375892639
33	26.07	26.58	30.799999833107	IPI:IPI00291866.5	Gene_Symbol=SERPING1 Plasma protease C1 inhibitor precursor	9606	1.05009186267853	0.459444493055344	1.14174318313599	1.19435560703278	0.00363142928108573	1.12271618843079	1.09472942352295	0.31304857134819	1.19661152362823
33	0	24.58	26.1510133743286	IPI:IPI00879931.1	Gene_Symbol=SERPING1 cDNA FLJ78023, highly similar to Homo sapiens serine (or cysteine) proteinase inhibitor, clade G (C1inhibitor), member 1, (angioedema, hereditary) (SERPING1), mRNA	9606
33	0	24.58	43.8438445329666	IPI:IPI00556459.1	Gene_Symbol=SERPING1 Serine/cysteine proteinase inhibitor clade G member 1 splice variant 2 (Fragment)	9606
34	24.8	24.94	28.5475790500641	IPI:IPI00019943.1	Gene_Symbol=AFM Afamin precursor	9606	0.524919986724854	2.46784620685503E-05	1.28307855129242	0.726914167404175	0.00243277032859623	1.21242833137512	0.595531761646271	9.86866216408089E-05	1.25243782997131
35	24.52	24.52	28.4518837928772	IPI:IPI00298971.1	Gene_Symbol=VTN Vitronectin precursor	9606	0.754901230335236	0.000265922048129141	1.15358400344849	0.941966533660889	0.457554161548615	1.17437314987183	0.822682619094849	0.00715064955875278	1.14958786964417
36	21.7	21.73	28.0653953552246	IPI:IPI00022431.1	Gene_Symbol=AHSG Alpha-2-HS-glycoprotein precursor	9606	0.420894414186478	2.73142699569462E-08	1.22850346565247	0.312609940767288	6.21989135543566E-12	1.18564593791962	0.511434674263	7.63810881210247E-09	1.15889513492584
37	19.33	19.34	36.8115931749344	IPI:IPI00298828.3	Gene_Symbol=APOH Beta-2-glycoprotein 1 precursor	9606	0.924870848655701	0.230282783508301	1.14051973819733	1.13076317310333	0.0743319764733315	1.14580535888672	0.792802453041077	0.00781758781522512	1.17805695533752
38	18.87	18.92	29.7352343797684	IPI:IPI00879231.1	Gene_Symbol=SERPINF2 Alpha-2-antiplasmin precursor	9606	0.783870935440063	0.0215839575976133	1.22579336166382	0.893271505832672	0.188622638583183	1.18914294242859	0.882312417030334	0.300755739212036	1.27934372425079
38	0	18.92	29.4949501752853	IPI:IPI00029863.4	Gene_Symbol=SERPINF2 SERPINF2 protein	9606
39	18.83	19.24	17.0428887009621	IPI:IPI00876950.1	Gene_Symbol=ITIH3 Isoform 2 of Inter-alpha-trypsin inhibitor heavy chain H3 precursor	9606	1.5315043926239	0.00046231530723162	1.22890424728394	1.37868905067444	0.00331092206761241	1.21832430362701	1.7402081489563	0.000125596110592596	1.26357328891754
39	0	19.24	16.9662922620773	IPI:IPI00028413.8	Gene_Symbol=ITIH3 Isoform 1 of Inter-alpha-trypsin inhibitor heavy chain H3 precursor	9606
39	0	17.87	18.3582082390785	IPI:IPI00873416.1	Gene_Symbol=ITIH3 Uncharacterized protein ITIH3	9606
40	17.57	19.58	25.9634882211685	IPI:IPI00430842.3	Gene_Symbol=IGHV3OR16-13;IGHA1 IGHA1 protein	9606	1.35509514808655	0.00290227844379842	1.20468974113464	1.09452569484711	0.340036273002625	1.21307742595673	1.08951795101166	0.206356823444366	1.14700210094452
41	17.52	17.52	23.687943816185	IPI:IPI00296165.5	Gene_Symbol=C1R;C17orf13;ACYP1 Complement C1r subcomponent precursor	9606	0.875881671905518	0.076606497168541	1.16047048568726	0.925694465637207	0.404676139354706	1.21364855766296	1.04251706600189	0.535081684589386	1.15160298347473
42	17.39	17.39	54.237288236618	IPI:IPI00784865.1	Gene_Symbol=IGK@ IGK@ protein	9606	1.03195786476135	0.930928945541382	3.98466515541077	0.674961984157562	0.414812356233597	5.24569177627563	0.70262485742569	0.264613807201386	2.69001483917236
42	0	16.13	57.4468076229095	IPI:IPI00430820.1	Gene_Symbol=IGKV1-5 IGKV1-5 protein	9606
43	16.49	16.5	25.26595890522	IPI:IPI00303963.1	Gene_Symbol=C2 Complement C2 precursor (Fragment)	9606	1.20456600189209	0.0213459115475416	1.16777539253235	1.04559445381165	0.472245693206787	1.13607120513916	1.26018035411835	0.01251529622823	1.19142830371857
44	16.39	16.39	56.2814056873322	IPI:IPI00844536.2	Gene_Symbol=RBP4 Uncharacterized protein RBP4	9606	1.45829010009766	0.000347087101545185	1.19560265541077	2.06884384155273	6.75349687284665E-09	1.15605628490448	1.36657536029816	0.00078531913459301	1.17544031143188
44	0	16.39	56.2814056873322	IPI:IPI00480192.1	Gene_Symbol=RBP4 Retinol binding protein 4, plasma	9606
44	0	16.36	50.2487540245056	IPI:IPI00022420.3	Gene_Symbol=RBP4 Plasma retinol-binding protein precursor	9606
45	16.32	16.32	36.7713004350662	IPI:IPI00022391.1	Gene_Symbol=APCS Serum amyloid P-component precursor	9606	1.2215873003006	0.0462359599769115	1.21690022945404	1.05107796192169	0.549698412418365	1.18941295146942	0.962878525257111	0.657545030117035	1.19510817527771
46	16	16	27.8606951236725	IPI:IPI00022429.3	Gene_Symbol=ORM1 Alpha-1-acid glycoprotein 1 precursor	9606	7.10167455673218	2.28219789732975E-08	1.39496064186096	3.55370211601257	6.38487426840584E-06	1.43885791301727	8.87588214874268	4.66325111858623E-09	1.38024985790253
47	15.92	15.92	27.0103096961975	IPI:IPI00032220.3	Gene_Symbol=AGT Angiotensinogen precursor	9606	0.580330967903137	0.000516559346579015	1.31129419803619	0.692696988582611	0.0126689430326223	1.32136213779449	0.630513727664948	0.00151607487350702	1.29621779918671
48	15.7	15.7	34.9431812763214	IPI:IPI00022426.1	Gene_Symbol=AMBP AMBP protein precursor	9606	0.92927747964859	0.596515536308289	1.33504974842072	1.24895179271698	0.109546639025211	1.32111692428589	1.03778862953186	0.788008093833923	1.3347442150116
49	15.66	15.66	22.8130355477333	IPI:IPI00291867.3	Gene_Symbol=CFI Complement factor I precursor	9606	1.14535462856293	0.227379485964775	1.25830829143524	0.762728989124298	0.0198078844696283	1.24778616428375	0.895095109939575	0.453945696353912	1.35959982872009
49	0	13.66	20.5831900238991	IPI:IPI00872555.2	Gene_Symbol=CFI cDNA FLJ76262, highly similar to Homo sapiens I factor (complement) (IF), mRNA	9606
50	15.15	15.15	24.1322308778763	IPI:IPI00020996.3	Gene_Symbol=IGFALS Insulin-like growth factor-binding protein complex acid labile chain precursor	9606	0.624387323856354	4.09058557124808E-05	1.17125010490417	0.705556273460388	2.71451262960909E-05	1.1229499578476	0.807051420211792	0.00366131844930351	1.13864052295685
51	14.11	14.11	27.4004697799683	IPI:IPI00328609.3	Gene_Symbol=SERPINA4 Kallistatin precursor	9606	0.894198536872864	0.0451557487249374	1.11523401737213	1.15175664424896	0.0117456773295999	1.1103401184082	0.842762112617493	0.00281685427762568	1.10685586929321
52	13.68	13.68	57.6086938381195	IPI:IPI00855916.1	Gene_Symbol=- Transthyretin	9606	1.38450598716736	0.00479608308523893	1.23329520225525	3.6860830783844	6.30681773472475E-09	1.26893448829651	1.89931690692902	9.94477159110829E-06	1.23386549949646
52	0	13.68	65.3061211109161	IPI:IPI00022432.1	Gene_Symbol=TTR Transthyretin precursor	9606
53	13.44	13.5	25.8373200893402	IPI:IPI00006114.4	Gene_Symbol=SERPINF1 Pigment epithelium-derived factor precursor	9606	0.935162842273712	0.438166975975037	1.19643747806549	1.0120769739151	0.856690466403961	1.14940106868744	1.03871965408325	0.592158496379852	1.15938520431519
54	13.41	13.41	13.6627912521362	IPI:IPI00017696.1	Gene_Symbol=C1S Complement C1s subcomponent precursor	9606	0.877143919467926	0.0177099741995335	1.1099568605423	0.878859877586365	0.0745145007967949	1.154705286026	0.960569024085999	0.47506657242775	1.12539792060852
54	0	13.32	12.4633431434631	IPI:IPI00749179.2	Gene_Symbol=C1S Uncharacterized protein C1S	9606
55	13.34	13.34	22.3552897572517	IPI:IPI00400826.1	Gene_Symbol=CLU clusterin isoform 1	9606	0.986152529716492	0.861464202404022	1.18436598777771	1.21335279941559	0.0825676470994949	1.2486709356308	0.989605844020844	0.912375748157501	1.22279632091522
55	0	13.34	24.9443203210831	IPI:IPI00291262.3	Gene_Symbol=CLU Clusterin precursor	9606
55	0	13.34	22.7678567171097	IPI:IPI00795633.1	Gene_Symbol=CLU CLU	9606
56	13.2	13.2	18.3739840984344	IPI:IPI00019581.1	Gene_Symbol=F12 Coagulation factor XII precursor	9606	0.772389233112335	4.91733153467067E-05	1.08870780467987	0.871305108070374	0.00699888076633215	1.09505105018616	0.797129273414612	0.00058387650642544	1.10758638381958
57	12.81	12.89	24.6737837791443	IPI:IPI00296608.6	Gene_Symbol=C7 Complement component C7 precursor	9606	1.33804881572723	0.00261388905346394	1.18939661979675	1.34878945350647	0.00185977621003985	1.18588542938232	1.42673170566559	2.78152438113466E-05	1.13906002044678
58	12.7	12.7	27.5423735380173	IPI:IPI00785200.1	Gene_Symbol=- Putative uncharacterized protein	9606	1.17970561981201	0.353618443012238	1.54897487163544	0.787153303623199	0.209576368331909	1.56020796298981	0.830661952495575	0.355676025152206	1.63823902606964
59	12.4	14.43	18.0722892284393	IPI:IPI00292946.1	Gene_Symbol=SERPINA7 Thyroxine-binding globulin precursor	9606	0.678042113780975	0.000163258766406216	1.14457225799561	0.650359988212585	0.00134478416293859	1.22927093505859	0.758898198604584	0.0151454964652658	1.22954118251801
60	11.36	11.37	13.3561640977859	IPI:IPI00011252.1	Gene_Symbol=C8A Complement component C8 alpha chain precursor	9606	0.931582093238831	0.0818551704287529	1.08604979515076	0.792689800262451	0.00342717044986784	1.13521039485931	0.869112014770508	0.00398428877815604	1.08198761940002
61	10.14	10.14	18.5031190514565	IPI:IPI00032311.4	Gene_Symbol=LBP Lipopolysaccharide-binding protein precursor	9606	2.44592261314392	0.00190886773634702	1.51651608943939	1.4123957157135	0.00825146492570639	1.24388575553894	5.35430431365967	0.000352015369571745	1.76290154457092
62	10.04	10.04	27.678570151329	IPI:IPI00022389.1	Gene_Symbol=CRP Isoform 1 of C-reactive protein precursor	9606	14.3860502243042	0.000301103747915477	1.87843418121338	0.83931964635849	0.0967232286930084	1.26262044906616	33.8176918029785	0.000106126186437905	1.89336788654327
63	9.57	9.57	17.0370370149612	IPI:IPI00019580.1	Gene_Symbol=PLG Plasminogen precursor	9606	0.609207153320313	0.00636954233050346	1.36610043048859	0.664366841316223	0.00146071834024042	1.22001957893372	0.622638165950775	0.012497441843152	1.40603828430176
64	9.17	9.17	24.7038915753365	IPI:IPI00294395.1	Gene_Symbol=C8B Complement component C8 beta chain precursor	9606	0.926893711090088	0.337595015764236	1.1847687959671	0.792434751987457	0.00253198691643775	1.13564002513885	0.930091798305511	0.241968899965286	1.1398401260376
65	8.79	8.79	23.0547547340393	IPI:IPI00022417.4	Gene_Symbol=LRG1 Leucine-rich alpha-2-glycoprotein precursor	9606	2.60469627380371	0.0015122756594792	1.53077840805054	1.33598411083221	0.0749715864658356	1.39024984836578	3.91904306411743	0.000147958009620197	1.48373532295227
66	8.72	8.72	6.57802671194077	IPI:IPI00027235.1	Gene_Symbol=ATRN Isoform 1 of Attractin precursor	9606	0.708874523639679	0.134968429803848	1.64314985275269	0.625255286693573	0.000955111579969525	1.1900794506073	0.696960031986237	0.0258209090679884	1.3446147441864
66	0	8.72	5.90405911207199	IPI:IPI00218460.6	Gene_Symbol=ATRN Isoform 3 of Attractin precursor	9606
66	0	8.72	6.83962255716324	IPI:IPI00162735.3	Gene_Symbol=ATRN Isoform 2 of Attractin precursor	9606
67	8.57	22.16	23.6559137701988	IPI:IPI00784807.1	Gene_Symbol=- Putative uncharacterized protein	9606	0.526614308357239	0.0362416654825211	1.7162092924118	0.456739127635956	0.0321957878768444	1.8591560125351	0.343049645423889	0.0294016767293215	2.24185562133789
67	0	22.16	26.3788968324661	IPI:IPI00399007.5	Gene_Symbol=IGHG2 Putative uncharacterized protein DKFZp686I04196 (Fragment)	9606
67	0	20.99	21.4893624186516	IPI:IPI00784942.1	Gene_Symbol=- Putative uncharacterized protein DKFZp686E23209	9606
67	0	20.84	28.448274731636	IPI:IPI00426051.3	Gene_Symbol=- Putative uncharacterized protein DKFZp686C15213	9606
68	8.51	8.78	14.4053608179092	IPI:IPI00021727.1	Gene_Symbol=C4BPA C4b-binding protein alpha chain precursor	9606	1.85256659984589	7.6341666499502E-07	1.13527190685272	1.26286482810974	0.00117571582086384	1.12301754951477	1.65000903606415	0.000240564069827087	1.22220408916473
69	8.47	8.47	24.6527776122093	IPI:IPI00163207.1	Gene_Symbol=PGLYRP2 Isoform 1 of N-acetylmuramoyl-L-alanine amidase precursor	9606	0.682320654392242	0.0053829257376492	1.23309552669525	1.21194159984589	0.156012207269669	1.344646692276	0.905609309673309	0.324648052453995	1.2629359960556
69	0	8.46	19.7160884737968	IPI:IPI00394992.1	Gene_Symbol=PGLYRP2 Isoform 2 of N-acetylmuramoyl-L-alanine amidase precursor	9606
70	8.44	9.08	23.3727812767029	IPI:IPI00020986.2	Gene_Symbol=LUM Lumican precursor	9606	0.798735916614532	0.0666922628879547	1.27762818336487	0.893842577934265	0.231083229184151	1.22431647777557	0.654976189136505	0.0127372443675995	1.34361374378204
70	0	6.44	27.7227729558945	IPI:IPI00794403.1	Gene_Symbol=LUM 23 kDa protein	9606
71	8.25	31.18	14.1025647521019	IPI:IPI00025426.2	Gene_Symbol=PZP Pregnancy zone protein precursor	9606	0.482545435428619	3.1681342079537E-05	1.22253024578094	0.497546523809433	3.36032621817139E-06	1.15294373035431	0.400255471467972	0.000155182235175744	1.34232425689697
71	0	30.99	16.0883277654648	IPI:IPI00748437.2	Gene_Symbol=PZP Uncharacterized protein PZP	9606
72	7.87	7.87	30.2816897630692	IPI:IPI00853068.1	Gene_Symbol=HBA2;HBA1 Alpha 2 globin variant (Fragment)	9606	0.202987268567085	8.15619132481515E-05	1.42142391204834	0.444933593273163	0.000239283850532956	1.2502943277359	0.223836183547974	6.18833000771701E-05	1.36595153808594
72	0	7.87	30.2816897630692	IPI:IPI00410714.5	Gene_Symbol=HBA2;HBA1 Hemoglobin subunit alpha	9606
73	7.56	7.56	16.3809522986412	IPI:IPI00022371.1	Gene_Symbol=HRG Histidine-rich glycoprotein precursor	9606	0.892214775085449	0.129208818078041	1.17531621456146	1.0127432346344	0.768626987934113	1.11050176620483	0.923852264881134	0.115902662277222	1.11314487457275
74	7.05	7.05	32.9268306493759	IPI:IPI00513935.1	Gene_Symbol=C8G Complement component 8, gamma polypeptide	9606	0.826921582221985	0.0866757780313492	1.25817227363586	0.730879545211792	0.026149719953537	1.29441010951996	0.87341970205307	0.144497215747833	1.2230190038681
74	0	7.05	26.732674241066	IPI:IPI00011261.2	Gene_Symbol=C8G Complement component C8 gamma chain precursor	9606
75	6.73	6.79	38.7931048870087	IPI:IPI00829956.1	Gene_Symbol=- Rheumatoid factor C6 light chain (Fragment)	9606	0.997446060180664	0.993685305118561	3.42990350723267	0.817395567893982	0.482902646064758	2.76074695587158	1.00694048404694	0.977806031703949	2.58056592941284
75	0	6.74	33.8983058929443	IPI:IPI00829912.1	Gene_Symbol=IGKV1-5 Ig kappa chain V-I region HK102 precursor	9606
75	0	5.03	32.4074059724808	IPI:IPI00387026.1	Gene_Symbol=- Ig kappa chain V-I region EU	9606
76	6.21	6.44	17.0833334326744	IPI:IPI00873445.1	Gene_Symbol=PROS1 80 kDa protein	9606	1.00873124599457	0.918296217918396	1.24729871749878	1.06658899784088	0.314836144447327	1.16864049434662	0.998115658760071	0.978228151798248	1.19762063026428
76	0	6.44	14.792899787426	IPI:IPI00294004.1	Gene_Symbol=PROS1 Vitamin K-dependent protein S precursor	9606
76	0	5.67	14.495413005352	IPI:IPI00878131.1	Gene_Symbol=PROS1 PS24	9606
77	6.07	24.81	47.4903464317322	IPI:IPI00844156.2	Gene_Symbol=SERPINC1 SERPINC1 protein	9606	0.848356008529663	0.145605504512787	1.26815748214722	1.13845646381378	0.113109067082405	1.18456482887268	0.908737480640411	0.242983728647232	1.19423723220825
78	5.96	7.66	5.69192469120026	IPI:IPI00788786.1	Gene_Symbol=VWF 309 kDa protein	9606	1.21015775203705	0.0307038947939873	1.17871046066284	2.13572382926941	2.13023031392368E-05	1.13553786277771	3.86554884910584	0.00017219346773345	1.41644847393036
78	0	7.66	5.29683604836464	IPI:IPI00023014.1	Gene_Symbol=VWF von Willebrand factor precursor	9606
79	5.71	5.71	21.4084506034851	IPI:IPI00218732.3	Gene_Symbol=PON1 Serum paraoxonase/arylesterase 1	9606	0.364450544118881	0.000579659477807581	1.39909029006958	0.382794946432114	0.000867397175170481	1.41690754890442	0.427754610776901	0.000121503777336329	1.22552287578583
79	0	3.71	23.7588658928871	IPI:IPI00798167.1	Gene_Symbol=PON1 32 kDa protein	9606
80	5.49	27.01	37.0526313781738	IPI:IPI00784842.1	Gene_Symbol=IGHV4-31 Putative uncharacterized protein DKFZp686G11190	9606	0.953071475028992	0.847494184970856	2.57988786697388	0.680832386016846	0.0539382360875607	1.49269282817841	0.812342464923859	0.22100430727005	1.66363894939423
80	0	33.69	34.5058619976044	IPI:IPI00828205.1	Gene_Symbol=IGHM IGHM protein	9606
80	0	26.95	32.2105258703232	IPI:IPI00807531.2	Gene_Symbol=IGHG1 IGHG1 protein	9606
80	0	24.96	29.6375274658203	IPI:IPI00829944.1	Gene_Symbol=IGHG1 IGHG1 protein	9606
80	0	9.07	36.1344546079636	IPI:IPI00879329.1	Gene_Symbol=IGKV3-20 Anti-(ED-B) scFV (Fragment)	9606
80	0	4.33	24.2236018180847	IPI:IPI00827940.1	Gene_Symbol=- Mu-chain precursor (Fragment)	9606
80	0	4.31	28.0991733074188	IPI:IPI00828099.1	Gene_Symbol=- UGa8H (Fragment)	9606
80	0	4.31	21.7741936445236	IPI:IPI00883879.1	Gene_Symbol=- Similar to Anti-IFN-G scFv	9606
81	5.42	5.42	16.3716807961464	IPI:IPI00026199.1	Gene_Symbol=GPX3 Glutathione peroxidase 3 precursor	9606	1.00479280948639	0.962143123149872	1.34346628189087	2.16333198547363	0.0278145298361778	1.844522356987	1.3793648481369	0.27688655257225	2.16420316696167
82	5.32	5.32	22.8571429848671	IPI:IPI00884107.1	Gene_Symbol=HBB Beta-globin gene from a thalassemia patient	9606	0.193661153316498	0.00012397047248669	1.48406231403351	0.421991556882858	1.41899326990824E-05	1.1423202753067	0.191857889294624	0.000175018285517581	1.40479397773743
82	0	5.32	36.0360354185104	IPI:IPI00796636.9	Gene_Symbol=HBB Mutant beta globin	9606
82	0	5.32	27.2108852863312	IPI:IPI00654755.3	Gene_Symbol=HBB Hemoglobin subunit beta	9606
83	5.17	8.48	34.1880351305008	IPI:IPI00719373.1	Gene_Symbol=IGL@ IGL@ protein	9606	0.949064373970032	0.908905804157257	3.05559277534485	0.687946796417236	0.352531313896179	2.5562858581543	0.791202366352081	0.422516316175461	1.99290585517883
83	0	7.89	27.0386278629303	IPI:IPI00829640.1	Gene_Symbol=IGL@ IGL@ protein	9606
83	0	7.89	26.8085092306137	IPI:IPI00784627.1	Gene_Symbol=- Putative uncharacterized protein	9606
83	0	7.89	26.8085092306137	IPI:IPI00745660.2	Gene_Symbol=IGL@ IGL@ protein	9606
83	0	7.89	23.7288132309914	IPI:IPI00785164.1	Gene_Symbol=- Putative uncharacterized protein	9606
83	0	7.32	23.3050853013992	IPI:IPI00784983.1	Gene_Symbol=- Putative uncharacterized protein	9606
83	0	7.32	25.4237294197083	IPI:IPI00784713.1	Gene_Symbol=- Putative uncharacterized protein	9606
83	0	7.32	20.6008583307266	IPI:IPI00852577.1	Gene_Symbol=IGLC1 IGLC1 protein	9606
83	0	7.32	20.5128207802773	IPI:IPI00784589.1	Gene_Symbol=- Putative uncharacterized protein DKFZp781M0386	9606
84	4.97	4.97	16.3120567798615	IPI:IPI00329775.7	Gene_Symbol=CPB2 Isoform 1 of Carboxypeptidase B2 precursor	9606	1.24261212348938	0.247579887509346	1.53227543830872	1.17842531204224	0.502983093261719	1.79522132873535	1.11056220531464	0.512041389942169	1.46549725532532
84	0	3.27	15.0000005960464	IPI:IPI00293057.5	Gene_Symbol=CPB2 Isoform 2 of Carboxypeptidase B2 precursor	9606
85	4.96	4.96	15.9999996423721	IPI:IPI00021854.1	Gene_Symbol=APOA2 Apolipoprotein A-II precursor	9606	0.453609824180603	0.257501035928726	73.6875534057617	0.830346703529358	0.712779521942139	131.054534912109	0.480039805173874	0.237085059285164	38.1922264099121
86	4.89	4.9	20.0000002980232	IPI:IPI00792115.1	Gene_Symbol=CLEC3B Putative uncharacterized protein DKFZp686H17246	9606	0.559286117553711	0.00692126154899597	1.37096261978149	0.548249959945679	0.00411538081243634	1.3264867067337	0.603445947170258	0.0157359670847654	1.41615438461304
86	0	4.9	15.8415839076042	IPI:IPI00009028.1	Gene_Symbol=CLEC3B Tetranectin precursor	9606
87	4.86	4.86	13.8528138399124	IPI:IPI00643948.2	Gene_Symbol=C1QB Complement component 1, q subcomponent, B chain	9606	0.883338451385498	0.359599947929382	1.37205445766449	0.873353660106659	0.407446712255478	1.46980500221252	0.931958198547363	0.50535386800766	1.28738403320313
87	0	4.86	12.6482218503952	IPI:IPI00477992.1	Gene_Symbol=C1QB complement component 1, q subcomponent, B chain precursor	9606
88	4.54	4.54	13.7295082211494	IPI:IPI00019576.1	Gene_Symbol=F10 Coagulation factor X precursor	9606	1.0771552324295	0.153046846389771	1.13226413726807	0.968435108661652	0.679034829139709	1.25051307678223	0.922794759273529	0.1787179261446	1.15746474266052
89	4.22	4.22	14.9305552244186	IPI:IPI00419744.4	Gene_Symbol=FCN3 Isoform 2 of Ficolin-3 precursor	9606	1.08749973773956	0.213501915335655	1.18477070331573	0.827713906764984	0.247058540582657	1.52135837078094	1.43190360069275	0.0390535034239292	1.38400495052338
89	0	4.22	14.3812716007233	IPI:IPI00293925.2	Gene_Symbol=FCN3 Isoform 1 of Ficolin-3 precursor	9606
90	4.2	4.2	4.37158457934856	IPI:IPI00884176.1	Gene_Symbol=F13A1 coagulation factor XIII A1 subunit precursor	9606	1.01602613925934	0.959425687789917	2.14781403541565	1.16818928718567	0.340166747570038	1.46116054058075	1.43410158157349	0.157958135008812	1.74830782413483
90	0	4.2	4.37158457934856	IPI:IPI00297550.8	Gene_Symbol=F13A1 Coagulation factor XIII A chain precursor	9606
91	4.07	10.07	25.8706480264664	IPI:IPI00020091.1	Gene_Symbol=ORM2 Alpha-1-acid glycoprotein 2 precursor	9606	2.06754612922668	0.140673667192459	3.19442176818848	1.65090847015381	0.0510200522840023	1.65768456459045	2.06077980995178	0.233846470713615	4.7012152671814
92	4.04	4.04	22.9508191347122	IPI:IPI00552578.2	Gene_Symbol=SAA1;SAA2 Serum amyloid A protein precursor	9606	4.44220495223999	0.0526697337627411	4.63589143753052	1.24263846874237	0.245814979076385	1.77803957462311	21.6144332885742	0.0167504735291004	5.66008138656616
92	0	4.04	22.9508191347122	IPI:IPI00006146.4	Gene_Symbol=SAA1;SAA2 serum amyloid A2	9606
93	4	46.97	46.4135020971298	IPI:IPI00742696.2	Gene_Symbol=GC vitamin D-binding protein precursor	9606	1.66586112976074	0.0736852511763573	1.82410275936127	1.47500860691071	0.017908550798893	1.29882729053497	1.57734251022339	0.210862189531326	2.49475264549255
94	4	4.05	14.9253726005554	IPI:IPI00386133.1	Gene_Symbol=- Ig kappa chain V-IV region B17 precursor	9606	0.499376356601715	0.0436560735106468	1.83305656909943	0.416048914194107	0.0166382938623428	1.33814084529877	0.433256417512894	0.0165706016123295	1.31875646114349
94	0	4.05	15.0375932455063	IPI:IPI00386132.1	Gene_Symbol=- Ig kappa chain V-IV region JI precursor	9606
94	0	4	18.4210523962975	IPI:IPI00387120.1	Gene_Symbol=- Ig kappa chain V-IV region Len	9606
94	0	4	8.33333358168602	IPI:IPI00026197.7	Gene_Symbol=IGKV4-1 Similar to Ig kappa chain V-IV region precursor	9606
94	0	2	6.92307725548744	IPI:IPI00385143.1	Gene_Symbol=- Microfibrillar protein 2 (Fragment)	9606
95	3.81	3.81	11.5596331655979	IPI:IPI00738433.1	Gene_Symbol=CPN2 similar to Carboxypeptidase N subunit 2 precursor	9606	1.08653450012207	0.580751061439514	1.53393483161926	0.985911548137665	0.924490034580231	1.55036973953247	1.35870921611786	0.0862597301602364	1.47289478778839
95	0	2.11	9.90825667977333	IPI:IPI00479116.1	Gene_Symbol=CPN2 Carboxypeptidase N subunit 2 precursor	9606
96	3.71	3.84	9.64912250638008	IPI:IPI00878173.1	Gene_Symbol=ACTA1 Actin, alpha 1, skeletal muscle	9606	1.09617841243744	0.411092191934586	2.40893912315369	1.51527106761932	0.130065843462944	2.98654508590698	1.68784046173096	0.0811693742871284	2.3457977771759
96	0	3.84	11.4186853170395	IPI:IPI00514530.5	Gene_Symbol=ACTA1 Uncharacterized protein ACTA1	9606
96	0	3.84	12.992125749588	IPI:IPI00414057.3	Gene_Symbol=ACTA1 Actin alpha 1 skeletal muscle protein	9606
96	0	3.84	8.75331535935402	IPI:IPI00021428.1	Gene_Symbol=ACTA1 Actin, alpha skeletal muscle	9606
96	0	3.71	11.7333330214024	IPI:IPI00021440.1	Gene_Symbol=ACTG1;PSPHL Actin, cytoplasmic 2	9606
96	0	3.71	11.7333330214024	IPI:IPI00021439.1	Gene_Symbol=ACTB Actin, cytoplasmic 1	9606
96	0	3.71	7.71276578307152	IPI:IPI00025416.3	Gene_Symbol=ACTG2 Actin, gamma-enteric smooth muscle	9606
96	0	3.71	7.69230797886848	IPI:IPI00023006.1	Gene_Symbol=ACTC1 Actin, alpha cardiac muscle 1	9606
96	0	3.71	7.69230797886848	IPI:IPI00008603.1	Gene_Symbol=ACTA2 Actin, aortic smooth muscle	9606
96	0	3.7	18.1818187236786	IPI:IPI00790339.1	Gene_Symbol=ACTG1;PSPHL 22 kDa protein	9606
96	0	3.7	15.068493783474	IPI:IPI00796881.1	Gene_Symbol=ACTG1;PSPHL 16 kDa protein	9606
96	0	3.7	14.5695358514786	IPI:IPI00645534.1	Gene_Symbol=ACTA2 Actin, alpha 2, smooth muscle, aorta	9606
96	0	2	5.86666651070118	IPI:IPI00555900.1	Gene_Symbol=FKSG30 Kappa-actin	9606
96	0	2	3.33333350718021	IPI:IPI00816229.1	Gene_Symbol=ACTA2 ACTA2 protein (Fragment)	9606
96	0	2	1.02325575426221	IPI:IPI00740545.1	Gene_Symbol=LOC653269 similar to Prostate, ovary, testis expressed protein on chromosome 2 isoform 2	9606
96	0	2	1.02325575426221	IPI:IPI00739539.5	Gene_Symbol=A26C1B Chimeric POTE-actin protein	9606
96	0	2	1.02325575426221	IPI:IPI00479743.3	Gene_Symbol=A26C1A Isoform 1 of Prostate, ovary, testis-expressed protein on chromosome 2 (Fragment)	9606
97	3.59	3.59	25.6410270929337	IPI:IPI00830130.1	Gene_Symbol=- Rheumatoid factor RF-ET7	9606	0.985113441944122	0.97436511516571	3.37983822822571	0.57159024477005	0.214437618851662	2.86695098876953	0.729664087295532	0.447705179452896	2.83028650283813
97	0	3.59	25.6410270929337	IPI:IPI00829701.1	Gene_Symbol=- Uncharacterized protein ENSP00000375014	9606
97	0.07	3	22.2222223877907	IPI:IPI00009792.1	Gene_Symbol=IGHV1OR15-1 Ig heavy chain V-I region V35 precursor	9606
97	0.04	23.95	33.1406563520432	IPI:IPI00784894.1	Gene_Symbol=- Putative uncharacterized protein	9606
97	0.02	25.2	28.7499994039536	IPI:IPI00761159.1	Gene_Symbol=IGHM IGHM protein	9606
97	0	15.28	16.8750002980232	IPI:IPI00785067.1	Gene_Symbol=IGH@ IGH@ protein	9606
97	0	9.68	14.3999993801117	IPI:IPI00423461.3	Gene_Symbol=IGHA2 Putative uncharacterized protein DKFZp686C02220 (Fragment)	9606
97	0	4.12	13.5245904326439	IPI:IPI00470652.1	Gene_Symbol=- Single-chain Fv (Fragment)	9606
97	0	2.94	22.6666674017906	IPI:IPI00383629.1	Gene_Symbol=- IgG VH protein precursor (Fragment)	9606
97	0	2.94	21.3836476206779	IPI:IPI00382682.1	Gene_Symbol=- Putative matrix cell adhesion molecule-3	9606
97	0	2.94	16.2393167614937	IPI:IPI00854745.1	Gene_Symbol=- Uncharacterized protein ENSP00000375019	9606
97	0	2.94	16.2393167614937	IPI:IPI00854589.1	Gene_Symbol=- Uncharacterized protein ENSP00000375004	9606
97	0	2.94	16.1016955971718	IPI:IPI00829979.1	Gene_Symbol=- Uncharacterized protein ENSP00000375008	9606
97	0	2.94	16.2393167614937	IPI:IPI00739205.3	Gene_Symbol=LOC652102 Ig heavy chain V-I region HG3 precursor	9606
97	0	2.94	15.8333331346512	IPI:IPI00399379.3	Gene_Symbol=- Uncharacterized protein ENSP00000303034	9606
97	0	2.54	10.0000001490116	IPI:IPI00419517.1	Gene_Symbol=IGHV1-69 IGHV1-69 protein	9606
97	0	2.54	9.6000000834465	IPI:IPI00386140.1	Gene_Symbol=- Ig heavy chain V-I region Mot	9606
97	0	2.54	23.0769231915474	IPI:IPI00382678.1	Gene_Symbol=- Putative uncharacterized protein	9606
97	0	2.54	9.67741906642914	IPI:IPI00382472.1	Gene_Symbol=- Ig heavy chain V-I region SIE	9606
97	0	2.54	10.2564096450806	IPI:IPI00382455.1	Gene_Symbol=- Ig heavy chain V-I region EU	9606
98	3.56	10.89	37.7682417631149	IPI:IPI00829626.1	Gene_Symbol=IGL@ IGL@ protein	9606	1.21871781349182	0.533545732498169	3.13077259063721	0.997948884963989	0.99058872461319	1.94223570823669	0.986000895500183	0.961013853549957	3.00249600410461
98	0.13	9.5	38.6266082525253	IPI:IPI00550162.2	Gene_Symbol=IGLV3-25 IGLV3-25 protein	9606
98	0.11	9.42	25.1063823699951	IPI:IPI00827875.1	Gene_Symbol=- Lambda-chain precursor	9606
98	0	12.47	31.6239327192307	IPI:IPI00154742.6	Gene_Symbol=IGL@ IGL@ protein	9606
98	0	11.87	24.1525426506996	IPI:IPI00744476.6	Gene_Symbol=IGL@ IGL@ protein	9606
98	0	11.3	21.0300430655479	IPI:IPI00816555.1	Gene_Symbol=IGLV2-14 IGLV2-14 protein	9606
98	0	11.3	20.8510637283325	IPI:IPI00785196.1	Gene_Symbol=- Putative uncharacterized protein	9606
98	0	11.3	20.9401711821556	IPI:IPI00718819.2	Gene_Symbol=IGLC1;IGLC3;IGLV2-14;IGLC2;IGL@ IGLV2-14 protein	9606
98	0	9.87	27.118644118309	IPI:IPI00658130.1	Gene_Symbol=IGL@ IGL@ protein	9606
98	0	9.33	23.9316239953041	IPI:IPI00784935.1	Gene_Symbol=IGL@ IGL@ protein	9606
98	0	2.6	16.3793101906776	IPI:IPI00386839.1	Gene_Symbol=- Amyloid lambda 6 light chain variable region SAR (Fragment)	9606
98	0	2	5.16129024326801	IPI:IPI00017457.3	Gene_Symbol=IGLL3 Immunoglobulin lambda-like polypeptide 3	9606
99	3.52	6.01	7.99086764454842	IPI:IPI00872573.1	Gene_Symbol=C1RL 48 kDa protein	9606	1.36326158046722			0.888618230819702			0.965898096561432
99	0	6.01	7.99086764454842	IPI:IPI00795055.1	Gene_Symbol=C1RL CDNA FLJ14022 fis, clone HEMBA1003538, weakly similar to COMPLEMENT C1R COMPONENT	9606
99	0	6.01	7.18685835599899	IPI:IPI00009793.3	Gene_Symbol=C1RL Complement C1r-like protein	9606
100	3.23	3.23	19.6517407894135	IPI:IPI00023019.1	Gene_Symbol=SHBG Isoform 1 of Sex hormone-binding globulin precursor	9606	0.636824667453766	0.066270224750042	1.66138899326324	0.808420658111572	0.315970420837402	1.75686132907867	0.8159539103508	0.35456120967865	1.80852174758911
101	3.2	3.2	10.9660573303699	IPI:IPI00852826.2	Gene_Symbol=APOL1 42 kDa protein	9606	1.18801712989807	0.200452908873558	1.48256838321686	1.16228044033051	0.271548539400101	1.53777730464935	1.24471640586853	0.687079906463623	7.55079317092896
101	0	3.2	10.5527639389038	IPI:IPI00514475.4	Gene_Symbol=APOL1 Isoform 1 of Apolipoprotein-L1 precursor	9606
101	0	3.2	10.1449273526669	IPI:IPI00186903.3	Gene_Symbol=APOL1 Isoform 2 of Apolipoprotein-L1 precursor	9606
102	3.15	3.15	16.5289252996445	IPI:IPI00884433.1	Gene_Symbol=- 13 kDa protein	9606	0.58520632982254	0.157666981220245	5.59216976165771	0.450846374034882	0.0173147916793823	1.31701147556305	0.462315410375595	0.0337175726890564	1.68148076534271
102	0	3.15	16.5289252996445	IPI:IPI00829600.1	Gene_Symbol=- Uncharacterized protein ENSP00000374803	9606
102	0	3.15	16.5289252996445	IPI:IPI00743194.2	Gene_Symbol=- Kappa light chain variable region (Fragment)	9606
102	0	14.65	60.7305943965912	IPI:IPI00430808.2	Gene_Symbol=IGKC Immunoblobulin light chain (Fragment)	9606
102	0	14.62	52.3012578487396	IPI:IPI00550731.2	Gene_Symbol=- Putative uncharacterized protein	9606
102	0	14.61	50.4166662693024	IPI:IPI00419424.3	Gene_Symbol=IGKV1-5 IGKV1-5 protein	9606
102	0	12.66	52.3012578487396	IPI:IPI00854806.1	Gene_Symbol=IGKV1-5 IGKV1-5 protein	9606
102	0	2.07	24.5614036917686	IPI:IPI00384397.1	Gene_Symbol=- Myosin-reactive immunoglobulin light chain variable region (Fragment)	9606
102	0	2.06	28.2051295042038	IPI:IPI00743389.1	Gene_Symbol=IGKV1-5 Ig kappa chain V-II region GM607 precursor (Fragment)	9606
102	0	2.02	19.0082639455795	IPI:IPI00829663.1	Gene_Symbol=- Uncharacterized protein ENSP00000374801	9606
102	0	2.01	23.1404960155487	IPI:IPI00829947.1	Gene_Symbol=- 13 kDa protein	9606
102	0	2.01	23.7288132309914	IPI:IPI00827829.1	Gene_Symbol=- HRV Fab N8-VL (Fragment)	9606
102	0	2.01	24.7787609696388	IPI:IPI00827773.1	Gene_Symbol=- Cold agglutinin FS-1 L-chain (Fragment)	9606
102	0	2.01	17.5925925374031	IPI:IPI00854709.1	Gene_Symbol=- Uncharacterized protein ENSP00000374799 (Fragment)	9606
102	0	2.01	16.8141588568687	IPI:IPI00736885.1	Gene_Symbol=LOC440786 Ig kappa chain V-II region TEW	9606
102	0	2.01	17.924527823925	IPI:IPI00387111.5	Gene_Symbol=- Uncharacterized protein ENSP00000333154	9606
102	0	2.01	16.5217384696007	IPI:IPI00387107.3	Gene_Symbol=IGKV2-40 Ig kappa chain V-II region Cum	9606
103	3.07	3.15	7.68025070428848	IPI:IPI00654888.4	Gene_Symbol=KLKB1 Plasma kallikrein precursor	9606	1.00255382061005	0.989924967288971	2.16034150123596	0.948873817920685	0.796212375164032	2.15353083610535	1.00466454029083	0.9817955493927	2.17645168304443
104	2.99	2.99	13.2275134325027	IPI:IPI00645849.1	Gene_Symbol=ECM1 Extracellular matrix protein 1	9606	0.713447749614716	0.0955155119299889	1.62327039241791	0.911396682262421	0.558112502098084	1.77371370792389	1.05735278129578	0.517764389514923	1.36104798316956
104	0	2.99	12.0370373129845	IPI:IPI00003351.2	Gene_Symbol=ECM1 Extracellular matrix protein 1 precursor	9606
105	2.89	3.72	10.4712039232254	IPI:IPI00163446.3	Gene_Symbol=IGHD IGHD protein	9606	0.713250398635864	0.342741578817368	12.9912605285645	0.77267050743103	0.482122898101807	22.1502857208252	0.728691101074219	0.139503538608551	2.44886231422424
105	0	5.35	6.94444477558136	IPI:IPI00418422.3	Gene_Symbol=IGHD IGHD protein	9606
105	0	2.49	7.46887996792793	IPI:IPI00829636.1	Gene_Symbol=IGHD FLJ00382 protein (Fragment)	9606
106	2.88	2.88	19.7580650448799	IPI:IPI00004373.1	Gene_Symbol=MBL2 Mannose-binding protein C precursor	9606	0.841627895832062	0.30327320098877	1.71622836589813	0.987547338008881	0.510189056396484	1.07021975517273	0.860000789165497	0.339195609092712	1.68410384654999
107	2.73	4.88	30.4526746273041	IPI:IPI00218949.1	Gene_Symbol=CFHR2 Isoform Short of Complement factor H-related protein 2 precursor	9606	1.52095639705658	0.10552042722702	1.78879106044769	1.09334063529968	0.775494992733002	2.48487901687622	1.50963532924652	0.240225777029991	2.45272898674011
107	0.04	4.88	27.4074077606201	IPI:IPI00006154.1	Gene_Symbol=CFHR2 Isoform Long of Complement factor H-related protein 2 precursor	9606
108	2.66	2.66	7.492795586586	IPI:IPI00025204.1	Gene_Symbol=CD5L CD5 antigen-like precursor	9606	0.54924476146698	0.0287441778928041	1.61837756633759	0.464323878288269	0.0085777398198843	1.4855250120163	0.448841035366058	0.0122726671397686	1.59941291809082
108	0.28	2.28	6.08465597033501	IPI:IPI00306402.3	Gene_Symbol=LOXL4 Lysyl oxidase homolog 4 precursor	9606
109	2.6	38.51	39.8416876792908	IPI:IPI00878609.1	Gene_Symbol=ITIH4 Protein	9606	1.14470672607422	0.488622188568115	1.59214818477631	1.23783195018768	0.334852904081345	1.67233002185822	1.16888856887817	0.40274304151535	1.5512592792511
109	0	26.74	38.3540362119675	IPI:IPI00878152.1	Gene_Symbol=ITIH4 71 kDa protein	9606
110	2.44	16	63.5593235492706	IPI:IPI00784661.1	Gene_Symbol=- Putative uncharacterized protein	9606	1.69276833534241			0.977946221828461			1.16526031494141
110	0.27	3.22	33.8983058929443	IPI:IPI00854582.1	Gene_Symbol=- Uncharacterized protein ENSP00000374793	9606
110	0.04	2.06	37.0370358228683	IPI:IPI00387101.1	Gene_Symbol=- Ig kappa chain V-I region Scw	9606
110	0	15.57	55.0847470760345	IPI:IPI00472961.2	Gene_Symbol=IGKC IGKC protein	9606
110	0	14.65	46.2585031986237	IPI:IPI00807459.1	Gene_Symbol=IGKC IGKC protein	9606
110	0	3.42	41.6666656732559	IPI:IPI00398220.1	Gene_Symbol=- Myosin-reactive immunoglobulin light chain variable region (Fragment)	9606
110	0	3.36	33.8983058929443	IPI:IPI00829804.1	Gene_Symbol=- 13 kDa protein	9606
110	0	3.36	37.3831778764725	IPI:IPI00384398.1	Gene_Symbol=- Myosin-reactive immunoglobulin light chain variable region (Fragment)	9606
110	0	2.97	26.8518507480621	IPI:IPI00387094.1	Gene_Symbol=- Ig kappa chain V-I region Hau	9606
110	0	2.92	33.8983058929443	IPI:IPI00829699.1	Gene_Symbol=- V(k)3 sequence of NG9 gene from fetal liver DNA precursor	9606
110	0	2.92	34.1880351305008	IPI:IPI00743963.1	Gene_Symbol=IGKC Ig kappa chain V-I region HK101 precursor (Fragment)	9606
110	0	2.92	20.3389823436737	IPI:IPI00830122.1	Gene_Symbol=- A30	9606
110	0	2.92	22.2222223877907	IPI:IPI00829980.2	Gene_Symbol=- Myosin-reactive immunoglobulin light chain variable region (Fragment)	9606
110	0	2.92	22.2222223877907	IPI:IPI00385614.1	Gene_Symbol=- Ig kappa chain V-I region WAT	9606
110	0	2.92	18.604651093483	IPI:IPI00385556.1	Gene_Symbol=- Ig kappa chain V-I region Daudi precursor	9606
110	0	2.92	18.604651093483	IPI:IPI00024134.1	Gene_Symbol=IGKC Ig kappa chain V-I region Walker precursor	9606
110	0	2.92	22.2222223877907	IPI:IPI00003469.1	Gene_Symbol=- Ig kappa chain V-I region WEA	9606
110	0	2.05	21.2962970137596	IPI:IPI00827485.1	Gene_Symbol=- BRE (Fragment)	9606
110	0	2.05	21.2962970137596	IPI:IPI00387027.1	Gene_Symbol=- Ig kappa chain V-I region Gal	9606
110	0	2.01	20.6896558403969	IPI:IPI00382577.1	Gene_Symbol=- Kappa 1 light chain variable region (Fragment)	9606
110	0	2	16.666667163372	IPI:IPI00387100.1	Gene_Symbol=- Ig kappa chain V-I region Roy	9606
110	0	2	16.666667163372	IPI:IPI00387099.1	Gene_Symbol=- Ig kappa chain V-I region Rei	9606
110	0	2	16.666667163372	IPI:IPI00387022.1	Gene_Symbol=- Ig kappa chain V-I region AG	9606
110	0	2	15.2542367577553	IPI:IPI00003111.6	Gene_Symbol=LOC652694 Ig kappa chain V-I region AU	9606
111	2.38	2.57	2.72340420633554	IPI:IPI00014897.4	Gene_Symbol=PLCB4 Isoform 2 of 1-phosphatidylinositol-4,5-bisphosphate phosphodiesterase beta-4	9606
112	2.32	2.32	7.69230797886848	IPI:IPI00165972.3	Gene_Symbol=CFD Complement factor D preproprotein	9606	1.98240268230438	0.0996930971741676	3.94650673866272	2.35307884216309	0.102073818445206	5.80322742462158	2.30680465698242	0.0877924636006355	4.36650466918945
113	2.28	2.28	8.97959172725677	IPI:IPI00022394.2	Gene_Symbol=C1QC Complement C1q subcomponent subunit C precursor	9606	0.940143644809723	0.677750587463379	1.53469204902649	1.06166291236877	0.7323277592659	1.66059958934784	0.97109055519104	0.814959466457367	1.44132339954376
114	2.08	2.08	13.1221726536751	IPI:IPI00844400.1	Gene_Symbol=C1QA 23 kDa protein	9606	1.10019445419312	0.688428163528442	2.4255747795105	1.07596147060394	0.722407937049866	2.16185140609741	1.00802898406982	0.982830107212067	4.12424564361572
114	0	2.08	11.8367336690426	IPI:IPI00022392.1	Gene_Symbol=C1QA Complement C1q subcomponent subunit A precursor	9606
115	2.07	3.59	31.0344815254211	IPI:IPI00829653.1	Gene_Symbol=- Uncharacterized protein ENSP00000374812	9606	0.657778084278107	0.22345669567585	2.38943839073181	0.744864702224731	0.33843007683754	2.28170967102051	0.77171915769577	0.444793939590454	3.25808167457581
115	0	3.59	31.0344815254211	IPI:IPI00784430.3	Gene_Symbol=IGKV3D-11 Similar to Ig kappa chain V-III region VG precursor	9606
115	0	2.1	18.6440676450729	IPI:IPI00816799.1	Gene_Symbol=- Rheumatoid factor D5 light chain (Fragment)	9606
116	2.04	2.14	11.8840582668781	IPI:IPI00552199.3	Gene_Symbol=FETUB GUGU beta form	9606	1.10382068157196	0.420852392911911	1.52662491798401	0.925502777099609	0.657017290592194	1.90624415874481	0.82985258102417	0.23255343735218	1.60651171207428
116	0	2.14	8.11518356204033	IPI:IPI00743766.2	Gene_Symbol=FETUB Fetuin-B precursor	9606
116	0	2.14	9.77917984127998	IPI:IPI00553061.1	Gene_Symbol=FETUB GUGU gamma form	9606
116	0	2.04	12.6050427556038	IPI:IPI00792024.1	Gene_Symbol=FETUB 13 kDa protein	9606
117	2.02	2.02	20.8053693175316	IPI:IPI00166729.4	Gene_Symbol=AZGP1 alpha-2-glycoprotein 1, zinc	9606	1.87542080879211	0.0141385411843657	1.19419956207275	4.18840312957764	0.0448202975094318	3.60888671875	2.04680347442627	0.000758217938710004	1.01089835166931
117	0	2	21.4285716414452	IPI:IPI00871596.1	Gene_Symbol=AZGP1 Uncharacterized protein AZGP1 (Fragment)	9606
117	0	2	8.54271352291107	IPI:IPI00871622.1	Gene_Symbol=- Uncharacterized protein ENSP00000381161	9606
118	2.02	2.02	12.6984134316444	IPI:IPI00872703.1	Gene_Symbol=TMPRSS13 transmembrane protease, serine 13	9606	0.868290483951569			0.737026572227478			1.04797470569611
118	0	2.02	12.9032254219055	IPI:IPI00554441.1	Gene_Symbol=TMPRSS13 Isoform 2 of Transmembrane protease, serine 13	9606
118	0	2.02	13.5338351130486	IPI:IPI00012505.5	Gene_Symbol=TMPRSS13 Isoform 3 of Transmembrane protease, serine 13	9606
118	0	2.02	12.3924270272255	IPI:IPI00000848.4	Gene_Symbol=TMPRSS13 Isoform 1 of Transmembrane protease, serine 13	9606
118	0	2	3.23886647820473	IPI:IPI00011694.1	Gene_Symbol=PRSS1 Trypsin-1 precursor	9606
119	2.01	2.01	11.4666663110256	IPI:IPI00029260.2	Gene_Symbol=CD14 Monocyte differentiation antigen CD14 precursor	9606	1.51714479923248	0.371815532445908	33.1367988586426	1.14607262611389	0.731635093688965	47.6151390075684	1.77721858024597	0.336201369762421	70.9843978881836
120	2	123.9	45.9862381219864	IPI:IPI00643525.1	Gene_Symbol=C4A Complement component 4A	9606	0.596220433712006			0.619260430335999			0.706283509731293
120	0	121.9	45.9862381219864	IPI:IPI00418163.3	Gene_Symbol=C4B C4B1	9606
121	2	16.69	27.7353703975677	IPI:IPI00830132.1	Gene_Symbol=IGHG4 Uncharacterized protein IGHG4 (Fragment)	9606	0.426605761051178			0.356750935316086			0.402295380830765
121	0	16.64	31.1926603317261	IPI:IPI00829814.1	Gene_Symbol=IGHG4 Ig gamma-4 chain C region	9606
121	0	16.64	21.564482152462	IPI:IPI00550640.2	Gene_Symbol=IGHG4 IGHG4 protein	9606
121	0	14.64	19.3277314305305	IPI:IPI00784998.1	Gene_Symbol=- Putative uncharacterized protein DKFZp686M24218	9606
122	2	2.68	2.60303691029549	IPI:IPI00296176.2	Gene_Symbol=F9 Coagulation factor IX precursor	9606	1.07355928421021	0.584795415401459	1.6051127910614	1.15160882472992	0.104780420660973	1.23837518692017	1.06126177310944	0.650315999984741	1.62368774414063
122	0	2	12.1212117373943	IPI:IPI00816532.1	Gene_Symbol=F9 Coagulation factor IX (Fragment)	9606
123	2	2.41	31.9327741861343	IPI:IPI00854743.1	Gene_Symbol=- Uncharacterized protein ENSP00000375034	9606	1.33453845977783			0.956627488136292			0.954032361507416
123	0	2	16.7938932776451	IPI:IPI00745363.4	Gene_Symbol=LOC652113 Immunglobulin heavy chain variable region (Fragment)	9606
124	2	2.01	6.06936402618885	IPI:IPI00735909.2	Gene_Symbol=LOC645620 similar to Leo1, Paf1/RNA polymerase II complex component, homolog	9606	0.793687164783478			0.785193204879761			0.737128555774689
125	2	2	12.8078818321228	IPI:IPI00007221.1	Gene_Symbol=SERPINA5 Plasma serine protease inhibitor precursor	9606	1.17852509021759			1.21088683605194			0.893301486968994
126	2	2	24.7863247990608	IPI:IPI00657670.1	Gene_Symbol=- 13 kDa protein	9606	2.22516942024231	0.184759303927422	20.8030433654785	1.45853579044342	0.40979015827179	36.5328979492188	0.792749643325806	0.611917555332184	68.4266815185547
126	0	2	16.1616161465645	IPI:IPI00021857.1	Gene_Symbol=APOC3 Apolipoprotein C-III precursor	9606
127	2	2	7.54716992378235	IPI:IPI00178926.2	Gene_Symbol=IGJ immunoglobulin J chain	9606	0.512003302574158			0.581065714359283			0.378788113594055
128	1.98	1.98	6.32603392004967	IPI:IPI00847381.1	Gene_Symbol=SEPP1 selenoprotein P isoform 2	9606	0.856540620326996	0.315485566854477	1.65167534351349	0.956903457641602	0.612712621688843	1.37586915493011	0.942555010318756	0.763511776924133	2.09505605697632
128	0	1.98	6.82414695620537	IPI:IPI00029061.2	Gene_Symbol=SEPP1 Selenoprotein P precursor	9606
128	0	1.41	11.5384623408318	IPI:IPI00798100.1	Gene_Symbol=SEPP1 Protein	9606
129	1.7	1.7	0.939119141548872	IPI:IPI00853158.2	Gene_Symbol=PRUNE2 prune homolog 2 isoform 1	9606	1.1782238483429	0.73606812953949	113.877723693848	1.09645056724548	0.725630223751068	12.7359685897827	1.09907233715057	0.773018896579742	25.0936450958252
129	0	1.7	1.74346193671227	IPI:IPI00877720.1	Gene_Symbol=PRUNE2 Prune homolog 2	9606
129	0	1.7	4.69798669219017	IPI:IPI00607780.2	Gene_Symbol=PRUNE2 Isoform 2 of Prune homolog 2	9606
129	0	1.7	5.40540553629398	IPI:IPI00103056.5	Gene_Symbol=PRUNE2 Isoform 1 of Prune homolog 2	9606
130	1.62	1.62	10.2739728987217	IPI:IPI00032293.1	Gene_Symbol=CST3 Cystatin-C precursor	9606	1.2753986120224	0.10342351347208	1.65963065624237	1.56161558628082	0.0484312549233437	1.53983390331268	1.58507752418518	0.045060470700264	1.5143096446991
131	1.58	1.58	3.39285731315613	IPI:IPI00746623.2	Gene_Symbol=HABP2 Hyaluronan-binding protein 2 precursor	9606	1.36999356746674	0.213898479938507	2.12366461753845	1.08292412757874	0.410427510738373	1.39386689662933	1.80612695217133	0.173518255352974	3.40503573417664
132	1.54	1.54	6.05355054140091	IPI:IPI00867698.1	Gene_Symbol=ABCC4 ATP-binding cassette, sub-family C, member 4 isoform 2	9606	0.970387756824493	0.878775417804718	7.25339031219482	0.883114695549011	0.733205437660217	34.6528358459473	1.55470287799835	0.368520259857178	39.0348815917969
132	0	1.54	3.9245281368494	IPI:IPI00006675.1	Gene_Symbol=ABCC4 Multidrug resistance-associated protein 4	9606
132	0	1.53	6.26740977168083	IPI:IPI00719730.2	Gene_Symbol=ABCB8 Isoform Short of ATP-binding cassette sub-family B member 8, mitochondrial precursor	9606
132	0	1.53	6.41940087080002	IPI:IPI00383931.3	Gene_Symbol=ABCB8 CDNA FLJ37317 fis, clone BRAMY2017455, highly similar to Homo sapiens ATP-binding cassette protein M-ABC1 mRNA	9606
132	0	1.53	6.1224490404129	IPI:IPI00019022.2	Gene_Symbol=ABCB8 Isoform Long of ATP-binding cassette sub-family B member 8, mitochondrial precursor	9606
133	1.52	15.49	60.1694941520691	IPI:IPI00430847.1	Gene_Symbol=IGKC IGKC protein	9606	1.08531546592712			0.609594464302063			0.830584704875946
133	0	2.89	33.8983058929443	IPI:IPI00829650.1	Gene_Symbol=- Similar to Ig kappa chain V-I region HK101 precursor	9606
133	0	2.44	22.2222223877907	IPI:IPI00003470.1	Gene_Symbol=- Ig kappa chain V-I region Wes	9606
134	1.52	1.53	15.068493783474	IPI:IPI00880038.1	Gene_Symbol=- 8 kDa protein	9606	5.62327575683594			4.03169107437134			8.02745723724365
135	1.52	1.52	1.86335407197475	IPI:IPI00290856.4	Gene_Symbol=LYVE1 Lymphatic vessel endothelial hyaluronic acid receptor 1 precursor	9606	1.32428622245789			1.62910068035126			1.00188434123993
136	1.49	5.59	3.10917031019926	IPI:IPI00759754.1	Gene_Symbol=TTN Isoform 1 of Titin	9606	1.15017759799957	0.763624012470245	2.71536827087402	1.20526528358459	0.652783513069153	2.43176579475403	1.32520937919617	0.649151861667633	3.76281905174255
136	0	5.59	3.09798680245876	IPI:IPI00759542.1	Gene_Symbol=TTN Isoform 8 of Titin	9606
136	0	5.59	3.11751998960972	IPI:IPI00023283.3	Gene_Symbol=TTN Isoform 2 of Titin	9606
136	0	5.57	3.14546264708042	IPI:IPI00759637.1	Gene_Symbol=TTN Isoform 4 of Titin	9606
136	0	5.57	3.14753316342831	IPI:IPI00749039.2	Gene_Symbol=TTN titin isoform N2-A	9606
136	0	5.57	3.12955528497696	IPI:IPI00179357.2	Gene_Symbol=TTN Isoform 7 of Titin	9606
136	0	5.31	3.12462002038956	IPI:IPI00759613.1	Gene_Symbol=TTN Isoform 5 of Titin	9606
136	0	3.72	3.04166972637177	IPI:IPI00455173.4	Gene_Symbol=TTN Isoform 3 of Titin	9606
136	0	3.72	3.02013419568539	IPI:IPI00375499.2	Gene_Symbol=TTN titin isoform novex-2	9606
136	0	3.72	3.0276145786047	IPI:IPI00375498.2	Gene_Symbol=TTN titin isoform novex-1	9606
137	1.4	1.88	4.06320542097092	IPI:IPI00218326.1	Gene_Symbol=SP100 Isoform Sp100-C of Nuclear autoantigen Sp-100	9606	1.11045789718628	0.401322036981583	1.53191411495209	1.00014579296112	0.998731434345245	1.41623687744141	1.18775224685669	0.105594508349895	1.29926347732544
138	1.4	1.43	4.95495498180389	IPI:IPI00004416.1	Gene_Symbol=CHMP2A Charged multivesicular body protein 2a	9606	1.93882095813751	0.406178802251816	511.627716064453	1.70484054088593	0.39143705368042	119.911743164063	4.2436351776123	0.200160548090935	392.460693359375
138	0	1.4	6.19469024240971	IPI:IPI00647029.1	Gene_Symbol=CHMP2A 13 kDa protein	9606
139	1.38	1.4	6.65658116340637	IPI:IPI00007240.2	Gene_Symbol=F13B Coagulation factor XIII B chain precursor	9606	0.768161594867706	0.200809717178345	1.67144870758057	0.897880494594574	0.179605841636658	1.21725285053253	1.19120621681213	0.254921436309814	1.48665344715118
140	1.29	27.63	36.2288147211075	IPI:IPI00876888.1	Gene_Symbol=- cDNA FLJ78387	9606	0.605325400829315	0.0769232213497162	2.169429063797	0.744199991226196	0.354678809642792	10.366024017334	0.616241872310638	0.281862735748291	18.4771862030029
141	1.21	1.21	13.3064523339272	IPI:IPI00855835.1	Gene_Symbol=- Insulin-like growth factor binding protein 3 isoform b	9606	0.93632572889328	0.856484830379486	38.2891693115234	0.868931710720062	0.318551510572433	2.65400791168213	1.15083050727844	0.485261499881744	5.49695587158203
142	1.19	1.41	15.0655016303062	IPI:IPI00010295.1	Gene_Symbol=CPN1 Carboxypeptidase N catalytic chain precursor	9606	0.940183281898499	0.535263419151306	1.3245507478714	0.82611083984375	0.0492825359106064	1.20909750461578	1.08234119415283	0.350501507520676	1.2563784122467
143	1.14	1.76	6.26506060361862	IPI:IPI00879338.1	Gene_Symbol=- 47 kDa protein	9606
143	0	1.76	6.26506060361862	IPI:IPI00001701.3	Gene_Symbol=DCDC5 KIAA1493 protein (Fragment)	9606
144	1.1	1.1	1.63043476641178	IPI:IPI00177820.3	Gene_Symbol=SLC14A2 Urea transporter, kidney	9606
145	1.05	1.1	3.24543602764606	IPI:IPI00643034.2	Gene_Symbol=PLTP Isoform 1 of Phospholipid transfer protein precursor	9606	1.55430626869202			2.08355259895325			2.29779624938965
145	0	1.1	3.62811796367168	IPI:IPI00217778.1	Gene_Symbol=PLTP Isoform 2 of Phospholipid transfer protein precursor	9606
145	0	1.1	3.95061746239662	IPI:IPI00022733.3	Gene_Symbol=PLTP 45 kDa protein	9606
146	1.05	1.07	8.72092992067337	IPI:IPI00022319.1	Gene_Symbol=ACAD9 NPD002	9606
147	0.93	1.61	10.6164380908012	IPI:IPI00219816.1	Gene_Symbol=SPAST Isoform 2 of Spastin	9606	0.923251152038574	0.928394079208374	7962.98974609375	0.867579460144043	0.843206524848938	1312.14074707031	0.697889506816864	0.603167116641998	576.348083496094
147	0	1.61	10.064934939146	IPI:IPI00002707.1	Gene_Symbol=SPAST Isoform 1 of Spastin	9606
148	0.91	3.31	4.1595634073019	IPI:IPI00749005.2	Gene_Symbol=SYNE1 1011 kDa protein	9606	0.921741127967834	0.683064997196198	1.62235343456268	0.694097697734833	0.0627288520336151	1.48219048976898	1.01636111736298	0.958400428295136	2.14045882225037
148	0	3.31	4.16050925850868	IPI:IPI00386444.2	Gene_Symbol=SYNE1 Isoform 1 of Nesprin-1	9606
149	0.91	0.95	3.13688218593597	IPI:IPI00023647.4	Gene_Symbol=UBA6 Isoform 1 of Ubiquitin-like modifier-activating enzyme 6	9606	0.906481444835663			0.782099485397339			0.930221259593964
150	0.86	1.13	4.44763265550137	IPI:IPI00007128.1	Gene_Symbol=PRKCG Protein kinase C gamma type	9606
151	0.84	0.84	11.8881121277809	IPI:IPI00387157.1	Gene_Symbol=- P143	9606
152	0.83	0.83	6.74157291650772	IPI:IPI00749024.2	Gene_Symbol=NXF1 nuclear RNA export factor 1 isoform 2	9606	0.942750692367554	0.541848182678223	2.35051298141479	0.875580549240112	0.423258095979691	3.7562210559845	1.17209184169769	0.429107278585434	5.01158428192139
152	0	0.83	3.8772214204073	IPI:IPI00033153.1	Gene_Symbol=NXF1 Nuclear RNA export factor 1	9606
153	0.82	0.82	4.1131105273962	IPI:IPI00397740.3	Gene_Symbol=ZNF749 zinc finger protein 749	9606	2.13352823257446	0.273669570684433	82.6272964477539	1.72382831573486	0.347462564706802	66.8292083740234	6.94685077667236	0.0652867257595062	12.6105604171753
154	0.8	1.76	8.31353887915611	IPI:IPI00514487.4	Gene_Symbol=ZNF487 similar to zinc finger protein 12	9606	58.4711532592773			47.927318572998			188.14013671875
155	0.77	1.07	2.4861877784133	IPI:IPI00303482.6	Gene_Symbol=FGL1 Fibrinogen-like protein 1 precursor	9606	1.84680998325348			1.1696103811264			3.64485049247742
156	0.77	0.77	13.6842101812363	IPI:IPI00816097.1	Gene_Symbol=RPL28 Ribosomal protein L28 variant (Fragment)	9606	1.5754177570343			1.42611825466156			1.43103444576263
156	0	0.77	9.48905125260353	IPI:IPI00182533.5	Gene_Symbol=RPL28 60S ribosomal protein L28	9606
157	0.77	0.77	12.5	IPI:IPI00793476.1	Gene_Symbol=- 10 kDa protein	9606	1.2696852684021			1.46800482273102			1.37092208862305
158	0.72	0.75	8.26446264982224	IPI:IPI00007199.4	Gene_Symbol=SERPINA10 Protein Z-dependent protease inhibitor precursor	9606	1.06203091144562			1.12746500968933			1.20938837528229
159	0.71	0.71	17.1641796827316	IPI:IPI00396023.1	Gene_Symbol=CPLX1 Complexin-1	9606	3.51954674720764			1.98705852031708			1.95543575286865
