# Supplementary material for: PGCA: An algorithm to link protein groups created from MS/MS data
Source: PLoS One. 2017 May 31;12(5):e0177569. doi: 10.1371/journal.pone.0177569 (PMC5451011; doi:10.1371/journal.pone.0177569)
Supplement: S3 File — 65 iTRAQ experiments used to process samples from the BiT Heart Cohort. (ZIP) [file pone.0177569.s006.zip › S5DataBiT/BET3969_v339_ProteinSummary.txt]

N	Unused	Total	%Cov	Accession	Name	Species	115:114	PVal 115:114	EF 115:114	116:114	PVal 116:114	EF 116:114	117:114	PVal 117:114	EF 117:114	Biological Processes	Molecular Function	PANTHER ID
1	115.38	115.43	45.8715587854385	IPI:IPI00418163.3	Gene_Symbol=C4B C4B1	9606	1.24403893947601	0.336160451173782	1.83704245090485	1.12041866779327	0.589604198932648	1.82385909557343	1.41301548480988	0.226153805851936	2.06347608566284
2	108.02	108.05	47.4898248910904	IPI:IPI00478003.1	Gene_Symbol=A2M Alpha-2-macroglobulin precursor	9606	1.48980903625488	4.22180437971534E-16	1.09467744827271	1.38380265235901	5.68496682021302E-12	1.09251773357391	1.90531802177429	6.36757028681519E-40	1.08456647396088
3	65.62	65.64	25.2386629581451	IPI:IPI00032291.2	Gene_Symbol=C5 Complement C5 precursor	9606	1.69292020797729	2.35563462521447E-16	1.10655045509338	1.732457280159	2.27671434040294E-19	1.09700691699982	1.48351740837097	8.15269587950418E-11	1.10992872714996
4	64.83	64.83	45.0346410274506	IPI:IPI00021885.1	Gene_Symbol=FGA Isoform 1 of Fibrinogen alpha chain precursor	9606	1.25591027736664	6.36077999160989E-08	1.08304631710052	2.07639074325562	0	1.07840168476105	1.2585357427597	4.25977059181903E-10	1.07138323783875
4	0	64.77	55.5900633335114	IPI:IPI00029717.1	Gene_Symbol=FGA Isoform 2 of Fibrinogen alpha chain precursor	9606
5	52.13	52.16	59.0631365776062	IPI:IPI00298497.3	Gene_Symbol=FGB Fibrinogen beta chain precursor	9606	1.27278912067413	4.14471560361562E-06	1.1053878068924	2.05792498588562	5.52125607928621E-41	1.08951330184937	1.28763961791992	3.40160468681461E-08	1.09036064147949
6	51.7	52.19	22.2516551613808	IPI:IPI00855777.1	Gene_Symbol=FN1 Isoform 14 of Fibronectin precursor	9606	0.590833306312561	3.15784864923785E-09	1.1603901386261	1.0481413602829	0.386345714330673	1.11378300189972	0.888651609420776	0.0572608858346939	1.12957286834717
6	0	52.19	21.6309010982513	IPI:IPI00414283.5	Gene_Symbol=FN1 fibronectin 1 isoform 4 preproprotein	9606
6	0	52.19	21.9512194395065	IPI:IPI00339228.1	Gene_Symbol=FN1 Isoform 8 of Fibronectin precursor	9606
6	0	52.19	21.4012742042542	IPI:IPI00339223.1	Gene_Symbol=FN1 Isoform 3 of Fibronectin precursor	9606
6	0	52.19	21.123218536377	IPI:IPI00022418.1	Gene_Symbol=FN1 Isoform 1 of Fibronectin precursor	9606
6	0	52.19	19.4186508655548	IPI:IPI00855785.1	Gene_Symbol=FN1 Isoform 15 of Fibronectin precursor	9606
6	0	52.19	19.8678225278854	IPI:IPI00845263.1	Gene_Symbol=FN1 fibronectin 1 isoform 2 preproprotein	9606
6	0	52.19	19.6647584438324	IPI:IPI00339227.4	Gene_Symbol=FN1 Isoform 7 of Fibronectin precursor	9606
6	0	52.09	22.6102948188782	IPI:IPI00479723.3	Gene_Symbol=FN1 Isoform 10 of Fibronectin precursor	9606
6	0	52.09	22.2523748874664	IPI:IPI00339225.1	Gene_Symbol=FN1 Isoform 5 of Fibronectin precursor	9606
6	0	52.09	20.688134431839	IPI:IPI00867588.1	Gene_Symbol=FN1 Isoform 13 of Fibronectin precursor	9606
7	48.21	48.21	29.4069856405258	IPI:IPI00029739.5	Gene_Symbol=CFH Isoform 1 of Complement factor H precursor	9606	1.03987157344818	0.633279383182526	1.17688643932343	1.08406150341034	0.360327422618866	1.19128572940826	1.15038228034973	0.155866295099258	1.21524310112
8	48.07	48.16	36.525821685791	IPI:IPI00017601.1	Gene_Symbol=CP Ceruloplasmin precursor	9606	1.02879548072815	0.500793099403381	1.08593964576721	1	1	1.09014570713043	1.07667815685272	0.108316853642464	1.093745470047
9	45.64	45.64	40.1832461357117	IPI:IPI00639937.1	Gene_Symbol=CFB B-factor, properdin	9606	1.01980447769165	0.742703855037689	1.12551772594452	0.992973446846008	0.86840432882309	1.08786725997925	0.914139032363892	0.0494103021919727	1.09367668628693
9	0	45.64	40.1832461357117	IPI:IPI00019591.1	Gene_Symbol=CFB Isoform 1 of Complement factor B precursor (Fragment)	9606
10	45.27	45.29	51.5151500701904	IPI:IPI00022488.1	Gene_Symbol=HPX Hemopexin precursor	9606	1.15070593357086	0.000582121720071882	1.08221256732941	1.02659738063812	0.49006000161171	1.07727456092834	1.42235577106476	6.23166919857708E-23	1.06540429592133
11	37.83	37.87	54.8009395599365	IPI:IPI00797833.3	Gene_Symbol=KNG1 Kininogen 1	9606	0.958044350147247	0.546712279319763	1.15120840072632	0.921121835708618	0.186991661787033	1.13068699836731	1.03779399394989	0.609667837619781	1.15486454963684
11	0	37.87	54.8009395599365	IPI:IPI00215894.1	Gene_Symbol=KNG1 Isoform LMW of Kininogen-1 precursor	9606
12	37.65	37.65	51.5151500701904	IPI:IPI00304273.2	Gene_Symbol=APOA4 Apolipoprotein A-IV precursor	9606	0.834886789321899	0.00116633391007781	1.11159670352936	0.65800154209137	2.62966840143541E-13	1.09373712539673	0.723920583724976	6.84657575078518E-09	1.10056281089783
13	35.94	35.98	43.7352240085602	IPI:IPI00847635.1	Gene_Symbol=SERPINA3 Isoform 1 of Alpha-1-antichymotrypsin precursor	9606	3.14344143867493	3.14806685494195E-34	1.15501379966736	3.63563394546509	8.53824326518676E-39	1.15880644321442	2.36765599250793	1.96481842043192E-24	1.14884674549103
13	0	35.98	41.2946432828903	IPI:IPI00550991.3	Gene_Symbol=SERPINA3 Alpha-1-antichymotrypsin precursor	9606
14	35.28	35.49	46.0674166679382	IPI:IPI00877792.1	Gene_Symbol=FGG 50 kDa protein	9606	1.35264134407043	6.10518327448517E-06	1.13250291347504	2.2010326385498	1.35344486855534E-22	1.12505972385406	1.35778856277466	8.26247342047282E-05	1.15836119651794
14	0	35.49	44.4685459136963	IPI:IPI00877703.1	Gene_Symbol=FGG 52 kDa protein	9606
14	0	35.49	46.9107538461685	IPI:IPI00219713.1	Gene_Symbol=FGG Isoform Gamma-A of Fibrinogen gamma chain precursor	9606
14	0	35.49	45.2538639307022	IPI:IPI00021891.5	Gene_Symbol=FGG Isoform Gamma-B of Fibrinogen gamma chain precursor	9606
15	35.04	35.04	31.8279564380646	IPI:IPI00294193.4	Gene_Symbol=ITIH4 Isoform 1 of Inter-alpha-trypsin inhibitor heavy chain H4 precursor	9606	1.03797745704651	0.695024371147156	1.21361613273621	0.995272994041443	0.968716323375702	1.27936494350433	1.10262715816498	0.256566405296326	1.18925714492798
15	0	35.04	30.196937918663	IPI:IPI00218192.2	Gene_Symbol=ITIH4 Isoform 2 of Inter-alpha-trypsin inhibitor heavy chain H4 precursor	9606
16	34.92	34.92	46.1904764175415	IPI:IPI00641737.1	Gene_Symbol=HP Haptoglobin precursor	9606	2.0102264881134	7.42688186092153E-44	1.08586096763611	2.15274500846863	7.00649232162409E-45	1.09297525882721	1.86201369762421	3.53547742678998E-39	1.08218955993652
16	0	32.92	49.2795377969742	IPI:IPI00478493.3	Gene_Symbol=HP HP protein	9606
17	31.53	31.53	43.2258069515228	IPI:IPI00032179.2	Gene_Symbol=SERPINC1 Antithrombin III variant	9606	1.07221603393555	0.403675377368927	1.18188977241516	1.0466331243515	0.591552674770355	1.18601191043854	1.04036664962769	0.655443668365479	1.19493103027344
18	31.24	31.24	38.7459814548492	IPI:IPI00019568.1	Gene_Symbol=F2 Prothrombin precursor (Fragment)	9606	1.03571629524231	0.622418344020844	1.15284383296967	1.00561726093292	0.947935044765472	1.18686270713806	1.05395519733429	0.391649067401886	1.13003790378571
19	30.57	30.57	31.7730486392975	IPI:IPI00296165.5	Gene_Symbol=C1R;C17orf13;ACYP1 Complement C1r subcomponent precursor	9606	1.13172018527985	0.215974241495132	1.22146439552307	1.27946591377258	0.00525892479345202	1.18174993991852	0.953229188919067	0.605725407600403	1.20671594142914
20	30.21	30.59	45.3586488962173	IPI:IPI00742696.2	Gene_Symbol=GC vitamin D-binding protein precursor	9606	0.696400046348572	0.242722421884537	6.31564331054688	0.477514892816544	0.182476505637169	15.930326461792	0.641608357429504	0.124330379068851	3.05087828636169
21	30.11	30.11	28.9442479610443	IPI:IPI00296608.6	Gene_Symbol=C7 Complement component C7 precursor	9606	1.94182515144348	5.09659194847245E-08	1.21829724311829	1.99762380123138	6.83664999612255E-11	1.16944587230682	1.89758563041687	1.6659133794672E-10	1.15746772289276
22	29.86	29.86	17.9215267300606	IPI:IPI00009920.2	Gene_Symbol=C6 Complement component 6 precursor	9606	1.13834846019745	0.0228885393589735	1.11689376831055	1.13735556602478	0.040876317769289	1.13095438480377	1.12261581420898	0.0271647106856108	1.1071914434433
23	29.64	29.64	24.5524302124977	IPI:IPI00026314.1	Gene_Symbol=GSN Isoform 1 of Gelsolin precursor	9606	0.772600412368774	0.0133585659787059	1.22166240215302	0.701063811779022	0.00147427129559219	1.22912132740021	0.856810688972473	0.143047794699669	1.23372280597687
23	0	27.64	24.4870036840439	IPI:IPI00646773.2	Gene_Symbol=GSN Isoform 2 of Gelsolin precursor	9606
24	29.4	29.48	26.0434061288834	IPI:IPI00019943.1	Gene_Symbol=AFM Afamin precursor	9606	0.859257400035858	0.0921086296439171	1.19474804401398	0.722320139408112	0.000862235843669623	1.19798099994659	0.718926250934601	3.39724938385189E-05	1.14851808547974
25	28.9	28.9	30.9455573558807	IPI:IPI00798430.1	Gene_Symbol=TF Transferrin variant (Fragment)	9606	0.296660393476486	8.4535095157929E-16	1.18313789367676	0.390680760145187	2.15660822533437E-09	1.26217377185822	0.385299205780029	3.57011170626365E-10	1.24081528186798
25	0	28.9	30.9455573558807	IPI:IPI00022463.1	Gene_Symbol=TF Serotransferrin precursor	9606
26	28.79	28.79	41.4141416549683	IPI:IPI00745089.2	Gene_Symbol=A1BG alpha 1B-glycoprotein precursor	9606	1.06020748615265	0.37271112203598	1.13896942138672	0.972987294197083	0.721115231513977	1.16484415531158	1.16130924224854	0.00168909691274166	1.0954350233078
26	0	28.79	41.4141416549683	IPI:IPI00022895.7	Gene_Symbol=A1BG Alpha-1B-glycoprotein precursor	9606
27	28.42	28.46	21.6701909899712	IPI:IPI00305461.2	Gene_Symbol=ITIH2 Inter-alpha-trypsin inhibitor heavy chain H2 precursor	9606	0.991851150989532	0.893440723419189	1.12909018993378	0.912121415138245	0.157727539539337	1.13704884052277	1.0849015712738	0.205911442637444	1.13575530052185
27	0	27.99	21.2834224104881	IPI:IPI00645038.1	Gene_Symbol=ITIH2 Inter-alpha (Globulin) inhibitor H2	9606
28	27.74	27.74	27.5806456804276	IPI:IPI00884180.1	Gene_Symbol=IGHM IGHM protein	9606	0.560827732086182	9.76621805648392E-09	1.19207692146301	0.614657998085022	5.21127731190063E-07	1.18999290466309	0.759890019893646	0.000485161959659308	1.16062569618225
29	25.72	26.08	26.1251360177994	IPI:IPI00292530.1	Gene_Symbol=ITIH1 Inter-alpha-trypsin inhibitor heavy chain H1 precursor	9606	0.955406486988068	0.540929615497589	1.1606410741806	0.931508362293243	0.170524582266808	1.10800766944885	1.02036547660828	0.737224817276001	1.12774991989136
30	25.3	25.45	35.1999998092651	IPI:IPI00291866.5	Gene_Symbol=SERPING1 Plasma protease C1 inhibitor precursor	9606	1.73876965045929	1.13329519990657E-06	1.22049033641815	1.67261207103729	2.30855420113585E-07	1.18676793575287	1.45635795593262	3.3540327422088E-05	1.17929911613464
30	0	23.45	30.202579498291	IPI:IPI00879931.1	Gene_Symbol=SERPING1 cDNA FLJ78023, highly similar to Homo sapiens serine (or cysteine) proteinase inhibitor, clade G (C1inhibitor), member 1, (angioedema, hereditary) (SERPING1), mRNA	9606
30	0	23.45	44.144144654274	IPI:IPI00556459.1	Gene_Symbol=SERPING1 Serine/cysteine proteinase inhibitor clade G member 1 splice variant 2 (Fragment)	9606
31	24.8	24.81	26.8537074327469	IPI:IPI00879573.1	Gene_Symbol=SERPIND1 Heparin cofactor 2 precursor	9606	0.927204132080078	0.373833477497101	1.18663215637207	0.725034534931183	0.00532524334266782	1.24319589138031	0.951138257980347	0.525326251983643	1.17293429374695
31	0	24.81	25.4269450902939	IPI:IPI00292950.4	Gene_Symbol=SERPIND1 Serpin peptidase inhibitor, clade D (Heparin cofactor), member 1	9606
32	23.48	23.48	37.8661096096039	IPI:IPI00472610.2	Gene_Symbol=IGHM IGHM protein	9606	0			0.761225044727325			0.526359260082245
33	22.92	22.92	30.9623420238495	IPI:IPI00298971.1	Gene_Symbol=VTN Vitronectin precursor	9606	0.9417684674263	0.36428490281105	1.14002156257629	0.92258495092392	0.120954982936382	1.10781538486481	0.832630336284637	0.00561229139566422	1.13618004322052
34	22.68	22.73	25.7289886474609	IPI:IPI00291867.3	Gene_Symbol=CFI Complement factor I precursor	9606	1.25971186161041	0.000623337225988507	1.13253176212311	1.3594913482666	6.56640695524402E-05	1.14706742763519	1.18728184700012	0.00873651262372732	1.13350057601929
34	0	20.73	23.4991416335106	IPI:IPI00872555.2	Gene_Symbol=CFI cDNA FLJ76262, highly similar to Homo sapiens I factor (complement) (IF), mRNA	9606
35	21.57	22.07	20.0357779860497	IPI:IPI00022395.1	Gene_Symbol=C9 Complement component C9 precursor	9606	1.718337059021	1.02361063909484E-05	1.2348256111145	1.93650698661804	2.80592416856962E-07	1.23131203651428	1.391392827034	0.000336090917699039	1.18245589733124
36	20.4	20.4	34.5982134342194	IPI:IPI00795633.1	Gene_Symbol=CLU CLU	9606	1.19976496696472	0.225796058773994	1.35021460056305	1.12853395938873	0.336691439151764	1.28728020191193	1.10402703285217	0.311899989843369	1.21665120124817
36	0	20.4	30.9381246566772	IPI:IPI00400826.1	Gene_Symbol=CLU clusterin isoform 1	9606
36	0	20.4	34.521159529686	IPI:IPI00291262.3	Gene_Symbol=CLU Clusterin precursor	9606
37	19.7	19.7	20.4123705625534	IPI:IPI00032220.3	Gene_Symbol=AGT Angiotensinogen precursor	9606	1.05644059181213	0.552842080593109	1.20795047283173	1.02542674541473	0.756483376026154	1.17936635017395	0.863124966621399	0.128026336431503	1.21291851997375
38	19.16	23.16	31.0344815254211	IPI:IPI00430842.3	Gene_Symbol=IGHV3OR16-13;IGHA1 IGHA1 protein	9606	0.752630650997162	0.216404229402542	1.78465104103088	0.735673725605011	0.00306877098046243	1.07609784603119	0.878041088581085	0.434963524341583	1.78221082687378
38	0	19.55	22.7822586894035	IPI:IPI00744561.1	Gene_Symbol=IGHV3OR16-13;IGHA1 IGHA1 protein	9606
38	0	18.51	22.1095338463783	IPI:IPI00719233.1	Gene_Symbol=IGHV3OR16-13;IGHA1 IGHA1 protein	9606
38	0	17.86	25.9634882211685	IPI:IPI00449920.1	Gene_Symbol=IGHV3OR16-13;IGHA1 CDNA FLJ90170 fis, clone MAMMA1000370, highly similar to Ig alpha-1 chain C region	9606
38	0	17.86	27.1255046129227	IPI:IPI00386879.1	Gene_Symbol=IGHV3OR16-13;IGHA1 CDNA FLJ14473 fis, clone MAMMA1001080, highly similar to Homo sapiens SNC73 protein (SNC73) mRNA	9606
38	0	17.85	20.5533593893051	IPI:IPI00426060.3	Gene_Symbol=IGHV3OR16-13;IGHA1 Putative uncharacterized protein DKFZp686J11235 (Fragment)	9606
38	0	17.85	20.5533593893051	IPI:IPI00423460.3	Gene_Symbol=IGHV3OR16-13;IGHA1 Putative uncharacterized protein DKFZp686G21220 (Fragment)	9606
39	19.09	19.44	23.6453205347061	IPI:IPI00745872.2	Gene_Symbol=ALB Isoform 1 of Serum albumin precursor	9606	0.10215075314045	1.81977405366851E-10	1.38073706626892	0.160180017352104	4.01928552662412E-08	1.38693070411682	0.175693705677986	4.35044626101444E-07	1.4377293586731
39	0	19.44	22.9665070772171	IPI:IPI00022434.4	Gene_Symbol=ALB Uncharacterized protein ALB	9606
40	17.32	17.32	57.6271176338196	IPI:IPI00472961.2	Gene_Symbol=IGKC IGKC protein	9606	0.264526903629303	0.0606479868292809	5.02563762664795	0.425081700086594			0.364388942718506
40	0	16.28	56.3559293746948	IPI:IPI00784661.1	Gene_Symbol=- Putative uncharacterized protein	9606
40	0	15.32	50	IPI:IPI00827488.1	Gene_Symbol=IGKC IGKC protein	9606
41	17.07	17.07	19.0406978130341	IPI:IPI00017696.1	Gene_Symbol=C1S Complement C1s subcomponent precursor	9606	1.24556493759155	0.171287700533867	1.39128267765045	1.41250956058502	0.0176992993801832	1.31364583969116	1.13302993774414	0.185970053076744	1.21810805797577
41	0	15.55	17.8885623812675	IPI:IPI00749179.2	Gene_Symbol=C1S Uncharacterized protein C1S	9606
42	16.45	16.46	20.9775969386101	IPI:IPI00879231.1	Gene_Symbol=SERPINF2 Alpha-2-antiplasmin precursor	9606	1.08487987518311	0.473736613988876	1.25722789764404	1.09963250160217	0.471498668193817	1.30408716201782	1.07507216930389	0.476944416761398	1.22738718986511
42	0	16.46	20.8080813288689	IPI:IPI00029863.4	Gene_Symbol=SERPINF2 SERPINF2 protein	9606
43	16.16	16.16	40.7035171985626	IPI:IPI00844536.2	Gene_Symbol=RBP4 Uncharacterized protein RBP4	9606	1.36149573326111	0.00236366759054363	1.21386849880219	1.04798865318298	0.617121398448944	1.20567882061005	1.32542431354523	0.000146549675264396	1.148113489151
43	0	16.16	40.7035171985626	IPI:IPI00480192.1	Gene_Symbol=RBP4 Retinol binding protein 4, plasma	9606
43	0	16.15	37.8109455108643	IPI:IPI00022420.3	Gene_Symbol=RBP4 Plasma retinol-binding protein precursor	9606
44	15.65	15.65	23.4710738062859	IPI:IPI00020996.3	Gene_Symbol=IGFALS Insulin-like growth factor-binding protein complex acid labile chain precursor	9606	0.616756796836853	0.00116725824773312	1.25434672832489	0.612452387809753	0.00391134573146701	1.3157811164856	0.608056902885437	0.00218507740646601	1.29527616500854
45	15.55	15.55	20.1626017689705	IPI:IPI00019581.1	Gene_Symbol=F12 Coagulation factor XII precursor	9606	0.825526654720306	0.00282506854273379	1.12473571300507	0.752002358436584	0.0999795719981194	1.41194784641266	0.745083391666412	0.0033521824516356	1.20253527164459
46	15.07	15.1	44.5692896842957	IPI:IPI00021841.1	Gene_Symbol=APOA1 Apolipoprotein A-I precursor	9606	0.341386020183563	0.00169772037770599	1.80292320251465	0.408079117536545	1.44469061069685E-06	1.26186311244965	0.637497067451477	0.000856568629387766	1.25348627567291
46	0	13.1	38.3673459291458	IPI:IPI00853525.1	Gene_Symbol=APOA1 Apolipoprotein A1	9606
47	15.02	15.02	38.8059705495834	IPI:IPI00022429.3	Gene_Symbol=ORM1 Alpha-1-acid glycoprotein 1 precursor	9606	4.4689507484436	5.77607970342342E-08	1.38068747520447	5.273353099823	5.35838147186496E-08	1.42789494991302	3.48513865470886	2.9404100132524E-07	1.34190380573273
48	14.47	14.99	19.856458902359	IPI:IPI00553177.1	Gene_Symbol=SERPINA1 Isoform 1 of Alpha-1-antitrypsin precursor	9606	2.53154802322388	1.44234766352724E-08	1.24802649021149	3.54620957374573	7.89886628327352E-11	1.25456213951111	2.59798645973206	9.62802459980594E-09	1.24918651580811
49	14.47	14.47	36.3636374473572	IPI:IPI00022426.1	Gene_Symbol=AMBP AMBP protein precursor	9606	1.17126798629761	0.190062955021858	1.27621412277222	1.21932744979858	0.0862938463687897	1.25809931755066	1.10595881938934	0.579606771469116	1.45683431625366
50	14.43	15.59	15.3498873114586	IPI:IPI00876950.1	Gene_Symbol=ITIH3 Isoform 2 of Inter-alpha-trypsin inhibitor heavy chain H3 precursor	9606	1.75058579444885	0.00328376586548984	1.41050064563751	2.0188672542572	0.000889116083271801	1.44174551963806	1.63833045959473	0.0022200692910701	1.33347034454346
50	0	15.59	17.6119402050972	IPI:IPI00873416.1	Gene_Symbol=ITIH3 Uncharacterized protein ITIH3	9606
50	0	15.59	13.2584273815155	IPI:IPI00028413.8	Gene_Symbol=ITIH3 Isoform 1 of Inter-alpha-trypsin inhibitor heavy chain H3 precursor	9606
51	14.2	14.2	25.9308516979218	IPI:IPI00303963.1	Gene_Symbol=C2 Complement C2 precursor (Fragment)	9606	1.37931704521179	0.0109034674242139	1.26877641677856	1.28186500072479	0.021350746974349	1.22990930080414	1.27154982089996	0.00979231856763363	1.19096052646637
52	14	14	33.1838577985764	IPI:IPI00022391.1	Gene_Symbol=APCS Serum amyloid P-component precursor	9606	1.31664872169495	0.00025188724976033	1.14146745204926	1.16154289245605	0.0343764275312424	1.14772439002991	1.21411919593811	0.0148876290768385	1.16490125656128
53	13.71	13.78	22.6086959242821	IPI:IPI00298828.3	Gene_Symbol=APOH Beta-2-glycoprotein 1 precursor	9606	1.06257700920105	0.413234233856201	1.15958273410797	1.00549292564392	0.931491076946259	1.13611662387848	0.99105316400528	0.881442308425903	1.12830805778503
54	13.55	13.55	17.4386918544769	IPI:IPI00022431.1	Gene_Symbol=AHSG Alpha-2-HS-glycoprotein precursor	9606	0.305334895849228	4.30856739175312E-12	1.22570133209229	0.288012504577637	4.76412145935964E-16	1.15515577793121	0.454645544290543	2.86891022049929E-09	1.19895029067993
54	0	11.55	16.4750963449478	IPI:IPI00795830.1	Gene_Symbol=AHSG 29 kDa protein	9606
55	12.63	12.63	23.0547547340393	IPI:IPI00022417.4	Gene_Symbol=LRG1 Leucine-rich alpha-2-glycoprotein precursor	9606	2.57607936859131	0.000360547186573967	1.47151041030884	2.86308097839355	1.27760949908406E-05	1.32021129131317	1.96586525440216	0.000345426349667832	1.31558644771576
56	12.51	12.53	18.1049063801765	IPI:IPI00294395.1	Gene_Symbol=C8B Complement component C8 beta chain precursor	9606	0.886458218097687	0.194626659154892	1.20772242546082	1.04360866546631	0.538272559642792	1.15474736690521	0.950499653816223	0.49068221449852	1.16482150554657
57	12.33	12.83	22.4824354052544	IPI:IPI00328609.3	Gene_Symbol=SERPINA4 Kallistatin precursor	9606	1.14012372493744	0.333212494850159	1.33654236793518	0.977717578411102	0.889209687709808	1.43526351451874	1.12594413757324	0.532788157463074	1.52143597602844
58	11.25	11.25	18.4210523962975	IPI:IPI00006114.4	Gene_Symbol=SERPINF1 Pigment epithelium-derived factor precursor	9606	1.08661878108978	0.427657753229141	1.25384736061096	1.02162134647369	0.74075573682785	1.15234196186066	0.956892073154449	0.572265565395355	1.18540930747986
59	10.92	10.92	17.034700512886	IPI:IPI00394992.1	Gene_Symbol=PGLYRP2 Isoform 2 of N-acetylmuramoyl-L-alanine amidase precursor	9606	0.575635075569153	0.0530282594263554	1.75321698188782	0.511373996734619	0.000913264113478363	1.35306990146637	0.671726524829865	0.0460541620850563	1.47516596317291
59	0	10.92	18.75	IPI:IPI00163207.1	Gene_Symbol=PGLYRP2 Isoform 1 of N-acetylmuramoyl-L-alanine amidase precursor	9606
60	10.27	10.3	21.0616439580917	IPI:IPI00011252.1	Gene_Symbol=C8A Complement component C8 alpha chain precursor	9606	0.991608917713165	0.910306334495544	1.17066967487335	1.11902809143066	0.321652978658676	1.2646461725235	0.94208425283432	0.525358080863953	1.21709513664246
61	10.25	10.25	21.6417908668518	IPI:IPI00023019.1	Gene_Symbol=SHBG Isoform 1 of Sex hormone-binding globulin precursor	9606	0.772212326526642	0.0647096112370491	1.32109522819519	0.858388304710388	0.272175461053848	1.35393571853638	0.841905355453491	0.136192917823792	1.27736687660217
61	0	8.25	27.4305552244186	IPI:IPI00219583.1	Gene_Symbol=SHBG Isoform 2 of Sex hormone-binding globulin precursor	9606
62	10	10	48.2993185520172	IPI:IPI00654755.3	Gene_Symbol=HBB Hemoglobin subunit beta	9606	2.49659776687622	9.50249614106724E-07	1.25691771507263	4.00414991378784	1.25425924579758E-06	1.44655430316925	0.810619652271271	0.108616180717945	1.30203485488892
62	0	8	33.714285492897	IPI:IPI00884107.1	Gene_Symbol=HBB Beta-globin gene from a thalassemia patient	9606
62	0	8	53.1531512737274	IPI:IPI00796636.9	Gene_Symbol=HBB Mutant beta globin	9606
63	10	10	28.6324799060822	IPI:IPI00154742.6	Gene_Symbol=IGL@ IGL@ protein	9606	0.625336408615112	0.0222013369202614	1.35814476013184	0.890996813774109	0.56363707780838	2.06288003921509	1.16085779666901	0.347919702529907	1.69497442245483
63	0.03	8.03	31.6239327192307	IPI:IPI00785050.1	Gene_Symbol=- Putative uncharacterized protein	9606
64	9.7	9.7	12.5714287161827	IPI:IPI00022371.1	Gene_Symbol=HRG Histidine-rich glycoprotein precursor	9606	0.405275106430054	2.28621573228338E-07	1.19359195232391	0.490788638591766	0.000207016608328559	1.32278001308441	0.494982659816742	0.000612792791798711	1.3757848739624
65	9.42	10.25	18.2579562067986	IPI:IPI00021727.1	Gene_Symbol=C4BPA C4b-binding protein alpha chain precursor	9606	1.12635791301727	0.0507956631481647	1.1269143819809	1.32277607917786	0.0280260164290667	1.27637672424316	1.59023129940033	6.0840724472655E-05	1.18302118778229
66	9.19	9.46	17.8010478615761	IPI:IPI00743766.2	Gene_Symbol=FETUB Fetuin-B precursor	9606	0.589448571205139	0.0116951260715723	1.44687604904175	0.681468307971954	0.00775812985375524	1.27010381221771	0.813093185424805	0.0284956060349941	1.19306659698486
66	0	7.46	17.3913046717644	IPI:IPI00552199.3	Gene_Symbol=FETUB GUGU beta form	9606
67	9.15	9.15	28.2178223133087	IPI:IPI00011261.2	Gene_Symbol=C8G Complement component C8 gamma chain precursor	9606	0.813916802406311	0.325235307216644	1.5845410823822	0.840885639190674	0.273565143346787	1.41197240352631	0.853735983371735	0.403688311576843	1.53851246833801
67	0	7.15	25.6097555160522	IPI:IPI00513935.1	Gene_Symbol=C8G Complement component 8, gamma polypeptide	9606
68	9.06	9.15	11.0629066824913	IPI:IPI00296176.2	Gene_Symbol=F9 Coagulation factor IX precursor	9606	1.47376132011414	0.0404702797532082	1.43765723705292	1.49826920032501	0.0133477998897433	1.31980860233307	1.07319450378418	0.406209677457809	1.22181248664856
69	8.98	8.98	9.3771867454052	IPI:IPI00027235.1	Gene_Symbol=ATRN Isoform 1 of Attractin precursor	9606	0.931749939918518	0.712398946285248	1.52233052253723	0.830093383789063	0.276182383298874	1.43814754486084	0.996341466903687	0.975874006748199	1.30554592609406
69	0	8.98	8.85608866810799	IPI:IPI00218460.6	Gene_Symbol=ATRN Isoform 3 of Attractin precursor	9606
69	0	8.98	9.43396240472794	IPI:IPI00162735.3	Gene_Symbol=ATRN Isoform 2 of Attractin precursor	9606
70	8.18	8.26	30.2816897630692	IPI:IPI00853068.1	Gene_Symbol=HBA2;HBA1 Alpha 2 globin variant (Fragment)	9606	2.01767516136169	2.7284761255908E-11	1.1820125579834	3.82419657707214	6.19518343507752E-23	1.17111527919769	0.833842098712921	0.0105382902547717	1.14702343940735
70	0	8.26	30.2816897630692	IPI:IPI00410714.5	Gene_Symbol=HBA2;HBA1 Hemoglobin subunit alpha	9606
71	8	26.87	12.1457487344742	IPI:IPI00025426.2	Gene_Symbol=PZP Pregnancy zone protein precursor	9606	0.151090264320374	0.00519578764215112	2.26525092124939	0.202029272913933	0.0011965180747211	1.51956140995026	0.178109392523766	0.130660563707352	95.9316177368164
71	0	24.87	13.406939804554	IPI:IPI00748437.2	Gene_Symbol=PZP Uncharacterized protein PZP	9606
72	7.77	7.8	13.7500002980232	IPI:IPI00873445.1	Gene_Symbol=PROS1 80 kDa protein	9606	1.35391283035278	0.138403847813606	1.53500175476074	1.5367693901062	0.00138875667471439	1.23028230667114	1.27516639232635	0.173084244132042	1.46926605701447
72	0	7.8	13.0177512764931	IPI:IPI00294004.1	Gene_Symbol=PROS1 Vitamin K-dependent protein S precursor	9606
73	7.76	16.96	32.9741388559341	IPI:IPI00426051.3	Gene_Symbol=- Putative uncharacterized protein DKFZp686C15213	9606	0.103846959769726	0.00890090968459845	2.5234706401825	0.138352662324905	0.00980267766863108	2.33713746070862	0.141309678554535	0.0234435815364122	3.71514797210693
73	0.07	12.99	20.8510637283325	IPI:IPI00784942.1	Gene_Symbol=- Putative uncharacterized protein DKFZp686E23209	9606
73	0	17.01	24.3010759353638	IPI:IPI00784807.1	Gene_Symbol=- Putative uncharacterized protein	9606
73	0	16.92	23.5011994838715	IPI:IPI00399007.5	Gene_Symbol=IGHG2 Putative uncharacterized protein DKFZp686I04196 (Fragment)	9606
74	7.22	10	10.5022832751274	IPI:IPI00872573.1	Gene_Symbol=C1RL 48 kDa protein	9606	1.31519103050232	0.0283688884228468	1.25423455238342	1.41547727584839	0.159670665860176	1.74939346313477	1.07984375953674	0.808245420455933	2.27633690834045
74	0	10	10.5022832751274	IPI:IPI00795055.1	Gene_Symbol=C1RL CDNA FLJ14022 fis, clone HEMBA1003538, weakly similar to COMPLEMENT C1R COMPONENT	9606
74	0	10	9.44558531045914	IPI:IPI00009793.3	Gene_Symbol=C1RL Complement C1r-like protein	9606
75	7.1	7.22	16.8639048933983	IPI:IPI00020986.2	Gene_Symbol=LUM Lumican precursor	9606	0.86847198009491	0.214656978845596	1.26760733127594	0.768947780132294	0.0157017596065998	1.22325038909912	0.768266379833221	0.125228956341743	1.42625975608826
75	0	5.22	20.7920789718628	IPI:IPI00794403.1	Gene_Symbol=LUM 23 kDa protein	9606
76	6.84	7.61	24.8322144150734	IPI:IPI00166729.4	Gene_Symbol=AZGP1 alpha-2-glycoprotein 1, zinc	9606	1.16575467586517	0.74479204416275	3.92500948905945	1.37619531154633	0.542921304702759	4.41453981399536	1.28075671195984	0.567272007465363	3.41732978820801
77	6.37	6.37	15.2737751603127	IPI:IPI00025204.1	Gene_Symbol=CD5L CD5 antigen-like precursor	9606	0.525787115097046	0.000273605663096532	1.2725145816803	0.534178137779236	0.0034395360853523	1.42289853096008	0.657306611537933	0.0112901190295815	1.3438675403595
78	6.22	6.22	13.7931033968925	IPI:IPI00654888.4	Gene_Symbol=KLKB1 Plasma kallikrein precursor	9606	0.903755962848663	0.416269600391388	1.30457270145416	0.839809834957123	0.147524386644363	1.28116846084595	0.935911417007446	0.661924123764038	1.39998090267181
79	6.2	8.2	16.3855418562889	IPI:IPI00292946.1	Gene_Symbol=SERPINA7 Thyroxine-binding globulin precursor	9606	0.975231766700745	0.872021794319153	1.42615222930908	0.950145840644836	0.775989949703217	1.49279630184174	0.844564080238342	0.120573163032532	1.26161277294159
80	6.19	7.36	41.1764711141586	IPI:IPI00879329.1	Gene_Symbol=IGKV3-20 Anti-(ED-B) scFV (Fragment)	9606	0.281295716762543	0.00367031921632588	1.96184253692627	0.321353167295456	0.00430988194420934	1.58456540107727	0.452733933925629	0.0820253267884254	2.59161472320557
80	0	5.24	49.5412856340408	IPI:IPI00387118.1	Gene_Symbol=- Ig kappa chain V-III region WOL	9606
80	0	5.24	49.5412856340408	IPI:IPI00387117.5	Gene_Symbol=IGKV3D-20 Ig kappa chain V-III region Ti	9606
80	0	5.24	41.8604642152786	IPI:IPI00384576.1	Gene_Symbol=- Ig kappa chain V-III region HIC precursor	9606
80	0	5.24	41.8604642152786	IPI:IPI00030205.3	Gene_Symbol=IGKV3-20 Ig kappa chain V-III region HAH precursor	9606
80	0	4.45	41.9999986886978	IPI:IPI00387116.1	Gene_Symbol=- Ig kappa chain V-III region NG9 precursor (Fragment)	9606
80	0	4.19	43.1192666292191	IPI:IPI00387115.1	Gene_Symbol=- Ig kappa chain V-III region SIE	9606
80	0	4.19	43.1192666292191	IPI:IPI00385252.1	Gene_Symbol=- Ig kappa chain V-III region GOL	9606
80	0	4.19	28.4403681755066	IPI:IPI00827826.1	Gene_Symbol=- Cold agglutinin FS-2 L-chain (Fragment)	9606
81	6.13	6.13	11.6402119398117	IPI:IPI00645849.1	Gene_Symbol=ECM1 Extracellular matrix protein 1	9606	0.838589131832123	0.385958969593048	1.73907065391541	0.725338160991669	0.118354856967926	1.60107612609863	0.802849590778351	0.285467147827148	1.71404922008514
81	0	6.13	7.96296298503876	IPI:IPI00003351.2	Gene_Symbol=ECM1 Extracellular matrix protein 1 precursor	9606
82	6.01	6.12	13.394495844841	IPI:IPI00738433.1	Gene_Symbol=CPN2 similar to Carboxypeptidase N subunit 2 precursor	9606	1.02438771724701	0.895345211029053	1.51858568191528	1.21742331981659	0.158141195774078	1.34245669841766	1.08456707000732	0.535890281200409	1.34308528900146
82	0	6.12	13.394495844841	IPI:IPI00479116.1	Gene_Symbol=CPN2 Carboxypeptidase N subunit 2 precursor	9606
83	5.63	5.63	13.8528138399124	IPI:IPI00643948.2	Gene_Symbol=C1QB Complement component 1, q subcomponent, B chain	9606	0.956537246704102	0.76489645242691	1.39256250858307	1.03154444694519	0.710321366786957	1.20448732376099	0.901575326919556	0.461684912443161	1.36212635040283
83	0	5.63	12.6482218503952	IPI:IPI00477992.1	Gene_Symbol=C1QB complement component 1, q subcomponent, B chain precursor	9606
84	5.6	5.6	14.1921401023865	IPI:IPI00010295.1	Gene_Symbol=CPN1 Carboxypeptidase N catalytic chain precursor	9606	1.13165986537933	0.763693749904633	2.72251105308533	1.28399920463562	0.0825743526220322	1.35146582126617	1.21763598918915	0.370387345552444	1.8149927854538
85	5.52	5.52	23.7623766064644	IPI:IPI00009028.1	Gene_Symbol=CLEC3B Tetranectin precursor	9606	0.65212208032608	0.181463077664375	2.19208955764771	0.433923125267029	0.0937423855066299	2.99061417579651	0.416651040315628	0.0225791446864605	1.90015184879303
85	0	5.52	16.8750002980232	IPI:IPI00792115.1	Gene_Symbol=CLEC3B Putative uncharacterized protein DKFZp686H17246	9606
86	5.21	5.29	5.44323474168777	IPI:IPI00025864.5	Gene_Symbol=BCHE Cholinesterase precursor	9606	0.681362211704254	0.0846980959177017	1.59509074687958	0.821637630462646	0.0882055535912514	1.27507376670837	0.664249658584595	0.0854699164628983	1.67305123806
87	5.14	7.14	16.1885246634483	IPI:IPI00019576.1	Gene_Symbol=F10 Coagulation factor X precursor	9606	1.0922679901123	0.553550183773041	1.46131122112274	1.12325954437256	0.387752145528793	1.39549672603607	1.09179973602295	0.270076334476471	1.21001672744751
88	4.96	6.71	5.43717853724957	IPI:IPI00656092.1	Gene_Symbol=PRG4 Isoform F of Proteoglycan-4 precursor	9606	1.20694601535797	0.131326779723167	1.30152523517609	1.47886097431183	0.014307226985693	1.32408499717712	1.30491471290588	0.315128594636917	1.81162095069885
88	0	6.71	5.64454607665539	IPI:IPI00655976.1	Gene_Symbol=PRG4 Isoform C of Proteoglycan-4 precursor	9606
88	0	6.71	5.27065545320511	IPI:IPI00024825.2	Gene_Symbol=PRG4 Isoform A of Proteoglycan-4 precursor	9606
88	0	5.01	4.91562746465206	IPI:IPI00655927.1	Gene_Symbol=PRG4 Isoform B of Proteoglycan-4 precursor	9606
88	0	5.01	5.27559071779251	IPI:IPI00655676.1	Gene_Symbol=PRG4 Isoform D of Proteoglycan-4 precursor	9606
88	0	5	6.32368698716164	IPI:IPI00656111.1	Gene_Symbol=PRG4 Isoform E of Proteoglycan-4 precursor	9606
89	4.89	18.55	51.7374515533447	IPI:IPI00844156.2	Gene_Symbol=SERPINC1 SERPINC1 protein	9606	1.01781296730042	0.927289247512817	1.49994897842407	1.06710493564606	0.764073967933655	1.57276046276093	0.988343060016632	0.903442978858948	1.22581303119659
90	4.7	109.82	44.7247713804245	IPI:IPI00032258.4	Gene_Symbol=C4A;C4B Complement C4-A precursor	9606	0.998180508613586	0.996348321437836	3.20438885688782	0.895863711833954	0.132256627082825	1.18573033809662	1.18189823627472	0.419655174016953	1.76823949813843
90	0	111.14	45.8715587854385	IPI:IPI00654875.1	Gene_Symbol=C4B Complement C4-B precursor	9606
91	4.66	4.69	19.9233710765839	IPI:IPI00215983.3	Gene_Symbol=CA1 Carbonic anhydrase 1	9606	2.13520526885986	0.000299117033137009	1.19609117507935	4.13706922531128	9.15572672965936E-05	1.28144609928131	1.30879151821136	0.0631875470280647	1.34011101722717
91	0	4.03	18.4615388512611	IPI:IPI00796435.1	Gene_Symbol=CA1 22 kDa protein	9606
92	4.62	4.62	7.8014187514782	IPI:IPI00329775.7	Gene_Symbol=CPB2 Isoform 1 of Carboxypeptidase B2 precursor	9606	1.31606113910675	0.506995737552643	3.19977498054504	1.23246467113495	0.306120067834854	1.93477749824524	1.18834781646729	0.311424344778061	1.57162225246429
92	0	2.62	6.94444477558136	IPI:IPI00293057.5	Gene_Symbol=CPB2 Isoform 2 of Carboxypeptidase B2 precursor	9606
93	4.54	9.21	3.61572057008743	IPI:IPI00759754.1	Gene_Symbol=TTN Isoform 1 of Titin	9606	1.58594572544098	0.0411185510456562	1.55040800571442	1.48460376262665	0.0890426561236382	1.5959644317627	1.55077755451202	0.163425907492638	1.92316031455994
93	0	9.21	3.60271520912647	IPI:IPI00759542.1	Gene_Symbol=TTN Isoform 8 of Titin	9606
93	0	9.21	3.62543053925037	IPI:IPI00023283.3	Gene_Symbol=TTN Isoform 2 of Titin	9606
93	0	9.21	3.67468968033791	IPI:IPI00759637.1	Gene_Symbol=TTN Isoform 4 of Titin	9606
93	0	9.21	3.6771085113287	IPI:IPI00749039.2	Gene_Symbol=TTN titin isoform N2-A	9606
93	0	9.21	3.65610606968403	IPI:IPI00179357.2	Gene_Symbol=TTN Isoform 7 of Titin	9606
93	0	8.83	3.6747720092535	IPI:IPI00759613.1	Gene_Symbol=TTN Isoform 5 of Titin	9606
93	0	7.37	3.80301550030708	IPI:IPI00455173.4	Gene_Symbol=TTN Isoform 3 of Titin	9606
93	0	7.37	3.77608984708786	IPI:IPI00375499.2	Gene_Symbol=TTN titin isoform novex-2	9606
93	0	7.37	3.78544218838215	IPI:IPI00375498.2	Gene_Symbol=TTN titin isoform novex-1	9606
94	4.37	4.37	9.53101366758347	IPI:IPI00007240.2	Gene_Symbol=F13B Coagulation factor XIII B chain precursor	9606	0.7928666472435	0.131837710738182	1.39320027828217	1.00103235244751	0.994094789028168	1.40621078014374	0.946905910968781	0.727967917919159	1.46402740478516
95	4.35	4.35	13.2394373416901	IPI:IPI00218732.3	Gene_Symbol=PON1 Serum paraoxonase/arylesterase 1	9606	0.617838859558105	0.00689549930393696	1.33980345726013	0.483304083347321	6.41308070044033E-05	1.19857513904572	0.769304096698761	0.0680500641465187	1.33493328094482
96	4.31	11.34	43.7810957431793	IPI:IPI00020091.1	Gene_Symbol=ORM2 Alpha-1-acid glycoprotein 2 precursor	9606	2.88589239120483	0.0656462386250496	3.42075204849243	2.69123530387878	0.0901994034647942	3.95180606842041	2.45749735832214	0.060006782412529	2.69939208030701
97	4.26	4.26	5.19125685095787	IPI:IPI00884176.1	Gene_Symbol=F13A1 coagulation factor XIII A1 subunit precursor	9606	0.949871480464935	0.799049973487854	1.63635993003845	1.00208294391632	0.989814102649689	1.49004817008972	1.16101813316345	0.489071696996689	1.67252385616302
97	0	4.26	5.19125685095787	IPI:IPI00297550.8	Gene_Symbol=F13A1 Coagulation factor XIII A chain precursor	9606
98	4.18	4.18	10.4712039232254	IPI:IPI00163446.3	Gene_Symbol=IGHD IGHD protein	9606	0.586418628692627	0.216048091650009	3.61836338043213	0.503478646278381	0.0924860537052155	2.44691371917725	0.558007955551147	0.322914361953735	6.88430309295654
98	0	3.58	4.6875	IPI:IPI00418422.3	Gene_Symbol=IGHD IGHD protein	9606
98	0	2.18	4.35684658586979	IPI:IPI00829636.1	Gene_Symbol=IGHD FLJ00382 protein (Fragment)	9606
99	4.02	4.82	35.6589138507843	IPI:IPI00385253.1	Gene_Symbol=- Ig kappa chain V-III region CLL precursor	9606	0.257857620716095			0.471061825752258	0.0906304195523262	3.93895387649536	0.622374475002289	0.374192446470261	55.4214706420898
99	0	4.82	34.4827592372894	IPI:IPI00549330.4	Gene_Symbol=IGKV3D-15 Myosin-reactive immunoglobulin light chain variable region	9606
99	0	4.02	31.1926603317261	IPI:IPI00384401.1	Gene_Symbol=- Myosin-reactive immunoglobulin kappa chain variable region (Fragment)	9606
99	0	2.82	20.1834857463837	IPI:IPI00387119.1	Gene_Symbol=- Ig kappa chain V-III region POM	9606
99	0	2.82	17.0542642474175	IPI:IPI00024138.4	Gene_Symbol=- Uncharacterized protein ENSP00000374816	9606
100	4	29.34	33.3773076534271	IPI:IPI00878609.1	Gene_Symbol=ITIH4 Protein	9606	0.93476277589798	0.641897082328796	1.34821879863739	0.805820405483246	0.0361188650131226	1.22186470031738	1.06852579116821	0.600253403186798	1.29731845855713
100	0	35.04	30.196937918663	IPI:IPI00218192.2	Gene_Symbol=ITIH4 Isoform 2 of Inter-alpha-trypsin inhibitor heavy chain H4 precursor	9606
100	0	25.32	34.6273303031921	IPI:IPI00878152.1	Gene_Symbol=ITIH4 71 kDa protein	9606
101	4	23.43	33.262711763382	IPI:IPI00876888.1	Gene_Symbol=- cDNA FLJ78387	9606	0.243612438440323	0.107487522065639	6.65757322311401	0.330560058355331	0.0169183276593685	2.18007135391235	0.461348563432693	0.0744418948888779	2.42217063903809
101	0.07	17.5	30.6250005960464	IPI:IPI00423463.1	Gene_Symbol=IGHG1 Putative uncharacterized protein DKFZp686O01196	9606
101	0.04	13.47	18.2621508836746	IPI:IPI00382606.1	Gene_Symbol=F7 Factor VII active site mutant immunoconjugate	9606
101	0.02	19.45	28.541225194931	IPI:IPI00784822.1	Gene_Symbol=IGHV4-31 IGHV4-31 protein	9606
101	0.01	17.44	25.7796257734299	IPI:IPI00423466.1	Gene_Symbol=IGHG1 Putative uncharacterized protein DKFZp686H20196	9606
101	0	23.44	37.8723412752151	IPI:IPI00815926.1	Gene_Symbol=IGHG1 IGHG1 protein	9606
101	0	23.43	34.8936170339584	IPI:IPI00784810.1	Gene_Symbol=IGHV4-31 IGHV4-31 protein	9606
101	0	23.43	36.0169500112534	IPI:IPI00645363.2	Gene_Symbol=IGHG1 Putative uncharacterized protein DKFZp686P15220	9606
101	0	21.46	31.9999992847443	IPI:IPI00807531.2	Gene_Symbol=IGHG1 IGHG1 protein	9606
101	0	20.83	29.4117659330368	IPI:IPI00785084.1	Gene_Symbol=IGHV4-31 Immunoglobulin heavy variable 4-31	9606
101	0	19.68	28.2105267047882	IPI:IPI00423464.1	Gene_Symbol=IGHG1 Putative uncharacterized protein DKFZp686K03196	9606
101	0	19.47	32.6226025819778	IPI:IPI00829944.1	Gene_Symbol=IGHG1 IGHG1 protein	9606
101	0	19.46	32.8421056270599	IPI:IPI00784842.1	Gene_Symbol=IGHV4-31 Putative uncharacterized protein DKFZp686G11190	9606
101	0	19.43	30.9473693370819	IPI:IPI00784817.1	Gene_Symbol=IGHV4-31 Anti-RhD monoclonal T125 gamma1 heavy chain precursor	9606
101	0	19.43	29.8283249139786	IPI:IPI00816314.1	Gene_Symbol=IGHM Putative uncharacterized protein DKFZp686I15196	9606
101	0	19.43	25.9191185235977	IPI:IPI00448925.3	Gene_Symbol=IGHG1 IGHG1 protein	9606
101	0	19.43	27.2921115159988	IPI:IPI00448938.1	Gene_Symbol=IGHG1 IGHG1 protein	9606
101	0	17.43	24.6887966990471	IPI:IPI00384938.1	Gene_Symbol=IGHG1 Putative uncharacterized protein DKFZp686N02209	9606
101	0	6	34.4537824392319	IPI:IPI00829590.1	Gene_Symbol=- Uncharacterized protein ENSP00000375044	9606
101	0	2.01	19.8473289608955	IPI:IPI00783024.1	Gene_Symbol=- Myosin-reactive immunoglobulin heavy chain variable region (Fragment)	9606
101	0	2	17.708332836628	IPI:IPI00884004.1	Gene_Symbol=- Rheumatoid factor RF-ET12 (Fragment)	9606
101	0	2	5.64516112208366	IPI:IPI00883765.1	Gene_Symbol=- Similar to Immunglobulin heavy chain variable region	9606
101	0	2	5.88235296308994	IPI:IPI00829841.1	Gene_Symbol=- 13 kDa protein	9606
101	0	2	5.18518500030041	IPI:IPI00827892.1	Gene_Symbol=- VH87-2 protein (Fragment)	9606
101	0	2	5.73770478367805	IPI:IPI00783184.1	Gene_Symbol=- Immunglobulin heavy chain variable region (Fragment)	9606
101	0	2	5.60000017285347	IPI:IPI00477804.4	Gene_Symbol=- Immunglobulin heavy chain variable region (Fragment)	9606
101	0	2	6.08695633709431	IPI:IPI00384404.4	Gene_Symbol=- Rheumatoid factor RF-ET9 (Fragment)	9606
102	4	4.08	9.35960561037064	IPI:IPI00007221.1	Gene_Symbol=SERPINA5 Plasma serine protease inhibitor precursor	9606	0.733745872974396			0.621541798114777			0.739308774471283	0.335184276103973	9.30552387237549
103	4	4	9.42622944712639	IPI:IPI00020019.1	Gene_Symbol=ADIPOQ Adiponectin precursor	9606	3.20379281044006	0.000400337012251839	1.49604904651642	2.73348593711853	2.67616997007281E-05	1.23996460437775	2.9753794670105	0.00015422971046064	1.37345767021179
104	3.99	3.99	19.4666668772697	IPI:IPI00029260.2	Gene_Symbol=CD14 Monocyte differentiation antigen CD14 precursor	9606	0.924521028995514	0.582726120948792	1.44050312042236	0.869579672813416	0.321017175912857	1.45492076873779	0.892992258071899	0.340030401945114	1.37466359138489
105	3.97	7.97	40.5172407627106	IPI:IPI00829956.1	Gene_Symbol=- Rheumatoid factor C6 light chain (Fragment)	9606	0			0.576329290866852			0.424155026674271
105	0	6.92	33.8983058929443	IPI:IPI00829912.1	Gene_Symbol=IGKV1-5 Ig kappa chain V-I region HK102 precursor	9606
105	0	5.22	32.4074059724808	IPI:IPI00387026.1	Gene_Symbol=- Ig kappa chain V-I region EU	9606
105	0	3.23	15.384615957737	IPI:IPI00830035.1	Gene_Symbol=- Similar to Anti-streptococcal/anti-myosin immunoglobulin kappa light chain variable region	9606
106	3.91	3.91	8.88888910412788	IPI:IPI00019580.1	Gene_Symbol=PLG Plasminogen precursor	9606	0.946780264377594	0.776053369045258	1.74939620494843	0.84100753068924	0.207632720470428	1.41070246696472	0.832504689693451	0.482841074466705	2.51709461212158
107	3.74	3.74	18.75	IPI:IPI00419744.4	Gene_Symbol=FCN3 Isoform 2 of Ficolin-3 precursor	9606	0.764130473136902	0.12310116738081	1.49485456943512	0.69343513250351	0.199593976140022	2.0348789691925	0.833640575408936	0.447032988071442	1.94137012958527
107	0	3.74	18.0602014064789	IPI:IPI00293925.2	Gene_Symbol=FCN3 Isoform 1 of Ficolin-3 precursor	9606
108	3.59	4.89	20.6521734595299	IPI:IPI00855916.1	Gene_Symbol=- Transthyretin	9606	0.657155871391296	0.0389889441430569	1.47963035106659	0.503403842449188	0.00048888981109485	1.2793927192688	1.54992389678955	0.0487256869673729	1.54509401321411
108	0	4.89	23.1292515993118	IPI:IPI00022432.1	Gene_Symbol=TTR Transthyretin precursor	9606
108	0	1.89	19.4915249943733	IPI:IPI00646384.1	Gene_Symbol=TTR 13 kDa protein	9606
109	3.52	3.52	8.84955748915672	IPI:IPI00026199.1	Gene_Symbol=GPX3 Glutathione peroxidase 3 precursor	9606	1.09541893005371	0.715372264385223	11.1910991668701	1.63011527061462	0.0550812184810638	1.71350014209747	1.48522365093231	0.0649451240897179	1.67283833026886
110	3.22	3.25	4.82142865657806	IPI:IPI00746623.2	Gene_Symbol=HABP2 Hyaluronan-binding protein 2 precursor	9606	0.775115251541138	0.218037247657776	3.17100620269775	0.97991669178009	0.182092264294624	1.0787581205368	0.874725341796875	0.482873350381851	5.01037979125977
111	3.21	3.21	7.54257887601852	IPI:IPI00847381.1	Gene_Symbol=SEPP1 selenoprotein P isoform 2	9606	0.951966226100922	0.827845752239227	2.35616040229797	0.999963819980621	0.999227941036224	1.1574866771698	1.17558610439301	0.274992614984512	1.59613263607025
111	0	3.21	8.13648328185081	IPI:IPI00029061.2	Gene_Symbol=SEPP1 Selenoprotein P precursor	9606
111	0	2.77	8.79120901226997	IPI:IPI00798100.1	Gene_Symbol=SEPP1 Protein	9606
112	3.17	3.17	9.29752066731453	IPI:IPI00007199.4	Gene_Symbol=SERPINA10 Protein Z-dependent protease inhibitor precursor	9606	1.10190320014954	0.498639762401581	1.49525487422943	1.1734391450882	0.199585765600204	1.36392199993134	0.905873954296112	0.672263085842133	1.96095061302185
113	3.15	3.15	6.64893612265587	IPI:IPI00791852.1	Gene_Symbol=KRT13 42 kDa protein	9606	0.636843085289001	0.0105713317170739	1.09989356994629	1.18653404712677	0.398404181003571	4.80956554412842	1.04599940776825	0.514257669448853	1.81776869297028
113	0	3.15	5.78703694045544	IPI:IPI00450768.7	Gene_Symbol=KRT17 Keratin, type I cytoskeletal 17	9606
113	0	3.15	9.30232554674149	IPI:IPI00794047.1	Gene_Symbol=KRT13 18 kDa protein	9606
113	0	3.15	5.67375868558884	IPI:IPI00791156.1	Gene_Symbol=KRT13 31 kDa protein	9606
113	0	2.01	3.08056864887476	IPI:IPI00304458.2	Gene_Symbol=KRT23 Keratin, type I cytoskeletal 23	9606
113	0	2	4.15704399347305	IPI:IPI00798387.1	Gene_Symbol=- 48 kDa protein	9606
113	0	2	4.1189931333065	IPI:IPI00240503.7	Gene_Symbol=- 48 kDa protein	9606
113	0	2	4.08163256943226	IPI:IPI00180956.6	Gene_Symbol=- Uncharacterized protein ENSP00000382160	9606
113	0	2	3.81355918943882	IPI:IPI00879511.1	Gene_Symbol=- 25 kDa protein	9606
113	0	2	5.73248416185379	IPI:IPI00796480.1	Gene_Symbol=- 16 kDa protein	9606
113	0	2	5.05617968738079	IPI:IPI00793646.1	Gene_Symbol=- 19 kDa protein	9606
113	0	2	5.17241396009922	IPI:IPI00792629.1	Gene_Symbol=- 18 kDa protein	9606
114	3.12	3.12	13.8775512576103	IPI:IPI00022394.2	Gene_Symbol=C1QC Complement C1q subcomponent subunit C precursor	9606	0.969697296619415	0.911747455596924	16.4823398590088	1.04163789749146	0.896290838718414	23.4202899932861	1.21277463436127
115	2.94	2.94	19.004525244236	IPI:IPI00844400.1	Gene_Symbol=C1QA 23 kDa protein	9606	1.18863606452942	0.0816363319754601	1.22274327278137	1.29532170295715	0.0360894799232483	1.26684784889221	1	1	1.11218798160553
115	0	2.94	17.1428576111794	IPI:IPI00022392.1	Gene_Symbol=C1QA Complement C1q subcomponent subunit A precursor	9606
116	2.89	2.89	2.07215547561646	IPI:IPI00242956.4	Gene_Symbol=FCGBP IgGFc-binding protein precursor	9606	2.07572937011719	0.061303336173296	2.45058822631836	1.73312556743622	0.1093754991889	3.36163902282715	1.36466658115387
116	0	2.89	1.30293164402246	IPI:IPI00788189.1	Gene_Symbol=FCGBP similar to Fc fragment of IgG binding protein	9606
117	2.7	2.7	3.95010411739349	IPI:IPI00032311.4	Gene_Symbol=LBP Lipopolysaccharide-binding protein precursor	9606	1.80727601051331	0.0376818627119064	1.56144881248474	2.33241295814514	0.124618977308273	8.44650936126709	1.78343951702118	0.185819089412689	9.1040210723877
118	2.69	2.69	11.9170993566513	IPI:IPI00744685.2	Gene_Symbol=BTD Uncharacterized protein BTD (Fragment)	9606	1.29263997077942	0.45610111951828	3.33670735359192	1.33540153503418	0.0161124654114246	1.20582902431488	1.67157006263733
118	0	2.69	12.707182765007	IPI:IPI00218413.2	Gene_Symbol=BTD biotinidase precursor	9606
119	2.46	2.69	3.15581858158112	IPI:IPI00022229.1	Gene_Symbol=APOB Apolipoprotein B-100 precursor	9606	1.41207885742188	0.294695854187012	2.37944722175598	1.24296033382416	0.538229286670685	2.7152853012085	1.41318154335022	0.554198026657104	8.2722749710083
120	2.44	3.1	10.0000001490116	IPI:IPI00383953.1	Gene_Symbol=- VH4 heavy chain variable region precursor (Fragment)	9606	0.679935932159424	0.316017061471939	14.2219123840332	0.747762203216553	0.462325483560562	26.5783653259277	0.745681464672089	0.161935359239578	2.63649320602417
120	0	13.25	18.6582803726196	IPI:IPI00783993.1	Gene_Symbol=IGHA2 IGHA2 protein	9606
120	0	13.25	18.6192467808723	IPI:IPI00384952.1	Gene_Symbol=- Putative uncharacterized protein DKFZp686K04218 (Fragment)	9606
120	0	1.43	11.3013699650764	IPI:IPI00872462.2	Gene_Symbol=- Uncharacterized protein ENSP00000381190	9606
120	0	1.4	5.12820519506931	IPI:IPI00382540.1	Gene_Symbol=- Ig heavy chain V-II region NEWM	9606
121	2.42	2.42	14.5161285996437	IPI:IPI00382472.1	Gene_Symbol=- Ig heavy chain V-I region SIE	9606	0.433905482292175			0.356897115707397			0.371569782495499
121	0.04	3.26	15.1639342308044	IPI:IPI00470652.1	Gene_Symbol=- Single-chain Fv (Fragment)	9606
121	0	23.99	28.9017349481583	IPI:IPI00784894.1	Gene_Symbol=- Putative uncharacterized protein	9606
121	0	19.47	32.2916656732559	IPI:IPI00761159.1	Gene_Symbol=IGHM IGHM protein	9606
121	0	13.85	19.791667163372	IPI:IPI00785067.1	Gene_Symbol=IGH@ IGH@ protein	9606
121	0	9.85	17.5999999046326	IPI:IPI00423461.3	Gene_Symbol=IGHA2 Putative uncharacterized protein DKFZp686C02220 (Fragment)	9606
121	0	4	24.6666669845581	IPI:IPI00383629.1	Gene_Symbol=- IgG VH protein precursor (Fragment)	9606
121	0	2	19.4915249943733	IPI:IPI00829979.1	Gene_Symbol=- Uncharacterized protein ENSP00000375008	9606
121	0	2	19.6581199765205	IPI:IPI00739205.3	Gene_Symbol=LOC652102 Ig heavy chain V-I region HG3 precursor	9606
121	0	2	19.1666662693024	IPI:IPI00419517.1	Gene_Symbol=IGHV1-69 IGHV1-69 protein	9606
121	0	2	20.5128207802773	IPI:IPI00009792.1	Gene_Symbol=IGHV1OR15-1 Ig heavy chain V-I region V35 precursor	9606
121	0	2	10.2564096450806	IPI:IPI00854745.1	Gene_Symbol=- Uncharacterized protein ENSP00000375019	9606
121	0	2	10.2564096450806	IPI:IPI00854589.1	Gene_Symbol=- Uncharacterized protein ENSP00000375004	9606
121	0	2	10.2564096450806	IPI:IPI00830130.1	Gene_Symbol=- Rheumatoid factor RF-ET7	9606
121	0	2	10.2564096450806	IPI:IPI00829701.1	Gene_Symbol=- Uncharacterized protein ENSP00000375014	9606
121	0	2	10.0000001490116	IPI:IPI00399379.3	Gene_Symbol=- Uncharacterized protein ENSP00000303034	9606
121	0	2	9.6000000834465	IPI:IPI00386140.1	Gene_Symbol=- Ig heavy chain V-I region Mot	9606
121	0	2	7.54716992378235	IPI:IPI00382682.1	Gene_Symbol=- Putative matrix cell adhesion molecule-3	9606
121	0	2	23.0769231915474	IPI:IPI00382678.1	Gene_Symbol=- Putative uncharacterized protein	9606
121	0	2	10.2564096450806	IPI:IPI00382455.1	Gene_Symbol=- Ig heavy chain V-I region EU	9606
122	2.41	2.5	6.52173906564713	IPI:IPI00220327.3	Gene_Symbol=KRT1 Keratin, type II cytoskeletal 1	9606	0.754296541213989	0.169728323817253	1.77879273891449	0.803712368011475	0.407693266868591	2.47049021720886	0.876097917556763	0.342413634061813	1.58583033084869
123	2.34	2.6	6.1224490404129	IPI:IPI00012792.1	Gene_Symbol=CDH5 Cadherin-5 precursor	9606	0.717440068721771			0.78400182723999	0.540878713130951	33.6790657043457	0.748384952545166	0.211133971810341	3.55443596839905
123	0	1.95	4.93273548781872	IPI:IPI00607725.4	Gene_Symbol=CDH5 cadherin 5, type 2 isoform 2 preproprotein	9606
124	2.32	9.53	27.8787881135941	IPI:IPI00011264.1	Gene_Symbol=CFHR1 Complement factor H-related protein 1 precursor	9606	1.48491525650024			1.87517917156219			1.28469145298004
124	0.06	2.34	7.38137066364288	IPI:IPI00843942.1	Gene_Symbol=CFHR5 Complement factor H-related protein 5 precursor	9606
124	0.06	2.34	7.08263069391251	IPI:IPI00006543.2	Gene_Symbol=CFHR5 Complement factor H-related 5	9606
124	0.04	6.63	26.9372701644897	IPI:IPI00883722.1	Gene_Symbol=CFHR1 FHR-1; complement Factor H-related protein 1	9606
124	0.04	6.63	22.1212118864059	IPI:IPI00167093.4	Gene_Symbol=CFHR1 complement factor H-related 1	9606
125	2.32	2.42	11.1111111938953	IPI:IPI00878173.1	Gene_Symbol=ACTA1 Actin, alpha 1, skeletal muscle	9606	3.02725148200989	0.0263032726943493	1.78929615020752	2.23471879959106	0.192159757018089	24.0748767852783	1.91894125938416	0.383010625839233	294.563385009766
125	0	2.42	13.1487891077995	IPI:IPI00514530.5	Gene_Symbol=ACTA1 Uncharacterized protein ACTA1	9606
125	0	2.42	10.079575330019	IPI:IPI00021428.1	Gene_Symbol=ACTA1 Actin, alpha skeletal muscle	9606
125	0	2.32	13.0666673183441	IPI:IPI00021440.1	Gene_Symbol=ACTG1;PSPHL Actin, cytoplasmic 2	9606
125	0	2.32	13.0666673183441	IPI:IPI00021439.1	Gene_Symbol=ACTB Actin, cytoplasmic 1	9606
125	0	2.32	9.04255285859108	IPI:IPI00025416.3	Gene_Symbol=ACTG2 Actin, gamma-enteric smooth muscle	9606
125	0	2.32	9.01856794953346	IPI:IPI00023006.1	Gene_Symbol=ACTC1 Actin, alpha cardiac muscle 1	9606
125	0	2.32	9.01856794953346	IPI:IPI00008603.1	Gene_Symbol=ACTA2 Actin, aortic smooth muscle	9606
125	0	2.1	8.66141766309738	IPI:IPI00414057.3	Gene_Symbol=ACTA1 Actin alpha 1 skeletal muscle protein	9606
125	0	2	12.5683054327965	IPI:IPI00737449.1	Gene_Symbol=LOC643386 similar to actin, alpha 2, smooth muscle, aorta	9606
125	0	2	12.5683054327965	IPI:IPI00737435.1	Gene_Symbol=LOC643386 similar to actin, alpha 2, smooth muscle, aorta	9606
125	0	2	7.53424689173698	IPI:IPI00796881.1	Gene_Symbol=ACTG1;PSPHL 16 kDa protein	9606
125	0	2	5.55555559694767	IPI:IPI00790339.1	Gene_Symbol=ACTG1;PSPHL 22 kDa protein	9606
125	0	2	7.28476792573929	IPI:IPI00645534.1	Gene_Symbol=ACTA2 Actin, alpha 2, smooth muscle, aorta	9606
126	2.29	2.29	3.30843105912209	IPI:IPI00788786.1	Gene_Symbol=VWF 309 kDa protein	9606	1.81398832798004	0.114267662167549	2.58477187156677	3.14935517311096	0.0280526075512171	2.32720565795898	2.05909061431885	0.0967868566513062	2.84133386611938
126	0	2.29	2.91503723710775	IPI:IPI00023014.1	Gene_Symbol=VWF von Willebrand factor precursor	9606
127	2.12	2.14	2.5000000372529	IPI:IPI00299503.2	Gene_Symbol=GPLD1 Isoform 1 of Phosphatidylinositol-glycan-specific phospholipase D precursor	9606	0.747619092464447			0.866972386837006			0.78062778711319
128	2.12	2.12	5.21326996386051	IPI:IPI00216065.3	Gene_Symbol=PROZ Isoform 2 of Vitamin K-dependent protein Z precursor	9606	1.79097330570221	0.047471858561039	1.73875939846039	1.93447244167328	0.14597062766552	7.07628011703491	1.72046554088593	0.216249153017998	11.4304533004761
128	0	2.12	3.24999988079071	IPI:IPI00027843.1	Gene_Symbol=PROZ Isoform 1 of Vitamin K-dependent protein Z precursor	9606
129	2.06	2.06	2.16718260198832	IPI:IPI00016334.2	Gene_Symbol=MCAM Isoform 1 of Cell surface glycoprotein MUC18 precursor	9606	1.775545835495			1.50696003437042			0.916197121143341
129	0	2	1.51802664622664	IPI:IPI00445227.1	Gene_Symbol=MCAM Isoform 2 of Cell surface glycoprotein MUC18 precursor	9606
130	2.04	4.51	23.0452671647072	IPI:IPI00218949.1	Gene_Symbol=CFHR2 Isoform Short of Complement factor H-related protein 2 precursor	9606	0.996602118015289			1.51904094219208			2.41227889060974
130	0.04	4.51	20.7407400012016	IPI:IPI00006154.1	Gene_Symbol=CFHR2 Isoform Long of Complement factor H-related protein 2 precursor	9606
131	2.04	2.04	14.0000000596046	IPI:IPI00021854.1	Gene_Symbol=APOA2 Apolipoprotein A-II precursor	9606	0.198440879583359	0.00662318291142583	2.38053154945374	0.18246491253376	0.0015966899227351	1.63368916511536	0.265042245388031	0.00512303598225117	1.77129399776459
132	2.02	17.91	27.3603081703186	IPI:IPI00423462.5	Gene_Symbol=IGHV3OR16-13;IGHA1 Putative uncharacterized protein DKFZp686K18196 (Fragment)	9606	2.72244334220886			2.66029286384583			3.89162731170654
132	0	17.86	29.2585164308548	IPI:IPI00166866.3	Gene_Symbol=IGHV3OR16-13;IGHA1 IGHA1 protein	9606
132	0	17.85	23.4817817807198	IPI:IPI00647704.1	Gene_Symbol=IGHV3OR16-13;IGHA1 CDNA FLJ41552 fis, clone COLON2004478, highly similar to Protein Tro alpha1 H,myeloma	9606
132	0	17.85	22.3790317773819	IPI:IPI00386524.3	Gene_Symbol=IGHV3OR16-13;IGHA1 CDNA FLJ25298 fis, clone STM07683, highly similar to Protein Tro alpha1 H,myeloma	9606
132	0	17.85	20.8000004291534	IPI:IPI00061977.1	Gene_Symbol=IGHV3OR16-13;IGHA1 IGHA1 protein	9606
133	2.02	3.24	27.7777791023254	IPI:IPI00003470.1	Gene_Symbol=- Ig kappa chain V-I region Wes	9606	0.482921868562698			0.586419880390167			0.871954023838043
133	0	16.28	54.6610176563263	IPI:IPI00430847.1	Gene_Symbol=IGKC IGKC protein	9606
133	0	3.24	29.6610176563263	IPI:IPI00829650.1	Gene_Symbol=- Similar to Ig kappa chain V-I region HK101 precursor	9606
134	2.02	2.03	2.17252392321825	IPI:IPI00299301.1	Gene_Symbol=DMN Isoform 1 of Desmuslin	9606	1.33379137516022			2.39633893966675			1.59711766242981
134	0	2.01	2.15482842177153	IPI:IPI00299302.3	Gene_Symbol=DMN Isoform 2 of Desmuslin	9606
135	2	30.59	44.5147693157196	IPI:IPI00555812.4	Gene_Symbol=GC Vitamin D-binding protein precursor	9606	0.803240716457367	0.426674991846085	2.13852381706238	0.873544871807098	0.460220873355865	1.66390061378479	0.694952666759491	0.0962181389331818	1.59417176246643
136	2	16.74	53.1380772590637	IPI:IPI00440577.3	Gene_Symbol=IGKV2-24 IGKV2-24 protein	9606	0.313862264156342	0.012006307952106	1.32010936737061	0.54597133398056	0.156145364046097	6.85366773605347	0.438244104385376	0.159637585282326	14.6583213806152
136	0	3.7	15.0000005960464	IPI:IPI00829827.1	Gene_Symbol=- Uncharacterized protein ENSP00000374804	9606
136	0	2	9.09090936183929	IPI:IPI00884433.1	Gene_Symbol=- 13 kDa protein	9606
136	0	2	9.09090936183929	IPI:IPI00743194.2	Gene_Symbol=- Kappa light chain variable region (Fragment)	9606
136	0	2	5.78512400388718	IPI:IPI00829600.1	Gene_Symbol=- Uncharacterized protein ENSP00000374803	9606
137	2	8	22.3175972700119	IPI:IPI00829626.1	Gene_Symbol=IGL@ IGL@ protein	9606	0.662838995456696			0.663947403430939	0.130328863859177	2.94601464271545	0.689914882183075	0.0568887777626514	1.52588951587677
137	0	8	22.3175972700119	IPI:IPI00550162.2	Gene_Symbol=IGLV3-25 IGLV3-25 protein	9606
137	0	2	16.5217384696007	IPI:IPI00747752.2	Gene_Symbol=- V2-7 protein	9606
137	0	2	17.7570089697838	IPI:IPI00382440.1	Gene_Symbol=- Ig lambda chain V-IV region Hil	9606
138	2	4.27	28.7037044763565	IPI:IPI00385555.1	Gene_Symbol=- Ig kappa chain V-I region BAN	9606	0			0			0.446170121431351
138	0	3.22	33.0508470535278	IPI:IPI00829836.1	Gene_Symbol=- Uncharacterized protein ENSP00000374797	9606
139	2	4	21.0084035992622	IPI:IPI00854743.1	Gene_Symbol=- Uncharacterized protein ENSP00000375034	9606	0.533064484596252			0.595123171806335			0.705018162727356
139	0	2	19.0839692950249	IPI:IPI00745363.4	Gene_Symbol=LOC652113 Immunglobulin heavy chain variable region (Fragment)	9606
140	2	4	10.3004291653633	IPI:IPI00829640.1	Gene_Symbol=IGL@ IGL@ protein	9606	0.457339197397232			0.616197645664215			0.661732971668243
140	0	2	8.57142880558968	IPI:IPI00827978.1	Gene_Symbol=- VL4 protein (Fragment)	9606
140	0	2	7.75862038135529	IPI:IPI00552267.2	Gene_Symbol=IGLV3-19 Similar to V2-13 protein	9606
140	0	2	8.33333358168602	IPI:IPI00382436.1	Gene_Symbol=- Ig lambda chain V-III region SH	9606
141	2	3.05	11.9402982294559	IPI:IPI00386133.1	Gene_Symbol=- Ig kappa chain V-IV region B17 precursor	9606	0.363955557346344	0.124929621815681	12.8456783294678	0.400454521179199	0.24124039709568	102.520553588867	0.498774260282516	0.0965056791901588	3.85806250572205
141	0	2	7.89473652839661	IPI:IPI00387120.1	Gene_Symbol=- Ig kappa chain V-IV region Len	9606
141	0	2	6.76691755652428	IPI:IPI00386132.1	Gene_Symbol=- Ig kappa chain V-IV region JI precursor	9606
141	0	2	6.92307725548744	IPI:IPI00385143.1	Gene_Symbol=- Microfibrillar protein 2 (Fragment)	9606
141	0	2	5.00000007450581	IPI:IPI00026197.7	Gene_Symbol=IGKV4-1 Similar to Ig kappa chain V-IV region precursor	9606
142	2	2.89	5.58583103120327	IPI:IPI00045945.1	Gene_Symbol=PCDHB18 Protocadherin-psi2	9606	1.34357929229736			1.69422316551208			1.26668858528137
143	2	2.05	9.31676998734474	IPI:IPI00332192.4	Gene_Symbol=IL25 Isoform 2 of Interleukin-25 precursor	9606	1.58067035675049	0.005017030518502	1.27992784976959	1.51305866241455	0.00538314506411552	1.25483381748199	1.42833054065704	0.0303184576332569	1.35821342468262
143	0	2.05	8.47457647323608	IPI:IPI00009731.1	Gene_Symbol=IL25 Isoform 1 of Interleukin-25 precursor	9606
144	2	2.03	5.24193532764912	IPI:IPI00855835.1	Gene_Symbol=- Insulin-like growth factor binding protein 3 isoform b	9606	0.456062942743301	0.093978077173233	4.40800189971924	0.446364164352417	0.153315663337708	12.3922805786133	0.475589007139206	0.056126032024622	2.30410671234131
144	0	2.03	4.3771043419838	IPI:IPI00556155.2	Gene_Symbol=IGFBP3 insulin-like growth factor binding protein 3 isoform a precursor	9606
144	0	2.03	4.69314083456993	IPI:IPI00444386.3	Gene_Symbol=IGFBP3 CDNA FLJ45630 fis, clone CHONS2001287, moderately similar to INSULIN- LIKE GROWTH FACTOR BINDING PROTEIN 3	9606
144	0	2.03	4.46735396981239	IPI:IPI00018305.4	Gene_Symbol=IGFBP3 Insulin-like growth factor-binding protein 3 precursor	9606
145	2	2.02	3.94477322697639	IPI:IPI00064667.4	Gene_Symbol=CNDP1 Beta-Ala-His dipeptidase precursor	9606	0			0			0.822023272514343
145	0	2	12.2950822114944	IPI:IPI00642045.1	Gene_Symbol=CNDP1 14 kDa protein	9606
146	2	2.01	9.43396240472794	IPI:IPI00178926.2	Gene_Symbol=IGJ immunoglobulin J chain	9606	0.545890748500824	0.282624810934067	5.98184013366699	0.55420970916748	0.430761843919754	412.721313476563	0.470880895853043	0.104511767625809	3.12362217903137
147	2	2	6.25	IPI:IPI00029235.1	Gene_Symbol=IGFBP6 Insulin-like growth factor-binding protein 6 precursor	9606	1.57870733737946			0.612005889415741			0
148	2	2	7.14285746216774	IPI:IPI00022389.1	Gene_Symbol=CRP Isoform 1 of C-reactive protein precursor	9606	7.22663736343384			17.8526477813721			1.65157783031464
148	0	2	5.88235296308994	IPI:IPI00642842.1	Gene_Symbol=CRP C-reactive protein, pentraxin-related	9606
148	0	2	6.593406945467	IPI:IPI00218876.3	Gene_Symbol=CRP Isoform 2 of C-reactive protein precursor	9606
149	2	2	13.6752143502235	IPI:IPI00657670.1	Gene_Symbol=- 13 kDa protein	9606	0.645977079868317			0.351297676563263			0.511389553546906
149	0	2	16.1616161465645	IPI:IPI00021857.1	Gene_Symbol=APOC3 Apolipoprotein C-III precursor	9606
150	1.84	5.59	34.4827592372894	IPI:IPI00829653.1	Gene_Symbol=- Uncharacterized protein ENSP00000374812	9606	0.215735912322998			0.335411965847015			0
150	0	5.59	34.4827592372894	IPI:IPI00784430.3	Gene_Symbol=IGKV3D-11 Similar to Ig kappa chain V-III region VG precursor	9606
150	0	4.83	33.8983058929443	IPI:IPI00816799.1	Gene_Symbol=- Rheumatoid factor D5 light chain (Fragment)	9606
151	1.79	1.97	2.15157344937325	IPI:IPI00827726.1	Gene_Symbol=MGA MAX gene associated	9606	1.00181949138641			0.829962313175201			0.976861238479614
151	0	1.97	2.20903400331736	IPI:IPI00787901.2	Gene_Symbol=MGA similar to MAX-interacting protein isoform 5	9606
151	0	1.97	2.20903400331736	IPI:IPI00741005.3	Gene_Symbol=MGA similar to MAX-interacting protein isoform 4	9606
151	0	1.97	2.15157344937325	IPI:IPI00737498.2	Gene_Symbol=MGA similar to MAX-interacting protein isoform 6	9606
152	1.72	3.15	3.58024686574936	IPI:IPI00883743.1	Gene_Symbol=EVI5 ecotropic viral integration site 5	9606
152	0	3.15	3.58024686574936	IPI:IPI00029661.3	Gene_Symbol=EVI5 Ecotropic viral integration site 5 protein homolog	9606
152	0	3.74	9.12052094936371	IPI:IPI00455432.2	Gene_Symbol=EVI5 Ecotropic viral integration site 5 variant (Fragment)	9606
153	1.7	3.43	6.31911531090736	IPI:IPI00848032.1	Gene_Symbol=TBC1D9 Isoform 1 of TBC1 domain family member 9	9606	1.22623872756958	0.000636448967270553	1.04405605792999	1.24325084686279	0.0376882739365101	1.21451306343079	1.31886529922485	0.00149349495768547	1.0811915397644
153	0	3.43	6.84931501746178	IPI:IPI00169407.8	Gene_Symbol=TBC1D9 Isoform 2 of TBC1 domain family member 9	9606
154	1.7	3	3.59712243080139	IPI:IPI00794753.2	Gene_Symbol=CNOT10 Isoform 4 of CCR4-NOT transcription complex subunit 10	9606	1.535888671875	0.268158495426178	11.5055294036865	2.13541913032532	0.366021037101746	516.0078125	1.84354794025421	0.081255666911602	2.71130561828613
154	0	3	3.36021520197392	IPI:IPI00790411.1	Gene_Symbol=CNOT10 Isoform 1 of CCR4-NOT transcription complex subunit 10	9606
154	0	3	3.48675027489662	IPI:IPI00396314.5	Gene_Symbol=CNOT10 Isoform 3 of CCR4-NOT transcription complex subunit 10	9606
154	0	1.7	2.55720056593418	IPI:IPI00878368.1	Gene_Symbol=CNOT10 Isoform 2 of CCR4-NOT transcription complex subunit 10	9606
154	0	1.7	6.18556700646877	IPI:IPI00795462.1	Gene_Symbol=CNOT10 21 kDa protein	9606
154	0	1.7	2.66075395047665	IPI:IPI00791933.1	Gene_Symbol=CNOT10 Isoform 5 of CCR4-NOT transcription complex subunit 10	9606
155	1.7	1.72	5.97402602434158	IPI:IPI00218795.1	Gene_Symbol=SELL L-selectin precursor	9606	0.804193019866943			0.953593909740448			0.858248472213745
155	0	1.7	3.45285534858704	IPI:IPI00646956.1	Gene_Symbol=SELP Selectin P	9606
155	0	1.7	3.38541679084301	IPI:IPI00644144.1	Gene_Symbol=SELP Selectin P	9606
155	0	1.7	3.13630886375904	IPI:IPI00643835.1	Gene_Symbol=SELP Selectin P	9606
155	0	1.7	3.38541679084301	IPI:IPI00514233.1	Gene_Symbol=SELP Selectin P	9606
155	0	1.7	3.13253030180931	IPI:IPI00295339.3	Gene_Symbol=SELP P-selectin precursor	9606
155	0	1.7	2.47422680258751	IPI:IPI00645768.1	Gene_Symbol=SELE Selectin E	9606
155	0	1.7	1.86335407197475	IPI:IPI00645234.1	Gene_Symbol=SELP Selectin P	9606
155	0	1.7	1.85758508741856	IPI:IPI00640405.1	Gene_Symbol=SELP Selectin P	9606
155	0	1.7	1.85758508741856	IPI:IPI00514796.1	Gene_Symbol=SELP Selectin P	9606
155	0	1.7	2.19378434121609	IPI:IPI00514728.1	Gene_Symbol=SELE Selectin E	9606
155	0	1.7	2.19378434121609	IPI:IPI00514521.1	Gene_Symbol=SELE Selectin E	9606
155	0	1.7	2.47933883219957	IPI:IPI00514342.1	Gene_Symbol=SELE Selectin E	9606
155	0	1.7	1.96721311658621	IPI:IPI00296542.1	Gene_Symbol=SELE E-selectin precursor	9606
156	1.7	1.7	4.56521734595299	IPI:IPI00177820.3	Gene_Symbol=SLC14A2 Urea transporter, kidney	9606	1.29329657554626			0.887426137924194			1.49420762062073
157	1.7	1.7	1.09546165913343	IPI:IPI00872216.1	Gene_Symbol=MTMR11 Uncharacterized protein MTMR11 (Fragment)	9606	0.447516232728958			0.485209494829178			0.949397742748261
157	0	1.7	1.09374998137355	IPI:IPI00376863.4	Gene_Symbol=MTMR11 Myotubularin related protein 11	9606
157	0	1.7	2.82258056104183	IPI:IPI00084563.2	Gene_Symbol=MTMR11 Cisplatin resistance associated alpha protein	9606
157	0	1.7	2.77777779847384	IPI:IPI00009141.3	Gene_Symbol=MTMR11 Cisplatin resistance associated beta protein	9606
158	1.7	1.7	5.9405941516161	IPI:IPI00868938.1	Gene_Symbol=- Beta-2-microglobulin	9606	1.17220342159271	0.239066272974014	1.51015913486481	1.22865974903107	0.144655883312225	1.46154201030731	1.15910065174103	0.591622948646545	2.72955656051636
158	0	1.7	5.0420168787241	IPI:IPI00796379.1	Gene_Symbol=B2M B2M protein	9606
158	0	1.7	4.83870953321457	IPI:IPI00004656.2	Gene_Symbol=B2M Beta-2-microglobulin	9606
159	1.7	1.7	4.41176481544971	IPI:IPI00418931.1	Gene_Symbol=FLJ45139 CDNA FLJ45139 fis, clone BRAWH3039623	9606	1.57388710975647			1.51614534854889			1.43003606796265
160	1.7	1.7	4.76190485060215	IPI:IPI00385557.1	Gene_Symbol=- Ig heavy chain V-II region SESS precursor	9606	0.823850989341736			0.808291077613831			1.21868896484375
160	0	1.7	5.55555559694767	IPI:IPI00382534.1	Gene_Symbol=- Ig heavy chain V-II region OU	9606
161	1.54	2.01	4.1519433259964	IPI:IPI00104907.3	Gene_Symbol=C14orf106 Isoform 1 of Uncharacterized potential DNA-binding protein C14orf106	9606	1.70480847358704	0.00256367772817612	1.12350010871887	1.15840923786163	0.100652247667313	1.24299144744873	1.95039522647858	0.0322297476232052	1.69711303710938
161	0	1.6	4.43548373878002	IPI:IPI00385830.3	Gene_Symbol=C14orf106 Isoform 2 of Uncharacterized potential DNA-binding protein C14orf106	9606
162	1.53	12.6	24.9471455812454	IPI:IPI00550640.2	Gene_Symbol=IGHG4 IGHG4 protein	9606	0.141654461622238	0.0168316084891558	3.0193350315094	0.120384752750397	0.0586398243904114	11.9983253479004	0.146111786365509
162	0	12.6	26.7175585031509	IPI:IPI00830132.1	Gene_Symbol=IGHG4 Uncharacterized protein IGHG4 (Fragment)	9606
162	0	12.6	32.1100920438766	IPI:IPI00829814.1	Gene_Symbol=IGHG4 Ig gamma-4 chain C region	9606
162	0	12.6	20.5882355570793	IPI:IPI00784998.1	Gene_Symbol=- Putative uncharacterized protein DKFZp686M24218	9606
163	1.53	1.56	2.40265112370253	IPI:IPI00787196.1	Gene_Symbol=OPLAH similar to 5-oxoprolinase	9606	1.27821052074432			0.866178870201111			0
163	0	1.56	2.25155279040337	IPI:IPI00418382.1	Gene_Symbol=OPLAH 5-oxoprolinase	9606
163	0	1.56	5.38243614137173	IPI:IPI00030020.1	Gene_Symbol=OPLAH Putative uncharacterized protein	9606
164	1.52	1.62	0.874352362006903	IPI:IPI00853158.2	Gene_Symbol=PRUNE2 prune homolog 2 isoform 1	9606	0.859407007694244			0.754046022891998			1.00707983970642
164	0	1.62	1.2453299947083	IPI:IPI00877720.1	Gene_Symbol=PRUNE2 Prune homolog 2	9606
164	0	1.62	3.35570462048054	IPI:IPI00607780.2	Gene_Symbol=PRUNE2 Isoform 2 of Prune homolog 2	9606
164	0	1.62	3.86100374162197	IPI:IPI00103056.5	Gene_Symbol=PRUNE2 Isoform 1 of Prune homolog 2	9606
165	1.52	1.54	2.80000008642673	IPI:IPI00026969.4	Gene_Symbol=SEC23IP Isoform 1 of SEC23-interacting protein	9606
166	1.42	2.9	2.8493894264102	IPI:IPI00152167.3	Gene_Symbol=PROX1 Homeobox prospero-like protein PROX1	9606	0.705400109291077			1.09420263767242			0.886427342891693
167	1.42	1.42	8.08080807328224	IPI:IPI00027350.3	Gene_Symbol=PRDX2 Peroxiredoxin-2	9606	2.16389346122742			3.70740437507629	0.0120560657233	1.37071394920349	0	0
168	1.39	3.76	3.53876724839211	IPI:IPI00642259.2	Gene_Symbol=DST Dystonin	9606	1.23813104629517			1.45244431495667			1.30924308300018
168	0	3.71	4.18410040438175	IPI:IPI00074148.4	Gene_Symbol=DST dystonin isoform 1	9606
168	0	3.69	4.37402799725533	IPI:IPI00654639.2	Gene_Symbol=DST Isoform 9 of Bullous pemphigoid antigen 1, isoforms 6/9/10	9606
168	0	3.69	4.35118936002254	IPI:IPI00293251.5	Gene_Symbol=DST Isoform 6 of Bullous pemphigoid antigen 1, isoforms 6/9/10	9606
168	0	1.85	4.63749170303345	IPI:IPI00142768.4	Gene_Symbol=DST dystonin isoform 1eB precursor	9606
169	1.37	1.75	2.40202266722918	IPI:IPI00845498.1	Gene_Symbol=KIAA1310 Isoform 4 of Uncharacterized protein KIAA1310	9606	0.804647564888			0.8691765666008			0
169	0	1.75	2.10176985710859	IPI:IPI00845386.1	Gene_Symbol=KIAA1310 Isoform 1 of Uncharacterized protein KIAA1310	9606
169	0	1.75	2.4081114679575	IPI:IPI00845283.1	Gene_Symbol=KIAA1310 Isoform 5 of Uncharacterized protein KIAA1310	9606
169	0	1.75	3.58490571379662	IPI:IPI00845250.1	Gene_Symbol=KIAA1310 Isoform 8 of Uncharacterized protein KIAA1310	9606
169	0	1.75	2.16400902718306	IPI:IPI00465061.4	Gene_Symbol=KIAA1310 Isoform 3 of Uncharacterized protein KIAA1310	9606
169	0	1.75	2.43589747697115	IPI:IPI00002396.4	Gene_Symbol=KIAA1310 Isoform 2 of Uncharacterized protein KIAA1310	9606
169	0	1.71	1.57068055123091	IPI:IPI00845505.1	Gene_Symbol=KIAA1310 Isoform 6 of Uncharacterized protein KIAA1310	9606
170	1.32	2.37	26.8518507480621	IPI:IPI00007868.6	Gene_Symbol=IGKV1D-8 Myosin-reactive immunoglobulin light chain variable region (Fragment)	9606	0.317683219909668	0.0137410322204232	1.79399359226227	0.485200524330139	0.08526411652565	2.64314389228821	0.606241106987	0.0763630867004395	1.88116645812988
170	0	1.32	18.6440676450729	IPI:IPI00854611.1	Gene_Symbol=- Uncharacterized protein ENSP00000374815	9606
171	1.32	1.53	4.50781956315041	IPI:IPI00032230.2	Gene_Symbol=EPB41L3 Isoform A of Band 4.1-like protein 3	9606
171	0	1.53	4.16184961795807	IPI:IPI00215716.1	Gene_Symbol=EPB41L3 Isoform B of Band 4.1-like protein 3	9606
171	0	1.53	2.77777779847384	IPI:IPI00215717.1	Gene_Symbol=EPB41L3 Isoform C of Band 4.1-like protein 3	9606
172	1.3	1.3	4.60921861231327	IPI:IPI00019812.1	Gene_Symbol=PPP5C Serine/threonine-protein phosphatase 5	9606	1.04898536205292	0.986236155033112	1601171488768	0.686656951904297	0.788624286651611	1038302.8125	0.803609848022461	0.887278378009796	5528258.5
173	1.29	1.29	12.3893797397614	IPI:IPI00647029.1	Gene_Symbol=CHMP2A 13 kDa protein	9606	1.36714947223663	0.683823525905609	1528.08740234375	2.63545179367065	0.146158546209335	17.7711658477783	1.6799304485321	0.014805450104177	1.1656938791275
173	0	1.29	6.30630627274513	IPI:IPI00004416.1	Gene_Symbol=CHMP2A Charged multivesicular body protein 2a	9606
174	1.27	1.27	4.33925054967403	IPI:IPI00385117.2	Gene_Symbol=KIAA0895 KIAA0895 protein	9606	0.603449642658234			0.845170438289642			0.630927443504334
175	1.24	1.24	4.08542230725288	IPI:IPI00032128.6	Gene_Symbol=EFR3B similar to Protein KIAA0143	9606	0.922507226467133	0.340252429246902	1.32253396511078	1.01776492595673	0.888307571411133	3.5330114364624	1.02778494358063	0.711620926856995	1.31900131702423
176	1.22	1.64	3.14465425908566	IPI:IPI00873479.1	Gene_Symbol=PCDHA4 86 kDa protein	9606
176	0	1.64	3.13283205032349	IPI:IPI00219141.1	Gene_Symbol=PCDHA4 Isoform 2 of Protocadherin alpha 4 precursor	9606
176	0	1.64	2.63991560786963	IPI:IPI00009044.1	Gene_Symbol=PCDHA4 Isoform 1 of Protocadherin alpha 4 precursor	9606
177	1.22	1.22	9.92366448044777	IPI:IPI00029193.1	Gene_Symbol=HGFAC Hepatocyte growth factor activator precursor	9606	0.855087995529175	0.356914013624191	1.76336550712585	0.962841510772705	0.735077142715454	1.52099311351776	1.31480276584625	0.0763165876269341	1.41260063648224
178	1.2	1.23	6.26598447561264	IPI:IPI00001710.3	Gene_Symbol=C11orf2 Isoform 1 of Uncharacterized protein C11orf2	9606	1.02715122699738	0.889404714107513	1.6520608663559	0.987245380878448	0.961880028247833	2.01519584655762	1.38634097576141	0.0595754906535149	1.41591477394104
179	1.17	1.24	2.0502645522356	IPI:IPI00166972.5	Gene_Symbol=ZNF608 Isoform 1 of Zinc finger protein 608	9606	0.708149135112762	0.0712315812706947	1.49258482456207	0.830012977123261	0.0936580002307892	1.27681159973145	0.777114570140839	0.0381895825266838	1.25390017032623
180	1.16	1.21	2.71348766982555	IPI:IPI00644231.3	Gene_Symbol=CYFIP1 Isoform 1 of Cytoplasmic FMR1-interacting protein 1	9606	0.442198872566223	0.433946967124939	4502.70458984375	0.344841808080673			0.379878848791122
181	1.13	1.16	6.8322978913784	IPI:IPI00515001.2	Gene_Symbol=SYNJ2 Isoform 2A of Synaptojanin-2	9606	1.48624789714813			1.08460783958435			1.72690832614899
182	1.12	1.72	3.1909141689539	IPI:IPI00024802.1	Gene_Symbol=BTAF1 TATA-binding protein-associated factor 172	9606
183	1.11	1.11	4.71976399421692	IPI:IPI00787471.1	Gene_Symbol=tcag7.875 similar to amyotrophic lateral sclerosis 2 (juvenile) chromosome region, candidate 2	9606
183	0	1.11	4.24403175711632	IPI:IPI00657901.1	Gene_Symbol=ALS2CR2 Isoform 2 of Pseudokinase ALS2CR2	9606
183	0	1.11	4.71976399421692	IPI:IPI00399012.3	Gene_Symbol=tcag7.875 similar to amyotrophic lateral sclerosis 2 (juvenile) chromosome region, candidate 2	9606
183	0	1.11	3.82775105535984	IPI:IPI00032099.1	Gene_Symbol=ALS2CR2 Isoform 1 of Pseudokinase ALS2CR2	9606
184	1.07	1.08	6.9182388484478	IPI:IPI00871561.1	Gene_Symbol=MYLK3 MLCK protein	9606
184	0	1.08	6.71550706028938	IPI:IPI00304648.4	Gene_Symbol=MYLK3 MLCK protein	9606
185	1.05	1.13	1.61607339978218	IPI:IPI00795015.2	Gene_Symbol=SACS Isoform 1 of Sacsin	9606	1.1583194732666	0.476118713617325	5.65367317199707	1.11688029766083	0.394534319639206	2.72407388687134	1.1855001449585	0.137483090162277	1.60692465305328
185	0	1.13	1.66967511177063	IPI:IPI00784002.2	Gene_Symbol=SACS Isoform 2 of Sacsin	9606
186	1.05	1.06	1.12936347723007	IPI:IPI00791592.1	Gene_Symbol=LRRC37B Uncharacterized protein LRRC37B	9606	0.898210465908051	0.924191176891327	89346.5546875	0.673927783966064	0.414738297462463	45.762092590332	1.1887081861496
186	0	1.06	1.22767854481936	IPI:IPI00783410.3	Gene_Symbol=LRRC37B LRRC37B protein	9606
186	0	1.06	1.16156283766031	IPI:IPI00044826.3	Gene_Symbol=LRRC37B Leucine-rich repeat-containing protein 37B precursor	9606
187	1.05	1.05	2.43902429938316	IPI:IPI00479471.2	Gene_Symbol=SPATA13 Spermatogenesis associated 13	9606	1.87102973461151	0.00419252971187234	1.28610074520111	2.2860255241394	0.0036633915733546	1.3729350566864	2.22031331062317	0.0163896828889847	1.68102896213531
187	0	1.05	2.1472392603755	IPI:IPI00043546.5	Gene_Symbol=SPATA13 Spermatogenesis-associated protein 13	9606
188	1.04	1.04	3.72093021869659	IPI:IPI00218207.1	Gene_Symbol=SPTBN2 Isoform 2 of Spectrin beta chain, brain 2	9606	1.56067371368408	0.0546723529696465	1.62726581096649	1.130002617836	0.228514865040779	1.35891711711884	1.10031235218048	0.709755182266235	2.60905528068542
188	0	1.04	3.68200838565826	IPI:IPI00012645.1	Gene_Symbol=SPTBN2 Isoform 1 of Spectrin beta chain, brain 2	9606
189	1.02	1.06	1.9677996635437	IPI:IPI00030915.1	Gene_Symbol=USP8 Ubiquitin carboxyl-terminal hydrolase 8	9606	1.87161219120026			1.69028794765472			1.89770019054413
190	0.97	1.86	3.62453535199165	IPI:IPI00301618.6	Gene_Symbol=SDCCAG1 Isoform 1 of Serologically defined colon cancer antigen 1	9606	1.24117839336395	0.35422220826149	1.8755110502243	1.15452134609222	0.109930828213692	1.22531414031982	0.996850371360779	0.981044888496399	1.65914118289948
191	0.96	1.05	2.16666664928198	IPI:IPI00646376.2	Gene_Symbol=SNAP91 Isoform 3 of Clathrin coat assembly protein AP180	9606
191	0	1.05	1.5931373462081	IPI:IPI00470905.2	Gene_Symbol=SNAP91 Isoform 2 of Clathrin coat assembly protein AP180	9606
191	0	1.05	1.43329659476876	IPI:IPI00006612.2	Gene_Symbol=SNAP91 Isoform 1 of Clathrin coat assembly protein AP180	9606
192	0.94	2.38	2.16666664928198	IPI:IPI00394762.1	Gene_Symbol=CSMD3 Isoform 4 of CUB and sushi domain-containing protein 3 precursor	9606	0.376466780900955			0.306779026985168			0.452039420604706
192	0	2.38	2.12707929313183	IPI:IPI00377042.1	Gene_Symbol=CSMD3 Isoform 2 of CUB and sushi domain-containing protein 3 precursor	9606
192	0	2.38	2.10412740707397	IPI:IPI00377041.1	Gene_Symbol=CSMD3 CUB and Sushi multiple domains 3 isoform 1	9606
193	0.94	0.98	3.10421288013458	IPI:IPI00792333.2	Gene_Symbol=IBTK Isoform 1 of Inhibitor of Bruton tyrosine kinase	9606
194	0.94	0.97	5.36809824407101	IPI:IPI00218195.3	Gene_Symbol=USH1C Harmonin (Usher syndrome type-1C protein) (Autoimmune enteropathy- related antigen AIE-75) (Antigen NY-CO-38/NY-CO-37) (PDZ-73 protein) (Renal carcinoma antigen NY-REN-3). Isoform 3	9606	1.43963944911957	0.0620032325387001	1.57202565670013	1.89442992210388			1.44967699050903	0.482783824205399	87.3326797485352
195	0.89	4.41	4.60704602301121	IPI:IPI00029275.1	Gene_Symbol=MFI2 Isoform 1 of Melanotransferrin precursor	9606	0.280934125185013	0.247328490018845	16.7683010101318	0.295876741409302	0.00398177653551102	1.39327597618103	0.420722663402557	0.00554126175120473	1.32112073898315
196	0.89	2.04	2.58620698004961	IPI:IPI00879966.1	Gene_Symbol=CCDC129 coiled-coil domain containing 129	9606	0.873526036739349			1.29712677001953			0.993903279304504
196	0	2.04	3.01339291036129	IPI:IPI00375584.3	Gene_Symbol=CCDC129 Coiled-coil domain-containing protein 129	9606
197	0.87	2.38	1.86258275061846	IPI:IPI00641363.1	Gene_Symbol=SPTA1 Spectrin, alpha, erythrocytic 1	9606
197	0	2.38	1.8602728843689	IPI:IPI00220741.6	Gene_Symbol=SPTA1 spectrin, alpha, erythrocytic 1	9606
198	0.87	2.07	6.7553736269474	IPI:IPI00852880.1	Gene_Symbol=SYNPO2L synaptopodin 2-like isoform a	9606
198	0	2.07	6.7553736269474	IPI:IPI00456601.1	Gene_Symbol=SYNPO2L Isoform 1 of Synaptopodin 2-like protein	9606
199	0.87	1.83	3.25365215539932	IPI:IPI00794498.2	Gene_Symbol=VPRBP Isoform 2 of Protein VPRBP	9606
199	0	1.83	3.24288532137871	IPI:IPI00329528.11	Gene_Symbol=VPRBP Isoform 1 of Protein VPRBP	9606
199	0	1.83	4.63137999176979	IPI:IPI00181396.5	Gene_Symbol=VPRBP Isoform 3 of Protein VPRBP	9606
200	0.85	1.4	2.31518018990755	IPI:IPI00796450.2	Gene_Symbol=LYST Isoform 1 of Lysosomal-trafficking regulator	9606	0.538464486598969	0.14794734120369	6.43353176116943	0.275031268596649	0.0103688994422555	1.30625832080841	0.482769936323166	0.132646799087524	7.07307481765747
201	0.85	0.86	1.65061894804239	IPI:IPI00549731.1	Gene_Symbol=ANUBL1 AN1-type zinc finger and ubiquitin domain-containing protein 1	9606
202	0.85	0.85	8.21917802095413	IPI:IPI00791294.1	Gene_Symbol=TOPBP1 24 kDa protein	9606
202	0	0.85	1.18265440687537	IPI:IPI00293921.3	Gene_Symbol=TOPBP1 DNA topoisomerase 2-binding protein 1	9606
203	0.83	2.6	0.875767413526773	IPI:IPI00103552.4	Gene_Symbol=MUC16 Mucin-16	9606	0.689959168434143	0.304427236318588	11.5203351974487	0.65567672252655	0.432886183261871	76.4526977539063	0.854245662689209	0.321540653705597	3.02447366714478
204	0.83	0.88	9.16905477643013	IPI:IPI00016250.6	Gene_Symbol=FXR2 Fragile X mental retardation syndrome-related protein 2	9606	0.545569121837616			0.747040092945099			0.535024404525757
205	0.82	1.29	3.78926023840904	IPI:IPI00789624.2	Gene_Symbol=PCLO piccolo isoform 2	9606
205	0	1.29	3.63671705126762	IPI:IPI00740420.3	Gene_Symbol=PCLO piccolo isoform 1	9606
205	0	1.29	3.60794924199581	IPI:IPI00411656.4	Gene_Symbol=PCLO Isoform 1 of Protein piccolo	9606
206	0.82	1.26	4.44049723446369	IPI:IPI00167904.2	Gene_Symbol=CCDC63 Coiled-coil domain-containing protein 63	9606	0.0920294299721718			0			0.200989127159119
207	0.82	0.82	5.62700964510441	IPI:IPI00026991.4	Gene_Symbol=GALNT6 Polypeptide N-acetylgalactosaminyltransferase 6	9606	2.07968497276306			1.4002833366394			0.837805867195129
208	0.81	0.86	7.99136087298393	IPI:IPI00871938.1	Gene_Symbol=PTGFRN 103 kDa protein	9606	0.0343529433012009			0.0921696797013283			0
209	0.81	0.83	4.16666679084301	IPI:IPI00853368.1	Gene_Symbol=ZNRF3 Zinc/RING finger protein 3 precursor	9606
210	0.8	1.15	2.82051283866167	IPI:IPI00872107.1	Gene_Symbol=ILF2 Interleukin enhancer binding factor 2 variant (Fragment)	9606	1.02732801437378			0.786152899265289			1.15451526641846
210	0	1.15	7.33333304524422	IPI:IPI00643578.1	Gene_Symbol=ILF2 16 kDa protein	9606
210	0	1.15	9.56521704792976	IPI:IPI00641665.1	Gene_Symbol=ILF2 12 kDa protein	9606
210	0	1.15	2.82051283866167	IPI:IPI00005198.2	Gene_Symbol=ILF2 Interleukin enhancer-binding factor 2	9606
211	0.8	0.8	1.94524489343166	IPI:IPI00514462.1	Gene_Symbol=RGAG1 Retrotransposon gag domain-containing protein 1	9606
212	0.8	0.8	15.6862750649452	IPI:IPI00658173.1	Gene_Symbol=ZNF365 Isoform 6 of Protein ZNF365	9606	0.88177353143692	0.89416915178299	13738.533203125	1.32683205604553	0.750175535678864	5892.78759765625	0.970805287361145	0.96666693687439	1317.52087402344
212	0	0.8	1.89573466777802	IPI:IPI00657879.1	Gene_Symbol=ZNF365 Isoform 5 of Protein ZNF365	9606
212	0	0.8	1.96560192853212	IPI:IPI00007274.6	Gene_Symbol=ZNF365 Isoform 1 of Protein ZNF365	9606
213	0.79	1.71	4.49438206851482	IPI:IPI00879079.1	Gene_Symbol=PRR5 30 kDa protein	9606
213	0	1.71	3.82165610790253	IPI:IPI00878889.1	Gene_Symbol=PRR5 34 kDa protein	9606
213	0	1.71	2.91970800608397	IPI:IPI00878190.1	Gene_Symbol=PRR5 45 kDa protein	9606
213	0	1.71	4.18118461966515	IPI:IPI00869329.1	Gene_Symbol=PRR5 Isoform 2 of Proline-rich protein 5	9606
213	0	1.71	3.40909101068974	IPI:IPI00604678.2	Gene_Symbol=PRR5 Isoform 4 of Proline-rich protein 5	9606
213	0	1.71	3.09278350323439	IPI:IPI00396352.4	Gene_Symbol=PRR5 Isoform 1 of Proline-rich protein 5	9606
213	0	1.71	3.16622704267502	IPI:IPI00216061.3	Gene_Symbol=PRR5 Isoform 3 of Proline-rich protein 5	9606
214	0.78	1.46	3.87096777558327	IPI:IPI00657962.1	Gene_Symbol=CEP110 centrosomal protein 110kDa	9606	0.625261187553406			0.734792828559875			0.996693313121796
214	0	1.46	3.87096777558327	IPI:IPI00646366.2	Gene_Symbol=CEP110 Centrosomal protein 110kDa	9606
215	0.77	1.51	4.84581515192986	IPI:IPI00852910.1	Gene_Symbol=PI4KB Phosphatidylinositol 4-kinase, catalytic, beta polypeptide	9606	1.71563148498535			1.87114763259888			0.868227660655975
215	0	1.51	1.32850240916014	IPI:IPI00641770.1	Gene_Symbol=PI4KB Phosphatidylinositol 4-kinase, catalytic, beta polypeptide	9606
215	0	1.51	1.37328337877989	IPI:IPI00165547.1	Gene_Symbol=PI4KB Isoform 2 of Phosphatidylinositol 4-kinase beta	9606
215	0	1.51	1.34803922846913	IPI:IPI00002591.3	Gene_Symbol=PI4KB Isoform 1 of Phosphatidylinositol 4-kinase beta	9606
216	0.77	0.82	3.04972380399704	IPI:IPI00420096.4	Gene_Symbol=PLEC1 plectin 1 isoform 3	9606	3.55739426612854	0.0207115933299065	2.22181034088135	3.82343602180481	0.0358651876449585	3.07516145706177	2.14614582061768	0.169909611344337	4.76325845718384
216	0	0.82	3.03230062127113	IPI:IPI00398778.3	Gene_Symbol=PLEC1 plectin 1 isoform 10	9606
216	0	0.82	3.03496811538935	IPI:IPI00398777.3	Gene_Symbol=PLEC1 plectin 1 isoform 8	9606
216	0	0.82	3.0564783141017	IPI:IPI00398776.3	Gene_Symbol=PLEC1 plectin 1 isoform 7	9606
216	0	0.82	3.04434150457382	IPI:IPI00398775.3	Gene_Symbol=PLEC1 plectin 1 isoform 2	9606
216	0	0.82	3.01705282181501	IPI:IPI00398002.5	Gene_Symbol=PLEC1 plectin 1 isoform 1	9606
216	0	0.82	2.94619984924793	IPI:IPI00186711.3	Gene_Symbol=PLEC1 plectin 1 isoform 6	9606
217	0.77	0.78	2.85400655120611	IPI:IPI00414604.4	Gene_Symbol=E2F7 Isoform 1 of Transcription factor E2F7	9606	9999
218	0.76	0.77	4.37601283192635	IPI:IPI00302544.2	Gene_Symbol=L3MBTL2 Isoform 3 of Lethal	9606
218	0	0.77	4.39739413559437	IPI:IPI00219058.1	Gene_Symbol=L3MBTL2 Isoform 2 of Lethal	9606
218	0	0.77	3.82978729903698	IPI:IPI00100041.3	Gene_Symbol=L3MBTL2 Isoform 1 of Lethal	9606
219	0.76	0.76	1.77640933543444	IPI:IPI00644296.1	Gene_Symbol=TNXB Tenascin XB	9606	1.22856199741364			1.90046942234039			1.98866212368011
220	0.75	0.94	9.9190279841423	IPI:IPI00000015.2	Gene_Symbol=SFRS4 Splicing factor, arginine/serine-rich 4	9606
221	0.74	2.08	2.50490084290504	IPI:IPI00031411.3	Gene_Symbol=FAT Cadherin-related tumor suppressor homolog precursor	9606	0.71674907207489	0.530884146690369	4.48275327682495	0.711718261241913	0.532086670398712	4.64971017837524	0.839551866054535	0.695052027702332	5.26908493041992
222	0.74	0.78	6.3197024166584	IPI:IPI00169261.1	Gene_Symbol=TTLL11 Tubulin--tyrosine ligase-like protein 11	9606
223	0.72	0.73	1.44167756661773	IPI:IPI00783568.1	Gene_Symbol=LRCH1 LRCH1 protein	9606
223	0	0.73	1.51098901405931	IPI:IPI00783220.1	Gene_Symbol=LRCH1 Isoform 1 of Leucine-rich repeat and calponin homology domain-containing protein 1	9606
223	0	0.73	1.49863762781024	IPI:IPI00413663.5	Gene_Symbol=LRCH1 81 kDa protein	9606
223	0	0.73	1.5804598107934	IPI:IPI00376144.3	Gene_Symbol=LRCH1 Isoform 2 of Leucine-rich repeat and calponin homology domain-containing protein 1	9606
224	0.72	0.72	2.41935476660728	IPI:IPI00655852.1	Gene_Symbol=SGK3 Serine/threonine-protein kinase Sgk3	9606
224	0	0.72	2.58620698004961	IPI:IPI00335929.2	Gene_Symbol=SGK3 serum/glucocorticoid regulated kinase 3 isoform 2	9606
225	0.72	0.72	5.98591566085815	IPI:IPI00018235.3	Gene_Symbol=PEF1 Peflin	9606	2.25707006454468			1.72983229160309			2.45590806007385
226	0.71	0.71	4.93482314050198	IPI:IPI00374068.4	Gene_Symbol=ADAMTSL4 Isoform 1 of ADAMTS-like protein 4 precursor	9606	0.858405888080597			0.533634424209595			0
227	0.7	1.45	4.02750484645367	IPI:IPI00794391.1	Gene_Symbol=THSD4 Isoform 1 of Thrombospondin type-1 domain-containing protein 4 precursor	9606	1.25907945632935	0.633584320545197	91.050651550293	1.22146952152252	0.643397390842438	57.5718460083008	1.35564172267914	0.241868779063225	4.68257331848145
228	0.7	0.7	2.31578946113586	IPI:IPI00294501.1	Gene_Symbol=DHCR7 7-dehydrocholesterol reductase	9606	1.13825345039368			0.887552082538605			1.12032926082611
