# Supplementary material for: PGCA: An algorithm to link protein groups created from MS/MS data
Source: PLoS One. 2017 May 31;12(5):e0177569. doi: 10.1371/journal.pone.0177569 (PMC5451011; doi:10.1371/journal.pone.0177569)
Supplement: S3 File — 65 iTRAQ experiments used to process samples from the BiT Heart Cohort. (ZIP) [file pone.0177569.s006.zip › S5DataBiT/BET4859_v339_ProteinSummary.txt]

N	Unused	Total	%Cov	Accession	Name	Species	115:114	PVal 115:114	EF 115:114	116:114	PVal 116:114	EF 116:114	117:114	PVal 117:114	EF 117:114	Biological Processes	Molecular Function	PANTHER ID
1	162.87	162.87	28.3147066831589	IPI:IPI00022229.1	Gene_Symbol=APOB Apolipoprotein B-100 precursor	9606	0.390470683574677	9.07436190258496E-26	1.15240144729614	0.860902547836304	0.000153971777763218	1.07835376262665	0.62666380405426	1.77863380303221E-20	1.08723437786102
2	134.81	134.81	46.6169714927673	IPI:IPI00643525.1	Gene_Symbol=C4A Complement component 4A	9606
3	130.77	131.26	54.6811401844025	IPI:IPI00478003.1	Gene_Symbol=A2M Alpha-2-macroglobulin precursor	9606	0.553477585315704	1.71229900700493E-21	1.11369967460632	0.783559441566467	1.09447291833931E-05	1.11166000366211	0.606874883174896	2.30058553045594E-14	1.12578451633453
4	122.35	122.35	50.5773663520813	IPI:IPI00021885.1	Gene_Symbol=FGA Isoform 1 of Fibrinogen alpha chain precursor	9606	2.03319382667542	1.44416813144531E-32	1.10260581970215	1.80333602428436	9.69475815953337E-24	1.10650372505188	3.05909490585327	0	1.11425971984863
5	88.1	88.1	32.4034333229065	IPI:IPI00414283.5	Gene_Symbol=FN1 fibronectin 1 isoform 4 preproprotein	9606	0.50069522857666	5.69341919936335E-15	1.14443051815033	0.711841642856598	3.38776757757842E-08	1.11469483375549	0.489288151264191	1.33461674036631E-20	1.10729146003723
5	0	86.1	30.9376299381256	IPI:IPI00845263.1	Gene_Symbol=FN1 fibronectin 1 isoform 2 preproprotein	9606
5	0	86.1	31.4649671316147	IPI:IPI00339223.1	Gene_Symbol=FN1 Isoform 3 of Fibronectin precursor	9606
5	0	86.1	31.056159734726	IPI:IPI00022418.1	Gene_Symbol=FN1 Isoform 1 of Fibronectin precursor	9606
5	0	86.1	32.3178797960281	IPI:IPI00855777.1	Gene_Symbol=FN1 Isoform 14 of Fibronectin precursor	9606
5	0	86.1	31.8815320730209	IPI:IPI00339228.1	Gene_Symbol=FN1 Isoform 8 of Fibronectin precursor	9606
6	73.09	73.09	72.0977604389191	IPI:IPI00298497.3	Gene_Symbol=FGB Fibrinogen beta chain precursor	9606	1.8609391450882	3.80745323868346E-31	1.09124004840851	1.78855919837952	1.50194170983519E-31	1.08433794975281	2.80369091033936	0	1.08859801292419
7	70.55	70.55	43.7043040990829	IPI:IPI00029739.5	Gene_Symbol=CFH Isoform 1 of Complement factor H precursor	9606	0.995074152946472	0.94513076543808	1.15288841724396	1.11692464351654	0.109250031411648	1.14549362659454	0.83615905046463	0.00894015096127987	1.14216804504395
8	68.65	68.67	30.6682586669922	IPI:IPI00032291.2	Gene_Symbol=C5 Complement C5 precursor	9606	0.892390012741089	0.0425579883158207	1.11615967750549	1.0393443107605	0.51921272277832	1.12612044811249	0.983418166637421	0.80437159538269	1.14363253116608
9	61.8	61.8	34.8356813192368	IPI:IPI00017601.1	Gene_Symbol=CP Ceruloplasmin precursor	9606	0.668221235275269	1.72685421517826E-10	1.11862170696259	0.842134296894073	0.011346728540957	1.1412181854248	0.854231715202332	0.00870745442807674	1.12387990951538
10	56.73	56.83	60.5206072330475	IPI:IPI00877703.1	Gene_Symbol=FGG 52 kDa protein	9606	2.03388023376465	6.15591999463814E-19	1.13952314853668	1.8539844751358	1.79790224049715E-13	1.15642237663269	2.92357611656189	1.27843801468877E-29	1.14721214771271
10	0	56.83	61.5894019603729	IPI:IPI00021891.5	Gene_Symbol=FGG Isoform Gamma-B of Fibrinogen gamma chain precursor	9606
11	52.41	52.41	50.5910158157349	IPI:IPI00847635.1	Gene_Symbol=SERPINA3 Isoform 1 of Alpha-1-antichymotrypsin precursor	9606	1.87386047840118	5.12491047863217E-12	1.17142498493195	1.39656114578247	3.03041306324303E-05	1.16334855556488	3.00523352622986	8.25904815705135E-20	1.20805728435516
11	0	52.41	47.7678567171097	IPI:IPI00550991.3	Gene_Symbol=SERPINA3 Alpha-1-antichymotrypsin precursor	9606
12	49.08	49.09	49.5238095521927	IPI:IPI00641737.1	Gene_Symbol=HP Haptoglobin precursor	9606	2.78998160362244	9.64025672174243E-34	1.13703596591949	2.14611887931824	4.03694558980105E-24	1.13197231292725	2.29447913169861	3.83681951605933E-25	1.13893020153046
12	0	47.09	52.4495661258698	IPI:IPI00478493.3	Gene_Symbol=HP HP protein	9606
13	49.01	49.01	50	IPI:IPI00022488.1	Gene_Symbol=HPX Hemopexin precursor	9606	0.681856513023376	5.06140622746898E-08	1.13651382923126	0.88536536693573	0.0425468795001507	1.12327229976654	0.583044648170471	3.0172249247673E-12	1.14356207847595
14	47.54	47.54	40.9685850143433	IPI:IPI00639937.1	Gene_Symbol=CFB B-factor, properdin	9606	0.785972893238068	0.000912358285859227	1.14854311943054	0.810579001903534	0.000962449994403869	1.12903225421906	0.698609828948975	1.09539969344041E-05	1.16237103939056
14	0	47.54	40.9685850143433	IPI:IPI00019591.1	Gene_Symbol=CFB Isoform 1 of Complement factor B precursor (Fragment)	9606
15	47.43	47.43	52.8938889503479	IPI:IPI00019568.1	Gene_Symbol=F2 Prothrombin precursor (Fragment)	9606	0.702726423740387	8.87202895683004E-06	1.15657758712769	0.771142303943634	5.94693619859754E-06	1.11070799827576	0.717982232570648	0.000126236816868186	1.17585277557373
16	46.8	46.8	44.0860211849213	IPI:IPI00294193.4	Gene_Symbol=ITIH4 Isoform 1 of Inter-alpha-trypsin inhibitor heavy chain H4 precursor	9606	0.862197160720825	0.400174200534821	1.44512808322906	0.764613151550293	0.249399736523628	1.61734783649445	1.01874160766602	0.932558178901672	1.59707164764404
17	46.57	46.57	59.4936728477478	IPI:IPI00742696.2	Gene_Symbol=GC vitamin D-binding protein precursor	9606	0.579110383987427	0.415069669485092	4.86012840270996	0.552599847316742	0.0230470262467861	1.58275556564331	0.463870167732239	0.0035668290220201	1.41521763801575
18	46.28	46.28	44.8897808790207	IPI:IPI00166866.3	Gene_Symbol=IGHV3OR16-13;IGHA1 IGHA1 protein	9606	1.06474566459656	0.940660297870636	24.8079605102539	1.00058937072754	0.999354064464569	15.0829954147339	0.92877995967865	0.929732859134674	24.3217601776123
19	46.14	46.28	36.1728399991989	IPI:IPI00019580.1	Gene_Symbol=PLG Plasminogen precursor	9606	0.549431085586548	7.15868564427069E-09	1.18965065479279	0.613620817661285	2.77240985724347E-07	1.17980217933655	0.408431857824326	1.73219406618972E-14	1.18363773822784
20	41.96	41.98	62.2950792312622	IPI:IPI00797833.3	Gene_Symbol=KNG1 Kininogen 1	9606	0.789759814739227	0.0013154320186004	1.15106797218323	0.775289595127106	2.83905628748471E-05	1.12025308609009	0.655813336372375	3.056621622477E-09	1.13245129585266
20	0	41.98	59.4847798347473	IPI:IPI00215894.1	Gene_Symbol=KNG1 Isoform LMW of Kininogen-1 precursor	9606
20	0	41.66	39.440992474556	IPI:IPI00032328.2	Gene_Symbol=KNG1 Isoform HMW of Kininogen-1 precursor	9606
21	41.29	42.72	44.3719416856766	IPI:IPI00477090.6	Gene_Symbol=IGHM IGHM protein	9606	1.25153303146362	0.00239204824902117	1.14786100387573	1.44908607006073	0.000163364646141417	1.19158756732941	1.28566229343414	0.0202926304191351	1.23275458812714
22	38.81	38.81	59.8484873771667	IPI:IPI00847179.1	Gene_Symbol=APOA4 apolipoprotein A-IV precursor	9606	0			0.0446742288768291			0.0151619389653206
23	38.63	38.63	39.0272825956345	IPI:IPI00296608.6	Gene_Symbol=C7 Complement component C7 precursor	9606	0.933338522911072	0.424313277006149	1.18984246253967	1.09792935848236	0.2707679271698	1.18508768081665	1.10102021694183	0.241049125790596	1.17857503890991
24	36.81	36.81	34.1843962669373	IPI:IPI00296165.5	Gene_Symbol=C1R;C17orf13;ACYP1 Complement C1r subcomponent precursor	9606	0.912241697311401	0.15348856151104	1.13648688793182	0.799179434776306	0.00108481629285961	1.13584697246552	0.863358795642853	0.050696287304163	1.15879237651825
25	36.79	36.79	34.7826093435287	IPI:IPI00009920.2	Gene_Symbol=C6 Complement component 6 precursor	9606	0.9189612865448	0.233155786991119	1.1523185968399	0.866117835044861	0.0717315971851349	1.17029535770416	0.797969043254852	0.0183499827980995	1.20310997962952
26	34.88	34.88	23.8900631666183	IPI:IPI00305461.2	Gene_Symbol=ITIH2 Inter-alpha-trypsin inhibitor heavy chain H2 precursor	9606	0.460625827312469	3.62018175887344E-17	1.13129448890686	0.61382532119751	1.36402720229967E-08	1.15631604194641	0.391221046447754	3.68227329731368E-15	1.18430113792419
26	0	34.66	23.5294118523598	IPI:IPI00645038.1	Gene_Symbol=ITIH2 Inter-alpha (Globulin) inhibitor H2	9606
27	33.68	34.21	48.5355645418167	IPI:IPI00472610.2	Gene_Symbol=IGHM IGHM protein	9606	2.51346564292908			3.94400811195374			1.64011788368225
28	33.54	33.54	45.4545468091965	IPI:IPI00745089.2	Gene_Symbol=A1BG alpha 1B-glycoprotein precursor	9606	0.853733599185944	0.176806315779686	1.26124572753906	0.884167373180389	0.181008830666542	1.20015895366669	0.663585126399994	0.000202971248654649	1.22655129432678
28	0	33.54	45.4545468091965	IPI:IPI00022895.7	Gene_Symbol=A1BG Alpha-1B-glycoprotein precursor	9606
29	32.61	33.1	30.5509179830551	IPI:IPI00019943.1	Gene_Symbol=AFM Afamin precursor	9606	0.633300065994263	2.36009759646549E-06	1.17292392253876	0.757910132408142	0.0317499563097954	1.28558087348938	0.499205499887466	1.78070411038789E-06	1.26922178268433
30	32.38	32.41	22.0084190368652	IPI:IPI00783987.2	Gene_Symbol=C3 Complement C3 precursor (Fragment)	9606	1.13572406768799	0.121840037405491	1.17844593524933	1.26033103466034	0.013997389934957	1.19665634632111	1.05410158634186	0.639766216278076	1.25957572460175
31	30.98	30.98	56.1290323734283	IPI:IPI00032179.2	Gene_Symbol=SERPINC1 Antithrombin III variant	9606	0.757693648338318	0.108804166316986	1.40927290916443	0.791987299919128	0.0829089432954788	1.30418932437897	0.757026612758636	0.0352230668067932	1.2938312292099
32	30.16	30.16	34.5188289880753	IPI:IPI00298971.1	Gene_Symbol=VTN Vitronectin precursor	9606	0.693080902099609	3.64719817298464E-05	1.17847836017609	0.681060612201691	0.000307265290757641	1.22187757492065	0.693574368953705	6.43051243969239E-05	1.18548011779785
33	30	30	38.1999999284744	IPI:IPI00291866.5	Gene_Symbol=SERPING1 Plasma protease C1 inhibitor precursor	9606	1.09700191020966	0.351726293563843	1.21871948242188	1.0258309841156	0.786273956298828	1.20649647712708	1.07322549819946	0.552462816238403	1.26779747009277
33	0	28	35.7274413108826	IPI:IPI00879931.1	Gene_Symbol=SERPING1 cDNA FLJ78023, highly similar to Homo sapiens serine (or cysteine) proteinase inhibitor, clade G (C1inhibitor), member 1, (angioedema, hereditary) (SERPING1), mRNA	9606
34	29.43	29.44	36.3148480653763	IPI:IPI00022395.1	Gene_Symbol=C9 Complement component C9 precursor	9606	1.35887920856476	7.87135504651815E-05	1.1463315486908	1.26818716526031	0.00449437787756324	1.17084527015686	1.46819150447845	8.84593737282557E-06	1.15719366073608
35	29.32	29.32	71.6101706027985	IPI:IPI00784661.1	Gene_Symbol=- Putative uncharacterized protein	9606	0.852939009666443			1.24142801761627			0.468178749084473
36	28.48	28.48	34.3453496694565	IPI:IPI00292950.4	Gene_Symbol=SERPIND1 Serpin peptidase inhibitor, clade D (Heparin cofactor), member 1	9606	0.547586023807526	1.25932411165763E-08	1.18028116226196	0.736644983291626	0.000153617787873372	1.15745806694031	0.476426213979721	1.37665185917513E-08	1.22741305828094
36	0	28.48	34.0681374073029	IPI:IPI00879573.1	Gene_Symbol=SERPIND1 Heparin cofactor 2 precursor	9606
37	28.05	28.82	40.430623292923	IPI:IPI00553177.1	Gene_Symbol=SERPINA1 Isoform 1 of Alpha-1-antitrypsin precursor	9606	2.88801121711731	3.21094603350502E-06	1.42752301692963	1.88503360748291	0.00135896261781454	1.43146920204163	5.07178115844727	1.72757530503276E-09	1.40984070301056
38	27.54	27.58	28.6432147026062	IPI:IPI00021727.1	Gene_Symbol=C4BPA C4b-binding protein alpha chain precursor	9606	0.956034660339355	0.700649380683899	1.26800036430359	1.11202728748322	0.275446891784668	1.21620905399323	0.859725296497345	0.229391738772392	1.28684914112091
39	27.2	27.2	35.8056277036667	IPI:IPI00026314.1	Gene_Symbol=GSN Isoform 1 of Gelsolin precursor	9606	0.561525583267212	0.000207264209166169	1.31687796115875	0.707677364349365	0.000850568700116128	1.2075537443161	0.374427020549774	3.14669096335152E-10	1.22857451438904
39	0	27.2	35.2941185235977	IPI:IPI00646773.2	Gene_Symbol=GSN Isoform 2 of Gelsolin precursor	9606
40	25.99	27.68	29.0697664022446	IPI:IPI00017696.1	Gene_Symbol=C1S Complement C1s subcomponent precursor	9606	0.916332721710205	0.449943661689758	1.26181709766388	0.830519199371338	0.0849512368440628	1.23711633682251	0.84832227230072	0.149556279182434	1.25466656684875
40	0	25.68	30.2052795886993	IPI:IPI00749179.2	Gene_Symbol=C1S Uncharacterized protein C1S	9606
41	25.92	26.83	29.9202114343643	IPI:IPI00303963.1	Gene_Symbol=C2 Complement C2 precursor (Fragment)	9606	0.654968738555908	0.000401620200136676	1.22781527042389	0.776217818260193	0.0256974250078201	1.24467504024506	0.649049341678619	0.000599653110839427	1.24453186988831
42	25.51	25.98	29.418221116066	IPI:IPI00292530.1	Gene_Symbol=ITIH1 Inter-alpha-trypsin inhibitor heavy chain H1 precursor	9606	0.446921348571777	2.12743147751104E-12	1.1757071018219	0.599671959877014	1.15897211827587E-08	1.15463328361511	0.401855826377869	2.29915587436624E-12	1.19264042377472
43	23.88	23.88	53.6277592182159	IPI:IPI00021842.1	Gene_Symbol=APOE Apolipoprotein E precursor	9606	0.466099113225937	2.73378560677884E-07	1.25371956825256	0.988115310668945	0.892171680927277	1.19703435897827	0.778656184673309	0.0324120111763477	1.2553243637085
44	23.78	23.85	31.560891866684	IPI:IPI00291867.3	Gene_Symbol=CFI Complement factor I precursor	9606	0.810415863990784	0.00193726003635675	1.13441789150238	0.780812919139862	0.000612194940913469	1.14073359966278	0.737829506397247	4.82397069845319E-07	1.10139322280884
44	0	21.85	31.560891866684	IPI:IPI00872555.2	Gene_Symbol=CFI cDNA FLJ76262, highly similar to Homo sapiens I factor (complement) (IF), mRNA	9606
45	23.04	23.04	32.3966950178146	IPI:IPI00020996.3	Gene_Symbol=IGFALS Insulin-like growth factor-binding protein complex acid labile chain precursor	9606	0.446357250213623	2.81637630905607E-06	1.29373788833618	0.552037715911865	5.60164494345372E-07	1.18394696712494	0.357530742883682	2.59343502229115E-09	1.21224391460419
46	21.88	21.88	59.9250912666321	IPI:IPI00021841.1	Gene_Symbol=APOA1 Apolipoprotein A-I precursor	9606	0.439460963010788	8.77364873304032E-05	1.41515493392944	0.704885125160217	0.00038071209564805	1.18526697158813	0.365280032157898	1.17208182928152E-05	1.43158960342407
47	21.75	22.48	26.6365677118301	IPI:IPI00876950.1	Gene_Symbol=ITIH3 Isoform 2 of Inter-alpha-trypsin inhibitor heavy chain H3 precursor	9606	1.40953731536865	0.0110182771459222	1.29325175285339	1.27794373035431	0.0277743320912123	1.24120795726776	1.38664734363556	0.00464622676372528	1.24131917953491
47	0	22.48	25.7303357124329	IPI:IPI00028413.8	Gene_Symbol=ITIH3 Isoform 1 of Inter-alpha-trypsin inhibitor heavy chain H3 precursor	9606
48	21.75	21.75	28.0412375926971	IPI:IPI00032220.3	Gene_Symbol=AGT Angiotensinogen precursor	9606	0.603745698928833	5.25097420904785E-05	1.24443864822388	0.518468797206879	6.63339619677572E-07	1.24054777622223	0.638416528701782	0.00339137157425284	1.33372914791107
49	21.38	22.11	24.4514107704163	IPI:IPI00654888.4	Gene_Symbol=KLKB1 Plasma kallikrein precursor	9606	0.615100145339966	0.00249342294409871	1.33747434616089	0.680288016796112	0.000292064039967954	1.19820952415466	0.499505281448364	9.74520116869826E-06	1.27152323722839
50	19.7	19.7	33.8888883590698	IPI:IPI00873445.1	Gene_Symbol=PROS1 80 kDa protein	9606	0.971396684646606	0.721046328544617	1.18032646179199	1.02278864383698	0.786545217037201	1.18510484695435	0.826835751533508	0.0138112287968397	1.15903317928314
50	0	19.61	30.0295859575272	IPI:IPI00294004.1	Gene_Symbol=PROS1 Vitamin K-dependent protein S precursor	9606
51	19.6	19.6	28.1059056520462	IPI:IPI00879231.1	Gene_Symbol=SERPINF2 Alpha-2-antiplasmin precursor	9606	0.887733995914459	0.277247071266174	1.24652314186096	0.822278618812561	0.136887282133102	1.29940414428711	1.06080377101898	0.66473001241684	1.31839287281036
51	0	19.6	27.8787881135941	IPI:IPI00029863.4	Gene_Symbol=SERPINF2 SERPINF2 protein	9606
52	19.4	19.4	41.4985597133636	IPI:IPI00022417.4	Gene_Symbol=LRG1 Leucine-rich alpha-2-glycoprotein precursor	9606	3.17364549636841	1.37012932555081E-06	1.38882339000702	2.02070474624634	0.000819429056718946	1.43743491172791	4.73758363723755	8.3498190406317E-07	1.53036546707153
53	18.16	18.3	21.626016497612	IPI:IPI00019581.1	Gene_Symbol=F12 Coagulation factor XII precursor	9606	0.421862989664078	1.57137469614099E-06	1.27317595481873	0.552277624607086	2.18107561522629E-06	1.18024933338165	0.37855863571167	9.14810414087697E-08	1.24209094047546
54	18.08	18.08	47.4431812763214	IPI:IPI00022426.1	Gene_Symbol=AMBP AMBP protein precursor	9606	0.669484496116638	0.19406233727932	1.86002445220947	0.721068024635315	0.0707589387893677	1.42915999889374	0.575740098953247	0.0169288571923971	1.55831456184387
55	17.89	17.89	25.8196711540222	IPI:IPI00019576.1	Gene_Symbol=F10 Coagulation factor X precursor	9606	0.857750356197357	0.220322743058205	1.2988498210907	0.96371990442276	0.790578603744507	1.35235202312469	1.0072420835495	0.943086683750153	1.2456020116806
56	17.82	17.82	47.7611929178238	IPI:IPI00022429.3	Gene_Symbol=ORM1 Alpha-1-acid glycoprotein 1 precursor	9606	3.54636836051941	5.88983084526262E-06	1.57783186435699	2.24796295166016	0.00134995277039707	1.58829188346863	4.29814624786377	4.61974150312017E-06	1.67644488811493
57	17.03	17.04	37.1257483959198	IPI:IPI00400826.1	Gene_Symbol=CLU clusterin isoform 1	9606	0.713500261306763	3.05433095491026E-05	1.14775931835175	0.724831998348236	0.000304523477097973	1.17222142219543	0.593615293502808	0.000168098384165205	1.27523589134216
57	0	17.04	34.0757250785828	IPI:IPI00291262.3	Gene_Symbol=CLU Clusterin precursor	9606
57	0	17.04	31.25	IPI:IPI00795633.1	Gene_Symbol=CLU CLU	9606
58	16.87	16.87	23.0476185679436	IPI:IPI00022371.1	Gene_Symbol=HRG Histidine-rich glycoprotein precursor	9606	0.714020133018494	0.00112952466588467	1.20434713363647	0.948470175266266	0.513720333576202	1.18015873432159	0.526127815246582	1.59837090905057E-05	1.27127707004547
59	16.73	16.73	24.9275356531143	IPI:IPI00298828.3	Gene_Symbol=APOH Beta-2-glycoprotein 1 precursor	9606	0.630912363529205	0.00223789969459176	1.3249808549881	0.799715876579285	0.0572201982140541	1.25957274436951	0.610174059867859	2.31170415645465E-05	1.22341179847717
60	16.35	16.38	18.4433162212372	IPI:IPI00294395.1	Gene_Symbol=C8B Complement component C8 beta chain precursor	9606	0.790568709373474	0.047922357916832	1.26189911365509	0.968262255191803	0.72414642572403	1.20806610584259	0.858667314052582	0.0641389265656471	1.17623221874237
61	16.13	16.15	27.634659409523	IPI:IPI00328609.3	Gene_Symbol=SERPINA4 Kallistatin precursor	9606	0.638636946678162	0.00464743701741099	1.32843208312988	0.820349276065826	0.0491338782012463	1.2178897857666	0.496551126241684	0.00031185001716949	1.35715162754059
62	15.47	15.47	29.1798114776611	IPI:IPI00394992.1	Gene_Symbol=PGLYRP2 Isoform 2 of N-acetylmuramoyl-L-alanine amidase precursor	9606	0.547658860683441	0.0654932707548141	1.91153931617737	0.569419622421265	0.138757795095444	2.17390751838684	0.370279222726822	0.00907548796385527	1.9536566734314
62	0	15.47	32.1180552244186	IPI:IPI00163207.1	Gene_Symbol=PGLYRP2 Isoform 1 of N-acetylmuramoyl-L-alanine amidase precursor	9606
63	15.19	15.19	19.6172252297401	IPI:IPI00006114.4	Gene_Symbol=SERPINF1 Pigment epithelium-derived factor precursor	9606	0.858141720294952	0.192596688866615	1.27629780769348	0.762736856937408	0.0697032585740089	1.34599316120148	0.821055710315704	0.146171778440475	1.32152259349823
64	14.75	16.75	22.4096387624741	IPI:IPI00292946.1	Gene_Symbol=SERPINA7 Thyroxine-binding globulin precursor	9606	0.567685782909393	3.37234473590797E-06	1.20107352733612	0.649858176708221	0.000225847281399183	1.22001457214355	0.534911215305328	2.0759463950526E-05	1.26293563842773
65	14.7	14.7	23.0547547340393	IPI:IPI00025204.1	Gene_Symbol=CD5L CD5 antigen-like precursor	9606	1.10739171504974	0.401151597499847	1.29093432426453	1.32800364494324	0.00173981057014316	1.16680002212524	1.08271586894989	0.346772253513336	1.19343388080597
66	14.26	14.26	28.2186955213547	IPI:IPI00645849.1	Gene_Symbol=ECM1 Extracellular matrix protein 1	9606	0.728019118309021	0.163773074746132	1.58720684051514	0.698564648628235	0.013733459636569	1.31419456005096	0.542349636554718	0.000424937374191359	1.32572102546692
66	0	14.26	27.2222220897675	IPI:IPI00003351.2	Gene_Symbol=ECM1 Extracellular matrix protein 1 precursor	9606
67	14.14	14.15	30.3082197904587	IPI:IPI00011252.1	Gene_Symbol=C8A Complement component C8 alpha chain precursor	9606	0.948390007019043	0.682829618453979	1.31129455566406	0.972479462623596	0.819520831108093	1.29189133644104	0.907217383384705	0.448205828666687	1.30530416965485
68	14.08	14.08	47.2340434789658	IPI:IPI00555945.1	Gene_Symbol=IGL@ IGL@ protein	9606	1.72661995887756	0.370467603206635	96.135009765625	3.39459943771362			1.89235079288483	0.239057704806328	24.4049777984619
69	14.01	15.02	25.3054112195969	IPI:IPI00163446.3	Gene_Symbol=IGHD IGHD protein	9606	1.58793461322784	0.00779833644628525	1.35335886478424	1.61459302902222	0.0829244628548622	1.74663281440735	1.6602383852005	0.0230378825217485	1.51717555522919
70	14.01	14.01	61.904764175415	IPI:IPI00654755.3	Gene_Symbol=HBB Hemoglobin subunit beta	9606	6.27818965911865	2.18279637920205E-06	1.57008993625641	0.692897796630859	0.196179360151291	1.79826629161835	1.9583466053009	0.00017458398360759	1.30587911605835
71	13.7	13.71	31.8385660648346	IPI:IPI00022391.1	Gene_Symbol=APCS Serum amyloid P-component precursor	9606	0.875225603580475	0.293166846036911	1.29317390918732	0.989013850688934	0.928811490535736	1.2893385887146	1.04737412929535	0.733650803565979	1.32206630706787
72	13.57	13.57	52.2613048553467	IPI:IPI00844536.2	Gene_Symbol=RBP4 Uncharacterized protein RBP4	9606	0.768114149570465	0.0169990938156843	1.2350161075592	0.776317715644836	0.025270564481616	1.24387753009796	0.57172554731369	0.00170591613277793	1.37328481674194
72	0	13.57	52.2613048553467	IPI:IPI00480192.1	Gene_Symbol=RBP4 Retinol binding protein 4, plasma	9606
72	0	13.57	51.7412960529327	IPI:IPI00022420.3	Gene_Symbol=RBP4 Plasma retinol-binding protein precursor	9606
73	13.46	13.46	16.4756447076797	IPI:IPI00798430.1	Gene_Symbol=TF Transferrin variant (Fragment)	9606	0.482285261154175	0.000310476985760033	1.32122826576233	0.55489593744278	0.000206046315724961	1.23584246635437	0.46171310544014	0.000275459256954491	1.336430311203
73	0	13.46	16.4756447076797	IPI:IPI00022463.1	Gene_Symbol=TF Serotransferrin precursor	9606
74	12.65	12.65	26.9754767417908	IPI:IPI00022431.1	Gene_Symbol=AHSG Alpha-2-HS-glycoprotein precursor	9606	0.367890924215317	1.85230337734765E-08	1.30178093910217	0.51088273525238	1.68406422744738E-05	1.30581414699554	0.248506143689156	2.55755896461096E-08	1.41831350326538
75	12.31	12.31	6.51013851165771	IPI:IPI00788786.1	Gene_Symbol=VWF 309 kDa protein	9606	0.96612948179245	0.889865279197693	1.71681725978851	1.08094310760498	0.681410133838654	1.50709688663483	1.7419182062149	0.010675460100174	1.48430550098419
75	0	11.71	6.04337006807327	IPI:IPI00023014.1	Gene_Symbol=VWF von Willebrand factor precursor	9606
76	12.22	20.54	27.5210082530975	IPI:IPI00784998.1	Gene_Symbol=- Putative uncharacterized protein DKFZp686M24218	9606	1.92417550086975	0.433943301439285	10.0860176086426	1.65653860569	0.374669760465622	4.68247652053833	1.13119494915009	0.82301527261734	4.99321937561035
76	0	20.58	36.3867670297623	IPI:IPI00830132.1	Gene_Symbol=IGHG4 Uncharacterized protein IGHG4 (Fragment)	9606
76	0	20.54	41.5902137756348	IPI:IPI00829814.1	Gene_Symbol=IGHG4 Ig gamma-4 chain C region	9606
76	0	20.54	28.7526428699493	IPI:IPI00550640.2	Gene_Symbol=IGHG4 IGHG4 protein	9606
77	12.02	40.05	20.9851548075676	IPI:IPI00025426.2	Gene_Symbol=PZP Pregnancy zone protein precursor	9606	0.120015002787113	0.0375374294817448	6.82980298995972	0.16219536960125	0.00433558970689774	2.09399819374084	0.187608823180199	0.0400608517229557	4.42050218582153
77	0	38.05	24.7634068131447	IPI:IPI00748437.2	Gene_Symbol=PZP Uncharacterized protein PZP	9606
78	12	23.12	29.8000007867813	IPI:IPI00423461.3	Gene_Symbol=IGHA2 Putative uncharacterized protein DKFZp686C02220 (Fragment)	9606	3.96328997612	0.0031983582302928	2.1865975856781	3.28271484375	0.00775103364139795	2.20014524459839	4.30321216583252	0.00171327008865774	2.11648893356323
78	0.03	27.15	32.0833325386047	IPI:IPI00785067.1	Gene_Symbol=IGH@ IGH@ protein	9606
78	0	19.12	31.9693088531494	IPI:IPI00829711.1	Gene_Symbol=IGHA2 Uncharacterized protein IGHA2 (Fragment)	9606
79	12	14	16.0164266824722	IPI:IPI00009793.3	Gene_Symbol=C1RL Complement C1r-like protein	9606	1.09908807277679	0.414184898138046	1.28786087036133	0.945661664009094	0.636731147766113	1.30016601085663	1.25925385951996	0.0349259860813618	1.23319721221924
79	0	12	15.7534241676331	IPI:IPI00872573.1	Gene_Symbol=C1RL 48 kDa protein	9606
79	0	12	15.7534241676331	IPI:IPI00795055.1	Gene_Symbol=C1RL CDNA FLJ14022 fis, clone HEMBA1003538, weakly similar to COMPLEMENT C1R COMPONENT	9606
80	11.94	12.17	23.0366498231888	IPI:IPI00743766.2	Gene_Symbol=FETUB Fetuin-B precursor	9606	0.576865613460541	0.000560925691388547	1.27013337612152	0.585562169551849	0.00342133920639753	1.36000239849091	0.513344407081604	0.0118191856890917	1.61524617671967
80	0	12.17	25.5072474479675	IPI:IPI00552199.3	Gene_Symbol=FETUB GUGU beta form	9606
80	0	10.17	24.6056780219078	IPI:IPI00553061.1	Gene_Symbol=FETUB GUGU gamma form	9606
81	11.8	11.8	22.3853215575218	IPI:IPI00738433.1	Gene_Symbol=CPN2 similar to Carboxypeptidase N subunit 2 precursor	9606	1.01845753192902	0.881864845752716	1.30642354488373	0.991582214832306	0.950156033039093	1.34157812595367	1.03237891197205	0.75239896774292	1.24474334716797
81	0	9.8	20.7339450716972	IPI:IPI00479116.1	Gene_Symbol=CPN2 Carboxypeptidase N subunit 2 precursor	9606
82	11.7	11.9	34.2281877994537	IPI:IPI00166729.4	Gene_Symbol=AZGP1 alpha-2-glycoprotein 1, zinc	9606	1.46287131309509	0.000588594295550138	1.13539147377014	1.32421743869781	0.130221351981163	1.49046313762665	1.44424676895142	0.0878784358501434	1.55534827709198
83	11.42	19.33	63.8655483722687	IPI:IPI00879329.1	Gene_Symbol=IGKV3-20 Anti-(ED-B) scFV (Fragment)	9606
83	0	10.63	62.0155036449432	IPI:IPI00030205.3	Gene_Symbol=IGKV3-20 Ig kappa chain V-III region HAH precursor	9606
83	0	10.63	60.4651153087616	IPI:IPI00384576.1	Gene_Symbol=- Ig kappa chain V-III region HIC precursor	9606
83	0	10.57	57.7981650829315	IPI:IPI00387118.1	Gene_Symbol=- Ig kappa chain V-III region WOL	9606
84	10.52	10.52	22.9314416646957	IPI:IPI00329775.7	Gene_Symbol=CPB2 Isoform 1 of Carboxypeptidase B2 precursor	9606	0.809020757675171	0.317433178424835	1.59302151203156	0.96618127822876	0.827515244483948	1.43292438983917	0.963999688625336	0.841724336147308	1.51955080032349
85	10.43	10.44	21.1790397763252	IPI:IPI00010295.1	Gene_Symbol=CPN1 Carboxypeptidase N catalytic chain precursor	9606	0.885331094264984	0.0818979665637016	1.15165913105011	0.956644892692566	0.483424246311188	1.14922964572906	0.967107594013214	0.598533511161804	1.15107452869415
86	10.19	10.61	11.0051363706589	IPI:IPI00655927.1	Gene_Symbol=PRG4 Isoform B of Proteoglycan-4 precursor	9606	0.634463846683502	0.00102481420617551	1.22117805480957	0.691011190414429	0.000940250931307673	1.17342638969421	0.779949188232422	0.0285525135695934	1.23840534687042
86	0	10.61	10.683760792017	IPI:IPI00024825.2	Gene_Symbol=PRG4 Isoform A of Proteoglycan-4 precursor	9606
86	0	10.61	9.47832465171814	IPI:IPI00656092.1	Gene_Symbol=PRG4 Isoform F of Proteoglycan-4 precursor	9606
86	0	10.61	8.39054137468338	IPI:IPI00655976.1	Gene_Symbol=PRG4 Isoform C of Proteoglycan-4 precursor	9606
86	0	10.61	8.66141766309738	IPI:IPI00655676.1	Gene_Symbol=PRG4 Isoform D of Proteoglycan-4 precursor	9606
86	0	10.55	15.7556265592575	IPI:IPI00656111.1	Gene_Symbol=PRG4 Isoform E of Proteoglycan-4 precursor	9606
87	10.12	10.12	26.6666680574417	IPI:IPI00029260.2	Gene_Symbol=CD14 Monocyte differentiation antigen CD14 precursor	9606	1.28606295585632	0.192096695303917	1.52035844326019	1.28688907623291	0.259415835142136	1.64146089553833	1.17522120475769	0.223137855529785	1.33750903606415
88	10	10	25.7396459579468	IPI:IPI00020986.2	Gene_Symbol=LUM Lumican precursor	9606	0.866849482059479	0.218664482235909	1.29855191707611	0.758822441101074	0.0630563125014305	1.34711062908173	0.549052357673645	0.0025168121792376	1.31715869903564
89	10	10	32.8205138444901	IPI:IPI00796435.1	Gene_Symbol=CA1 22 kDa protein	9606	3.53485083580017	1.2575273103721E-05	1.31731224060059	0.628138840198517	0.00488146068528295	1.31212687492371	1.15281426906586	0.302241295576096	1.35259091854095
89	0	10	24.5210722088814	IPI:IPI00215983.3	Gene_Symbol=CA1 Carbonic anhydrase 1	9606
89	0	8	37.1621608734131	IPI:IPI00788926.1	Gene_Symbol=CA1 16 kDa protein	9606
90	9.77	10.23	22.9064032435417	IPI:IPI00007221.1	Gene_Symbol=SERPINA5 Plasma serine protease inhibitor precursor	9606	0.654383838176727	0.0196270868182182	1.3666512966156	0.917177736759186	0.420994400978088	1.30723214149475	0.441319942474365	0.00388273689895868	1.46003401279449
91	9.7	10.67	20.8955228328705	IPI:IPI00023019.1	Gene_Symbol=SHBG Isoform 1 of Sex hormone-binding globulin precursor	9606	0.628106594085693	0.0308887865394354	1.4846887588501	0.681218981742859	0.254120498895645	2.22752118110657	0.27961328625679	3.62072787538636E-05	1.19250583648682
91	0	8.67	23.2638895511627	IPI:IPI00219583.1	Gene_Symbol=SHBG Isoform 2 of Sex hormone-binding globulin precursor	9606
92	9.6	9.68	14.5336225628853	IPI:IPI00296176.2	Gene_Symbol=F9 Coagulation factor IX precursor	9606	0.896069645881653	0.485569566488266	1.45478594303131	0.969870686531067	0.745583176612854	1.257772564888	1.06279456615448	0.575382649898529	1.29884421825409
93	9.52	9.52	27.7227729558945	IPI:IPI00009028.1	Gene_Symbol=CLEC3B Tetranectin precursor	9606	0.524041414260864	0.537208437919617	10208.509765625	0.468346029520035	0.469109177589417	6281.59521484375	0.430549621582031	0.361281991004944	920.865112304688
94	9.41	10.32	13.5714292526245	IPI:IPI00746623.2	Gene_Symbol=HABP2 Hyaluronan-binding protein 2 precursor	9606	0.863658308982849	0.338513761758804	1.41192257404327	0.831222057342529	0.069336362183094	1.22736573219299	0.822320163249969	0.482620596885681	1.89608085155487
95	9.06	9.06	17.2690764069557	IPI:IPI00003590.2	Gene_Symbol=QSOX1 Isoform 1 of Sulfhydryl oxidase 1 precursor	9606	0.724901974201202	0.21194814145565	1.82536196708679	0.783228099346161	0.243352591991425	1.64229428768158	0.517928779125214	0.0906746536493301	2.27714538574219
95	0	9.06	16.3907289505005	IPI:IPI00872013.1	Gene_Symbol=QSOX1 Uncharacterized protein QSOX1	9606
95	0	9.06	16.3907289505005	IPI:IPI00465016.7	Gene_Symbol=QSOX1 Isoform 2 of Sulfhydryl oxidase 1 precursor	9606
96	9	9	25.9875267744064	IPI:IPI00032311.4	Gene_Symbol=LBP Lipopolysaccharide-binding protein precursor	9606	1.41509938240051	0.130040362477303	1.61407554149628	0.945979535579681	0.634712219238281	1.30277669429779	2.79881477355957	0.00307762739248574	1.7342369556427
97	8.59	8.59	23.2142850756645	IPI:IPI00022389.1	Gene_Symbol=CRP Isoform 1 of C-reactive protein precursor	9606	3.63609290122986	0.000730826519429684	1.84769690036774	1.3282778263092	0.173114404082298	1.53556823730469	8.22258567810059	0.000174801447428763	2.30878877639771
98	8.57	8.57	11.7343172430992	IPI:IPI00218460.6	Gene_Symbol=ATRN Isoform 3 of Attractin precursor	9606	0.669669926166534	0.18631449341774	1.91029536724091	0.796145558357239	0.385195553302765	1.78990185260773	0.668650567531586	0.209758371114731	1.9922913312912
98	0	8.57	11.8964307010174	IPI:IPI00027235.1	Gene_Symbol=ATRN Isoform 1 of Attractin precursor	9606
98	0	8.27	11.8710689246655	IPI:IPI00162735.3	Gene_Symbol=ATRN Isoform 2 of Attractin precursor	9606
99	8.54	8.54	34.4481617212296	IPI:IPI00293925.2	Gene_Symbol=FCN3 Isoform 1 of Ficolin-3 precursor	9606	0.610299170017242	0.00893369223922491	1.35814917087555	0.551230609416962	0.0349170044064522	1.70437526702881	0.582345426082611	0.0221193954348564	1.52912092208862
99	0	6.54	31.9444447755814	IPI:IPI00419744.4	Gene_Symbol=FCN3 Isoform 2 of Ficolin-3 precursor	9606
100	8.5	8.5	21.7851743102074	IPI:IPI00007240.2	Gene_Symbol=F13B Coagulation factor XIII B chain precursor	9606	0.875235438346863	0.635004281997681	1.92020213603973	0.924981117248535	0.814547181129456	2.17831158638	0.745276570320129	0.274160891771317	1.81819605827332
101	8.46	8.46	11.785714328289	IPI:IPI00299503.2	Gene_Symbol=GPLD1 Isoform 1 of Phosphatidylinositol-glycan-specific phospholipase D precursor	9606	0.662025511264801	0.00423454539850354	1.27223205566406	0.792778015136719	0.0964252725243568	1.3288871049881	0.43667334318161	0.000381590507458895	1.38605189323425
102	8.38	8.38	54.4554471969604	IPI:IPI00021856.3	Gene_Symbol=APOC2 Apolipoprotein C-II precursor	9606	0.740653157234192	0.0679753571748734	1.39175796508789	1.13839566707611	0.455660969018936	1.48857188224792	0.52824729681015	0.00615031505003572	1.4596084356308
103	8.36	8.36	22.9437232017517	IPI:IPI00643948.2	Gene_Symbol=C1QB Complement component 1, q subcomponent, B chain	9606	0.741879403591156	0.159535333514214	1.56622934341431	0.826856434345245	0.34834548830986	1.56421911716461	1.12654161453247	0.422594964504242	1.39220607280731
103	0	8.36	20.9486171603203	IPI:IPI00477992.1	Gene_Symbol=C1QB complement component 1, q subcomponent, B chain precursor	9606
104	8.22	8.22	5.16188703477383	IPI:IPI00242956.4	Gene_Symbol=FCGBP IgGFc-binding protein precursor	9606	1.07303929328918	0.517603874206543	1.27727019786835	1.05285358428955	0.797110557556152	1.57788133621216	1.41286599636078	0.00531741604208946	1.22792482376099
104	0	8.22	4.98371347784996	IPI:IPI00788189.1	Gene_Symbol=FCGBP similar to Fc fragment of IgG binding protein	9606
105	8.08	8.08	28.2258063554764	IPI:IPI00004373.1	Gene_Symbol=MBL2 Mannose-binding protein C precursor	9606	0.809571623802185	0.124165423214436	1.33545219898224	0.946352660655975	0.533101558685303	1.22641861438751	0.973824739456177	0.82151061296463	1.31702673435211
106	8.02	8.02	21.2669685482979	IPI:IPI00844400.1	Gene_Symbol=C1QA 23 kDa protein	9606	0.529238402843475	0.00255290046334267	1.41674852371216	0.824008107185364	0.290798991918564	1.47722494602203	0.79908674955368	0.155994296073914	1.38777911663055
106	0	8.02	19.1836729645729	IPI:IPI00022392.1	Gene_Symbol=C1QA Complement C1q subcomponent subunit A precursor	9606
107	8	8	26.7605632543564	IPI:IPI00853068.1	Gene_Symbol=HBA2;HBA1 Alpha 2 globin variant (Fragment)	9606	4.34607315063477	7.39067399990745E-05	1.66177189350128	0.785028398036957	0.207744941115379	1.49237740039825	1.57394754886627	0.0806853845715523	1.68224954605103
107	0	8	26.7605632543564	IPI:IPI00410714.5	Gene_Symbol=HBA2;HBA1 Hemoglobin subunit alpha	9606
108	8	8	18.7755107879639	IPI:IPI00022394.2	Gene_Symbol=C1QC Complement C1q subcomponent subunit C precursor	9606	0.617086410522461	0.00124339712783694	1.2662273645401	0.852150678634644	0.446999430656433	1.57640695571899	0.839615166187286	0.263797134160995	1.39343535900116
109	7.96	7.96	38.1188124418259	IPI:IPI00011261.2	Gene_Symbol=C8G Complement component C8 gamma chain precursor	9606	0.8682621717453	0.192434817552567	1.26546454429626	1.06523072719574	0.71199893951416	1.49092304706573	1.00231623649597	0.98656839132309	1.38063967227936
109	0	5.96	37.8048777580261	IPI:IPI00513935.1	Gene_Symbol=C8G Complement component 8, gamma polypeptide	9606
110	7.91	7.92	12.8099173307419	IPI:IPI00007199.4	Gene_Symbol=SERPINA10 Protein Z-dependent protease inhibitor precursor	9606	0.929896950721741	0.640974879264832	1.43669104576111	0.990956664085388	0.947681784629822	1.38395774364471	0.997683823108673	0.988124907016754	1.44157373905182
111	7.76	7.76	10.9289616346359	IPI:IPI00884176.1	Gene_Symbol=F13A1 coagulation factor XIII A1 subunit precursor	9606	0.83464527130127	0.44706854224205	1.81438362598419	1.12671411037445	0.193028032779694	1.23597288131714	0.664426624774933	0.0158310886472464	1.32596290111542
111	0	7.76	10.9289616346359	IPI:IPI00297550.8	Gene_Symbol=F13A1 Coagulation factor XIII A chain precursor	9606
112	7.7	7.7	13.8028174638748	IPI:IPI00218732.3	Gene_Symbol=PON1 Serum paraoxonase/arylesterase 1	9606	0.480439275503159	0.0464407056570053	2.04267573356628	0.589173197746277	0.0223643854260445	1.50039970874786	0.509811162948608	0.0820466279983521	2.24718904495239
112	0	5.7	14.1843974590302	IPI:IPI00798167.1	Gene_Symbol=PON1 32 kDa protein	9606
113	7.66	7.66	18.3413073420525	IPI:IPI00010471.5	Gene_Symbol=LCP1 Plastin-2	9606	0.980756878852844	0.9481480717659	2.07667589187622	0.88332462310791	0.795574724674225	3.46858620643616	1.06008398532867	0.873215794563293	2.44313287734985
114	7.56	9.57	38.6831283569336	IPI:IPI00218949.1	Gene_Symbol=CFHR2 Isoform Short of Complement factor H-related protein 2 precursor	9606	1.22438037395477	0.0576442778110504	1.23946213722229	0.938202977180481	0.635895013809204	1.47197318077087	1.09116411209106	0.564199507236481	1.53669774532318
114	0.01	9.57	34.8148137331009	IPI:IPI00006154.1	Gene_Symbol=CFHR2 Isoform Long of Complement factor H-related protein 2 precursor	9606
115	7.4	7.4	56.5573751926422	IPI:IPI00552578.2	Gene_Symbol=SAA1;SAA2 Serum amyloid A protein precursor	9606	2.18069314956665	0.0138172777369618	1.79803800582886	1.29659819602966	0.204588666558266	1.52795708179474	6.40179920196533	0.000137958326376975	2.04778051376343
115	0	7.28	52.4590134620667	IPI:IPI00006146.4	Gene_Symbol=SAA1;SAA2 serum amyloid A2	9606
116	7.15	7.16	18.0048659443855	IPI:IPI00847381.1	Gene_Symbol=SEPP1 selenoprotein P isoform 2	9606	0.892547488212585	0.465110421180725	1.47877836227417	0.994312703609467	0.972236275672913	1.5335476398468	0.822986125946045	0.315211623907089	1.60219085216522
116	0	7.16	12.5984251499176	IPI:IPI00029061.2	Gene_Symbol=SEPP1 Selenoprotein P precursor	9606
117	6.89	6.89	38.3647799491882	IPI:IPI00178926.2	Gene_Symbol=IGJ immunoglobulin J chain	9606	1.60082495212555	0.00988471787422895	1.38648116588593	1.57697331905365	0.0500102527439594	1.57696330547333	1.7880984544754	0.00133146019652486	1.33261597156525
118	6.77	6.77	23.4513267874718	IPI:IPI00026199.1	Gene_Symbol=GPX3 Glutathione peroxidase 3 precursor	9606	0.791348159313202	0.118336416780949	1.36133968830109	0.70271360874176	0.0233828499913216	1.33789372444153	0.820021450519562	0.0877161994576454	1.2652850151062
119	6.59	8.29	36.4406794309616	IPI:IPI00829751.1	Gene_Symbol=- 13 kDa protein	9606	1.94698929786682	0.340867400169373	151.752075195313	1.90375566482544	0.217252969741821	18.2715110778809	1.4814784526825	0.55480945110321	378.964141845703
119	0	26.48	58.8983058929443	IPI:IPI00746963.1	Gene_Symbol=IGKC IGKC protein	9606
119	0	7.53	48.5981315374374	IPI:IPI00827939.1	Gene_Symbol=- Anti-mucin1 light chain variable region (Fragment)	9606
119	0	6.28	21.5517237782478	IPI:IPI00829803.1	Gene_Symbol=- 13 kDa protein	9606
120	6.55	8.02	6.3959538936615	IPI:IPI00179357.2	Gene_Symbol=TTN Isoform 7 of Titin	9606	0.98841381072998	0.961933135986328	1.66147315502167	0.850696086883545	0.460843294858933	1.57172310352325	0.957955956459045	0.855905294418335	1.64126133918762
120	0	7.97	6.40174672007561	IPI:IPI00759754.1	Gene_Symbol=TTN Isoform 1 of Titin	9606
120	0	7.97	6.37871995568275	IPI:IPI00759542.1	Gene_Symbol=TTN Isoform 8 of Titin	9606
120	0	7.96	6.44765570759773	IPI:IPI00749039.2	Gene_Symbol=TTN titin isoform N2-A	9606
120	0	7.96	6.40753507614136	IPI:IPI00759637.1	Gene_Symbol=TTN Isoform 4 of Titin	9606
120	0	7.93	6.38974830508232	IPI:IPI00023283.3	Gene_Symbol=TTN Isoform 2 of Titin	9606
120	0	7.11	6.3708208501339	IPI:IPI00759613.1	Gene_Symbol=TTN Isoform 5 of Titin	9606
120	0	5.29	6.91541284322739	IPI:IPI00412307.8	Gene_Symbol=TTN 2268 kDa protein	9606
121	6.27	10.09	31.9672137498856	IPI:IPI00470652.1	Gene_Symbol=- Single-chain Fv (Fragment)	9606	1.87737035751343	0.129649624228477	5.22147560119629	1.55214965343475	0.0572928711771965	1.65546691417694	1.33810877799988	0.117178186774254	1.99164950847626
122	6.16	6.21	10.9841421246529	IPI:IPI00743248.5	Gene_Symbol=TNXB DJ34F7.1.1	9606	0.617889940738678	0.333482444286346	5.14717435836792	0.519062876701355			0.517888605594635	0.237304136157036	26.2920055389404
122	0	6.21	10.9815813601017	IPI:IPI00025276.1	Gene_Symbol=TNXB Isoform XB of Tenascin-X precursor	9606
122	0	6.21	10.4926578700542	IPI:IPI00644296.1	Gene_Symbol=TNXB Tenascin XB	9606
123	6.14	24.69	37.2360855340958	IPI:IPI00472345.1	Gene_Symbol=IGHG3 IGHG3 protein	9606
124	6.11	9.48	5.93525171279907	IPI:IPI00478809.3	Gene_Symbol=F5 Coagulation factor V precursor	9606	1.00033605098724	0.99896901845932	2.17799067497253	1.05638134479523	0.747496843338013	1.63975763320923	0.863082408905029	0.328404188156128	1.49532759189606
124	0	9.48	5.4284431040287	IPI:IPI00022937.4	Gene_Symbol=F5 Coagulation factor V	9606
125	6.06	6.06	11.3602392375469	IPI:IPI00607725.4	Gene_Symbol=CDH5 cadherin 5, type 2 isoform 2 preproprotein	9606	0.725608587265015	0.0456890128552914	1.36445999145508	0.783169448375702	0.0635047182440758	1.30522680282593	0.666840136051178	0.0268769692629576	1.3899689912796
125	0	6.06	9.69387739896774	IPI:IPI00012792.1	Gene_Symbol=CDH5 Cadherin-5 precursor	9606
126	6.06	6.06	7.93893113732338	IPI:IPI00029193.1	Gene_Symbol=HGFAC Hepatocyte growth factor activator precursor	9606	1.11576902866364	0.711227595806122	3.01936841011047	1.01072371006012	0.975445985794067	3.74873304367065	1.00682151317596	0.984817743301392	37.3902626037598
127	6.05	6.05	20.8074539899826	IPI:IPI00220327.3	Gene_Symbol=KRT1 Keratin, type II cytoskeletal 1	9606	0.357511758804321	0.0050181639380753	1.36987543106079	0.453833639621735	0.0451519377529621	2.11260914802551	0.906078457832336	0.682320952415466	2.44910359382629
128	6.03	13.93	48.7179487943649	IPI:IPI00154742.6	Gene_Symbol=IGL@ IGL@ protein	9606	4.25322484970093	3.37433921231423E-05	1.3803790807724	3.44744086265564	1.98929683392635E-05	1.28592300415039	3.18411827087402	5.66171584068798E-05	1.32614660263062
128	0	13	45.2991455793381	IPI:IPI00785050.1	Gene_Symbol=- Putative uncharacterized protein	9606
129	6.01	13.85	45.273631811142	IPI:IPI00020091.1	Gene_Symbol=ORM2 Alpha-1-acid glycoprotein 2 precursor	9606	4.03825998306274	0.0110549153760076	2.49133133888245	2.81047320365906	0.0159846898168325	2.10320591926575	5.10027027130127	0.00261227693408728	2.12752366065979
130	6	134.8	46.3302761316299	IPI:IPI00654875.1	Gene_Symbol=C4B Complement C4-B precursor	9606	1.00271832942963	0.987655878067017	1.67248606681824	1	1	2.27884674072266	0.905305981636047	0.656034231185913	1.90121412277222
130	0	134.8	46.3302761316299	IPI:IPI00032258.4	Gene_Symbol=C4A;C4B Complement C4-A precursor	9606
131	6	7.22	35.8208954334259	IPI:IPI00386133.1	Gene_Symbol=- Ig kappa chain V-IV region B17 precursor	9606	1.50484693050385	0.00852533895522356	1.3251348733902	1.54251062870026	0.00663766684010625	1.33100438117981	1.31618738174438	0.0786662623286247	1.36611652374268
131	0	6.02	42.1052634716034	IPI:IPI00387120.1	Gene_Symbol=- Ig kappa chain V-IV region Len	9606
131	0	6	39.8496240377426	IPI:IPI00386132.1	Gene_Symbol=- Ig kappa chain V-IV region JI precursor	9606
131	0	6	29.4444441795349	IPI:IPI00026197.7	Gene_Symbol=IGKV4-1 Similar to Ig kappa chain V-IV region precursor	9606
132	6	6.41	45.6896543502808	IPI:IPI00829653.1	Gene_Symbol=- Uncharacterized protein ENSP00000374812	9606	1.61063718795776	0.329546451568604	31.4562816619873	1.50416266918182	0.157510727643967	3.70695686340332	1.67324018478394	0.208968698978424	9.27669811248779
132	0	6.41	45.6896543502808	IPI:IPI00784430.3	Gene_Symbol=IGKV3D-11 Similar to Ig kappa chain V-III region VG precursor	9606
132	0	6.03	33.8983058929443	IPI:IPI00816799.1	Gene_Symbol=- Rheumatoid factor D5 light chain (Fragment)	9606
133	6	6	11.9170993566513	IPI:IPI00744685.2	Gene_Symbol=BTD Uncharacterized protein BTD (Fragment)	9606	0.840349853038788	0.455458462238312	1.79479885101318	1.09833180904388	0.514174461364746	1.49867427349091	0.824866652488709	0.265083909034729	1.56550168991089
133	0	6	10.3130757808685	IPI:IPI00218413.2	Gene_Symbol=BTD biotinidase precursor	9606
134	5.74	5.74	26.6666680574417	IPI:IPI00021440.1	Gene_Symbol=ACTG1;PSPHL Actin, cytoplasmic 2	9606	1.5337792634964	0.157549977302551	2.06697869300842	1.09050989151001	0.774317502975464	2.40841794013977	2.06762361526489	0.00824291724711657	1.44699907302856
134	0	5.74	26.6666680574417	IPI:IPI00021439.1	Gene_Symbol=ACTB Actin, cytoplasmic 1	9606
134	0	5.74	24.9336868524551	IPI:IPI00023006.1	Gene_Symbol=ACTC1 Actin, alpha cardiac muscle 1	9606
134	0	5.74	25.4385977983475	IPI:IPI00878173.1	Gene_Symbol=ACTA1 Actin, alpha 1, skeletal muscle	9606
134	0	5.74	20.4787239432335	IPI:IPI00025416.3	Gene_Symbol=ACTG2 Actin, gamma-enteric smooth muscle	9606
134	0	5.74	20.4244032502174	IPI:IPI00021428.1	Gene_Symbol=ACTA1 Actin, alpha skeletal muscle	9606
134	0	5.74	20.4244032502174	IPI:IPI00008603.1	Gene_Symbol=ACTA2 Actin, aortic smooth muscle	9606
134	0	5.74	24.9134942889214	IPI:IPI00514530.5	Gene_Symbol=ACTA1 Uncharacterized protein ACTA1	9606
134	0	3.74	24.015748500824	IPI:IPI00414057.3	Gene_Symbol=ACTA1 Actin alpha 1 skeletal muscle protein	9606
135	5.72	5.72	27.7777791023254	IPI:IPI00027350.3	Gene_Symbol=PRDX2 Peroxiredoxin-2	9606	1.59429562091827	0.253574401140213	2.86707353591919	0.856657743453979	0.567784309387207	2.15850448608398	0.846614062786102	0.689196288585663	3.32682466506958
136	5.7	7.71	5.63186816871166	IPI:IPI00871960.2	Gene_Symbol=MASP1 cDNA FLJ75203, highly similar to Homo sapiens mannan-binding lectin serine protease 1 (C4/C2activating component of Ra-reactive factor) (MASP1), transcriptvariant 2, mRNA	9606	0.822770416736603	0.651070296764374	4.92425203323364	1.04754245281219	0.909458696842194	4.73252201080322	0.447601675987244	0.0340753495693207	1.92587220668793
136	0	7.71	5.63186816871166	IPI:IPI00290283.6	Gene_Symbol=MASP1 mannan-binding lectin serine protease 1 isoform 2 precursor	9606
136	0.58	6.28	11.248455196619	IPI:IPI00871139.1	Gene_Symbol=MASP1 92 kDa protein	9606
136	0	6.28	11.3018587231636	IPI:IPI00299307.4	Gene_Symbol=MASP1 Complement-activating component of Ra-reactive factor precursor	9606
136	0	5.71	8.4210529923439	IPI:IPI00873401.1	Gene_Symbol=MASP1 Putative uncharacterized protein DKFZp686I01199	9606
136	0	5.71	8.4210529923439	IPI:IPI00216882.4	Gene_Symbol=MASP1 mannan-binding lectin serine protease 1 isoform 3	9606
137	5.7	7.7	31.6239327192307	IPI:IPI00009792.1	Gene_Symbol=IGHV1OR15-1 Ig heavy chain V-I region V35 precursor	9606	1.88201701641083	0.12886768579483	2.95811057090759	1.74616527557373	0.0943878442049026	2.21284675598145	1.59259521961212	0.212937638163567	3.03369140625
137	0.05	3.94	24.1379305720329	IPI:IPI00786926.1	Gene_Symbol=IGHV1-69 Myosin-reactive immunoglobulin heavy chain variable region (Fragment)	9606
138	5.52	5.52	34.4537824392319	IPI:IPI00829841.1	Gene_Symbol=- 13 kDa protein	9606	3.16680693626404			3.12560367584229			3.02324271202087
139	5.52	5.52	7.62052908539772	IPI:IPI00025864.5	Gene_Symbol=BCHE Cholinesterase precursor	9606	0.730055153369904			0.63590931892395	0.355661422014236	36.4367256164551	1.04120433330536
140	5.08	5.25	23.3695656061172	IPI:IPI00855916.1	Gene_Symbol=- Transthyretin	9606	0.376154631376266	0.00420428207144141	1.74179255962372	0.65167224407196	0.0264469143003225	1.43537366390228	0.163351073861122	0.000665006984490901	2.09399604797363
140	0	5.25	29.2517006397247	IPI:IPI00022432.1	Gene_Symbol=TTR Transthyretin precursor	9606
140	0	4.72	27.118644118309	IPI:IPI00646384.1	Gene_Symbol=TTR 13 kDa protein	9606
141	4.8	9.27	39.0557944774628	IPI:IPI00829640.1	Gene_Symbol=IGL@ IGL@ protein	9606	1.55335426330566	0.0328129045665264	1.42192244529724	1.44111883640289	0.040936104953289	1.38861346244812	1.40937960147858	0.0583431869745255	1.45235848426819
141	0	4	23.275862634182	IPI:IPI00552267.2	Gene_Symbol=IGLV3-19 Similar to V2-13 protein	9606
141	0	4	25	IPI:IPI00382436.1	Gene_Symbol=- Ig lambda chain V-III region SH	9606
142	4.63	4.65	13.8461545109749	IPI:IPI00023673.1	Gene_Symbol=LGALS3BP Galectin-3-binding protein precursor	9606	0.952510118484497	0.778089463710785	1.56524777412415	0.890272855758667	0.254559904336929	1.27475929260254	0.893932700157166	0.349505394697189	1.34185135364532
143	4.51	4.51	34.0000003576279	IPI:IPI00021854.1	Gene_Symbol=APOA2 Apolipoprotein A-II precursor	9606	0.280837535858154	0.00410683080554008	1.65935206413269	0.415963888168335	0.0073289074935019	1.53427314758301	0.195217043161392	0.0149901630356908	2.80012249946594
144	4.34	30.25	40.2105271816254	IPI:IPI00784842.1	Gene_Symbol=IGHV4-31 Putative uncharacterized protein DKFZp686G11190	9606	1.51611065864563	0.0724576860666275	1.62671709060669	1.47810459136963	0.0359903648495674	1.40849673748016	1.43902289867401	0.0108867771923542	1.22677624225616
145	4.29	38.02	44.8940277099609	IPI:IPI00423462.5	Gene_Symbol=IGHV3OR16-13;IGHA1 Putative uncharacterized protein DKFZp686K18196 (Fragment)	9606
146	4.21	4.24	9.46745574474335	IPI:IPI00064667.4	Gene_Symbol=CNDP1 Beta-Ala-His dipeptidase precursor	9606	1.40552616119385	0.706497251987457	29.1820545196533	1.0422590970993	0.943723618984222	9.33994960784912	2.35419940948486	0.473413527011871	67.0708084106445
147	4.2	4.24	14.8148149251938	IPI:IPI00556155.2	Gene_Symbol=IGFBP3 insulin-like growth factor binding protein 3 isoform a precursor	9606	0.647469878196716	0.0702510997653008	1.65111517906189	0.786871552467346	0.430860996246338	2.3165020942688	0.611063420772552	0.388050943613052	6.93746614456177
147	0	4.24	15.1202753186226	IPI:IPI00018305.4	Gene_Symbol=IGFBP3 Insulin-like growth factor-binding protein 3 precursor	9606
147	0	2.24	16.1290317773819	IPI:IPI00855835.1	Gene_Symbol=- Insulin-like growth factor binding protein 3 isoform b	9606
148	4.17	23.55	63.1799161434174	IPI:IPI00854806.1	Gene_Symbol=IGKV1-5 IGKV1-5 protein	9606	1.28561365604401	0.0836150795221329	1.52455019950867	1.11000633239746	0.174173519015312	1.45082545280457	0.950680613517761	0.887000024318695	35.9585914611816
148	0	5.4	47.0085471868515	IPI:IPI00743389.1	Gene_Symbol=IGKV1-5 Ig kappa chain V-II region GM607 precursor (Fragment)	9606
148	0	5.23	46.9026535749435	IPI:IPI00827773.1	Gene_Symbol=- Cold agglutinin FS-1 L-chain (Fragment)	9606
148	0	4.17	39.6694213151932	IPI:IPI00829947.1	Gene_Symbol=- 13 kDa protein	9606
148	0	4.01	32.7433615922928	IPI:IPI00736885.1	Gene_Symbol=LOC440786 Ig kappa chain V-II region TEW	9606
149	4.12	5.05	54.6296298503876	IPI:IPI00382442.1	Gene_Symbol=- Ig lambda chain V-V region DEL	9606	5.18566465377808	0.00911483820527792	2.38111066818237	3.75084328651428	0.0416714176535606	3.41428232192993	3.81854343414307	0.0257615111768246	2.80801320075989
150	4.12	4.3	8.09578076004982	IPI:IPI00783931.2	Gene_Symbol=COL18A1 Isoform 1 of Collagen alpha-1(XVIII) chain precursor	9606	1.00941097736359	0.984839677810669	6.55201721191406	1.0804455280304	0.80479484796524	3.26358485221863	0.835420489311218	0.671001136302948	4.80881118774414
150	0.03	4.3	10.6049291789532	IPI:IPI00414694.3	Gene_Symbol=COL18A1 Isoform 3 of Collagen alpha-1(XVIII) chain precursor	9606
150	0.03	4.3	9.34825539588928	IPI:IPI00022822.5	Gene_Symbol=COL18A1 Isoform 2 of Collagen alpha-1(XVIII) chain precursor	9606
150	0	4.16	20.9302321076393	IPI:IPI00479309.5	Gene_Symbol=COL18A1 Uncharacterized protein COL18A1	9606
151	4.12	4.12	20.6831112504005	IPI:IPI00465436.4	Gene_Symbol=CAT Catalase	9606	3.10764670372009	0.257974624633789	483.029815673828	0.652584314346313	0.167460545897484	4.30754995346069	1.43874359130859	0.0889102518558502	1.91505634784698
152	4.06	14.52	42.2131150960922	IPI:IPI00884092.1	Gene_Symbol=- Anti-HER3 scFv (Fragment)	9606	2.50789308547974	0.103159487247467	6.75172901153564	2.29038786888123	0.0698049366474152	3.18747138977051	2.1308605670929	0.0817396491765976	3.45916128158569
152	0	13.15	43.3333337306976	IPI:IPI00748998.1	Gene_Symbol=SCFV Single-chain Fv (Fragment)	9606
153	4.06	8.06	35.6589138507843	IPI:IPI00783471.1	Gene_Symbol=- Immunglobulin heavy chain variable region (Fragment)	9606	2.14780116081238	0.0551435090601444	2.23931837081909	2.02262115478516	0.122068956494331	3.2182502746582	1.51497876644135	0.202337458729744	2.60035181045532
154	4.06	4.06	11.4754103124142	IPI:IPI00020019.1	Gene_Symbol=ADIPOQ Adiponectin precursor	9606	1.51854038238525	0.183903425931931	2.06025195121765	1.57406806945801	0.136781066656113	1.96985054016113	1.18691742420197	0.375254690647125	1.61154997348785
155	4.01	14.26	24.5454549789429	IPI:IPI00011264.1	Gene_Symbol=CFHR1 Complement factor H-related protein 1 precursor	9606	0.833007216453552			0.710004448890686			0.722526371479034
156	4.01	8.53	63.7931048870087	IPI:IPI00382500.1	Gene_Symbol=- Ig heavy chain V-III region GAL	9606	1.11706650257111	0.799994587898254	3.57226324081421	1.32998096942902	0.394542336463928	2.49726343154907	1.29146730899811	0.517659902572632	3.0443286895752
156	0	4.48	30.8333337306976	IPI:IPI00382501.1	Gene_Symbol=- Ig heavy chain V-III region DOB	9606
157	4	10.05	53.7414968013763	IPI:IPI00473011.3	Gene_Symbol=HBB;HBD Hemoglobin subunit delta	9606	2.67994451522827	0.0631182119250298	3.47619771957397	1.03894567489624	0.875226199626923	11.5313339233398	1.17317152023315	0.758719503879547	163.272964477539
157	0	8.05	38.7283235788345	IPI:IPI00830113.2	Gene_Symbol=HBB 19 kDa protein	9606
157	0	8.05	63.8095259666443	IPI:IPI00829896.1	Gene_Symbol=HBD Hemoglobin Lepore-Baltimore (Fragment)	9606
157	0	8.05	64.4230782985687	IPI:IPI00791558.1	Gene_Symbol=HBB Delta-hemoglobin	9606
157	0	8.05	47.5177317857742	IPI:IPI00657660.1	Gene_Symbol=HBB Hemoglobin delta-beta fusion protein	9606
157	0	2	10.5882346630096	IPI:IPI00657703.1	Gene_Symbol=HBB 10 kDa protein	9606
158	4	5.7	42.3728823661804	IPI:IPI00829836.1	Gene_Symbol=- Uncharacterized protein ENSP00000374797	9606	1.37980091571808	0.239358067512512	2.01303672790527	1.2294534444809	0.404547154903412	1.97229659557343	1.19601595401764	0.100299708545208	1.27425467967987
158	0	5.54	33.3333343267441	IPI:IPI00387027.1	Gene_Symbol=- Ig kappa chain V-I region Gal	9606
158	0	4.92	34.2592597007751	IPI:IPI00385555.1	Gene_Symbol=- Ig kappa chain V-I region BAN	9606
159	4	4.01	10.5497770011425	IPI:IPI00395488.2	Gene_Symbol=VASN Vasorin precursor	9606	2.48347783088684	0.176044046878815	5.16299390792847	1.88569366931915	0.392074853181839	7.56529855728149	1.90292048454285	0.296656876802444	7.23206567764282
160	4	4	33.928570151329	IPI:IPI00387106.1	Gene_Symbol=- Ig kappa chain V-I region Ni	9606	3.33219957351685			2.70240926742554			2.07388806343079
160	0	6.72	43.5185194015503	IPI:IPI00387022.1	Gene_Symbol=- Ig kappa chain V-I region AG	9606
160	0	5.5	28.8135588169098	IPI:IPI00003111.6	Gene_Symbol=LOC652694 Ig kappa chain V-I region AU	9606
161	4	4	23.0769231915474	IPI:IPI00657670.1	Gene_Symbol=- 13 kDa protein	9606	0.710877537727356	0.37415885925293	2.45836019515991	1.01183450222015	0.961544811725616	1.81642818450928	0.352761119604111	0.000740822462830693	1.44115257263184
161	0	4	27.2727280855179	IPI:IPI00021857.1	Gene_Symbol=APOC3 Apolipoprotein C-III precursor	9606
162	3.8	37.92	44.7229564189911	IPI:IPI00878609.1	Gene_Symbol=ITIH4 Protein	9606	0.653201997280121	0.102863512933254	1.79232001304626	0.671019554138184	0.0871458351612091	1.6591705083847	0.789823770523071	0.088224858045578	1.35136580467224
162	0	46.79	44.6389496326447	IPI:IPI00218192.2	Gene_Symbol=ITIH4 Isoform 2 of Inter-alpha-trypsin inhibitor heavy chain H4 precursor	9606
162	0	32.09	46.7391312122345	IPI:IPI00878152.1	Gene_Symbol=ITIH4 71 kDa protein	9606
163	3.74	18.2	61.7760598659515	IPI:IPI00844156.2	Gene_Symbol=SERPINC1 SERPINC1 protein	9606	0.761692762374878	0.223538249731064	1.65512907505035	0.943872451782227	0.772307574748993	1.62605273723602	0.772405624389648	0.272270798683167	1.71316599845886
164	3.72	3.72	12.2727267444134	IPI:IPI00022331.1	Gene_Symbol=LCAT Phosphatidylcholine-sterol acyltransferase precursor	9606	0.739012241363525	0.112874999642372	1.54216349124908	0.796555876731873	0.289029657840729	1.75639724731445	0.882887423038483	0.389720290899277	1.48455548286438
165	3.71	6.16	15.061728656292	IPI:IPI00027482.1	Gene_Symbol=SERPINA6 Corticosteroid-binding globulin precursor	9606	0.89518016576767	0.265095233917236	1.36466217041016	0.838741064071655	0.0978997200727463	1.29169130325317	0.771999716758728	0.347066462039948	2.49265837669373
166	3.7	3.7	17.2413796186447	IPI:IPI00645213.1	Gene_Symbol=APOM Apolipoprotein M	9606	0.407113194465637	0.0341177843511105	1.84508240222931	0.826001286506653	0.277800589799881	3.10403966903687	0.434194773435593	0.0456951148808002	2.14290595054626
166	0	3.7	15.5038759112358	IPI:IPI00514397.1	Gene_Symbol=APOM Apolipoprotein M	9606
166	0	3.7	10.6382980942726	IPI:IPI00030739.1	Gene_Symbol=APOM Apolipoprotein M	9606
167	3.64	3.74	32.2580635547638	IPI:IPI00007047.1	Gene_Symbol=S100A8 Protein S100-A8	9606	1.35130143165588	0.471448600292206	4.35474443435669	0.985329568386078	0.973398745059967	5.41881084442139	1.87698972225189	0.137727439403534	3.08104300498962
168	3.53	3.53	15.6028375029564	IPI:IPI00847723.1	Gene_Symbol=- Similar to VH4 heavy chain variable region precursor	9606	1.40044927597046	0.0253603979945183	1.26527154445648	1.24331903457642	0.53665691614151	3.55148458480835	1.33129072189331	0.152167037129402	1.7238153219223
168	0.13	2.26	21.3114753365517	IPI:IPI00827944.1	Gene_Symbol=- Heavy chain Fab (Fragment)	9606
169	3.46	7.12	40.5172407627106	IPI:IPI00829956.1	Gene_Symbol=- Rheumatoid factor C6 light chain (Fragment)	9606	2.66934299468994	0.0863934010267258	5.49275541305542	1.53258955478668	0.449228554964066	101.695091247559	1.69955027103424	0.0526019781827927	1.74731016159058
169	0.42	22.66	57.6271176338196	IPI:IPI00478600.3	Gene_Symbol=IGKV1-5 IGKV1-5 protein	9606
169	0.28	2.32	22.4299058318138	IPI:IPI00387024.1	Gene_Symbol=- Ig kappa chain V-I region CAR	9606
169	0	5.9	33.8983058929443	IPI:IPI00829912.1	Gene_Symbol=IGKV1-5 Ig kappa chain V-I region HK102 precursor	9606
169	0	5.74	32.4074059724808	IPI:IPI00387026.1	Gene_Symbol=- Ig kappa chain V-I region EU	9606
170	3.4	9.96	49.5652168989182	IPI:IPI00382481.1	Gene_Symbol=- Ig heavy chain V-III region BUT	9606	1.26505529880524	0.343304038047791	5.97583818435669	1.5475001335144	0.438737332820892	96.6566619873047	1.05631685256958	0.893042683601379	60.6076011657715
171	3.4	3.46	26.4957278966904	IPI:IPI00382540.1	Gene_Symbol=- Ig heavy chain V-II region NEWM	9606	2.12847709655762	0.18304668366909	5.06589317321777	2.10085678100586	0.0947372317314148	2.88650894165039	1.81254577636719	0.0727400481700897	2.07651352882385
171	0.04	3.5	26.4957278966904	IPI:IPI00884081.1	Gene_Symbol=- Uncharacterized protein ENSP00000375025	9606
171	0.04	2.1	17.1232879161835	IPI:IPI00386142.1	Gene_Symbol=- Ig heavy chain V-II region ARH-77 precursor	9606
171	0	3.46	43.9655184745789	IPI:IPI00854732.1	Gene_Symbol=- Uncharacterized protein ENSP00000375005	9606
171	0	3.46	24.5762705802917	IPI:IPI00830007.1	Gene_Symbol=- Uncharacterized protein ENSP00000375023	9606
171	0	3.46	24.5762705802917	IPI:IPI00829811.1	Gene_Symbol=LOC652128 Uncharacterized protein ENSP00000375039	9606
171	0	3.46	25	IPI:IPI00328493.4	Gene_Symbol=- Uncharacterized protein ENSP00000375038	9606
171	0	3.46	18.6440676450729	IPI:IPI00829753.1	Gene_Symbol=- Similar to Rheumatoid factor G9 heavy chain	9606
171	0	3.46	14.6666660904884	IPI:IPI00383953.1	Gene_Symbol=- VH4 heavy chain variable region precursor (Fragment)	9606
171	0	2.06	13.7931033968925	IPI:IPI00385059.1	Gene_Symbol=- Rearranged VH4-34 V gene segment (Fragment)	9606
172	3.3	3.32	4.73552532494068	IPI:IPI00167941.1	Gene_Symbol=MDN1 Midasin	9606	0.469516009092331	0.525883793830872	71.667106628418	0.83720338344574	0.742971777915955	7.63536643981934	0.450291395187378	0.370343238115311	19.9898815155029
173	3.3	3.3	18.1102365255356	IPI:IPI00022731.1	Gene_Symbol=APOC4 Apolipoprotein C-IV precursor	9606	0.480296552181244	0.0300255734473467	1.55239534378052	0.793515145778656	0.00290336064063013	1.01349234580994	0.502965986728668	0.222687661647797	24.1772346496582
174	3.23	3.23	7.10900500416756	IPI:IPI00216065.3	Gene_Symbol=PROZ Isoform 2 of Vitamin K-dependent protein Z precursor	9606	0.678934395313263	0.0435012504458427	1.40035581588745	0.861580491065979	0.605493426322937	14.20192527771	0.558426737785339	0.058904156088829	1.98759877681732
174	0	3.23	5.24999983608723	IPI:IPI00027843.1	Gene_Symbol=PROZ Isoform 1 of Vitamin K-dependent protein Z precursor	9606
175	3.21	3.44	7.43440240621567	IPI:IPI00294713.4	Gene_Symbol=MASP2 Isoform 1 of Mannan-binding lectin serine protease 2 precursor	9606	0.940381169319153	0.675634145736694	1.72536051273346	0.732974052429199	0.0857797339558601	1.52035844326019	0.558969438076019	0.0349784344434738	1.61738264560699
175	0	3.21	17.616580426693	IPI:IPI00871597.1	Gene_Symbol=MASP2 Uncharacterized protein MASP2 (Fragment)	9606
175	0	3.21	18.3783784508705	IPI:IPI00306378.5	Gene_Symbol=MASP2 Isoform 2 of Mannan-binding lectin serine protease 2 precursor	9606
176	3.2	6.2	27.9661029577255	IPI:IPI00829979.1	Gene_Symbol=- Uncharacterized protein ENSP00000375008	9606	2.40083050727844			1.91251170635223			2.06405687332153
176	0.05	6.05	28.3333331346512	IPI:IPI00419517.1	Gene_Symbol=IGHV1-69 IGHV1-69 protein	9606
176	0	6	23.9316239953041	IPI:IPI00739205.3	Gene_Symbol=LOC652102 Ig heavy chain V-I region HG3 precursor	9606
176	0	4	12.9032254219055	IPI:IPI00384407.1	Gene_Symbol=- Myosin-reactive immunoglobulin heavy chain variable region (Fragment)	9606
177	3.14	20.76	24.5949923992157	IPI:IPI00382606.1	Gene_Symbol=F7 Factor VII active site mutant immunoconjugate	9606	1.41083264350891			1.59934175014496	0.152001425623894	4.27300500869751	1.87744987010956
177	0	3.14	12.8378376364708	IPI:IPI00798065.1	Gene_Symbol=F7 Isoform B of Coagulation factor VII precursor	9606
177	0	3.14	12.2317597270012	IPI:IPI00329555.2	Gene_Symbol=F7 Isoform A of Coagulation factor VII precursor	9606
178	3.1	3.62	13.9240503311157	IPI:IPI00292218.4	Gene_Symbol=MST1 Hepatocyte growth factor-like protein precursor	9606	0.828104674816132	0.191936418414116	1.3964170217514	0.890003383159637	0.181303560733795	1.22155237197876	0.910160064697266	0.471326619386673	1.38939213752747
178	0.02	2.57	7.25689381361008	IPI:IPI00718805.1	Gene_Symbol=MSTP9 Brain-rescue-factor-1	9606
178	0	3.52	6.17283955216408	IPI:IPI00384647.1	Gene_Symbol=MST1 Hepatocyte growth factor-like protein homolog	9606
178	0	2.53	5.84070794284344	IPI:IPI00873854.1	Gene_Symbol=MSTP9 64 kDa protein	9606
178	0	2.52	12.7659574151039	IPI:IPI00816378.1	Gene_Symbol=- 21 kDa protein	9606
179	3.1	3.1	11.791730672121	IPI:IPI00844511.1	Gene_Symbol=MAN1A1 Mannosyl-oligosaccharide 1,2-alpha-mannosidase IA	9606	1.02292358875275	0.954611539840698	4.56217956542969	0.828158318996429	0.616735637187958	3.98514914512634	0.811391294002533	0.56425267457962	3.71943545341492
179	0	3.1	10.7988156378269	IPI:IPI00439446.2	Gene_Symbol=MAN1A1 MAN1A1 protein	9606
180	2.96	23.22	54.8117160797119	IPI:IPI00440577.3	Gene_Symbol=IGKV2-24 IGKV2-24 protein	9606	1.35337376594543	0.212236911058426	3.78670310974121	1.18169140815735	0.381152182817459	4.25121164321899	1.07755398750305	0.785749733448029	15.0704498291016
180	0	3.12	20.833332836628	IPI:IPI00829827.1	Gene_Symbol=- Uncharacterized protein ENSP00000374804	9606
181	2.96	10.69	41.8103456497192	IPI:IPI00829877.1	Gene_Symbol=IGL@ IGL@ protein	9606
182	2.78	2.83	10.8359143137932	IPI:IPI00016334.2	Gene_Symbol=MCAM Isoform 1 of Cell surface glycoprotein MUC18 precursor	9606	0.779914855957031	0.770225584506989	4303.83935546875	1.09568166732788	0.771021008491516	21.9232883453369	0.870351254940033	0.60849517583847	2.69940090179443
183	2.75	2.76	48.7437188625336	IPI:IPI00607820.1	Gene_Symbol=NOLA1 Isoform 2 of H/ACA ribonucleoprotein complex subunit 1	9606
183	0.03	2.75	48.7903237342834	IPI:IPI00872985.1	Gene_Symbol=NOLA1 26 kDa protein	9606
183	0.02	2.74	50.6912469863892	IPI:IPI00302176.5	Gene_Symbol=NOLA1 Isoform 1 of H/ACA ribonucleoprotein complex subunit 1	9606
184	2.59	7.61	37.1900826692581	IPI:IPI00384391.1	Gene_Symbol=- Myosin-reactive immunoglobulin heavy chain variable region (Fragment)	9606	1.96085619926453	0.0101700723171234	1.34240162372589	1.73299098014832	0.0199697948992252	1.40418291091919	1.4243175983429	0.112838231027126	1.75027632713318
185	2.54	2.54	22.7053135633469	IPI:IPI00186903.3	Gene_Symbol=APOL1 Isoform 2 of Apolipoprotein-L1 precursor	9606	0.519119441509247	0.373360425233841	253.449630737305	1.35400497913361	0.268477827310562	5.62722206115723	0.437848836183548	0.348993599414825	606.510681152344
185	0	2.48	19.3211480975151	IPI:IPI00852826.2	Gene_Symbol=APOL1 42 kDa protein	9606
185	0	2.48	18.5929641127586	IPI:IPI00514475.4	Gene_Symbol=APOL1 Isoform 1 of Apolipoprotein-L1 precursor	9606
186	2.52	2.75	11.2008072435856	IPI:IPI00871621.1	Gene_Symbol=COL6A3 322 kDa protein	9606	0.918027877807617	0.612923085689545	4.76561641693115	0.568341553211212	0.547773063182831	4215.7734375	0.945940971374512	0.918219327926636	236.663543701172
186	0.04	2.75	10.4815863072872	IPI:IPI00022200.2	Gene_Symbol=COL6A3 alpha 3 type VI collagen isoform 1 precursor	9606
186	0.04	2.74	11.4102996885777	IPI:IPI00220701.3	Gene_Symbol=COL6A3 Isoform 2 of Collagen alpha-3(VI) chain precursor	9606
186	0.04	2.73	9.76744219660759	IPI:IPI00376964.2	Gene_Symbol=COL6A3 alpha 3 type VI collagen isoform 2 precursor	9606
186	0.04	2.71	10.6518819928169	IPI:IPI00072918.2	Gene_Symbol=COL6A3 alpha 3 type VI collagen isoform 4 precursor	9606
186	0.04	2.38	10.3795766830444	IPI:IPI00072917.2	Gene_Symbol=COL6A3 alpha 3 type VI collagen isoform 3 precursor	9606
186	0	2.45	8.20463299751282	IPI:IPI00853061.1	Gene_Symbol=COL6A3 Uncharacterized protein COL6A3	9606
187	2.51	26.16	34.7426474094391	IPI:IPI00448925.3	Gene_Symbol=IGHG1 IGHG1 protein	9606	1.3751368522644			1.15244889259338			1.46909534931183
187	0	37.25	39.148074388504	IPI:IPI00449920.1	Gene_Symbol=IGHV3OR16-13;IGHA1 CDNA FLJ90170 fis, clone MAMMA1000370, highly similar to Ig alpha-1 chain C region	9606
188	2.51	2.51	6.49087205529213	IPI:IPI00643034.2	Gene_Symbol=PLTP Isoform 1 of Phospholipid transfer protein precursor	9606	0.913648009300232			0.640406787395477			0.588164210319519
188	0	2.51	7.25623592734337	IPI:IPI00217778.1	Gene_Symbol=PLTP Isoform 2 of Phospholipid transfer protein precursor	9606
189	2.36	2.36	4.80528362095356	IPI:IPI00024284.4	Gene_Symbol=HSPG2 Basement membrane-specific heparan sulfate proteoglycan core protein precursor	9606	1.62937843799591	0.296549081802368	4.48542022705078	1.02557635307312	0.972476840019226	1665.03747558594	1.22606551647186	0.633718907833099	4.83259630203247
190	2.35	2.38	28.2051295042038	IPI:IPI00735451.4	Gene_Symbol=- Uncharacterized protein ENSP00000375035	9606	1.74671316146851	0.0834648758172989	2.09705901145935	1.76574456691742	0.0257257502526045	1.49208402633667	1.70839416980743	0.116446912288666	2.37199997901917
191	2.33	3.22	5.21210357546806	IPI:IPI00239406.2	Gene_Symbol=SYNE2 Isoform 2 of Nesprin-2	9606	0.60297828912735	0.347712844610214	5.98107004165649	0.674875497817993	0.555882811546326	11.1759634017944	0.619737386703491	0.561234414577484	19.7175540924072
191	0	3.22	5.2287582308054	IPI:IPI00239405.4	Gene_Symbol=SYNE2 Isoform 1 of Nesprin-2	9606
192	2.29	23.04	29.7872334718704	IPI:IPI00784942.1	Gene_Symbol=- Putative uncharacterized protein DKFZp686E23209	9606	0.444092571735382			0.359703570604324			0.306600600481033
192	0.03	26.96	47.6293116807938	IPI:IPI00426051.3	Gene_Symbol=- Putative uncharacterized protein DKFZp686C15213	9606
192	0	25.67	34.6236556768417	IPI:IPI00784807.1	Gene_Symbol=- Putative uncharacterized protein	9606
192	0	25.4	36.4508390426636	IPI:IPI00399007.5	Gene_Symbol=IGHG2 Putative uncharacterized protein DKFZp686I04196 (Fragment)	9606
192	0	16.91	32.0610672235489	IPI:IPI00829767.1	Gene_Symbol=IGHG2 Uncharacterized protein IGHG2 (Fragment)	9606
193	2.29	5.18	25.6410270929337	IPI:IPI00827846.1	Gene_Symbol=- Anti-mucin1 heavy chain variable region (Fragment)	9606	0.840636193752289	0.852849185466766	11755.150390625	0.809171617031097	0.815043330192566	8090.0478515625	0.84144127368927	0.851270020008087	10074.5947265625
193	0	4.9	32.4786335229874	IPI:IPI00827986.1	Gene_Symbol=- Anti-mucin1 heavy chain variable region (Fragment)	9606
194	2.26	3.18	17.2727271914482	IPI:IPI00383016.1	Gene_Symbol=- Immunglobulin light chain variable region (Fragment)	9606	1.9730212688446	0.344199270009995	10.8077554702759	1.71236431598663	0.185858830809593	3.21315598487854	1.8039528131485	0.426900237798691	13.0250778198242
194	0	11.99	42.1276599168777	IPI:IPI00827875.1	Gene_Symbol=- Lambda-chain precursor	9606
194	0	2.92	20.7692310214043	IPI:IPI00386134.1	Gene_Symbol=- Ig lambda chain V-I region BL2 precursor	9606
194	0	2	26.1261254549026	IPI:IPI00827923.1	Gene_Symbol=- Light chain Fab (Fragment)	9606
194	0	2	24.3243247270584	IPI:IPI00003939.3	Gene_Symbol=- Ig lambda chain V-I region NIG-64	9606
195	2.25	4.11	6.46791309118271	IPI:IPI00003515.1	Gene_Symbol=TRIP11 Thyroid receptor-interacting protein 11	9606	1.13321387767792	0.864775598049164	16.2497177124023	1.03885781764984	0.936245143413544	6.14511489868164	1.58778131008148	0.661557793617249	49.9609603881836
196	2.14	23.05	35.3281855583191	IPI:IPI00418153.1	Gene_Symbol=IGHM Putative uncharacterized protein DKFZp686I15212	9606	1.67303287982941	0.11283977329731	3.22623944282532	1.21450841426849	0.396452933549881	5.88906669616699	1.05204606056213	0.501238405704498	1.9101380109787
196	0	25.62	33.4754794836044	IPI:IPI00448938.1	Gene_Symbol=IGHG1 IGHG1 protein	9606
196	0	2	19.6850389242172	IPI:IPI00827627.1	Gene_Symbol=- Vh1-D-J3-region (Fragment)	9606
197	2.14	7.41	35.193133354187	IPI:IPI00852577.1	Gene_Symbol=IGLC1 IGLC1 protein	9606	5.46370792388916			4.12706422805786			4.51626396179199
198	2.14	2.14	4.65838499367237	IPI:IPI00290856.4	Gene_Symbol=LYVE1 Lymphatic vessel endothelial hyaluronic acid receptor 1 precursor	9606	0.774658679962158			0.865358352661133			0.771434187889099
199	2.13	12.07	42.0600861310959	IPI:IPI00829626.1	Gene_Symbol=IGL@ IGL@ protein	9606	3.50995540618896	0.0479523614048958	3.33330535888672	2.54317426681519	0.113774657249451	8.52011966705322	2.63533854484558	0.101048983633518	7.17693328857422
199	0	12.07	42.0600861310959	IPI:IPI00550162.2	Gene_Symbol=IGLV3-25 IGLV3-25 protein	9606
199	0	2.18	17.3913046717644	IPI:IPI00747752.2	Gene_Symbol=- V2-7 protein	9606
199	0	2.13	17.7570089697838	IPI:IPI00382440.1	Gene_Symbol=- Ig lambda chain V-IV region Hil	9606
200	2.12	6.61	49.5726495981216	IPI:IPI00829845.1	Gene_Symbol=- Uncharacterized protein ENSP00000375026	9606	1.88184666633606			1.8329998254776			1.49933159351349
201	2.12	2.24	9.07928422093391	IPI:IPI00873848.1	Gene_Symbol=POSTN 87 kDa protein	9606	0.992842555046082	0.984040975570679	38.095588684082	1.26403760910034	0.293370991945267	4.38457822799683	0.691150724887848	0.242292419075966	6.5396990776062
201	0	2.15	7.54950493574142	IPI:IPI00641231.1	Gene_Symbol=POSTN 90 kDa protein	9606
201	0	2.15	7.54017308354378	IPI:IPI00410241.2	Gene_Symbol=POSTN Isoform 3 of Periostin precursor	9606
201	0	2.15	7.83055201172829	IPI:IPI00218585.5	Gene_Symbol=POSTN Isoform 2 of Periostin precursor	9606
201	0	2.15	7.29665085673332	IPI:IPI00007960.4	Gene_Symbol=POSTN Isoform 1 of Periostin precursor	9606
202	2.11	3.11	7.82795697450638	IPI:IPI00646366.2	Gene_Symbol=CEP110 Centrosomal protein 110kDa	9606	0.737396359443665	0.61888587474823	291.216430664063	0.645296812057495	0.233421325683594	8.47729682922363	0.775844275951386	0.550288200378418	43.7831420898438
202	0	3.09	7.56989270448685	IPI:IPI00657962.1	Gene_Symbol=CEP110 centrosomal protein 110kDa	9606
202	0	2.58	6.76818937063217	IPI:IPI00376383.2	Gene_Symbol=CEP110 Centrosomal protein 110kDa	9606
202	0	2.56	5.75968213379383	IPI:IPI00643703.1	Gene_Symbol=CEP110 Centrosomal protein 110kDa	9606
203	2.11	2.12	2.24159397184849	IPI:IPI00027230.3	Gene_Symbol=HSP90B1 Endoplasmin precursor	9606	2.11398601531982	0.0432693362236023	1.91068422794342	1.45543229579926	0.0452241487801075	1.40399599075317	2.62584829330444	0.0590371377766132	3.12927937507629
203	0	1.7	2.00501251965761	IPI:IPI00556538.1	Gene_Symbol=HSP90B2P Heat shock protein 94b	9606
204	2.1	3.32	9.49640274047852	IPI:IPI00794753.2	Gene_Symbol=CNOT10 Isoform 4 of CCR4-NOT transcription complex subunit 10	9606	2.4045672416687			1.76474988460541			2.96687150001526
204	0	3.32	8.87096747756004	IPI:IPI00790411.1	Gene_Symbol=CNOT10 Isoform 1 of CCR4-NOT transcription complex subunit 10	9606
204	0	3.32	9.20502096414566	IPI:IPI00396314.5	Gene_Symbol=CNOT10 Isoform 3 of CCR4-NOT transcription complex subunit 10	9606
204	0	2.1	8.07536989450455	IPI:IPI00878368.1	Gene_Symbol=CNOT10 Isoform 2 of CCR4-NOT transcription complex subunit 10	9606
204	0	2	23.1958761811256	IPI:IPI00795462.1	Gene_Symbol=CNOT10 21 kDa protein	9606
204	0	2	9.97782722115517	IPI:IPI00791933.1	Gene_Symbol=CNOT10 Isoform 5 of CCR4-NOT transcription complex subunit 10	9606
205	2.1	2.1	23.2876718044281	IPI:IPI00032293.1	Gene_Symbol=CST3 Cystatin-C precursor	9606	1.14735865592957	0.687329232692719	2.68016767501831	1.0607385635376	0.411222785711288	1.21778893470764	1.24768078327179	0.447131961584091	2.24117136001587
206	2.09	12.05	48.7288147211075	IPI:IPI00785200.1	Gene_Symbol=- Putative uncharacterized protein	9606	1.36933541297913			1.64881706237793			1.14814889431
206	0	6.35	40.3669714927673	IPI:IPI00385254.1	Gene_Symbol=- Ig lambda chain V-I region WAH	9606
206	0	6.29	49.0740746259689	IPI:IPI00827522.1	Gene_Symbol=IGLV1-44 Anti-streptococcal/anti-myosin immunoglobulin lambda light chain variable region (Fragment)	9606
206	0	2.1	36.6071432828903	IPI:IPI00382420.1	Gene_Symbol=- Ig lambda chain V-I region HA	9606
207	2.06	2.13	2.32300888746977	IPI:IPI00740837.2	Gene_Symbol=MIA3 similar to melanoma inhibitory activity 3 isoform 14	9606
207	0	2.13	2.20241211354733	IPI:IPI00455473.2	Gene_Symbol=MIA3 Isoform 1 of Melanoma inhibitory activity protein 3 precursor	9606
207	0	2.13	2.20241211354733	IPI:IPI00374065.3	Gene_Symbol=MIA3 similar to melanoma inhibitory activity 3 isoform 1	9606
207	0	2.13	1.51515156030655	IPI:IPI00876845.1	Gene_Symbol=MIA3 similar to melanoma inhibitory activity 3 isoform 23	9606
207	0	2.13	1.51515156030655	IPI:IPI00739902.2	Gene_Symbol=MIA3 Isoform 2 of Melanoma inhibitory activity protein 3 precursor	9606
208	2.06	2.06	21.0909083485603	IPI:IPI00009276.2	Gene_Symbol=PROCR Endothelial protein C receptor precursor	9606	0.586518228054047			0.525552988052368			0.568963527679443
209	2.05	2.07	3.47448438405991	IPI:IPI00013681.2	Gene_Symbol=TRPC3 N-terminally extended type 3 canonical transient receptor potential channel	9606	2.06148219108582			1.30438315868378			2.19678807258606
210	2.04	25.77	63.404256105423	IPI:IPI00430820.1	Gene_Symbol=IGKV1-5 IGKV1-5 protein	9606	1.73060750961304	0.172856241464615	3.10762596130371	1.4274594783783	0.400940656661987	4.25195598602295	1.23060989379883	0.590599298477173	4.08390188217163
210	0	4.44	43.4108525514603	IPI:IPI00385253.1	Gene_Symbol=- Ig kappa chain V-III region CLL precursor	9606
210	0	4.41	45.6896543502808	IPI:IPI00549330.4	Gene_Symbol=IGKV3D-15 Myosin-reactive immunoglobulin light chain variable region	9606
210	0	4	43.1192666292191	IPI:IPI00384401.1	Gene_Symbol=- Myosin-reactive immunoglobulin kappa chain variable region (Fragment)	9606
211	2.04	10.52	56.0344815254211	IPI:IPI00829724.1	Gene_Symbol=- Uncharacterized protein ENSP00000375041	9606	2.21274590492249	0.178176537156105	18.184045791626	1.87225651741028	0.364578753709793	170.327758789063	2.22692370414734	0.13018573820591	8.24624538421631
211	0	10.52	56.0344815254211	IPI:IPI00760721.3	Gene_Symbol=- 13 kDa protein	9606
212	2.04	2.04	3.71352769434452	IPI:IPI00219250.1	Gene_Symbol=DYRK1A Isoform 1 of Dual specificity tyrosine-phosphorylation-regulated kinase 1A	9606	3.00582814216614			1.89527773857117			0.630217790603638
212	0	2.04	3.66972461342812	IPI:IPI00014344.1	Gene_Symbol=DYRK1A Isoform Long of Dual specificity tyrosine-phosphorylation-regulated kinase 1A	9606
212	0.16	1.86	3.49417626857758	IPI:IPI00215873.1	Gene_Symbol=DYRK1B Isoform 3 of Dual specificity tyrosine-phosphorylation-regulated kinase 1B	9606
212	0.16	1.86	3.33863273262978	IPI:IPI00000352.1	Gene_Symbol=DYRK1B Isoform 1 of Dual specificity tyrosine-phosphorylation-regulated kinase 1B	9606
212	0	2.04	2.73972600698471	IPI:IPI00219252.1	Gene_Symbol=DYRK1A Isoform 4 of Dual specificity tyrosine-phosphorylation-regulated kinase 1A	9606
212	0	2.04	3.02457474172115	IPI:IPI00219251.1	Gene_Symbol=DYRK1A Isoform 2 of Dual specificity tyrosine-phosphorylation-regulated kinase 1A	9606
212	0	2.04	2.95748617500067	IPI:IPI00182717.8	Gene_Symbol=DYRK1A Isoform 3 of Dual specificity tyrosine-phosphorylation-regulated kinase 1A	9606
212	0	1.7	1.35823432356119	IPI:IPI00332215.1	Gene_Symbol=DYRK1B Isoform 2 of Dual specificity tyrosine-phosphorylation-regulated kinase 1B	9606
213	2.03	2.8	6.18336871266365	IPI:IPI00021364.1	Gene_Symbol=CFP Properdin precursor	9606	0.873416125774384	0.621875047683716	12.7626075744629	0.766440093517303	0.591881096363068	92.6897659301758	0.828160166740417	0.673070788383484	69.9362487792969
214	2.02	2.04	17.7777782082558	IPI:IPI00792416.1	Gene_Symbol=MED30 10 kDa protein	9606
214	0	2.04	8.98876413702965	IPI:IPI00063213.1	Gene_Symbol=MED30 Mediator of RNA polymerase II transcription subunit 30	9606
215	2.02	2.03	4.93506491184235	IPI:IPI00218795.1	Gene_Symbol=SELL L-selectin precursor	9606	0.499606490135193			0.82377302646637			0.406302213668823
215	0	2.01	2.65604257583618	IPI:IPI00646956.1	Gene_Symbol=SELP Selectin P	9606
215	0	2.01	3.10559011995792	IPI:IPI00645234.1	Gene_Symbol=SELP Selectin P	9606
215	0	2.01	2.6041666045785	IPI:IPI00644144.1	Gene_Symbol=SELP Selectin P	9606
215	0	2.01	2.41254530847073	IPI:IPI00643835.1	Gene_Symbol=SELP Selectin P	9606
215	0	2.01	3.09597514569759	IPI:IPI00640405.1	Gene_Symbol=SELP Selectin P	9606
215	0	2.01	3.09597514569759	IPI:IPI00514796.1	Gene_Symbol=SELP Selectin P	9606
215	0	2.01	2.6041666045785	IPI:IPI00514233.1	Gene_Symbol=SELP Selectin P	9606
215	0	2.01	2.40963846445084	IPI:IPI00295339.3	Gene_Symbol=SELP P-selectin precursor	9606
215	0	2.01	2.47422680258751	IPI:IPI00645768.1	Gene_Symbol=SELE Selectin E	9606
215	0	2.01	2.19378434121609	IPI:IPI00514728.1	Gene_Symbol=SELE Selectin E	9606
215	0	2.01	2.19378434121609	IPI:IPI00514521.1	Gene_Symbol=SELE Selectin E	9606
215	0	2.01	2.47933883219957	IPI:IPI00514342.1	Gene_Symbol=SELE Selectin E	9606
215	0	2.01	1.96721311658621	IPI:IPI00296542.1	Gene_Symbol=SELE E-selectin precursor	9606
216	2.02	2.02	6.07187114655972	IPI:IPI00555628.1	Gene_Symbol=NCAM1 Neural cell adhesion molecule 1, 120 kDa isoform variant (Fragment)	9606	0.665210545063019			0.550718367099762			0.463213622570038
216	0	2.02	3.61305363476276	IPI:IPI00795918.1	Gene_Symbol=NCAM1 neural cell adhesion molecule 1 isoform 2	9606
216	0	2.02	3.65566052496433	IPI:IPI00435020.3	Gene_Symbol=NCAM1 Neural cell adhesion molecule 1, 140 kDa isoform precursor	9606
216	0	2.02	3.54796312749386	IPI:IPI00411478.2	Gene_Symbol=NCAM1 Isoform C of Neural cell adhesion molecule 1, 120 kDa isoform precursor	9606
216	0	2.02	3.54796312749386	IPI:IPI00220737.1	Gene_Symbol=NCAM1 Isoform N-CAM 120 of Neural cell adhesion molecule 1, 120 kDa isoform precursor	9606
216	0	2	4.31034490466118	IPI:IPI00385035.1	Gene_Symbol=ARPC1B Neural cell adhesion molecule (Fragment)	9606
217	2.01	10.63	41.9847339391708	IPI:IPI00827581.1	Gene_Symbol=- Variable immnoglobulin anti-estradiol heavy chain (Fragment)	9606	2.82866954803467			2.65278363227844			2.32646536827087
218	2.01	2.94	12.8749996423721	IPI:IPI00021417.3	Gene_Symbol=SART1 U4/U6.U5 tri-snRNP-associated protein 1	9606	4.5562539100647			5.19745445251465			6.40884160995483
219	2.01	2.07	4.6091016381979	IPI:IPI00168920.2	Gene_Symbol=COL24A1 collagen, type XXIV, alpha 1	9606
220	2.01	2.02	15.5143335461617	IPI:IPI00009865.2	Gene_Symbol=KRT10 Keratin, type I cytoskeletal 10	9606	0.627786040306091	0.201630815863609	6.95027732849121	0.669509530067444	0.284511566162109	11.5087127685547	0.968207001686096	0.973657727241516	20243.71875
221	2.01	2.01	9.61145162582397	IPI:IPI00745729.2	Gene_Symbol=SELENBP1 54 kDa protein	9606	1.13916182518005	0.945749759674072	260995344	0.528884589672089	0.289554715156555	52.3506355285645	0.677954077720642	0.578599154949188	565.57861328125
221	0	2	8.47457647323608	IPI:IPI00012303.2	Gene_Symbol=SELENBP1 Selenium-binding protein 1	9606
221	0	2	7.1186438202858	IPI:IPI00852768.1	Gene_Symbol=SELENBP1 Selenium binding protein 1	9606
221	0	2	6.01719208061695	IPI:IPI00852676.1	Gene_Symbol=SELENBP1 Selenium binding protein 1	9606
221	0	2	5.47263696789742	IPI:IPI00853528.1	Gene_Symbol=SELENBP1 Selenium binding protein 1	9606
221	0	2	4.68085110187531	IPI:IPI00030385.5	Gene_Symbol=SELENBP1 CDNA FLJ13813 fis, clone THYRO1000358, moderately similar to SELENIUM- BINDING LIVER PROTEIN	9606
222	2.01	2.01	10.0515462458134	IPI:IPI00551070.2	Gene_Symbol=RP5-1077B9.4 invasion inhibitory protein 45	9606	2.42685222625732			1.4682708978653			2.16050887107849
223	2.01	2.01	10.9756097197533	IPI:IPI00297284.1	Gene_Symbol=IGFBP2 Insulin-like growth factor-binding protein 2 precursor	9606	1.10301387310028			1.69386327266693			1.07236933708191
223	0	2	7.87671208381653	IPI:IPI00556442.1	Gene_Symbol=IGFBP2 Insulin-like growth factor binding protein 2 variant (Fragment)	9606
224	2	132.81	45.6422030925751	IPI:IPI00418163.3	Gene_Symbol=C4B C4B1	9606	0.855596959590912	0.297528475522995	1.43590676784515	1.09677159786224	0.791103720664978	2.47333669662476	0.845598697662354	0.555532932281494	2.06397008895874
225	2	38.81	59.8484873771667	IPI:IPI00304273.2	Gene_Symbol=APOA4 Apolipoprotein A-IV precursor	9606	1.26312911510468	0.33185413479805	1.6988297700882	1.26896786689758	0.281937181949615	1.62141454219818	0.738481342792511	0.379164129495621	2.14650225639343
226	2	28.58	66.5254235267639	IPI:IPI00827488.1	Gene_Symbol=IGKC IGKC protein	9606	6.000816822052			3.8900101184845			5.14309930801392
226	0	7.26	36.4406794309616	IPI:IPI00829873.1	Gene_Symbol=- 13 kDa protein	9606
227	2	25.89	58.8983058929443	IPI:IPI00430847.1	Gene_Symbol=IGKC IGKC protein	9606	3.68105030059814	0.029184365645051	2.86665391921997	2.95075821876526	0.0587447956204414	3.17920684814453	2.95101070404053	0.0744480863213539	3.84561967849731
227	0	5.79	36.4406794309616	IPI:IPI00829650.1	Gene_Symbol=- Similar to Ig kappa chain V-I region HK101 precursor	9606
227	0	3.72	22.2222223877907	IPI:IPI00003470.1	Gene_Symbol=- Ig kappa chain V-I region Wes	9606
228	2	22.03	36.8286430835724	IPI:IPI00385264.1	Gene_Symbol=- Ig mu heavy chain disease protein	9606	0.3951416015625	0.127173662185669	4.8532919883728	0.379761040210724	0.0211396850645542	1.85067427158356	0.279539555311203	0.0977902784943581	6.38514471054077
229	2	11.9	37.7682417631149	IPI:IPI00816555.1	Gene_Symbol=IGLV2-14 IGLV2-14 protein	9606	1.3476870059967			0.980181932449341			1.43795466423035
230	2	11.36	74.3119239807129	IPI:IPI00387115.1	Gene_Symbol=- Ig kappa chain V-III region SIE	9606	1.94430649280548			2.02774405479431			2.21437788009644
231	2	9.65	66.9565200805664	IPI:IPI00827560.1	Gene_Symbol=- HRV Fab N27-VL (Fragment)	9606
232	2	7.52	30.0000011920929	IPI:IPI00792115.1	Gene_Symbol=CLEC3B Putative uncharacterized protein DKFZp686H17246	9606	0			0.263621509075165			0
232	0	6	39.5833343267441	IPI:IPI00791350.1	Gene_Symbol=CLEC3B 11 kDa protein	9606
233	2	7.3	39.4957989454269	IPI:IPI00854743.1	Gene_Symbol=- Uncharacterized protein ENSP00000375034	9606	1.6661524772644	0.437633723020554	6.16586685180664	1.74349391460419	0.207182079553604	3.01378059387207	1.66179609298706	0.425236105918884	5.78851413726807
233	0	5.44	40.4580146074295	IPI:IPI00745363.4	Gene_Symbol=LOC652113 Immunglobulin heavy chain variable region (Fragment)	9606
234	2	6.06	32.6530605554581	IPI:IPI00383732.1	Gene_Symbol=- VH3 protein (Fragment)	9606	9999			9999			9999
235	2	6.01	56.4814805984497	IPI:IPI00387113.1	Gene_Symbol=- Ig kappa chain V-III region B6	9606	1.58645939826965			1.35585737228394			1.27380239963531
236	2	5.76	32.989689707756	IPI:IPI00736860.2	Gene_Symbol=ELK2P1 ELK2, member of ETS oncogene family, pseudogene 1	9606	0.786493957042694			0.670075416564941			0.890787780284882
237	2	2.4	5.48086874186993	IPI:IPI00221224.6	Gene_Symbol=ANPEP Aminopeptidase N	9606	1.45941603183746	0.608147978782654	891.012268066406	1.54854452610016	0.164492130279541	4.3429069519043	1.85699689388275	0.429391503334045	538.253662109375
238	2	2.21	5.56257888674736	IPI:IPI00607861.2	Gene_Symbol=H6PD GDH/6PGL endoplasmic bifunctional protein precursor	9606	0.844825327396393			2.35045289993286			4.1245698928833
239	2	2.14	5.20607382059097	IPI:IPI00021817.1	Gene_Symbol=PROC Vitamin K-dependent protein C precursor	9606	0.661391794681549	0.793236792087555	5959358.5	0.654199242591858			0.600346505641937	0.357741087675095	59.2741928100586
240	2	2.03	6.04166649281979	IPI:IPI00073777.1	Gene_Symbol=PLXDC2 Isoform 2 of Plexin domain-containing protein 2 precursor	9606	1.98102128505707			0.691932678222656			2.61524033546448
240	0	2.03	5.48204146325588	IPI:IPI00044369.2	Gene_Symbol=PLXDC2 Isoform 1 of Plexin domain-containing protein 2 precursor	9606
241	2	2.02	11.2033203244209	IPI:IPI00019755.3	Gene_Symbol=GSTO1 Glutathione transferase omega-1	9606	1.71467816829681			1.22518372535706			0.206924110651016
242	2	2.01	3.67261283099651	IPI:IPI00470696.1	Gene_Symbol=UNC5D Isoform 1 of Netrin receptor UNC5D precursor	9606	1.22632658481598	0.342361509799957	4.69313383102417	1.16478157043457	0.486143559217453	6.39494514465332	1.48608815670013	0.219864204525948	6.11619281768799
243	2	2	20.2247187495232	IPI:IPI00019359.3	Gene_Symbol=KRT9 Keratin, type I cytoskeletal 9	9606	0			0.902118980884552			2.34878945350647
244	2	2	11.6666667163372	IPI:IPI00642425.1	Gene_Symbol=ICAM1 Cell surface glycoprotein	9606	1.72865843772888			1.12126088142395			1.30461299419403
244	0	2	10.5263158679008	IPI:IPI00008494.4	Gene_Symbol=ICAM1 Intercellular adhesion molecule 1 precursor	9606
245	2	2	5.55555559694767	IPI:IPI00296099.6	Gene_Symbol=THBS1 Thrombospondin-1 precursor	9606	9999			9999			9999
246	2	2	6.12668730318546	IPI:IPI00015805.2	Gene_Symbol=RASIP1 Ras-interacting protein 1	9606
247	2	2	6.40113800764084	IPI:IPI00296534.1	Gene_Symbol=FBLN1 Isoform D of Fibulin-1 precursor	9606	0.870116531848907			0.814953207969666			0.579466223716736
248	2	2	4.14012745022774	IPI:IPI00221348.1	Gene_Symbol=EGFR Isoform 4 of Epidermal growth factor receptor precursor	9606
248	0	2	3.68794314563274	IPI:IPI00221347.1	Gene_Symbol=EGFR Isoform 3 of Epidermal growth factor receptor precursor	9606
248	0	2	2.14876029640436	IPI:IPI00018274.1	Gene_Symbol=EGFR Isoform 1 of Epidermal growth factor receptor precursor	9606
249	2	2	15.7407402992249	IPI:IPI00827693.1	Gene_Symbol=- VLC8 protein (Fragment)	9606	1.55704534053802			1.25738835334778			1.23305463790894
249	0	2	14.2857149243355	IPI:IPI00478997.3	Gene_Symbol=IGLV4-69 V5-6 protein	9606
250	2	2	12.1359221637249	IPI:IPI00783862.2	Gene_Symbol=BLVRB Flavin reductase	9606	3.20251035690308			0			0.591093003749847
250	0	2	12.0772950351238	IPI:IPI00219910.2	Gene_Symbol=- 22 kDa protein	9606
251	2	2	5.08083142340183	IPI:IPI00641481.2	Gene_Symbol=CETP Isoform 2 of Cholesteryl ester transfer protein precursor	9606	0.728752076625824			0			0.527757883071899
251	0	2	4.46247458457947	IPI:IPI00006173.3	Gene_Symbol=CETP Isoform 1 of Cholesteryl ester transfer protein precursor	9606
252	2	2	27.522936463356	IPI:IPI00383808.1	Gene_Symbol=- Ig kappa chain V-IV region STH (Fragment)	9606	2.08119082450867			2.13007688522339			1.65866100788116
253	2	2	16.8674692511559	IPI:IPI00021855.1	Gene_Symbol=APOC1 Apolipoprotein C-I precursor	9606	0.501095652580261			0.757184863090515			0.500634253025055
254	2	2	8.20895507931709	IPI:IPI00827724.1	Gene_Symbol=- Rheumatoid factor Vh I region precursor (Fragment)	9606	1.02779614925385	0.949756860733032	5.25005912780762	1.26293075084686	0.296808332204819	2.05064725875854	0.806716322898865	0.606653392314911	4.60664415359497
255	2	2	7.69230797886848	IPI:IPI00816095.1	Gene_Symbol=IGLV7-43 V lambda precursor	9606	2.48541927337646			1.91892004013062			3.1191565990448
255	0	2	7.69230797886848	IPI:IPI00553092.2	Gene_Symbol=IGLV7-46 V3-3 protein	9606
255	0	2	7.69230797886848	IPI:IPI00022890.1	Gene_Symbol=IGLV7-43 Ig lambda chain V region 4A precursor	9606
256	2	2	5.60000017285347	IPI:IPI00448734.3	Gene_Symbol=IGHV7-81 IGHV7-81 protein	9606	2.12107157707214			1.67058062553406			1.47980046272278
257	2	2	3.87596897780895	IPI:IPI00305380.3	Gene_Symbol=IGFBP4 Insulin-like growth factor-binding protein 4 precursor	9606
258	2	2	2.87769790738821	IPI:IPI00299158.1	Gene_Symbol=PVR Isoform Alpha of Poliovirus receptor precursor	9606	1.52898097038269			0.965279221534729			1.01197004318237
258	0	2	3.06122452020645	IPI:IPI00219427.1	Gene_Symbol=PVR Isoform Delta of Poliovirus receptor precursor	9606
258	0	2	3.2967034727335	IPI:IPI00219426.1	Gene_Symbol=PVR Isoform Gamma of Poliovirus receptor precursor	9606
258	0	2	3.22580635547638	IPI:IPI00219425.3	Gene_Symbol=PVR Isoform Beta of Poliovirus receptor precursor	9606
259	1.92	2.02	5.80912865698338	IPI:IPI00332272.2	Gene_Symbol=PTPRS Isoform PTPS-MEB of Receptor-type tyrosine-protein phosphatase S precursor	9606	2.00635170936584			2.70280003547668			1.14780950546265
259	0	2.02	5.18324598670006	IPI:IPI00743517.1	Gene_Symbol=PTPRS protein tyrosine phosphatase, receptor type, sigma isoform 2 precursor	9606
259	0	1.84	5.5183082818985	IPI:IPI00332273.2	Gene_Symbol=PTPRS Isoform PTPS-MEC of Receptor-type tyrosine-protein phosphatase S precursor	9606
259	0	1.84	5.49281314015388	IPI:IPI00289831.4	Gene_Symbol=PTPRS Isoform PTPS of Receptor-type tyrosine-protein phosphatase S precursor	9606
259	0	1.84	4.82546202838421	IPI:IPI00332271.5	Gene_Symbol=PTPRS Isoform PTPS-MEA of Receptor-type tyrosine-protein phosphatase S precursor	9606
260	1.84	1.85	3.78769002854824	IPI:IPI00747193.1	Gene_Symbol=FRAS1 444 kDa protein	9606	0.977618277072906			1.68739533424377			0
260	0	1.85	3.79336178302765	IPI:IPI00455316.1	Gene_Symbol=FRAS1 Isoform 1 of Extracellular matrix protein FRAS1 precursor	9606
260	0	1.85	3.78863401710987	IPI:IPI00329327.3	Gene_Symbol=FRAS1 Isoform 2 of Extracellular matrix protein FRAS1 precursor	9606
261	1.8	1.81	4.60282117128372	IPI:IPI00785015.3	Gene_Symbol=FLJ25778 Isoform 1 of Uncharacterized protein KIAA2030	9606
261	0	1.81	5.46391755342484	IPI:IPI00854561.1	Gene_Symbol=FLJ25778 Isoform 2 of Uncharacterized protein KIAA2030	9606
262	1.78	1.78	3.83919589221478	IPI:IPI00218501.1	Gene_Symbol=RYR2 Isoform 2 of Ryanodine receptor 2	9606	0.704101920127869			0.693907916545868			0.753117263317108
262	0	1.78	3.84537950158119	IPI:IPI00023217.1	Gene_Symbol=RYR2 Isoform 1 of Ryanodine receptor 2	9606
263	1.75	1.75	3.64656373858452	IPI:IPI00241860.3	Gene_Symbol=MIPEP Mitochondrial intermediate peptidase, mitochondrial precursor	9606	0.632871806621552			0.630220055580139			0.543935716152191
264	1.74	1.98	8.84476527571678	IPI:IPI00218948.1	Gene_Symbol=CDY1;CDY1B Isoform 2 of Testis-specific chromodomain protein Y 1	9606	1.5427131652832			0.395072281360626			0.841427743434906
264	0	1.98	9.07407402992249	IPI:IPI00069208.1	Gene_Symbol=CDY1;CDY1B Isoform 1 of Testis-specific chromodomain protein Y 1	9606
264	0	1.96	7.94824436306953	IPI:IPI00181285.2	Gene_Symbol=CDY2B;CDY2A Testis-specific chromodomain protein Y 2	9606
265	1.72	8	42.7350431680679	IPI:IPI00854644.1	Gene_Symbol=- Uncharacterized protein ENSP00000374805	9606	1.00561952590942	0.978204667568207	7.99601364135742	1.04194009304047	0.83950012922287	7.58764934539795	0.901524484157562	0.0538736023008823	1.11821615695953
266	1.7	8.2	42.4892693758011	IPI:IPI00815938.1	Gene_Symbol=IGLV3-21 IGLV3-21 protein	9606	1.84036350250244	0.422484993934631	428.489379882813	1.96960520744324	0.127244397997856	5.72435283660889	0.809485971927643	0.711914598941803	250.57177734375
267	1.7	6.53	52.6315808296204	IPI:IPI00382476.1	Gene_Symbol=- Ig heavy chain V-III region WEA	9606
268	1.7	3.7	22.2222223877907	IPI:IPI00387098.1	Gene_Symbol=- Ig kappa chain V-I region OU	9606	2.36825323104858	0.161638736724854	17.1623477935791	2.04750823974609	0.0843508914113045	3.3654453754425	1.96461737155914	0.118907742202282	5.06084394454956
269	1.7	1.72	2.5000000372529	IPI:IPI00026969.4	Gene_Symbol=SEC23IP Isoform 1 of SEC23-interacting protein	9606	0.543099164962769			0.776230990886688			0.400836616754532
270	1.7	1.7	9.14512947201729	IPI:IPI00736469.1	Gene_Symbol=KLC3 Isoform 2 of Kinesin light chain 3	9606	9999			9999			9999
270	0	1.7	9.12698432803154	IPI:IPI00478456.1	Gene_Symbol=KLC3 Isoform 1 of Kinesin light chain 3	9606
270	0	1.7	8.88030901551247	IPI:IPI00465074.2	Gene_Symbol=KLC3 Isoform 3 of Kinesin light chain 3	9606
270	0	1.7	20.9183678030968	IPI:IPI00152092.3	Gene_Symbol=KLC3 KLC3 protein	9606
271	1.7	1.7	15.0289013981819	IPI:IPI00292532.6	Gene_Symbol=CAMP Cathelicidin antimicrobial peptide precursor	9606	0.334575027227402			0.846226751804352			1.00769054889679
272	1.7	1.7	8.46560820937157	IPI:IPI00006662.1	Gene_Symbol=APOD Apolipoprotein D precursor	9606	1.44946336746216	0.0785157755017281	1.79436230659485	1.73184204101563	0.0239237491041422	1.29998183250427	0.849903881549835	0.60618394613266	18.2295970916748
273	1.7	1.7	16.3793101906776	IPI:IPI00382495.1	Gene_Symbol=- Ig heavy chain V-III region ZAP	9606	2.61580395698547	0.121249966323376	10.5436916351318	1.624351978302	0.0979104042053223	2.60002398490906	1.84659826755524	0.307377994060516	59.4575538635254
274	1.7	1.7	3.46153862774372	IPI:IPI00218414.5	Gene_Symbol=CA2 Carbonic anhydrase 2	9606	4.58254098892212			0.666851818561554			1.21741962432861
275	1.61	1.61	10.6418922543526	IPI:IPI00784453.3	Gene_Symbol=RNF180 Isoform 1 of RING finger protein 180	9606	0.928803682327271	0.918078899383545	1411.5478515625	0.75335031747818	0.107615016400814	1.84814548492432	1.04238677024841	0.955853581428528	1986.62878417969
275	0	1.6	8.65384638309479	IPI:IPI00184160.5	Gene_Symbol=RNF180 Isoform 2 of RING finger protein 180	9606
276	1.61	1.61	14.2857149243355	IPI:IPI00514285.2	Gene_Symbol=PTGDS Prostaglandin D2 synthase 21kDa	9606	1.26550507545471	0.24109323322773	3.2888035774231	0.937135219573975	0.90366518497467	223.647918701172	1.1680326461792	0.469173640012741	5.99590015411377
276	0	1.61	13.6150240898132	IPI:IPI00513767.2	Gene_Symbol=PTGDS Prostaglandin D2 synthase 21kDa	9606
276	0	1.61	15.263158082962	IPI:IPI00013179.1	Gene_Symbol=PTGDS Prostaglandin-H2 D-isomerase precursor	9606
277	1.57	1.57	12.8227189183235	IPI:IPI00216780.3	Gene_Symbol=CILP2 Cartilage intermediate layer protein 2 precursor	9606	2.30423045158386						1.49771511554718
278	1.57	1.57	4.75319921970367	IPI:IPI00307216.1	Gene_Symbol=BCMO1 Beta,beta-carotene 15,15'-monooxygenase	9606
279	1.55	1.56	5.02958595752716	IPI:IPI00816511.1	Gene_Symbol=CNGA3 cyclic nucleotide gated channel alpha 3 isoform 2	9606	2.41574454307556			2.23431444168091			0
279	0	1.56	4.87106032669544	IPI:IPI00442261.1	Gene_Symbol=CNGA3 CDNA FLJ16265 fis, clone IMR322013396, highly similar to Homo sapiens cone photoreceptor cGMP-gated channel alpha subunit (CNGA3) mRNA	9606
279	0	1.56	4.89913560450077	IPI:IPI00000812.1	Gene_Symbol=CNGA3 Cyclic nucleotide-gated cation channel alpha 3	9606
280	1.55	1.55	8.15217420458794	IPI:IPI00844553.1	Gene_Symbol=- BRF1 protein	9606	2.51942324638367			1.28520083427429			2.0353467464447
280	0.01	1.53	7.84615352749825	IPI:IPI00607889.1	Gene_Symbol=BRF1 Isoform 5 of Transcription factor IIIB 90 kDa subunit	9606
280	0.01	1.53	10.782241076231	IPI:IPI00157643.1	Gene_Symbol=BRF1 Isoform 3 of Transcription factor IIIB 90 kDa subunit	9606
280	0.01	1.53	7.53323510289192	IPI:IPI00016859.2	Gene_Symbol=BRF1 Isoform 1 of Transcription factor IIIB 90 kDa subunit	9606
280	0	1.52	4.96894419193268	IPI:IPI00651667.3	Gene_Symbol=BRF1 BRF1 protein	9606
281	1.53	2.43	34.7826093435287	IPI:IPI00816409.1	Gene_Symbol=- V<gamma>1 protein (Fragment)	9606
282	1.52	1.52	3.89072857797146	IPI:IPI00783390.1	Gene_Symbol=CHL1 Isoform 1 of Neural cell adhesion molecule L1-like protein precursor	9606				9999
282	0	1.52	3.83986942470074	IPI:IPI00299059.5	Gene_Symbol=CHL1 Isoform 2 of Neural cell adhesion molecule L1-like protein precursor	9606
283	1.52	1.52	4.52961660921574	IPI:IPI00479471.2	Gene_Symbol=SPATA13 Spermatogenesis associated 13	9606	1.99824333190918	0.0474012084305286	1.97526776790619	1.57791352272034	0.040434293448925	1.53237199783325	3.22380924224854	0.000977127114310861	1.54641366004944
283	0	1.52	3.98772992193699	IPI:IPI00043546.5	Gene_Symbol=SPATA13 Spermatogenesis-associated protein 13	9606
284	1.52	1.52	7.43801668286324	IPI:IPI00165251.4	Gene_Symbol=CCDC103 Coiled-coil domain-containing protein 103	9606
285	1.52	1.52	2.52100843936205	IPI:IPI00073763.4	Gene_Symbol=SEMA4C Semaphorin-4C precursor	9606
286	1.52	1.52	2.99684535712004	IPI:IPI00068506.1	Gene_Symbol=ABCF2 ATP-binding cassette, sub-family F, member 2 isoform b	9606
286	0	1.52	3.04975919425488	IPI:IPI00005045.1	Gene_Symbol=ABCF2 ATP-binding cassette sub-family F member 2	9606
287	1.52	1.52	3.39734107255936	IPI:IPI00643090.1	Gene_Symbol=VCAM1 74 kDa protein	9606	1.74425685405731			1.74464571475983			1.66887199878693
287	0	1.52	3.55486869812012	IPI:IPI00082827.1	Gene_Symbol=VCAM1 vascular cell adhesion molecule 1 isoform b precursor	9606
287	0	1.52	3.11231389641762	IPI:IPI00018136.1	Gene_Symbol=VCAM1 Isoform 1 of Vascular cell adhesion protein 1 precursor	9606
288	1.51	6.16	23.5488131642342	IPI:IPI00029168.1	Gene_Symbol=LPA Apolipoprotein	9606	0.749119102954865	0.112325981259346	1.51097774505615	0.900560200214386	0.152318596839905	1.19077944755554	0.963613748550415	0.551963984966278	1.19312083721161
289	1.49	1.49	6.87103569507599	IPI:IPI00790024.1	Gene_Symbol=C20orf175 Isoform 1 of Uncharacterized protein C20orf175	9606	0.574007570743561			0.924797594547272			0.610539138317108
289	0	1.49	18.2481750845909	IPI:IPI00168750.3	Gene_Symbol=C20orf175 FLJ00360 protein (Fragment)	9606
290	1.48	1.95	4.10256423056126	IPI:IPI00377245.1	Gene_Symbol=MLL2 Isoform 3 of Myeloid/lymphoid or mixed-lineage leukemia protein 2	9606	0.89776599407196	0.768655776977539	3.97461771965027	0.80907279253006	0.565685987472534	3.80752182006836	0.682716608047485	0.1738620698452	2.20797657966614
290	0	1.95	4.23643328249455	IPI:IPI00377244.1	Gene_Symbol=MLL2 Isoform 2 of Myeloid/lymphoid or mixed-lineage leukemia protein 2	9606
290	0	1.95	4.10490296781063	IPI:IPI00297859.1	Gene_Symbol=MLL2 Isoform 1 of Myeloid/lymphoid or mixed-lineage leukemia protein 2	9606
290	0	1.95	3.79867032170296	IPI:IPI00872759.1	Gene_Symbol=MLL2 564 kDa protein	9606
291	1.45	1.7	8.48827809095383	IPI:IPI00657763.1	Gene_Symbol=PHLDB2 Isoform 3 of Pleckstrin homology-like domain family B member 2	9606	2.18655300140381			1.54769062995911			2.74355792999268
291	0	1.68	7.82122910022736	IPI:IPI00410259.2	Gene_Symbol=PHLDB2 Isoform 1 of Pleckstrin homology-like domain family B member 2	9606
291	0	1.68	8.09917375445366	IPI:IPI00168459.5	Gene_Symbol=PHLDB2 Isoform 2 of Pleckstrin homology-like domain family B member 2	9606
291	0	1.61	7.6510064303875	IPI:IPI00847736.1	Gene_Symbol=PHLDB2 Putative uncharacterized protein DKFZp686P22161	9606
291	0	1.57	10.1876683533192	IPI:IPI00445690.1	Gene_Symbol=PHLDB2 CDNA FLJ43567 fis, clone PUAEN2007785	9606
292	1.43	2.65	37.9629641771317	IPI:IPI00387097.1	Gene_Symbol=- Ig kappa chain V-I region Lay	9606				9999			9999
293	1.42	1.49	8.18042829632759	IPI:IPI00382523.1	Gene_Symbol=EVC2 Isoform 1 of Limbin	9606
293	0	1.49	8.71335491538048	IPI:IPI00168913.1	Gene_Symbol=EVC2 Isoform 2 of Limbin	9606
293	0	1.42	8.18619579076767	IPI:IPI00382525.1	Gene_Symbol=EVC2 Isoform 3 of Limbin	9606
294	1.41	1.88	3.1186094507575	IPI:IPI00008522.3	Gene_Symbol=SCN10A Sodium channel protein type 10 subunit alpha	9606	1.2663905620575			0.94022524356842			1.16813564300537
295	1.4	3.81	36.6972476243973	IPI:IPI00387119.1	Gene_Symbol=- Ig kappa chain V-III region POM	9606	1.00684952735901			0.930809676647186			0
296	1.4	1.67	5.78084550797939	IPI:IPI00743813.2	Gene_Symbol=ASPM Isoform 1 of Abnormal spindle-like microcephaly-associated protein	9606	1.09489560127258	0.807967901229858	40.5389823913574	0.85125344991684	0.323421031236649	3.12455868721008	0.763880729675293	0.809420108795166	65404.7421875
297	1.4	1.43	3.23699414730072	IPI:IPI00745227.4	Gene_Symbol=NRAP Isoform 1 of Nebulin-related-anchoring protein	9606
297	0	1.43	3.22209447622299	IPI:IPI00398162.4	Gene_Symbol=NRAP Isoform 2 of Nebulin-related-anchoring protein	9606
297	0	1.43	2.94985249638557	IPI:IPI00786896.1	Gene_Symbol=NRAP Isoform 4 of Nebulin-related-anchoring protein	9606
297	0	1.43	2.93599534779787	IPI:IPI00478974.2	Gene_Symbol=NRAP Isoform 3 of Nebulin-related-anchoring protein	9606
297	0	1.4	5.98591566085815	IPI:IPI00477880.1	Gene_Symbol=NRAP 97 kDa protein	9606
298	1.4	1.4	9.43396240472794	IPI:IPI00023728.1	Gene_Symbol=GGH Gamma-glutamyl hydrolase precursor	9606	1.23415303230286			1.93776488304138			0
299	1.35	1.43	4.21768724918365	IPI:IPI00333143.3	Gene_Symbol=DGKA Diacylglycerol kinase alpha	9606	1.01867139339447			1.04660296440125			0.781366765499115
300	1.34	1.34	1.82370822876692	IPI:IPI00550431.1	Gene_Symbol=ZCCHC11 zinc finger, CCHC domain containing 11 isoform a	9606	1.80159366130829			2.518967628479			1.61557793617249
300	0	1.34	1.82926822453737	IPI:IPI00384635.4	Gene_Symbol=ZCCHC11 zinc finger, CCHC domain containing 11 isoform c	9606
300	0	1.34	1.82481743395329	IPI:IPI00289861.4	Gene_Symbol=ZCCHC11 Isoform 1 of Zinc finger CCHC domain-containing protein 11	9606
301	1.31	1.31	12.650603055954	IPI:IPI00796949.1	Gene_Symbol=PNMT Phenylethanolamine N-methyltransferase	9606
302	1.3	1.85	13.2013201713562	IPI:IPI00221307.1	Gene_Symbol=CASP7 Isoform Alpha of Caspase-7 precursor	9606
302	0	1.85	11.9047619402409	IPI:IPI00216675.1	Gene_Symbol=CASP7 Isoform Alpha' of Caspase-7 precursor	9606
303	1.3	1.3	5.88235296308994	IPI:IPI00410040.3	Gene_Symbol=PPHLN1 Isoform 2 of Periphilin-1	9606
303	0	1.3	4.80349361896515	IPI:IPI00410039.1	Gene_Symbol=PPHLN1 Isoform 1 of Periphilin-1	9606
303	0	1.3	5.99455051124096	IPI:IPI00396937.1	Gene_Symbol=PPHLN1 Isoform 8 of Periphilin-1	9606
304	1.28	1.48	19.9154332280159	IPI:IPI00413160.4	Gene_Symbol=TRIOBP Isoform 2 of TRIO and F-actin-binding protein	9606	0.860995531082153	0.899495840072632	90.7465209960938	0.493970453739166	0.0570431426167488	2.13322162628174	0.717075228691101	0.433649897575378	4.36040544509888
305	1.28	1.28	5.81469647586346	IPI:IPI00299301.1	Gene_Symbol=DMN Isoform 1 of Desmuslin	9606
306	1.27	1.59	4.27256003022194	IPI:IPI00256861.4	Gene_Symbol=MACF1 Isoform 2 of Microtubule-actin cross-linking factor 1, isoforms 1/2/3/5	9606
307	1.26	1.26	7.54716992378235	IPI:IPI00419665.3	Gene_Symbol=- Protein UNQ464/PRO809 precursor	9606	1.32951927185059	0.803941190242767	87288.7109375	1.32864248752594	0.756845057010651	8012.021484375	1.16544687747955	0.875910401344299	19025.724609375
308	1.25	1.26	3.93313653767109	IPI:IPI00797574.3	Gene_Symbol=FAM44A Protein FAM44A	9606	0.775940775871277	0.741914868354797	17.9827919006348	0.795010805130005	0.715256571769714	10.48366355896	0.807521104812622	0.716595649719238	9.03532314300537
309	1.23	1.23	32.5301200151443	IPI:IPI00298099.2	Gene_Symbol=C14orf181 hypothetical protein LOC400223	9606
310	1.23	1.23	6.75324648618698	IPI:IPI00759755.1	Gene_Symbol=B4GALT1 Isoform Short of Beta-1,4-galactosyltransferase 1	9606	0.934042990207672			0.830540120601654			1.15795969963074
310	0	1.23	6.53266310691834	IPI:IPI00215767.1	Gene_Symbol=B4GALT1 Isoform Long of Beta-1,4-galactosyltransferase 1	9606
311	1.22	42.94	58.2278490066528	IPI:IPI00555812.4	Gene_Symbol=GC Vitamin D-binding protein precursor	9606	0.822389662265778	0.705207645893097	144.952987670898	0.979171514511108	0.931215465068817	11.770676612854	0.615994095802307	0.26282599568367	14.8287897109985
312	1.22	1.48	9.6000000834465	IPI:IPI00867542.1	Gene_Symbol=PAAF1 Isoform 2 of Proteasomal ATPase-associated factor 1	9606	1.63099896907806			1.64781773090363			1.50976264476776
312	0	1.48	9.18367356061935	IPI:IPI00743862.2	Gene_Symbol=PAAF1 Isoform 1 of Proteasomal ATPase-associated factor 1	9606
313	1.21	1.47	4.30107526481152	IPI:IPI00796771.1	Gene_Symbol=SLC26A6 CDNA FLJ31675 fis, clone NT2RI2005087, highly similar to Homo sapiens putative anion transporter 1 mRNA	9606	1.01648378372192	0.976473689079285	8.28007507324219	1.08286416530609	0.8302401304245	4.0802755355835	1.0026261806488	0.995806753635406	6.70447301864624
313	0	1.47	3.69393154978752	IPI:IPI00748085.1	Gene_Symbol=SLC26A6 solute carrier family 26, member 6 isoform 2	9606
313	0	1.47	3.78378368914127	IPI:IPI00218923.1	Gene_Symbol=SLC26A6 Isoform 2 of Solute carrier family 26 member 6	9606
313	0	1.47	3.68906445801258	IPI:IPI00107312.1	Gene_Symbol=SLC26A6 Isoform 1 of Solute carrier family 26 member 6	9606
314	1.19	4.68	42.5925940275192	IPI:IPI00387101.1	Gene_Symbol=- Ig kappa chain V-I region Scw	9606	1.05333042144775	0.831955194473267	11.5029907226563	1.50035953521729	0.0471410751342773	1.46581792831421	1.32095217704773	0.277607619762421	5.19690608978271
315	1.19	1.19	3.0748663470149	IPI:IPI00847759.2	Gene_Symbol=DENND4B DENN domain-containing protein 4B	9606	2.46364498138428			1.08166801929474	0.923855006694794	4022.71508789063	7.32920455932617
316	1.18	1.25	6.36942684650421	IPI:IPI00470398.2	Gene_Symbol=GPR124 Putative uncharacterized protein DKFZp666M0710	9606
317	1.16	11.12	38.5593205690384	IPI:IPI00719452.1	Gene_Symbol=IGL@ IGL@ protein	9606
318	1.15	1.3	2.87607684731483	IPI:IPI00642259.2	Gene_Symbol=DST Dystonin	9606	0.888599038124084	0.534957230091095	5.34020614624023	0.945723593235016	0.841342151165009	16.2155418395996	0.849697649478912	0.528189957141876	9.59636211395264
319	1.15	1.15	5.39018511772156	IPI:IPI00396130.5	Gene_Symbol=SNIP SNAP25-interacting protein	9606	0.879818975925446			0.924402594566345			0.947770357131958
320	1.15	1.15	5.55555559694767	IPI:IPI00103797.1	Gene_Symbol=FLJ13197 Putative uncharacterized protein	9606	0.734045505523682			0.731270134449005			0.595042765140533
321	1.14	1.18	3.46576496958733	IPI:IPI00550232.2	Gene_Symbol=XIRP2 cardiomyopathy associated 3 isoform 1	9606	0.890576481819153	0.819496989250183	4.39931201934814	1.20532321929932	0.436688363552094	1.94229376316071	1.01352775096893	0.973034918308258	4.55241727828979
322	1.14	1.14	2.66429837793112	IPI:IPI00410062.4	Gene_Symbol=LZTS1 Isoform 3 of Leucine zipper putative tumor suppressor 1	9606	9999
323	1.13	1.13	2.29960586875677	IPI:IPI00293921.3	Gene_Symbol=TOPBP1 DNA topoisomerase 2-binding protein 1	9606	1.41657364368439	0.139449492096901	1.87231481075287	1.09243166446686	0.849932730197906	5.88363885879517	1.61649394035339	0.539613842964172	1005.36779785156
324	1.1	6.12	52.9914557933807	IPI:IPI00854667.1	Gene_Symbol=- Uncharacterized protein ENSP00000375015	9606	1.58388090133667	0.286535024642944	16.8311157226563	1.51612842082977	0.444777190685272	84.9142608642578	1.41408598423004	0.304686963558197	9.81708908081055
325	1.1	1.24	1.72966048121452	IPI:IPI00552692.3	Gene_Symbol=PREX1 Isoform 3 of Phosphatidylinositol 3,4,5-trisphosphate-dependent Rac exchanger 1 protein	9606	0.788703083992004			1.17940866947174			1.10931026935577
325	0	1.24	1.62748638540506	IPI:IPI00295252.2	Gene_Symbol=PREX1 Isoform 1 of Phosphatidylinositol 3,4,5-trisphosphate-dependent Rac exchanger 1 protein	9606
326	1.1	1.11	6.36363625526428	IPI:IPI00398768.1	Gene_Symbol=ARG1 Isoform 2 of Arginase-1	9606	0.612180590629578			0.57488477230072			0.548201978206635
326	0	1.11	6.52173906564713	IPI:IPI00291560.4	Gene_Symbol=ARG1 Isoform 1 of Arginase-1	9606
326	0	1.11	8.89830514788628	IPI:IPI00038356.4	Gene_Symbol=ARG1 Isoform 3 of Arginase-1	9606
327	1.1	1.1	12.9575401544571	IPI:IPI00304962.3	Gene_Symbol=COL1A2 Collagen alpha-2(I) chain precursor	9606
328	1.09	1.1	4.02850098907948	IPI:IPI00830074.3	Gene_Symbol=SPEG similar to aortic preferentially expressed gene 1	9606	1.13138973712921	0.87618625164032	20.2939453125	0.874989092350006	0.880838632583618	29.5365600585938	1.35188281536102	0.772668242454529	50.8914108276367
329	1.08	4.83	34.1880351305008	IPI:IPI00830035.1	Gene_Symbol=- Similar to Anti-streptococcal/anti-myosin immunoglobulin kappa light chain variable region	9606	9999			9999			9999
330	1.08	1.49	9.376510232687	IPI:IPI00719285.1	Gene_Symbol=CIT Citron	9606
331	1.08	1.08	8.07692334055901	IPI:IPI00787791.1	Gene_Symbol=NOC4L similar to nucleolar complex associated 4 homolog	9606	1.19374763965607	0.696163833141327	5.41758680343628	0.815671503543854	0.557650029659271	3.51440525054932	0.821430861949921	0.822072446346283	27.3893241882324
331	0	1.08	8.13953503966331	IPI:IPI00031661.1	Gene_Symbol=NOC4L Nucleolar complex protein 4 homolog	9606
332	1.08	1.08	4.83091771602631	IPI:IPI00016249.3	Gene_Symbol=FXR1 Isoform 1 of Fragile X mental retardation syndrome-related protein 1	9606	1.5160311460495			1.74298620223999			1.08665943145752
333	1.07	1.37	3.31529080867767	IPI:IPI00642366.2	Gene_Symbol=CAMSAP1L1 calmodulin regulated spectrin-associated protein 1-like 1	9606
333	0	1.37	3.35157327353954	IPI:IPI00640562.2	Gene_Symbol=CAMSAP1L1 CAMSAP1L1 protein	9606
333	0	1.37	3.29079926013947	IPI:IPI00409607.2	Gene_Symbol=CAMSAP1L1 CAMSAP1L1 protein	9606
334	1.05	18.9	19.1588789224625	IPI:IPI00411462.7	Gene_Symbol=FN1 Isoform 2 of Fibronectin precursor	9606	1.43835771083832			1.61553514003754			2.25017094612122
335	1.05	8.1	52.9411792755127	IPI:IPI00829590.1	Gene_Symbol=- Uncharacterized protein ENSP00000375044	9606
336	1.05	2.43	9.73871722817421	IPI:IPI00101969.8	Gene_Symbol=ARHGAP23 similar to Rho GTPase activating protein 21 isoform 1	9606	1.74618375301361	0.132352843880653	2.64295029640198	1.4710408449173	0.0905805677175522	1.71095085144043	2.35403871536255	0.0462858900427818	2.27359104156494
337	1.05	1.82	16.1662817001343	IPI:IPI00021435.3	Gene_Symbol=PSMC2 26S protease regulatory subunit 7	9606	1.04742896556854			0.488838106393814			0.418528348207474
338	1.05	1.05	5.26315793395042	IPI:IPI00027462.1	Gene_Symbol=S100A9 Protein S100-A9	9606	1.36755061149597			1.37513303756714			1.60959041118622
339	1.04	1.05	8.82708579301834	IPI:IPI00784201.1	Gene_Symbol=CEP290 Isoform 1 of Centrosomal protein Cep290	9606	0.829885601997375	0.641466557979584	2.79913306236267	0.832745909690857	0.423799574375153	1.76992201805115	0.923354625701904	0.908827066421509	7.68157482147217
340	1.03	1.27	1.5234375372529	IPI:IPI00647188.3	Gene_Symbol=HYDIN2;HYDIN Isoform 1 of Hydrocephalus-inducing protein homolog	9606
340	0	1.27	1.53785487636924	IPI:IPI00640533.2	Gene_Symbol=HYDIN2;HYDIN Uncharacterized protein HYDIN2	9606
341	1.03	1.06	5.79029731452465	IPI:IPI00748955.2	Gene_Symbol=GP1BA platelet glycoprotein Ib alpha polypeptide precursor	9606	0.999663889408112	0.998857855796814	10.9150190353394	1.01185762882233	0.938483238220215	4.68879508972168	0.783609747886658	0.241824820637703	3.44520115852356
342	1.01	1.02	1.52202071622014	IPI:IPI00853158.2	Gene_Symbol=PRUNE2 prune homolog 2 isoform 1	9606	0.702614545822144			0.965775430202484			0.978750288486481
343	1.01	1.01	3.45086269080639	IPI:IPI00554474.3	Gene_Symbol=LOC284297 Hypothetical LOC284297	9606	0.967142760753632			1.40593802928925			1.36088478565216
344	1	7.57	62.0000004768372	IPI:IPI00387116.1	Gene_Symbol=- Ig kappa chain V-III region NG9 precursor (Fragment)	9606
345	1	1	5.8177825063467	IPI:IPI00414604.4	Gene_Symbol=E2F7 Isoform 1 of Transcription factor E2F7	9606	9999			9999
346	0.98	1.06	6.21428564190865	IPI:IPI00307114.2	Gene_Symbol=SCAPER S phase cyclin A-associated protein in the ER	9606	2.28167819976807			1.54470729827881			2.07304692268372
347	0.98	0.98	1.52603229507804	IPI:IPI00220339.3	Gene_Symbol=NOS2A Isoform 2 of Nitric oxide synthase, inducible	9606	0.724686563014984			1.00950920581818			1.07764530181885
347	0	0.98	1.47441457957029	IPI:IPI00017304.1	Gene_Symbol=NOS2A Isoform 1 of Nitric oxide synthase, inducible	9606
348	0.96	1.33	2.58449297398329	IPI:IPI00180384.3	Gene_Symbol=DNAH7 dynein, axonemal, heavy chain 7	9606	0.581394016742706	0.104378029704094	3.12685084342957	0.838646531105042	0.339931786060333	3.75068759918213	0.733817934989929	0.555203199386597	107.902618408203
349	0.96	0.96	18.8679248094559	IPI:IPI00384148.1	Gene_Symbol=- Full-length cDNA clone CS0DI033YL14 of Placenta of Homo sapiens	9606
350	0.96	0.96	7.71028026938438	IPI:IPI00399005.7	Gene_Symbol=IGHE Ig epsilon chain C region	9606
351	0.94	0.94	11.8644073605537	IPI:IPI00790650.1	Gene_Symbol=DLG4 85 kDa protein	9606	2.30640339851379	0.218182787299156	7.59780788421631	2.00138926506042	0.225841239094734	5.61911058425903	2.32903218269348	0.209052070975304	7.31598806381226
351	0	0.94	11.8644073605537	IPI:IPI00019213.1	Gene_Symbol=DLG4 Isoform 2 of Disks large homolog 4	9606
352	0.94	0.94	6.26102313399315	IPI:IPI00307162.2	Gene_Symbol=VCL Isoform 2 of Vinculin	9606	0.514471650123596			0.383482247591019			1.47951936721802
352	0	0.94	6.66041299700737	IPI:IPI00291175.7	Gene_Symbol=VCL Isoform 1 of Vinculin	9606
353	0.93	1.33	15.7556265592575	IPI:IPI00455137.1	Gene_Symbol=OTUD7A Isoform 2 of OTU domain-containing protein 7A	9606	1.53620386123657	0.226599246263504	7.59879684448242	1.65479612350464	0.165417090058327	5.48132181167603	1.1992381811142	0.821384489536285	3013.69506835938
353	0	1.33	15.8747300505638	IPI:IPI00152625.1	Gene_Symbol=OTUD7A Isoform 1 of OTU domain-containing protein 7A	9606
354	0.93	1.1	14.1700401902199	IPI:IPI00815665.1	Gene_Symbol=PRSS1 PRSS1 protein	9606	1.98572397232056			1.75701308250427			1.66214990615845
354	0	1.1	13.4099617600441	IPI:IPI00011695.8	Gene_Symbol=PRSS2 Protease serine 2 isoform B	9606
355	0.92	1.05	2.38532107323408	IPI:IPI00553185.2	Gene_Symbol=CCT3 T-complex protein 1 subunit gamma	9606	1.83572483062744	0.710553705692291	7198606	1.99117815494537	0.664178907871246	3339177.25	1.72940063476563	0.740978598594666	10342258
355	0	1.05	2.56410259753466	IPI:IPI00552715.1	Gene_Symbol=CCT3 chaperonin containing TCP1, subunit 3 isoform c	9606
355	0	1.05	2.38970592617989	IPI:IPI00290770.3	Gene_Symbol=CCT3 chaperonin containing TCP1, subunit 3 isoform b	9606
356	0.92	0.97	4.63215261697769	IPI:IPI00219905.1	Gene_Symbol=TRDMT1 Isoform B of tRNA	9606	1.63608932495117			1.86318409442902			1.17674291133881
356	0	0.97	4.34782616794109	IPI:IPI00034003.1	Gene_Symbol=TRDMT1 Isoform A of tRNA	9606
357	0.92	0.92	4.43786978721619	IPI:IPI00856022.1	Gene_Symbol=SNED1 Isoform 3 of Sushi, nidogen and EGF-like domain-containing protein 1 precursor	9606	0.530759751796722	0.334727227687836	106.736763000488	0.699710607528687	0.567239761352539	274.035949707031	0.388463377952576	0.144539028406143	16.0480213165283
357	0	0.92	4.2462844401598	IPI:IPI00827714.1	Gene_Symbol=SNED1 Isoform 1 of Sushi, nidogen and EGF-like domain-containing protein 1 precursor	9606
357	0	0.92	4.30725067853928	IPI:IPI00741710.3	Gene_Symbol=SNED1 Isoform 2 of Sushi, nidogen and EGF-like domain-containing protein 1 precursor	9606
358	0.92	0.92	10.064934939146	IPI:IPI00874256.1	Gene_Symbol=APOF Apolipoprotein F precursor	9606	1.79066407680511			1.52157175540924			2.21844434738159
358	0	0.92	9.50920209288597	IPI:IPI00299435.3	Gene_Symbol=APOF apolipoprotein F precursor	9606
359	0.92	0.92	6.20155036449432	IPI:IPI00382539.1	Gene_Symbol=- Ig heavy chain V-II region WAH	9606	2.63323140144348			2.47069668769836			1.96967399120331
360	0.92	0.92	2.74914093315601	IPI:IPI00179034.4	Gene_Symbol=SLC25A30 Kidney mitochondrial carrier protein 1	9606
361	0.9	0.92	4.40251566469669	IPI:IPI00871561.1	Gene_Symbol=MYLK3 MLCK protein	9606	0.628819763660431						0
361	0	0.92	4.2735043913126	IPI:IPI00304648.4	Gene_Symbol=MYLK3 MLCK protein	9606
362	0.89	0.94	19.8198199272156	IPI:IPI00004416.1	Gene_Symbol=CHMP2A Charged multivesicular body protein 2a	9606	1.62144875526428	0.000116499410069082	1.00112438201904	1.61174297332764	0.221487626433372	9.02029418945313	2.06189107894897	0.145593583583832	8.50090789794922
363	0.89	0.89	5.49927651882172	IPI:IPI00827872.1	Gene_Symbol=EPB42 Isoform Short of Erythrocyte membrane protein band 4.2	9606	0.979031622409821	0.507473587989807	1.31739234924316	0.912673592567444	0.571220099925995	4.28412342071533	0.887272894382477	0.291401237249374	2.11410474777222
363	0	0.89	6.13893382251263	IPI:IPI00619961.1	Gene_Symbol=EPB42 EPB42 protein	9606
363	0	0.89	5.49927651882172	IPI:IPI00028614.2	Gene_Symbol=EPB42 erythrocyte membrane protein band 4.2 isoform 2	9606
363	0	0.89	5.27045764029026	IPI:IPI00028120.4	Gene_Symbol=EPB42 Isoform Long of Erythrocyte membrane protein band 4.2	9606
364	0.89	0.89	10.3030301630497	IPI:IPI00787349.1	Gene_Symbol=LOC149478 similar to gprs CG18471-PA	9606	0.629891514778137			0.985584676265717			0.472850471735001
365	0.89	0.89	4.71698120236397	IPI:IPI00785140.2	Gene_Symbol=- Uncharacterized protein ENSP00000330714 (Fragment)	9606	1.27376055717468	0.13893361389637	1.97749447822571	2.17187190055847	0.0198449604213238	1.35973823070526	0	0
366	0.89	0.89	5.9405941516161	IPI:IPI00868938.1	Gene_Symbol=- Beta-2-microglobulin	9606	1.90869688987732			1.4743013381958			2.18025994300842
366	0	0.89	5.0420168787241	IPI:IPI00796379.1	Gene_Symbol=B2M B2M protein	9606
366	0	0.89	4.83870953321457	IPI:IPI00004656.2	Gene_Symbol=B2M Beta-2-microglobulin	9606
367	0.88	0.89	3.4013606607914	IPI:IPI00152462.1	Gene_Symbol=DNAH3 Ciliary dynein heavy chain 3	9606	0.667043805122375			1.08022582530975			0.451375275850296
368	0.87	1.26	7.18358010053635	IPI:IPI00793829.1	Gene_Symbol=GRM3 99 kDa protein	9606	0.685307443141937			1.25678431987762			1.78663265705109
368	0	1.26	7.16723576188087	IPI:IPI00000837.4	Gene_Symbol=GRM3 Metabotropic glutamate receptor 3 precursor	9606
369	0.86	0.9	7.12025314569473	IPI:IPI00306305.8	Gene_Symbol=OBSL1 Obscurin-like 1 isoform A	9606	0.647988677024841	0.130199015140533	2.11462092399597	0.736467778682709	0.516308546066284	5.38783931732178	0.923214077949524	0.748939275741577	2.55294823646545
370	0.85	1.3	5.22388070821762	IPI:IPI00382721.1	Gene_Symbol=MED22 Surf5c (Fragment)	9606
371	0.85	0.85	2.77777779847384	IPI:IPI00166972.5	Gene_Symbol=ZNF608 Isoform 1 of Zinc finger protein 608	9606
372	0.85	0.85	6.20525069534779	IPI:IPI00015141.4	Gene_Symbol=CKMT2 Creatine kinase, sarcomeric mitochondrial precursor	9606	1.49134612083435			1.36661779880524			1.91561579704285
373	0.85	0.85	4.95049506425858	IPI:IPI00008634.4	Gene_Symbol=SLC26A10 Similar to Solute carrier family 26, member 10	9606
374	0.85	0.85	3.93013097345829	IPI:IPI00074829.4	Gene_Symbol=UNKL Isoform 3 of RING finger protein unkempt-like	9606
375	0.84	1.21	4.67032976448536	IPI:IPI00160131.2	Gene_Symbol=MYO9A myosin IXA	9606
376	0.84	0.98	4.73834164440632	IPI:IPI00303335.1	Gene_Symbol=NEB Nebulin	9606
377	0.83	9.65	69.0909087657928	IPI:IPI00827637.1	Gene_Symbol=- K light chain variable region (Fragment)	9606
378	0.83	1	8.26210826635361	IPI:IPI00028083.1	Gene_Symbol=EIF2B2 Translation initiation factor eIF-2B subunit beta	9606
379	0.82	28.9	47.2477078437805	IPI:IPI00877029.1	Gene_Symbol=FGA FGA protein	9606
380	0.82	1.1	5.08849546313286	IPI:IPI00872657.1	Gene_Symbol=C1orf34 Uncharacterized protein C1orf34 (Fragment)	9606
380	0	1.1	5.47619052231312	IPI:IPI00023920.2	Gene_Symbol=C1orf34 Isoform 3 of TPR repeat-containing protein C1orf34	9606
381	0.82	0.84	4.34782616794109	IPI:IPI00007306.1	Gene_Symbol=CFDP1 Isoform 1 of Craniofacial development protein 1	9606
382	0.82	0.82	22.3602488636971	IPI:IPI00332192.4	Gene_Symbol=IL25 Isoform 2 of Interleukin-25 precursor	9606	1.20607554912567	0.587661147117615	23.2594623565674	1.28172791004181	0.225960031151772	3.21840000152588	1.26179504394531	0.0442774370312691	1.22854006290436
382	0	0.82	20.3389823436737	IPI:IPI00009731.1	Gene_Symbol=IL25 Isoform 1 of Interleukin-25 precursor	9606
383	0.8	0.91	6.32054209709167	IPI:IPI00788135.1	Gene_Symbol=LOC730031 similar to Afadin	9606
384	0.8	0.81	4.62351404130459	IPI:IPI00028030.3	Gene_Symbol=COMP Cartilage oligomeric matrix protein precursor	9606	0.800199091434479			0.995423197746277			0.712861955165863
385	0.8	0.8	7.48129710555077	IPI:IPI00784293.1	Gene_Symbol=GOLM1 Isoform 1 of Golgi membrane protein 1	9606	1.98602247238159			3.14895033836365			1.92281353473663
385	0	0.8	7.67263397574425	IPI:IPI00759659.1	Gene_Symbol=GOLM1 Isoform 2 of Golgi membrane protein 1	9606
385	0	0.8	7.31707289814949	IPI:IPI00171411.4	Gene_Symbol=GOLM1 Golgi phosphoprotein 2	9606
386	0.79	0.85	5.42317181825638	IPI:IPI00219420.3	Gene_Symbol=SMC3 Structural maintenance of chromosomes protein 3	9606	0.935912728309631	0.926460444927216	1412.04382324219	1.16795206069946	0.189462199807167	1.83131980895996	1.1459995508194	0.764594733715057	87.1210250854492
387	0.79	0.79	6.57142847776413	IPI:IPI00645833.1	Gene_Symbol=LOC126147 LOC126147 protein	9606
387	0	0.79	4.70347665250301	IPI:IPI00102812.5	Gene_Symbol=LOC126147 Putative uncharacterized protein LOC126147	9606
388	0.78	1.06	5.88235296308994	IPI:IPI00419531.2	Gene_Symbol=CPSF2 Cleavage and polyadenylation specificity factor subunit 2	9606	1.4233193397522	0.411032497882843	3.25112891197205	1.29946279525757	0.504364132881165	3.00988602638245	1.23992252349854	0.542436182498932	2.71481823921204
389	0.77	2.13	11.8633143603802	IPI:IPI00185038.3	Gene_Symbol=DUOX1 Isoform 1 of Dual oxidase 1 precursor	9606	0.782473862171173	0.318629413843155	1.81906962394714	0.831349790096283	0.454143762588501	1.85734975337982	0.974704205989838	0.9387127161026	2.38493633270264
390	0.77	1.13	7.23656341433525	IPI:IPI00742682.2	Gene_Symbol=TPR nuclear pore complex-associated protein TPR	9606	2.29649472236633	0.333570450544357	447.701049804688	1.82337152957916	0.422825425863266	393.344909667969	1.76904571056366	0.460278391838074	599.215087890625
391	0.77	0.88	3.83184514939785	IPI:IPI00883768.1	Gene_Symbol=KIAA0467 295 kDa protein	9606	0.813338458538055			0.735926687717438			0.656581401824951
392	0.77	0.79	11.9402982294559	IPI:IPI00871997.1	Gene_Symbol=DBH Dopamine beta-hydroxylase precursor	9606	1.75988030433655	0.0359649583697319	1.50105786323547	1.33724927902222	0.184815943241119	3.01362538337708	1.58799207210541
392	0	0.79	11.6693682968616	IPI:IPI00171678.4	Gene_Symbol=DBH Dopamine beta-hydroxylase	9606
393	0.77	0.77	3.32717187702656	IPI:IPI00550523.5	Gene_Symbol=ATL3 Isoform 1 of Atlastin-3	9606
394	0.76	1.64	4.85829971730709	IPI:IPI00171491.3	Gene_Symbol=KCNH5 Isoform 1 of Potassium voltage-gated channel subfamily H member 5	9606	0.676682591438293			0.502178966999054			0.625472605228424
395	0.76	0.76	15.3419598937035	IPI:IPI00743080.2	Gene_Symbol=ZFP41 Zinc finger protein 41 homolog	9606	1.64116585254669			1.17814517021179			4.09561395645142
396	0.76	0.76	4.84293177723885	IPI:IPI00790345.1	Gene_Symbol=ITGA2B 82 kDa protein	9606	1.5965576171875			1.54986834526062			2.14681100845337
396	0	0.76	6.71506375074387	IPI:IPI00556609.1	Gene_Symbol=ITGA2B Integrin alpha-IIb variant (Fragment)	9606
396	0	0.76	3.56111638247967	IPI:IPI00295976.5	Gene_Symbol=ITGA2B Isoform 1 of Integrin alpha-IIb precursor	9606
396	0	0.76	3.56111638247967	IPI:IPI00218629.2	Gene_Symbol=ITGA2B integrin alpha 2b preproprotein	9606
396	0	0.76	3.6815918982029	IPI:IPI00218628.3	Gene_Symbol=ITGA2B Isoform 2 of Integrin alpha-IIb precursor	9606
397	0.75	1.13	3.55579853057861	IPI:IPI00815893.1	Gene_Symbol=CHD2 Isoform 1 of Chromodomain-helicase-DNA-binding protein 2	9606
398	0.75	0.75	6.64505660533905	IPI:IPI00302544.2	Gene_Symbol=L3MBTL2 Isoform 3 of Lethal	9606	9999
398	0	0.75	6.67752474546433	IPI:IPI00219058.1	Gene_Symbol=L3MBTL2 Isoform 2 of Lethal	9606
398	0	0.75	5.81560283899307	IPI:IPI00100041.3	Gene_Symbol=L3MBTL2 Isoform 1 of Lethal	9606
399	0.75	0.75	9.77011471986771	IPI:IPI00807427.2	Gene_Symbol=- V_segment translation product	9606
400	0.74	1.66	7.18901455402374	IPI:IPI00761051.1	Gene_Symbol=C10orf137 Isoform 1 of Erythroid differentiation-related factor 1	9606	1.65580344200134			0.865231275558472			4.42298984527588
401	0.74	0.74	7.9601988196373	IPI:IPI00871910.1	Gene_Symbol=KLF12 44 kDa protein	9606	0.502146184444427			0.5472531914711			0.850616455078125
401	0	0.74	7.9601988196373	IPI:IPI00027024.4	Gene_Symbol=KLF12 Isoform 1 of Krueppel-like factor 12	9606
402	0.72	1.17	6.77966102957726	IPI:IPI00641071.3	Gene_Symbol=TAOK2 Isoform 3 of Serine/threonine-protein kinase TAO2	9606
403	0.71	1.19	2.97778863459826	IPI:IPI00376215.2	Gene_Symbol=PRKDC Isoform 2 of DNA-dependent protein kinase catalytic subunit	9606	0.680176198482513			0.804759800434113			0.787614226341248	0.659234762191772	166.559997558594
403	0	1.19	2.95542627573013	IPI:IPI00296337.2	Gene_Symbol=PRKDC Isoform 1 of DNA-dependent protein kinase catalytic subunit	9606
404	0.7	0.7	26.0273963212967	IPI:IPI00452728.1	Gene_Symbol=HES6 Isoform 2 of Transcription cofactor HES-6	9606	1.38767004013062	0.414722859859467	23.9051742553711	1.28025996685028	0.646979212760925	158.942413330078	1.67020857334137	0.334362775087357	43.6830863952637
