# Supplementary material for: PGCA: An algorithm to link protein groups created from MS/MS data
Source: PLoS One. 2017 May 31;12(5):e0177569. doi: 10.1371/journal.pone.0177569 (PMC5451011; doi:10.1371/journal.pone.0177569)
Supplement: S3 File — 65 iTRAQ experiments used to process samples from the BiT Heart Cohort. (ZIP) [file pone.0177569.s006.zip › S5DataBiT/BET4860_v339_ProteinSummary.txt]

N	Unused	Total	%Cov	Accession	Name	Species	115:114	PVal 115:114	EF 115:114	116:114	PVal 116:114	EF 116:114	117:114	PVal 117:114	EF 117:114	Biological Processes	Molecular Function	PANTHER ID
1	315.82	315.82	45.7593679428101	IPI:IPI00022229.1	Gene_Symbol=APOB Apolipoprotein B-100 precursor	9606	1.02296948432922	0.537103891372681	1.07468283176422	0.905236721038818	0.0107448250055313	1.07892334461212	0.98551869392395	0.720469951629639	1.083092212677
2	191.04	191.05	62.3279809951782	IPI:IPI00643525.1	Gene_Symbol=C4A Complement component 4A	9606
3	183.09	183.2	64.2469465732574	IPI:IPI00478003.1	Gene_Symbol=A2M Alpha-2-macroglobulin precursor	9606	0.672541081905365	2.22927945092537E-13	1.1065217256546	0.784230947494507	3.97809174046415E-07	1.09622132778168	0.815164268016815	0.00191546627320349	1.13648772239685
4	143.97	143.97	60.7390284538269	IPI:IPI00021885.1	Gene_Symbol=FGA Isoform 1 of Fibrinogen alpha chain precursor	9606	1.65832889080048	1.88969039352698E-20	1.10608494281769	1.76568245887756	5.75888382149201E-29	1.095698595047	0.97306627035141	0.6588054895401	1.12872850894928
4	0	143.91	73.4472036361694	IPI:IPI00029717.1	Gene_Symbol=FGA Isoform 2 of Fibrinogen alpha chain precursor	9606
5	127.31	127.31	59.6244156360626	IPI:IPI00017601.1	Gene_Symbol=CP Ceruloplasmin precursor	9606	1.03124737739563	0.609932065010071	1.12533140182495	1.32564437389374	3.68319319932198E-07	1.11181282997131	1.02956080436707	0.720135867595673	1.17258763313293
6	125.2	125.43	41.9742494821548	IPI:IPI00414283.5	Gene_Symbol=FN1 fibronectin 1 isoform 4 preproprotein	9606	0.878237187862396	0.0181698407977819	1.11246335506439	0.57401430606842	2.92685174057075E-13	1.14515423774719	1.22350084781647	0.0101342033594847	1.16399109363556
6	0	123.43	42.5607055425644	IPI:IPI00855777.1	Gene_Symbol=FN1 Isoform 14 of Fibronectin precursor	9606
6	0	123.43	39.4465088844299	IPI:IPI00845263.1	Gene_Symbol=FN1 fibronectin 1 isoform 2 preproprotein	9606
6	0	123.43	41.9860631227493	IPI:IPI00339228.1	Gene_Symbol=FN1 Isoform 8 of Fibronectin precursor	9606
6	0	123.43	40.9341812133789	IPI:IPI00339223.1	Gene_Symbol=FN1 Isoform 3 of Fibronectin precursor	9606
6	0	123.43	40.4023468494415	IPI:IPI00022418.1	Gene_Symbol=FN1 Isoform 1 of Fibronectin precursor	9606
7	115.75	115.77	40.4534608125687	IPI:IPI00032291.2	Gene_Symbol=C5 Complement C5 precursor	9606	1.29420483112335	2.20194142457331E-05	1.12118828296661	1.35812258720398	9.01133773822949E-07	1.12270319461823	1.1581484079361	0.0284953769296408	1.13857710361481
8	108.03	108.03	75.967413187027	IPI:IPI00298497.3	Gene_Symbol=FGB Fibrinogen beta chain precursor	9606	1.68716073036194	9.25283275840222E-24	1.09721291065216	1.82062435150146	2.1953397880291E-23	1.11325681209564	0.973851025104523	0.62878954410553	1.11327111721039
9	104.89	104.98	54.1835904121399	IPI:IPI00029739.5	Gene_Symbol=CFH Isoform 1 of Complement factor H precursor	9606	0.865799427032471	0.0253175459802151	1.13277065753937	1.03370821475983	0.671184539794922	1.16494727134705	0.989103436470032	0.8984135389328	1.18272948265076
10	92.98	93	69.9134171009064	IPI:IPI00022488.1	Gene_Symbol=HPX Hemopexin precursor	9606	0.768273293972015	5.42770339961862E-06	1.11768913269043	1.21342515945435	0.000472416228149086	1.11302876472473	1.45902633666992	2.15836917050183E-06	1.16504669189453
11	91.24	91.29	54.7311842441559	IPI:IPI00294193.4	Gene_Symbol=ITIH4 Isoform 1 of Inter-alpha-trypsin inhibitor heavy chain H4 precursor	9606	1.76048731803894	4.05753644372453E-06	1.24258625507355	1.30192935466766	0.0929838418960571	1.36289763450623	1.15812397003174	0.473299115896225	1.50503754615784
12	82.43	82.44	56.7901253700256	IPI:IPI00019580.1	Gene_Symbol=PLG Plasminogen precursor	9606	0.744747221469879	0.000535724859219044	1.17532587051392	0.820594012737274	0.0173817407339811	1.1738373041153	0.795220911502838	0.00245993491262197	1.15555536746979
13	78.82	79.72	83.5141003131866	IPI:IPI00877703.1	Gene_Symbol=FGG 52 kDa protein	9606	1.63970851898193	8.28156709875572E-11	1.14798843860626	1.76776468753815	2.0485838025941E-10	1.17700779438019	1.00846707820892	0.932446002960205	1.21483039855957
13	0	79.72	82.4719071388245	IPI:IPI00877792.1	Gene_Symbol=FGG 50 kDa protein	9606
13	0	79.69	83.0022096633911	IPI:IPI00021891.5	Gene_Symbol=FGG Isoform Gamma-B of Fibrinogen gamma chain precursor	9606
13	0	79.69	81.9221973419189	IPI:IPI00219713.1	Gene_Symbol=FGG Isoform Gamma-A of Fibrinogen gamma chain precursor	9606
14	78.72	78.79	66.0421550273895	IPI:IPI00797833.3	Gene_Symbol=KNG1 Kininogen 1	9606	0.903784215450287	0.45727750658989	1.34263515472412	0.739527821540833	0.0862586572766304	1.42536890506744	0.998471021652222	0.994287610054016	1.59880208969116
14	0	78.79	66.0421550273895	IPI:IPI00215894.1	Gene_Symbol=KNG1 Isoform LMW of Kininogen-1 precursor	9606
15	76.41	76.61	67.6190495491028	IPI:IPI00641737.1	Gene_Symbol=HP Haptoglobin precursor	9606	2.22629356384277	2.71872927409865E-15	1.18818020820618	6.21414947509766	3.01800699487094E-37	1.21006774902344	2.93437004089355	9.06167027807554E-14	1.2834552526474
16	75.87	75.87	82.5757563114166	IPI:IPI00847179.1	Gene_Symbol=APOA4 apolipoprotein A-IV precursor	9606	0.208090528845787	0.290656238794327	49.5723114013672	0.166975259780884	0.181838274002075	45.9443016052246	1.2397153377533
17	72.74	72.74	66.1938548088074	IPI:IPI00847635.1	Gene_Symbol=SERPINA3 Isoform 1 of Alpha-1-antichymotrypsin precursor	9606	2.54857087135315	1.322466274655E-18	1.2013293504715	2.42177605628967	7.47830103838805E-23	1.16143310070038	1.668581366539	3.02061209822568E-07	1.2061847448349
17	0	72.74	62.5	IPI:IPI00550991.3	Gene_Symbol=SERPINA3 Alpha-1-antichymotrypsin precursor	9606
18	63.69	65.36	44.9260056018829	IPI:IPI00305461.2	Gene_Symbol=ITIH2 Inter-alpha-trypsin inhibitor heavy chain H2 precursor	9606	0.743209660053253	0.000838898413348943	1.18476676940918	0.722815573215485	1.16870330657548E-06	1.13158166408539	0.941608309745789	0.429173499345779	1.16023361682892
18	0	65.32	44.8128342628479	IPI:IPI00645038.1	Gene_Symbol=ITIH2 Inter-alpha (Globulin) inhibitor H2	9606
19	63.13	65.13	67.524117231369	IPI:IPI00019568.1	Gene_Symbol=F2 Prothrombin precursor (Fragment)	9606	0.823115944862366	0.00411710748448968	1.13910818099976	0.565897107124329	4.32155733420814E-09	1.19131875038147	0.705546617507935	0.000131459528347477	1.18829369544983
20	62.39	62.44	48.9769816398621	IPI:IPI00026314.1	Gene_Symbol=GSN Isoform 1 of Gelsolin precursor	9606	0.479868650436401	1.10577771101467E-14	1.17344164848328	0.69133186340332	5.36068637302378E-06	1.16416239738464	0.839855015277863	0.0662246868014336	1.20499014854431
21	61.63	61.63	44.2408382892609	IPI:IPI00639937.1	Gene_Symbol=CFB B-factor, properdin	9606	0.978047132492065	0.734813928604126	1.13670718669891	1.01301395893097	0.852128505706787	1.14528834819794	0.799952685832977	0.0117065375670791	1.18627405166626
21	0	61.63	44.2408382892609	IPI:IPI00019591.1	Gene_Symbol=CFB Isoform 1 of Complement factor B precursor (Fragment)	9606
22	60.9	61.06	63.2911384105682	IPI:IPI00742696.2	Gene_Symbol=GC vitamin D-binding protein precursor	9606	1.31022167205811	0.579128503799438	2.93841981887817	1.38458597660065	0.483791440725327	2.77885913848877	1.5064115524292	0.373274624347687	2.72353410720825
23	60.58	60.58	57.2043001651764	IPI:IPI00032179.2	Gene_Symbol=SERPINC1 Antithrombin III variant	9606	1.11502349376678	0.397348582744598	1.29170262813568	1.01624321937561	0.906995296478271	1.31696236133575	1.14507699012756	0.257118105888367	1.26772499084473
24	59.81	59.93	33.0727607011795	IPI:IPI00783987.2	Gene_Symbol=C3 Complement C3 precursor (Fragment)	9606	0.89120876789093	0.170760452747345	1.18160331249237	2.23931479454041	5.14438696086472E-08	1.27744352817535	0.930620610713959	0.556899785995483	1.2782369852066
25	57.05	57.13	44.0175622701645	IPI:IPI00292530.1	Gene_Symbol=ITIH1 Inter-alpha-trypsin inhibitor heavy chain H1 precursor	9606	0.739348709583282	0.000139682510052808	1.16204345226288	0.74273943901062	0.00478803832083941	1.22613728046417	0.896233320236206	0.253326117992401	1.2085976600647
26	56.06	56.06	46.3829785585403	IPI:IPI00296165.5	Gene_Symbol=C1R;C17orf13;ACYP1 Complement C1r subcomponent precursor	9606	1.12702333927155	0.225170791149139	1.21606600284576	0.88175767660141	0.147600218653679	1.18753612041473	0.818826913833618	0.0303890444338322	1.19745111465454
27	55.6	55.84	49.0818023681641	IPI:IPI00019943.1	Gene_Symbol=AFM Afamin precursor	9606	0.632168829441071	2.96829853141389E-07	1.17169439792633	0.628906488418579	3.73281227439293E-06	1.199143409729	0.88086599111557	0.152980908751488	1.19169366359711
28	55.33	55.33	85.767787694931	IPI:IPI00021841.1	Gene_Symbol=APOA1 Apolipoprotein A-I precursor	9606	0.339438408613205	2.83522640048553E-17	1.2010110616684	0.691277503967285	1.96668461285299E-05	1.17266869544983	0.777573883533478	0.0144140971824527	1.22099137306213
29	52.19	52.21	50.2965569496155	IPI:IPI00296608.6	Gene_Symbol=C7 Complement component C7 precursor	9606	2.16346144676209	1.14350179715797E-13	1.17606461048126	1.81787753105164	6.99608326826251E-09	1.19467329978943	2.31431531906128	3.58162587790561E-18	1.14614272117615
30	49.85	49.85	80.7570993900299	IPI:IPI00021842.1	Gene_Symbol=APOE Apolipoprotein E precursor	9606	1.28040170669556	0.00354188657365739	1.17620241641998	1.01790368556976	0.851113021373749	1.20798468589783	1.26031887531281	0.000936499563977122	1.14147114753723
31	47.45	48.92	58.3732068538666	IPI:IPI00553177.1	Gene_Symbol=SERPINA1 Isoform 1 of Alpha-1-antitrypsin precursor	9606	5.90650510787964	1.06476156693413E-18	1.33083784580231	4.51846361160278	1.04989342059432E-15	1.32915592193604	1.24281227588654	0.0232654400169849	1.20528519153595
32	46.4	46.4	39.3305450677872	IPI:IPI00298971.1	Gene_Symbol=VTN Vitronectin precursor	9606	0.766175389289856	0.000117688869067933	1.14009141921997	0.775411903858185	0.000767241697758436	1.15526294708252	0.873554646968842	0.104301616549492	1.17569041252136
33	45.1	47.1	42.1511620283127	IPI:IPI00017696.1	Gene_Symbol=C1S Complement C1s subcomponent precursor	9606	1.10833501815796	0.376703500747681	1.26173913478851	0.921761572360992	0.582376837730408	1.34566116333008	0.866462171077728	0.242878690361977	1.27680134773254
33	0.03	45.13	46.4809387922287	IPI:IPI00749179.2	Gene_Symbol=C1S Uncharacterized protein C1S	9606
34	44.55	44.57	42.8366750478745	IPI:IPI00798430.1	Gene_Symbol=TF Transferrin variant (Fragment)	9606	0.701084673404694	0.00147318944800645	1.23322796821594	0.733693301677704	0.0151491975411773	1.27937686443329	0.707472145557404	0.0128170838579535	1.30753970146179
34	0	44.57	42.8366750478745	IPI:IPI00022463.1	Gene_Symbol=TF Serotransferrin precursor	9606
35	43.21	43.21	43.232324719429	IPI:IPI00745089.2	Gene_Symbol=A1BG alpha 1B-glycoprotein precursor	9606	1.0237078666687	0.740123450756073	1.15037775039673	1.04631412029266	0.570781052112579	1.17148125171661	1.12736344337463	0.134775683283806	1.17105507850647
35	0	43.21	43.232324719429	IPI:IPI00022895.7	Gene_Symbol=A1BG Alpha-1B-glycoprotein precursor	9606
36	42.24	42.24	49.3399351835251	IPI:IPI00549291.4	Gene_Symbol=IGHM IGHM protein	9606	0.282524675130844	2.15333344044666E-07	1.3998144865036	0.189685270190239	1.28751389638637E-05	1.81611108779907	0.154201865196228	5.69108893344605E-09	1.48170018196106
37	41.27	41.33	37.0304107666016	IPI:IPI00022395.1	Gene_Symbol=C9 Complement component C9 precursor	9606	1.66081535816193	3.35318652844308E-08	1.16312050819397	1.65685725212097	9.2518785095308E-06	1.22260332107544	1.14994490146637	0.0604416206479073	1.15735447406769
38	41.24	41.24	32.9798519611359	IPI:IPI00009920.2	Gene_Symbol=C6 Complement component 6 precursor	9606	1.08369445800781	0.375117301940918	1.19805908203125	1.20581579208374	0.0270878169685602	1.17935836315155	1.09792387485504	0.272960543632507	1.18478870391846
39	40.32	40.32	50.1999974250793	IPI:IPI00291866.5	Gene_Symbol=SERPING1 Plasma protease C1 inhibitor precursor	9606	1.56051695346832	1.39981665370215E-07	1.16754651069641	1.33867239952087	0.000308938615489751	1.16712307929993	1.20844674110413	0.0479083433747292	1.20625376701355
39	0	38.32	48.2504606246948	IPI:IPI00879931.1	Gene_Symbol=SERPING1 cDNA FLJ78023, highly similar to Homo sapiens serine (or cysteine) proteinase inhibitor, clade G (C1inhibitor), member 1, (angioedema, hereditary) (SERPING1), mRNA	9606
40	39.91	40.06	50.2994000911713	IPI:IPI00400826.1	Gene_Symbol=CLU clusterin isoform 1	9606	0.9860959649086	0.829113841056824	1.13824772834778	0.933858513832092	0.489602595567703	1.21818375587463	1.0199670791626	0.854703783988953	1.24061632156372
40	0	40.06	56.1247229576111	IPI:IPI00291262.3	Gene_Symbol=CLU Clusterin precursor	9606
40	0	39.67	54.0178596973419	IPI:IPI00795633.1	Gene_Symbol=CLU CLU	9606
41	38.99	38.99	59.1304361820221	IPI:IPI00298828.3	Gene_Symbol=APOH Beta-2-glycoprotein 1 precursor	9606	1.05059254169464	0.587433874607086	1.19765162467957	0.658825874328613	0.00114186317659914	1.27868688106537	1.3336341381073	0.0293359309434891	1.29454970359802
42	37.82	39.12	37.23404109478	IPI:IPI00303963.1	Gene_Symbol=C2 Complement C2 precursor (Fragment)	9606	1.02260363101959	0.834557354450226	1.24085295200348	1.07769012451172	0.443231493234634	1.21649241447449	0.96845406293869	0.766185879707336	1.2427020072937
43	37.02	37.03	39.9185329675674	IPI:IPI00879231.1	Gene_Symbol=SERPINF2 Alpha-2-antiplasmin precursor	9606	1.04431438446045	0.723658204078674	1.27867543697357	1.03725707530975	0.681315958499908	1.19560241699219	1.079554438591	0.614356517791748	1.35566902160645
43	0	37.03	39.5959585905075	IPI:IPI00029863.4	Gene_Symbol=SERPINF2 SERPINF2 protein	9606
44	36.95	37	37.5643223524094	IPI:IPI00291867.3	Gene_Symbol=CFI Complement factor I precursor	9606	0.999041974544525	0.991891741752625	1.20859932899475	1.07837581634521	0.451286792755127	1.22214984893799	0.944107234477997	0.589015960693359	1.23810851573944
44	0	35	35.3344768285751	IPI:IPI00872555.2	Gene_Symbol=CFI cDNA FLJ76262, highly similar to Homo sapiens I factor (complement) (IF), mRNA	9606
45	35.66	35.66	37.3333334922791	IPI:IPI00022371.1	Gene_Symbol=HRG Histidine-rich glycoprotein precursor	9606	0.442178726196289	6.90273491442189E-15	1.16597807407379	0.483063817024231	5.98631810788675E-10	1.21341967582703	0.775692403316498	0.00551295885816216	1.19245576858521
46	34.86	34.86	42.4849689006805	IPI:IPI00879573.1	Gene_Symbol=SERPIND1 Heparin cofactor 2 precursor	9606	0.772923707962036	0.0053073288872838	1.19393789768219	1.16055238246918	0.158751428127289	1.23268938064575	1.02733278274536	0.802007019519806	1.2402468919754
46	0	34.86	40.2277052402496	IPI:IPI00292950.4	Gene_Symbol=SERPIND1 Serpin peptidase inhibitor, clade D (Heparin cofactor), member 1	9606
47	33.94	35.79	39.2776519060135	IPI:IPI00876950.1	Gene_Symbol=ITIH3 Isoform 2 of Inter-alpha-trypsin inhibitor heavy chain H3 precursor	9606	1.54778242111206	0.000108595930214506	1.22548997402191	1.32850527763367	0.00272069545462728	1.19570052623749	1.00125277042389	0.992239594459534	1.2951637506485
47	0	35.79	37.6404494047165	IPI:IPI00028413.8	Gene_Symbol=ITIH3 Isoform 1 of Inter-alpha-trypsin inhibitor heavy chain H3 precursor	9606
48	32.79	33.15	35.121950507164	IPI:IPI00019581.1	Gene_Symbol=F12 Coagulation factor XII precursor	9606	0.654670357704163	4.71878502139589E-06	1.17007398605347	0.694976210594177	0.000821310211904347	1.22177815437317	0.792885065078735	0.00448760949075222	1.16723465919495
49	32.39	32.46	28.9340108633041	IPI:IPI00294395.1	Gene_Symbol=C8B Complement component C8 beta chain precursor	9606	1.10346913337708	0.177654802799225	1.15662610530853	1.15647733211517	0.076749213039875	1.17576742172241	0.910769402980804	0.237506449222565	1.17135381698608
50	31.33	57.49	26.113361120224	IPI:IPI00025426.2	Gene_Symbol=PZP Pregnancy zone protein precursor	9606	0.305489033460617	1.94354377036632E-09	1.26293861865997	0.481542706489563	1.95007905858802E-05	1.31581771373749	0.365726381540298	1.19442358936794E-06	1.35891509056091
51	30.63	32.79	41.8495297431946	IPI:IPI00654888.4	Gene_Symbol=KLKB1 Plasma kallikrein precursor	9606	0.715316891670227	0.0175966527312994	1.31253302097321	0.900725901126862	0.2956183552742	1.22251164913177	0.976898849010468	0.82138329744339	1.23372161388397
52	30.33	30.33	32.577320933342	IPI:IPI00032220.3	Gene_Symbol=AGT Angiotensinogen precursor	9606	1.47832560539246	0.00530159240588546	1.30843007564545	0.99380224943161	0.964542090892792	1.3233208656311	1.03849196434021	0.871140956878662	1.59523677825928
53	29.98	32.02	47.0212757587433	IPI:IPI00815926.1	Gene_Symbol=IGHG1 IGHG1 protein	9606	0.20365834236145	0.617145657539368	6268786311168	0.14076729118824			0.0972095429897308	0.158376932144165	1851.45544433594
54	29.38	29.39	41.1570250988007	IPI:IPI00020996.3	Gene_Symbol=IGFALS Insulin-like growth factor-binding protein complex acid labile chain precursor	9606	0.60571700334549	7.5390360620986E-08	1.14772212505341	0.656456351280212	0.000142722637974657	1.21343517303467	0.776814341545105	0.000129242311231792	1.12198221683502
55	29.3	29.32	58.208954334259	IPI:IPI00022429.3	Gene_Symbol=ORM1 Alpha-1-acid glycoprotein 1 precursor	9606	3.02952980995178	9.82140918495134E-05	1.66415822505951	5.17758750915527	1.97975418814167E-06	1.78288412094116	2.00352621078491	0.00381985935382545	1.57522368431091
56	28.79	28.79	46.8664854764938	IPI:IPI00022431.1	Gene_Symbol=AHSG Alpha-2-HS-glycoprotein precursor	9606	0.36912938952446	2.4627061119011E-14	1.21803534030914	0.335966616868973	5.36002067857695E-15	1.23030292987823	0.458934217691422	3.49719642134261E-10	1.22777450084686
57	28.27	28.31	73.369562625885	IPI:IPI00855916.1	Gene_Symbol=- Transthyretin	9606	1.44259762763977	0.00282582058571279	1.26183807849884	0.687151908874512	0.032425295561552	1.40769731998444	2.16145491600037	4.8870024329517E-06	1.34228205680847
57	0	28.31	80.2721083164215	IPI:IPI00022432.1	Gene_Symbol=TTR Transthyretin precursor	9606
58	28.13	28.13	47.1291869878769	IPI:IPI00006114.4	Gene_Symbol=SERPINF1 Pigment epithelium-derived factor precursor	9606	1.22771823406219	0.107800178229809	1.28836727142334	1	1	1.20815289020538	1.01561272144318	0.872696399688721	1.21790933609009
59	28.1	28.28	51.0067105293274	IPI:IPI00166729.4	Gene_Symbol=AZGP1 alpha-2-glycoprotein 1, zinc	9606	3.13723063468933	4.2855914372808E-09	1.30833423137665	1.9310599565506	0.000127306484500878	1.34920752048492	1.55782318115234	0.00205992581322789	1.30419218540192
60	27.48	27.48	76.8844246864319	IPI:IPI00844536.2	Gene_Symbol=RBP4 Uncharacterized protein RBP4	9606	1.54177451133728	2.33017226491938E-06	1.17540597915649	0.899640679359436	0.21549491584301	1.18473124504089	1.71241295337677	1.00034558414563E-09	1.15142428874969
60	0	27.48	76.8844246864319	IPI:IPI00480192.1	Gene_Symbol=RBP4 Retinol binding protein 4, plasma	9606
60	0	27.48	71.1442768573761	IPI:IPI00022420.3	Gene_Symbol=RBP4 Plasma retinol-binding protein precursor	9606
61	27.16	27.58	32.4958115816116	IPI:IPI00021727.1	Gene_Symbol=C4BPA C4b-binding protein alpha chain precursor	9606	0.808802425861359	0.0226130671799183	1.19785618782043	0.788536310195923	0.0565227419137955	1.27714478969574	0.648955285549164	0.000945492996834219	1.27420079708099
62	25.21	25.37	41.6861832141876	IPI:IPI00328609.3	Gene_Symbol=SERPINA4 Kallistatin precursor	9606	1.0836945772171	0.268956631422043	1.15833985805511	0.788367629051209	0.0118153430521488	1.19680428504944	1.12600719928741	0.150087311863899	1.17945277690887
63	24.73	24.76	43.4931516647339	IPI:IPI00011252.1	Gene_Symbol=C8A Complement component C8 alpha chain precursor	9606	1.0600723028183	0.497653752565384	1.1907901763916	1.02908134460449	0.842330455780029	1.34152495861053	1.03821349143982	0.739940226078033	1.2592339515686
64	23.65	23.65	42.1516746282578	IPI:IPI00645849.1	Gene_Symbol=ECM1 Extracellular matrix protein 1	9606	0.791397869586945	0.0783677026629448	1.30130183696747	0.767220258712769	0.0339884422719479	1.27457189559937	1.03585934638977	0.778294205665588	1.29676997661591
64	0	23.63	40.0000005960464	IPI:IPI00003351.2	Gene_Symbol=ECM1 Extracellular matrix protein 1 precursor	9606
65	23.16	23.16	21.9444438815117	IPI:IPI00873445.1	Gene_Symbol=PROS1 80 kDa protein	9606	1.03116750717163	0.836519002914429	1.35831797122955	0.710812449455261	0.0600602850317955	1.42947685718536	0.69926530122757	0.00209921156056225	1.23532831668854
65	0	23.14	20.4142019152641	IPI:IPI00294004.1	Gene_Symbol=PROS1 Vitamin K-dependent protein S precursor	9606
66	22.34	22.43	17.2848150134087	IPI:IPI00027235.1	Gene_Symbol=ATRN Isoform 1 of Attractin precursor	9606	0.69687831401825	0.00327313831076026	1.24651777744293	0.842437207698822	0.0517940893769264	1.18886959552765	0.981356620788574	0.847206890583038	1.2269926071167
66	0	22.29	16.1949679255486	IPI:IPI00162735.3	Gene_Symbol=ATRN Isoform 2 of Attractin precursor	9606
67	22.11	22.5	13.5442584753036	IPI:IPI00023014.1	Gene_Symbol=VWF von Willebrand factor precursor	9606	1.84287333488464	0.00111518648918718	1.39025664329529	0.926360845565796	0.441953271627426	1.22753036022186	1.23874986171722	0.0427338145673275	1.22906720638275
67	0	22.49	13.5538950562477	IPI:IPI00788786.1	Gene_Symbol=VWF 309 kDa protein	9606
68	21.84	25.78	14.7151187062263	IPI:IPI00022937.4	Gene_Symbol=F5 Coagulation factor V	9606	0.970471024513245	0.85506534576416	1.40328514575958	1.06219637393951	0.637059926986694	1.30132126808167	1.1439014673233	0.201492249965668	1.2369772195816
68	0	25.78	13.6690646409988	IPI:IPI00478809.3	Gene_Symbol=F5 Coagulation factor V precursor	9606
69	21.35	21.35	67.2340452671051	IPI:IPI00784985.1	Gene_Symbol=IGK@ IGK@ protein	9606
69	0.01	19.53	64.6808505058289	IPI:IPI00761125.2	Gene_Symbol=IGKC IGKC protein	9606
70	21	21.04	30.7692319154739	IPI:IPI00386879.1	Gene_Symbol=IGHV3OR16-13;IGHA1 CDNA FLJ14473 fis, clone MAMMA1001080, highly similar to Homo sapiens SNC73 protein (SNC73) mRNA	9606	0.203190982341766	0.236234545707703	2640.41186523438	0.31278058886528			0.19749653339386
71	20	20	33.6805552244186	IPI:IPI00163207.1	Gene_Symbol=PGLYRP2 Isoform 1 of N-acetylmuramoyl-L-alanine amidase precursor	9606	1.09570097923279	0.618928492069244	1.47023940086365	0.863447368144989	0.426942765712738	1.46947360038757	0.968000411987305	0.85832154750824	1.46764600276947
71	0	20	30.2839130163193	IPI:IPI00394992.1	Gene_Symbol=PGLYRP2 Isoform 2 of N-acetylmuramoyl-L-alanine amidase precursor	9606
72	19.18	19.18	51.4204561710358	IPI:IPI00022426.1	Gene_Symbol=AMBP AMBP protein precursor	9606	1.21229648590088	0.128912568092346	1.28645813465118	0.998760938644409	0.99302351474762	1.33470439910889	1.25212490558624	0.140177100896835	1.35432863235474
73	18.89	18.89	36.7713004350662	IPI:IPI00022391.1	Gene_Symbol=APCS Serum amyloid P-component precursor	9606	1.2848447561264	0.0415968298912048	1.27172088623047	0.928950428962708	0.516396641731262	1.25941324234009	0.524275958538055	5.29845310666133E-05	1.31452429294586
74	18.87	18.95	39.6449714899063	IPI:IPI00020986.2	Gene_Symbol=LUM Lumican precursor	9606	0.646759629249573	0.00111999700311571	1.26859319210052	0.614697813987732	5.62402565265074E-05	1.21842217445374	0.96687787771225	0.635362327098846	1.15752613544464
75	18.84	18.85	23.0769231915474	IPI:IPI00032311.4	Gene_Symbol=LBP Lipopolysaccharide-binding protein precursor	9606	2.18682336807251	1.05391673059785E-05	1.25415062904358	2.08108854293823	8.00198358774651E-06	1.22875249385834	1.08107578754425	0.396073341369629	1.21445596218109
76	18.55	20.12	20.1760828495026	IPI:IPI00655927.1	Gene_Symbol=PRG4 Isoform B of Proteoglycan-4 precursor	9606	0.842940270900726	0.543149530887604	1.80046939849854	1.00532793998718	0.988747954368591	2.21235346794128	0.728164792060852	0.251267224550247	1.76941633224487
76	0	20.12	19.5868939161301	IPI:IPI00024825.2	Gene_Symbol=PRG4 Isoform A of Proteoglycan-4 precursor	9606
76	0	20.1	20.0587809085846	IPI:IPI00656092.1	Gene_Symbol=PRG4 Isoform F of Proteoglycan-4 precursor	9606
76	0	20.1	19.8321893811226	IPI:IPI00655976.1	Gene_Symbol=PRG4 Isoform C of Proteoglycan-4 precursor	9606
76	0	20.1	20.4724416136742	IPI:IPI00655676.1	Gene_Symbol=PRG4 Isoform D of Proteoglycan-4 precursor	9606
76	0	19.36	21.00750207901	IPI:IPI00656111.1	Gene_Symbol=PRG4 Isoform E of Proteoglycan-4 precursor	9606
77	18.23	18.26	27.0742356777191	IPI:IPI00010295.1	Gene_Symbol=CPN1 Carboxypeptidase N catalytic chain precursor	9606	0.772531151771545	0.0284336004406214	1.25504088401794	0.932820618152618	0.310029894113541	1.15098977088928	1.01465106010437	0.861538946628571	1.19001603126526
78	18	18.02	73.4693884849548	IPI:IPI00654755.3	Gene_Symbol=HBB Hemoglobin subunit beta	9606	0.699441969394684	0.0340357534587383	1.37382256984711	1.11763155460358	0.603775382041931	1.67632007598877	2.02198171615601	0.0141050303354859	1.63263893127441
79	17.8	17.8	42.074927687645	IPI:IPI00022417.4	Gene_Symbol=LRG1 Leucine-rich alpha-2-glycoprotein precursor	9606	2.44578742980957	4.49017825303599E-05	1.39090061187744	2.27873778343201	3.51353774021845E-05	1.34533178806305	0.91884833574295	0.534252822399139	1.3315235376358
80	17.77	17.77	60.8910918235779	IPI:IPI00011261.2	Gene_Symbol=C8G Complement component C8 gamma chain precursor	9606	1.17417323589325	0.543372690677643	1.73364567756653	1.26100063323975	0.346169710159302	1.66214048862457	0.971368193626404	0.918231308460236	1.80929756164551
81	17.74	17.74	33.60655605793	IPI:IPI00019576.1	Gene_Symbol=F10 Coagulation factor X precursor	9606	1.24394714832306	0.0629201009869576	1.26121461391449	0.516995549201965	0.0005324148805812	1.35957968235016	0.619868636131287	0.0106516852974892	1.41199290752411
82	17.42	17.42	26.6055047512054	IPI:IPI00738433.1	Gene_Symbol=CPN2 similar to Carboxypeptidase N subunit 2 precursor	9606	0.786701738834381	0.386029034852982	1.80342638492584	1.00881171226501	0.97889643907547	2.05559968948364	0.892910838127136	0.724413514137268	2.00547885894775
82	0	15.42	24.9541282653809	IPI:IPI00479116.1	Gene_Symbol=CPN2 Carboxypeptidase N subunit 2 precursor	9606
83	16.05	18.05	33.0120474100113	IPI:IPI00292946.1	Gene_Symbol=SERPINA7 Thyroxine-binding globulin precursor	9606	0.655377447605133	0.00177092116791755	1.27563011646271	0.638781905174255	0.00257815141230822	1.31065237522125	0.658095240592957	0.00504217436537147	1.3181848526001
84	16.01	16.01	18.8095241785049	IPI:IPI00299503.2	Gene_Symbol=GPLD1 Isoform 1 of Phosphatidylinositol-glycan-specific phospholipase D precursor	9606	0.691801309585571	0.000571598997339606	1.18490982055664	0.70851594209671	0.00659306766465306	1.25492024421692	0.946879684925079	0.789936661720276	1.55289614200592
85	16	16.03	24.3801653385162	IPI:IPI00007199.4	Gene_Symbol=SERPINA10 Protein Z-dependent protease inhibitor precursor	9606	1.20867490768433	0.458327740430832	1.70411622524261	1.00396609306335	0.992091953754425	2.3195469379425	0.946214318275452	0.784029304981232	1.52875339984894
86	15.16	15.16	16.1832064390183	IPI:IPI00029193.1	Gene_Symbol=HGFAC Hepatocyte growth factor activator precursor	9606	0.760309457778931	0.131837546825409	1.45071911811829	0.669232964515686	0.00701494654640555	1.29897737503052	0.789435386657715	0.183157131075859	1.44532084465027
87	14.44	14.44	22.6277366280556	IPI:IPI00847381.1	Gene_Symbol=SEPP1 selenoprotein P isoform 2	9606	1.13649201393127	0.460131794214249	1.487060546875	1.07370352745056	0.731784045696259	1.62339842319489	1.26420044898987	0.298195958137512	1.65490651130676
87	0	14.44	24.4094491004944	IPI:IPI00029061.2	Gene_Symbol=SEPP1 Selenoprotein P precursor	9606
88	14.31	14.32	24.6153846383095	IPI:IPI00023673.1	Gene_Symbol=LGALS3BP Galectin-3-binding protein precursor	9606	1.01946294307709	0.864655256271362	1.27833902835846	1.2449848651886	0.0643653273582459	1.26477003097534	0.803642451763153	0.080855518579483	1.28509879112244
89	13.75	15.46	24.8756214976311	IPI:IPI00023019.1	Gene_Symbol=SHBG Isoform 1 of Sex hormone-binding globulin precursor	9606	0.688158571720123	0.0427165701985359	1.43113350868225	0.397325605154037	8.31282013677992E-05	1.36213707923889	0.54249495267868	7.38027374609374E-05	1.22338902950287
89	0.05	13.52	37.1527791023254	IPI:IPI00219583.1	Gene_Symbol=SHBG Isoform 2 of Sex hormone-binding globulin precursor	9606
90	13.7	13.7	33.928570151329	IPI:IPI00022389.1	Gene_Symbol=CRP Isoform 1 of C-reactive protein precursor	9606	3.81572318077087	0.0047623161226511	2.17833399772644	7.49702548980713	6.71570960548706E-05	1.65852069854736	0.610362231731415	0.0144343851134181	1.4261234998703
91	13.6	13.6	34.0057641267776	IPI:IPI00025204.1	Gene_Symbol=CD5L CD5 antigen-like precursor	9606	0.270223766565323	1.61195057444274E-05	1.42709696292877	0.191006302833557	0.000261472334386781	1.90847969055176	0.221981659531593	0.000751885294448584	1.97914910316467
92	13.44	13.44	43.7768250703812	IPI:IPI00829626.1	Gene_Symbol=IGL@ IGL@ protein	9606	0.108846142888069	0.173150584101677	41.2131614685059	0.116037398576736	0.0100570367649198	3.24056720733643	0.07588991522789	0.00294587225653231	3.02498006820679
92	0.11	12.65	45.9227472543716	IPI:IPI00550162.2	Gene_Symbol=IGLV3-25 IGLV3-25 protein	9606
93	13.37	13.91	23.9099860191345	IPI:IPI00292218.4	Gene_Symbol=MST1 Hepatocyte growth factor-like protein precursor	9606	0.936719715595245	0.423298567533493	1.19060158729553	0.843190371990204	0.304757535457611	1.42090439796448	0.866039752960205	0.284012109041214	1.32717454433441
94	13.36	14.76	34.9753707647324	IPI:IPI00007221.1	Gene_Symbol=SERPINA5 Plasma serine protease inhibitor precursor	9606	1.02995848655701	0.797618627548218	1.27802622318268	0.985774159431458	0.875170886516571	1.216681599617	1.09716045856476	0.262777119874954	1.1876232624054
95	12.87	23.96	37.6344084739685	IPI:IPI00784807.1	Gene_Symbol=- Putative uncharacterized protein	9606	0.126081719994545	0.108839318156242	18.4402904510498	0.225670486688614	0.342158943414688	178.729263305664	0.0828823298215866	0.151746094226837	113.377548217773
95	0.51	20.47	30.2127659320831	IPI:IPI00784942.1	Gene_Symbol=- Putative uncharacterized protein DKFZp686E23209	9606
95	0	20.01	39.0887290239334	IPI:IPI00399007.5	Gene_Symbol=IGHG2 Putative uncharacterized protein DKFZp686I04196 (Fragment)	9606
96	12.23	12.25	9.7502313554287	IPI:IPI00242956.4	Gene_Symbol=FCGBP IgGFc-binding protein precursor	9606	1.23573446273804	0.190889179706573	1.40284883975983	0.836638391017914	0.122330687940121	1.26692342758179	0.714601933956146	0.000491478014737368	1.15409457683563
96	0	12.25	10.7817590236664	IPI:IPI00788189.1	Gene_Symbol=FCGBP similar to Fc fragment of IgG binding protein	9606
97	12.21	12.21	43.5643553733826	IPI:IPI00009028.1	Gene_Symbol=CLEC3B Tetranectin precursor	9606	0.272995620965958	0.349501609802246	24127.955078125	0.353925108909607	0.349430203437805	3200.62890625	0.617352485656738	0.176858693361282	5.74132347106934
98	12.11	14.6	26.0780274868011	IPI:IPI00009793.3	Gene_Symbol=C1RL Complement C1r-like protein	9606	0.929778277873993	0.782396078109741	1.85288751125336	0.773014187812805	0.568732678890228	2.8439257144928	1.09115147590637	0.670733392238617	1.61254727840424
98	0	14.19	28.5388141870499	IPI:IPI00872573.1	Gene_Symbol=C1RL 48 kDa protein	9606
98	0	14.19	28.5388141870499	IPI:IPI00795055.1	Gene_Symbol=C1RL CDNA FLJ14022 fis, clone HEMBA1003538, weakly similar to COMPLEMENT C1R COMPONENT	9606
99	12.09	12.11	39.3939405679703	IPI:IPI00556155.2	Gene_Symbol=IGFBP3 insulin-like growth factor binding protein 3 isoform a precursor	9606	0.785637557506561	0.168874889612198	1.43416821956635	0.815962553024292	0.259442448616028	1.46084928512573	1.14382994174957	0.406482487916946	1.40870451927185
99	0	12.11	40.2061849832535	IPI:IPI00018305.4	Gene_Symbol=IGFBP3 Insulin-like growth factor-binding protein 3 precursor	9606
99	0	10.8	41.9354826211929	IPI:IPI00855835.1	Gene_Symbol=- Insulin-like growth factor binding protein 3 isoform b	9606
100	12.09	12.09	76.2376248836517	IPI:IPI00021856.3	Gene_Symbol=APOC2 Apolipoprotein C-II precursor	9606	0.96106344461441	0.784117758274078	1.38159155845642	0.9265296459198	0.641495704650879	1.44915866851807	1.06176233291626	0.727190434932709	1.46586322784424
101	12	12	23.7903222441673	IPI:IPI00004373.1	Gene_Symbol=MBL2 Mannose-binding protein C precursor	9606	1.09832692146301	0.478786051273346	1.37051725387573	0.851463258266449	0.34892550110817	1.49209129810333	0.881384074687958	0.131172314286232	1.19721519947052
102	11.72	14.15	25.5965292453766	IPI:IPI00296176.2	Gene_Symbol=F9 Coagulation factor IX precursor	9606	1.26575195789337	0.258347988128662	1.54975318908691	0.706547796726227	0.0499536246061325	1.41518104076385	0.890422940254211	0.339724242687225	1.29423987865448
103	11.69	11.69	25.0666677951813	IPI:IPI00029260.2	Gene_Symbol=CD14 Monocyte differentiation antigen CD14 precursor	9606	1.32700109481812	0.136219173669815	1.48814380168915	1.17125511169434	0.0894308611750603	1.20891976356506	1.08415913581848	0.466785073280334	1.28192067146301
104	11.58	12.25	12.1968276798725	IPI:IPI00743248.5	Gene_Symbol=TNXB DJ34F7.1.1	9606	0.940993964672089	0.702623128890991	1.4034059047699	1.24481499195099	0.430209398269653	1.80138969421387	1.10526907444	0.655013263225555	1.6096316576004
104	0	12.25	11.7006160318851	IPI:IPI00644296.1	Gene_Symbol=TNXB Tenascin XB	9606
104	0	12.25	11.797621846199	IPI:IPI00025276.1	Gene_Symbol=TNXB Isoform XB of Tenascin-X precursor	9606
105	11.58	11.59	17.6706820726395	IPI:IPI00003590.2	Gene_Symbol=QSOX1 Isoform 1 of Sulfhydryl oxidase 1 precursor	9606	1.50001430511475	0.0210294295102358	1.39147901535034	1.18324244022369	0.254927605390549	1.36752498149872	1.26697671413422	0.156109780073166	1.41023445129395
106	11.52	11.52	21.5130016207695	IPI:IPI00329775.7	Gene_Symbol=CPB2 Isoform 1 of Carboxypeptidase B2 precursor	9606	1.15106332302094	0.368938744068146	1.41412913799286	1.06230938434601	0.671133637428284	1.3808422088623	1.10418915748596	0.604461491107941	1.54073166847229
107	11.45	12.72	14.6428570151329	IPI:IPI00746623.2	Gene_Symbol=HABP2 Hyaluronan-binding protein 2 precursor	9606	1.03682136535645	0.778970539569855	1.30808508396149	1.0755068063736	0.584338843822479	1.3183571100235	1.03413355350494	0.790716350078583	1.3017030954361
108	11.39	11.39	17.7464783191681	IPI:IPI00218732.3	Gene_Symbol=PON1 Serum paraoxonase/arylesterase 1	9606	0.539048850536346	2.254460741824E-05	1.22326004505157	0.611908555030823	0.00344555894844234	1.34282076358795	0.682886362075806	0.00214803032577038	1.23818862438202
109	11.23	11.23	30.1003336906433	IPI:IPI00293925.2	Gene_Symbol=FCN3 Isoform 1 of Ficolin-3 precursor	9606	0.846085488796234	0.32891508936882	1.44878542423248	0.910903632640839	0.671617448329926	1.63089418411255	0.827591478824615	0.372966736555099	1.58793115615845
109	0	9.23	27.4305552244186	IPI:IPI00419744.4	Gene_Symbol=FCN3 Isoform 2 of Ficolin-3 precursor	9606
110	11.2	14.08	41.9753074645996	IPI:IPI00218949.1	Gene_Symbol=CFHR2 Isoform Short of Complement factor H-related protein 2 precursor	9606	1.33741724491119	0.039955161511898	1.30873584747314	1.20479393005371	0.369114518165588	1.66772162914276	1.37731111049652	0.44272568821907	2.84145474433899
110	0.04	14.08	37.777778506279	IPI:IPI00006154.1	Gene_Symbol=CFHR2 Isoform Long of Complement factor H-related protein 2 precursor	9606
111	10.83	10.83	50.9999990463257	IPI:IPI00021854.1	Gene_Symbol=APOA2 Apolipoprotein A-II precursor	9606	0.235801711678505	7.90265839896165E-05	1.7369579076767	0.521703064441681	0.0136289717629552	1.63384640216827	0.569502115249634	0.00948665384203196	1.49192082881927
112	10.73	10.83	20.059435069561	IPI:IPI00395488.2	Gene_Symbol=VASN Vasorin precursor	9606	1.25410401821136	0.131638407707214	1.36471891403198	0.964515089988709	0.810277998447418	1.39900588989258	1.36251437664032	0.260582119226456	1.80255722999573
113	10.69	10.69	64.102566242218	IPI:IPI00657670.1	Gene_Symbol=- 13 kDa protein	9606	0.754665732383728	0.0802196860313416	1.37609040737152	0.879825174808502	0.429669618606567	1.39641857147217	1.216233253479	0.184149593114853	1.34765696525574
113	0	10.69	67.6767647266388	IPI:IPI00021857.1	Gene_Symbol=APOC3 Apolipoprotein C-III precursor	9606
114	10.41	12.11	24.4019135832787	IPI:IPI00010471.5	Gene_Symbol=LCP1 Plastin-2	9606	1.13680648803711	0.311127305030823	1.31453132629395	1.63789892196655	0.010425778105855	1.39993607997894	1.18751049041748	0.410284727811813	1.57802999019623
115	10.23	10.23	26.6968339681625	IPI:IPI00844400.1	Gene_Symbol=C1QA 23 kDa protein	9606	0.839304268360138	0.506609797477722	1.80759525299072	0.555906057357788	0.0174310319125652	1.56610059738159	0.587226152420044	0.0354405045509338	1.62301397323608
115	0	10.23	24.0816324949265	IPI:IPI00022392.1	Gene_Symbol=C1QA Complement C1q subcomponent subunit A precursor	9606
116	10.05	10.29	25.9162306785584	IPI:IPI00743766.2	Gene_Symbol=FETUB Fetuin-B precursor	9606	1.83635592460632	0.121444202959538	2.23447799682617	1.99320709705353	0.092216856777668	2.28905034065247	1.15224361419678	0.618996977806091	1.86356437206268
116	0	8.28	25.797101855278	IPI:IPI00552199.3	Gene_Symbol=FETUB GUGU beta form	9606
117	10	10	21.2244898080826	IPI:IPI00022394.2	Gene_Symbol=C1QC Complement C1q subcomponent subunit C precursor	9606	0.77275949716568	0.0477189868688583	1.29025149345398	0.518259346485138	5.98556398472283E-05	1.28339409828186	0.634120166301727	0.000942713231779635	1.26398730278015
118	9.82	9.89	16.0186618566513	IPI:IPI00025864.5	Gene_Symbol=BCHE Cholinesterase precursor	9606	0.624120652675629	0.129314556717873	1.95021057128906	0.728927612304688	0.0648567229509354	1.41148376464844	0.647066414356232	0.0500366166234016	1.54570388793945
119	9.72	9.72	24.3362829089165	IPI:IPI00026199.1	Gene_Symbol=GPX3 Glutathione peroxidase 3 precursor	9606	1.26911401748657	0.0176606513559818	1.1971263885498	0.833157956600189	0.0299238152801991	1.17090940475464	0.97883540391922	0.825243055820465	1.254753947258
120	9.7	9.7	61.4035069942474	IPI:IPI00027462.1	Gene_Symbol=S100A9 Protein S100-A9	9606	1.01030194759369	0.942701399326324	1.41730070114136	4.27726936340332	0.000560788379516453	1.61625695228577	0.872764885425568	0.54320216178894	1.76692128181458
121	9.68	11.74	13.1025955080986	IPI:IPI00871139.1	Gene_Symbol=MASP1 92 kDa protein	9606	0.797881960868835	0.122882947325706	1.3605569601059	0.816619634628296	0.434908956289291	1.80868268013	1.18380129337311	0.374909669160843	1.53855383396149
121	0	11.73	12.7324745059013	IPI:IPI00299307.4	Gene_Symbol=MASP1 Complement-activating component of Ra-reactive factor precursor	9606
121	0	11.46	10.7142858207226	IPI:IPI00871960.2	Gene_Symbol=MASP1 cDNA FLJ75203, highly similar to Homo sapiens mannan-binding lectin serine protease 1 (C4/C2activating component of Ra-reactive factor) (MASP1), transcriptvariant 2, mRNA	9606
121	0	11.46	10.7142858207226	IPI:IPI00290283.6	Gene_Symbol=MASP1 mannan-binding lectin serine protease 1 isoform 2 precursor	9606
122	9.63	9.73	15.7337367534637	IPI:IPI00007240.2	Gene_Symbol=F13B Coagulation factor XIII B chain precursor	9606	0.877682089805603	0.54845929145813	1.6314697265625	0.994246065616608	0.982865571975708	1.8464891910553	1.08466613292694	0.645222187042236	1.49129641056061
123	9.58	9.6	27.7333319187164	IPI:IPI00021440.1	Gene_Symbol=ACTG1;PSPHL Actin, cytoplasmic 2	9606	1.67837977409363	0.0175247397273779	1.47728335857391	1.01386427879333	0.923110008239746	1.39760959148407	1.07006335258484	0.528742849826813	1.28135251998901
123	0	9.6	27.7333319187164	IPI:IPI00021439.1	Gene_Symbol=ACTB Actin, cytoplasmic 1	9606
123	0	9.46	23.6842110753059	IPI:IPI00878173.1	Gene_Symbol=ACTA1 Actin, alpha 1, skeletal muscle	9606
123	0	9.46	21.485410630703	IPI:IPI00021428.1	Gene_Symbol=ACTA1 Actin, alpha skeletal muscle	9606
123	0	9.44	26.6435980796814	IPI:IPI00514530.5	Gene_Symbol=ACTA1 Uncharacterized protein ACTA1	9606
123	0	9.42	20.4787239432335	IPI:IPI00025416.3	Gene_Symbol=ACTG2 Actin, gamma-enteric smooth muscle	9606
123	0	9.42	20.4244032502174	IPI:IPI00023006.1	Gene_Symbol=ACTC1 Actin, alpha cardiac muscle 1	9606
123	0	9.42	20.4244032502174	IPI:IPI00008603.1	Gene_Symbol=ACTA2 Actin, aortic smooth muscle	9606
124	9.11	9.12	17.7295923233032	IPI:IPI00012792.1	Gene_Symbol=CDH5 Cadherin-5 precursor	9606	0.839297890663147	0.037028294056654	1.17306077480316	0.77921861410141	0.0266280006617308	1.229243516922	0.860421717166901	0.251135259866714	1.34704649448395
125	8.62	8.62	24.6753245592117	IPI:IPI00643948.2	Gene_Symbol=C1QB Complement component 1, q subcomponent, B chain	9606	0.911070287227631	0.444194406270981	1.29037296772003	0.596472203731537	0.0165334492921829	1.50056493282318	0.633725166320801	0.00610445346683264	1.34895539283752
125	0	8.62	22.5296437740326	IPI:IPI00477992.1	Gene_Symbol=C1QB complement component 1, q subcomponent, B chain precursor	9606
126	8.54	11.37	9.41869243979454	IPI:IPI00759542.1	Gene_Symbol=TTN Isoform 8 of Titin	9606	0.874268770217896	0.454187095165253	1.43353033065796	1.04725885391235	0.839749574661255	1.58426129817963	1.08263874053955	0.723871350288391	1.57377576828003
126	0.01	11.35	9.58920493721962	IPI:IPI00749039.2	Gene_Symbol=TTN titin isoform N2-A	9606
126	0	11.37	9.48683544993401	IPI:IPI00023283.3	Gene_Symbol=TTN Isoform 2 of Titin	9606
126	0	11.37	9.4323143362999	IPI:IPI00759754.1	Gene_Symbol=TTN Isoform 1 of Titin	9606
126	0	11.32	9.55525785684586	IPI:IPI00179357.2	Gene_Symbol=TTN Isoform 7 of Titin	9606
126	0	11.32	9.54701751470566	IPI:IPI00759637.1	Gene_Symbol=TTN Isoform 4 of Titin	9606
126	0	9.43	9.31914895772934	IPI:IPI00759613.1	Gene_Symbol=TTN Isoform 5 of Titin	9606
126	0	8.33	10.3291660547256	IPI:IPI00412307.8	Gene_Symbol=TTN 2268 kDa protein	9606
127	8.18	8.18	26.7605632543564	IPI:IPI00853068.1	Gene_Symbol=HBA2;HBA1 Alpha 2 globin variant (Fragment)	9606	0.717629194259644	0.055821992456913	1.40773046016693	1.28450214862823	0.0927230790257454	1.35141813755035	2.0423104763031	0.000707453466020525	1.37850165367126
127	0	8.18	26.7605632543564	IPI:IPI00410714.5	Gene_Symbol=HBA2;HBA1 Hemoglobin subunit alpha	9606
128	7.87	7.93	7.65201523900032	IPI:IPI00024284.4	Gene_Symbol=HSPG2 Basement membrane-specific heparan sulfate proteoglycan core protein precursor	9606	1.12719929218292	0.44773405790329	1.43443989753723	1.36117589473724	0.411239683628082	2.35032868385315	1.10010826587677	0.537950813770294	1.42977869510651
129	7.84	7.98	54.6153843402863	IPI:IPI00019399.1	Gene_Symbol=SAA4 Serum amyloid A-4 protein precursor	9606	2.03391289710999	2.36859705182724E-05	1.23902595043182	3.26162075996399	0.000347312889061868	1.64367866516113	1.72495579719543	0.0200683157891035	1.55243992805481
130	7.55	7.55	33.0708652734756	IPI:IPI00022731.1	Gene_Symbol=APOC4 Apolipoprotein C-IV precursor	9606	1.35409939289093	0.261418223381042	2.01157641410828	1.98425364494324	0.0449636802077293	1.92750811576843	1.16033506393433	0.590929388999939	2.2010612487793
131	7.27	7.27	44.8275864124298	IPI:IPI00645213.1	Gene_Symbol=APOM Apolipoprotein M	9606	0.819700121879578	0.0450364910066128	1.21127271652222	0.895850718021393	0.269604116678238	1.2692723274231	0.970524907112122	0.783633828163147	1.32688307762146
131	0	7.27	40.3100788593292	IPI:IPI00514397.1	Gene_Symbol=APOM Apolipoprotein M	9606
131	0	7.27	27.6595741510391	IPI:IPI00030739.1	Gene_Symbol=APOM Apolipoprotein M	9606
132	7.24	7.24	23.2876718044281	IPI:IPI00032293.1	Gene_Symbol=CST3 Cystatin-C precursor	9606	1.82534074783325	0.0647846087813377	1.95508909225464	1.32651019096375	0.333602368831635	2.18584132194519	1.52120411396027	0.0595457442104816	1.56983482837677
133	7.18	7.43	45.1612889766693	IPI:IPI00007047.1	Gene_Symbol=S100A8 Protein S100-A8	9606	1.17629289627075	0.411482304334641	1.5937432050705	3.65768146514893	0.00383128202520311	1.92745912075043	0.795069932937622	0.18228243291378	1.46353757381439
134	7.09	7.09	14.0556365251541	IPI:IPI00018219.1	Gene_Symbol=TGFBI Transforming growth factor-beta-induced protein ig-h3 precursor	9606	1.65299391746521	0.0476454794406891	1.64116549491882	2.24094200134277	0.0540038570761681	2.28424453735352	1.40874254703522	0.0864515379071236	1.505934715271
135	6.82	33.58	64.0926659107208	IPI:IPI00844156.2	Gene_Symbol=SERPINC1 SERPINC1 protein	9606	1.22795343399048	0.238892272114754	1.42500245571136	0.997171401977539	0.98321807384491	1.3217761516571	1.23751378059387	0.487893790006638	1.88177382946014
136	6.76	6.76	34.3915343284607	IPI:IPI00006662.1	Gene_Symbol=APOD Apolipoprotein D precursor	9606	0.955585956573486	0.788463592529297	1.48620331287384	1.62044179439545	0.0752251446247101	1.73268377780914	1.63773715496063	0.00758554367348552	1.35802805423737
137	6.72	6.72	21.0900470614433	IPI:IPI00216065.3	Gene_Symbol=PROZ Isoform 2 of Vitamin K-dependent protein Z precursor	9606	1.14997673034668	0.361214369535446	1.4573575258255	0.508578538894653	0.0411526374518871	1.88139605522156	0.592416822910309	0.0340559594333172	1.56691563129425
137	0	6.72	20.0000002980232	IPI:IPI00027843.1	Gene_Symbol=PROZ Isoform 1 of Vitamin K-dependent protein Z precursor	9606
138	6.5	6.57	13.2290184497833	IPI:IPI00296534.1	Gene_Symbol=FBLN1 Isoform D of Fibulin-1 precursor	9606	1	1	1.15886747837067	1.01641297340393	0.903710007667542	1.37122929096222	1.26068532466888	0.287100404500961	1.62468004226685
138	0	4.57	11.9487911462784	IPI:IPI00218803.2	Gene_Symbol=FBLN1 Isoform B of Fibulin-1 precursor	9606
139	6.42	6.45	33.3333343267441	IPI:IPI00796435.1	Gene_Symbol=CA1 22 kDa protein	9606	0.847419857978821	0.282686293125153	1.63117778301239	1.0332955121994	0.871794283390045	2.16173028945923	1.32196819782257	0.499790638685226	3.19167566299438
139	0	6.45	24.9042138457298	IPI:IPI00215983.3	Gene_Symbol=CA1 Carbonic anhydrase 1	9606
139	0	4.45	37.8378391265869	IPI:IPI00788926.1	Gene_Symbol=CA1 16 kDa protein	9606
140	6.42	6.42	15.2777776122093	IPI:IPI00418422.3	Gene_Symbol=IGHD IGHD protein	9606	0.261473298072815	0.0227230377495289	2.81197810173035	0.199316129088402	0.0239876098930836	3.54078769683838	0.153411909937859	0.00565683608874679	2.61700177192688
140	0	5.74	15.7068058848381	IPI:IPI00163446.3	Gene_Symbol=IGHD IGHD protein	9606
140	0	5.7	13.9004155993462	IPI:IPI00829636.1	Gene_Symbol=IGHD FLJ00382 protein (Fragment)	9606
141	6.24	6.24	17.9878056049347	IPI:IPI00297284.1	Gene_Symbol=IGFBP2 Insulin-like growth factor-binding protein 2 precursor	9606	2.19531154632568	0.0452967211604118	2.13736701011658	1.55567598342896	0.0352903082966805	1.48040807247162	1.4689074754715	0.104890920221806	1.66671311855316
141	0	4.24	23.6301362514496	IPI:IPI00556442.1	Gene_Symbol=IGFBP2 Insulin-like growth factor binding protein 2 variant (Fragment)	9606
142	6.17	6.17	40.1639342308044	IPI:IPI00552578.2	Gene_Symbol=SAA1;SAA2 Serum amyloid A protein precursor	9606	2.46153616905212	0.190200865268707	7.28442096710205	6.59717226028442	0.049639455974102	6.54982948303223	0.498161047697067	0.308013737201691	9.13327789306641
142	0	4.17	36.0655725002289	IPI:IPI00006146.4	Gene_Symbol=SAA1;SAA2 serum amyloid A2	9606
143	6.14	15.4	37.8109455108643	IPI:IPI00020091.1	Gene_Symbol=ORM2 Alpha-1-acid glycoprotein 2 precursor	9606	1.72670090198517	0.198532059788704	3.4559965133667	2.18558430671692	0.180404514074326	5.27546882629395	1.08674943447113	0.495873898267746	1.54285180568695
144	6.14	6.14	15.025906264782	IPI:IPI00744685.2	Gene_Symbol=BTD Uncharacterized protein BTD (Fragment)	9606	0.965301513671875	0.886394023895264	1.90425658226013	0.786467015743256	0.215738475322723	1.57442665100098	1.11184799671173	0.546200454235077	1.56356489658356
144	0	6.14	13.8121545314789	IPI:IPI00218413.2	Gene_Symbol=BTD biotinidase precursor	9606
145	6.05	6.05	16.9265031814575	IPI:IPI00299738.1	Gene_Symbol=PCOLCE Procollagen C-endopeptidase enhancer 1 precursor	9606	1.08931052684784	0.642627596855164	1.60626602172852	1.04449141025543	0.922308683395386	3.20248103141785	1.22494995594025	0.120769567787647	1.33181977272034
146	6	6	17.2727271914482	IPI:IPI00022331.1	Gene_Symbol=LCAT Phosphatidylcholine-sterol acyltransferase precursor	9606	1.08179676532745	0.438229888677597	1.28886103630066	1.09965896606445	0.0750483274459839	1.11940181255341	1.02622163295746	0.813785552978516	1.33061945438385
147	6	6	20.4918026924133	IPI:IPI00020019.1	Gene_Symbol=ADIPOQ Adiponectin precursor	9606	1.76296293735504	0.0723078697919846	1.89984154701233	1.70642900466919	0.144174456596375	2.26734590530396	2.263756275177	0.106890961527824	2.91578507423401
148	5.94	5.95	8.74316915869713	IPI:IPI00884176.1	Gene_Symbol=F13A1 coagulation factor XIII A1 subunit precursor	9606	0.61171555519104	0.028047040104866	1.53207755088806	0.829527974128723	0.0901040136814117	1.24851930141449	0.724431872367859	0.027986716479063	1.32271575927734
148	0	5.95	8.74316915869713	IPI:IPI00297550.8	Gene_Symbol=F13A1 Coagulation factor XIII A chain precursor	9606
149	5.93	6.65	34.4827592372894	IPI:IPI00829956.1	Gene_Symbol=- Rheumatoid factor C6 light chain (Fragment)	9606	0.68680214881897	0.138194188475609	2.86581516265869	0.49645459651947	0.246257320046425	37.5002822875977	0.502212226390839	0.000346854125382379	1.00477921962738
149	0	6.65	33.8983058929443	IPI:IPI00829912.1	Gene_Symbol=IGKV1-5 Ig kappa chain V-I region HK102 precursor	9606
149	0.12	6	38.8888895511627	IPI:IPI00387026.1	Gene_Symbol=- Ig kappa chain V-I region EU	9606
150	5.85	5.91	12.5628143548965	IPI:IPI00514475.4	Gene_Symbol=APOL1 Isoform 1 of Apolipoprotein-L1 precursor	9606	0.338056564331055	0.0445291884243488	2.81387948989868	0.604182422161102	0.242715522646904	2.77715516090393	0.443007469177246	0.0660501271486282	2.49579906463623
150	0.03	5.91	12.0772950351238	IPI:IPI00186903.3	Gene_Symbol=APOL1 Isoform 2 of Apolipoprotein-L1 precursor	9606
150	0	5.87	17.2323763370514	IPI:IPI00852826.2	Gene_Symbol=APOL1 42 kDa protein	9606
151	5.71	5.8	18.5404345393181	IPI:IPI00064667.4	Gene_Symbol=CNDP1 Beta-Ala-His dipeptidase precursor	9606	0.554636418819427	0.0207926779985428	1.52056133747101	0.614956498146057	0.00255414051935077	1.17899191379547	0.713337957859039	0.0575471259653568	1.43043208122253
152	5.31	5.32	16.188870370388	IPI:IPI00009865.2	Gene_Symbol=KRT10 Keratin, type I cytoskeletal 10	9606	0.999017536640167	0.987161993980408	1.17278409004211	1.08279526233673	0.737015008926392	1.84651565551758	1.02383482456207	0.916343927383423	1.79447317123413
152	0	4.64	16.5775403380394	IPI:IPI00884222.1	Gene_Symbol=- Similar to Keratin, type I cytoskeletal 10	9606
153	5.03	5.63	4.1020967066288	IPI:IPI00784473.1	Gene_Symbol=VPS13D vacuolar protein sorting 13D isoform 1	9606	1.33261299133301	0.390015006065369	12.9913396835327	0.789120972156525	0.394030421972275	8.52936458587646	1.34392857551575	0.320926517248154	7.9400782585144
153	0	5.63	4.12560179829597	IPI:IPI00783859.2	Gene_Symbol=VPS13D Isoform 2 of Vacuolar protein sorting-associated protein 13D	9606
154	4.98	13.25	44.255319237709	IPI:IPI00555945.1	Gene_Symbol=IGL@ IGL@ protein	9606	0.147514805197716	0.000117547082481906	1.57646870613098	0.154237121343613	0.0239512082189322	4.06045770645142	0.117077022790909	0.00356293632648885	2.2577977180481
154	0.1	12.18	37.2881352901459	IPI:IPI00785200.1	Gene_Symbol=- Putative uncharacterized protein	9606
154	0.1	3.96	29.3577969074249	IPI:IPI00385254.1	Gene_Symbol=- Ig lambda chain V-I region WAH	9606
154	0.09	11.75	45.3389823436737	IPI:IPI00719452.1	Gene_Symbol=IGL@ IGL@ protein	9606
154	0	3	29.6296298503876	IPI:IPI00827522.1	Gene_Symbol=IGLV1-44 Anti-streptococcal/anti-myosin immunoglobulin lambda light chain variable region (Fragment)	9606
154	0	2.98	27.118644118309	IPI:IPI00788824.2	Gene_Symbol=IGLV1-44 Light chain Fab	9606
155	4.77	6.47	13.4328365325928	IPI:IPI00021364.1	Gene_Symbol=CFP Properdin precursor	9606	0.752301216125488	0.41143736243248	3.28558397293091	0.803904294967651	0.718823194503784	352.698425292969	0.923043966293335	0.735405623912811	2.4303503036499
156	4.76	18.83	34.4608873128891	IPI:IPI00550640.2	Gene_Symbol=IGHG4 IGHG4 protein	9606	0.164161995053291	0.0179060772061348	3.6480655670166	0.175222352147102	0.0511058308184147	5.79584789276123	0.164180859923363	0.0028887593653053	2.16311001777649
156	0	18.82	40.4580146074295	IPI:IPI00830132.1	Gene_Symbol=IGHG4 Uncharacterized protein IGHG4 (Fragment)	9606
156	0	18.82	48.6238539218903	IPI:IPI00829814.1	Gene_Symbol=IGHG4 Ig gamma-4 chain C region	9606
156	0	18.79	28.7815123796463	IPI:IPI00784998.1	Gene_Symbol=- Putative uncharacterized protein DKFZp686M24218	9606
157	4.73	5.05	15.4166668653488	IPI:IPI00073777.1	Gene_Symbol=PLXDC2 Isoform 2 of Plexin domain-containing protein 2 precursor	9606	1.06911134719849	0.738100469112396	1.62576687335968	0.901021182537079	0.568723499774933	1.55197882652283	1.21303164958954	0.482489407062531	1.92479658126831
157	0	5.05	13.9886572957039	IPI:IPI00044369.2	Gene_Symbol=PLXDC2 Isoform 1 of Plexin domain-containing protein 2 precursor	9606
157	0	3.05	16.0714283585548	IPI:IPI00640599.1	Gene_Symbol=PLXDC2 Isoform 3 of Plexin domain-containing protein 2 precursor	9606
158	4.72	5.16	14.1399413347244	IPI:IPI00294713.4	Gene_Symbol=MASP2 Isoform 1 of Mannan-binding lectin serine protease 2 precursor	9606	1.0012708902359	0.995928943157196	1.76442086696625	0.894943237304688	0.652154982089996	1.74658334255219	0.819915413856506	0.630333244800568	2.54306626319885
158	0	4.7	26.4248698949814	IPI:IPI00871597.1	Gene_Symbol=MASP2 Uncharacterized protein MASP2 (Fragment)	9606
158	0	4.7	27.5675684213638	IPI:IPI00306378.5	Gene_Symbol=MASP2 Isoform 2 of Mannan-binding lectin serine protease 2 precursor	9606
158	0	3.16	14.1399413347244	IPI:IPI00871793.2	Gene_Symbol=MASP2 cDNA FLJ77090, highly similar to Homo sapiens mannan-binding lectin serine peptidase 2 (MASP2), transcript variant 1, mRNA	9606
159	4.68	70.62	51.7150402069092	IPI:IPI00878609.1	Gene_Symbol=ITIH4 Protein	9606	1.24402689933777	0.349210411310196	1.64901626110077	1.08807158470154	0.759115159511566	1.82935321331024	1.0781455039978	0.713738024234772	1.56754124164581
159	0	57.4	59.6273303031921	IPI:IPI00878152.1	Gene_Symbol=ITIH4 71 kDa protein	9606
160	4.67	4.67	27.2727280855179	IPI:IPI00027350.3	Gene_Symbol=PRDX2 Peroxiredoxin-2	9606	0.758990049362183	0.181115165352821	1.65815186500549	0.978662550449371	0.942971646785736	2.41929602622986	1.40234768390656	0.000158062292030081	1.04580593109131
161	4.55	9.95	12.8395065665245	IPI:IPI00027482.1	Gene_Symbol=SERPINA6 Corticosteroid-binding globulin precursor	9606	0.933021068572998	0.826874196529388	3.32021188735962	0.978230476379395	0.899240255355835	1.93723475933075	0.907868087291718	0.536213099956512	1.75381112098694
162	4.47	11.39	23.6000001430511	IPI:IPI00423461.3	Gene_Symbol=IGHA2 Putative uncharacterized protein DKFZp686C02220 (Fragment)	9606	0.22474530339241	0.15733328461647	119.748252868652	0.177512586116791	0.101797223091125	34.5536613464355	0.234336569905281	0.0380939207971096	3.01774549484253
162	0	16.92	20.6249997019768	IPI:IPI00785067.1	Gene_Symbol=IGH@ IGH@ protein	9606
163	4.28	23.06	36.1003875732422	IPI:IPI00418153.1	Gene_Symbol=IGHM Putative uncharacterized protein DKFZp686I15212	9606	0.245606452226639	0.216775104403496	29.7013473510742	0.393117636442184	0.0705949515104294	3.74679327011108	0.302569389343262	0.00869038980454206	1.23042511940002
164	4.18	4.18	9.96015965938568	IPI:IPI00555752.2	Gene_Symbol=C4BPB Isoform 2 of C4b-binding protein beta chain precursor	9606	0.670920848846436	0.335661977529526	19.15452003479	0.879848062992096	0.591087639331818	8.79290580749512	0.676068365573883	0.353699803352356	21.9313411712646
164	0	4.18	9.92063507437706	IPI:IPI00025862.2	Gene_Symbol=C4BPB Isoform 1 of C4b-binding protein beta chain precursor	9606
165	4.08	4.08	29.6296298503876	IPI:IPI00827892.1	Gene_Symbol=- VH87-2 protein (Fragment)	9606	0.235353961586952	0.0139693869277835	2.61638998985291	0.27774766087532	0.0689992308616638	4.22136926651001	0.264196544885635	0.10210307687521	5.74548625946045
165	0	28.06	45.762711763382	IPI:IPI00876888.1	Gene_Symbol=- cDNA FLJ78387	9606
165	0	2.08	16.7999997735024	IPI:IPI00477804.4	Gene_Symbol=- Immunglobulin heavy chain variable region (Fragment)	9606
165	0	2.08	18.260869383812	IPI:IPI00384404.4	Gene_Symbol=- Rheumatoid factor RF-ET9 (Fragment)	9606
166	4.04	20.63	44.54545378685	IPI:IPI00011264.1	Gene_Symbol=CFHR1 Complement factor H-related protein 1 precursor	9606	0.889393389225006	0.786292374134064	71.430534362793	0.598807036876678	0.205872312188148	8.87975597381592	0.882966279983521	0.687800645828247	19.3391761779785
166	0.61	2.91	10.6239460408688	IPI:IPI00006543.2	Gene_Symbol=CFHR5 Complement factor H-related 5	9606
166	0.04	15.55	38.4848475456238	IPI:IPI00167093.4	Gene_Symbol=CFHR1 complement factor H-related 1	9606
166	0.04	15.43	43.1734323501587	IPI:IPI00883722.1	Gene_Symbol=CFHR1 FHR-1; complement Factor H-related protein 1	9606
166	0.04	2.91	8.78734588623047	IPI:IPI00843942.1	Gene_Symbol=CFHR5 Complement factor H-related protein 5 precursor	9606
167	4.03	4.24	44.0677970647812	IPI:IPI00816799.1	Gene_Symbol=- Rheumatoid factor D5 light chain (Fragment)	9606	0.14081583917141	0.0587097443640232	8.49283695220947	0.16143025457859	0.075727216899395	9.89209747314453	0.129008427262306	0.245322868227959	38356.6953125
167	0	5.86	57.7586233615875	IPI:IPI00829653.1	Gene_Symbol=- Uncharacterized protein ENSP00000374812	9606
167	0	5.86	46.551725268364	IPI:IPI00784430.3	Gene_Symbol=IGKV3D-11 Similar to Ig kappa chain V-III region VG precursor	9606
168	4	75.87	82.5757563114166	IPI:IPI00304273.2	Gene_Symbol=APOA4 Apolipoprotein A-IV precursor	9606	0.816013216972351	0.318001389503479	1.52377152442932	0.923809826374054	0.749695718288422	1.68608832359314	1.66395449638367	0.00183605588972569	1.32992625236511
169	4	14.07	71.4285731315613	IPI:IPI00473011.3	Gene_Symbol=HBB;HBD Hemoglobin subunit delta	9606	0.60913211107254	0.128584370017052	3.63199377059937	1.1089608669281	0.745972096920013	22.5693874359131	1.47304892539978	0.0412551984190941	1.37626838684082
169	0	10.07	46.8208104372025	IPI:IPI00830113.2	Gene_Symbol=HBB 19 kDa protein	9606
169	0	10.07	71.4285731315613	IPI:IPI00829896.1	Gene_Symbol=HBD Hemoglobin Lepore-Baltimore (Fragment)	9606
169	0	10.07	53.1914889812469	IPI:IPI00657660.1	Gene_Symbol=HBB Hemoglobin delta-beta fusion protein	9606
169	0	8.07	63.4615361690521	IPI:IPI00791558.1	Gene_Symbol=HBB Delta-hemoglobin	9606
170	3.98	4.16	10.4341968894005	IPI:IPI00220701.3	Gene_Symbol=COL6A3 Isoform 2 of Collagen alpha-3(VI) chain precursor	9606	1.14360475540161	0.749652802944183	2.97302889823914	0.930006086826324	0.82284015417099	2.57440781593323	1.02867829799652	0.583566129207611	1.15825390815735
170	0	4.14	10.0723952054977	IPI:IPI00022200.2	Gene_Symbol=COL6A3 alpha 3 type VI collagen isoform 1 precursor	9606
170	0	4.14	10.2253623306751	IPI:IPI00871621.1	Gene_Symbol=COL6A3 322 kDa protein	9606
170	0	4.14	10.3795766830444	IPI:IPI00072917.2	Gene_Symbol=COL6A3 alpha 3 type VI collagen isoform 3 precursor	9606
170	0	4.1	9.96677726507187	IPI:IPI00376964.2	Gene_Symbol=COL6A3 alpha 3 type VI collagen isoform 2 precursor	9606
170	0	2.44	10.0470431149006	IPI:IPI00072918.2	Gene_Symbol=COL6A3 alpha 3 type VI collagen isoform 4 precursor	9606
171	3.91	3.98	16.153846681118	IPI:IPI00165972.3	Gene_Symbol=CFD Complement factor D preproprotein	9606	0.966173648834229	0.834959387779236	1.53678810596466	1.26310741901398	0.149548679590225	1.4392364025116	1.21101212501526	0.184347078204155	1.39333248138428
172	3.84	3.84	13.293944299221	IPI:IPI00643090.1	Gene_Symbol=VCAM1 74 kDa protein	9606	1.33352243900299	0.093486987054348	1.45817708969116	1.17411208152771	0.468007117509842	1.85199391841888	1.04401159286499	0.788414537906647	1.59564518928528
172	0	3.84	13.9103561639786	IPI:IPI00082827.1	Gene_Symbol=VCAM1 vascular cell adhesion molecule 1 isoform b precursor	9606
172	0	3.84	12.1786199510098	IPI:IPI00018136.1	Gene_Symbol=VCAM1 Isoform 1 of Vascular cell adhesion protein 1 precursor	9606
172	0	3.79	13.3333340287209	IPI:IPI00643490.1	Gene_Symbol=VCAM1 Putative uncharacterized protein DKFZp779G2333	9606
173	3.77	3.77	20.7920789718628	IPI:IPI00868938.1	Gene_Symbol=- Beta-2-microglobulin	9606	1.89850568771362	0.00927731115370989	1.45976507663727	1.18567907810211	0.283548712730408	1.46525466442108	1.68361949920654	0.000598322309087962	1.15832376480103
173	0	3.7	13.4453788399696	IPI:IPI00796379.1	Gene_Symbol=B2M B2M protein	9606
173	0	1.77	8.87096747756004	IPI:IPI00004656.2	Gene_Symbol=B2M Beta-2-microglobulin	9606
174	3.71	20.63	25.4000008106232	IPI:IPI00061977.1	Gene_Symbol=IGHV3OR16-13;IGHA1 IGHA1 protein	9606	0.241540774703026	0.184717386960983	219.171112060547	0.216891527175903	0.260098099708557	4478.49462890625	0.216451406478882	0.372314602136612	390235.84375
174	0	18.97	33.0661326646805	IPI:IPI00166866.3	Gene_Symbol=IGHV3OR16-13;IGHA1 IGHA1 protein	9606
174	0	18.92	26.9749522209167	IPI:IPI00423462.5	Gene_Symbol=IGHV3OR16-13;IGHA1 Putative uncharacterized protein DKFZp686K18196 (Fragment)	9606
174	0	18.92	28.9473682641983	IPI:IPI00647704.1	Gene_Symbol=IGHV3OR16-13;IGHA1 CDNA FLJ41552 fis, clone COLON2004478, highly similar to Protein Tro alpha1 H,myeloma	9606
174	0	18.92	22.1774190664291	IPI:IPI00386524.3	Gene_Symbol=IGHV3OR16-13;IGHA1 CDNA FLJ25298 fis, clone STM07683, highly similar to Protein Tro alpha1 H,myeloma	9606
175	3.7	3.71	18.7969923019409	IPI:IPI00386132.1	Gene_Symbol=- Ig kappa chain V-IV region JI precursor	9606	0.256418794393539	0.0168462917208672	2.15943956375122	0.0988891273736954	0.0155773581936955	3.51609253883362	0.192897915840149	0.297479063272476	38160.01953125
175	0	3.71	13.8888895511627	IPI:IPI00026197.7	Gene_Symbol=IGKV4-1 Similar to Ig kappa chain V-IV region precursor	9606
175	0	2.01	18.4210523962975	IPI:IPI00387120.1	Gene_Symbol=- Ig kappa chain V-IV region Len	9606
175	0	2.01	9.70149263739586	IPI:IPI00386133.1	Gene_Symbol=- Ig kappa chain V-IV region B17 precursor	9606
175	0	2	6.92307725548744	IPI:IPI00385143.1	Gene_Symbol=- Microfibrillar protein 2 (Fragment)	9606
175	0	1.7	11.0091753304005	IPI:IPI00383808.1	Gene_Symbol=- Ig kappa chain V-IV region STH (Fragment)	9606
176	3.7	3.7	10.5590060353279	IPI:IPI00290856.4	Gene_Symbol=LYVE1 Lymphatic vessel endothelial hyaluronic acid receptor 1 precursor	9606	1.40671145915985	0.181891411542892	1.87259459495544	0.746565461158752	0.331530600786209	2.23624181747437	0.899573445320129	0.645688354969025	1.93737542629242
177	3.7	3.7	4.48916405439377	IPI:IPI00016334.2	Gene_Symbol=MCAM Isoform 1 of Cell surface glycoprotein MUC18 precursor	9606	0.826703369617462	0.787946283817291	1084.5869140625	0.794138550758362	0.783534049987793	3939	1.2353036403656	0.503065943717957	15.0439863204956
177	0.02	1.72	4.55407984554768	IPI:IPI00445227.1	Gene_Symbol=MCAM Isoform 2 of Cell surface glycoprotein MUC18 precursor	9606
178	3.7	3.7	16.1904767155647	IPI:IPI00827978.1	Gene_Symbol=- VL4 protein (Fragment)	9606	0.177105486392975	0.128004923462868	88.4950408935547	0.173783913254738	0.238818407058716	6346.54296875	0.196619555354118	0.0936228111386299	21.3554973602295
178	0	3.7	14.6551728248596	IPI:IPI00552267.2	Gene_Symbol=IGLV3-19 Similar to V2-13 protein	9606
178	0	3.7	15.7407402992249	IPI:IPI00382436.1	Gene_Symbol=- Ig lambda chain V-III region SH	9606
178	0	12.27	38.7234032154083	IPI:IPI00827875.1	Gene_Symbol=- Lambda-chain precursor	9606
178	0	12.27	34.042552113533	IPI:IPI00450309.1	Gene_Symbol=IGL@ IGL@ protein	9606
178	0	8.59	26.6094416379929	IPI:IPI00829640.1	Gene_Symbol=IGL@ IGL@ protein	9606
178	0	2	17.1171173453331	IPI:IPI00827923.1	Gene_Symbol=- Light chain Fab (Fragment)	9606
178	0	2	15.596330165863	IPI:IPI00386575.1	Gene_Symbol=- Ig lambda chain V-I region EPS	9606
178	0	2	14.6153852343559	IPI:IPI00386134.1	Gene_Symbol=- Ig lambda chain V-I region BL2 precursor	9606
178	0	2	17.1171173453331	IPI:IPI00003939.3	Gene_Symbol=- Ig lambda chain V-I region NIG-64	9606
178	0	2	7.92079195380211	IPI:IPI00383603.1	Gene_Symbol=- Anti-thyroglobulin light chain variable region (Fragment)	9606
178	0	2	7.20720738172531	IPI:IPI00382421.1	Gene_Symbol=- Ig lambda chain V-I region NEW	9606
179	3.41	3.41	35.2201253175735	IPI:IPI00178926.2	Gene_Symbol=IGJ immunoglobulin J chain	9606	0.19608074426651	0.169588655233383	283.943023681641	0.0695267543196678			0.101267270743847	0.15506586432457	1381.38256835938
180	3.4	3.4	34.7107440233231	IPI:IPI00743194.2	Gene_Symbol=- Kappa light chain variable region (Fragment)	9606	0.173299193382263	0.18638114631176	45.1904182434082	0.173247709870338	0.198679536581039	53.6294937133789	0.146248042583466	0.179811120033264	59.147762298584
180	0	18.3	55.648535490036	IPI:IPI00550731.2	Gene_Symbol=- Putative uncharacterized protein	9606
180	0	18.2	48.3333319425583	IPI:IPI00419424.3	Gene_Symbol=IGKV1-5 IGKV1-5 protein	9606
180	0	18.19	50.2283096313477	IPI:IPI00430808.2	Gene_Symbol=IGKC Immunoblobulin light chain (Fragment)	9606
180	0	16.2	56.9037675857544	IPI:IPI00854806.1	Gene_Symbol=IGKV1-5 IGKV1-5 protein	9606
180	0	3.4	16.5289252996445	IPI:IPI00884433.1	Gene_Symbol=- 13 kDa protein	9606
180	0	3.4	16.5289252996445	IPI:IPI00829600.1	Gene_Symbol=- Uncharacterized protein ENSP00000374803	9606
180	0	2.1	45.4545468091965	IPI:IPI00829663.1	Gene_Symbol=- Uncharacterized protein ENSP00000374801	9606
180	0	2.1	48.2456147670746	IPI:IPI00384397.1	Gene_Symbol=- Myosin-reactive immunoglobulin light chain variable region (Fragment)	9606
180	0	2.01	33.3333343267441	IPI:IPI00743389.1	Gene_Symbol=IGKV1-5 Ig kappa chain V-II region GM607 precursor (Fragment)	9606
180	0	2.01	23.1404960155487	IPI:IPI00829947.1	Gene_Symbol=- 13 kDa protein	9606
180	0	2.01	23.7288132309914	IPI:IPI00827829.1	Gene_Symbol=- HRV Fab N8-VL (Fragment)	9606
180	0	2.01	24.7787609696388	IPI:IPI00827773.1	Gene_Symbol=- Cold agglutinin FS-1 L-chain (Fragment)	9606
180	0	2.01	17.5925925374031	IPI:IPI00854709.1	Gene_Symbol=- Uncharacterized protein ENSP00000374799 (Fragment)	9606
180	0	2.01	16.8141588568687	IPI:IPI00736885.1	Gene_Symbol=LOC440786 Ig kappa chain V-II region TEW	9606
180	0	2.01	17.924527823925	IPI:IPI00387111.5	Gene_Symbol=- Uncharacterized protein ENSP00000333154	9606
180	0	2.01	16.5217384696007	IPI:IPI00387107.3	Gene_Symbol=IGKV2-40 Ig kappa chain V-II region Cum	9606
181	3.27	3.27	28.3333331346512	IPI:IPI00001611.1	Gene_Symbol=IGF2 Isoform 1 of Insulin-like growth factor II precursor	9606	0.772734999656677	0.0621471405029297	1.33679330348969	0.820315718650818	0.496766656637192	2.81474304199219	1.08062648773193	0.899061799049377	10.2313280105591
181	0	3.23	15.7534241676331	IPI:IPI00657649.2	Gene_Symbol=IGF2 16 kDa protein	9606
182	3.22	7.67	29.4871807098389	IPI:IPI00719373.1	Gene_Symbol=IGL@ IGL@ protein	9606	0.125289097428322	0.0276520550251007	5.17737245559692	0.0970618650317192	0.0323637872934341	6.36466836929321	0.103930093348026	0.0340008251368999	6.3201265335083
182	0	12.44	41.0256415605545	IPI:IPI00785050.1	Gene_Symbol=- Putative uncharacterized protein	9606
182	0	12.44	41.0256415605545	IPI:IPI00154742.6	Gene_Symbol=IGL@ IGL@ protein	9606
182	0	4.18	28.8288295269012	IPI:IPI00385985.1	Gene_Symbol=- Ig lambda chain V-III region LOI	9606
182	0	2.18	20.8695650100708	IPI:IPI00829740.1	Gene_Symbol=- V2-6 protein	9606
183	3.2	3.2	19.1666662693024	IPI:IPI00027827.2	Gene_Symbol=SOD3 Extracellular superoxide dismutase [Cu-Zn] precursor	9606	1.24830806255341	0.393605411052704	2.03437662124634	0.769673049449921	0.18169929087162	1.61761784553528	1.19682610034943	0.322827011346817	1.62294912338257
184	3.06	4.52	7.70348832011223	IPI:IPI00296337.2	Gene_Symbol=PRKDC Isoform 1 of DNA-dependent protein kinase catalytic subunit	9606	0.845460891723633			1.27758026123047			1.32521426677704
184	0	4.48	7.3974609375	IPI:IPI00786995.1	Gene_Symbol=LOC731751 similar to protein kinase, DNA-activated, catalytic polypeptide	9606
184	0	4.48	7.39565566182137	IPI:IPI00376215.2	Gene_Symbol=PRKDC Isoform 2 of DNA-dependent protein kinase catalytic subunit	9606
185	2.94	3.01	13.668429851532	IPI:IPI00307162.2	Gene_Symbol=VCL Isoform 2 of Vinculin	9606	1.03706073760986	0.899063587188721	2.97836065292358	0.791569292545319	0.57576721906662	4.56346416473389	1.23902142047882	0.759055495262146	13.8287496566772
185	0	3.01	14.5403370261192	IPI:IPI00291175.7	Gene_Symbol=VCL Isoform 1 of Vinculin	9606
186	2.93	2.94	14.2307698726654	IPI:IPI00218414.5	Gene_Symbol=CA2 Carbonic anhydrase 2	9606	0.817517340183258	0.616407990455627	41.33251953125	0.836825788021088	0.729330360889435	148.255157470703	1.26913559436798	0.440851002931595	12.3301973342896
187	2.85	2.85	5.47945201396942	IPI:IPI00784495.2	Gene_Symbol=NOBOX Isoform 2 of Homeobox protein NOBOX	9606
187	0	2.85	5.22496365010738	IPI:IPI00061033.8	Gene_Symbol=NOBOX Isoform 1 of Homeobox protein NOBOX	9606
187	0.27	2.39	5.01782968640327	IPI:IPI00020153.3	Gene_Symbol=BSN Protein bassoon	9606
187	0.27	2.27	5.14933057129383	IPI:IPI00604777.4	Gene_Symbol=DPP9 Isoform 2 of Dipeptidyl peptidase 9	9606
187	0.27	2.27	4.06698547303677	IPI:IPI00604483.1	Gene_Symbol=DPP9 Isoform 4 of Dipeptidyl peptidase 9	9606
187	0.27	2.27	3.93974520266056	IPI:IPI00465149.3	Gene_Symbol=DPP9 Isoform 1 of Dipeptidyl peptidase 9	9606
187	0.27	2.27	1.92878339439631	IPI:IPI00604694.1	Gene_Symbol=DPP9 Isoform 3 of Dipeptidyl peptidase 9	9606
187	0.27	2.27	3.00925932824612	IPI:IPI00020795.1	Gene_Symbol=DPP9 R33083_1 (Fragment)	9606
187	0.26	3.03	11.8670888245106	IPI:IPI00792611.2	Gene_Symbol=KIAA0802 Isoform 1 of Uncharacterized protein KIAA0802	9606
187	0.22	2.26	7.36589282751083	IPI:IPI00878985.1	Gene_Symbol=INF2 Isoform 1 of Inverted formin-2	9606
187	0.22	2.26	7.41935446858406	IPI:IPI00876962.2	Gene_Symbol=INF2 Isoform 2 of Inverted formin-2	9606
187	0.14	2.18	29.8076927661896	IPI:IPI00060628.3	Gene_Symbol=RNF12 E3 ubiquitin-protein ligase RNF12	9606
187	0.14	2.16	6.3455656170845	IPI:IPI00382523.1	Gene_Symbol=EVC2 Isoform 1 of Limbin	9606
187	0.12	2.15	6.27035796642303	IPI:IPI00168913.1	Gene_Symbol=EVC2 Isoform 2 of Limbin	9606
187	0.11	2.11	5.45023679733276	IPI:IPI00657879.1	Gene_Symbol=ZNF365 Isoform 5 of Protein ZNF365	9606
187	0.09	2.09	4.42260429263115	IPI:IPI00007274.6	Gene_Symbol=ZNF365 Isoform 1 of Protein ZNF365	9606
187	0.05	2.05	6.39412999153137	IPI:IPI00295401.4	Gene_Symbol=MAP3K10 Mitogen-activated protein kinase kinase kinase 10	9606
187	0.03	2.06	6.17977529764175	IPI:IPI00382525.1	Gene_Symbol=EVC2 Isoform 3 of Limbin	9606
187	0.01	2.05	5.79310357570648	IPI:IPI00307553.3	Gene_Symbol=DPP8 Isoform 6 of Dipeptidyl peptidase 8	9606
187	0.01	2.05	3.96825410425663	IPI:IPI00412277.2	Gene_Symbol=DPP8 Isoform 3 of Dipeptidyl peptidase 8	9606
187	0.01	2.05	3.89754995703697	IPI:IPI00377128.1	Gene_Symbol=DPP8 Isoform 1 of Dipeptidyl peptidase 8	9606
187	0.01	2.05	4.12249714136124	IPI:IPI00026036.3	Gene_Symbol=DPP8 Isoform 5 of Dipeptidyl peptidase 8	9606
187	0.01	2.01	4.45859879255295	IPI:IPI00061523.4	Gene_Symbol=THAP11 THAP domain containing 11	9606
187	0	2.1	5.60578666627407	IPI:IPI00872390.1	Gene_Symbol=UIMC1 Isoform 2 of Ubiquitin interaction motif-containing protein 1	9606
187	0	2.1	4.31154370307922	IPI:IPI00396071.3	Gene_Symbol=UIMC1 Isoform 1 of Ubiquitin interaction motif-containing protein 1	9606
187	0	2.1	4.30555567145348	IPI:IPI00384342.3	Gene_Symbol=UIMC1 Uncharacterized protein UIMC1	9606
187	0	2.09	4.05616238713264	IPI:IPI00552059.1	Gene_Symbol=UIMC1 Isoform 3 of Ubiquitin interaction motif-containing protein 1	9606
187	0	2.04	3.24909761548042	IPI:IPI00795254.1	Gene_Symbol=DPP8 96 kDa protein	9606
187	0	2.04	3.18772122263908	IPI:IPI00377129.1	Gene_Symbol=DPP8 Isoform 2 of Dipeptidyl peptidase 8	9606
187	0	2.04	3.45268547534943	IPI:IPI00084071.1	Gene_Symbol=DPP8 Isoform 4 of Dipeptidyl peptidase 8	9606
187	0	2.03	13.7931033968925	IPI:IPI00178146.3	Gene_Symbol=TCEA3 Transcription elongation factor A protein 3	9606
187	0	2.03	5.70522993803024	IPI:IPI00004924.3	Gene_Symbol=DEF6 Differentially expressed in FDCP 6	9606
187	0	2	13.6865347623825	IPI:IPI00006580.2	Gene_Symbol=FAM117A Protein FAM117A	9606
187	0	2	10.9333336353302	IPI:IPI00873637.1	Gene_Symbol=- Uncharacterized protein ENSP00000383537	9606
187	0	2	3.00300307571888	IPI:IPI00418945.1	Gene_Symbol=ZNF365 Isoform 2 of Protein ZNF365	9606
187	0	2	2.16450225561857	IPI:IPI00399361.1	Gene_Symbol=ZNF365 Isoform 3 of Protein ZNF365	9606
187	0	2	10.7954546809196	IPI:IPI00008991.1	Gene_Symbol=DR1 TATA-binding protein-associated phosphoprotein	9606
187	0	2	3.79746817052364	IPI:IPI00431402.1	Gene_Symbol=RAD54B Isoform 2 of Fibrinogen silencer-binding protein	9606
187	0	2	2.00668890029192	IPI:IPI00431401.1	Gene_Symbol=RAD54B Isoform 1 of Fibrinogen silencer-binding protein	9606
188	2.8	2.8	10.9489053487778	IPI:IPI00789173.1	Gene_Symbol=LDHB 15 kDa protein	9606	2.03802132606506	0.192415997385979	16.7879905700684	1.41276693344116	0.262363165616989	6.81650114059448	1.26672470569611	0.415165960788727	9.91377067565918
188	0	2.8	6.46551698446274	IPI:IPI00788938.1	Gene_Symbol=LDHB Uncharacterized protein LDHB	9606
188	0	2.8	4.49101813137531	IPI:IPI00219217.3	Gene_Symbol=LDHB L-lactate dehydrogenase B chain	9606
189	2.73	2.73	6.47481977939606	IPI:IPI00299158.1	Gene_Symbol=PVR Isoform Alpha of Poliovirus receptor precursor	9606	1.19569218158722	0.535090088844299	2.81679892539978	1.10701560974121	0.352387994527817	1.4390275478363	1.4898099899292	0.0495232827961445	1.48679852485657
189	0	2.73	6.88775479793549	IPI:IPI00219427.1	Gene_Symbol=PVR Isoform Delta of Poliovirus receptor precursor	9606
189	0	2.73	7.41758272051811	IPI:IPI00219426.1	Gene_Symbol=PVR Isoform Gamma of Poliovirus receptor precursor	9606
189	0	2.73	7.25806429982185	IPI:IPI00219425.3	Gene_Symbol=PVR Isoform Beta of Poliovirus receptor precursor	9606
190	2.64	2.64	12.4637678265572	IPI:IPI00816779.1	Gene_Symbol=MICA;HLA-B;HLA-A;LOC730410;HLA-C;HLA-A29.1 Leukocyte antigen precursor	9606	0.425720661878586	0.39280092716217	29.9666957855225	0.478949904441834	0.353262394666672	14.0351219177246	0.571736454963684	0.244334176182747	4.36835479736328
190	0.14	2.14	9.3150682747364	IPI:IPI00472736.1	Gene_Symbol=MICA;HLA-B;HLA-A;LOC730410;HLA-C;HLA-A29.1 HLA class I histocompatibility antigen, A-80 alpha chain precursor	9606
190	0.05	2.05	19.2307695746422	IPI:IPI00787992.1	Gene_Symbol=MICA;HLA-B;HLA-A;LOC730410;HLA-C;HLA-A29.1 MHC class I antigen (Fragment)	9606
190	0.04	2.04	25.7425755262375	IPI:IPI00871606.1	Gene_Symbol=MICA;HLA-B;HLA-A;LOC730410;HLA-C;HLA-A29.1 MHC class I antigen precursor	9606
190	0	2.62	9.58904102444649	IPI:IPI00742968.1	Gene_Symbol=MICA;HLA-B;HLA-A;LOC730410;HLA-C;HLA-A29.1 HLA class I histocompatibility antigen, A-24 alpha chain precursor	9606
190	0	2.62	9.58904102444649	IPI:IPI00472855.1	Gene_Symbol=MICA;HLA-B;HLA-A;LOC730410;HLA-C;HLA-A29.1 HLA class I histocompatibility antigen, A-30 alpha chain precursor	9606
190	0	2.62	9.58904102444649	IPI:IPI00472151.1	Gene_Symbol=MICA;HLA-B;HLA-A;LOC730410;HLA-C;HLA-A29.1 HLA class I histocompatibility antigen, A-23 alpha chain precursor	9606
190	0	2.62	8.83534103631973	IPI:IPI00829792.2	Gene_Symbol=MICA;HLA-B;HLA-A;LOC730410;HLA-C;HLA-A29.1 MHC class I antigen	9606
190	0	2.62	6.89655169844627	IPI:IPI00794678.2	Gene_Symbol=MICA;HLA-B;HLA-A;LOC730410;HLA-C;HLA-A29.1 MHC class I antigen	9606
190	0	2.62	6.02739714086056	IPI:IPI00647634.1	Gene_Symbol=MICA;HLA-B;HLA-A;LOC730410;HLA-C;HLA-A29.1 HLA class I histocompatibility antigen, A-3 alpha chain precursor	9606
190	0	2.62	5.92991895973682	IPI:IPI00647457.2	Gene_Symbol=MICA;HLA-B;HLA-A;LOC730410;HLA-C;HLA-A29.1 Major histocompatibility complex, class I, A	9606
190	0	2.62	6.02739714086056	IPI:IPI00472448.1	Gene_Symbol=MICA;HLA-B;HLA-A;LOC730410;HLA-C;HLA-A29.1 Isoform 1 of HLA class I histocompatibility antigen, A-11 alpha chain precursor	9606
190	0	2.62	5.92991895973682	IPI:IPI00472112.1	Gene_Symbol=MICA;HLA-B;HLA-A;LOC730410;HLA-C;HLA-A29.1 Isoform 2 of HLA class I histocompatibility antigen, A-11 alpha chain precursor	9606
190	0	2.32	11.8902437388897	IPI:IPI00644631.4	Gene_Symbol=MICA;HLA-B;HLA-A;LOC730410;HLA-C;HLA-A29.1 MHC class I antigen (Fragment)	9606
190	0	2.32	6.02739714086056	IPI:IPI00760554.2	Gene_Symbol=MICA;HLA-B;HLA-A;LOC730410;HLA-C;HLA-A29.1 HLA class I histocompatibility antigen, A-69 alpha chain	9606
190	0	2	11.7370888590813	IPI:IPI00877003.1	Gene_Symbol=MICA;HLA-B;HLA-A;LOC730410;HLA-C;HLA-A29.1 HLA-A26 protein	9606
190	0	2	11.3207548856735	IPI:IPI00742977.2	Gene_Symbol=MICA;HLA-B;HLA-A;LOC730410;HLA-C;HLA-A29.1 24 kDa protein	9606
190	0	2	26.829269528389	IPI:IPI00514328.2	Gene_Symbol=MICA;HLA-B;HLA-A;LOC730410;HLA-C;HLA-A29.1 HLA-A11	9606
190	0	2	5.76271191239357	IPI:IPI00874249.1	Gene_Symbol=MICA;HLA-B;HLA-A;LOC730410;HLA-C;HLA-A29.1 CDNA FLJ43620 fis, clone SPLEN2021701, highly similar to HLA CLASS I HISTOCOMPATIBILITY ANTIGEN, A-2 ALPHA CHAIN	9606
190	0	2	10.0456617772579	IPI:IPI00869010.1	Gene_Symbol=MICA;HLA-B;HLA-A;LOC730410;HLA-C;HLA-A29.1 HLA-A protein precursor	9606
190	0	2	12.154696136713	IPI:IPI00854852.2	Gene_Symbol=MICA;HLA-B;HLA-A;LOC730410;HLA-C;HLA-A29.1 MHC class I antigen (Fragment)	9606
190	0	2	5.20547963678837	IPI:IPI00646225.4	Gene_Symbol=MICA;HLA-B;HLA-A;LOC730410;HLA-C;HLA-A29.1 HLA class I histocompatibility antigen, A-31 alpha chain precursor	9606
190	0	2	5.20547963678837	IPI:IPI00472013.1	Gene_Symbol=MICA;HLA-B;HLA-A;LOC730410;HLA-C;HLA-A29.1 HLA class I histocompatibility antigen, A-33 alpha chain precursor	9606
190	0	2	4.97237555682659	IPI:IPI00880111.1	Gene_Symbol=- MHC class I antigen (Fragment)	9606
190	0	2	4.10958901047707	IPI:IPI00877150.1	Gene_Symbol=MICA;HLA-B;HLA-A;LOC730410;HLA-C;HLA-A29.1 MHC class I antigen	9606
190	0	2	2.27272734045982	IPI:IPI00876963.2	Gene_Symbol=MICA;HLA-B;HLA-A;LOC730410;HLA-C;HLA-A29.1 MHC class I antigen	9606
190	0	2	10.9756097197533	IPI:IPI00795210.1	Gene_Symbol=MICA;HLA-B;HLA-A;LOC730410;HLA-C;HLA-A29.1 MHC class I antigen precursor	9606
190	0	2	2.46575344353914	IPI:IPI00785070.3	Gene_Symbol=MICA;HLA-B;HLA-A;LOC730410;HLA-C;HLA-A29.1 HLA class I histocompatibility antigen, A-43 alpha chain precursor	9606
190	0	2	2.76073627173901	IPI:IPI00745699.2	Gene_Symbol=MICA;HLA-B;HLA-A;LOC730410;HLA-C;HLA-A29.1 Major histocompatibility complex, class I, A	9606
190	0	2	2.46575344353914	IPI:IPI00745220.1	Gene_Symbol=MICA;HLA-B;HLA-A;LOC730410;HLA-C;HLA-A29.1 HLA class I histocompatibility antigen, A-25 alpha chain precursor	9606
190	0	2	2.46575344353914	IPI:IPI00744654.1	Gene_Symbol=MICA;HLA-B;HLA-A;LOC730410;HLA-C;HLA-A29.1 HLA class I histocompatibility antigen, A-66 alpha chain precursor	9606
190	0	2	2.46575344353914	IPI:IPI00743503.1	Gene_Symbol=MICA;HLA-B;HLA-A;LOC730410;HLA-C;HLA-A29.1 HLA class I histocompatibility antigen, A-34 alpha chain precursor	9606
190	0	2	2.46575344353914	IPI:IPI00743359.1	Gene_Symbol=MICA;HLA-B;HLA-A;LOC730410;HLA-C;HLA-A29.1 HLA class I histocompatibility antigen, A-26 alpha chain precursor	9606
190	0	2	2.46575344353914	IPI:IPI00472921.1	Gene_Symbol=MICA;HLA-B;HLA-A;LOC730410;HLA-C;HLA-A29.1 HLA class I histocompatibility antigen, A-29 alpha chain precursor	9606
190	0	2	2.46575344353914	IPI:IPI00472882.1	Gene_Symbol=MICA;HLA-B;HLA-A;LOC730410;HLA-C;HLA-A29.1 HLA class I histocompatibility antigen, A-68 alpha chain precursor	9606
190	0	2	2.46575344353914	IPI:IPI00472825.1	Gene_Symbol=MICA;HLA-B;HLA-A;LOC730410;HLA-C;HLA-A29.1 HLA class I histocompatibility antigen, A-32 alpha chain precursor	9606
190	0	2	2.46575344353914	IPI:IPI00472222.1	Gene_Symbol=MICA;HLA-B;HLA-A;LOC730410;HLA-C;HLA-A29.1 HLA class I histocompatibility antigen, A-74 alpha chain precursor	9606
191	2.62	2.62	30.9859156608582	IPI:IPI00513767.2	Gene_Symbol=PTGDS Prostaglandin D2 synthase 21kDa	9606	1.36719143390656	0.723287999629974	5215.88134765625	1.35873448848724	0.637751340866089	441.420013427734	0.966319859027863	0.956987917423248	622.180541992188
191	0	2.62	16.5178567171097	IPI:IPI00514285.2	Gene_Symbol=PTGDS Prostaglandin D2 synthase 21kDa	9606
191	0	2.62	15.263158082962	IPI:IPI00013179.1	Gene_Symbol=PTGDS Prostaglandin-H2 D-isomerase precursor	9606
192	2.57	2.59	4.71854321658611	IPI:IPI00783390.1	Gene_Symbol=CHL1 Isoform 1 of Neural cell adhesion molecule L1-like protein precursor	9606	0.575061082839966	0.154963925480843	5.73065090179443	0.994313478469849	0.988924503326416	4.79037952423096	0.995192587375641	0.988619387149811	30.7134113311768
192	0	2.59	4.65686284005642	IPI:IPI00299059.5	Gene_Symbol=CHL1 Isoform 2 of Neural cell adhesion molecule L1-like protein precursor	9606
193	2.49	2.5	11.1688308417797	IPI:IPI00218795.1	Gene_Symbol=SELL L-selectin precursor	9606	0.38830178976059	0.0305300205945969	2.07096004486084	0.382435232400894	0.0890315994620323	3.75929427146912	0.457200527191162	0.098570741713047	3.13823485374451
193	0.02	1.72	3.86996902525425	IPI:IPI00640405.1	Gene_Symbol=SELP Selectin P	9606
193	0.02	1.72	3.86996902525425	IPI:IPI00514796.1	Gene_Symbol=SELP Selectin P	9606
193	0	1.7	4.53608259558678	IPI:IPI00645768.1	Gene_Symbol=SELE Selectin E	9606
193	0	1.7	4.02193777263165	IPI:IPI00514728.1	Gene_Symbol=SELE Selectin E	9606
193	0	1.7	4.02193777263165	IPI:IPI00514521.1	Gene_Symbol=SELE Selectin E	9606
193	0	1.7	4.54545468091965	IPI:IPI00514342.1	Gene_Symbol=SELE Selectin E	9606
193	0	1.7	3.60655747354031	IPI:IPI00296542.1	Gene_Symbol=SELE E-selectin precursor	9606
193	0	1.7	2.95031052082777	IPI:IPI00645234.1	Gene_Symbol=SELP Selectin P	9606
193	0	1.7	2.47395839542151	IPI:IPI00644144.1	Gene_Symbol=SELP Selectin P	9606
193	0	1.7	2.29191798716784	IPI:IPI00643835.1	Gene_Symbol=SELP Selectin P	9606
193	0	1.7	2.47395839542151	IPI:IPI00514233.1	Gene_Symbol=SELP Selectin P	9606
193	0	1.7	2.2891566157341	IPI:IPI00295339.3	Gene_Symbol=SELP P-selectin precursor	9606
193	0	1.7	1.06241703033447	IPI:IPI00646956.1	Gene_Symbol=SELP Selectin P	9606
194	2.44	2.44	10.3816792368889	IPI:IPI00003362.2	Gene_Symbol=HSPA5 HSPA5 protein	9606	0.833687961101532	0.767982244491577	427.604797363281	0.830265522003174	0.634867489337921	38.8089065551758	0.74713522195816	0.614606976509094	211.040603637695
195	2.38	59.88	63.9240503311157	IPI:IPI00555812.4	Gene_Symbol=GC Vitamin D-binding protein precursor	9606	0.0267902109771967			0			0.0566785559058189
196	2.35	42.86	45.4545468091965	IPI:IPI00607707.1	Gene_Symbol=HPR Isoform 2 of Haptoglobin-related protein precursor	9606	1.56905937194824			4.33113241195679			2.6434485912323
196	0	42.86	50.2873539924622	IPI:IPI00477597.1	Gene_Symbol=HPR Isoform 1 of Haptoglobin-related protein precursor	9606
197	2.33	2.37	3.76538746058941	IPI:IPI00297263.6	Gene_Symbol=HEG1 Isoform 1 of Protein HEG homolog 1 precursor	9606	0.741093456745148			0.738345801830292			0.787408649921417
197	0	2.33	3.75494062900543	IPI:IPI00795307.2	Gene_Symbol=HEG1 Isoform 2 of Protein HEG homolog 1 precursor	9606
198	2.32	5.72	23.218996822834	IPI:IPI00029168.1	Gene_Symbol=LPA Apolipoprotein	9606	0.938648998737335	0.703873932361603	1.53775501251221	1.30369818210602	0.00958913844078779	1.17114591598511	0.81654304265976	0.00933641195297241	1.12728404998779
198	0	2.06	25.2354055643082	IPI:IPI00787629.1	Gene_Symbol=LOC732390 similar to Apolipoprotein	9606
198	0	2	29.1044771671295	IPI:IPI00787909.1	Gene_Symbol=LOC732436 similar to Apolipoprotein	9606
199	2.31	2.31	7.06161111593246	IPI:IPI00220213.1	Gene_Symbol=TNC Isoform 4 of Tenascin precursor	9606	1.26907503604889	0.169708207249641	1.48507952690125	1.2438542842865	0.533685922622681	2.4363796710968	1.81581914424896	0.38521546125412	6.49997568130493
199	0	2.31	6.76965042948723	IPI:IPI00031008.1	Gene_Symbol=TNC Isoform 1 of Tenascin precursor	9606
199	0	2.31	6.48676678538322	IPI:IPI00867560.1	Gene_Symbol=- TNC protein	9606
199	0	2.27	6.20577037334442	IPI:IPI00220212.1	Gene_Symbol=TNC Isoform 3 of Tenascin precursor	9606
199	0	2.27	6.52920976281166	IPI:IPI00220211.1	Gene_Symbol=TNC Isoform 2 of Tenascin precursor	9606
199	0	2.27	6.10271915793419	IPI:IPI00220214.1	Gene_Symbol=TNC Isoform 5 of Tenascin precursor	9606
199	0	2.27	5.7544756680727	IPI:IPI00220216.1	Gene_Symbol=TNC Isoform 6 of Tenascin precursor	9606
200	2.29	3.14	10.6413573026657	IPI:IPI00743813.2	Gene_Symbol=ASPM Isoform 1 of Abnormal spindle-like microcephaly-associated protein	9606	0.851678013801575	0.655026793479919	3.77765464782715	1.3322811126709	0.71598219871521	19.0469779968262	0.985866844654083	0.965798497200012	3.54506921768188
201	2.28	2.33	18.7800958752632	IPI:IPI00019359.3	Gene_Symbol=KRT9 Keratin, type I cytoskeletal 9	9606	1.42416393756866	0.467560559511185	57.7796783447266	1.03696405887604	0.93782776594162	110.765747070313	0.872608423233032	0.37969046831131	3.23958539962769
202	2.21	4.02	33.8983058929443	IPI:IPI00854582.1	Gene_Symbol=- Uncharacterized protein ENSP00000374793	9606	0.116765007376671	0.213837116956711	170.180236816406	0.0631605237722397			0.104794301092625	0.110359013080597	33.8899230957031
202	0.01	2.01	26.8518507480621	IPI:IPI00827485.1	Gene_Symbol=- BRE (Fragment)	9606
202	0.01	2.01	26.8518507480621	IPI:IPI00387101.1	Gene_Symbol=- Ig kappa chain V-I region Scw	9606
202	0	19.45	59.7457647323608	IPI:IPI00784661.1	Gene_Symbol=- Putative uncharacterized protein	9606
202	0	19.43	58.4745764732361	IPI:IPI00472961.2	Gene_Symbol=IGKC IGKC protein	9606
202	0	18.15	39.115646481514	IPI:IPI00807459.1	Gene_Symbol=IGKC IGKC protein	9606
202	0	3.81	32.4074059724808	IPI:IPI00829980.2	Gene_Symbol=- Myosin-reactive immunoglobulin light chain variable region (Fragment)	9606
202	0	3.27	33.8983058929443	IPI:IPI00829804.1	Gene_Symbol=- 13 kDa protein	9606
202	0	3.26	37.0370358228683	IPI:IPI00398220.1	Gene_Symbol=- Myosin-reactive immunoglobulin light chain variable region (Fragment)	9606
202	0	3.26	37.3831778764725	IPI:IPI00384398.1	Gene_Symbol=- Myosin-reactive immunoglobulin light chain variable region (Fragment)	9606
202	0	3.24	34.7457617521286	IPI:IPI00830122.1	Gene_Symbol=- A30	9606
202	0	3.24	29.6610176563263	IPI:IPI00829699.1	Gene_Symbol=- V(k)3 sequence of NG9 gene from fetal liver DNA precursor	9606
202	0	3.24	29.9145311117172	IPI:IPI00743963.1	Gene_Symbol=IGKC Ig kappa chain V-I region HK101 precursor (Fragment)	9606
202	0	3.22	27.7777791023254	IPI:IPI00003469.1	Gene_Symbol=- Ig kappa chain V-I region WEA	9606
202	0	3.22	22.2222223877907	IPI:IPI00387094.1	Gene_Symbol=- Ig kappa chain V-I region Hau	9606
202	0	3.22	22.2222223877907	IPI:IPI00385614.1	Gene_Symbol=- Ig kappa chain V-I region WAT	9606
202	0	3.22	18.604651093483	IPI:IPI00385556.1	Gene_Symbol=- Ig kappa chain V-I region Daudi precursor	9606
202	0	3.22	18.604651093483	IPI:IPI00024134.1	Gene_Symbol=IGKC Ig kappa chain V-I region Walker precursor	9606
202	0	2	31.4814805984497	IPI:IPI00387022.1	Gene_Symbol=- Ig kappa chain V-I region AG	9606
202	0	2	16.666667163372	IPI:IPI00387100.1	Gene_Symbol=- Ig kappa chain V-I region Roy	9606
202	0	2	16.666667163372	IPI:IPI00387099.1	Gene_Symbol=- Ig kappa chain V-I region Rei	9606
202	0	2	16.666667163372	IPI:IPI00387027.1	Gene_Symbol=- Ig kappa chain V-I region Gal	9606
202	0	2	15.5172407627106	IPI:IPI00382577.1	Gene_Symbol=- Kappa 1 light chain variable region (Fragment)	9606
202	0	2	15.2542367577553	IPI:IPI00003111.6	Gene_Symbol=LOC652694 Ig kappa chain V-I region AU	9606
203	2.19	2.31	9.38249379396439	IPI:IPI00479143.2	Gene_Symbol=PCNT Pericentrin	9606	1.05220329761505	0.640773236751556	2.77752351760864	1.61998331546783	0.225704357028008	9.66999912261963	1.62864899635315	0.406118661165237	98.9183883666992
203	0	1.87	7.73405730724335	IPI:IPI00794771.3	Gene_Symbol=PCNT PCNT protein (Fragment)	9606
204	2.17	2.29	3.1992245465517	IPI:IPI00641437.1	Gene_Symbol=HEATR1 HEAT repeat containing 1	9606	0.8201504945755	0.45645660161972	8.99045181274414	1.12536454200745	0.137807413935661	1.39099097251892	0.872439861297607	0.862902462482452	2769.74584960938
204	0	2.29	3.03171649575233	IPI:IPI00024279.4	Gene_Symbol=HEATR1 HEAT repeat-containing protein 1	9606
205	2.17	2.17	6.27177730202675	IPI:IPI00479471.2	Gene_Symbol=SPATA13 Spermatogenesis associated 13	9606	1.04251611232758	0.694094121456146	1.48332870006561	1.74286484718323	0.111977316439152	2.3993616104126	0.772121429443359	0.139794036746025	1.59436643123627
205	0	2.17	5.52147254347801	IPI:IPI00043546.5	Gene_Symbol=SPATA13 Spermatogenesis-associated protein 13	9606
206	2.16	2.18	21.472392976284	IPI:IPI00019176.3	Gene_Symbol=RARRES2 Retinoic acid receptor responder protein 2 precursor	9606	2.14869379997253	0.136547476053238	8.30642032623291	1.5258903503418	0.596963167190552	1504.96118164063	1.98210024833679	0.0633994340896606	2.38351941108704
207	2.15	2.15	9.58333313465118	IPI:IPI00029235.1	Gene_Symbol=IGFBP6 Insulin-like growth factor-binding protein 6 precursor	9606	1.8811057806015	0.411304295063019	425.668212890625	1.32432651519775	0.664351761341095	459.613952636719	1.45447337627411	0.107833027839661	2.257155418396
208	2.13	187.22	61.6972506046295	IPI:IPI00032258.4	Gene_Symbol=C4A;C4B Complement C4-A precursor	9606	0.861848831176758	0.777825117111206	3.3167462348938	1.24226987361908	0.206990852952003	1.45547330379486	0.95735639333725	0.687796413898468	1.28757286071777
208	0	185.22	61.6972506046295	IPI:IPI00654875.1	Gene_Symbol=C4B Complement C4-B precursor	9606
209	2.11	2.11	38.28125	IPI:IPI00456429.3	Gene_Symbol=UBA52 ubiquitin and ribosomal protein L40 precursor	9606	1.35936415195465	0.422947138547897	21.2195568084717	1.92992317676544	0.301373332738876	72.1877365112305	1.08133006095886	0.464533388614655	2.43159008026123
209	0.06	2.08	27.7310937643051	IPI:IPI00788210.1	Gene_Symbol=LOC728590 similar to ribosomal protein S27a	9606
209	0	2.63	25	IPI:IPI00397808.3	Gene_Symbol=LOC388720 similar to ubiquitin and ribosomal protein S27a precursor	9606
209	0	2.01	47.7706998586655	IPI:IPI00796600.1	Gene_Symbol=UBC;RPS27A;UBB 18 kDa protein	9606
209	0	2.01	45.6185579299927	IPI:IPI00744274.1	Gene_Symbol=UBC;RPS27A;UBB 44 kDa protein	9606
209	0	2.01	50.7731974124908	IPI:IPI00743650.1	Gene_Symbol=UBC;RPS27A;UBB 44 kDa protein	9606
209	0	2.01	50.7731974124908	IPI:IPI00743241.1	Gene_Symbol=UBC;RPS27A;UBB 44 kDa protein	9606
209	0	2.01	26.3392865657806	IPI:IPI00418813.2	Gene_Symbol=- CDNA FLJ46113 fis, clone TESTI2036285, highly similar to Rattus norvegicus ubiquitin C	9606
209	0	2.01	40.7988578081131	IPI:IPI00873444.1	Gene_Symbol=UBC;RPS27A;UBB 79 kDa protein	9606
209	0	2.01	44.5414841175079	IPI:IPI00798155.3	Gene_Symbol=UBC;RPS27A;UBB Ubiquitin C splice variant	9606
209	0	2.01	41.7518258094788	IPI:IPI00798127.1	Gene_Symbol=UBC;RPS27A;UBB ubiquitin C	9606
209	0	2.01	40.9005641937256	IPI:IPI00797482.1	Gene_Symbol=UBC;RPS27A;UBB cDNA FLJ75516, highly similar to Xenopus tropicalis ubiquitin C, mRNA	9606
209	0	2.01	28.742516040802	IPI:IPI00797400.1	Gene_Symbol=UBC;RPS27A;UBB 19 kDa protein	9606
209	0	2.01	31.7880809307098	IPI:IPI00796007.1	Gene_Symbol=UBC;RPS27A;UBB 17 kDa protein	9606
209	0	2.01	36.756756901741	IPI:IPI00795527.1	Gene_Symbol=UBC;RPS27A;UBB 21 kDa protein	9606
209	0	2.01	35.9788358211517	IPI:IPI00794925.1	Gene_Symbol=UBC;RPS27A;UBB 21 kDa protein	9606
209	0	2.01	30.7692319154739	IPI:IPI00794211.1	Gene_Symbol=UBC;RPS27A;UBB 18 kDa protein	9606
209	0	2.01	32.7510923147202	IPI:IPI00794205.1	Gene_Symbol=- 26 kDa protein	9606
209	0	2.01	40.0000005960464	IPI:IPI00793810.1	Gene_Symbol=UBC;RPS27A;UBB 19 kDa protein	9606
209	0	2.01	44.590163230896	IPI:IPI00793729.1	Gene_Symbol=UBC;RPS27A;UBB UBC protein	9606
209	0	2.01	31.1926603317261	IPI:IPI00793330.1	Gene_Symbol=UBC;RPS27A;UBB 12 kDa protein	9606
209	0	2.01	36.7521375417709	IPI:IPI00792712.1	Gene_Symbol=UBC;RPS27A;UBB 39 kDa protein	9606
209	0	2.01	42.6605492830276	IPI:IPI00790633.1	Gene_Symbol=UBC;RPS27A;UBB 25 kDa protein	9606
209	0	2.01	41.2587404251099	IPI:IPI00789823.1	Gene_Symbol=UBC;RPS27A;UBB 16 kDa protein	9606
209	0	2.01	40.3773576021194	IPI:IPI00789107.1	Gene_Symbol=UBC;RPS27A;UBB 30 kDa protein	9606
209	0	2.01	44.4444447755814	IPI:IPI00784990.2	Gene_Symbol=UBC;RPS27A;UBB Ubiquitin C splice variant	9606
209	0	2.01	44.5414841175079	IPI:IPI00719280.2	Gene_Symbol=UBC;RPS27A;UBB ubiquitin B precursor	9606
209	0	2.01	21.7948719859123	IPI:IPI00179330.6	Gene_Symbol=UBC;RPS27A;UBB ubiquitin and ribosomal protein S27a precursor	9606
210	2.11	2.11	11.8518516421318	IPI:IPI00845506.1	Gene_Symbol=PI16 Isoform 2 of Peptidase inhibitor 16 precursor	9606	0.938148856163025	0.844388544559479	25.8541240692139	0.824087262153625	0.620876729488373	37.6403656005859	0.940232515335083	0.529837965965271	2.36343765258789
210	0	2.11	6.91144689917564	IPI:IPI00301143.5	Gene_Symbol=PI16 Isoform 1 of Peptidase inhibitor 16 precursor	9606
211	2.09	19.98	58.297872543335	IPI:IPI00430820.1	Gene_Symbol=IGKV1-5 IGKV1-5 protein	9606	0.0414404831826687			0.0729537978768349			0.104125156998634
211	0	5.7	26.7241388559341	IPI:IPI00549330.4	Gene_Symbol=IGKV3D-15 Myosin-reactive immunoglobulin light chain variable region	9606
211	0	5.7	24.0310072898865	IPI:IPI00385253.1	Gene_Symbol=- Ig kappa chain V-III region CLL precursor	9606
211	0	4	22.9357793927193	IPI:IPI00384401.1	Gene_Symbol=- Myosin-reactive immunoglobulin kappa chain variable region (Fragment)	9606
212	2.09	2.91	5.07462695240974	IPI:IPI00015973.1	Gene_Symbol=EPB41L2 Band 4.1-like protein 2	9606	1.27327978610992	0.291545957326889	1.82597351074219	1.02924299240112	0.910161852836609	2.11272788047791	0.994653761386871	0.992604672908783	5.45167636871338
212	0	2.05	4.97512444853783	IPI:IPI00444820.1	Gene_Symbol=EPB41L2 CDNA FLJ45145 fis, clone BRAWH3041492, moderately similar to Homo sapiens erythrocyte membrane protein band 4.1	9606
213	2.09	2.27	27.1929830312729	IPI:IPI00552852.2	Gene_Symbol=IGLV3-27 V2-19 protein	9606	0.0141208004206419			0.144891932606697			0.108213730156422
213	0	3.18	27.10280418396	IPI:IPI00384399.1	Gene_Symbol=- Myosin-reactive immunoglobulin light chain variable region (Fragment)	9606
214	2.09	2.1	4.87106032669544	IPI:IPI00016250.6	Gene_Symbol=FXR2 Fragile X mental retardation syndrome-related protein 2	9606	2.10868382453918	0.552367627620697	71898.5078125	1.9659389257431			2.10097360610962
214	0.08	2.08	9.72696244716644	IPI:IPI00645666.1	Gene_Symbol=FMR1 FMR1 protein	9606
214	0.08	2.08	9.01898741722107	IPI:IPI00412343.2	Gene_Symbol=FMR1 Isoform 6 of Fragile X mental retardation 1 protein	9606
214	0.08	2.08	9.39044505357742	IPI:IPI00215724.1	Gene_Symbol=FMR1 Isoform 4 of Fragile X mental retardation 1 protein	9606
214	0.08	2.08	9.19354856014252	IPI:IPI00215721.1	Gene_Symbol=FMR1 Isoform 2 of Fragile X mental retardation 1 protein	9606
214	0.08	2.08	7.43243247270584	IPI:IPI00873404.1	Gene_Symbol=FMR1 Uncharacterized protein FMR1	9606
214	0.08	2.08	7.15447142720222	IPI:IPI00783298.1	Gene_Symbol=FMR1 Isoform 7 of Fragile X mental retardation 1 protein	9606
214	0.08	2.08	7.4576273560524	IPI:IPI00215725.1	Gene_Symbol=FMR1 Isoform 5 of Fragile X mental retardation 1 protein	9606
214	0.08	2.08	7.2968490421772	IPI:IPI00215723.1	Gene_Symbol=FMR1 Isoform 3 of Fragile X mental retardation 1 protein	9606
214	0.08	2.08	7.40740746259689	IPI:IPI00215720.1	Gene_Symbol=FMR1 Isoform 1 of Fragile X mental retardation 1 protein	9606
214	0	2	10.2040819823742	IPI:IPI00554715.3	Gene_Symbol=FXR1 Isoform 2 of Fragile X mental retardation syndrome-related protein 1	9606
214	0	2	8.85668247938156	IPI:IPI00016249.3	Gene_Symbol=FXR1 Isoform 1 of Fragile X mental retardation syndrome-related protein 1	9606
214	0	2	4.3771043419838	IPI:IPI00872761.1	Gene_Symbol=FMR1 FMR1 protein	9606
214	0	2	42.1052634716034	IPI:IPI00791041.1	Gene_Symbol=FXR1 2 kDa protein	9606
215	2.07	3.61	6.82571232318878	IPI:IPI00642259.2	Gene_Symbol=DST Dystonin	9606	0.771349132061005	0.566379487514496	3.17316484451294	1.05632066726685	0.917525768280029	3.97367906570435	1.0711841583252	0.92822527885437	7.32201337814331
215	0	3.53	8.71384367346764	IPI:IPI00074148.4	Gene_Symbol=DST dystonin isoform 1	9606
215	0	3.5	8.72861593961716	IPI:IPI00654639.2	Gene_Symbol=DST Isoform 9 of Bullous pemphigoid antigen 1, isoforms 6/9/10	9606
215	0	3.5	8.68303999304771	IPI:IPI00293251.5	Gene_Symbol=DST Isoform 6 of Bullous pemphigoid antigen 1, isoforms 6/9/10	9606
215	0	2.9	10.9619677066803	IPI:IPI00015631.3	Gene_Symbol=DST Isoform 10 of Bullous pemphigoid antigen 1, isoforms 6/9/10	9606
216	2.07	2.07	11.1570246517658	IPI:IPI00867735.1	Gene_Symbol=C8orf33 Isoform 2 of UPF0488 protein C8orf33	9606	0.924330115318298	0.908204793930054	978.088439941406	0.785436391830444	0.363553136587143	7.18192529678345	0.472460150718689	0.254436492919922	55.9364318847656
216	0	2.07	11.946901679039	IPI:IPI00797466.1	Gene_Symbol=C8orf33 25 kDa protein	9606
216	0	2.07	11.7903932929039	IPI:IPI00011997.4	Gene_Symbol=C8orf33 Isoform 1 of UPF0488 protein C8orf33	9606
217	2.06	4.73	14.6596863865852	IPI:IPI00216588.2	Gene_Symbol=F11 Isoform 2 of Coagulation factor XI precursor	9606	1.41012954711914			1.66830551624298			1.84149396419525
217	0	4.73	13.4399995207787	IPI:IPI00008556.1	Gene_Symbol=F11 Isoform 1 of Coagulation factor XI precursor	9606
218	2.06	2.13	4.7219306230545	IPI:IPI00005648.1	Gene_Symbol=SAFB2 Scaffold attachment factor B2	9606	2.5168468952179			2.90093779563904			1.4053680896759
219	2.06	2.06	18.8524588942528	IPI:IPI00384400.1	Gene_Symbol=- Myosin-reactive immunoglobulin heavy chain variable region (Fragment)	9606	0.390112489461899	0.34660866856575	1396.88073730469	0.254097491502762	0.183373630046844	173.745452880859	0.167271837592125	0.138955131173134	154.376205444336
219	0	6	40.3225809335709	IPI:IPI00828061.1	Gene_Symbol=- Anti-mucin1 heavy chain variable region (Fragment)	9606
219	0	2	13.6752143502235	IPI:IPI00827846.1	Gene_Symbol=- Anti-mucin1 heavy chain variable region (Fragment)	9606
220	2.05	2.06	5.20984083414078	IPI:IPI00828192.1	Gene_Symbol=CD44 Isoform 17 of CD44 antigen precursor	9606	1.13728535175323			0.959568619728088			1.03787136077881
220	0	2.06	4.90463227033615	IPI:IPI00828117.1	Gene_Symbol=CD44 Isoform 5 of CD44 antigen precursor	9606
220	0	2.06	5.15021458268166	IPI:IPI00828064.1	Gene_Symbol=CD44 Isoform 6 of CD44 antigen precursor	9606
220	0	2.06	5.38922138512135	IPI:IPI00828056.1	Gene_Symbol=CD44 Isoform 16 of CD44 antigen precursor	9606
220	0	2.06	5.04908822476864	IPI:IPI00827658.1	Gene_Symbol=CD44 Isoform 7 of CD44 antigen precursor	9606
220	0	2.06	5.06329126656055	IPI:IPI00827650.1	Gene_Symbol=CD44 Isoform 3 of CD44 antigen precursor	9606
220	0	2.06	5.33333346247673	IPI:IPI00827555.1	Gene_Symbol=CD44 Isoform 9 of CD44 antigen precursor	9606
220	0	2.06	5.15021458268166	IPI:IPI00418465.4	Gene_Symbol=CD44 Isoform 4 of CD44 antigen precursor	9606
220	0	2.06	4.85175214707851	IPI:IPI00305064.1	Gene_Symbol=CD44 Isoform CD44 of CD44 antigen precursor	9606
220	0	2.06	6.99300691485405	IPI:IPI00827893.1	Gene_Symbol=CD44 Isoform 11 of CD44 antigen precursor	9606
220	0	2.06	4.00593467056751	IPI:IPI00827795.1	Gene_Symbol=CD44 Isoform 8 of CD44 antigen precursor	9606
220	0	2.06	5.27383349835873	IPI:IPI00419219.3	Gene_Symbol=CD44 Isoform 10 of CD44 antigen precursor	9606
220	0	2.06	5.78231289982796	IPI:IPI00828108.1	Gene_Symbol=CD44 Isoform 15 of CD44 antigen precursor	9606
220	0	2.06	3.99999991059303	IPI:IPI00827982.1	Gene_Symbol=CD44 Isoform 13 of CD44 antigen precursor	9606
220	0	2.06	4.29292917251587	IPI:IPI00827937.1	Gene_Symbol=CD44 Isoform 14 of CD44 antigen precursor	9606
220	0	2.06	6.25	IPI:IPI00798069.1	Gene_Symbol=CD44 CD44 molecule	9606
220	0	2.06	4.70914132893085	IPI:IPI00297160.4	Gene_Symbol=CD44 Isoform 12 of CD44 antigen precursor	9606
221	2.04	3.26	27.7777791023254	IPI:IPI00003470.1	Gene_Symbol=- Ig kappa chain V-I region Wes	9606	0.0822689458727837	0.0118297515437007	3.25267887115479	0.0528273284435272	0.0382651314139366	9.47436141967773	0.11219335347414	0.0534724444150925	9.66660594940186
221	0	19.46	60.1694941520691	IPI:IPI00430847.1	Gene_Symbol=IGKC IGKC protein	9606
221	0	3.27	38.1355941295624	IPI:IPI00829650.1	Gene_Symbol=- Similar to Ig kappa chain V-I region HK101 precursor	9606
222	2.04	2.39	8.45986977219582	IPI:IPI00021817.1	Gene_Symbol=PROC Vitamin K-dependent protein C precursor	9606	1.27045655250549	0.565990328788757	4.53527116775513	0.844532191753387	0.486584067344666	2.36158227920532	4.0530424118042	0.317936986684799	96.1086654663086
223	2.04	2.04	9.11640971899033	IPI:IPI00024046.1	Gene_Symbol=CDH13 Cadherin-13 precursor	9606	0.548402309417725	0.0401963479816914	1.62027561664581	0.471266895532608	0.305029720067978	143.470367431641	0.987902939319611	0.922914028167725	3.56398177146912
224	2.03	19.46	58.0508470535278	IPI:IPI00827488.1	Gene_Symbol=IGKC IGKC protein	9606	0			0			0
224	0	3.27	38.9830499887466	IPI:IPI00829873.1	Gene_Symbol=- 13 kDa protein	9606
225	2.03	2.07	9.33333337306976	IPI:IPI00383953.1	Gene_Symbol=- VH4 heavy chain variable region precursor (Fragment)	9606	0.404808223247528			0.181492820382118			0.220809534192085
225	0	42.17	44.537815451622	IPI:IPI00884452.1	Gene_Symbol=IGHM IGHM protein	9606
225	0	42.17	44.388610124588	IPI:IPI00884293.1	Gene_Symbol=IGHM IGHM protein	9606
225	0	42.17	44.388610124588	IPI:IPI00884141.1	Gene_Symbol=IGHM IGHM protein	9606
225	0	42.17	44.388610124588	IPI:IPI00883614.1	Gene_Symbol=IGHM IGHM protein	9606
225	0	42.17	42.399999499321	IPI:IPI00479708.5	Gene_Symbol=IGHM IGHM protein	9606
225	0	20.92	26.6129046678543	IPI:IPI00744561.1	Gene_Symbol=IGHV3OR16-13;IGHA1 IGHA1 protein	9606
225	0	2.72	23.7288132309914	IPI:IPI00830007.1	Gene_Symbol=- Uncharacterized protein ENSP00000375023	9606
225	0	2.72	23.7288132309914	IPI:IPI00829753.1	Gene_Symbol=- Similar to Rheumatoid factor G9 heavy chain	9606
225	0	2.72	12.8205135464668	IPI:IPI00884081.1	Gene_Symbol=- Uncharacterized protein ENSP00000375025	9606
225	0	2.72	12.7118647098541	IPI:IPI00829811.1	Gene_Symbol=LOC652128 Uncharacterized protein ENSP00000375039	9606
225	0	2.72	13.1578952074051	IPI:IPI00827891.1	Gene_Symbol=- Cold agglutinin FS-2 H-chain (Fragment)	9606
225	0	2.72	12.6050427556038	IPI:IPI00815662.1	Gene_Symbol=- Rheumatoid factor G9 heavy chain (Fragment)	9606
225	0	2.72	12.9310339689255	IPI:IPI00328493.4	Gene_Symbol=- Uncharacterized protein ENSP00000375038	9606
225	0	2	7.75862038135529	IPI:IPI00385059.1	Gene_Symbol=- Rearranged VH4-34 V gene segment (Fragment)	9606
226	2.03	2.03	4.05405387282372	IPI:IPI00878576.1	Gene_Symbol=- Autotaxin isoform gamma	9606	9999						9999
226	0	2.03	3.49726788699627	IPI:IPI00303210.3	Gene_Symbol=ENPP2 Isoform 2 of Ectonucleotide pyrophosphatase/phosphodiesterase family member 2 precursor	9606
226	0	2.03	3.70799526572227	IPI:IPI00156171.2	Gene_Symbol=ENPP2 Isoform 1 of Ectonucleotide pyrophosphatase/phosphodiesterase family member 2 precursor	9606
227	2.03	2.03	29.4117659330368	IPI:IPI00382491.1	Gene_Symbol=- Ig heavy chain V-III region POM	9606	0.312920868396759	0.26628303527832	707.519104003906	0.571315109729767	0.629270136356354	71.3176651000977	0.449415296316147	0.582659900188446	548466.625
227	0.02	2.02	24.1935476660728	IPI:IPI00883879.1	Gene_Symbol=- Similar to Anti-IFN-G scFv	9606
227	0	42.24	47.236180305481	IPI:IPI00828205.1	Gene_Symbol=IGHM IGHM protein	9606
227	0	26.33	41.8947368860245	IPI:IPI00784842.1	Gene_Symbol=IGHV4-31 Putative uncharacterized protein DKFZp686G11190	9606
227	0	9.03	43.2773113250732	IPI:IPI00879329.1	Gene_Symbol=IGKV3-20 Anti-(ED-B) scFV (Fragment)	9606
227	0	4	34.7107440233231	IPI:IPI00828099.1	Gene_Symbol=- UGa8H (Fragment)	9606
227	0	4	26.0869562625885	IPI:IPI00827940.1	Gene_Symbol=- Mu-chain precursor (Fragment)	9606
227	0	4	25.6410270929337	IPI:IPI00220120.4	Gene_Symbol=IGHV@ Ig heavy chain V-III region VH26 precursor	9606
227	0	2.01	25.6410270929337	IPI:IPI00382493.1	Gene_Symbol=- Ig heavy chain V-III region WAS	9606
227	0	2	16.3793101906776	IPI:IPI00382497.1	Gene_Symbol=- Ig heavy chain V-III region TUR	9606
227	0	2	16.5217384696007	IPI:IPI00382478.1	Gene_Symbol=- Ig heavy chain V-III region TIL	9606
228	2.02	5.03	46.9999998807907	IPI:IPI00387116.1	Gene_Symbol=- Ig kappa chain V-III region NG9 precursor (Fragment)	9606	0.0279805138707161			0.0507916510105133			0.0444617681205273
229	2.02	3.42	9.69581753015518	IPI:IPI00879210.1	Gene_Symbol=GTF3C5 General transcription factor IIIC, polypeptide 5, 63kDa	9606
229	0	3.42	11.1597366631031	IPI:IPI00514436.1	Gene_Symbol=GTF3C5 General transcription factor IIIC, polypeptide 5, 63kDa	9606
229	0	2.02	18.5185179114342	IPI:IPI00748216.1	Gene_Symbol=GTF3C5 CDNA FLJ20187 fis, clone COLF0433	9606
230	2.02	2.02	7.3073074221611	IPI:IPI00000877.1	Gene_Symbol=HYOU1 Hypoxia up-regulated protein 1 precursor	9606	1.17715227603912			1.27746403217316			0.7322918176651
231	2.01	2.34	1.24045806005597	IPI:IPI00002335.1	Gene_Symbol=HTT Huntingtin	9606	1.41473174095154			1.35098361968994			1.07356774806976
232	2.01	2.04	5.27108423411846	IPI:IPI00296777.3	Gene_Symbol=SPARCL1 SPARC-like protein 1 precursor	9606	0.875832855701447			0.891621768474579			1.15710771083832
233	2	187.05	61.353212594986	IPI:IPI00418163.3	Gene_Symbol=C4B C4B1	9606	0.589110791683197	0.154156386852264	5.26253080368042	1.05896556377411	0.531050980091095	2.2314989566803	0.594384610652924	0.175784170627594	6.50787258148193
234	2	76.24	45.4968929290771	IPI:IPI00032328.2	Gene_Symbol=KNG1 Isoform HMW of Kininogen-1 precursor	9606	0.727752149105072			0.995875775814056			0.974574863910675
235	2	28.13	41.9437348842621	IPI:IPI00385264.1	Gene_Symbol=- Ig mu heavy chain disease protein	9606	0.0399119220674038			0			0
236	2	11.9	50	IPI:IPI00792115.1	Gene_Symbol=CLEC3B Putative uncharacterized protein DKFZp686H17246	9606	0.348343521356583			0.182457759976387			0.459429442882538
236	0	6.31	52.0833313465118	IPI:IPI00791350.1	Gene_Symbol=CLEC3B 11 kDa protein	9606
237	2	5.45	42.7350431680679	IPI:IPI00854644.1	Gene_Symbol=- Uncharacterized protein ENSP00000374805	9606	0.149644985795021			0.165640667080879			0.32179269194603
238	2	4	39.3162399530411	IPI:IPI00009792.1	Gene_Symbol=IGHV1OR15-1 Ig heavy chain V-I region V35 precursor	9606	0.113077521324158			0.112468577921391			0.104616492986679
238	0	2	14.6551728248596	IPI:IPI00786926.1	Gene_Symbol=IGHV1-69 Myosin-reactive immunoglobulin heavy chain variable region (Fragment)	9606
239	2	2.52	8.37209299206734	IPI:IPI00795183.1	Gene_Symbol=INPPL1 24 kDa protein	9606	0.559664189815521			0.628537535667419			0.817243278026581
240	2	2.23	7.66423344612122	IPI:IPI00165981.1	Gene_Symbol=ZNFX1 Isoform 1 of NFX1-type zinc finger-containing protein 1	9606	0.850339651107788			0.948011040687561			0.866727590560913
241	2	2.04	5.88776431977749	IPI:IPI00032230.2	Gene_Symbol=EPB41L3 Isoform A of Band 4.1-like protein 3	9606
241	0	2.03	4.39306348562241	IPI:IPI00215716.1	Gene_Symbol=EPB41L3 Isoform B of Band 4.1-like protein 3	9606
241	0	2.02	4.41176481544971	IPI:IPI00215717.1	Gene_Symbol=EPB41L3 Isoform C of Band 4.1-like protein 3	9606
241	0	2.02	12.101911008358	IPI:IPI00797109.1	Gene_Symbol=EPB41L3 18 kDa protein	9606
242	2	2.04	9.31676998734474	IPI:IPI00442861.1	Gene_Symbol=- CDNA FLJ26501 fis, clone KDN06929	9606	1.63354182243347			1.000936627388			1.14367949962616
243	2	2.02	8.92494916915894	IPI:IPI00643034.2	Gene_Symbol=PLTP Isoform 1 of Phospholipid transfer protein precursor	9606	0.872459948062897	0.136390224099159	1.27424144744873	0.790790438652039	0.432913988828659	2.82161808013916	0.680850684642792	0.276875734329224	3.05636620521545
243	0	2.02	9.97732430696487	IPI:IPI00217778.1	Gene_Symbol=PLTP Isoform 2 of Phospholipid transfer protein precursor	9606
243	0	2.02	10.8641967177391	IPI:IPI00022733.3	Gene_Symbol=PLTP 45 kDa protein	9606
244	2	2.01	7.90378004312515	IPI:IPI00179034.4	Gene_Symbol=SLC25A30 Kidney mitochondrial carrier protein 1	9606
245	2	2	11.37440726161	IPI:IPI00011832.1	Gene_Symbol=SPP2 Secreted phosphoprotein 24 precursor	9606	0.732590734958649			0.993343353271484			0.809055685997009
246	2	2	7.56302550435066	IPI:IPI00854743.1	Gene_Symbol=- Uncharacterized protein ENSP00000375034	9606	0.572129786014557			0.131623014807701			0.135944128036499
246	0	2	6.87022879719734	IPI:IPI00745363.4	Gene_Symbol=LOC652113 Immunglobulin heavy chain variable region (Fragment)	9606
247	1.98	1.99	4.80000004172325	IPI:IPI00026969.4	Gene_Symbol=SEC23IP Isoform 1 of SEC23-interacting protein	9606
248	1.88	3.88	10.3174597024918	IPI:IPI00306402.3	Gene_Symbol=LOXL4 Lysyl oxidase homolog 4 precursor	9606	0.90887451171875	0.903038740158081	2722.431640625	0.775921761989594	0.21396242082119	3.0837128162384	0.812421679496765	0.345503240823746	4.91330432891846
249	1.85	1.85	6.45161271095276	IPI:IPI00332215.1	Gene_Symbol=DYRK1B Isoform 2 of Dual specificity tyrosine-phosphorylation-regulated kinase 1B	9606	1.92539536952972			3.39025354385376			1.32044851779938
249	0	1.85	6.32279515266418	IPI:IPI00215873.1	Gene_Symbol=DYRK1B Isoform 3 of Dual specificity tyrosine-phosphorylation-regulated kinase 1B	9606
249	0	1.85	6.04133531451225	IPI:IPI00000352.1	Gene_Symbol=DYRK1B Isoform 1 of Dual specificity tyrosine-phosphorylation-regulated kinase 1B	9606
249	0	1.84	5.30821904540062	IPI:IPI00219252.1	Gene_Symbol=DYRK1A Isoform 4 of Dual specificity tyrosine-phosphorylation-regulated kinase 1A	9606
249	0	1.84	5.86011335253716	IPI:IPI00219251.1	Gene_Symbol=DYRK1A Isoform 2 of Dual specificity tyrosine-phosphorylation-regulated kinase 1A	9606
249	0	1.84	4.11140583455563	IPI:IPI00219250.1	Gene_Symbol=DYRK1A Isoform 1 of Dual specificity tyrosine-phosphorylation-regulated kinase 1A	9606
249	0	1.84	5.73012940585613	IPI:IPI00182717.8	Gene_Symbol=DYRK1A Isoform 3 of Dual specificity tyrosine-phosphorylation-regulated kinase 1A	9606
249	0	1.84	4.06290963292122	IPI:IPI00014344.1	Gene_Symbol=DYRK1A Isoform Long of Dual specificity tyrosine-phosphorylation-regulated kinase 1A	9606
250	1.77	1.94	11.3030172884464	IPI:IPI00398002.5	Gene_Symbol=PLEC1 plectin 1 isoform 1	9606	1.54767024517059	0.44412961602211	4.86027717590332	2.20271325111389	0.29389688372612	7.24168491363525	2.08431100845337	0.330397844314575	7.51360130310059
250	0	1.89	10.8667813241482	IPI:IPI00014898.2	Gene_Symbol=PLEC1 Isoform 1 of Plectin-1	9606
250	0	1.89	10.4824937880039	IPI:IPI00186711.3	Gene_Symbol=PLEC1 plectin 1 isoform 6	9606
250	0	1.89	10.651932656765	IPI:IPI00420096.4	Gene_Symbol=PLEC1 plectin 1 isoform 3	9606
250	0	1.89	10.600396245718	IPI:IPI00398779.4	Gene_Symbol=PLEC1 Isoform 4 of Plectin-1	9606
250	0	1.89	10.5910792946815	IPI:IPI00398778.3	Gene_Symbol=PLEC1 plectin 1 isoform 10	9606
250	0	1.89	10.600396245718	IPI:IPI00398777.3	Gene_Symbol=PLEC1 plectin 1 isoform 8	9606
250	0	1.89	10.6755256652832	IPI:IPI00398776.3	Gene_Symbol=PLEC1 plectin 1 isoform 7	9606
250	0	1.89	10.6331348419189	IPI:IPI00398775.3	Gene_Symbol=PLEC1 plectin 1 isoform 2	9606
251	1.76	1.77	1.46771036088467	IPI:IPI00070943.3	Gene_Symbol=PI4KA Isoform 1 of Phosphatidylinositol 4-kinase alpha	9606	0.518466591835022			0.685057520866394			1.54754114151001
251	0	1.7	1.21527779847383	IPI:IPI00873634.2	Gene_Symbol=- 65 kDa protein	9606
251	0	1.7	1.21739134192467	IPI:IPI00871913.1	Gene_Symbol=PI4KAP2 PI4KAP2 protein	9606
251	0	1.7	1.17252925410867	IPI:IPI00456476.2	Gene_Symbol=PI4KAP2 LOC375133 protein (Fragment)	9606
251	0	1.7	1.22377621009946	IPI:IPI00102940.2	Gene_Symbol=PI4KAP2 CDNA FLJ44912 fis, clone BRAMY3009491, highly similar to Phosphatidylinositol 4-kinase alpha	9606
251	0	1.7	0.819672085344791	IPI:IPI00031424.1	Gene_Symbol=PI4KA Isoform 2 of Phosphatidylinositol 4-kinase alpha	9606
252	1.75	1.85	5.00109195709229	IPI:IPI00795015.2	Gene_Symbol=SACS Isoform 1 of Sacsin	9606	0.682824194431305	0.195739656686783	2.35786271095276	0.783684372901917	0.255773156881332	1.94568538665771	0.87602835893631	0.340032607316971	1.58161795139313
252	0	1.85	4.94133569300175	IPI:IPI00784002.2	Gene_Symbol=SACS Isoform 2 of Sacsin	9606
253	1.73	1.78	2.85986661911011	IPI:IPI00009812.1	Gene_Symbol=TLR7 Toll-like receptor 7 precursor	9606	1.25009500980377			0.993856012821198			1.07010650634766
254	1.73	1.76	6.85458034276962	IPI:IPI00552692.3	Gene_Symbol=PREX1 Isoform 3 of Phosphatidylinositol 3,4,5-trisphosphate-dependent Rac exchanger 1 protein	9606	1.28038370609283			0.577117562294006			1.93490636348724
254	0	1.74	6.14828206598759	IPI:IPI00295252.2	Gene_Symbol=PREX1 Isoform 1 of Phosphatidylinositol 3,4,5-trisphosphate-dependent Rac exchanger 1 protein	9606
255	1.71	1.74	12.0331950485706	IPI:IPI00019755.3	Gene_Symbol=GSTO1 Glutathione transferase omega-1	9606	0.879530370235443			1.31129109859467			0
256	1.7	3.22	20.3389823436737	IPI:IPI00829836.1	Gene_Symbol=- Uncharacterized protein ENSP00000374797	9606
256	0	3.22	22.2222223877907	IPI:IPI00385555.1	Gene_Symbol=- Ig kappa chain V-I region BAN	9606
257	1.7	2.66	8.49056616425514	IPI:IPI00878414.1	Gene_Symbol=NCF4 Protein	9606	0.626289784908295			0.982224225997925			0.436655253171921
257	0	2.66	5.17241396009922	IPI:IPI00877642.1	Gene_Symbol=NCF4 neutrophil cytosolic factor 4 isoform 2	9606
257	0	2.66	5.17241396009922	IPI:IPI00297156.2	Gene_Symbol=NCF4 Isoform 2 of Neutrophil cytosol factor 4	9606
258	1.7	1.8	3.81526090204716	IPI:IPI00478326.1	Gene_Symbol=A26A1 Isoform 1 of Prostate, ovary, testis-expressed protein on chromosome 8	9606	1.3364589214325			1.04175138473511			1.32928740978241
258	0	1.8	4.20353971421719	IPI:IPI00470364.1	Gene_Symbol=A26A1 Isoform 2 of Prostate, ovary, testis-expressed protein on chromosome 8	9606
259	1.7	1.71	20.5128207802773	IPI:IPI00010189.1	Gene_Symbol=FNDC4 Fibronectin type III domain-containing protein 4 precursor	9606
259	0	1.7	8.45070406794548	IPI:IPI00854598.2	Gene_Symbol=FNDC5 Fibronectin type III domain-containing protein 5	9606
259	0	1.7	6.60377368330956	IPI:IPI00514152.3	Gene_Symbol=FNDC5 Uncharacterized protein FNDC5	9606
259	0	1.7	4.57516349852085	IPI:IPI00385341.2	Gene_Symbol=FNDC5 FNDC5 protein	9606
260	1.7	1.7	7.97545984387398	IPI:IPI00793228.1	Gene_Symbol=BAD Uncharacterized protein BAD	9606
261	1.69	1.7	2.8747433796525	IPI:IPI00645643.2	Gene_Symbol=BICC1 Isoform 1 of Protein bicaudal C homolog 1	9606	1.58137762546539	0.101384863257408	2.547926902771	1.26489353179932	0.366617679595947	6.94934034347534	1.18673527240753	0.304538130760193	3.08946514129639
261	0	1.69	2.61363629251719	IPI:IPI00017921.7	Gene_Symbol=BICC1 Isoform 2 of Protein bicaudal C homolog 1	9606
261	0	1.4	1.38339921832085	IPI:IPI00873707.1	Gene_Symbol=BICC1 Uncharacterized protein BICC1	9606
262	1.66	1.92	7.03228637576103	IPI:IPI00477917.1	Gene_Symbol=ABCA1 ATP-binding cassette, sub-family A member 1	9606	1.36476850509644			2.00023913383484			1.20646858215332
262	0.01	1.92	7.03228637576103	IPI:IPI00293460.4	Gene_Symbol=ABCA1 ATP-binding cassette sub-family A member 1	9606
263	1.63	3.38	4.7575481235981	IPI:IPI00333770.6	Gene_Symbol=DOCK10 dedicator of cytokinesis 10	9606	1.04247140884399	0.854907035827637	9.76281642913818	1.3236198425293	0.649382293224335	330.512084960938	1.14289605617523	0.621547996997833	12.308497428894
264	1.63	1.63	10.0775197148323	IPI:IPI00004798.4	Gene_Symbol=CRISP3 cDNA FLJ75207	9606	0.342252224683762	0.0281201247125864	2.20437574386597	0.321100860834122	0.094587005674839	5.05654668807983	0.441006273031235	0.054002083837986	2.34813570976257
265	1.6	2.22	9.50080528855324	IPI:IPI00019471.1	Gene_Symbol=IRS1 Insulin receptor substrate 1	9606	0.260621041059494			0.0922170504927635			0
266	1.59	2.66	5.87949454784393	IPI:IPI00289258.4	Gene_Symbol=MYO10 Myosin-X	9606	0.634325563907623	0.413399547338486	6.76781034469604	0.886362791061401	0.68208372592926	2.98800563812256	0.488071292638779	0.151131451129913	3.89259171485901
267	1.58	1.69	5.4215706884861	IPI:IPI00411656.4	Gene_Symbol=PCLO Isoform 1 of Protein piccolo	9606	1.06460618972778	0.899671256542206	6.61308336257935	1.23583710193634	0.660280764102936	5.95198917388916	1.31670486927032	0.669039905071259	10.879506111145
268	1.55	1.62	12.1621623635292	IPI:IPI00003929.4	Gene_Symbol=GSTA3 Glutathione S-transferase A3	9606	0.554355680942535	0.015719648450613	1.20337355136871	0.594422340393066	0.200386822223663	8.60123062133789	0.731740415096283	0.0109197860583663	1.07044732570648
268	0	1.6	18.0180177092552	IPI:IPI00745233.2	Gene_Symbol=GSTA2 Glutathione S-transferase A2	9606
268	0	1.59	23.8738745450974	IPI:IPI00879749.1	Gene_Symbol=GSTA2 Glutathione S-transferase	9606
268	0	1.59	23.8738745450974	IPI:IPI00657682.2	Gene_Symbol=GSTA1 Glutathione S-transferase A1	9606
268	0	1.59	10.4651160538197	IPI:IPI00644207.1	Gene_Symbol=GSTA3 Glutathione S-transferase A3	9606
268	0	1.59	8.10810774564743	IPI:IPI00170604.1	Gene_Symbol=GSTA5 Glutathione S-transferase A5	9606
269	1.54	1.54	5.29531575739384	IPI:IPI00872063.1	Gene_Symbol=PEPD Uncharacterized protein PEPD (Fragment)	9606	1.0269387960434	0.922768533229828	2.84094166755676	1.50855815410614	0.193765342235565	2.50418257713318	1.16505742073059	0.255604386329651	1.5173476934433
269	0	1.54	5.27383349835873	IPI:IPI00257882.7	Gene_Symbol=PEPD Xaa-Pro dipeptidase	9606
270	1.53	1.74	6.7431852221489	IPI:IPI00007128.1	Gene_Symbol=PRKCG Protein kinase C gamma type	9606
271	1.53	1.62	11.6869919002056	IPI:IPI00787331.1	Gene_Symbol=PDZRN3 similar to PDZ domain containing RING finger 3	9606
271	0	1.62	10.7879921793938	IPI:IPI00010322.5	Gene_Symbol=PDZRN3 Isoform 1 of PDZ domain-containing RING finger protein 3	9606
271	0	1.53	10.6995888054371	IPI:IPI00384053.2	Gene_Symbol=PDZRN3 Isoform 3 of PDZ domain-containing RING finger protein 3	9606
272	1.52	1.56	2.92682927101851	IPI:IPI00739827.1	Gene_Symbol=LAMP2 Isoform LAMP-2B of Lysosome-associated membrane glycoprotein 2 precursor	9606	0.574705958366394			0.854013681411743			1.03972434997559
272	0	1.56	2.91970800608397	IPI:IPI00216172.2	Gene_Symbol=LAMP2 Lysosomal-associated membrane protein 2C	9606
272	0	1.56	2.92682927101851	IPI:IPI00009030.1	Gene_Symbol=LAMP2 Isoform LAMP-2A of Lysosome-associated membrane glycoprotein 2 precursor	9606
273	1.51	2.18	10.9195396304131	IPI:IPI00217113.1	Gene_Symbol=CLIP1 Isoform Short of CAP-Gly domain-containing linker protein 1	9606	0.641511976718903			0.994519948959351			1.24488043785095
273	0	2.18	10.6517173349857	IPI:IPI00027172.1	Gene_Symbol=CLIP1 Isoform Long of CAP-Gly domain-containing linker protein 1	9606
273	0	2.18	10.5702362954617	IPI:IPI00013455.8	Gene_Symbol=CLIP1 CLIP1 protein	9606
274	1.51	1.93	8.23244526982307	IPI:IPI00740038.3	Gene_Symbol=LOC442572 similar to Williams Beuren syndrome chromosome region 19	9606
274	0	1.93	15.2482271194458	IPI:IPI00642472.1	Gene_Symbol=- 34 kDa protein	9606
274	0	1.93	6.25	IPI:IPI00303139.2	Gene_Symbol=- 48 kDa protein	9606
274	0	1.51	15.7676354050636	IPI:IPI00879310.1	Gene_Symbol=- 29 kDa protein	9606
274	0	1.51	13.475176692009	IPI:IPI00455014.3	Gene_Symbol=- Uncharacterized protein ENSP00000342628	9606
274	0	1.41	4.34782616794109	IPI:IPI00879001.1	Gene_Symbol=- 40 kDa protein	9606
274	0	1.4	3.63036319613457	IPI:IPI00455761.3	Gene_Symbol=LOC441258;LOC389517;LOC728524;LOC643862;LOC730294;LOC643909;LOC730307 Williams Beuren syndrome chromosome region 19 pseudogene	9606
275	1.5	1.5	7.32498839497566	IPI:IPI00844237.1	Gene_Symbol=BAT2 HLA-B associated transcript-2	9606	0.882045567035675			1.7995480298996			1.37810826301575
275	0	1.5	7.32498839497566	IPI:IPI00010700.2	Gene_Symbol=BAT2 Isoform 1 of Large proline-rich protein BAT2	9606
275	0	1.5	7.51391500234604	IPI:IPI00642817.2	Gene_Symbol=BAT2 Isoform 3 of Large proline-rich protein BAT2	9606
275	0	1.5	7.55596980452538	IPI:IPI00084746.4	Gene_Symbol=BAT2 Isoform 2 of Large proline-rich protein BAT2	9606
275	0	1.5	6.5512403845787	IPI:IPI00871900.1	Gene_Symbol=BAT2 227 kDa protein	9606
275	0	1.5	6.51769116520882	IPI:IPI00854786.2	Gene_Symbol=BAT2 Uncharacterized protein BAT2	9606
276	1.49	21.46	28.1296014785767	IPI:IPI00382606.1	Gene_Symbol=F7 Factor VII active site mutant immunoconjugate	9606	1.41135621070862	0.054791234433651	1.43633341789246	1.2475346326828	0.0854150578379631	1.34655725955963	0.968081593513489	0.799777150154114	1.62088978290558
276	0	1.49	11.9369372725487	IPI:IPI00798065.1	Gene_Symbol=F7 Isoform B of Coagulation factor VII precursor	9606
276	0	1.49	11.3733902573586	IPI:IPI00329555.2	Gene_Symbol=F7 Isoform A of Coagulation factor VII precursor	9606
277	1.49	1.8	7.27245435118675	IPI:IPI00303335.1	Gene_Symbol=NEB Nebulin	9606	1.10947012901306	0.700930535793304	1.76023232936859	1.32511913776398	0.474622577428818	2.27461576461792	0.865827918052673	0.760230958461761	2.68536520004272
277	0	1.63	7.5123704969883	IPI:IPI00873123.1	Gene_Symbol=NEB nebulin	9606
278	1.47	3.19	5.80808073282242	IPI:IPI00028954.1	Gene_Symbol=MCM3AP 80 kDa MCM3-associated protein	9606	0.910638213157654	0.756064891815186	3.10293960571289	1.54117262363434	0.662787139415741	39.4192924499512	0.993628203868866	0.95980566740036	1.62172842025757
279	1.45	1.55	9.43921953439713	IPI:IPI00013933.2	Gene_Symbol=DSP Isoform DPI of Desmoplakin	9606	1.36316442489624			1.58226799964905			1.13961088657379
279	0	1.52	6.29678592085838	IPI:IPI00217182.4	Gene_Symbol=DSP Isoform DPII of Desmoplakin	9606
280	1.45	1.45	7.11206868290901	IPI:IPI00160448.5	Gene_Symbol=MAP1D 51 kDa protein	9606
280	0	1.43	6.8656712770462	IPI:IPI00874126.1	Gene_Symbol=MAP1D Methionine aminopeptidase 1D, mitochondrial precursor	9606
281	1.43	2.29	10.2622583508492	IPI:IPI00783931.2	Gene_Symbol=COL18A1 Isoform 1 of Collagen alpha-1(XVIII) chain precursor	9606	0.590833842754364			0.542187392711639			0.69169682264328
281	0	2.29	11.8499010801315	IPI:IPI00022822.5	Gene_Symbol=COL18A1 Isoform 2 of Collagen alpha-1(XVIII) chain precursor	9606
281	0	2.29	12.1732637286186	IPI:IPI00414694.3	Gene_Symbol=COL18A1 Isoform 3 of Collagen alpha-1(XVIII) chain precursor	9606
281	0	2.29	24.9169439077377	IPI:IPI00479309.5	Gene_Symbol=COL18A1 Uncharacterized protein COL18A1	9606
281	0	2.25	25.2873569726944	IPI:IPI00828004.1	Gene_Symbol=COL18A1 Multi-functional protein MFP	9606
282	1.42	1.42	7.9632468521595	IPI:IPI00306845.4	Gene_Symbol=CBFA2T3 Isoform 1 of Protein CBFA2T3	9606
282	0	1.42	8.28025490045547	IPI:IPI00218436.5	Gene_Symbol=CBFA2T3 Isoform 3 of Protein CBFA2T3	9606
282	0	1.42	3.85321117937565	IPI:IPI00021473.3	Gene_Symbol=CBFA2T3 59 kDa protein	9606
283	1.41	2.02	9.39031019806862	IPI:IPI00219168.7	Gene_Symbol=SPTBN5 Spectrin beta chain, brain 4	9606	1.22509217262268	0.781773328781128	6.7010383605957	0.76230925321579	0.71836245059967	7.00106000900269	1.27969408035278	0.343666017055511	2.36928629875183
284	1.41	1.46	5.07614202797413	IPI:IPI00441963.1	Gene_Symbol=MICAL1 FLJ00407 protein (Fragment)	9606	1.28906095027924			1.53838312625885			1.97933101654053
285	1.41	1.45	13.1506845355034	IPI:IPI00303320.9	Gene_Symbol=KIR3DX1 41 kDa protein	9606	0.572880208492279			1.25021970272064			0.496464818716049
285	0	1.44	11.9318179786205	IPI:IPI00853251.1	Gene_Symbol=KIR3DX1 killer cell immunoglobulin-like receptor, three domains, X1	9606
285	0	1.4	15.2610436081886	IPI:IPI00383854.2	Gene_Symbol=KIR3DX1 KIR3DX1 protein	9606
286	1.4	2.12	8.06668922305107	IPI:IPI00514468.1	Gene_Symbol=MACF1 670 kDa protein	9606	0.949918568134308	0.897054016590118	2.81513571739197	1.48390579223633	0.45503693819046	3.76532101631165	1.06274592876434	0.885222256183624	2.99962258338928
286	0	2.12	8.06668922305107	IPI:IPI00432363.1	Gene_Symbol=MACF1 Microtubule-actin cross-linking factor 1, isoform 4	9606
287	1.4	1.45	2.97619048506022	IPI:IPI00385449.4	Gene_Symbol=PRKCA Protein kinase C alpha type	9606	1.97344982624054			1.84903180599213			1.86820876598358
287	0.01	1.43	3.86329852044582	IPI:IPI00219628.3	Gene_Symbol=PRKCB1 Isoform Beta-II of Protein kinase C beta type	9606
287	0.01	1.43	3.8748137652874	IPI:IPI00010466.3	Gene_Symbol=PRKCB1 Isoform Beta-I of Protein kinase C beta type	9606
288	1.4	1.44	21.9512194395065	IPI:IPI00798143.1	Gene_Symbol=PLXND1 4 kDa protein	9606
289	1.4	1.4	5.42168691754341	IPI:IPI00216780.3	Gene_Symbol=CILP2 Cartilage intermediate layer protein 2 precursor	9606
290	1.4	1.4	9.57446843385696	IPI:IPI00021827.3	Gene_Symbol=DEFA3 Neutrophil defensin 3 precursor	9606	1.84782695770264			1.79046809673309			1.6574022769928
290	0	1.4	9.57446843385696	IPI:IPI00005721.1	Gene_Symbol=DEFA1;LOC728358 Neutrophil defensin 1 precursor	9606
291	1.39	1.39	6.0606062412262	IPI:IPI00739203.2	Gene_Symbol=FAM148C similar to nuclear localized factor 2	9606	0.814448654651642			0.960037350654602			1.78850913047791
292	1.38	1.47	3.78677546977997	IPI:IPI00009329.1	Gene_Symbol=UTRN Utrophin	9606	1.57457435131073	0.573956072330475	9.93888854980469	1.72670030593872	0.59002822637558	18.0003089904785	0.938805997371674	0.935504853725433	9.83813667297363
293	1.38	1.38	21.2403103709221	IPI:IPI00021304.1	Gene_Symbol=KRT2 Keratin, type II cytoskeletal 2 epidermal	9606	1.26694750785828	0.319951564073563	2.17311978340149	0.83747410774231	0.340869724750519	1.85099899768829	0.991376042366028	0.929738819599152	1.45376420021057
294	1.35	1.35	8.25688093900681	IPI:IPI00432671.1	Gene_Symbol=- LKHP9428	9606	3.34604501724243	0.264402270317078	868.87158203125	0.898493349552155	0.808719873428345	80.5855712890625	3.73910522460938	0.41236475110054	321037.9375
295	1.34	1.34	19.7831973433495	IPI:IPI00807354.1	Gene_Symbol=LOC389834 hypothetical protein LOC389834	9606	0.812781393527985	0.870100855827332	337260.40625	1.0337530374527	0.965276777744293	2265.16137695313	0.872332036495209	0.831835567951202	611.778564453125
296	1.33	1.34	7.48976022005081	IPI:IPI00011961.1	Gene_Symbol=SIGLEC1 Isoform 1 of Sialoadhesin precursor	9606	0.200243413448334			0.184922590851784			0.183162942528725
296	0	1.34	6.70194029808044	IPI:IPI00219699.3	Gene_Symbol=SIGLEC1 Isoform 3 of Sialoadhesin precursor	9606
296	0	1.34	6.91328048706055	IPI:IPI00219698.1	Gene_Symbol=SIGLEC1 Isoform 2 of Sialoadhesin precursor	9606
297	1.33	1.33	6.31691664457321	IPI:IPI00017303.1	Gene_Symbol=MSH2 DNA mismatch repair protein Msh2	9606	0.782499492168427			0.317788511514664			1.16865587234497
297	0	1.33	16.3551405072212	IPI:IPI00783348.2	Gene_Symbol=MSH2 MSH2-Ex3 isoform	9606
298	1.3	1.32	9.11002084612846	IPI:IPI00479279.3	Gene_Symbol=LOC731479;CCDC144A;LOC652491;CCDC144B Isoform 1 of Coiled-coil domain-containing protein 144A	9606	1.53082311153412	0.26254802942276	10.6652755737305	2.32761192321777	0.298974573612213	232.241683959961	2.41030645370483
299	1.3	1.3	1.61001794040203	IPI:IPI00028931.2	Gene_Symbol=DSG2 Desmoglein-2 precursor	9606	0.780884683132172			0.335575520992279			0.579615652561188
300	1.3	1.3	6.73400685191154	IPI:IPI00021948.1	Gene_Symbol=PIGC Phosphatidylinositol N-acetylglucosaminyltransferase subunit C	9606	1.04475820064545			1.20639753341675			4.28722333908081
301	1.28	1.54	8.90894830226898	IPI:IPI00160131.2	Gene_Symbol=MYO9A myosin IXA	9606	1.61367893218994	0.0544277280569077	1.64126312732697	1.75610864162445	0.0185449328273535	1.46773386001587	1.15682923793793	0.324958950281143	1.48395240306854
302	1.28	1.39	7.12694898247719	IPI:IPI00785015.3	Gene_Symbol=FLJ25778 Isoform 1 of Uncharacterized protein KIAA2030	9606
303	1.27	1.88	4.03768494725227	IPI:IPI00022370.7	Gene_Symbol=CUX2 cut-like 2	9606
304	1.27	1.76	5.14983981847763	IPI:IPI00869082.1	Gene_Symbol=SPEG similar to aortic preferentially expressed gene 1	9606	0.715369522571564			0.961763381958008			1.0481436252594
305	1.27	1.28	7.71620944142342	IPI:IPI00872808.1	Gene_Symbol=DOCK1 Uncharacterized protein DOCK1	9606	1.02526569366455	0.951960802078247	2.57317233085632	1.10153698921204	0.889846205711365	4.91577529907227	0.875652372837067	0.766751229763031	2.76841521263123
306	1.25	1.57	10.6732353568077	IPI:IPI00745872.2	Gene_Symbol=ALB Isoform 1 of Serum albumin precursor	9606	0.917094886302948	0.53566586971283	1.48407936096191	1.52167248725891	0.111632123589516	1.818638920784	1.46246349811554	0.0404723659157753	1.41765737533569
306	0	1.57	10.366827249527	IPI:IPI00022434.4	Gene_Symbol=ALB Uncharacterized protein ALB	9606
307	1.25	1.28	6.04651160538197	IPI:IPI00451625.1	Gene_Symbol=CRTAC1 Isoform 2 of Cartilage acidic protein 1 precursor	9606	1.0975239276886	0.905419647693634	2697.10913085938	1.17284572124481	0.856425583362579	6833.20263671875	0.938730657100677	0.925134062767029	897.670288085938
308	1.25	1.25	9.62264165282249	IPI:IPI00480187.2	Gene_Symbol=PHF8 Isoform 1 of PHD finger protein 8	9606	0.647153973579407			0.836469411849976			1.10390818119049
309	1.23	3.24	7.74091631174088	IPI:IPI00002564.3	Gene_Symbol=XRCC1 DNA-repair protein XRCC1	9606	2.5564489364624	0.239491820335388	111.148422241211	6.03361177444458	0.0909090936183929	26.668306350708	3.68586230278015	0.221453994512558	407.556030273438
310	1.23	1.8	19.8019802570343	IPI:IPI00221307.1	Gene_Symbol=CASP7 Isoform Alpha of Caspase-7 precursor	9606
310	0	1.8	17.8571432828903	IPI:IPI00216675.1	Gene_Symbol=CASP7 Isoform Alpha' of Caspase-7 precursor	9606
311	1.23	1.36	3.15577872097492	IPI:IPI00218501.1	Gene_Symbol=RYR2 Isoform 2 of Ryanodine receptor 2	9606	0.297408133745193	0.523154020309448	15737411	0.255873948335648	0.448850959539413	2515526.25	0.581820845603943	0.757557392120361	29141282
311	0	1.36	3.16086150705814	IPI:IPI00023217.1	Gene_Symbol=RYR2 Isoform 1 of Ryanodine receptor 2	9606
312	1.23	1.29	13.3333340287209	IPI:IPI00005198.2	Gene_Symbol=ILF2 Interleukin enhancer-binding factor 2	9606	0.930531919002533	0.8771151304245	3.90378522872925	1.23635470867157	0.309717327356339	1.73933959007263	1.22401368618011	0.411457240581512	1.96566927433014
313	1.23	1.23	15.8200293779373	IPI:IPI00019088.1	Gene_Symbol=COL9A2 Collagen alpha-2(IX) chain precursor	9606	0.682427823543549			0.523820042610168			0.127700850367546
314	1.23	1.23	13.1004363298416	IPI:IPI00550145.3	Gene_Symbol=OLFM1 NOELIN1_V2	9606	0.894189417362213			5.07432699203491			0.586709201335907
315	1.22	1.22	3.23325619101524	IPI:IPI00297265.1	Gene_Symbol=PRMT2 Protein arginine N-methyltransferase 2	9606
316	1.19	1.27	5.69829568266869	IPI:IPI00218500.6	Gene_Symbol=MLL Isoform 14P-18B of Zinc finger protein HRX	9606	1.01346480846405	0.929764688014984	1.48549854755402	1.18707478046417	0.740002036094666	3.81226634979248	0.906162738800049	0.641434252262115	1.72266387939453
316	0.04	1.27	5.64373880624771	IPI:IPI00009286.4	Gene_Symbol=MLL Isoform 1 of Zinc finger protein HRX	9606
317	1.18	1.92	9.35714319348335	IPI:IPI00514411.1	Gene_Symbol=RSF1 Isoform 2 of Remodeling and spacing factor 1	9606	0.893062353134155	0.799575567245483	82.4938354492188	1.21883285045624	0.331320106983185	4.22546052932739	1.70627653598785	0.0308523029088974	1.38995373249054
317	0	1.92	11.0176622867584	IPI:IPI00479823.1	Gene_Symbol=RSF1 Isoform 3 of Remodeling and spacing factor 1	9606
317	0	1.92	9.09090936183929	IPI:IPI00290652.4	Gene_Symbol=RSF1 remodeling and spacing factor 1	9606
318	1.18	1.26	6.91796019673347	IPI:IPI00005750.2	Gene_Symbol=PKDREJ PKDREJ (Fragment)	9606	1.39791035652161			0.965577721595764			1.01518380641937
319	1.17	1.67	7.95019119977951	IPI:IPI00829992.1	Gene_Symbol=MYO1C myosin IC isoform b	9606	1.09967470169067	0.794280409812927	3.95604777336121	1.39673614501953	0.213836044073105	2.22382259368896	1.30279850959778	0.599159181118011	6.2933874130249
319	0	1.67	7.80809000134468	IPI:IPI00743335.1	Gene_Symbol=MYO1C myosin IC isoform a	9606
319	0	1.67	8.07392969727516	IPI:IPI00010418.4	Gene_Symbol=MYO1C Myosin-Ic	9606
320	1.17	1.21	5.52147254347801	IPI:IPI00299485.5	Gene_Symbol=CD93 Complement component C1q receptor precursor	9606	1.06182837486267	0.890667498111725	81.0259475708008	0.707636594772339	0.312107533216476	10.4352102279663	0.758328557014465	0.33062881231308	7.45964288711548
321	1.17	1.17	6.07651919126511	IPI:IPI00554474.3	Gene_Symbol=LOC284297 Hypothetical LOC284297	9606	0.857956051826477			1.6258385181427			1.18562364578247
322	1.16	1.29	11.6731517016888	IPI:IPI00872922.1	Gene_Symbol=UTP14A Uncharacterized protein UTP14A (Fragment)	9606
322	0	1.29	11.6731517016888	IPI:IPI00107113.3	Gene_Symbol=UTP14A Isoform 1 of U3 small nucleolar RNA-associated protein 14 homolog A	9606
323	1.16	1.26	7.97101482748985	IPI:IPI00552375.2	Gene_Symbol=C6orf86 Chromosome 6 open reading frame 86	9606	0.748555600643158			0.7658371925354			0.818463742733002
324	1.15	1.15	4.41176481544971	IPI:IPI00418931.1	Gene_Symbol=FLJ45139 CDNA FLJ45139 fis, clone BRAWH3039623	9606	0.914753198623657			1.47141575813293	0.49255907535553	120.780967712402	1.14693307876587
325	1.14	2.1	10.4132242500782	IPI:IPI00396115.4	Gene_Symbol=SLC44A3 solute carrier family 44, member 3 isoform 2	9606	1.00168204307556	0.975167155265808	1.22857522964478	1.3493664264679	0.417238801717758	3.56559348106384	0.831517577171326	0.459008365869522	2.39343309402466
325	0	2.1	9.64777916669846	IPI:IPI00296714.3	Gene_Symbol=SLC44A3 Choline transporter-like protein 3	9606
326	1.13	1.54	10.7655502855778	IPI:IPI00641366.4	Gene_Symbol=C1orf177 Isoform 1 of Uncharacterized protein C1orf177	9606
326	0	1.54	10.8695648610592	IPI:IPI00167399.5	Gene_Symbol=C1orf177 Isoform 2 of Uncharacterized protein C1orf177	9606
327	1.13	1.42	17.2074154019356	IPI:IPI00828091.1	Gene_Symbol=- ANKRD26 protein	9606	1.38805592060089	0.317236065864563	2.90858435630798	1.40228855609894	0.339652985334396	3.22171378135681	0.929958939552307	0.359017372131348	1.30287444591522
327	0	1.42	17.368420958519	IPI:IPI00793360.1	Gene_Symbol=ANKRD26 Isoform 3 of Ankyrin repeat domain-containing protein 26	9606
327	0	1.42	17.3785835504532	IPI:IPI00760833.1	Gene_Symbol=ANKRD26 Isoform 1 of Ankyrin repeat domain-containing protein 26	9606
328	1.12	1.19	7.55148753523827	IPI:IPI00166764.4	Gene_Symbol=CPA6 Isoform 1 of Carboxypeptidase A6 precursor	9606	1.40220987796783			1.36867940425873			1.4562896490097
329	1.12	1.15	5.28233163058758	IPI:IPI00337766.6	Gene_Symbol=ZCCHC2 Zinc finger CCHC domain-containing protein 2	9606
330	1.11	1.23	5.36332167685032	IPI:IPI00152653.3	Gene_Symbol=DNAH5 Ciliary dynein heavy chain 5	9606	3.28805613517761			2.91154837608337			1.64582073688507
331	1.11	1.17	4.14012745022774	IPI:IPI00470398.2	Gene_Symbol=GPR124 Putative uncharacterized protein DKFZp666M0710	9606
332	1.1	1.95	5.49828186631203	IPI:IPI00873552.1	Gene_Symbol=- Uncharacterized protein ENSP00000381679 (Fragment)	9606
333	1.1	1.67	6.89655169844627	IPI:IPI00639909.1	Gene_Symbol=C1orf142 chromosome 1 open reading frame 142	9606
333	0	1.67	7.98005014657974	IPI:IPI00291292.10	Gene_Symbol=C1orf142 Isoform 2 of t-SNARE coiled-coil homology domain-containing protein C1orf142	9606
334	1.1	1.21	8.72210934758186	IPI:IPI00873681.2	Gene_Symbol=AKT3 57 kDa protein	9606	1.71277010440826	0.203227952122688	9.58259868621826	1.32462203502655			1.23524820804596	0.460500597953796	10.7015571594238
334	0	1.21	8.48126262426376	IPI:IPI00872713.1	Gene_Symbol=AKT3 59 kDa protein	9606
335	1.1	1.2	3.65932658314705	IPI:IPI00853158.2	Gene_Symbol=PRUNE2 prune homolog 2 isoform 1	9606	0.863941311836243	0.616058051586151	14.8537454605103	1.27363741397858	0.769316375255585	3317.20629882813	1.0737532377243	0.587966859340668	3.30770254135132
336	1.1	1.13	34.0909093618393	IPI:IPI00795471.1	Gene_Symbol=BAZ2A 5 kDa protein	9606
337	1.1	1.1	11.4583343267441	IPI:IPI00220648.5	Gene_Symbol=PMVK Phosphomevalonate kinase	9606	1.36633396148682	0.306256532669067	7.92553997039795	1.91412961483002	0.433385133743286	797.477478027344	0.897955298423767	0.731747627258301	21.1412887573242
338	1.09	2.63	5.17063066363335	IPI:IPI00221224.6	Gene_Symbol=ANPEP Aminopeptidase N	9606	0.551516771316528	0.431115061044693	13.7026653289795	0.86359578371048	0.845587313175201	17.3756237030029	0.488279461860657	0.369332998991013	14.6439342498779
339	1.08	1.57	4.34672720730305	IPI:IPI00873426.1	Gene_Symbol=ANK2 434 kDa protein	9606	1.08539819717407	0.813301503658295	2.75065445899963	1.62167453765869	0.459731251001358	6.16304302215576	0.955958902835846	0.887598633766174	2.5406379699707
339	0	1.57	4.34672720730305	IPI:IPI00074962.3	Gene_Symbol=ANK2 ankyrin 2 isoform 1	9606
340	1.07	2.61	5.26946112513542	IPI:IPI00221382.3	Gene_Symbol=HMGCR Isoform 2 of 3-hydroxy-3-methylglutaryl-coenzyme A reductase	9606	1.6300505399704			1.00101947784424			1.08275723457336
340	0	2.61	4.95495498180389	IPI:IPI00021770.1	Gene_Symbol=HMGCR Isoform 1 of 3-hydroxy-3-methylglutaryl-coenzyme A reductase	9606
341	1.06	1.06	16.4970934391022	IPI:IPI00782992.3	Gene_Symbol=SRRM2 Isoform 1 of Serine/arginine repetitive matrix protein 2	9606	0.477136373519897	0.0232102628797293	1.63839757442474	0.658015787601471	0.320448487997055	18.6969947814941	0.79788064956665	0.484295725822449	3.13112425804138
342	1.06	1.06	2.87929121404886	IPI:IPI00152667.3	Gene_Symbol=DDEFL1 Isoform 1 of Development and differentiation-enhancing factor-like 1	9606	1.27405560016632			4.43338060379028			2.0643904209137
343	1.05	1.26	4.21810708940029	IPI:IPI00011218.1	Gene_Symbol=CSF1R Macrophage colony-stimulating factor 1 receptor precursor	9606	1.28634095191956			1.04272186756134			1.17884063720703
344	1.05	1.05	6.4189188182354	IPI:IPI00784453.3	Gene_Symbol=RNF180 Isoform 1 of RING finger protein 180	9606	1.00070154666901	0.998737335205078	90.3496475219727	0.808727383613586	0.466244220733643	11.3080167770386	1.0850909948349	0.68810498714447	6.99850797653198
345	1.05	1.05	7.14285746216774	IPI:IPI00796958.1	Gene_Symbol=MRPS25 13 kDa protein	9606
345	0	1.05	7.2727270424366	IPI:IPI00796072.1	Gene_Symbol=MRPS25 13 kDa protein	9606
345	0	1.05	5.9259258210659	IPI:IPI00790956.1	Gene_Symbol=MRPS25 16 kDa protein	9606
345	0	1.05	4.62427735328674	IPI:IPI00013167.1	Gene_Symbol=MRPS25 Mitochondrial 28S ribosomal protein S25	9606
346	1.04	1.36	15.3550863265991	IPI:IPI00646130.2	Gene_Symbol=SMARCA1 Isoform 2 of Probable global transcription activator SNF2L1	9606	0.885563731193542	0.677402675151825	16.1495113372803	0.826958179473877	0.521790206432343	13.2678623199463	1.19938635826111	0.534123241901398	13.0921621322632
347	1.04	1.15	4.75269854068756	IPI:IPI00869170.1	Gene_Symbol=MUC5AC Mucin 5AC, oligomeric mucus/gel-forming	9606	1.58719742298126	0.667507648468018	26845.69921875	1.95521056652069	0.588761329650879	80889.5078125	1.06168949604034	0.873974978923798	44.3397598266602
348	1.02	1.32	3.97762581706047	IPI:IPI00298281.3	Gene_Symbol=LAMC1 Laminin subunit gamma-1 precursor	9606	0.503209054470062	0.525425732135773	12736.564453125	0.449408292770386	0.365895867347717	722.098693847656	0.49879315495491	0.57715117931366	79937.1640625
349	1.02	1.05	8.65026116371155	IPI:IPI00007334.1	Gene_Symbol=ACIN1 Isoform 1 of Apoptotic chromatin condensation inducer in the nucleus	9606	0.758090496063232			0.975014746189117			1.1906076669693
350	1.01	1.24	11.4420801401138	IPI:IPI00872028.1	Gene_Symbol=NUMA1 NUMA1 variant protein	9606	0.789941728115082	0.796633243560791	8583.08203125	1.61076831817627	0.777759552001953	16856536	1.13171470165253	0.844648241996765	552.367919921875
350	0	1.24	11.4420801401138	IPI:IPI00292771.4	Gene_Symbol=NUMA1 Isoform 1 of Nuclear mitotic apparatus protein 1	9606
351	1	23.92	32.2515219449997	IPI:IPI00430842.3	Gene_Symbol=IGHV3OR16-13;IGHA1 IGHA1 protein	9606
352	1	1.7	5.22388070821762	IPI:IPI00382721.1	Gene_Symbol=MED22 Surf5c (Fragment)	9606
353	1	1.68	8.5317462682724	IPI:IPI00874176.1	Gene_Symbol=IRF5 interferon regulatory factor 5 isoform a	9606	0.868418574333191			1.68793833255768			2.49921870231628
353	0	1.68	8.51485133171082	IPI:IPI00746140.2	Gene_Symbol=IRF5 57 kDa protein	9606
353	0	1.68	8.36575850844383	IPI:IPI00220220.1	Gene_Symbol=IRF5 interferon regulatory factor 5 isoform d	9606
354	1	1.12	11.7647059261799	IPI:IPI00374976.1	Gene_Symbol=ERC1 Isoform 3 of ELKS/RAB6-interacting/CAST family member 1	9606	1.34237539768219	0.653724849224091	485.887908935547	1.30082643032074	0.563209354877472	5.19682931900024	1.01945114135742	0.98015284538269	2562.72314453125
354	0	1.12	12.9032254219055	IPI:IPI00171230.6	Gene_Symbol=ERC1 Isoform 2 of ELKS/RAB6-interacting/CAST family member 1	9606
355	1	1.05	10.3174597024918	IPI:IPI00844042.1	Gene_Symbol=IQCE Isoform 2 of IQ domain-containing protein E	9606	1.88187944889069			3.23625183105469			2.81556248664856
355	0	1.05	9.57290157675743	IPI:IPI00843929.1	Gene_Symbol=IQCE Isoform 4 of IQ domain-containing protein E	9606
355	0	1.05	10.0931666791439	IPI:IPI00843879.1	Gene_Symbol=IQCE Isoform 3 of IQ domain-containing protein E	9606
355	0	1.05	9.35251787304878	IPI:IPI00419922.2	Gene_Symbol=IQCE Isoform 1 of IQ domain-containing protein E	9606
356	1	1.01	5.03355711698532	IPI:IPI00385312.3	Gene_Symbol=NET1 Isoform 1 of Neuroepithelial cell-transforming gene 1 protein	9606
357	1	1	4.95049506425858	IPI:IPI00008634.4	Gene_Symbol=SLC26A10 Similar to Solute carrier family 26, member 10	9606
358	1	1	2.63157896697521	IPI:IPI00164191.6	Gene_Symbol=SLC25A34 Solute carrier family 25 member 34	9606
359	0.99	2.54	9.18318033218384	IPI:IPI00719285.1	Gene_Symbol=CIT Citron	9606	0.873660445213318	0.633053302764893	2.83433508872986	0.939289033412933	0.851633667945862	28.5778312683105	0.737788438796997	0.347820967435837	2.93145298957825
359	0	2.54	9.3734584748745	IPI:IPI00022465.3	Gene_Symbol=CIT Isoform 1 of Citron Rho-interacting kinase	9606
360	0.99	1.01	6.44567236304283	IPI:IPI00218353.3	Gene_Symbol=ATP13A1 Isoform B of Probable cation-transporting ATPase 13A1	9606	0.781128168106079	0.568590462207794	49.3958778381348	0.712265849113464	0.608176052570343	444.525543212891	1.01467823982239	0.952689945697784	12.0227041244507
360	0	1.01	5.81395365297794	IPI:IPI00034277.1	Gene_Symbol=ATP13A1 Isoform A of Probable cation-transporting ATPase 13A1	9606
361	0.99	0.99	7.1856290102005	IPI:IPI00011956.2	Gene_Symbol=VAC14 19 kDa protein	9606	0.671583890914917	0.171455338597298	4.04012870788574	1.23021399974823	0.267509937286377	3.24222564697266	1.13518667221069	0.202846109867096	1.70139360427856
362	0.97	1.45	5.87748326361179	IPI:IPI00641363.1	Gene_Symbol=SPTA1 Spectrin, alpha, erythrocytic 1	9606
363	0.97	0.98	6.28334358334541	IPI:IPI00784913.2	Gene_Symbol=RGNEF similar to Rho-guanine nucleotide exchange factor (Rho-interacting protein 2) (RhoGEF) (RIP2) isoform 2	9606	0.307306557893753			1.40248250961304			0.603226244449615
364	0.96	1.56	7.7351488173008	IPI:IPI00185036.5	Gene_Symbol=MYO3A Myosin IIIA	9606	0.79698234796524			0.852017402648926			0.592969357967377
365	0.96	1.35	4.18918915092945	IPI:IPI00872640.1	Gene_Symbol=GLT25D2 84 kDa protein	9606	0.114616699516773			0			0.219393849372864
366	0.96	0.99	6.79824575781822	IPI:IPI00829933.1	Gene_Symbol=KIAA0774 Isoform 1 of Uncharacterized protein KIAA0774	9606	1.02398300170898	0.981297969818115	19.370189666748	1.06021761894226	0.931969165802002	7.4386830329895	1.14312183856964	0.587848007678986	2.02075386047363
366	0	0.99	6.79327994585037	IPI:IPI00304809.7	Gene_Symbol=KIAA0774 Isoform 2 of Uncharacterized protein KIAA0774	9606
367	0.96	0.96	25.874125957489	IPI:IPI00446312.1	Gene_Symbol=- CDNA FLJ42271 fis, clone TKIDN2015788	9606
368	0.95	2.26	15.7971009612083	IPI:IPI00007919.1	Gene_Symbol=SARM1 Isoform 2 of Sterile alpha and TIR motif-containing protein 1	9606
369	0.95	1.18	4.5783132314682	IPI:IPI00879338.1	Gene_Symbol=- 47 kDa protein	9606	2.3762514591217			2.22463274002075			0.853335440158844
369	0	1.18	4.5783132314682	IPI:IPI00001701.3	Gene_Symbol=DCDC5 KIAA1493 protein (Fragment)	9606
370	0.95	1.09	6.43974244594574	IPI:IPI00847746.1	Gene_Symbol=SGSM1 RUN and TBC1 domain containing 2 isoform 2	9606	1.26174306869507	0.555377721786499	33.7347640991211	1.26173460483551	0.713787496089935	455.663665771484	1.18230950832367	0.468624800443649	6.87455987930298
370	0	1.09	7.12446346879005	IPI:IPI00843849.1	Gene_Symbol=SGSM1 Isoform 3 of Small G protein signaling modulator 1	9606
370	0	1.09	6.09756112098694	IPI:IPI00747077.2	Gene_Symbol=SGSM1 Isoform 1 of Small G protein signaling modulator 1	9606
370	0	1.09	6.40439167618752	IPI:IPI00514149.3	Gene_Symbol=SGSM1 RUN and TBC1 domain containing 2 isoform 3	9606
371	0.95	0.98	5.04347831010818	IPI:IPI00165598.10	Gene_Symbol=EBF2 Transcription factor COE2	9606	0.701949059963226	0.534564256668091	150.418212890625	1.73658668994904	0.347168445587158	70.4292602539063	2.41702914237976
372	0.94	0.94	15.4385969042778	IPI:IPI00398758.1	Gene_Symbol=DCI Isoform 2 of 3,2-trans-enoyl-CoA isomerase, mitochondrial precursor	9606	1.06051123142242	0.482617318630219	2.02749180793762	0.98870176076889	0.895926892757416	2.39947962760925	0.817588925361633	0.117404401302338	1.61177802085876
372	0	0.94	14.5695358514786	IPI:IPI00300567.1	Gene_Symbol=DCI Isoform 1 of 3,2-trans-enoyl-CoA isomerase, mitochondrial precursor	9606
373	0.94	0.94	3.17195318639278	IPI:IPI00157837.5	Gene_Symbol=PHF19 Similar to PHD finger protein 19 isoform b	9606
374	0.93	2.16	6.38972818851471	IPI:IPI00744119.1	Gene_Symbol=OBSCN Isoform 3 of Obscurin	9606	0.965339243412018	0.921769618988037	2.55152368545532	0.942257881164551	0.787631511688232	1.77397990226746	1.05425846576691	0.860036313533783	2.18199825286865
375	0.93	1.78	6.75105452537537	IPI:IPI00384573.1	Gene_Symbol=- RNA adenosine deaminase	9606	0.604582726955414			0.831605494022369			0.676160037517548
376	0.93	1.26	10.0968189537525	IPI:IPI00300805.4	Gene_Symbol=LRSAM1 Isoform 1 of E3 ubiquitin-protein ligase LRSAM1	9606	0.645439147949219	0.598698496818542	20.9172096252441	1.00858092308044	0.988205194473267	9.06057357788086	1.12991440296173
376	0	1.26	10.4885056614876	IPI:IPI00289113.4	Gene_Symbol=LRSAM1 Isoform 2 of E3 ubiquitin-protein ligase LRSAM1	9606
377	0.92	0.93	6.71563446521759	IPI:IPI00470696.1	Gene_Symbol=UNC5D Isoform 1 of Netrin receptor UNC5D precursor	9606	3.0603449344635			2.36288213729858			1.42957925796509
378	0.92	0.92	16.1290317773819	IPI:IPI00432065.1	Gene_Symbol=LOC790955 Protein UNQ655/PRO1286 precursor	9606	2.48417377471924			7.58157444000244			2.20425605773926
379	0.91	1.06	2.48421914875507	IPI:IPI00168806.2	Gene_Symbol=MLL3 Isoform 1 of Myeloid/lymphoid or mixed-lineage leukemia protein 3 homolog	9606
380	0.91	0.91	9.9137932062149	IPI:IPI00513838.2	Gene_Symbol=TCP11 T-complex 11	9606
381	0.9	2.94	27.3224055767059	IPI:IPI00215977.1	Gene_Symbol=IGF2 Isoform 2 of Insulin-like growth factor II precursor	9606	0.827807664871216	0.268746584653854	2.94013714790344	0.829814493656158	0.427028685808182	6.55945062637329	0.839755833148956	0.287647813558578	2.93568921089172
382	0.9	1.47	5.64345978200436	IPI:IPI00306305.8	Gene_Symbol=OBSL1 Obscurin-like 1 isoform A	9606	1.08076322078705	0.836906552314758	4.17689561843872	1.11146342754364	0.707816421985626	2.86468887329102	1.29180872440338	0.64436936378479	7.74795484542847
383	0.9	0.9	7.94979110360146	IPI:IPI00877862.1	Gene_Symbol=- 27 kDa protein	9606	2.2307665348053	0.193661347031593	24.5463619232178	1.1868360042572	0.75054007768631	193.830184936523	2.9470386505127	0.330332934856415	2546.53491210938
384	0.89	0.92	14.4144147634506	IPI:IPI00004416.1	Gene_Symbol=CHMP2A Charged multivesicular body protein 2a	9606	1.42762529850006			1.90482926368713			0.559321105480194
385	0.89	0.9	7.86397457122803	IPI:IPI00788247.1	Gene_Symbol=KIF26A Kinesin-like protein KIF26A	9606	1.06208658218384			0.7115398645401			1.65522229671478
386	0.86	0.86	5.01824803650379	IPI:IPI00787562.3	Gene_Symbol=ASCC3 ASCC3 protein	9606	1.45528900623322	0.524520099163055	172.344787597656	0.725117683410645	0.691058695316315	2308.6337890625	2.00446605682373	0.370386362075806	334.119262695313
386	0	0.86	4.99545857310295	IPI:IPI00430472.2	Gene_Symbol=ASCC3 Activating signal cointegrator 1 complex subunit 3	9606
387	0.85	0.99	20.2143952250481	IPI:IPI00784351.2	Gene_Symbol=FLJ37078 Uncharacterized protein ENSP00000373454	9606	1.79675018787384			5.46766090393066	0.234882384538651	4214.365234375	3.68445205688477
388	0.85	0.88	3.06946691125631	IPI:IPI00333405.3	Gene_Symbol=FER1L6 fer-1-like 6	9606	1.09403467178345			2.42867922782898			1.15838956832886
389	0.85	0.87	4.28954437375069	IPI:IPI00184265.2	Gene_Symbol=LRIG3 Isoform 1 of Leucine-rich repeats and immunoglobulin-like domains protein 3 precursor	9606	1.25621664524078			0.615206182003021			2.01553058624268
390	0.85	0.85	14.322917163372	IPI:IPI00455254.3	Gene_Symbol=LOC440287 similar to COMM domain containing 4	9606	1.88970923423767			2.27718782424927			0.998747289180756
391	0.85	0.85	9.45121943950653	IPI:IPI00160766.3	Gene_Symbol=PTF1A Pancreas transcription factor 1 subunit alpha	9606	2.21031332015991			1.3233505487442			9.46628093719482
392	0.84	1.21	2.14211083948612	IPI:IPI00018294.3	Gene_Symbol=RLF Zinc finger protein Rlf	9606	1.74030387401581	0.0698530077934265	2.17181944847107	1.54050707817078	0.127177536487579	3.03935885429382	1.30720221996307	0.630752742290497	180.397766113281
393	0.84	0.94	5.92473968863487	IPI:IPI00760567.1	Gene_Symbol=EFCAB6 Isoform 5 of EF-hand calcium-binding domain-containing protein 6	9606	0.512082278728485	0.0487473346292973	1.92019271850586	0.492858439683914			0.789846956729889	0.856074690818787	456929.75
393	0	0.94	4.93004657328129	IPI:IPI00009724.3	Gene_Symbol=EFCAB6 Isoform 1 of EF-hand calcium-binding domain-containing protein 6	9606
394	0.84	0.84	16.0714283585548	IPI:IPI00844423.1	Gene_Symbol=- Similar to 60S RIBOSOMAL PROTEIN L21	9606	1.35007381439209			1.43674397468567			0.895641624927521
395	0.83	2.9	9.45054963231087	IPI:IPI00335946.3	Gene_Symbol=FAM120B Family with sequence similarity 120B	9606	1.41136980056763			0			4.92115163803101
396	0.83	1.47	7.55767673254013	IPI:IPI00296069.1	Gene_Symbol=ARID4A Isoform I of AT-rich interactive domain-containing protein 4A	9606
397	0.83	1.2	3.5137701779604	IPI:IPI00872759.1	Gene_Symbol=MLL2 564 kDa protein	9606
398	0.83	0.96	8.96551758050919	IPI:IPI00019600.3	Gene_Symbol=UBE2V2 Ubiquitin-conjugating enzyme E2 variant 2	9606
399	0.83	0.93	5.24515397846699	IPI:IPI00645032.2	Gene_Symbol=GBA2 Isoform 2 of Non-lysosomal glucosylceramidase	9606
399	0	0.93	4.96224388480186	IPI:IPI00100668.2	Gene_Symbol=GBA2 Isoform 1 of Non-lysosomal glucosylceramidase	9606
400	0.83	0.83	8.94736871123314	IPI:IPI00100151.4	Gene_Symbol=XRN2 Isoform 1 of 5'-3' exoribonuclease 2	9606	1.96419966220856			2.56846451759338			7.45151233673096
401	0.82	1.24	6.28491640090942	IPI:IPI00029107.1	Gene_Symbol=WRN Werner syndrome ATP-dependent helicase	9606	1.22162878513336			1.07448601722717			0.978411138057709
402	0.82	0.87	6.23556599020958	IPI:IPI00641481.2	Gene_Symbol=CETP Isoform 2 of Cholesteryl ester transfer protein precursor	9606	0.908966720104218			1.20991063117981			0.952793776988983
402	0	0.87	5.4766733199358	IPI:IPI00006173.3	Gene_Symbol=CETP Isoform 1 of Cholesteryl ester transfer protein precursor	9606
403	0.82	0.85	4.75460104644299	IPI:IPI00008522.3	Gene_Symbol=SCN10A Sodium channel protein type 10 subunit alpha	9606	1.21068906784058			0.771205484867096			0.974920570850372
404	0.82	0.82	12.9793509840965	IPI:IPI00787471.1	Gene_Symbol=tcag7.875 similar to amyotrophic lateral sclerosis 2 (juvenile) chromosome region, candidate 2	9606
404	0	0.82	12.9793509840965	IPI:IPI00399012.3	Gene_Symbol=tcag7.875 similar to amyotrophic lateral sclerosis 2 (juvenile) chromosome region, candidate 2	9606
405	0.82	0.82	7.74410739541054	IPI:IPI00021122.1	Gene_Symbol=- Olfactory receptor 17-1	9606	0.613058388233185			0.586276412010193			0.836653530597687
406	0.82	0.82	3.48258689045906	IPI:IPI00795702.3	Gene_Symbol=CD300LB TREM5	9606	1.33523464202881	0.514510214328766	46.7484970092773	1.75012016296387	0.312244653701782	44.5864105224609	0.915496408939362	0.835748195648193	70.1786117553711
406	0	0.82	2.94117648154497	IPI:IPI00166989.2	Gene_Symbol=CD300LB CD300 molecule-like family member b	9606
407	0.81	1.35	4.82611767947674	IPI:IPI00304235.1	Gene_Symbol=NF1 Isoform 1 of Neurofibromin	9606	1.21537280082703	0.715431749820709	7.38396883010864	0.450946629047394	0.13790425658226	4.15527391433716	1.84448444843292	0.426729172468185	14.3301429748535
407	0	1.35	4.79041934013367	IPI:IPI00299512.4	Gene_Symbol=NF1 Isoform 2 of Neurofibromin	9606
408	0.81	1.06	4.87465187907219	IPI:IPI00748215.2	Gene_Symbol=- Similar to Sodium/hydrogen exchanger 2	9606	1.33168160915375			1.34186410903931			0.720394790172577
409	0.81	0.83	5.57830110192299	IPI:IPI00152535.1	Gene_Symbol=CHD5 Chromodomain-helicase-DNA-binding protein 5	9606	3.52119827270508	0.571440696716309	513644576	2.31793093681335	0.648370563983917	33635108	5.3341646194458	0.325593948364258	153079
410	0.8	0.81	7.52248540520668	IPI:IPI00719073.1	Gene_Symbol=CHD8 Isoform 2 of Chromodomain-helicase-DNA-binding protein 8	9606	1.17666590213776	0.0768487378954887	1.28498017787933	1.33465766906738	0.407114684581757	15.3027353286743	0.978457152843475	0.977257966995239	2304.76684570313
411	0.8	0.81	4.33333329856396	IPI:IPI00646376.2	Gene_Symbol=SNAP91 Isoform 3 of Clathrin coat assembly protein AP180	9606	0.504472374916077			0.564730763435364			0.66740757226944
411	0	0.81	3.18627469241619	IPI:IPI00470905.2	Gene_Symbol=SNAP91 Isoform 2 of Clathrin coat assembly protein AP180	9606
411	0	0.81	2.86659318953753	IPI:IPI00006612.2	Gene_Symbol=SNAP91 Isoform 1 of Clathrin coat assembly protein AP180	9606
412	0.8	0.8	26.0606050491333	IPI:IPI00736623.1	Gene_Symbol=LOC647713 similar to double homeobox, 4	9606	0			0			0
413	0.8	0.8	2.33766231685877	IPI:IPI00647116.1	Gene_Symbol=ERMAP 43 kDa protein	9606
413	0	0.8	1.89473684877157	IPI:IPI00044556.5	Gene_Symbol=ERMAP Erythroid membrane-associated protein precursor	9606
414	0.79	1.47	4.18848171830177	IPI:IPI00298306.3	Gene_Symbol=ATM Serine-protein kinase ATM	9606
415	0.79	0.84	10.6540076434612	IPI:IPI00480203.3	Gene_Symbol=MICAL3 Isoform 2 of Protein MICAL-3	9606	1.09359538555145	0.6071417927742	4.96387481689453	1.71361267566681	0.128170818090439	4.04194593429565	1.32465994358063	0.274099856615067	5.159104347229
415	0	0.84	10.3483609855175	IPI:IPI00177937.5	Gene_Symbol=MICAL3 Isoform 1 of Protein MICAL-3	9606
416	0.79	0.82	4.60251048207283	IPI:IPI00747254.2	Gene_Symbol=CAMTA2 Isoform 2 of Calmodulin-binding transcription activator 2	9606
416	0.02	0.82	4.59482036530972	IPI:IPI00744877.2	Gene_Symbol=CAMTA2 Isoform 3 of Calmodulin-binding transcription activator 2	9606
416	0.02	0.82	4.5757070183754	IPI:IPI00478847.6	Gene_Symbol=CAMTA2 Isoform 1 of Calmodulin-binding transcription activator 2	9606
416	0.02	0.82	4.57951724529266	IPI:IPI00183704.5	Gene_Symbol=CAMTA2 Isoform 4 of Calmodulin-binding transcription activator 2	9606
417	0.79	0.8	15.0746271014214	IPI:IPI00060474.1	Gene_Symbol=LRRC45 Leucine-rich repeat-containing protein 45	9606	1.48941588401794	0.290628284215927	3.33476519584656	1.94671964645386	0.279867082834244	53.5556259155273	1.01400279998779	0.65516984462738	1.12206852436066
418	0.79	0.79	14.2857149243355	IPI:IPI00658073.1	Gene_Symbol=CCDC126 Coiled-coil domain-containing protein 126 precursor	9606	1.32043623924255			0.682889521121979			0.97829681634903
418	0	0.79	17.6991149783134	IPI:IPI00061448.5	Gene_Symbol=- 13 kDa protein	9606
419	0.78	1.33	6.1455525457859	IPI:IPI00873828.1	Gene_Symbol=MYO5A Uncharacterized protein MYO5A	9606	1.61223232746124	0.530621945858002	798.269836425781	2.71973061561584	0.2318424731493	127.211067199707	2.1980128288269	0.0187065899372101	1.34194874763489
420	0.77	5.04	44.3396240472794	IPI:IPI00642632.1	Gene_Symbol=- C7 protein	9606	0.569139778614044			0.294895648956299			0.365567654371262
421	0.77	4.77	31.1475396156311	IPI:IPI00382482.1	Gene_Symbol=- Ig heavy chain V-III region CAM	9606	0.0371736921370029			0.137910649180412			0.0822673588991165
422	0.77	0.77	6.03773593902588	IPI:IPI00737041.1	Gene_Symbol=LOC652799 similar to Mast/stem cell growth factor receptor precursor	9606	0.300237715244293			0.401242315769196			0.451277554035187
423	0.76	0.81	6.4680851995945	IPI:IPI00014897.4	Gene_Symbol=PLCB4 Isoform 2 of 1-phosphatidylinositol-4,5-bisphosphate phosphodiesterase beta-4	9606	2.05721116065979	0.0666176304221153	2.32544612884521	1.63344144821167	0.173368617892265	2.76320958137512	1.41263842582703	0.405165106058121	4.13904571533203
424	0.75	2.35	10.1748809218407	IPI:IPI00746066.1	Gene_Symbol=JPH4 cDNA FLJ75143, highly similar to Homo sapiens junctophilin 4 (JPH4), mRNA	9606
425	0.75	1.44	3.99113073945045	IPI:IPI00792333.2	Gene_Symbol=IBTK Isoform 1 of Inhibitor of Bruton tyrosine kinase	9606	1.18893504142761	0.413122832775116	5.30097436904907	1.30932259559631	0.204749897122383	3.12979984283447	1.17679619789124	0.0235893353819847	1.07969737052917
426	0.75	1.16	10.0051566958427	IPI:IPI00025879.1	Gene_Symbol=MYH1 Myosin-1	9606	0.81931072473526	0.73804247379303	9.33689498901367	0.768890082836151	0.426865309476852	14.1305150985718	0.905443072319031	0.762489199638367	3.44211459159851
427	0.75	0.8	3.71281579136848	IPI:IPI00784869.3	Gene_Symbol=DNAH10 dynein, axonemal, heavy chain 10 isoform 1	9606	0.758154153823853	0.72205263376236	1879.76220703125	0.95793342590332	0.864214479923248	12.4440584182739	0.581323564052582	0.649153649806976	74146.2578125
428	0.74	1.06	6.74157291650772	IPI:IPI00168463.2	Gene_Symbol=DEPDC7 Isoform 2 of DEP domain-containing protein 7	9606
429	0.74	0.87	8.34951475262642	IPI:IPI00877716.1	Gene_Symbol=TBC1D10A TBC1 domain family, member 10A	9606	1.24516868591309	0.178123608231544	2.22671461105347	1.72735834121704	0.755336999893188	28703678	0.993573606014252	0.988792657852173	104.889518737793
429	0	0.87	8.46456661820412	IPI:IPI00011167.1	Gene_Symbol=TBC1D10A TBC1 domain family member 10A	9606
430	0.74	0.81	35.5932205915451	IPI:IPI00748973.1	Gene_Symbol=- Conserved hypothetical protein	9606	1.16081595420837			1.0412083864212			1.11776840686798
431	0.74	0.8	6.05812519788742	IPI:IPI00101923.7	Gene_Symbol=SPG11 Isoform 1 of Spatacsin	9606	0.95838850736618	0.904321491718292	35.3794097900391	0.802358448505402	0.0420915298163891	1.20352733135223	0.749685347080231	0.782657563686371	29807.23828125
432	0.74	0.77	6.60522282123566	IPI:IPI00397864.4	Gene_Symbol=RP1-199H16.1 Putative uncharacterized protein LOC388900	9606	1.42549610137939			1.5538592338562			0.71399986743927
433	0.74	0.77	9.38864648342133	IPI:IPI00470657.1	Gene_Symbol=- Anti-colorectal carcinoma heavy chain	9606
434	0.74	0.75	5.09731248021126	IPI:IPI00030279.5	Gene_Symbol=ZRANB3 Isoform 1 of Zinc finger Ran-binding domain-containing protein 3	9606	1.65051937103271			2.14578866958618			1.0441552400589
435	0.74	0.74	9.81595069169998	IPI:IPI00749390.1	Gene_Symbol=- Conserved hypothetical protein	9606	1.71850717067719	0.423887312412262	222.311599731445	1.52626705169678	0.129470691084862	3.0280396938324	0.832426726818085	0.301756203174591	3.30524945259094
436	0.73	0.73	9.8746083676815	IPI:IPI00307165.1	Gene_Symbol=TRIM47 Tripartite motif-containing protein 47	9606	1.16222333908081	0.731433510780334	5.15836763381958	1.60012829303741	0.194056212902069	2.85940337181091	1.28892576694489	0.340436935424805	2.41109371185303
437	0.73	0.73	9.50118750333786	IPI:IPI00302742.7	Gene_Symbol=C1orf165 Isoform 1 of Coiled-coil domain-containing protein C1orf165	9606	2.52964091300964	0.292387992143631	340.993774414063	3.30307674407959	0.0721880197525024	5.63458824157715	1.82330965995789	0.0565993711352348	1.97450149059296
438	0.72	3.27	37.3831778764725	IPI:IPI00827906.1	Gene_Symbol=- Anti-mucin1 light chain variable region (Fragment)	9606
439	0.72	1	6.49999976158142	IPI:IPI00103423.1	Gene_Symbol=CXADR Isoform 4 of Coxsackievirus and adenovirus receptor precursor	9606	1.48851430416107	0.145703881978989	3.24587392807007	3.43337225914001	0.0818535163998604	7.58663940429688	1.76855421066284	0.108189731836319	3.46650815010071
439	0	1	5.15873022377491	IPI:IPI00103422.8	Gene_Symbol=CXADR Isoform 5 of Coxsackievirus and adenovirus receptor precursor	9606
440	0.72	0.72	3.21944802999496	IPI:IPI00293921.3	Gene_Symbol=TOPBP1 DNA topoisomerase 2-binding protein 1	9606	1.71514928340912	0.120852157473564	2.10194873809814	3.33578824996948	0.0485834702849388	3.29989457130432	1.80450880527496	0.271883279085159	3.41916394233704
441	0.71	0.95	5.54187186062336	IPI:IPI00002841.1	Gene_Symbol=SLC9A2 Sodium/hydrogen exchanger 2	9606	9999
442	0.71	0.75	3.87096777558327	IPI:IPI00021812.2	Gene_Symbol=AHNAK Neuroblast differentiation-associated protein AHNAK	9606	1.48291909694672	0.236500054597855	2.75675201416016	2.57394886016846	0.331012099981308	24.4371948242188	1.35047447681427	0.1617321819067	1.81238579750061
443	0.71	0.73	7.50988125801086	IPI:IPI00470415.3	Gene_Symbol=C19orf15 R27328_2	9606	0.592944979667664			0.715114772319794			0.732498228549957
444	0.7	0.91	1.33708659559488	IPI:IPI00658056.3	Gene_Symbol=CD163L1 Isoform 2 of Scavenger receptor cysteine-rich type 1 protein M160 precursor	9606
444	0	0.91	1.33708659559488	IPI:IPI00657946.2	Gene_Symbol=CD163L1 Isoform 3 of Scavenger receptor cysteine-rich type 1 protein M160 precursor	9606
444	0	0.91	1.30763938650489	IPI:IPI00026975.1	Gene_Symbol=CD163L1 Isoform 1 of Scavenger receptor cysteine-rich type 1 protein M160 precursor	9606
445	0.7	0.78	14.7916659712791	IPI:IPI00003176.1	Gene_Symbol=HTRA1 Serine protease HTRA1 precursor	9606	1.94421851634979			1.63409268856049			0.740607380867004
446	0.7	0.76	9.7320169210434	IPI:IPI00376222.1	Gene_Symbol=YTHDC1 Isoform 2 of YTH domain-containing protein 1	9606	1.57878768444061			1.06980586051941			1.09338629245758
446	0	0.76	9.4910591840744	IPI:IPI00144293.4	Gene_Symbol=YTHDC1 Isoform 1 of YTH domain-containing protein 1	9606
447	0.7	0.7	1.69491525739431	IPI:IPI00737028.3	Gene_Symbol=PATL2 Similar to Egg-specific protein	9606
