# Supplementary material for: PGCA: An algorithm to link protein groups created from MS/MS data
Source: PLoS One. 2017 May 31;12(5):e0177569. doi: 10.1371/journal.pone.0177569 (PMC5451011; doi:10.1371/journal.pone.0177569)
Supplement: S3 File — 65 iTRAQ experiments used to process samples from the BiT Heart Cohort. (ZIP) [file pone.0177569.s006.zip › S5DataBiT/BET4861_v339_ProteinSummary.txt]

N	Unused	Total	%Cov	Accession	Name	Species	115:114	PVal 115:114	EF 115:114	116:114	PVal 116:114	EF 116:114	117:114	PVal 117:114	EF 117:114	Biological Processes	Molecular Function	PANTHER ID
1	303.5	303.5	48.5426247119904	IPI:IPI00022229.1	Gene_Symbol=APOB Apolipoprotein B-100 precursor	9606	0.761151790618896	1.49334059270526E-17	1.06015598773956	0.896667063236237	0.000113679132482503	1.05608546733856	1.03446006774902	0.379509806632996	1.07835149765015
2	243.44	243.45	73.6770689487457	IPI:IPI00478003.1	Gene_Symbol=A2M Alpha-2-macroglobulin precursor	9606	1.41701817512512	5.47808717855672E-24	1.06659269332886	1.40746295452118	8.48799086914233E-22	1.06916522979736	1.40691411495209	1.69939114107006E-23	1.06601762771606
3	209.08	211.14	62.5573396682739	IPI:IPI00643525.1	Gene_Symbol=C4A Complement component 4A	9606
4	140.92	140.92	56.4665138721466	IPI:IPI00021885.1	Gene_Symbol=FGA Isoform 1 of Fibrinogen alpha chain precursor	9606	1.14140629768372	0.00212202710099518	1.08738958835602	0.972760081291199	0.459262520074844	1.07580161094666	0.943353354930878	0.130487903952599	1.07832753658295
4	0	140.89	72.2049713134766	IPI:IPI00029717.1	Gene_Symbol=FGA Isoform 2 of Fibrinogen alpha chain precursor	9606
5	139.02	139.05	63.474178314209	IPI:IPI00017601.1	Gene_Symbol=CP Ceruloplasmin precursor	9606	0.863570928573608	0.000998517964035273	1.09032654762268	0.903394639492035	0.014702096581459	1.08452010154724	0.982469916343689	0.647725701332092	1.07872629165649
6	131.33	131.35	44.6781128644943	IPI:IPI00414283.5	Gene_Symbol=FN1 fibronectin 1 isoform 4 preproprotein	9606	1.07819998264313	0.151226967573166	1.10780012607574	1.14897167682648	0.0134902289137244	1.11522006988525	0.835444509983063	4.86252611153759E-05	1.08826816082001
6	0	129.35	45.644599199295	IPI:IPI00339228.1	Gene_Symbol=FN1 Isoform 8 of Fibronectin precursor	9606
6	0	129.35	43.922883272171	IPI:IPI00022418.1	Gene_Symbol=FN1 Isoform 1 of Fibronectin precursor	9606
6	0	129.35	45.3421622514725	IPI:IPI00855777.1	Gene_Symbol=FN1 Isoform 14 of Fibronectin precursor	9606
6	0	129.35	42.0487403869629	IPI:IPI00845263.1	Gene_Symbol=FN1 fibronectin 1 isoform 2 preproprotein	9606
6	0	129.35	43.6093419790268	IPI:IPI00339223.1	Gene_Symbol=FN1 Isoform 3 of Fibronectin precursor	9606
6	0	129.35	46.6452211141586	IPI:IPI00479723.3	Gene_Symbol=FN1 Isoform 10 of Fibronectin precursor	9606
7	123.41	123.41	44.570404291153	IPI:IPI00032291.2	Gene_Symbol=C5 Complement C5 precursor	9606	0.904015004634857	0.0223040468990803	1.08935976028442	0.971437573432922	0.592313706874847	1.11162900924683	1.17690062522888	0.000922052655369043	1.09891974925995
8	114.93	114.93	71.861469745636	IPI:IPI00022488.1	Gene_Symbol=HPX Hemopexin precursor	9606	1.25839161872864	9.51976900087637E-11	1.06989848613739	1.31645512580872	2.58631766177075E-13	1.07358062267303	1.40322935581207	3.07899805728904E-18	1.07502424716949
9	101.11	101.2	54.7522366046906	IPI:IPI00029739.5	Gene_Symbol=CFH Isoform 1 of Complement factor H precursor	9606	0.992723166942596	0.900988399982452	1.12370109558105	1.04691100120544	0.463913857936859	1.13215756416321	0.974889576435089	0.689582943916321	1.13483536243439
10	100.91	100.91	74.9490857124329	IPI:IPI00298497.3	Gene_Symbol=FGB Fibrinogen beta chain precursor	9606	1.1315461397171	0.00139924057293683	1.07783710956573	0.984872341156006	0.684693038463593	1.0762574672699	0.907984375953674	0.0256946794688702	1.08795237541199
11	84.83	84.99	64.5161271095276	IPI:IPI00294193.4	Gene_Symbol=ITIH4 Isoform 1 of Inter-alpha-trypsin inhibitor heavy chain H4 precursor	9606	0.93479186296463	0.4613336622715	1.20061385631561	0.913092017173767	0.325783342123032	1.20260465145111	1.00615632534027	0.952538251876831	1.22977352142334
12	80.1	80.1	61.3580226898193	IPI:IPI00019580.1	Gene_Symbol=PLG Plasminogen precursor	9606	0.564749479293823	3.13292182080066E-16	1.11985850334167	0.599429130554199	7.95507919520294E-13	1.12911772727966	0.592001378536224	2.1734739008572E-11	1.14546144008636
13	79.95	79.95	79.5454561710358	IPI:IPI00304273.2	Gene_Symbol=APOA4 Apolipoprotein A-IV precursor	9606	2.07105159759521	2.24061356135508E-08	1.19505202770233	1.96103191375732	1.03979393983877E-08	1.1707466840744	1.58569610118866	0.000719289411790669	1.27563071250916
14	77.54	77.6	65.4008448123932	IPI:IPI00742696.2	Gene_Symbol=GC vitamin D-binding protein precursor	9606	0.950000822544098	0.786274433135986	1.58554530143738	1.06408190727234	0.643232703208923	1.38299322128296	0.991305828094482	0.965851783752441	1.64699518680573
15	72.47	72.49	59.9531590938568	IPI:IPI00797833.3	Gene_Symbol=KNG1 Kininogen 1	9606	0.805603504180908	0.327110826969147	1.62460362911224	0.919092237949371	0.684824883937836	1.60231184959412	0.92552524805069	0.630386054515839	1.43889188766479
15	0	72.49	59.9531590938568	IPI:IPI00215894.1	Gene_Symbol=KNG1 Isoform LMW of Kininogen-1 precursor	9606
16	69.77	69.77	45.9893047809601	IPI:IPI00645038.1	Gene_Symbol=ITIH2 Inter-alpha (Globulin) inhibitor H2	9606	1.00580275058746	0.896156370639801	1.0906069278717	1.05130875110626	0.267309784889221	1.09207665920258	0.925776839256287	0.0962371975183487	1.09451854228973
16	0	69.77	45.4545468091965	IPI:IPI00305461.2	Gene_Symbol=ITIH2 Inter-alpha-trypsin inhibitor heavy chain H2 precursor	9606
17	69.5	69.5	51.3089001178741	IPI:IPI00639937.1	Gene_Symbol=CFB B-factor, properdin	9606	0.873654842376709	0.00633751135319471	1.09993004798889	0.858806788921356	0.00304406299255788	1.10363864898682	0.845868587493896	0.000326063251122832	1.09268236160278
17	0	69.5	51.3089001178741	IPI:IPI00019591.1	Gene_Symbol=CFB Isoform 1 of Complement factor B precursor (Fragment)	9606
18	68.12	68.12	55.3708434104919	IPI:IPI00026314.1	Gene_Symbol=GSN Isoform 1 of Gelsolin precursor	9606	0.997822880744934	0.976535260677338	1.15831851959229	0.923232078552246	0.200811803340912	1.13105094432831	0.805338561534882	0.00156536547001451	1.14092624187469
19	67.19	67.29	62.4113500118256	IPI:IPI00847635.1	Gene_Symbol=SERPINA3 Isoform 1 of Alpha-1-antichymotrypsin precursor	9606	1.25166869163513	0.00213187839835882	1.15114164352417	1.5920729637146	1.23209789038015E-08	1.16308736801147	2.05530524253845	2.06579973087894E-20	1.13984656333923
19	0	67.29	58.9285731315613	IPI:IPI00550991.3	Gene_Symbol=SERPINA3 Alpha-1-antichymotrypsin precursor	9606
20	64.25	64.25	70.7395493984222	IPI:IPI00019568.1	Gene_Symbol=F2 Prothrombin precursor (Fragment)	9606	0.764673829078674	1.62132994319109E-06	1.11080229282379	0.89971137046814	0.034869771450758	1.10212397575378	0.951903343200684	0.342406183481216	1.10674202442169
21	64.09	64.13	52.7991235256195	IPI:IPI00292530.1	Gene_Symbol=ITIH1 Inter-alpha-trypsin inhibitor heavy chain H1 precursor	9606	1.06400167942047	0.307631462812424	1.12597715854645	1.10480618476868	0.0908416584134102	1.12137496471405	0.981949806213379	0.705285251140594	1.09873831272125
22	62.13	62.13	88.0149841308594	IPI:IPI00021841.1	Gene_Symbol=APOA1 Apolipoprotein A-I precursor	9606	1.11764919757843	0.0248656570911407	1.10161256790161	1.35364508628845	3.33750471703809E-09	1.09416937828064	1.36053013801575	0.000195556422113441	1.16945469379425
23	57.85	58.01	69.4382011890411	IPI:IPI00877792.1	Gene_Symbol=FGG 50 kDa protein	9606	1.08308243751526	0.125028237700462	1.10662055015564	0.932186663150787	0.141446813941002	1.09749257564545	0.903919219970703	0.0230986122041941	1.08991861343384
23	0	58.01	67.0282006263733	IPI:IPI00877703.1	Gene_Symbol=FGG 52 kDa protein	9606
23	0	58.01	70.7093834877014	IPI:IPI00219713.1	Gene_Symbol=FGG Isoform Gamma-A of Fibrinogen gamma chain precursor	9606
23	0	58.01	68.2119190692902	IPI:IPI00021891.5	Gene_Symbol=FGG Isoform Gamma-B of Fibrinogen gamma chain precursor	9606
24	57.76	57.76	57.0212781429291	IPI:IPI00296165.5	Gene_Symbol=C1R;C17orf13;ACYP1 Complement C1r subcomponent precursor	9606	1.00891482830048	0.871008455753326	1.1150985956192	1.03882002830505	0.559690117835999	1.13878619670868	0.846997201442719	0.0146250482648611	1.14120519161224
25	55.97	55.97	48.2871115207672	IPI:IPI00477090.6	Gene_Symbol=IGHM IGHM protein	9606	0.626058399677277	5.95958154008258E-05	1.22641277313232	0.746141314506531	0.00703449454158545	1.22931146621704	0.699161350727081	0.00125527044292539	1.22726559638977
26	53.9	53.9	64.5161271095276	IPI:IPI00032179.2	Gene_Symbol=SERPINC1 Antithrombin III variant	9606	1.00242841243744	0.974544286727905	1.16348695755005	1.04669880867004	0.541690945625305	1.16049420833588	1.1050238609314	0.25128385424614	1.18831443786621
27	53.71	54.06	51.0851442813873	IPI:IPI00019943.1	Gene_Symbol=AFM Afamin precursor	9606	0.948611676692963	0.374254137277603	1.12487554550171	0.985331058502197	0.775664627552032	1.10853707790375	0.868517279624939	0.0109555711969733	1.11350202560425
28	50.95	51.12	59.0476214885712	IPI:IPI00641737.1	Gene_Symbol=HP Haptoglobin precursor	9606	0.763966381549835	0.0038785373326391	1.19541716575623	1.05404734611511	0.586966812610626	1.21345829963684	1.84047663211823	6.33736729760415E-10	1.17358505725861
29	49.74	49.74	44.4839864969254	IPI:IPI00296608.6	Gene_Symbol=C7 Complement component C7 precursor	9606	1.31601059436798	6.9729962888232E-06	1.1171715259552	1.46006858348846	7.24561246556732E-08	1.12982356548309	1.45814287662506	9.06402988221089E-08	1.13068163394928
30	48.49	48.49	60.289853811264	IPI:IPI00298828.3	Gene_Symbol=APOH Beta-2-glycoprotein 1 precursor	9606	1.07261657714844	0.244465336203575	1.12626516819	1.16954696178436	0.0396390818059444	1.16067147254944	0.947820425033569	0.400091588497162	1.13431704044342
31	46.22	46.81	28.4425735473633	IPI:IPI00783987.2	Gene_Symbol=C3 Complement C3 precursor (Fragment)	9606	0.774296283721924	0.0103095108643174	1.21132504940033	0.794749975204468	0.000770672981161624	1.13559591770172	0.854664862155914	0.0161675810813904	1.13459622859955
32	45.93	45.93	52.8610348701477	IPI:IPI00022431.1	Gene_Symbol=AHSG Alpha-2-HS-glycoprotein precursor	9606	0.891196370124817	0.159324705600739	1.17530167102814	0.780882358551025	0.00943256448954344	1.20292246341705	0.504178881645203	7.49564244006962E-10	1.21043872833252
33	45.05	45.08	54.3434321880341	IPI:IPI00745089.2	Gene_Symbol=A1BG alpha 1B-glycoprotein precursor	9606	1.00658142566681	0.925973832607269	1.1503472328186	1.05405449867249	0.568417966365814	1.20071625709534	1.03900551795959	0.663961112499237	1.19070541858673
33	0	45.08	54.3434321880341	IPI:IPI00022895.7	Gene_Symbol=A1BG Alpha-1B-glycoprotein precursor	9606
34	44.92	44.92	74.4479477405548	IPI:IPI00021842.1	Gene_Symbol=APOE Apolipoprotein E precursor	9606	0.937699496746063	0.232403337955475	1.11288404464722	1.12574636936188	0.0203113406896591	1.10432958602905	1.09101605415344	0.370954871177673	1.21405017375946
35	44.76	44.76	40.0848358869553	IPI:IPI00009920.2	Gene_Symbol=C6 Complement component 6 precursor	9606	0.994224607944489	0.933068335056305	1.14743304252625	1.0986670255661	0.119346372783184	1.12657999992371	0.996707081794739	0.960087776184082	1.14049327373505
36	44.46	44.51	46.3121771812439	IPI:IPI00291867.3	Gene_Symbol=CFI Complement factor I precursor	9606	1.04340040683746	0.466840654611588	1.12370491027832	1.06225597858429	0.405622512102127	1.15608692169189	0.934584438800812	0.294213533401489	1.13712573051453
36	0	42.51	44.0823316574097	IPI:IPI00872555.2	Gene_Symbol=CFI cDNA FLJ76262, highly similar to Homo sapiens I factor (complement) (IF), mRNA	9606
37	43.89	43.89	41.2790685892105	IPI:IPI00017696.1	Gene_Symbol=C1S Complement C1s subcomponent precursor	9606	1.00202178955078	0.981219589710236	1.18793976306915	1.02941262722015	0.705099642276764	1.16593849658966	0.960470914840698	0.647026836872101	1.19299590587616
37	0	41.89	39.4428163766861	IPI:IPI00749179.2	Gene_Symbol=C1S Uncharacterized protein C1S	9606
38	42.65	43.64	40.8244669437408	IPI:IPI00303963.1	Gene_Symbol=C2 Complement C2 precursor (Fragment)	9606	1.03001439571381	0.531874775886536	1.09941041469574	1.1247433423996	0.40183424949646	1.32362341880798	1.08988332748413	0.205112814903259	1.14458537101746
39	42.26	42.26	47.2945898771286	IPI:IPI00879573.1	Gene_Symbol=SERPIND1 Heparin cofactor 2 precursor	9606	0.782161056995392	0.00199249642901123	1.16496646404266	0.845645427703857	0.0359182357788086	1.1692134141922	0.831860363483429	0.0644517093896866	1.21577215194702
39	0	42.26	44.7817832231522	IPI:IPI00292950.4	Gene_Symbol=SERPIND1 Serpin peptidase inhibitor, clade D (Heparin cofactor), member 1	9606
40	41.8	41.8	53.5641551017761	IPI:IPI00879231.1	Gene_Symbol=SERPINF2 Alpha-2-antiplasmin precursor	9606	0.983827769756317	0.812966704368591	1.14708638191223	1.0154777765274	0.854696929454803	1.18179595470428	1.05259966850281	0.430084615945816	1.13775539398193
40	0	41.8	53.1313121318817	IPI:IPI00029863.4	Gene_Symbol=SERPINF2 SERPINF2 protein	9606
41	41.51	41.53	52.2000014781952	IPI:IPI00291866.5	Gene_Symbol=SERPING1 Plasma protease C1 inhibitor precursor	9606	1.10961163043976	0.0326601229608059	1.0987149477005	1.15667188167572	0.0171644780784845	1.12495708465576	1.40005552768707	4.5313204282138E-06	1.14591705799103
41	0.02	39.55	50.8287310600281	IPI:IPI00879931.1	Gene_Symbol=SERPING1 cDNA FLJ78023, highly similar to Homo sapiens serine (or cysteine) proteinase inhibitor, clade G (C1inhibitor), member 1, (angioedema, hereditary) (SERPING1), mRNA	9606
42	40.62	40.65	39.8926645517349	IPI:IPI00022395.1	Gene_Symbol=C9 Complement component C9 precursor	9606	1.21174609661102	0.0143699059262872	1.16386985778809	1.28398168087006	0.00216779275797307	1.1668336391449	1.3161301612854	0.000772300409153104	1.16501939296722
43	39.01	39.21	43.1034475564957	IPI:IPI00654888.4	Gene_Symbol=KLKB1 Plasma kallikrein precursor	9606	0.894981265068054	0.0574703961610794	1.12152576446533	0.943695306777954	0.445869356393814	1.16525828838348	0.831980466842651	0.0258839577436447	1.17393600940704
44	38.98	38.98	39.1869932413101	IPI:IPI00019581.1	Gene_Symbol=F12 Coagulation factor XII precursor	9606	0.702778220176697	2.90906854161221E-07	1.12119030952454	0.809035360813141	0.00051387184066698	1.11941385269165	0.78405624628067	9.90886765066534E-05	1.11961889266968
45	36.09	36.09	40.5857741832733	IPI:IPI00298971.1	Gene_Symbol=VTN Vitronectin precursor	9606	0.875659763813019	0.0177790205925703	1.11404979228973	0.916590690612793	0.0891147628426552	1.10455513000488	0.801554918289185	1.87472305697156E-05	1.10131025314331
46	35.9	35.9	53.5564839839935	IPI:IPI00472610.2	Gene_Symbol=IGHM IGHM protein	9606	0.531928062438965	0.272490531206131	6.11871337890625	0.516698122024536	0.296384483575821	7.60616779327393	0.509010076522827	0.124005563557148	3.09970235824585
47	35.42	35.42	33.8358461856842	IPI:IPI00021727.1	Gene_Symbol=C4BPA C4b-binding protein alpha chain precursor	9606	1.01357436180115	0.796945631504059	1.11048376560211	1.22960197925568	0.00113138381857425	1.12750458717346	1.28765726089478	3.47474315276486E-06	1.10177624225616
48	35.33	70.68	33.0634266138077	IPI:IPI00025426.2	Gene_Symbol=PZP Pregnancy zone protein precursor	9606	0.221744015812874	1.65271742957884E-08	1.41514480113983	0.232632160186768	3.94349399357452E-06	1.61201643943787	0.235690921545029	7.806806223698E-08	1.43239736557007
49	35.23	35.31	46.307384967804	IPI:IPI00400826.1	Gene_Symbol=CLU clusterin isoform 1	9606	0.911356210708618	0.285337150096893	1.18858551979065	0.991815268993378	0.905462145805359	1.14852559566498	1.19263637065887	0.0729137137532234	1.21313440799713
49	0	35.31	46.7706024646759	IPI:IPI00291262.3	Gene_Symbol=CLU Clusterin precursor	9606
49	0	35.28	49.3303567171097	IPI:IPI00795633.1	Gene_Symbol=CLU CLU	9606
50	34.54	34.54	41.6494846343994	IPI:IPI00032220.3	Gene_Symbol=AGT Angiotensinogen precursor	9606	0.607432663440704	0.000583730230573565	1.3084831237793	0.666510045528412	0.00230707344599068	1.285724401474	0.666996657848358	0.00738954124972224	1.33567678928375
51	34.34	35.74	34.4243794679642	IPI:IPI00876950.1	Gene_Symbol=ITIH3 Isoform 2 of Inter-alpha-trypsin inhibitor heavy chain H3 precursor	9606	1.04086065292358	0.73962265253067	1.27287328243256	1.17747044563293	0.214409321546555	1.29863941669464	1.12022256851196	0.363671869039536	1.28301990032196
51	0	35.74	34.2696636915207	IPI:IPI00028413.8	Gene_Symbol=ITIH3 Isoform 1 of Inter-alpha-trypsin inhibitor heavy chain H3 precursor	9606
52	33.13	33.22	40.1015222072601	IPI:IPI00294395.1	Gene_Symbol=C8B Complement component C8 beta chain precursor	9606	0.944648861885071	0.448519140481949	1.16288495063782	0.94998037815094	0.609523832798004	1.22398865222931	0.833120822906494	0.0212671235203743	1.16612839698792
53	31.96	31.96	41.1428570747375	IPI:IPI00022371.1	Gene_Symbol=HRG Histidine-rich glycoprotein precursor	9606	0.548193573951721	4.37181979506818E-09	1.17587661743164	0.548308432102203	1.26381616283311E-09	1.16621339321136	0.411459475755692	1.35240405910197E-14	1.16241180896759
54	31.34	31.34	43.8016533851624	IPI:IPI00020996.3	Gene_Symbol=IGFALS Insulin-like growth factor-binding protein complex acid labile chain precursor	9606	1.02663350105286	0.758351802825928	1.19125485420227	1.09272849559784	0.218895807862282	1.156409740448	0.925596594810486	0.368473052978516	1.19081842899323
55	30.77	30.77	52.2045850753784	IPI:IPI00645849.1	Gene_Symbol=ECM1 Extracellular matrix protein 1	9606	1.02536869049072	0.654326677322388	1.12127184867859	0.981857299804688	0.870175898075104	1.25815856456757	0.87199079990387	0.235244691371918	1.26211488246918
55	0	30.77	49.2592602968216	IPI:IPI00003351.2	Gene_Symbol=ECM1 Extracellular matrix protein 1 precursor	9606
56	27.27	27.27	49.0430623292923	IPI:IPI00006114.4	Gene_Symbol=SERPINF1 Pigment epithelium-derived factor precursor	9606	1.12228429317474	0.0264697540551424	1.10633111000061	1.0922235250473	0.23139563202858	1.1586297750473	0.947579622268677	0.446179687976837	1.15270841121674
57	26.97	26.97	61.7021262645721	IPI:IPI00784985.1	Gene_Symbol=IGK@ IGK@ protein	9606
57	0	24.97	62.978720664978	IPI:IPI00761125.2	Gene_Symbol=IGKC IGKC protein	9606
58	26.69	27.33	44.7368413209915	IPI:IPI00386879.1	Gene_Symbol=IGHV3OR16-13;IGHA1 CDNA FLJ14473 fis, clone MAMMA1001080, highly similar to Homo sapiens SNC73 protein (SNC73) mRNA	9606	0.473154485225677			0.54716169834137			0.555382251739502
59	26.27	26.27	76.3819098472595	IPI:IPI00480192.1	Gene_Symbol=RBP4 Retinol binding protein 4, plasma	9606	1.19381630420685	0.0509104393422604	1.19473040103912	1.09658086299896	0.309517472982407	1.19758141040802	1.27679216861725	0.00684858905151486	1.19021189212799
59	0	26.27	70.3517615795136	IPI:IPI00844536.2	Gene_Symbol=RBP4 Uncharacterized protein RBP4	9606
59	0	26.26	64.1791045665741	IPI:IPI00022420.3	Gene_Symbol=RBP4 Plasma retinol-binding protein precursor	9606
60	25.94	25.95	27.0833343267441	IPI:IPI00873445.1	Gene_Symbol=PROS1 80 kDa protein	9606	0.965124011039734	0.698545873165131	1.20597076416016	1.11511814594269	0.181921601295471	1.17795217037201	1.15511560440063	0.0412550009787083	1.14796483516693
60	0	25.85	26.0355025529861	IPI:IPI00294004.1	Gene_Symbol=PROS1 Vitamin K-dependent protein S precursor	9606
61	25.6	25.65	37.1060162782669	IPI:IPI00798430.1	Gene_Symbol=TF Transferrin variant (Fragment)	9606	0.258457571268082	9.49196693467158E-11	1.24913537502289	0.266463369131088	6.5076779520723E-09	1.3237681388855	0.411334812641144	3.79396880134664E-07	1.27854704856873
61	0	25.65	37.1060162782669	IPI:IPI00022463.1	Gene_Symbol=TF Serotransferrin precursor	9606
62	25.04	27.04	41.2048190832138	IPI:IPI00292946.1	Gene_Symbol=SERPINA7 Thyroxine-binding globulin precursor	9606	0.838789463043213	0.0907244384288788	1.2284277677536	0.820947289466858	0.1527159512043	1.31669998168945	0.738232612609863	0.000102919482742436	1.14679300785065
63	24.06	24.08	38.1849318742752	IPI:IPI00011252.1	Gene_Symbol=C8A Complement component C8 alpha chain precursor	9606	0.875114977359772	0.177663311362267	1.2197859287262	0.932889640331268	0.471876204013824	1.21752274036407	0.766001164913177	0.000572454126086086	1.14738011360168
64	23.98	24.16	39.3442630767822	IPI:IPI00328609.3	Gene_Symbol=SERPINA4 Kallistatin precursor	9606	0.946930944919586	0.686944127082825	1.32274901866913	1.08359003067017	0.425491452217102	1.22979497909546	1.07430422306061	0.65439635515213	1.39208006858826
65	22.69	22.69	46.3068187236786	IPI:IPI00022426.1	Gene_Symbol=AMBP AMBP protein precursor	9606	1.04290235042572	0.687318205833435	1.23285341262817	1.11023545265198	0.231463551521301	1.18995118141174	1.04946053028107	0.67945659160614	1.26405298709869
66	22.01	22.01	37.5838935375214	IPI:IPI00166729.4	Gene_Symbol=AZGP1 alpha-2-glycoprotein 1, zinc	9606	1.50290477275848	0.0174510665237904	1.38875126838684	1.65794968605042	0.00134673144202679	1.32932341098785	1.91130805015564	0.000297112332191318	1.36530447006226
67	21.78	22.01	38.3540362119675	IPI:IPI00220327.3	Gene_Symbol=KRT1 Keratin, type II cytoskeletal 1	9606	0.412935703992844	0.0159125477075577	2.00120306015015	0.706179916858673	0.00552878621965647	1.25737071037292	0.647835612297058	0.0110634043812752	1.37621986865997
68	21.76	23.35	25	IPI:IPI00024825.2	Gene_Symbol=PRG4 Isoform A of Proteoglycan-4 precursor	9606	0.84620326757431	0.131772056221962	1.25080585479736	0.895198583602905	0.366722524166107	1.28991281986237	0.86758029460907	0.257866531610489	1.29476451873779
68	0	23.35	23.9911958575249	IPI:IPI00655927.1	Gene_Symbol=PRG4 Isoform B of Proteoglycan-4 precursor	9606
68	0	23.31	25.275531411171	IPI:IPI00656092.1	Gene_Symbol=PRG4 Isoform F of Proteoglycan-4 precursor	9606
68	0	23.31	25.3241807222366	IPI:IPI00655976.1	Gene_Symbol=PRG4 Isoform C of Proteoglycan-4 precursor	9606
68	0	23.31	24.2519691586494	IPI:IPI00655676.1	Gene_Symbol=PRG4 Isoform D of Proteoglycan-4 precursor	9606
68	0	21.35	30.9753477573395	IPI:IPI00656111.1	Gene_Symbol=PRG4 Isoform E of Proteoglycan-4 precursor	9606
69	21.6	21.6	46.7811167240143	IPI:IPI00829626.1	Gene_Symbol=IGL@ IGL@ protein	9606	0.704796671867371	0.260759592056274	2.63721203804016	0.750427067279816	0.244855746626854	2.13482856750488	0.769592642784119	0.734182894229889	1809.65380859375
69	0.06	19.66	47.6394861936569	IPI:IPI00550162.2	Gene_Symbol=IGLV3-25 IGLV3-25 protein	9606
70	20.83	20.83	49.2795377969742	IPI:IPI00025204.1	Gene_Symbol=CD5L CD5 antigen-like precursor	9606	0.741797745227814	0.0287069901823998	1.30226898193359	0.824361562728882	0.00577758718281984	1.1388578414917	0.759831666946411	0.0275692995637655	1.27237188816071
71	20.29	20.29	32.1721315383911	IPI:IPI00019576.1	Gene_Symbol=F10 Coagulation factor X precursor	9606	0.943165481090546	0.632796883583069	1.29131579399109	1.05713748931885	0.663402318954468	1.30565500259399	1.06589436531067	0.44102418422699	1.18746912479401
72	20.2	20.41	51.1705696582794	IPI:IPI00293925.2	Gene_Symbol=FCN3 Isoform 1 of Ficolin-3 precursor	9606	0.851373553276062	0.100269988179207	1.21545660495758	0.694301724433899	0.00544752832502127	1.27477216720581	0.701632738113403	0.00274668913334608	1.23947644233704
72	0	19.01	49.3055552244186	IPI:IPI00419744.4	Gene_Symbol=FCN3 Isoform 2 of Ficolin-3 precursor	9606
73	20.19	20.19	41.64038002491	IPI:IPI00394992.1	Gene_Symbol=PGLYRP2 Isoform 2 of N-acetylmuramoyl-L-alanine amidase precursor	9606	0.795556783676147	0.0240109860897064	1.21597993373871	0.925010144710541	0.389407306909561	1.20259273052216	0.727850615978241	0.00013235532969702	1.15212225914001
73	0	20.13	45.4861104488373	IPI:IPI00163207.1	Gene_Symbol=PGLYRP2 Isoform 1 of N-acetylmuramoyl-L-alanine amidase precursor	9606
74	19.22	19.32	27.993255853653	IPI:IPI00009865.2	Gene_Symbol=KRT10 Keratin, type I cytoskeletal 10	9606	0.734974086284637	0.14076329767704	1.55045711994171	0.820089161396027	0.0377243347465992	1.20136630535126	0.824300289154053	0.450995415449142	1.77272188663483
75	18.27	18.27	60.8910918235779	IPI:IPI00011261.2	Gene_Symbol=C8G Complement component C8 gamma chain precursor	9606	0.954913675785065	0.734638810157776	1.33132708072662	1.00079917907715	0.994937360286713	1.30314898490906	0.965415298938751	0.742528915405273	1.25424957275391
76	18.01	18.01	73.4693884849548	IPI:IPI00654755.3	Gene_Symbol=HBB Hemoglobin subunit beta	9606	1.60649299621582	0.104376628994942	1.87479019165039	1.03445756435394	0.726065337657928	1.28424334526062	3.68992900848389	0.0150586282834411	2.42935299873352
77	17.73	17.73	16.6550040245056	IPI:IPI00027235.1	Gene_Symbol=ATRN Isoform 1 of Attractin precursor	9606	0.890528202056885	0.279856353998184	1.24654173851013	0.891964256763458	0.232630655169487	1.21636497974396	0.976189970970154	0.822984874248505	1.25303506851196
77	0	17.73	16.5880501270294	IPI:IPI00162735.3	Gene_Symbol=ATRN Isoform 2 of Attractin precursor	9606
77	0	17.72	15.7195568084717	IPI:IPI00218460.6	Gene_Symbol=ATRN Isoform 3 of Attractin precursor	9606
78	17.7	17.7	39.0134543180466	IPI:IPI00022391.1	Gene_Symbol=APCS Serum amyloid P-component precursor	9606	0.871773958206177	0.051662489771843	1.14829707145691	0.916925072669983	0.238796219229698	1.15855622291565	0.918402433395386	0.129709407687187	1.11801064014435
79	17.56	17.57	40.6961172819138	IPI:IPI00003590.2	Gene_Symbol=QSOX1 Isoform 1 of Sulfhydryl oxidase 1 precursor	9606	1.34486758708954	0.149807393550873	1.5175017118454	1.22686541080475	0.0412215366959572	1.2154426574707	1.23491132259369	0.129743307828903	1.32464241981506
80	17.43	17.75	10.565634816885	IPI:IPI00788786.1	Gene_Symbol=VWF 309 kDa protein	9606	1.17747128009796	0.191128417849541	1.28954386711121	1.1843318939209	0.144068345427513	1.26352298259735	1.2573459148407	0.132191866636276	1.35866117477417
80	0	17.75	10.5581231415272	IPI:IPI00023014.1	Gene_Symbol=VWF von Willebrand factor precursor	9606
81	17.29	17.29	32.0574164390564	IPI:IPI00553177.1	Gene_Symbol=SERPINA1 Isoform 1 of Alpha-1-antitrypsin precursor	9606	0.986595094203949	0.956621468067169	1.68672490119934	0.956545829772949	0.72340339422226	1.30198490619659	1.23219287395477	0.249603807926178	1.45186722278595
82	17.27	17.49	24.8691096901894	IPI:IPI00743766.2	Gene_Symbol=FETUB Fetuin-B precursor	9606	0.798874199390411	0.33997768163681	1.63174784183502	0.770395398139954	0.011014717631042	1.20951795578003	0.796656906604767	0.0878788903355598	1.30485415458679
83	17.22	17.22	33.766233921051	IPI:IPI00643948.2	Gene_Symbol=C1QB Complement component 1, q subcomponent, B chain	9606	0.852311074733734	0.099792554974556	1.21247243881226	0.916933357715607	0.613177597522736	1.41827356815338	0.803052663803101	0.0735525712370873	1.2737044095993
83	0	17.22	30.8300405740738	IPI:IPI00477992.1	Gene_Symbol=C1QB complement component 1, q subcomponent, B chain precursor	9606
84	17.01	17.1	34.061136841774	IPI:IPI00010295.1	Gene_Symbol=CPN1 Carboxypeptidase N catalytic chain precursor	9606	0.835805892944336	0.0403861589729786	1.18622398376465	0.920043706893921	0.374301880598068	1.20960760116577	0.814175605773926	0.00640404969453812	1.15237414836884
85	16.82	17.74	23.5714286565781	IPI:IPI00746623.2	Gene_Symbol=HABP2 Hyaluronan-binding protein 2 precursor	9606	0.906234264373779	0.487587869167328	1.3521808385849	0.943022608757019	0.661414742469788	1.33229851722717	1.03356599807739	0.781967759132385	1.29202008247375
86	16.64	20.32	24.0246400237083	IPI:IPI00009793.3	Gene_Symbol=C1RL Complement C1r-like protein	9606	1.1052211523056	0.326923191547394	1.24140298366547	0.968115210533142	0.814492404460907	1.3494313955307	1.04191434383392	0.848198413848877	1.5931099653244
86	0	18.32	24.6575340628624	IPI:IPI00872573.1	Gene_Symbol=C1RL 48 kDa protein	9606
86	0	18.32	24.6575340628624	IPI:IPI00795055.1	Gene_Symbol=C1RL CDNA FLJ14022 fis, clone HEMBA1003538, weakly similar to COMPLEMENT C1R COMPONENT	9606
87	16.6	16.6	36.3636374473572	IPI:IPI00556155.2	Gene_Symbol=IGFBP3 insulin-like growth factor binding protein 3 isoform a precursor	9606	1.03695702552795	0.851703524589539	1.49921035766602	1.01951706409454	0.931875348091125	1.60296273231506	0.956491529941559	0.78383731842041	1.40219533443451
87	0	16.6	37.1134012937546	IPI:IPI00018305.4	Gene_Symbol=IGFBP3 Insulin-like growth factor-binding protein 3 precursor	9606
88	16.49	16.52	30.4733723402023	IPI:IPI00020986.2	Gene_Symbol=LUM Lumican precursor	9606	1.42460858821869	0.000269616313744336	1.16731119155884	1.04291808605194	0.67067676782608	1.23064732551575	0.926126956939697	0.392316818237305	1.20502078533173
89	16.4	16.41	39.408865571022	IPI:IPI00007221.1	Gene_Symbol=SERPINA5 Plasma serine protease inhibitor precursor	9606	1.36143100261688	0.109291262924671	1.4785567522049	1.07118093967438	0.61892157793045	1.34782218933105	2.2517032623291	0.0424481481313705	2.1771125793457
90	16	16	43.5897439718246	IPI:IPI00657670.1	Gene_Symbol=- 13 kDa protein	9606	1.32077598571777	0.0917573869228363	1.38972795009613	1.27554166316986	0.0217167176306248	1.22446501255035	1.2394779920578	0.254455953836441	1.47120702266693
90	0	16	51.5151500701904	IPI:IPI00021857.1	Gene_Symbol=APOC3 Apolipoprotein C-III precursor	9606
91	15.98	16.04	16.6407465934753	IPI:IPI00025864.5	Gene_Symbol=BCHE Cholinesterase precursor	9606	0.852055132389069	0.0890174731612206	1.2070187330246	0.811973094940186	0.10748702287674	1.29722309112549	0.705363988876343	0.024057250469923	1.34354960918427
92	15.8	15.8	18.1679382920265	IPI:IPI00029193.1	Gene_Symbol=HGFAC Hepatocyte growth factor activator precursor	9606	1.23131036758423	0.111140556633472	1.30263459682465	1.21162819862366	0.113966271281242	1.27899885177612	1.22522342205048	0.400708258152008	1.66766905784607
93	15.73	15.75	41.2935316562653	IPI:IPI00022429.3	Gene_Symbol=ORM1 Alpha-1-acid glycoprotein 1 precursor	9606	1.28553509712219	0.0933809652924538	1.34940135478973	1.82563650608063	0.00597390299662948	1.4864627122879	3.73949861526489	1.57962476805551E-05	1.53447687625885
94	15.21	15.21	31.7002892494202	IPI:IPI00022417.4	Gene_Symbol=LRG1 Leucine-rich alpha-2-glycoprotein precursor	9606	1.36107683181763	0.00286355963908136	1.19460368156433	1.47083783149719	0.000377187679987401	1.18347084522247	1.76163053512573	8.99647129699588E-05	1.23109614849091
95	14.81	15.26	69.021737575531	IPI:IPI00855916.1	Gene_Symbol=- Transthyretin	9606	0.87283456325531	0.217596918344498	1.24796652793884	0.832736432552338	0.206723928451538	1.3376053571701	1.60209929943085	3.03563701891107E-05	1.21063840389252
95	0	15.26	79.5918345451355	IPI:IPI00022432.1	Gene_Symbol=TTR Transthyretin precursor	9606
96	14.8	20.82	17.985612154007	IPI:IPI00478809.3	Gene_Symbol=F5 Coagulation factor V precursor	9606	1.03060495853424	0.707499980926514	1.18999779224396	0.999749600887299	0.99752277135849	1.19250845909119	0.855307757854462	0.0457829795777798	1.16500675678253
96	0	20.82	17.9452672600746	IPI:IPI00022937.4	Gene_Symbol=F5 Coagulation factor V	9606
97	14.6	14.61	17.6190480589867	IPI:IPI00299503.2	Gene_Symbol=GPLD1 Isoform 1 of Phosphatidylinositol-glycan-specific phospholipase D precursor	9606	0.695280492305756	0.123192377388477	1.60995721817017	0.760727882385254	0.02508251555264	1.26288914680481	0.806027948856354	0.10347393900156	1.30472433567047
98	14.57	14.57	26.9288957118988	IPI:IPI00007240.2	Gene_Symbol=F13B Coagulation factor XIII B chain precursor	9606	1.12083339691162	0.383257031440735	1.31606352329254	1.1084703207016	0.293031930923462	1.2263594865799	0.90249627828598	0.555806994438171	1.44612669944763
99	14.24	14.24	58.4158420562744	IPI:IPI00009028.1	Gene_Symbol=CLEC3B Tetranectin precursor	9606	0.91520220041275	0.225254252552986	1.16017985343933	0.86171156167984	0.228416949510574	1.28574216365814	0.711619555950165	0.00651880446821451	1.26066565513611
99	0	12.24	55.6249976158142	IPI:IPI00792115.1	Gene_Symbol=CLEC3B Putative uncharacterized protein DKFZp686H17246	9606
100	14.01	14.07	52.8735637664795	IPI:IPI00215983.3	Gene_Symbol=CA1 Carbonic anhydrase 1	9606	1.8844233751297	0.00276047759689391	1.43048024177551	1.3022449016571	0.45290994644165	2.12422847747803	2.84297680854797	0.00166024488862604	1.72689664363861
101	13.99	13.99	28.7999987602234	IPI:IPI00029260.2	Gene_Symbol=CD14 Monocyte differentiation antigen CD14 precursor	9606	1.14697408676147	0.581366300582886	1.72001993656158	1.18977546691895	0.337258845567703	1.47372329235077	1.32170009613037	0.101543448865414	1.41587722301483
102	13.86	13.88	22.2222223877907	IPI:IPI00023673.1	Gene_Symbol=LGALS3BP Galectin-3-binding protein precursor	9606	0.747553706169128	0.00956717319786549	1.22491228580475	0.728052616119385	0.13539345562458	1.54552900791168	0.74949723482132	0.0687614679336548	1.37036859989166
103	13.72	13.78	16.1989793181419	IPI:IPI00012792.1	Gene_Symbol=CDH5 Cadherin-5 precursor	9606	0.901476562023163	0.617362797260284	1.59897434711456	0.856732904911041	0.161534175276756	1.26320827007294	0.877389371395111	0.393225014209747	1.40503144264221
103	0	11.78	15.3961136937141	IPI:IPI00607725.4	Gene_Symbol=CDH5 cadherin 5, type 2 isoform 2 preproprotein	9606
104	13.45	13.81	18.5321107506752	IPI:IPI00738433.1	Gene_Symbol=CPN2 similar to Carboxypeptidase N subunit 2 precursor	9606	0.753558695316315	0.321241855621338	1.83996939659119	0.895778656005859	0.715498149394989	1.93830072879791	0.849805474281311	0.533862113952637	1.76667654514313
104	0	12.59	16.8807342648506	IPI:IPI00479116.1	Gene_Symbol=CPN2 Carboxypeptidase N subunit 2 precursor	9606
105	13.11	13.14	28.5996049642563	IPI:IPI00064667.4	Gene_Symbol=CNDP1 Beta-Ala-His dipeptidase precursor	9606	0.812264859676361	0.0330574847757816	1.20567286014557	0.633079528808594	0.000401970930397511	1.20864188671112	0.643111288547516	0.0201364029198885	1.42537045478821
106	13.1	15.11	31.7817002534866	IPI:IPI00019359.3	Gene_Symbol=KRT9 Keratin, type I cytoskeletal 9	9606	0.253963530063629	0.000512148719280958	1.75892126560211	0.913550794124603	0.201591581106186	1.16166651248932	0.444688826799393	0.000630406255368143	1.41164004802704
107	12.83	17.03	44.074073433876	IPI:IPI00006154.1	Gene_Symbol=CFHR2 Isoform Long of Complement factor H-related protein 2 precursor	9606	1.5628160238266	0.0131650315597653	1.37743330001831	1.57839322090149	0.00859693717211485	1.34824931621552	1.53906977176666	0.0179832223802805	1.39347732067108
107	0.04	15.33	46.0905343294144	IPI:IPI00218949.1	Gene_Symbol=CFHR2 Isoform Short of Complement factor H-related protein 2 precursor	9606
108	12.82	12.93	19.7080299258232	IPI:IPI00847381.1	Gene_Symbol=SEPP1 selenoprotein P isoform 2	9606	1.04893493652344	0.443377763032913	1.15316140651703	1.14872193336487	0.453459769487381	1.52707707881927	0.997410893440247	0.983063638210297	1.33198213577271
108	0	12.9	18.3727040886879	IPI:IPI00029061.2	Gene_Symbol=SEPP1 Selenoprotein P precursor	9606
109	12.5	12.5	19.398906826973	IPI:IPI00884176.1	Gene_Symbol=F13A1 coagulation factor XIII A1 subunit precursor	9606	1.13681960105896	0.16020230948925	1.20436775684357	1.04281449317932	0.784006178379059	1.3820915222168	1.05648362636566	0.643536925315857	1.28469371795654
109	0	12.5	19.398906826973	IPI:IPI00297550.8	Gene_Symbol=F13A1 Coagulation factor XIII A chain precursor	9606
110	12.28	14.28	21.1538463830948	IPI:IPI00871960.2	Gene_Symbol=MASP1 cDNA FLJ75203, highly similar to Homo sapiens mannan-binding lectin serine protease 1 (C4/C2activating component of Ra-reactive factor) (MASP1), transcriptvariant 2, mRNA	9606	0.854480683803558	0.318366587162018	1.41373860836029	0.643109142780304	0.0961386486887932	1.72180318832397	0.665037930011749	0.0549192316830158	1.52086198329926
110	0	14.28	21.1538463830948	IPI:IPI00290283.6	Gene_Symbol=MASP1 mannan-binding lectin serine protease 1 isoform 2 precursor	9606
110	0.04	14.26	23.6093938350677	IPI:IPI00871139.1	Gene_Symbol=MASP1 92 kDa protein	9606
110	0	14.01	22.3175972700119	IPI:IPI00299307.4	Gene_Symbol=MASP1 Complement-activating component of Ra-reactive factor precursor	9606
111	12.23	12.23	22.2535207867622	IPI:IPI00218732.3	Gene_Symbol=PON1 Serum paraoxonase/arylesterase 1	9606	0.835842728614807	0.093676969408989	1.24069821834564	0.959788620471954	0.66085159778595	1.22417223453522	1.17211210727692	0.100260250270367	1.21578323841095
112	12.1	12.1	29.4117659330368	IPI:IPI00844400.1	Gene_Symbol=C1QA 23 kDa protein	9606	0.862433195114136	0.282992571592331	1.32886207103729	0.968172192573547	0.653187930583954	1.16312837600708	0.823172509670258	0.0655760020017624	1.23238289356232
112	0	12.1	26.5306115150452	IPI:IPI00022392.1	Gene_Symbol=C1QA Complement C1q subcomponent subunit A precursor	9606
113	12.07	13.22	22.3880603909492	IPI:IPI00023019.1	Gene_Symbol=SHBG Isoform 1 of Sex hormone-binding globulin precursor	9606	0.7683385014534	0.0670811906456947	1.33239495754242	0.718710839748383	0.00440668454393744	1.21434926986694	0.752570331096649	0.0333023853600025	1.29097366333008
113	0.03	11.25	30.5555552244186	IPI:IPI00219583.1	Gene_Symbol=SHBG Isoform 2 of Sex hormone-binding globulin precursor	9606
114	12.04	12.08	76.2376248836517	IPI:IPI00021856.3	Gene_Symbol=APOC2 Apolipoprotein C-II precursor	9606	1.13827359676361	0.383998453617096	1.38304138183594	0.998535454273224	0.994990110397339	1.68284559249878	0.907299041748047	0.211509510874748	1.18213331699371
115	11.59	11.59	19.1943123936653	IPI:IPI00216065.3	Gene_Symbol=PROZ Isoform 2 of Vitamin K-dependent protein Z precursor	9606	1.10195112228394	0.630262732505798	1.57818043231964	1.28411936759949	0.137560918927193	1.42303287982941	1.2582745552063	0.186538219451904	1.44928371906281
115	0	11.59	20.2500000596046	IPI:IPI00027843.1	Gene_Symbol=PROZ Isoform 1 of Vitamin K-dependent protein Z precursor	9606
116	11.54	11.54	29.0780127048492	IPI:IPI00329775.7	Gene_Symbol=CPB2 Isoform 1 of Carboxypeptidase B2 precursor	9606	1.0242086648941	0.850910246372223	1.31468260288239	0.961775839328766	0.809820055961609	1.41619098186493	1.09963178634644	0.396683037281036	1.26747858524323
117	11.39	15.86	32.3878616094589	IPI:IPI00029168.1	Gene_Symbol=LPA Apolipoprotein	9606	2.59358668327332	3.80363712793041E-06	1.38704144954681	2.60162949562073	8.92047319211997E-06	1.41720247268677	2.83469486236572	9.17167596981017E-07	1.38425362110138
118	11.08	11.1	19.5426195859909	IPI:IPI00032311.4	Gene_Symbol=LBP Lipopolysaccharide-binding protein precursor	9606	0.961585581302643	0.790925681591034	1.37353622913361	0.918108940124512	0.684224247932434	1.56868743896484	0.815780580043793	0.187445655465126	1.37550723552704
119	10.98	10.98	23.7741455435753	IPI:IPI00395488.2	Gene_Symbol=VASN Vasorin precursor	9606	1.13853979110718	0.112997338175774	1.18307054042816	1.22687458992004	0.0611867159605026	1.24188041687012	1.12420654296875	0.480111986398697	1.43986403942108
120	10.77	27.51	42.7745670080185	IPI:IPI00784894.1	Gene_Symbol=- Putative uncharacterized protein	9606	0.492874473333359			0.246438026428223			0.23078390955925
120	0	25.51	42.6640927791595	IPI:IPI00418153.1	Gene_Symbol=IGHM Putative uncharacterized protein DKFZp686I15212	9606
121	10.61	10.71	28.7190079689026	IPI:IPI00007199.4	Gene_Symbol=SERPINA10 Protein Z-dependent protease inhibitor precursor	9606	1.19204688072205	0.0485086180269718	1.19006609916687	1.12719976902008	0.369191020727158	1.36623215675354	1.20309233665466	0.0071318163536489	1.11454546451569
122	10.42	10.42	27.4336278438568	IPI:IPI00026199.1	Gene_Symbol=GPX3 Glutathione peroxidase 3 precursor	9606	0.677558958530426	0.121164418756962	1.67278289794922	0.924266755580902	0.367404073476791	1.20938062667847	1.08312153816223	0.588163435459137	1.37942063808441
123	10.21	10.21	31.6901415586472	IPI:IPI00853068.1	Gene_Symbol=HBA2;HBA1 Alpha 2 globin variant (Fragment)	9606	1.74034702777863	0.00118091201875359	1.35075557231903	1.24142551422119	0.038255799561739	1.22523200511932	4.43653202056885	4.41574624088226E-11	1.23902440071106
123	0	10.21	31.6901415586472	IPI:IPI00410714.5	Gene_Symbol=HBA2;HBA1 Hemoglobin subunit alpha	9606
124	10	10	26.9387751817703	IPI:IPI00022394.2	Gene_Symbol=C1QC Complement C1q subcomponent subunit C precursor	9606	0.99802428483963	0.981201469898224	1.19233071804047	0.998186111450195	0.988059341907501	1.2893670797348	0.821999132633209	0.191639110445976	1.35727107524872
125	9.84	9.84	21.6000005602837	IPI:IPI00021440.1	Gene_Symbol=ACTG1;PSPHL Actin, cytoplasmic 2	9606	1.86488616466522	0.0066512250341475	1.49477505683899	1.6529905796051	0.0150362765416503	1.46135699748993	1.43816387653351	0.00933546386659145	1.28352582454681
125	0	9.84	21.6000005602837	IPI:IPI00021439.1	Gene_Symbol=ACTB Actin, cytoplasmic 1	9606
125	0	7.84	25.26595890522	IPI:IPI00025416.3	Gene_Symbol=ACTG2 Actin, gamma-enteric smooth muscle	9606
125	0	7.84	25.1989394426346	IPI:IPI00023006.1	Gene_Symbol=ACTC1 Actin, alpha cardiac muscle 1	9606
125	0	7.84	25.1989394426346	IPI:IPI00021428.1	Gene_Symbol=ACTA1 Actin, alpha skeletal muscle	9606
125	0	7.84	25.1989394426346	IPI:IPI00008603.1	Gene_Symbol=ACTA2 Actin, aortic smooth muscle	9606
125	0	7.84	23.0994150042534	IPI:IPI00878173.1	Gene_Symbol=ACTA1 Actin, alpha 1, skeletal muscle	9606
125	0	7.84	24.567474424839	IPI:IPI00514530.5	Gene_Symbol=ACTA1 Uncharacterized protein ACTA1	9606
126	9.75	11.54	31.064572930336	IPI:IPI00163446.3	Gene_Symbol=IGHD IGHD protein	9606	0.506496965885162	0.00727716041728854	1.55146503448486	0.530142188072205	8.62479737406829E-06	1.13984835147858	0.444932401180267	0.000520347210112959	1.3972145318985
126	0	8.76	28.4722208976746	IPI:IPI00418422.3	Gene_Symbol=IGHD IGHD protein	9606
126	0	7.75	30.7053953409195	IPI:IPI00829636.1	Gene_Symbol=IGHD FLJ00382 protein (Fragment)	9606
127	9.36	9.36	50.9999990463257	IPI:IPI00021854.1	Gene_Symbol=APOA2 Apolipoprotein A-II precursor	9606	0.915925025939941	0.51995974779129	1.33221387863159	0.926494538784027	0.657270133495331	1.43790245056152	1.09842932224274	0.527052342891693	1.36616241931915
128	9.29	9.29	29.7979801893234	IPI:IPI00027350.3	Gene_Symbol=PRDX2 Peroxiredoxin-2	9606	1.62331998348236	0.00456747086718678	1.29102003574371	1.18088018894196	0.0201748758554459	1.13579630851746	2.69943451881409	0.00119462492875755	1.47172319889069
129	9.21	9.21	24.3027895689011	IPI:IPI00555752.2	Gene_Symbol=C4BPB Isoform 2 of C4b-binding protein beta chain precursor	9606	0.991559207439423	0.968711078166962	1.69658184051514	1.20620942115784	0.0710344463586807	1.23477506637573	1.22489440441132	0.134036362171173	1.33897411823273
129	0	9.21	24.2063492536545	IPI:IPI00025862.2	Gene_Symbol=C4BPB Isoform 1 of C4b-binding protein beta chain precursor	9606
130	8.94	10.46	27.9106855392456	IPI:IPI00010471.5	Gene_Symbol=LCP1 Plastin-2	9606	1.2942351102829	0.0361037589609623	1.2675313949585	1.23996114730835	0.371731728315353	1.67788362503052	1.10897374153137	0.49727737903595	1.39206385612488
131	8.83	9.48	15.632401406765	IPI:IPI00644296.1	Gene_Symbol=TNXB Tenascin XB	9606	1.05998289585114	0.871487021446228	2.23492860794067	0.940258860588074	0.811329424381256	1.77842211723328	0.941348791122437	0.770063877105713	1.58552324771881
131	0	9.48	15.2985081076622	IPI:IPI00743248.5	Gene_Symbol=TNXB DJ34F7.1.1	9606
131	0	9.48	15.2949407696724	IPI:IPI00025276.1	Gene_Symbol=TNXB Isoform XB of Tenascin-X precursor	9606
132	8.63	8.65	15.9317210316658	IPI:IPI00296534.1	Gene_Symbol=FBLN1 Isoform D of Fibulin-1 precursor	9606	0.840107381343842	0.536201298236847	1.86203229427338	0.933281481266022	0.60276335477829	1.34167993068695	0.97189736366272	0.885551989078522	1.5708771944046
132	0	6.65	14.6514937281609	IPI:IPI00218803.2	Gene_Symbol=FBLN1 Isoform B of Fibulin-1 precursor	9606
133	8.22	24.43	30.8510631322861	IPI:IPI00784942.1	Gene_Symbol=- Putative uncharacterized protein DKFZp686E23209	9606	0.121719308197498	0.000560470507480204	2.00503253936768	0.137228205800056	0.00971504393965006	3.5157425403595	0.1524857878685	0.00133974256459624	2.11813426017761
133	0	24.79	34.1935485601425	IPI:IPI00784807.1	Gene_Symbol=- Putative uncharacterized protein	9606
133	0	24.76	36.9304567575455	IPI:IPI00399007.5	Gene_Symbol=IGHG2 Putative uncharacterized protein DKFZp686I04196 (Fragment)	9606
134	8.21	8.21	19.3548381328583	IPI:IPI00004373.1	Gene_Symbol=MBL2 Mannose-binding protein C precursor	9606	0.418853640556335	0.00296413595788181	1.45383298397064	0.345606565475464	0.00412163976579905	1.64815104007721	0.25142964720726	2.48005162575282E-05	1.18933653831482
135	8	8	12.5	IPI:IPI00022331.1	Gene_Symbol=LCAT Phosphatidylcholine-sterol acyltransferase precursor	9606	1.16357612609863	0.0181757211685181	1.11940324306488	1.16540837287903	0.0483969636261463	1.1635913848877	1.15557444095612	0.113899879157543	1.21446180343628
136	7.91	9.38	8.82924944162369	IPI:IPI00749039.2	Gene_Symbol=TTN titin isoform N2-A	9606	1.0183025598526	0.891733586788177	1.3134560585022	1.0599616765976	0.603791773319244	1.25730717182159	1.16404604911804	0.240006387233734	1.2985954284668
136	0.01	9.35	8.7550200521946	IPI:IPI00179357.2	Gene_Symbol=TTN Isoform 7 of Titin	9606
136	0	9.35	8.54847133159637	IPI:IPI00759542.1	Gene_Symbol=TTN Isoform 8 of Titin	9606
136	0	9.35	8.61112698912621	IPI:IPI00023283.3	Gene_Symbol=TTN Isoform 2 of Titin	9606
136	0	9.35	8.55895206332207	IPI:IPI00759754.1	Gene_Symbol=TTN Isoform 1 of Titin	9606
136	0	9.35	8.72178226709366	IPI:IPI00759637.1	Gene_Symbol=TTN Isoform 4 of Titin	9606
136	0	8.29	8.60182344913483	IPI:IPI00759613.1	Gene_Symbol=TTN Isoform 5 of Titin	9606
137	7.85	9.91	22.1258133649826	IPI:IPI00296176.2	Gene_Symbol=F9 Coagulation factor IX precursor	9606	0.904348015785217	0.67154860496521	1.73703765869141	0.908591449260712	0.29215881228447	1.22526872158051	0.85375052690506	0.533692955970764	1.7970312833786
138	7.76	8.87	11.2719751894474	IPI:IPI00221224.6	Gene_Symbol=ANPEP Aminopeptidase N	9606	0.70833283662796	0.2070022970438	1.81599068641663	0.581890761852264	0.142115622758865	2.19091820716858	0.758771240711212	0.235815912485123	1.66997504234314
139	7.31	7.31	26.4550268650055	IPI:IPI00006662.1	Gene_Symbol=APOD Apolipoprotein D precursor	9606	1.17054522037506	0.388771384954453	1.57231175899506	1.30458843708038	0.0294058732688427	1.24905490875244	1.59065389633179	0.0404791422188282	1.53946530818939
140	7.25	7.29	60.0000023841858	IPI:IPI00019399.1	Gene_Symbol=SAA4 Serum amyloid A-4 protein precursor	9606	1.18123650550842	0.199710845947266	1.33633422851563	1.26384353637695	0.153046309947968	1.42981171607971	1.49898254871368	0.0517212077975273	1.50574231147766
141	7.23	7.23	26.7123281955719	IPI:IPI00032293.1	Gene_Symbol=CST3 Cystatin-C precursor	9606	1.53390073776245	0.0520851016044617	1.54210591316223	1.61802136898041	0.0118612181395292	1.39143240451813	1.37903070449829	0.19268998503685	1.70915341377258
142	6.95	6.95	35.7692301273346	IPI:IPI00165972.3	Gene_Symbol=CFD Complement factor D preproprotein	9606	1.34247267246246	0.0827792212367058	1.41103672981262	1.30620586872101	0.0189717710018158	1.23137891292572	1.07804095745087	0.384140878915787	1.21099722385406
143	6.89	28.28	67.9536700248718	IPI:IPI00844156.2	Gene_Symbol=SERPINC1 SERPINC1 protein	9606	1.07885980606079	0.515832543373108	1.26981663703918	1.14015674591064	0.394021898508072	1.36822509765625	1.10750901699066	0.506191968917847	1.3689261674881
144	6.72	6.72	41.2280708551407	IPI:IPI00027462.1	Gene_Symbol=S100A9 Protein S100-A9	9606	1.37043046951294	0.570405185222626	4.84755420684814	1.12482023239136	0.839877605438232	5.47407627105713	0.998088479042053	0.997417867183685	5.65935230255127
145	6.6	14.67	34.7639471292496	IPI:IPI00829640.1	Gene_Symbol=IGL@ IGL@ protein	9606	0.73233300447464	0.467404514551163	2.93893814086914	0.526200234889984	0.0541293621063232	1.93537187576294	0.668028712272644	0.174613863229752	1.97266507148743
145	0.03	14.1	33.7552756071091	IPI:IPI00784711.1	Gene_Symbol=- Putative uncharacterized protein	9606
145	0	12.67	39.5744681358337	IPI:IPI00745660.2	Gene_Symbol=IGL@ IGL@ protein	9606
145	0	12.67	30.5084735155106	IPI:IPI00785164.1	Gene_Symbol=- Putative uncharacterized protein	9606
145	0	12.67	30.6382983922958	IPI:IPI00784627.1	Gene_Symbol=- Putative uncharacterized protein	9606
146	6.44	6.52	20.2623903751373	IPI:IPI00294713.4	Gene_Symbol=MASP2 Isoform 1 of Mannan-binding lectin serine protease 2 precursor	9606	1.76488673686981	0.0214502140879631	1.55651235580444	1.31481385231018	0.104529522359371	1.41966271400452	1.17708039283752	0.1444501131773	1.27441704273224
146	0	4.52	17.9300293326378	IPI:IPI00871793.2	Gene_Symbol=MASP2 cDNA FLJ77090, highly similar to Homo sapiens mannan-binding lectin serine peptidase 2 (MASP2), transcript variant 1, mRNA	9606
147	6.35	208.69	62.5573396682739	IPI:IPI00654875.1	Gene_Symbol=C4B Complement C4-B precursor	9606	1.06813561916351	0.756855428218842	1.60699808597565	1.06666994094849	0.771952390670776	1.6427915096283	1.13117921352386	0.47735133767128	1.46421539783478
148	6.28	12.02	44.7761207818985	IPI:IPI00020091.1	Gene_Symbol=ORM2 Alpha-1-acid glycoprotein 2 precursor	9606	1.56953489780426	0.0536341555416584	1.5902898311615	1.58645355701447	0.544726133346558	8.63984107971191	2.53029251098633	0.0890211313962936	3.28576803207397
149	6.27	69.67	64.116096496582	IPI:IPI00878609.1	Gene_Symbol=ITIH4 Protein	9606	0.956023335456848	0.814707040786743	1.54814755916595	1.02469229698181	0.954289197921753	2.64076137542725	1.11219418048859	0.543626844882965	1.49822545051575
149	0	56.46	60.4037284851074	IPI:IPI00878152.1	Gene_Symbol=ITIH4 71 kDa protein	9606
150	6.04	6.04	25.8196711540222	IPI:IPI00020019.1	Gene_Symbol=ADIPOQ Adiponectin precursor	9606	1.59056663513184	0.00158885237760842	1.24619936943054	2.15181994438171	0.000451609754236415	1.34044134616852	2.13351988792419	0.000728387967683375	1.3687561750412
151	6.01	6.01	17.2323763370514	IPI:IPI00852826.2	Gene_Symbol=APOL1 42 kDa protein	9606	1.00236105918884	0.994244575500488	2.34716081619263	1.06945252418518	0.656871914863586	1.54470682144165	1.09419882297516	0.74930328130722	2.07489442825317
151	0	4.01	14.070351421833	IPI:IPI00514475.4	Gene_Symbol=APOL1 Isoform 1 of Apolipoprotein-L1 precursor	9606
151	0	4.01	13.5265693068504	IPI:IPI00186903.3	Gene_Symbol=APOL1 Isoform 2 of Apolipoprotein-L1 precursor	9606
152	6	6.05	14.9606302380562	IPI:IPI00169276.2	Gene_Symbol=- Trypsinogen C	9606
153	6	6.01	18.8679248094559	IPI:IPI00178926.2	Gene_Symbol=IGJ immunoglobulin J chain	9606	0.618715047836304	0.0131554864346981	1.33456790447235	0.665847599506378	0.0136175947263837	1.28088092803955	0.595201313495636	0.0197232905775309	1.43580317497253
154	5.86	5.87	7.40150287747383	IPI:IPI00024284.4	Gene_Symbol=HSPG2 Basement membrane-specific heparan sulfate proteoglycan core protein precursor	9606	1.26095628738403	0.185841098427773	1.47529661655426	1.14728653430939	0.390047967433929	1.45575177669525	0.98491907119751	0.913888275623322	1.40996527671814
155	5.8	5.96	28.4164845943451	IPI:IPI00021817.1	Gene_Symbol=PROC Vitamin K-dependent protein C precursor	9606	0.946863234043121	0.794282019138336	1.61070549488068	1.18405818939209	0.58532452583313	2.01122450828552	1.23145461082458	0.339211523532867	1.61622881889343
156	5.7	5.7	29.3333321809769	IPI:IPI00383953.1	Gene_Symbol=- VH4 heavy chain variable region precursor (Fragment)	9606	0.79376083612442			0.838274300098419			0.78628945350647
156	0	5.03	37.9310339689255	IPI:IPI00328493.4	Gene_Symbol=- Uncharacterized protein ENSP00000375038	9606
156	0	5.02	36.4406794309616	IPI:IPI00829811.1	Gene_Symbol=LOC652128 Uncharacterized protein ENSP00000375039	9606
156	0	5.01	41.5254235267639	IPI:IPI00829753.1	Gene_Symbol=- Similar to Rheumatoid factor G9 heavy chain	9606
156	0	4.97	43.2203382253647	IPI:IPI00830007.1	Gene_Symbol=- Uncharacterized protein ENSP00000375023	9606
156	0	4.06	30.1724135875702	IPI:IPI00385059.1	Gene_Symbol=- Rearranged VH4-34 V gene segment (Fragment)	9606
157	5.7	5.7	32.5301200151443	IPI:IPI00021855.1	Gene_Symbol=APOC1 Apolipoprotein C-I precursor	9606	1.50292122364044	0.0341048613190651	1.39418888092041	1.17211878299713	0.647089660167694	3.60072541236877	1.65046095848083	0.0307462755590677	1.47260892391205
158	5.52	20.21	40.4255330562592	IPI:IPI00555945.1	Gene_Symbol=IGL@ IGL@ protein	9606	0.805711090564728	0.58839339017868	2.77501463890076	0.858918726444244	0.357817500829697	1.5017751455307	0.812428832054138	0.471893608570099	2.0682544708252
158	0	4.13	13.5593220591545	IPI:IPI00788824.2	Gene_Symbol=IGLV1-44 Light chain Fab	9606
159	5.28	5.28	12.0898097753525	IPI:IPI00744685.2	Gene_Symbol=BTD Uncharacterized protein BTD (Fragment)	9606	0.994505882263184	0.960700035095215	1.3877694606781	0.838097929954529	0.328766912221909	1.6210013628006	0.890154480934143	0.553594529628754	1.74501800537109
159	0	5.28	10.4972377419472	IPI:IPI00218413.2	Gene_Symbol=BTD biotinidase precursor	9606
160	5.16	7.16	24.6153846383095	IPI:IPI00386134.1	Gene_Symbol=- Ig lambda chain V-I region BL2 precursor	9606	0.9099942445755	0.51197350025177	3.47064518928528	1.00654315948486	0.939941167831421	2.40072131156921	0.9391770362854	0.771987736225128	8.41597080230713
160	0	19.24	43.4042543172836	IPI:IPI00827875.1	Gene_Symbol=- Lambda-chain precursor	9606
161	4.98	4.98	11.4002481102943	IPI:IPI00555628.1	Gene_Symbol=NCAM1 Neural cell adhesion molecule 1, 120 kDa isoform variant (Fragment)	9606	0.847628712654114	0.273274660110474	1.43568897247314	0.730375051498413	0.154060885310173	1.64362359046936	0.771714627742767	0.603535711765289	3.58909702301025
161	0	4.94	7.45920762419701	IPI:IPI00795918.1	Gene_Symbol=NCAM1 neural cell adhesion molecule 1 isoform 2	9606
161	0	4.94	7.54716992378235	IPI:IPI00435020.3	Gene_Symbol=NCAM1 Neural cell adhesion molecule 1, 140 kDa isoform precursor	9606
162	4.92	4.92	18.5185179114342	IPI:IPI00845506.1	Gene_Symbol=PI16 Isoform 2 of Peptidase inhibitor 16 precursor	9606	1.56243550777435	0.231393188238144	2.58251762390137	1.39842414855957	0.0743271261453629	1.48657858371735	0.886525988578796	0.425457090139389	1.51682269573212
162	0	4.92	10.7991360127926	IPI:IPI00301143.5	Gene_Symbol=PI16 Isoform 1 of Peptidase inhibitor 16 precursor	9606
163	4.91	4.95	11.4551082253456	IPI:IPI00016334.2	Gene_Symbol=MCAM Isoform 1 of Cell surface glycoprotein MUC18 precursor	9606	1.08713030815125	0.877336919307709	4.87044191360474	1.00555241107941	0.979211151599884	1.86436092853546	0.889663577079773	0.610317647457123	1.92709672451019
164	4.89	4.89	16.666667163372	IPI:IPI00029235.1	Gene_Symbol=IGFBP6 Insulin-like growth factor-binding protein 6 precursor	9606	1.2128689289093	0.387368202209473	1.83806991577148	1.22406935691833	0.373600155115128	1.85301649570465	1.10745298862457	0.35043802857399	1.34224772453308
165	4.83	4.84	7.53246769309044	IPI:IPI00218795.1	Gene_Symbol=SELL L-selectin precursor	9606	0.84824538230896	0.724447429180145	3.34621858596802	1.05287384986877	0.912746131420136	3.407395362854	0.888826310634613	0.774201631546021	2.90335297584534
166	4.82	6.83	26.9767433404922	IPI:IPI00021304.1	Gene_Symbol=KRT2 Keratin, type II cytoskeletal 2 epidermal	9606	0.547432720661163	0.156880244612694	3.21948146820068	0.950197517871857	0.863399147987366	2.38219714164734	0.683371424674988	0.313362538814545	2.72449564933777
167	4.8	4.81	7.9370953142643	IPI:IPI00242956.4	Gene_Symbol=FCGBP IgGFc-binding protein precursor	9606	1.06345951557159	0.79928070306778	1.87493479251862	1.37496423721313	0.446520805358887	2.85242247581482	1.08306276798248	0.775393187999725	2.06602549552917
167	0	4.81	6.93811103701591	IPI:IPI00788189.1	Gene_Symbol=FCGBP similar to Fc fragment of IgG binding protein	9606
168	4.78	4.79	33.8345855474472	IPI:IPI00386132.1	Gene_Symbol=- Ig kappa chain V-IV region JI precursor	9606	0.450538039207459	0.0327656455338001	2.02662491798401	0.517634809017181	0.0342431217432022	1.80488502979279	0.534805834293365	0.00703602051362395	1.46503865718842
168	0	4.79	25	IPI:IPI00026197.7	Gene_Symbol=IGKV4-1 Similar to Ig kappa chain V-IV region precursor	9606
169	4.77	30.63	54.1052639484406	IPI:IPI00784842.1	Gene_Symbol=IGHV4-31 Putative uncharacterized protein DKFZp686G11190	9606	0.552285432815552	1.2963471817784E-05	1.17007446289063	0.562003314495087	0.00237022899091244	1.36576020717621	0.5049689412117	8.12338766991161E-05	1.25620150566101
170	4.77	4.89	12.0956398546696	IPI:IPI00292218.4	Gene_Symbol=MST1 Hepatocyte growth factor-like protein precursor	9606	1.09584224224091	0.804542183876038	2.61419057846069	0.887406229972839	0.561115145683289	1.68852066993713	0.858840048313141	0.564053595066071	1.95936667919159
170	0.33	3.17	10.0145138800144	IPI:IPI00718805.1	Gene_Symbol=MSTP9 Brain-rescue-factor-1	9606
170	0.33	3.17	12.7433627843857	IPI:IPI00873854.1	Gene_Symbol=MSTP9 64 kDa protein	9606
170	0.04	2.89	12.5220462679863	IPI:IPI00384647.1	Gene_Symbol=MST1 Hepatocyte growth factor-like protein homolog	9606
171	4.53	19.15	45.4545468091965	IPI:IPI00167093.4	Gene_Symbol=CFHR1 complement factor H-related 1	9606	1.15425157546997	0.771827638149261	6.43965435028076	1.3185670375824	0.764603734016418	32.2694053649902	0.972146689891815	0.973751783370972	26.4027156829834
172	4.44	4.49	13.7628108263016	IPI:IPI00018219.1	Gene_Symbol=TGFBI Transforming growth factor-beta-induced protein ig-h3 precursor	9606	0.826294481754303	0.563554286956787	2.32157897949219	0.941158592700958	0.453216880559921	1.22486937046051	0.718639671802521	0.131257340312004	1.62327599525452
173	4.28	4.28	24.0740746259689	IPI:IPI00827485.1	Gene_Symbol=- BRE (Fragment)	9606	0.747181951999664	0.453985810279846	24.6081371307373	0.595420956611633	0.288688212633133	24.7929611206055	0.631879210472107	0.519685566425323	495.2841796875
173	0	4.28	24.0740746259689	IPI:IPI00387099.1	Gene_Symbol=- Ig kappa chain V-I region Rei	9606
173	0	25.23	63.9830529689789	IPI:IPI00472961.2	Gene_Symbol=IGKC IGKC protein	9606
173	0	4.54	42.5925940275192	IPI:IPI00003469.1	Gene_Symbol=- Ig kappa chain V-I region WEA	9606
173	0	3.32	23.1481477618217	IPI:IPI00387022.1	Gene_Symbol=- Ig kappa chain V-I region AG	9606
174	4.17	4.17	35.6435656547546	IPI:IPI00868938.1	Gene_Symbol=- Beta-2-microglobulin	9606	1.47343635559082	0.0459799133241177	1.4594429731369	1.50748252868652	0.0135449040681124	1.33732223510742	1.08829271793365	0.674209117889404	1.5980464220047
174	0	4.15	26.0504215955734	IPI:IPI00796379.1	Gene_Symbol=B2M B2M protein	9606
174	0	2.17	20.9677413105965	IPI:IPI00004656.2	Gene_Symbol=B2M Beta-2-microglobulin	9606
175	4.15	4.15	13.5902643203735	IPI:IPI00643034.2	Gene_Symbol=PLTP Isoform 1 of Phospholipid transfer protein precursor	9606	1.50696229934692	0.322962641716003	3.88205933570862	1.57616412639618	0.329817086458206	4.63278913497925	1.47315108776093	0.443966686725616	5.82402992248535
175	0	4.15	16.5432095527649	IPI:IPI00022733.3	Gene_Symbol=PLTP 45 kDa protein	9606
175	0	4.14	10.6575973331928	IPI:IPI00217778.1	Gene_Symbol=PLTP Isoform 2 of Phospholipid transfer protein precursor	9606
176	4.11	6.71	37.0689660310745	IPI:IPI00784430.3	Gene_Symbol=IGKV3D-11 Similar to Ig kappa chain V-III region VG precursor	9606	0.432375401258469	0.00938735529780388	1.42197513580322	0.37456151843071	0.263518422842026	15.5551652908325	0.494841337203979	0.00804959423840046	1.3142352104187
176	0	6.6	31.0344815254211	IPI:IPI00829653.1	Gene_Symbol=- Uncharacterized protein ENSP00000374812	9606
176	0	4.04	18.6440676450729	IPI:IPI00816799.1	Gene_Symbol=- Rheumatoid factor D5 light chain (Fragment)	9606
177	4.08	4.08	35.4330718517303	IPI:IPI00022731.1	Gene_Symbol=APOC4 Apolipoprotein C-IV precursor	9606	1.11955571174622	0.836858749389648	7.98870897293091	0.905964434146881	0.87616753578186	11.1098508834839	0.772378921508789	0.720662236213684	14.8993921279907
178	4.05	4.05	15.5555561184883	IPI:IPI00001611.1	Gene_Symbol=IGF2 Isoform 1 of Insulin-like growth factor II precursor	9606	1.23977422714233	0.295686811208725	1.64281558990479	1.22037208080292	0.132197678089142	1.34040451049805	1.1145886182785	0.367850124835968	1.34573543071747
178	0.07	2.7	10.9289616346359	IPI:IPI00215977.1	Gene_Symbol=IGF2 Isoform 2 of Insulin-like growth factor II precursor	9606
178	0	3.42	15.068493783474	IPI:IPI00657649.2	Gene_Symbol=IGF2 16 kDa protein	9606
179	4.02	4.29	6.87907338142395	IPI:IPI00297263.6	Gene_Symbol=HEG1 Isoform 1 of Protein HEG homolog 1 precursor	9606	1.10500574111938	0.312272608280182	1.37810170650482	0.993252217769623	0.965000092983246	1.80080687999725	1.03213703632355	0.877877473831177	2.18626689910889
179	0	3.72	8.10276716947556	IPI:IPI00795307.2	Gene_Symbol=HEG1 Isoform 2 of Protein HEG homolog 1 precursor	9606
180	4.01	24.39	36.1999988555908	IPI:IPI00061977.1	Gene_Symbol=IGHV3OR16-13;IGHA1 IGHA1 protein	9606	0.606542229652405	0.115958049893379	3.22231841087341	0.630572259426117	0.0277087520807981	1.29068970680237	0.599374115467072	0.237724527716637	12.7839202880859
181	4	72	45.3416138887405	IPI:IPI00032328.2	Gene_Symbol=KNG1 Isoform HMW of Kininogen-1 precursor	9606	1.14945340156555	0.422223627567291	1.81972754001617	0.82027792930603	0.318058609962463	1.90887856483459	0.915873110294342	0.712244868278503	2.43489146232605
182	4	17.53	27.3999989032745	IPI:IPI00423461.3	Gene_Symbol=IGHA2 Putative uncharacterized protein DKFZp686C02220 (Fragment)	9606	1.55575525760651	0.20379926264286	6.43485116958618	0.95674204826355	0.969912588596344	144340.421875	1.36444163322449	0.0238702278584242	1.15964412689209
182	0.03	19.42	30.1255226135254	IPI:IPI00384952.1	Gene_Symbol=- Putative uncharacterized protein DKFZp686K04218 (Fragment)	9606
182	0	23.4	36.325678229332	IPI:IPI00784950.1	Gene_Symbol=LOC100126583 Putative uncharacterized protein DKFZp686L19235	9606
182	0	21.08	29.9790352582932	IPI:IPI00783993.1	Gene_Symbol=IGHA2 IGHA2 protein	9606
182	0	20.07	29.0650397539139	IPI:IPI00642017.1	Gene_Symbol=IGHA2 Putative uncharacterized protein DKFZp686C02218 (Fragment)	9606
182	0	19.74	33.4702253341675	IPI:IPI00784830.1	Gene_Symbol=LOC100126583 CDNA FLJ41981 fis, clone SMINT2011888, highly similar to Protein Tro alpha1 H,myeloma	9606
182	0	19.53	31.6770195960999	IPI:IPI00784758.1	Gene_Symbol=LOC100126583 Putative uncharacterized protein DKFZp686M08189	9606
182	0	18.11	30.1255226135254	IPI:IPI00784969.1	Gene_Symbol=LOC100126583 Putative uncharacterized protein	9606
182	0	15.53	32.0588231086731	IPI:IPI00641229.3	Gene_Symbol=IGHA2 Ig alpha-2 chain C region	9606
182	0	13.53	27.8772383928299	IPI:IPI00829711.1	Gene_Symbol=IGHA2 Uncharacterized protein IGHA2 (Fragment)	9606
183	4	14.05	66.6666686534882	IPI:IPI00473011.3	Gene_Symbol=HBB;HBD Hemoglobin subunit delta	9606	0.9269158244133	0.285477370023727	1.5903205871582	0.520993232727051	0.599645793437958	88376.7109375	1.26090288162231	0.784461855888367	4295.12109375
183	0	10.05	42.7745670080185	IPI:IPI00830113.2	Gene_Symbol=HBB 19 kDa protein	9606
184	4	4	8.65671634674072	IPI:IPI00797221.4	Gene_Symbol=GAPDH Glyceraldehyde 3-phosphate dehydrogenase	9606	1.56741428375244	0.515161871910095	399.060699462891	1.45408689975739	0.393523395061493	29.4488658905029	2.18287944793701	0.222270175814629	37.0038223266602
184	0	4	8.65671634674072	IPI:IPI00219018.7	Gene_Symbol=GAPDH Glyceraldehyde-3-phosphate dehydrogenase	9606
184	0	4	5.24861887097359	IPI:IPI00788737.1	Gene_Symbol=GAPDH 39 kDa protein	9606
184	0	2	13.0434781312943	IPI:IPI00794605.1	Gene_Symbol=GAPDH 18 kDa protein	9606
184	0	2	13.9240503311157	IPI:IPI00795622.1	Gene_Symbol=GAPDH 9 kDa protein	9606
184	0	2	6.14334456622601	IPI:IPI00795257.1	Gene_Symbol=GAPDH 32 kDa protein	9606
184	0	2	6.92307725548744	IPI:IPI00789134.1	Gene_Symbol=GAPDH Glyceraldehyde 3-phosphate dehydrogenase	9606
184	0	2	6.89655169844627	IPI:IPI00747273.1	Gene_Symbol=- Similar to Glyceraldehyde-3-phosphate dehydrogenase	9606
185	4	4	24.1379305720329	IPI:IPI00645213.1	Gene_Symbol=APOM Apolipoprotein M	9606	0.898796796798706	0.108378678560257	1.16167831420898	1.15948355197906	0.347013860940933	1.52684903144836	1.21061205863953	0.227939292788506	1.49550974369049
185	0	4	21.7054262757301	IPI:IPI00514397.1	Gene_Symbol=APOM Apolipoprotein M	9606
185	0	4	14.8936167359352	IPI:IPI00030739.1	Gene_Symbol=APOM Apolipoprotein M	9606
186	4	4	14.7321432828903	IPI:IPI00514285.2	Gene_Symbol=PTGDS Prostaglandin D2 synthase 21kDa	9606	1.58860230445862	0.517362952232361	498.151763916016	1.22203195095062	0.792596638202667	1884.81701660156	1.38489520549774	0.673091053962708	1534.78466796875
186	0	4	17.368420958519	IPI:IPI00013179.1	Gene_Symbol=PTGDS Prostaglandin-H2 D-isomerase precursor	9606
186	0.05	2.05	30.0469487905502	IPI:IPI00513767.2	Gene_Symbol=PTGDS Prostaglandin D2 synthase 21kDa	9606
186	0	2	10.0000001490116	IPI:IPI00514208.1	Gene_Symbol=PTGDS Prostaglandin D2 synthase 21kDa	9606
187	3.99	3.99	13.2020428776741	IPI:IPI00453457.2	Gene_Symbol=ADAMTS13 Isoform 2 of ADAMTS-13 precursor	9606	1.11922371387482	0.636423707008362	1.84446668624878	1.13414025306702	0.204489260911942	1.25952649116516	0.756782174110413	0.181369334459305	1.6677154302597
187	0	3.99	12.6839518547058	IPI:IPI00449028.2	Gene_Symbol=ADAMTS13 Isoform 1 of ADAMTS-13 precursor	9606
187	0	3.99	13.5074630379677	IPI:IPI00427822.2	Gene_Symbol=ADAMTS13 Isoform 3 of ADAMTS-13 precursor	9606
187	0	2.01	4.48430478572845	IPI:IPI00645987.1	Gene_Symbol=ADAMTS13 25 kDa protein	9606
187	0	2.01	13.3333340287209	IPI:IPI00642388.1	Gene_Symbol=ADAMTS13 ADAMTS13 protein	9606
188	3.71	3.87	20.0000002980232	IPI:IPI00073777.1	Gene_Symbol=PLXDC2 Isoform 2 of Plexin domain-containing protein 2 precursor	9606	1.21377646923065			1.39378905296326			1.35144686698914
188	0	3.87	18.1474477052689	IPI:IPI00044369.2	Gene_Symbol=PLXDC2 Isoform 1 of Plexin domain-containing protein 2 precursor	9606
188	0	1.87	19.6428567171097	IPI:IPI00640599.1	Gene_Symbol=PLXDC2 Isoform 3 of Plexin domain-containing protein 2 precursor	9606
189	3.7	3.7	31.7535549402237	IPI:IPI00011832.1	Gene_Symbol=SPP2 Secreted phosphoprotein 24 precursor	9606	1.56325662136078	0.0675245299935341	1.6597466468811	1.36537098884583	0.0494353882968426	1.36334311962128	1.25133609771729	0.453445672988892	2.29432129859924
190	3.7	3.7	32.231405377388	IPI:IPI00743194.2	Gene_Symbol=- Kappa light chain variable region (Fragment)	9606	0.577455520629883	0.369086891412735	5.2438383102417	0.66040027141571	0.0383638329803944	1.4520115852356	0.661523103713989	0.107722163200378	1.78372192382813
190	0	24.94	53.7500023841858	IPI:IPI00419424.3	Gene_Symbol=IGKV1-5 IGKV1-5 protein	9606
190	0	23.99	58.9958131313324	IPI:IPI00550731.2	Gene_Symbol=- Putative uncharacterized protein	9606
190	0	22.68	52.5114178657532	IPI:IPI00430808.2	Gene_Symbol=IGKC Immunoblobulin light chain (Fragment)	9606
190	0	22.51	53.1380772590637	IPI:IPI00440577.3	Gene_Symbol=IGKV2-24 IGKV2-24 protein	9606
190	0	20.1	64.0167355537415	IPI:IPI00854806.1	Gene_Symbol=IGKV1-5 IGKV1-5 protein	9606
190	0	4.27	36.4406794309616	IPI:IPI00827829.1	Gene_Symbol=- HRV Fab N8-VL (Fragment)	9606
190	0	4.27	38.053098320961	IPI:IPI00827773.1	Gene_Symbol=- Cold agglutinin FS-1 L-chain (Fragment)	9606
190	0	4.27	28.6956518888474	IPI:IPI00387107.3	Gene_Symbol=IGKV2-40 Ig kappa chain V-II region Cum	9606
190	0	3.7	16.5289252996445	IPI:IPI00884433.1	Gene_Symbol=- 13 kDa protein	9606
190	0	3.7	16.5289252996445	IPI:IPI00829600.1	Gene_Symbol=- Uncharacterized protein ENSP00000374803	9606
190	0	3.31	43.5897439718246	IPI:IPI00743389.1	Gene_Symbol=IGKV1-5 Ig kappa chain V-II region GM607 precursor (Fragment)	9606
190	0	3.31	34.2105269432068	IPI:IPI00384397.1	Gene_Symbol=- Myosin-reactive immunoglobulin light chain variable region (Fragment)	9606
190	0	2.01	36.3636374473572	IPI:IPI00829947.1	Gene_Symbol=- 13 kDa protein	9606
190	0	2.01	25	IPI:IPI00854709.1	Gene_Symbol=- Uncharacterized protein ENSP00000374799 (Fragment)	9606
190	0	2.01	26.4462798833847	IPI:IPI00829663.1	Gene_Symbol=- Uncharacterized protein ENSP00000374801	9606
190	0	2.01	22.1238940954208	IPI:IPI00736885.1	Gene_Symbol=LOC440786 Ig kappa chain V-II region TEW	9606
190	0	2.01	23.5849052667618	IPI:IPI00387111.5	Gene_Symbol=- Uncharacterized protein ENSP00000333154	9606
190	0	1.83	15.8333331346512	IPI:IPI00829827.1	Gene_Symbol=- Uncharacterized protein ENSP00000374804	9606
191	3.31	3.32	9.61199328303337	IPI:IPI00307162.2	Gene_Symbol=VCL Isoform 2 of Vinculin	9606	1.16631722450256	0.56733238697052	11.2367029190063	1.15055060386658	0.421423107385635	4.00912141799927	0.929929137229919	0.725634217262268	7.44476270675659
191	0	3.32	10.2251410484314	IPI:IPI00291175.7	Gene_Symbol=VCL Isoform 1 of Vinculin	9606
191	0	1.7	4.5045044273138	IPI:IPI00384973.1	Gene_Symbol=VCL Isoform 3 of Vinculin	9606
192	3.25	3.53	14.6730467677116	IPI:IPI00022434.4	Gene_Symbol=ALB Uncharacterized protein ALB	9606	1.59408760070801	0.0489941351115704	1.58784866333008	1.57348763942719	0.0451832190155983	1.54489314556122	1.17883670330048	0.120229803025723	1.27510154247284
192	0	3.53	11.9868643581867	IPI:IPI00745872.2	Gene_Symbol=ALB Isoform 1 of Serum albumin precursor	9606
192	0	3.28	15.6565651297569	IPI:IPI00216773.4	Gene_Symbol=ALB ALB protein	9606
192	0	1.95	11.9433201849461	IPI:IPI00878517.1	Gene_Symbol=ALB 56 kDa protein	9606
192	0	1.95	14.1486808657646	IPI:IPI00384697.2	Gene_Symbol=ALB Isoform 2 of Serum albumin precursor	9606
193	3.18	5.82	39.6551728248596	IPI:IPI00382500.1	Gene_Symbol=- Ig heavy chain V-III region GAL	9606	0.642895758152008	0.175193712115288	2.51292681694031	0.563757240772247	0.152663886547089	2.98302888870239	0.636405885219574	0.028857434168458	1.40170967578888
193	0.03	3.21	30.8333337306976	IPI:IPI00382501.1	Gene_Symbol=- Ig heavy chain V-III region DOB	9606
194	3.14	3.47	3.84203009307384	IPI:IPI00167941.1	Gene_Symbol=MDN1 Midasin	9606	0.833586633205414	0.244642928242683	2.54781699180603	0.832042694091797	0.402269035577774	5.52982330322266	0.567340433597565	0.395686894655228	173.844985961914
195	3.07	3.7	29.6610176563263	IPI:IPI00829836.1	Gene_Symbol=- Uncharacterized protein ENSP00000374797	9606	0.387424141168594			0.522118449211121			0.451416611671448
195	0	4.06	33.3333343267441	IPI:IPI00387027.1	Gene_Symbol=- Ig kappa chain V-I region Gal	9606
196	2.99	2.99	12.707182765007	IPI:IPI00643348.2	Gene_Symbol=COMP 80 kDa protein	9606	1.05933463573456	0.963788568973541	41.3196716308594	0.894907593727112	0.913106977939606	19.6816749572754	0.909688174724579	0.941400229930878	43.5058670043945
196	0	2.97	11.4927336573601	IPI:IPI00028030.3	Gene_Symbol=COMP Cartilage oligomeric matrix protein precursor	9606
197	2.99	2.99	37.8031373023987	IPI:IPI00873444.1	Gene_Symbol=UBC;RPS27A;UBB 79 kDa protein	9606	1.85688722133636	0.00587685592472553	1.37850701808929	1.35677230358124	0.120862938463688	1.53885495662689	1.84149587154388	0.00281466078013182	1.29552364349365
197	0	3.24	21.1538463830948	IPI:IPI00397808.3	Gene_Symbol=LOC388720 similar to ubiquitin and ribosomal protein S27a precursor	9606
197	0	2.97	48.0349332094193	IPI:IPI00794205.1	Gene_Symbol=- 26 kDa protein	9606
197	0	2.97	39.2857134342194	IPI:IPI00418813.2	Gene_Symbol=- CDNA FLJ46113 fis, clone TESTI2036285, highly similar to Rattus norvegicus ubiquitin C	9606
197	0	2.97	38.4279489517212	IPI:IPI00798155.3	Gene_Symbol=UBC;RPS27A;UBB Ubiquitin C splice variant	9606
197	0	2.97	37.226277589798	IPI:IPI00798127.1	Gene_Symbol=UBC;RPS27A;UBB ubiquitin C	9606
197	0	2.97	36.5853667259216	IPI:IPI00797482.1	Gene_Symbol=UBC;RPS27A;UBB cDNA FLJ75516, highly similar to Xenopus tropicalis ubiquitin C, mRNA	9606
197	0	2.97	31.7365258932114	IPI:IPI00797400.1	Gene_Symbol=UBC;RPS27A;UBB 19 kDa protein	9606
197	0	2.97	36.9426757097244	IPI:IPI00796600.1	Gene_Symbol=UBC;RPS27A;UBB 18 kDa protein	9606
197	0	2.97	29.8013240098953	IPI:IPI00796007.1	Gene_Symbol=UBC;RPS27A;UBB 17 kDa protein	9606
197	0	2.97	35.6756746768951	IPI:IPI00795527.1	Gene_Symbol=UBC;RPS27A;UBB 21 kDa protein	9606
197	0	2.97	34.9206358194351	IPI:IPI00794925.1	Gene_Symbol=UBC;RPS27A;UBB 21 kDa protein	9606
197	0	2.97	28.8461536169052	IPI:IPI00794211.1	Gene_Symbol=UBC;RPS27A;UBB 18 kDa protein	9606
197	0	2.97	38.8235300779343	IPI:IPI00793810.1	Gene_Symbol=UBC;RPS27A;UBB 19 kDa protein	9606
197	0	2.97	38.688525557518	IPI:IPI00793729.1	Gene_Symbol=UBC;RPS27A;UBB UBC protein	9606
197	0	2.97	33.0275237560272	IPI:IPI00793330.1	Gene_Symbol=UBC;RPS27A;UBB 12 kDa protein	9606
197	0	2.97	35.8974367380142	IPI:IPI00792712.1	Gene_Symbol=UBC;RPS27A;UBB 39 kDa protein	9606
197	0	2.97	36.2385332584381	IPI:IPI00790633.1	Gene_Symbol=UBC;RPS27A;UBB 25 kDa protein	9606
197	0	2.97	34.26573574543	IPI:IPI00789823.1	Gene_Symbol=UBC;RPS27A;UBB 16 kDa protein	9606
197	0	2.97	33.2075476646423	IPI:IPI00789107.1	Gene_Symbol=UBC;RPS27A;UBB 30 kDa protein	9606
197	0	2.97	37.9084974527359	IPI:IPI00784990.2	Gene_Symbol=UBC;RPS27A;UBB Ubiquitin C splice variant	9606
197	0	2.97	33.7628871202469	IPI:IPI00744274.1	Gene_Symbol=UBC;RPS27A;UBB 44 kDa protein	9606
197	0	2.97	37.1134012937546	IPI:IPI00743650.1	Gene_Symbol=UBC;RPS27A;UBB 44 kDa protein	9606
197	0	2.97	37.1134012937546	IPI:IPI00743241.1	Gene_Symbol=UBC;RPS27A;UBB 44 kDa protein	9606
197	0	2.97	38.4279489517212	IPI:IPI00719280.2	Gene_Symbol=UBC;RPS27A;UBB ubiquitin B precursor	9606
197	0	2.97	28.90625	IPI:IPI00456429.3	Gene_Symbol=UBA52 ubiquitin and ribosomal protein L40 precursor	9606
197	0	2.97	17.9487183690071	IPI:IPI00179330.6	Gene_Symbol=UBC;RPS27A;UBB ubiquitin and ribosomal protein S27a precursor	9606
197	0	2.01	18.4873953461647	IPI:IPI00788210.1	Gene_Symbol=LOC728590 similar to ribosomal protein S27a	9606
198	2.97	8.97	19.4503173232079	IPI:IPI00217963.3	Gene_Symbol=KRT16 Keratin, type I cytoskeletal 16	9606	0.379120051860809	0.177480950951576	7.69494915008545	0.543902158737183	0.592951536178589	33053.44921875	0.387705892324448	0.0904397815465927	3.73298311233521
198	0	2.96	13.934426009655	IPI:IPI00876847.1	Gene_Symbol=KRT16 Keratin (Fragment)	9606
199	2.93	3.19	13.4298220276833	IPI:IPI00220701.3	Gene_Symbol=COL6A3 Isoform 2 of Collagen alpha-3(VI) chain precursor	9606	1.37216973304749	0.604542970657349	5.72934627532959	1.3325936794281	0.499689728021622	3.29869270324707	1.27633440494537	0.712811529636383	6.80951929092407
199	0.05	3.18	12.4960653483868	IPI:IPI00022200.2	Gene_Symbol=COL6A3 alpha 3 type VI collagen isoform 1 precursor	9606
199	0.05	3.18	12.8024190664291	IPI:IPI00072918.2	Gene_Symbol=COL6A3 alpha 3 type VI collagen isoform 4 precursor	9606
199	0.05	3.17	12.1263019740582	IPI:IPI00072917.2	Gene_Symbol=COL6A3 alpha 3 type VI collagen isoform 3 precursor	9606
199	0.05	3.17	11.5946836769581	IPI:IPI00376964.2	Gene_Symbol=COL6A3 alpha 3 type VI collagen isoform 2 precursor	9606
199	0.04	3.18	13.1853342056274	IPI:IPI00871621.1	Gene_Symbol=COL6A3 322 kDa protein	9606
200	2.93	2.98	21.5053766965866	IPI:IPI00007047.1	Gene_Symbol=S100A8 Protein S100-A8	9606	1.03507030010223	0.762652337551117	1.53611135482788	1.01706528663635	0.9554044008255	3.16886925697327	0.561212778091431	0.21444433927536	3.99281716346741
201	2.89	5.4	23.4567895531654	IPI:IPI00027482.1	Gene_Symbol=SERPINA6 Corticosteroid-binding globulin precursor	9606	0.937907636165619	0.451503247022629	2.01170682907104	1.00061941146851	0.99726790189743	6.24521732330322	0.969556331634521	0.798351109027863	3.3149082660675
202	2.88	2.92	10.4790419340134	IPI:IPI00219217.3	Gene_Symbol=LDHB L-lactate dehydrogenase B chain	9606	0.834042072296143	0.638051331043243	36.9238357543945	0.895193636417389	0.530293822288513	4.69937324523926	0.995809853076935	0.989672303199768	26.8019199371338
202	0	2.88	21.8978106975555	IPI:IPI00789173.1	Gene_Symbol=LDHB 15 kDa protein	9606
202	0	2.88	12.9310339689255	IPI:IPI00788938.1	Gene_Symbol=LDHB Uncharacterized protein LDHB	9606
203	2.72	2.72	32.7868849039078	IPI:IPI00552578.2	Gene_Symbol=SAA1;SAA2 Serum amyloid A protein precursor	9606	1.5085129737854	0.181216195225716	2.40391993522644	1.57332396507263	0.172526732087135	2.5489981174469	3.35289478302002	0.0102077191695571	1.69898808002472
203	0	2	16.3934424519539	IPI:IPI00006146.4	Gene_Symbol=SAA1;SAA2 serum amyloid A2	9606
204	2.59	2.59	6.58499225974083	IPI:IPI00844511.1	Gene_Symbol=MAN1A1 Mannosyl-oligosaccharide 1,2-alpha-mannosidase IA	9606	1.2733279466629	0.0653941929340363	1.32286846637726	1.21983706951141	0.0636064857244492	1.25434195995331	1.08956265449524	0.293374001979828	1.29867601394653
204	0	2.59	5.76923079788685	IPI:IPI00439446.2	Gene_Symbol=MAN1A1 MAN1A1 protein	9606
205	2.59	2.59	13.9726027846336	IPI:IPI00472736.1	Gene_Symbol=MICA;HLA-B;HLA-A;LOC730410;HLA-C;HLA-A29.1 HLA class I histocompatibility antigen, A-80 alpha chain precursor	9606	0.900708317756653	0.883844912052155	1341.30932617188	0.810649633407593	0.793209254741669	2752.94140625	0.847433865070343	0.794497191905975	538.118408203125
205	0.15	2.15	14.0161722898483	IPI:IPI00472112.1	Gene_Symbol=MICA;HLA-B;HLA-A;LOC730410;HLA-C;HLA-A29.1 Isoform 2 of HLA class I histocompatibility antigen, A-11 alpha chain precursor	9606
205	0.15	2.15	11.5068502724171	IPI:IPI00472448.1	Gene_Symbol=MICA;HLA-B;HLA-A;LOC730410;HLA-C;HLA-A29.1 Isoform 1 of HLA class I histocompatibility antigen, A-11 alpha chain precursor	9606
205	0.15	2.15	13.2420092821121	IPI:IPI00877150.1	Gene_Symbol=MICA;HLA-B;HLA-A;LOC730410;HLA-C;HLA-A29.1 MHC class I antigen	9606
205	0.15	2.15	7.94520527124405	IPI:IPI00785070.3	Gene_Symbol=MICA;HLA-B;HLA-A;LOC730410;HLA-C;HLA-A29.1 HLA class I histocompatibility antigen, A-43 alpha chain precursor	9606
205	0.15	2.15	8.89570564031601	IPI:IPI00745699.2	Gene_Symbol=MICA;HLA-B;HLA-A;LOC730410;HLA-C;HLA-A29.1 Major histocompatibility complex, class I, A	9606
205	0.15	2.15	7.94520527124405	IPI:IPI00745220.1	Gene_Symbol=MICA;HLA-B;HLA-A;LOC730410;HLA-C;HLA-A29.1 HLA class I histocompatibility antigen, A-25 alpha chain precursor	9606
205	0.15	2.15	7.94520527124405	IPI:IPI00744654.1	Gene_Symbol=MICA;HLA-B;HLA-A;LOC730410;HLA-C;HLA-A29.1 HLA class I histocompatibility antigen, A-66 alpha chain precursor	9606
205	0.15	2.15	7.94520527124405	IPI:IPI00743359.1	Gene_Symbol=MICA;HLA-B;HLA-A;LOC730410;HLA-C;HLA-A29.1 HLA class I histocompatibility antigen, A-26 alpha chain precursor	9606
205	0.01	2.01	23.1707319617271	IPI:IPI00514328.2	Gene_Symbol=MICA;HLA-B;HLA-A;LOC730410;HLA-C;HLA-A29.1 HLA-A11	9606
205	0	2	10.8585856854916	IPI:IPI00876963.2	Gene_Symbol=MICA;HLA-B;HLA-A;LOC730410;HLA-C;HLA-A29.1 MHC class I antigen	9606
205	0	2	20.7920789718628	IPI:IPI00871606.1	Gene_Symbol=MICA;HLA-B;HLA-A;LOC730410;HLA-C;HLA-A29.1 MHC class I antigen precursor	9606
205	0	2	12.3287670314312	IPI:IPI00743503.1	Gene_Symbol=MICA;HLA-B;HLA-A;LOC730410;HLA-C;HLA-A29.1 HLA class I histocompatibility antigen, A-34 alpha chain precursor	9606
205	0	2	10.7981219887733	IPI:IPI00877003.1	Gene_Symbol=MICA;HLA-B;HLA-A;LOC730410;HLA-C;HLA-A29.1 HLA-A26 protein	9606
205	0	2	13.2530122995377	IPI:IPI00829792.2	Gene_Symbol=MICA;HLA-B;HLA-A;LOC730410;HLA-C;HLA-A29.1 MHC class I antigen	9606
205	0	2	10.84905564785	IPI:IPI00742977.2	Gene_Symbol=MICA;HLA-B;HLA-A;LOC730410;HLA-C;HLA-A29.1 24 kDa protein	9606
205	0	2	8.62533673644066	IPI:IPI00647457.2	Gene_Symbol=MICA;HLA-B;HLA-A;LOC730410;HLA-C;HLA-A29.1 Major histocompatibility complex, class I, A	9606
205	0	2	11.7808222770691	IPI:IPI00472222.1	Gene_Symbol=MICA;HLA-B;HLA-A;LOC730410;HLA-C;HLA-A29.1 HLA class I histocompatibility antigen, A-74 alpha chain precursor	9606
205	0	2	14.9171277880669	IPI:IPI00854852.2	Gene_Symbol=MICA;HLA-B;HLA-A;LOC730410;HLA-C;HLA-A29.1 MHC class I antigen (Fragment)	9606
205	0	2	6.37681186199188	IPI:IPI00816779.1	Gene_Symbol=MICA;HLA-B;HLA-A;LOC730410;HLA-C;HLA-A29.1 Leukocyte antigen precursor	9606
205	0	2	6.89655169844627	IPI:IPI00794678.2	Gene_Symbol=MICA;HLA-B;HLA-A;LOC730410;HLA-C;HLA-A29.1 MHC class I antigen	9606
205	0	2	10.989011079073	IPI:IPI00787992.1	Gene_Symbol=MICA;HLA-B;HLA-A;LOC730410;HLA-C;HLA-A29.1 MHC class I antigen (Fragment)	9606
205	0	2	6.02739714086056	IPI:IPI00742968.1	Gene_Symbol=MICA;HLA-B;HLA-A;LOC730410;HLA-C;HLA-A29.1 HLA class I histocompatibility antigen, A-24 alpha chain precursor	9606
205	0	2	6.02739714086056	IPI:IPI00647634.1	Gene_Symbol=MICA;HLA-B;HLA-A;LOC730410;HLA-C;HLA-A29.1 HLA class I histocompatibility antigen, A-3 alpha chain precursor	9606
205	0	2	7.9268291592598	IPI:IPI00644631.4	Gene_Symbol=MICA;HLA-B;HLA-A;LOC730410;HLA-C;HLA-A29.1 MHC class I antigen (Fragment)	9606
205	0	2	6.30136951804161	IPI:IPI00472921.1	Gene_Symbol=MICA;HLA-B;HLA-A;LOC730410;HLA-C;HLA-A29.1 HLA class I histocompatibility antigen, A-29 alpha chain precursor	9606
205	0	2	6.02739714086056	IPI:IPI00472855.1	Gene_Symbol=MICA;HLA-B;HLA-A;LOC730410;HLA-C;HLA-A29.1 HLA class I histocompatibility antigen, A-30 alpha chain precursor	9606
205	0	2	5.47945201396942	IPI:IPI00472825.1	Gene_Symbol=MICA;HLA-B;HLA-A;LOC730410;HLA-C;HLA-A29.1 HLA class I histocompatibility antigen, A-32 alpha chain precursor	9606
205	0	2	6.02739714086056	IPI:IPI00472151.1	Gene_Symbol=MICA;HLA-B;HLA-A;LOC730410;HLA-C;HLA-A29.1 HLA class I histocompatibility antigen, A-23 alpha chain precursor	9606
205	0	2	4.97237555682659	IPI:IPI00880111.1	Gene_Symbol=- MHC class I antigen (Fragment)	9606
205	0	2	3.05084753781557	IPI:IPI00874249.1	Gene_Symbol=MICA;HLA-B;HLA-A;LOC730410;HLA-C;HLA-A29.1 CDNA FLJ43620 fis, clone SPLEN2021701, highly similar to HLA CLASS I HISTOCOMPATIBILITY ANTIGEN, A-2 ALPHA CHAIN	9606
205	0	2	4.10958901047707	IPI:IPI00869010.1	Gene_Symbol=MICA;HLA-B;HLA-A;LOC730410;HLA-C;HLA-A29.1 HLA-A protein precursor	9606
205	0	2	10.9756097197533	IPI:IPI00795210.1	Gene_Symbol=MICA;HLA-B;HLA-A;LOC730410;HLA-C;HLA-A29.1 MHC class I antigen precursor	9606
205	0	2	2.46575344353914	IPI:IPI00760554.2	Gene_Symbol=MICA;HLA-B;HLA-A;LOC730410;HLA-C;HLA-A29.1 HLA class I histocompatibility antigen, A-69 alpha chain	9606
205	0	2	2.46575344353914	IPI:IPI00646225.4	Gene_Symbol=MICA;HLA-B;HLA-A;LOC730410;HLA-C;HLA-A29.1 HLA class I histocompatibility antigen, A-31 alpha chain precursor	9606
205	0	2	2.46575344353914	IPI:IPI00472882.1	Gene_Symbol=MICA;HLA-B;HLA-A;LOC730410;HLA-C;HLA-A29.1 HLA class I histocompatibility antigen, A-68 alpha chain precursor	9606
205	0	2	2.46575344353914	IPI:IPI00472013.1	Gene_Symbol=MICA;HLA-B;HLA-A;LOC730410;HLA-C;HLA-A29.1 HLA class I histocompatibility antigen, A-33 alpha chain precursor	9606
206	2.58	2.6	3.84236462414265	IPI:IPI00219602.1	Gene_Symbol=HPS5 Isoform 2 of Hermansky-Pudlak syndrome 5 protein	9606	0.944414377212524	0.955794870853424	34480.49609375	1.02335739135742	0.984386146068573	156177.46875	0.840265274047852	0.860530078411102	20572.736328125
206	0	2.6	3.45438458025455	IPI:IPI00010486.2	Gene_Symbol=HPS5 Isoform 1 of Hermansky-Pudlak syndrome 5 protein	9606
207	2.54	2.54	6.8322978913784	IPI:IPI00290856.4	Gene_Symbol=LYVE1 Lymphatic vessel endothelial hyaluronic acid receptor 1 precursor	9606	0.929453611373901	0.395529240369797	1.94533574581146	0.938299536705017	0.25685042142868	1.41259288787842	0.920871496200562	0.70635449886322	8.22692394256592
208	2.52	2.67	3.37370224297047	IPI:IPI00152653.3	Gene_Symbol=DNAH5 Ciliary dynein heavy chain 5	9606
209	2.46	2.52	6.89655169844627	IPI:IPI00013933.2	Gene_Symbol=DSP Isoform DPI of Desmoplakin	9606	1.15899014472961	0.548430919647217	2.42795848846436	0.845298409461975	0.274967968463898	1.62540245056152	0.73774117231369	0.107013061642647	1.59433031082153
209	0	2.45	6.60502016544342	IPI:IPI00217182.4	Gene_Symbol=DSP Isoform DPII of Desmoplakin	9606
209	0	1.67	26.4864861965179	IPI:IPI00872333.1	Gene_Symbol=DSP Uncharacterized protein DSP	9606
209	0	1.67	20.0000002980232	IPI:IPI00746877.1	Gene_Symbol=DSP CDNA FLJ26719 fis, clone PNC03379	9606
210	2.45	2.52	6.11979179084301	IPI:IPI00553060.3	Gene_Symbol=ASXL1 Polycomb group protein	9606	0.932383239269257			0.95625501871109			0.641274988651276
210	0	2.52	6.09993524849415	IPI:IPI00473037.3	Gene_Symbol=ASXL1 Uncharacterized protein ASXL1	9606
210	0	2.52	6.09993524849415	IPI:IPI00217537.2	Gene_Symbol=ASXL1 Isoform 1 of Putative Polycomb group protein ASXL1	9606
210	0.12	1.54	8.00835639238358	IPI:IPI00873208.2	Gene_Symbol=ASXL2 154 kDa protein	9606
210	0.12	1.54	8.01393762230873	IPI:IPI00419431.5	Gene_Symbol=ASXL2 Isoform 1 of Putative Polycomb group protein ASXL2	9606
210	0.12	1.52	10.1307190954685	IPI:IPI00384569.2	Gene_Symbol=ASXL2 Isoform 2 of Putative Polycomb group protein ASXL2	9606
210	0.1	1.71	3.87010686099529	IPI:IPI00853376.1	Gene_Symbol=ASXL3 additional sex combs like 3	9606
211	2.45	2.47	10.8280256390572	IPI:IPI00451626.1	Gene_Symbol=CRTAC1 Isoform 3 of Cartilage acidic protein 1 precursor	9606	0.905234277248383	0.503276169300079	1.51838576793671	1.02599334716797	0.921467661857605	2.1433789730072	1.05976557731628	0.656631171703339	1.4558892250061
211	0	2.47	10.5426363646984	IPI:IPI00451625.1	Gene_Symbol=CRTAC1 Isoform 2 of Cartilage acidic protein 1 precursor	9606
211	0	2.47	10.287444293499	IPI:IPI00451624.1	Gene_Symbol=CRTAC1 Isoform 1 of Cartilage acidic protein 1 precursor	9606
212	2.42	2.48	6.0522697865963	IPI:IPI00556554.3	Gene_Symbol=NEO1 Neogenin homolog 1 variant	9606	1.00911450386047	0.973476111888886	15.8857669830322	1.19476628303528	0.23838871717453	2.43171286582947	1.25372123718262	0.527630388736725	22.9635124206543
212	0	2.48	6.25	IPI:IPI00472011.1	Gene_Symbol=NEO1 154 kDa protein	9606
212	0	2.48	6.25	IPI:IPI00217291.2	Gene_Symbol=NEO1 Isoform 2 of Neogenin precursor	9606
212	0	2.48	6.02327175438404	IPI:IPI00023814.2	Gene_Symbol=NEO1 Isoform 1 of Neogenin precursor	9606
213	2.36	2.36	10.7966460287571	IPI:IPI00644733.1	Gene_Symbol=COL21A1 99 kDa protein	9606	2.54908061027527	0.00897284597158432	1.46813893318176	3.00855875015259	0.153435483574867	8.22537326812744	3.78202509880066	0.0436481423676014	3.44439578056335
213	0	2.36	10.7628002762794	IPI:IPI00102435.4	Gene_Symbol=COL21A1 collagen, type XXI, alpha 1 precursor	9606
214	2.35	2.35	26.7241388559341	IPI:IPI00786926.1	Gene_Symbol=IGHV1-69 Myosin-reactive immunoglobulin heavy chain variable region (Fragment)	9606	1.25268399715424	0.690285265445709	224.127059936523	1.39763450622559	0.694852292537689	3583.64379882813	1.25290274620056	0.806101441383362	9072.599609375
214	0	6	40.1709407567978	IPI:IPI00009792.1	Gene_Symbol=IGHV1OR15-1 Ig heavy chain V-I region V35 precursor	9606
215	2.35	2.35	2.56622508168221	IPI:IPI00783390.1	Gene_Symbol=CHL1 Isoform 1 of Neural cell adhesion molecule L1-like protein precursor	9606	1.60838973522186	0.174150034785271	5.44273614883423	1.25452625751495	0.487392276525497	15.9469909667969	1.65700721740723	0.126746252179146	3.64978289604187
215	0	2.35	2.53267977386713	IPI:IPI00299059.5	Gene_Symbol=CHL1 Isoform 2 of Neural cell adhesion molecule L1-like protein precursor	9606
216	2.34	2.55	15.6833454966545	IPI:IPI00414694.3	Gene_Symbol=COL18A1 Isoform 3 of Collagen alpha-1(XVIII) chain precursor	9606	0.947513580322266	0.902829349040985	85.8946228027344	0.901807069778442	0.90535694360733	6427.11669921875	0.692053496837616	0.811648547649384	4611318.5
216	0	2.55	11.3454960286617	IPI:IPI00783931.2	Gene_Symbol=COL18A1 Isoform 1 of Collagen alpha-1(XVIII) chain precursor	9606
216	0	2.55	13.1007239222527	IPI:IPI00022822.5	Gene_Symbol=COL18A1 Isoform 2 of Collagen alpha-1(XVIII) chain precursor	9606
216	0	2.35	17.6079735159874	IPI:IPI00479309.5	Gene_Symbol=COL18A1 Uncharacterized protein COL18A1	9606
216	0	2.23	20.6896558403969	IPI:IPI00828004.1	Gene_Symbol=COL18A1 Multi-functional protein MFP	9606
216	0	2.23	17.4999997019768	IPI:IPI00796842.1	Gene_Symbol=COL18A1 Protein	9606
217	2.3	2.31	6.96864128112793	IPI:IPI00479471.2	Gene_Symbol=SPATA13 Spermatogenesis associated 13	9606	1.34200310707092	0.201440185308456	1.96332907676697	1.16096913814545	0.272120624780655	1.53391373157501	0.951770126819611	0.692900776863098	1.59375631809235
217	0	2.16	4.75460104644299	IPI:IPI00043546.5	Gene_Symbol=SPATA13 Spermatogenesis-associated protein 13	9606
218	2.29	4.05	10.0806452333927	IPI:IPI00787254.1	Gene_Symbol=PRAMEF3 similar to PRAME family member 3	9606	6.88415813446045	0.0264196693897247	4.48583698272705	7.82862091064453	0.0278181135654449	5.11773157119751	6.97949838638306	0.0234730038791895	4.24413967132568
218	0	4.05	8.35073068737984	IPI:IPI00844589.1	Gene_Symbol=PRAMEF18 PRAME family member 18	9606
218	0	4.05	8.35073068737984	IPI:IPI00383150.7	Gene_Symbol=PRAMEF19 PRAME family member 19	9606
219	2.29	2.29	8.14663916826248	IPI:IPI00872063.1	Gene_Symbol=PEPD Uncharacterized protein PEPD (Fragment)	9606	1	1	1.37067306041718	0.836654186248779	0.2890884578228	1.71056032180786	0.813606798648834	0.339240044355392	2.04004669189453
219	0	2.29	8.11359062790871	IPI:IPI00257882.7	Gene_Symbol=PEPD Xaa-Pro dipeptidase	9606
220	2.28	2.38	5.48780485987663	IPI:IPI00218266.1	Gene_Symbol=VIPR1 Isoform Long of Vasoactive intestinal polypeptide receptor 1 precursor	9606	1.15676295757294			1.61943793296814			1.92988359928131
221	2.21	2.21	34.3137264251709	IPI:IPI00010257.1	Gene_Symbol=ERAF Alpha-hemoglobin-stabilizing protein	9606	1.62191462516785	0.750384747982025	2842087.25	1.20763528347015	0.89028936624527	957525.5	2.23237729072571	0.504810452461243	31544.423828125
222	2.19	2.58	7.29295462369919	IPI:IPI00410241.2	Gene_Symbol=POSTN Isoform 3 of Periostin precursor	9606	1.20275545120239	0.258543401956558	1.66254198551178	1.0422523021698	0.866734802722931	2.55089497566223	1.38843429088593	0.0774222016334534	1.51827716827393
222	0	2.58	7.57381245493889	IPI:IPI00218585.5	Gene_Symbol=POSTN Isoform 2 of Periostin precursor	9606
222	0	2.58	7.0574164390564	IPI:IPI00007960.4	Gene_Symbol=POSTN Isoform 1 of Periostin precursor	9606
222	0	2.58	5.49872107803822	IPI:IPI00873848.1	Gene_Symbol=POSTN 87 kDa protein	9606
222	0	2.58	5.32178208231926	IPI:IPI00641231.1	Gene_Symbol=POSTN 90 kDa protein	9606
223	2.18	2.3	27.8260856866837	IPI:IPI00384404.4	Gene_Symbol=- Rheumatoid factor RF-ET9 (Fragment)	9606	0.656145811080933	0.251637190580368	3.11538600921631	2.18815445899963	0.492503702640533	57.1282005310059	0.487943798303604	0.0273695718497038	1.68468677997589
223	0.03	3.41	25.1908391714096	IPI:IPI00783024.1	Gene_Symbol=- Myosin-reactive immunoglobulin heavy chain variable region (Fragment)	9606
223	0	31.46	49.7881352901459	IPI:IPI00876888.1	Gene_Symbol=- cDNA FLJ78387	9606
223	0	2.25	25.6000012159348	IPI:IPI00477804.4	Gene_Symbol=- Immunglobulin heavy chain variable region (Fragment)	9606
223	0	2.14	11.8518516421318	IPI:IPI00827892.1	Gene_Symbol=- VH87-2 protein (Fragment)	9606
224	2.16	2.16	10.7655502855778	IPI:IPI00796333.1	Gene_Symbol=ALDOA 45 kDa protein	9606	1.13158941268921			0.875072538852692			1.31901133060455
224	0	2.16	10.4395613074303	IPI:IPI00465439.5	Gene_Symbol=ALDOA Fructose-bisphosphate aldolase A	9606
225	2.12	3.35	22.2222223877907	IPI:IPI00387026.1	Gene_Symbol=- Ig kappa chain V-I region EU	9606
225	0	4.65	25	IPI:IPI00829956.1	Gene_Symbol=- Rheumatoid factor C6 light chain (Fragment)	9606
225	0	3.35	27.9661029577255	IPI:IPI00829912.1	Gene_Symbol=IGKV1-5 Ig kappa chain V-I region HK102 precursor	9606
225	0	3.22	23.9316239953041	IPI:IPI00830035.1	Gene_Symbol=- Similar to Anti-streptococcal/anti-myosin immunoglobulin kappa light chain variable region	9606
226	2.11	2.12	10.0196473300457	IPI:IPI00029751.1	Gene_Symbol=CNTN1 Isoform 1 of Contactin-1 precursor	9606	1.11400818824768	0.823829352855682	3.52944207191467	0.908284842967987	0.734575152397156	2.08441853523254	0.660920381546021	0.491865009069443	4.57747983932495
226	0	2.12	9.53326746821404	IPI:IPI00216641.1	Gene_Symbol=CNTN1 Isoform 2 of Contactin-1 precursor	9606
227	2.11	2.12	5.86734712123871	IPI:IPI00440825.1	Gene_Symbol=ABI3BP Isoform 4 of Target of Nesh-SH3 precursor	9606	0.950556099414825	0.171028271317482	1.19408321380615	0.840467393398285	0.268663793802261	2.69526267051697	0.93007230758667	0.386320054531097	1.89540874958038
227	0	2.12	4.74716201424599	IPI:IPI00440824.2	Gene_Symbol=ABI3BP Target of Nesh-SH3 precursor (Tarsh) (Nesh-binding protein) (NeshBP) (ABI gene family member 3-binding protein). Isoform 2	9606
227	0	2.11	5.11152409017086	IPI:IPI00440822.2	Gene_Symbol=ABI3BP Isoform 1 of Target of Nesh-SH3 precursor	9606
227	0	2.11	4.93827164173126	IPI:IPI00419966.1	Gene_Symbol=ABI3BP Isoform 2 of Target of Nesh-SH3 precursor	9606
228	2.11	2.11	20.3846156597137	IPI:IPI00218414.5	Gene_Symbol=CA2 Carbonic anhydrase 2	9606	1.12637400627136	0.785498559474945	5.20053291320801	0.990166425704956	0.97566294670105	3.43881368637085	1.9619175195694	0.147409200668335	3.51427459716797
229	2.08	2.08	17.3469394445419	IPI:IPI00643023.1	Gene_Symbol=CTBS Chitobiase, di-N-acetyl-	9606	1.52937090396881	0.275213003158569	12.0710191726685	1.02746093273163	0.918384313583374	14.4430551528931	1.4676126241684	0.652957916259766	3096.54638671875
229	0	2.08	13.2467538118362	IPI:IPI00007778.1	Gene_Symbol=CTBS Di-N-acetylchitobiase precursor	9606
230	2.04	2.05	23.0769231915474	IPI:IPI00816095.1	Gene_Symbol=IGLV7-43 V lambda precursor	9606	0.61977219581604	0.0481939762830734	1.58573544025421	0.677578985691071	0.228962689638138	6.42092943191528	0.784769833087921	0.347940444946289	6.51063251495361
230	0	2.05	23.0769231915474	IPI:IPI00553092.2	Gene_Symbol=IGLV7-46 V3-3 protein	9606
230	0	2.05	23.0769231915474	IPI:IPI00022890.1	Gene_Symbol=IGLV7-43 Ig lambda chain V region 4A precursor	9606
230	0.01	14.08	36.7521375417709	IPI:IPI00784589.1	Gene_Symbol=- Putative uncharacterized protein DKFZp781M0386	9606
231	2.04	2.04	7.8828826546669	IPI:IPI00643127.3	Gene_Symbol=NRP1 Neuropilin 1	9606	1.27758204936981	0.00983140803873539	1.04924607276917	0.659838259220123	0.127281919121742	2.91679000854492	0.849989116191864	0.165660053491592	1.73299503326416
231	0	2.04	7.58396536111832	IPI:IPI00398715.5	Gene_Symbol=NRP1 Neuropilin 1	9606
231	0	2.04	7.58396536111832	IPI:IPI00299594.1	Gene_Symbol=NRP1 Isoform 1 of Neuropilin-1 precursor	9606
231	0	2.04	8.53858813643456	IPI:IPI00749187.1	Gene_Symbol=NRP1 Neuropilin 1	9606
231	0	2.04	7.38636329770088	IPI:IPI00639917.1	Gene_Symbol=NRP1 Neuropilin 1	9606
231	0	2.04	8.07453393936157	IPI:IPI00607733.2	Gene_Symbol=NRP1 Isoform 2 of Neuropilin-1 precursor	9606
231	0	2.04	8.11232477426529	IPI:IPI00165438.2	Gene_Symbol=NRP1 Muscle type neuropilin 1	9606
231	0	1.32	5.93220330774784	IPI:IPI00552112.1	Gene_Symbol=NRP1 Neuropilin 1	9606
232	2.04	2.04	11.3851986825466	IPI:IPI00465436.4	Gene_Symbol=CAT Catalase	9606	0.727514743804932	0.359238177537918	3.18915176391602	0.545830965042114	0.163512364029884	2.85391163825989	1.29974794387817	0.737193822860718	9.63979244232178
233	2.03	209.51	61.5825712680817	IPI:IPI00418163.3	Gene_Symbol=C4B C4B1	9606	1.11676561832428	0.509649932384491	1.60139191150665	1.22379612922668	0.462420135736465	2.14843368530273	1.40900754928589	0.0666536837816238	1.47210097312927
234	2.02	2.12	9.42028984427452	IPI:IPI00794512.1	Gene_Symbol=CALCOCO1 Isoform 3 of Calcium-binding and coiled-coil domain-containing protein 1	9606	0.392196357250214			1.59191811084747			1.15038895606995
234	0.01	2.12	10.2685622870922	IPI:IPI00788619.1	Gene_Symbol=CALCOCO1 Isoform 2 of Calcium-binding and coiled-coil domain-containing protein 1	9606
234	0.01	2.12	9.40665677189827	IPI:IPI00011232.3	Gene_Symbol=CALCOCO1 Isoform 1 of Calcium-binding and coiled-coil domain-containing protein 1	9606
234	0.01	2.12	9.69793349504471	IPI:IPI00792755.1	Gene_Symbol=CALCOCO1 70 kDa protein	9606
234	0.01	2.1	18.4931501746178	IPI:IPI00794026.1	Gene_Symbol=CALCOCO1 33 kDa protein	9606
234	0	2	8.75576063990593	IPI:IPI00797276.1	Gene_Symbol=CALCOCO1 25 kDa protein	9606
234	0	2	25.4237294197083	IPI:IPI00796420.1	Gene_Symbol=CALCOCO1 7 kDa protein	9606
235	2.02	2.02	12.4824687838554	IPI:IPI00827658.1	Gene_Symbol=CD44 Isoform 7 of CD44 antigen precursor	9606	1.39246439933777			1.38387501239777			1.12842845916748
235	0	2.01	12.1253408491611	IPI:IPI00828117.1	Gene_Symbol=CD44 Isoform 5 of CD44 antigen precursor	9606
235	0	2.01	12.5175803899765	IPI:IPI00827650.1	Gene_Symbol=CD44 Isoform 3 of CD44 antigen precursor	9606
235	0	2.01	13.1851851940155	IPI:IPI00827555.1	Gene_Symbol=CD44 Isoform 9 of CD44 antigen precursor	9606
235	0	2.01	12.7324745059013	IPI:IPI00418465.4	Gene_Symbol=CD44 Isoform 4 of CD44 antigen precursor	9606
235	0	2.01	11.9946092367172	IPI:IPI00305064.1	Gene_Symbol=CD44 Isoform CD44 of CD44 antigen precursor	9606
235	0	2.01	10.9985530376434	IPI:IPI00828192.1	Gene_Symbol=CD44 Isoform 17 of CD44 antigen precursor	9606
235	0	2.01	10.8726747334003	IPI:IPI00828064.1	Gene_Symbol=CD44 Isoform 6 of CD44 antigen precursor	9606
235	0	2.01	11.3772451877594	IPI:IPI00828056.1	Gene_Symbol=CD44 Isoform 16 of CD44 antigen precursor	9606
235	0	2.01	9.55710932612419	IPI:IPI00827893.1	Gene_Symbol=CD44 Isoform 11 of CD44 antigen precursor	9606
235	0	2.01	8.31642970442772	IPI:IPI00419219.3	Gene_Symbol=CD44 Isoform 10 of CD44 antigen precursor	9606
235	0	2	8.9020773768425	IPI:IPI00827795.1	Gene_Symbol=CD44 Isoform 8 of CD44 antigen precursor	9606
235	0	2	4.08163256943226	IPI:IPI00828108.1	Gene_Symbol=CD44 Isoform 15 of CD44 antigen precursor	9606
235	0	2	2.82352939248085	IPI:IPI00827982.1	Gene_Symbol=CD44 Isoform 13 of CD44 antigen precursor	9606
235	0	2	3.0303031206131	IPI:IPI00827937.1	Gene_Symbol=CD44 Isoform 14 of CD44 antigen precursor	9606
235	0	2	4.41176481544971	IPI:IPI00798069.1	Gene_Symbol=CD44 CD44 molecule	9606
235	0	2	3.32409963011742	IPI:IPI00297160.4	Gene_Symbol=CD44 Isoform 12 of CD44 antigen precursor	9606
236	2.01	77.86	79.5454561710358	IPI:IPI00847179.1	Gene_Symbol=APOA4 apolipoprotein A-IV precursor	9606	0.861207962036133	0.939371466636658	1780.984375	0.550300717353821	0.754002571105957	1287.82727050781	0.762206137180328	0.910745322704315	10094.6416015625
237	2.01	26.38	65.6779646873474	IPI:IPI00784865.1	Gene_Symbol=IGK@ IGK@ protein	9606	0.607864141464233			0.797772467136383			0.645600557327271
237	0	26.94	60.0000023841858	IPI:IPI00430820.1	Gene_Symbol=IGKV1-5 IGKV1-5 protein	9606
237	0	22.5	47.0085471868515	IPI:IPI00845354.1	Gene_Symbol=IGKC IGKC protein	9606
237	0	13.13	43.6974793672562	IPI:IPI00879329.1	Gene_Symbol=IGKV3-20 Anti-(ED-B) scFV (Fragment)	9606
237	0	10.56	52.173912525177	IPI:IPI00827560.1	Gene_Symbol=- HRV Fab N27-VL (Fragment)	9606
237	0	9.77	55.45454621315	IPI:IPI00827637.1	Gene_Symbol=- K light chain variable region (Fragment)	9606
237	0	9.77	53.9822995662689	IPI:IPI00827510.1	Gene_Symbol=- HRV Fab 026-VL (Fragment)	9606
237	0	9.6	45.7364350557327	IPI:IPI00384576.1	Gene_Symbol=- Ig kappa chain V-III region HIC precursor	9606
237	0	9.6	45.7364350557327	IPI:IPI00030205.3	Gene_Symbol=IGKV3-20 Ig kappa chain V-III region HAH precursor	9606
237	0	9.01	50.4587173461914	IPI:IPI00387118.1	Gene_Symbol=- Ig kappa chain V-III region WOL	9606
237	0	8.31	58.7155938148499	IPI:IPI00387115.1	Gene_Symbol=- Ig kappa chain V-III region SIE	9606
237	0	5.7	40.3669714927673	IPI:IPI00827826.1	Gene_Symbol=- Cold agglutinin FS-2 L-chain (Fragment)	9606
238	2.01	2.02	6.4935065805912	IPI:IPI00029723.1	Gene_Symbol=FSTL1 Follistatin-related protein 1 precursor	9606	1.03331112861633			0.987923443317413			1.05006527900696
239	2.01	2.01	4.1311476379633	IPI:IPI00872658.1	Gene_Symbol=FSIP2 Fibrous sheath-interacting protein 2	9606	1.11471974849701	0.343098163604736	2.28226017951965	1.04604983329773	0.871722400188446	16.4511833190918	1.23395395278931	0.536394596099854	19.9933261871338
239	0	2	13.7931033968925	IPI:IPI00168121.2	Gene_Symbol=FSIP2 FSIP2 protein (Fragment)	9606
240	2.01	2.01	14.583332836628	IPI:IPI00027827.2	Gene_Symbol=SOD3 Extracellular superoxide dismutase [Cu-Zn] precursor	9606	1.39317345619202	0.564529716968536	175.422149658203	1.22967731952667	0.705988168716431	195.958648681641	1.31290483474731	0.437708407640457	17.1279449462891
241	2	74.12	64.1350209712982	IPI:IPI00555812.4	Gene_Symbol=GC Vitamin D-binding protein precursor	9606	1.33493936061859			1.37130236625671			1.5617687702179
242	2	39.34	51.662403345108	IPI:IPI00385264.1	Gene_Symbol=- Ig mu heavy chain disease protein	9606	0.121325142681599	0.179265975952148	2328.01953125	0.10896197706461	0.021440951153636	4.13570737838745	0.116156592965126	0.159334257245064	1088.70825195313
243	2	37.26	68.8311696052551	IPI:IPI00515041.5	Gene_Symbol=CFH Uncharacterized protein CFH	9606	2.17324066162109	0.198456704616547	24.0024223327637	2.29251909255981	0.12152698636055	7.66853189468384	1.93132710456848	0.328490108251572	114.895210266113
244	2	30.09	35.3246748447418	IPI:IPI00607707.1	Gene_Symbol=HPR Isoform 2 of Haptoglobin-related protein precursor	9606	0.577469706535339	0.0856485664844513	2.09569692611694	0.839318215847015	0.321048080921173	1.77949213981628	1.00068032741547	0.99681681394577	1.91602647304535
244	0	30.09	39.0804588794708	IPI:IPI00477597.1	Gene_Symbol=HPR Isoform 1 of Haptoglobin-related protein precursor	9606
245	2	25.23	65.6779646873474	IPI:IPI00827488.1	Gene_Symbol=IGKC IGKC protein	9606
245	0	3.26	38.9830499887466	IPI:IPI00829873.1	Gene_Symbol=- 13 kDa protein	9606
246	2	23.91	58.0508470535278	IPI:IPI00430847.1	Gene_Symbol=IGKC IGKC protein	9606	1.03319299221039	0.937907755374908	69.435676574707	0.516600131988525	0.741158425807953	291429760	1.68947315216064	0.476035952568054	482.787506103516
246	0	3.24	29.6610176563263	IPI:IPI00829650.1	Gene_Symbol=- Similar to Ig kappa chain V-I region HK101 precursor	9606
246	0	3.22	22.2222223877907	IPI:IPI00003470.1	Gene_Symbol=- Ig kappa chain V-I region Wes	9606
247	2	19.98	49.1452991962433	IPI:IPI00154742.6	Gene_Symbol=IGL@ IGL@ protein	9606	0.890965938568115	0.549645364284515	2.00655460357666	0.828344225883484	0.576617002487183	3.40803813934326	0.943434238433838	0.754069685935974	2.01030445098877
247	0	17.6	41.0256415605545	IPI:IPI00785050.1	Gene_Symbol=- Putative uncharacterized protein	9606
247	0	15.59	38.8888895511627	IPI:IPI00719373.1	Gene_Symbol=IGL@ IGL@ protein	9606
247	0	7.9	36.0360354185104	IPI:IPI00385985.1	Gene_Symbol=- Ig lambda chain V-III region LOI	9606
247	0	3.52	30.4347813129425	IPI:IPI00829740.1	Gene_Symbol=- V2-6 protein	9606
248	2	16.08	34.042552113533	IPI:IPI00807428.1	Gene_Symbol=- Putative uncharacterized protein	9606	0.785335659980774			1.09138381481171			1.05864357948303
248	0	2	14.634145796299	IPI:IPI00477714.5	Gene_Symbol=IGLV8-61 V3-4 protein	9606
248	0	2	9.00000035762787	IPI:IPI00873719.1	Gene_Symbol=- Uncharacterized protein ENSP00000382635	9606
249	2	4	21.0084035992622	IPI:IPI00854743.1	Gene_Symbol=- Uncharacterized protein ENSP00000375034	9606	0.616109132766724	0.258075833320618	14.0269556045532	0.611502707004547	0.319844752550125	30.9873447418213	0.685467958450317	0.374284237623215	24.4941577911377
249	0	2	25.1908391714096	IPI:IPI00745363.4	Gene_Symbol=LOC652113 Immunglobulin heavy chain variable region (Fragment)	9606
250	2	3.05	7.24946707487106	IPI:IPI00021364.1	Gene_Symbol=CFP Properdin precursor	9606	1.13235712051392			1.34130430221558			0.929244339466095
251	2	2.77	9.54356864094734	IPI:IPI00795075.1	Gene_Symbol=LDHA Uncharacterized protein LDHA	9606	1.30927312374115			1.11412048339844			1.02763974666595
251	0	2.77	6.92771077156067	IPI:IPI00607708.3	Gene_Symbol=LDHA Isoform 2 of L-lactate dehydrogenase A chain	9606
251	0	2.77	6.92771077156067	IPI:IPI00217966.7	Gene_Symbol=LDHA Isoform 1 of L-lactate dehydrogenase A chain	9606
252	2	2.32	32.4786335229874	IPI:IPI00220120.4	Gene_Symbol=IGHV@ Ig heavy chain V-III region VH26 precursor	9606	0.682354152202606			0.675840556621552			0.724342584609985
252	0	2.02	16.5289252996445	IPI:IPI00382488.1	Gene_Symbol=- Ig heavy chain V-III region HIL	9606
253	2	2.12	5.9405941516161	IPI:IPI00384280.5	Gene_Symbol=PCYOX1 Prenylcysteine oxidase 1 precursor	9606	0.764639496803284			0.750668942928314			1.0160436630249
254	2	2.11	5.79064600169659	IPI:IPI00299738.1	Gene_Symbol=PCOLCE Procollagen C-endopeptidase enhancer 1 precursor	9606	1.03525137901306			1.38276314735413			0.777788281440735
255	2	2.07	8.09160321950912	IPI:IPI00003362.2	Gene_Symbol=HSPA5 HSPA5 protein	9606	0.60613739490509			0.693822860717773			0.370309561491013
256	2	2.01	7.72058814764023	IPI:IPI00029236.1	Gene_Symbol=IGFBP5 Insulin-like growth factor-binding protein 5 precursor	9606	1.00121104717255			1.26640355587006			1.15076696872711
257	2	2	17.3410400748253	IPI:IPI00292532.6	Gene_Symbol=CAMP Cathelicidin antimicrobial peptide precursor	9606	0.398079335689545			0.980410158634186			1.03184354305267
258	2	2	17.6870748400688	IPI:IPI00029699.1	Gene_Symbol=RNASE4 Ribonuclease 4 precursor	9606
259	2	2	18.40490847826	IPI:IPI00019176.3	Gene_Symbol=RARRES2 Retinoic acid receptor responder protein 2 precursor	9606	1.61455202102661	0.108117632567883	2.83998394012451	1.66813313961029	0.294581711292267	25.6204395294189	0.849475264549255	0.86673229932785	17270.56640625
260	2	2	4.79041934013367	IPI:IPI00015522.2	Gene_Symbol=GDF5 Growth/differentiation factor 5 precursor	9606	1.94821047782898			1.36476540565491			1.77048802375793
261	2	2	18.699187040329	IPI:IPI00830107.1	Gene_Symbol=IGLV5-45 V4-2 protein	9606	0.301417499780655			0.328614592552185			0.244420677423477
262	2	2	10.1941749453545	IPI:IPI00783862.2	Gene_Symbol=BLVRB Flavin reductase	9606	1.33263051509857			0.762952566146851			1.69448494911194
262	0	2	10.1449273526669	IPI:IPI00219910.2	Gene_Symbol=- 22 kDa protein	9606
263	2	2	2.74869110435247	IPI:IPI00004573.2	Gene_Symbol=PIGR Polymeric immunoglobulin receptor precursor	9606	4.85009908676147			2.02665686607361			0.916578710079193
264	2	2	6.96202516555786	IPI:IPI00642401.1	Gene_Symbol=TGFBR3 17 kDa protein	9606	2.59302258491516			2.36659264564514			2.44797039031982
264	0	2	1.29259694367647	IPI:IPI00304865.3	Gene_Symbol=TGFBR3 transforming growth factor, beta receptor III	9606
265	2	2	5.60000017285347	IPI:IPI00448734.3	Gene_Symbol=IGHV7-81 IGHV7-81 protein	9606	0.449327945709229			0.454567700624466			0.882543742656708
266	2	2	8.88888910412788	IPI:IPI00027463.1	Gene_Symbol=S100A6 Protein S100-A6	9606	0.933290660381317			0.803214192390442			1.03618490695953
267	1.93	2.07	6.28345981240273	IPI:IPI00550232.2	Gene_Symbol=XIRP2 cardiomyopathy associated 3 isoform 1	9606
268	1.89	2.33	13.6007383465767	IPI:IPI00794166.1	Gene_Symbol=SHANK1 Uncharacterized protein SHANK1	9606	0.964958131313324	0.892666757106781	1.90807294845581	1.05625784397125	0.851008713245392	2.03702688217163	1.02224123477936	0.875114738941193	1.40768694877625
268	0	2.33	13.0111530423164	IPI:IPI00220165.1	Gene_Symbol=SHANK1 Isoform 3 of SH3 and multiple ankyrin repeat domains protein 1	9606
268	0	2.33	12.956964969635	IPI:IPI00007695.1	Gene_Symbol=SHANK1 Isoform 1 of SH3 and multiple ankyrin repeat domains protein 1	9606
269	1.82	2.66	9.03994366526604	IPI:IPI00027172.1	Gene_Symbol=CLIP1 Isoform Long of CAP-Gly domain-containing linker protein 1	9606	1.07751035690308			0.795893669128418			0.747148752212524
269	0	2.66	8.97079259157181	IPI:IPI00013455.8	Gene_Symbol=CLIP1 CLIP1 protein	9606
269	0	2.66	8.90804603695869	IPI:IPI00217113.1	Gene_Symbol=CLIP1 Isoform Short of CAP-Gly domain-containing linker protein 1	9606
269	0	2.64	8.28300267457962	IPI:IPI00747225.3	Gene_Symbol=CLIP1 Restin isoform a variant	9606
269	0	1.7	5.71428574621677	IPI:IPI00788776.1	Gene_Symbol=CLIP1 CLIP1 protein	9606
269	0	1.7	4.45434302091599	IPI:IPI00384485.1	Gene_Symbol=CLIP1 CLIP1 protein (Fragment)	9606
270	1.76	2.12	8.74581336975098	IPI:IPI00744472.1	Gene_Symbol=MACF1 614 kDa protein	9606	0.781201899051666	0.444744646549225	2.2464804649353	0.893322050571442	0.715035855770111	2.22294068336487	0.871423721313477	0.743985533714294	2.97890210151672
270	0.05	2.08	7.59515017271042	IPI:IPI00432363.1	Gene_Symbol=MACF1 Microtubule-actin cross-linking factor 1, isoform 4	9606
270	0.05	2.08	7.25833624601364	IPI:IPI00514468.1	Gene_Symbol=MACF1 670 kDa protein	9606
270	0.01	2.12	9.01886820793152	IPI:IPI00478226.1	Gene_Symbol=MACF1 Isoform 5 of Microtubule-actin cross-linking factor 1, isoforms 1/2/3/5	9606
270	0.01	2.12	8.80294665694237	IPI:IPI00256861.4	Gene_Symbol=MACF1 Isoform 2 of Microtubule-actin cross-linking factor 1, isoforms 1/2/3/5	9606
270	0.01	2.12	8.37365090847015	IPI:IPI00550385.2	Gene_Symbol=MACF1 Isoform 1 of Microtubule-actin cross-linking factor 1, isoforms 1/2/3/5	9606
271	1.74	1.78	22.3602488636971	IPI:IPI00816409.1	Gene_Symbol=- V<gamma>1 protein (Fragment)	9606	0.713647186756134			0.795876920223236			0.788665115833282
271	0.01	27.31	41.7849898338318	IPI:IPI00430842.3	Gene_Symbol=IGHV3OR16-13;IGHA1 IGHA1 protein	9606
271	0	6.92	45.2991455793381	IPI:IPI00830088.1	Gene_Symbol=- 13 kDa protein	9606
271	0	3.77	33.5999995470047	IPI:IPI00873155.1	Gene_Symbol=- Uncharacterized protein ENSP00000346720	9606
272	1.73	1.85	7.52725973725319	IPI:IPI00012391.3	Gene_Symbol=APC Isoform Long of Adenomatous polyposis coli protein	9606	0.849508702754974	0.731389880180359	5.92739152908325	0.933452725410461	0.820639729499817	3.15593886375427	1.06572103500366	0.780263662338257	2.36278200149536
272	0	1.85	7.14806690812111	IPI:IPI00215877.2	Gene_Symbol=APC Isoform Short of Adenomatous polyposis coli protein	9606
273	1.72	2	7.78781026601791	IPI:IPI00218326.1	Gene_Symbol=SP100 Isoform Sp100-C of Nuclear autoantigen Sp-100	9606	0.750462353229523	0.0818791314959526	1.45793116092682	0.834992945194244	0.164598718285561	1.43477022647858	1	1	1.46716201305389
274	1.72	1.72	11.1111111938953	IPI:IPI00028083.1	Gene_Symbol=EIF2B2 Translation initiation factor eIF-2B subunit beta	9606	0.880964457988739			0.922483026981354			0.688772141933441
274	0	1.72	7.95180723071098	IPI:IPI00001701.3	Gene_Symbol=DCDC5 KIAA1493 protein (Fragment)	9606
274	0	1.7	6.50602430105209	IPI:IPI00879338.1	Gene_Symbol=- 47 kDa protein	9606
275	1.71	2.64	11.9999997317791	IPI:IPI00008556.1	Gene_Symbol=F11 Isoform 1 of Coagulation factor XI precursor	9606	0.647305727005005			0.798769474029541			0.810431957244873
275	0	2.64	11.5183249115944	IPI:IPI00216588.2	Gene_Symbol=F11 Isoform 2 of Coagulation factor XI precursor	9606
276	1.7	1.76	4.62427735328674	IPI:IPI00387168.1	Gene_Symbol=PCSK9 Isoform 1 of Proprotein convertase subtilisin/kexin type 9 precursor	9606	0.894454836845398			1.26920258998871			1.43767893314362
277	1.7	1.76	14.5348832011223	IPI:IPI00022319.1	Gene_Symbol=ACAD9 NPD002	9606
278	1.7	1.71	3.91908958554268	IPI:IPI00845498.1	Gene_Symbol=KIAA1310 Isoform 4 of Uncharacterized protein KIAA1310	9606	1.06961894035339			1.17066836357117			1.07336592674255
278	0	1.71	3.4292034804821	IPI:IPI00845386.1	Gene_Symbol=KIAA1310 Isoform 1 of Uncharacterized protein KIAA1310	9606
278	0	1.71	3.92902418971062	IPI:IPI00845283.1	Gene_Symbol=KIAA1310 Isoform 5 of Uncharacterized protein KIAA1310	9606
278	0	1.71	5.84905669093132	IPI:IPI00845250.1	Gene_Symbol=KIAA1310 Isoform 8 of Uncharacterized protein KIAA1310	9606
278	0	1.71	3.5307515412569	IPI:IPI00465061.4	Gene_Symbol=KIAA1310 Isoform 3 of Uncharacterized protein KIAA1310	9606
278	0	1.71	3.97435910999775	IPI:IPI00002396.4	Gene_Symbol=KIAA1310 Isoform 2 of Uncharacterized protein KIAA1310	9606
278	0	1.71	2.74869110435247	IPI:IPI00845505.1	Gene_Symbol=KIAA1310 Isoform 6 of Uncharacterized protein KIAA1310	9606
279	1.7	1.7	8.20895507931709	IPI:IPI00827724.1	Gene_Symbol=- Rheumatoid factor Vh I region precursor (Fragment)	9606	1.04291129112244			1.34066390991211			0.737659811973572
280	1.7	1.7	2.87769790738821	IPI:IPI00299158.1	Gene_Symbol=PVR Isoform Alpha of Poliovirus receptor precursor	9606	0.804067373275757			0.629712045192719			0.792758703231812
280	0	1.7	3.06122452020645	IPI:IPI00219427.1	Gene_Symbol=PVR Isoform Delta of Poliovirus receptor precursor	9606
280	0	1.7	3.2967034727335	IPI:IPI00219426.1	Gene_Symbol=PVR Isoform Gamma of Poliovirus receptor precursor	9606
280	0	1.7	3.22580635547638	IPI:IPI00219425.3	Gene_Symbol=PVR Isoform Beta of Poliovirus receptor precursor	9606
281	1.67	1.67	7.22407996654511	IPI:IPI00604491.1	Gene_Symbol=ZCCHC6 Isoform 1 of Zinc finger CCHC domain-containing protein 6	9606	0.242515563964844			0.213173225522041			0.19608037173748
281	0	1.67	8.57823640108109	IPI:IPI00552923.1	Gene_Symbol=ZCCHC6 Isoform 4 of Zinc finger CCHC domain-containing protein 6	9606
281	0	1.67	5.83390519022942	IPI:IPI00336000.6	Gene_Symbol=ZCCHC6 Isoform 6 of Zinc finger CCHC domain-containing protein 6	9606
282	1.6	1.77	10.3101417422295	IPI:IPI00292871.1	Gene_Symbol=CEP250 Isoform 2 of Centrosome-associated protein CEP250	9606	1.0114107131958			1.33597254753113			1.19979214668274
282	0.01	1.77	10.0737102329731	IPI:IPI00160622.1	Gene_Symbol=CEP250 Isoform 1 of Centrosome-associated protein CEP250	9606
283	1.6	1.65	10.9185442328453	IPI:IPI00442135.1	Gene_Symbol=HDLBP CDNA FLJ16432 fis, clone BRACE3010076, highly similar to Vigilin	9606	1.27475488185883	0.087121993303299	1.36075782775879	1.24113309383392	0.447469800710678	2.20001077651978	1.73233008384705	0.0827992409467697	1.97672700881958
283	0	1.64	6.3091479241848	IPI:IPI00022228.1	Gene_Symbol=HDLBP Vigilin	9606
283	0	1.58	7.55608007311821	IPI:IPI00443983.1	Gene_Symbol=HDLBP CDNA FLJ45936 fis, clone PLACE7004103, highly similar to Vigilin	9606
284	1.59	1.59	3.92976589500904	IPI:IPI00873717.1	Gene_Symbol=KCNH7 135 kDa protein	9606
284	0.04	1.57	7.24762752652168	IPI:IPI00029662.1	Gene_Symbol=KCNH2 Isoform 1 of Potassium voltage-gated channel subfamily H member 2	9606
284	0.04	1.57	5.86080588400364	IPI:IPI00172614.1	Gene_Symbol=KCNH2 Isoform 2 of Potassium voltage-gated channel subfamily H member 2	9606
284	0	1.55	3.92976589500904	IPI:IPI00299946.3	Gene_Symbol=KCNH7 Potassium voltage-gated channel subfamily H member 7	9606
284	0	1.55	5.46448081731796	IPI:IPI00175643.2	Gene_Symbol=KCNH7 potassium voltage-gated channel, subfamily H, member 7 isoform 2	9606
284	0	1.52	6.30630627274513	IPI:IPI00221190.1	Gene_Symbol=KCNH2 Isoform 3 of Potassium voltage-gated channel subfamily H member 2	9606
284	0	1.52	5.17448857426643	IPI:IPI00221191.6	Gene_Symbol=KCNH2 Isoform 4 of Potassium voltage-gated channel subfamily H member 2	9606
284	0	1.52	3.64963486790657	IPI:IPI00816504.1	Gene_Symbol=KCNH2 Potassium voltage-gated channel, subfamily H (Eag-related), member 2	9606
284	0	1.52	3.98406386375427	IPI:IPI00216625.3	Gene_Symbol=KCNH6 Isoform 3 of Potassium voltage-gated channel subfamily H member 6	9606
284	0	1.52	2.20994483679533	IPI:IPI00216624.3	Gene_Symbol=KCNH6 Isoform 2 of Potassium voltage-gated channel subfamily H member 6	9606
284	0	1.52	2.01207250356674	IPI:IPI00006515.3	Gene_Symbol=KCNH6 Isoform 1 of Potassium voltage-gated channel subfamily H member 6	9606
285	1.57	1.57	4.63697388768196	IPI:IPI00455383.4	Gene_Symbol=CLTC Isoform 2 of Clathrin heavy chain 1	9606	0.969809889793396	0.885860025882721	8.57761001586914	1.10232043266296	0.571141719818115	4.71477079391479	1.25185489654541	0.411018788814545	8.58547306060791
285	0	1.57	4.53731343150139	IPI:IPI00024067.4	Gene_Symbol=CLTC Isoform 1 of Clathrin heavy chain 1	9606
286	1.56	5.59	38.4615391492844	IPI:IPI00884081.1	Gene_Symbol=- Uncharacterized protein ENSP00000375025	9606	0.734406650066376	0.28213706612587	2.48652958869934	0.7018803358078	0.373286455869675	3.81613421440125	0.83557391166687	0.454766005277634	2.31717276573181
287	1.56	1.59	9.4186045229435	IPI:IPI00218730.5	Gene_Symbol=PDE6A Rod cGMP-specific 3',5'-cyclic phosphodiesterase subunit alpha	9606	0.784239590167999			1.72016608715057			1.19018292427063
288	1.56	1.57	22.88828343153	IPI:IPI00383975.1	Gene_Symbol=CHGA Full-length cDNA clone CS0DN001YP04 of Adult brain of Homo sapiens (Fragment)	9606	1.42290389537811	0.311609208583832	10.8841075897217	1.66926693916321	0.638545453548431	27093.7734375	1.7231183052063	0.485742539167404	743.109497070313
288	0	1.45	18.5995623469353	IPI:IPI00746813.1	Gene_Symbol=CHGA chromogranin A precursor	9606
288	0	1.45	15.3172865509987	IPI:IPI00290315.3	Gene_Symbol=CHGA Chromogranin-A precursor	9606
289	1.55	1.56	4.69999983906746	IPI:IPI00026969.4	Gene_Symbol=SEC23IP Isoform 1 of SEC23-interacting protein	9606	1.19862532615662			1.23572981357574			1.05511903762817
290	1.54	1.93	11.1627906560898	IPI:IPI00795183.1	Gene_Symbol=INPPL1 24 kDa protein	9606	0.882420599460602			0.907237231731415			0.989984273910522
291	1.52	23.9	31.2252968549728	IPI:IPI00426060.3	Gene_Symbol=IGHV3OR16-13;IGHA1 Putative uncharacterized protein DKFZp686J11235 (Fragment)	9606	0.875870048999786			0.998630166053772			1.12763345241547
292	1.52	5.22	27.3504287004471	IPI:IPI00854644.1	Gene_Symbol=- Uncharacterized protein ENSP00000374805	9606
293	1.52	3.38	7.67676755785942	IPI:IPI00028954.1	Gene_Symbol=MCM3AP 80 kDa MCM3-associated protein	9606	1.03519821166992	0.821024239063263	1.45214891433716	0.919203460216522	0.65837574005127	1.58597505092621	0.852561175823212	0.206478238105774	1.32661354541779
294	1.52	1.53	6.89533203840256	IPI:IPI00012347.6	Gene_Symbol=MXRA5 Matrix-remodeling-associated protein 5 precursor	9606	0.710967183113098	0.251004934310913	6.07013940811157	0.781952619552612	0.173651024699211	2.39707159996033	0.839796125888824	0.332352519035339	3.58318400382996
295	1.52	1.52	33.3333343267441	IPI:IPI00792416.1	Gene_Symbol=MED30 10 kDa protein	9606
295	0	1.52	16.8539330363274	IPI:IPI00063213.1	Gene_Symbol=MED30 Mediator of RNA polymerase II transcription subunit 30	9606
296	1.52	1.52	8.52713212370873	IPI:IPI00305380.3	Gene_Symbol=IGFBP4 Insulin-like growth factor-binding protein 4 precursor	9606	0.662590444087982			0.575767695903778			1.62189877033234
297	1.51	1.51	11.1111111938953	IPI:IPI00876977.1	Gene_Symbol=- cDNA FLJ78263	9606	1.32770979404449			1.73285794258118			0.675947666168213
297	0	1.51	6.80061802268028	IPI:IPI00871254.1	Gene_Symbol=SPATA7 73 kDa protein	9606
297	0	1.51	4.8414021730423	IPI:IPI00414240.3	Gene_Symbol=SPATA7 Isoform 1 of Spermatogenesis-associated protein 7	9606
297	0	1.51	6.33187741041183	IPI:IPI00376957.3	Gene_Symbol=SPATA7 Isoform 3 of Spermatogenesis-associated protein 7	9606
297	0	1.51	5.11463843286037	IPI:IPI00376956.5	Gene_Symbol=SPATA7 Isoform 2 of Spermatogenesis-associated protein 7	9606
298	1.47	1.8	5.92808537185192	IPI:IPI00289258.4	Gene_Symbol=MYO10 Myosin-X	9606				9999			9999
299	1.47	1.55	6.23640306293964	IPI:IPI00333753.4	Gene_Symbol=ITPR1 Isoform 1 of Inositol 1,4,5-trisphosphate receptor type 1	9606	0.993163526058197	0.988423347473145	3.99850082397461	1.05070960521698	0.880973517894745	3.50961399078369	1.11983299255371	0.760416984558105	4.03702068328857
299	0	1.55	6.29114881157875	IPI:IPI00218661.1	Gene_Symbol=ITPR1 Isoform 5 of Inositol 1,4,5-trisphosphate receptor type 1	9606
299	0	1.55	6.27050697803497	IPI:IPI00218658.1	Gene_Symbol=ITPR1 Isoform 2 of Inositol 1,4,5-trisphosphate receptor type 1	9606
299	0	1.55	5.84773831069469	IPI:IPI00218664.1	Gene_Symbol=ITPR1 Isoform 8 of Inositol 1,4,5-trisphosphate receptor type 1	9606
299	0	1.55	5.82844577729702	IPI:IPI00218663.1	Gene_Symbol=ITPR1 Isoform 7 of Inositol 1,4,5-trisphosphate receptor type 1	9606
299	0	1.55	5.79657293856144	IPI:IPI00218662.3	Gene_Symbol=ITPR1 Isoform 6 of Inositol 1,4,5-trisphosphate receptor type 1	9606
299	0	1.55	5.89981451630592	IPI:IPI00218660.3	Gene_Symbol=ITPR1 Isoform 4 of Inositol 1,4,5-trisphosphate receptor type 1	9606
299	0	1.55	5.86715862154961	IPI:IPI00218659.1	Gene_Symbol=ITPR1 Isoform 3 of Inositol 1,4,5-trisphosphate receptor type 1	9606
300	1.46	1.74	12.0596207678318	IPI:IPI00398837.2	Gene_Symbol=CCDC88B coiled-coil domain containing 88	9606	1.20194709300995	0.808718919754028	9.16311168670654	0.892752587795258	0.692983388900757	2.29315972328186	1.02785527706146	0.941091477870941	2.97243356704712
300	0	1.4	11.0955059528351	IPI:IPI00384080.2	Gene_Symbol=CCDC88B CCDC88B protein	9606
301	1.43	1.5	12.2950822114944	IPI:IPI00827944.1	Gene_Symbol=- Heavy chain Fab (Fragment)	9606	0.684985280036926			0.654994666576386			0.857503890991211
302	1.43	1.43	6.68414160609245	IPI:IPI00004457.3	Gene_Symbol=AOC3 Membrane copper amine oxidase	9606	0.638555884361267			0.566986799240112			0.519734919071198
303	1.42	1.45	17.0542642474175	IPI:IPI00382539.1	Gene_Symbol=- Ig heavy chain V-II region WAH	9606	0.91232818365097			0.905783236026764			0.796984314918518
304	1.42	1.42	3.41463424265385	IPI:IPI00739827.1	Gene_Symbol=LAMP2 Isoform LAMP-2B of Lysosome-associated membrane glycoprotein 2 precursor	9606	1.00942718982697	0.969005942344666	11.55224609375	1.65180861949921	0.655248045921326	40180.10546875	1.16648423671722	0.713796973228455	57.6886596679688
304	0	1.42	3.40632610023022	IPI:IPI00216172.2	Gene_Symbol=LAMP2 Lysosomal-associated membrane protein 2C	9606
304	0	1.42	3.41463424265385	IPI:IPI00009030.1	Gene_Symbol=LAMP2 Isoform LAMP-2A of Lysosome-associated membrane glycoprotein 2 precursor	9606
305	1.41	1.52	7.98273980617523	IPI:IPI00100668.2	Gene_Symbol=GBA2 Isoform 1 of Non-lysosomal glucosylceramidase	9606
305	0	1.41	5.15624992549419	IPI:IPI00844444.1	Gene_Symbol=GBA2 Isoform 3 of Non-lysosomal glucosylceramidase	9606
306	1.41	1.41	58.8235318660736	IPI:IPI00797925.1	Gene_Symbol=STRA13 3 kDa protein	9606
307	1.4	25.57	38.8777554035187	IPI:IPI00166866.3	Gene_Symbol=IGHV3OR16-13;IGHA1 IGHA1 protein	9606	0.797559559345245			0.511642038822174			0.457939893007278
307	0	5.19	48.2142865657806	IPI:IPI00007899.4	Gene_Symbol=- Single chain Fv (Fragment)	9606
307	0	3.19	36.7521375417709	IPI:IPI00854667.1	Gene_Symbol=- Uncharacterized protein ENSP00000375015	9606
308	1.4	2	10.6060609221458	IPI:IPI00619965.1	Gene_Symbol=ABCA11 ABCA11 protein	9606	0.639059782028198			0.962865948677063			0.970402777194977
309	1.4	1.7	5.88235296308994	IPI:IPI00748611.1	Gene_Symbol=LOC284242 Similar to Protein TRS85 homolog	9606
310	1.4	1.56	5.55555559694767	IPI:IPI00643087.1	Gene_Symbol=TBL3 83 kDa protein	9606	2.16261863708496			2.14661526679993			1.94799530506134
310	0	1.56	3.16957198083401	IPI:IPI00477971.2	Gene_Symbol=TBL3 WD repeat-containing protein SAZD	9606
310	0	1.56	2.47524753212929	IPI:IPI00383410.2	Gene_Symbol=TBL3 transducin beta-like 3	9606
311	1.4	1.41	2.81995665282011	IPI:IPI00456695.1	Gene_Symbol=PSMD1 Isoform 2 of 26S proteasome non-ATPase regulatory subunit 1	9606	1.16563260555267	0.761923253536224	142.914489746094	0.853983461856842	0.560414612293243	11.330774307251	1.83757889270782	0.0614564269781113	2.1141197681427
311	0	1.41	2.7282265946269	IPI:IPI00299608.3	Gene_Symbol=PSMD1 Isoform 1 of 26S proteasome non-ATPase regulatory subunit 1	9606
312	1.4	1.4	10.2310232818127	IPI:IPI00292807.4	Gene_Symbol=PHF8 Putative uncharacterized protein	9606	3.22116756439209			3.85167145729065			4.36750888824463
313	1.4	1.4	6.95488750934601	IPI:IPI00008494.4	Gene_Symbol=ICAM1 Intercellular adhesion molecule 1 precursor	9606	0.721884965896606	0.188986793160439	3.54894804954529	0.811138391494751	0.470747202634811	11.3106098175049	0.625203490257263	0.1205173432827	3.13751912117004
313	0	1.4	5.8333333581686	IPI:IPI00642425.1	Gene_Symbol=ICAM1 Cell surface glycoprotein	9606
314	1.37	2.65	7.12012276053429	IPI:IPI00854629.1	Gene_Symbol=OBSCN Isoform 6 of Obscurin	9606	0.946061193943024	0.740056157112122	5.09597301483154	0.796851396560669	0.678199648857117	183.733825683594	0.859638869762421	0.253011256456375	2.24041533470154
314	0	2.64	6.08608350157738	IPI:IPI00742748.1	Gene_Symbol=OBSCN Isoform 2 of Obscurin	9606
314	0	2.64	6.08684755861759	IPI:IPI00288940.5	Gene_Symbol=OBSCN Isoform 1 of Obscurin	9606
315	1.33	1.72	4.56793718039989	IPI:IPI00869082.1	Gene_Symbol=SPEG similar to aortic preferentially expressed gene 1	9606	2.16644597053528	0.26622211933136	78.6652145385742	1.66261923313141	0.0455244295299053	1.58838307857513	2.0685601234436
316	1.32	1.4	1.0043041780591	IPI:IPI00007128.1	Gene_Symbol=PRKCG Protein kinase C gamma type	9606
317	1.3	1.33	7.92079195380211	IPI:IPI00056349.1	Gene_Symbol=FBXW7 Isoform 1 of F-box/WD repeat-containing protein 7	9606	1.14532542228699			1.11268270015717			1.20200634002686
318	1.3	1.3	15.3284668922424	IPI:IPI00793994.1	Gene_Symbol=IGF1 insulin-like growth factor 1 isoform 2 preproprotein	9606	1.44682002067566			1.34236121177673			1.74283850193024
318	0	1.3	13.7254908680916	IPI:IPI00001610.1	Gene_Symbol=IGF1 Insulin-like growth factor IA precursor	9606
319	1.3	1.3	20.833332836628	IPI:IPI00749331.1	Gene_Symbol=FLJ34077 Conserved hypothetical protein	9606	1.40590810775757			0.965938806533813			0.970757186412811
320	1.29	1.35	6.60569071769714	IPI:IPI00787331.1	Gene_Symbol=PDZRN3 similar to PDZ domain containing RING finger 3	9606	0.734122514724731			0.772941529750824			0.798976421356201
320	0	1.35	6.09756112098694	IPI:IPI00010322.5	Gene_Symbol=PDZRN3 Isoform 1 of PDZ domain-containing RING finger protein 3	9606
321	1.28	1.33	7.47392848134041	IPI:IPI00784161.1	Gene_Symbol=SUPT6H Isoform 1 of Transcription elongation factor SPT6	9606	0.789870738983154	0.751271605491638	1446.46691894531	0.859205484390259	0.778939783573151	205.952560424805	1.13934481143951	0.89368337392807	18635.857421875
322	1.27	1.27	9.60893854498863	IPI:IPI00028911.1	Gene_Symbol=DAG1 Dystroglycan precursor	9606	1.09987103939056			0.998339951038361			1.00987780094147
323	1.25	1.46	3.07534597814083	IPI:IPI00735349.1	Gene_Symbol=LOC121006 similar to CG32133-PA	9606
324	1.24	1.33	8.11216086149216	IPI:IPI00873123.1	Gene_Symbol=NEB nebulin	9606	0.760151565074921	0.0281626898795366	1.16677749156952	0.776378691196442	0.359692245721817	7.68141746520996	0.94473397731781	0.721479177474976	4.68514633178711
325	1.22	3.23	16.593886911869	IPI:IPI00879658.1	Gene_Symbol=- 24 kDa protein	9606	0.318893313407898			0.318995177745819			0.322479605674744
325	0	3.23	18.0094793438911	IPI:IPI00789893.1	Gene_Symbol=- Pseudogene candidate	9606
326	1.22	1.22	3.26576568186283	IPI:IPI00878576.1	Gene_Symbol=- Autotaxin isoform gamma	9606	1.44400072097778			2.00105237960815			1.93121898174286
326	0	1.22	3.16939875483513	IPI:IPI00303210.3	Gene_Symbol=ENPP2 Isoform 2 of Ectonucleotide pyrophosphatase/phosphodiesterase family member 2 precursor	9606
326	0	1.22	3.36037091910839	IPI:IPI00156171.2	Gene_Symbol=ENPP2 Isoform 1 of Ectonucleotide pyrophosphatase/phosphodiesterase family member 2 precursor	9606
327	1.21	1.85	10.8527131378651	IPI:IPI00004798.4	Gene_Symbol=CRISP3 cDNA FLJ75207	9606	0.434217721223831	0.113816827535629	3.77008676528931	0.751012921333313	0.435813039541245	3.57857656478882	0.903325378894806	0.719071984291077	2.87729358673096
328	1.21	1.22	3.35999988019466	IPI:IPI00552928.1	Gene_Symbol=REV1 Isoform 2 of DNA repair protein REV1	9606	0.695765793323517	0.563448667526245	9.72412300109863	0.804924309253693	0.76585853099823	15.5122413635254	0.611969590187073	0.341191649436951	5.50821733474731
328	0	1.22	3.3573143184185	IPI:IPI00008816.1	Gene_Symbol=REV1 Isoform 1 of DNA repair protein REV1	9606
329	1.19	1.22	2.59157735854387	IPI:IPI00747193.1	Gene_Symbol=FRAS1 444 kDa protein	9606	1.78147888183594	0.412664920091629	259.032501220703	1.87546503543854	0.310871690511703	69.7305603027344	2.15685701370239	0.256959646940231	64.785041809082
329	0	1.22	2.59545799344778	IPI:IPI00455316.1	Gene_Symbol=FRAS1 Isoform 1 of Extracellular matrix protein FRAS1 precursor	9606
329	0	1.22	2.59222332388163	IPI:IPI00329327.3	Gene_Symbol=FRAS1 Isoform 2 of Extracellular matrix protein FRAS1 precursor	9606
330	1.18	1.18	3.50421816110611	IPI:IPI00719178.1	Gene_Symbol=ABCC1 Isoform 9 of Multidrug resistance-associated protein 1	9606	0.859458386898041	0.643805742263794	21.6013107299805	0.874229729175568	0.502355217933655	5.58745050430298	0.859609484672546	0.300120741128922	2.66400814056396
330	0	1.18	3.52710634469986	IPI:IPI00014985.1	Gene_Symbol=ABCC1 Isoform 1 of Multidrug resistance-associated protein 1	9606
330	0	1.18	3.64372469484806	IPI:IPI00008465.3	Gene_Symbol=ABCC1 166 kDa protein	9606
330	0	1.18	3.62659506499767	IPI:IPI00008463.3	Gene_Symbol=ABCC1 167 kDa protein	9606
330	0	1.18	3.66847813129425	IPI:IPI00008338.1	Gene_Symbol=ABCC1 Isoform 2 of Multidrug resistance-associated protein 1	9606
331	1.17	1.17	26.2376248836517	IPI:IPI00000974.1	Gene_Symbol=SAMD10 Sterile alpha motif domain-containing protein 10	9606	0.781986832618713	0.648901700973511	160.651473999023	0.674729883670807	0.415475755929947	45.6541557312012	1.1470730304718	0.222819626331329	1.88968765735626
332	1.16	1.21	23.1292515993118	IPI:IPI00385557.1	Gene_Symbol=- Ig heavy chain V-II region SESS precursor	9606	1.06769323348999			1.22275793552399			1.29292142391205
333	1.15	8.1	50.943398475647	IPI:IPI00642632.1	Gene_Symbol=- C7 protein	9606
334	1.15	1.2	5.19004426896572	IPI:IPI00411656.4	Gene_Symbol=PCLO Isoform 1 of Protein piccolo	9606	1.15872931480408	0.623967051506042	3.01797294616699	1.13240814208984	0.612990856170654	2.46314001083374	1.05693304538727	0.913292586803436	6.92918300628662
335	1.15	1.15	3.47826071083546	IPI:IPI00177820.3	Gene_Symbol=SLC14A2 Urea transporter, kidney	9606	1.02391958236694	0.930088698863983	15.2405681610107	1.26425647735596	0.539561569690704	29.2163391113281	1.37035310268402	0.597876369953156	237.825805664063
336	1.15	1.15	4.43622916936874	IPI:IPI00003166.5	Gene_Symbol=PLA2G4C Cytosolic phospholipase A2 gamma precursor	9606
337	1.14	1.14	4.2596347630024	IPI:IPI00006173.3	Gene_Symbol=CETP Isoform 1 of Cholesteryl ester transfer protein precursor	9606	0.634620428085327	0.495958775281906	300.331329345703	0.673328638076782	0.547305166721344	341.694122314453	0.612099647521973	0.411626368761063	110.801193237305
338	1.12	1.21	10.5633802711964	IPI:IPI00329576.2	Gene_Symbol=HFE2 Isoform a of Hemojuvelin precursor	9606	1.01589381694794			0.926153898239136			1.08440327644348
339	1.12	1.16	10.8655616641045	IPI:IPI00218353.3	Gene_Symbol=ATP13A1 Isoform B of Probable cation-transporting ATPase 13A1	9606	0.777963042259216			0.730919003486633			0.867427527904511
339	0	1.16	9.80066433548927	IPI:IPI00034277.1	Gene_Symbol=ATP13A1 Isoform A of Probable cation-transporting ATPase 13A1	9606
340	1.12	1.12	8.75063240528107	IPI:IPI00742743.1	Gene_Symbol=TP53BP1 Isoform 2 of Tumor suppressor p53-binding protein 1	9606
340	0	1.12	8.77281948924065	IPI:IPI00029778.3	Gene_Symbol=TP53BP1 Isoform 1 of Tumor suppressor p53-binding protein 1	9606
341	1.11	2.51	8.20105820894241	IPI:IPI00607829.1	Gene_Symbol=RFPL2 Isoform 1 of Ret finger protein-like 2	9606
342	1.1	2	5.22388070821762	IPI:IPI00382721.1	Gene_Symbol=MED22 Surf5c (Fragment)	9606
343	1.1	1.38	3.04404143244028	IPI:IPI00853158.2	Gene_Symbol=PRUNE2 prune homolog 2 isoform 1	9606	0.955140709877014	0.883391618728638	2.4980092048645	1.00060927867889	0.998355150222778	2.36511516571045	1.10374736785889	0.684829831123352	2.01746368408203
344	1.1	1.1	35.5769217014313	IPI:IPI00743560.1	Gene_Symbol=FCRLB FCRLB protein	9606
345	1.1	1.1	4.53020147979259	IPI:IPI00028050.2	Gene_Symbol=EEFSEC Selenocysteine-specific elongation factor	9606	0.89535254240036			0.755850434303284			1.33270406723022
346	1.1	1.1	4.85175214707851	IPI:IPI00738944.3	Gene_Symbol=- Glycosyltransferase 54 domain-containing protein precursor	9606
347	1.1	1.1	4.66101691126823	IPI:IPI00639824.1	Gene_Symbol=RIT1 Ras-like without CAAX 1	9606	0.801636457443237			0.730157494544983			1.04315733909607
347	0	1.1	5.02283088862896	IPI:IPI00144289.3	Gene_Symbol=RIT1 GTP-binding protein Rit1	9606
348	1.08	1.14	3.38397808372974	IPI:IPI00444646.4	Gene_Symbol=AP1GBP1 Uncharacterized protein AP1GBP1	9606
348	0	1.14	3.72907146811485	IPI:IPI00297931.4	Gene_Symbol=AP1GBP1 Isoform 1 of AP1 subunit gamma-binding protein 1	9606
349	1.07	1.07	9.45945978164673	IPI:IPI00397600.4	Gene_Symbol=LOC727910 hypothetical protein	9606	1.1151647567749	0.467752814292908	1.69474852085114	1.11577486991882	0.344568401575089	1.46827518939972	1.14652407169342	0.603363275527954	2.61923766136169
350	1.07	1.07	13.5294124484062	IPI:IPI00788274.1	Gene_Symbol=LOC732440 similar to double homeobox, 4	9606	1.4581515789032	0.0373964905738831	1.32556104660034	1.34833097457886	0.561588406562805	100.853317260742	1.40041363239288
351	1.06	1.68	12.6545876264572	IPI:IPI00743813.2	Gene_Symbol=ASPM Isoform 1 of Abnormal spindle-like microcephaly-associated protein	9606	1.00519025325775	0.984376907348633	1.90921950340271	1.14600574970245	0.714715719223022	2.47317361831665	0.851950824260712	0.641731858253479	2.29926228523254
352	1.05	3.05	5.60439564287663	IPI:IPI00335946.3	Gene_Symbol=FAM120B Family with sequence similarity 120B	9606	1.67693507671356			0.633126735687256			0.994818866252899
353	1.05	1.17	9.12882313132286	IPI:IPI00336047.5	Gene_Symbol=MYO9B Isoform Long of Myosin-IXb	9606	0.93405294418335	0.673436284065247	1.5177618265152	1.03570103645325	0.826635718345642	1.51670944690704	0.859743237495422	0.639060378074646	2.28881573677063
354	1.05	1.07	13.1810188293457	IPI:IPI00873348.1	Gene_Symbol=A1CF 63 kDa protein	9606	0.890820741653442	0.468020230531693	3.77473449707031	0.774327635765076	0.56566596031189	54.6069946289063	0.711164891719818	0.62951385974884	722.078125
354	0	1.07	13.1810188293457	IPI:IPI00657992.1	Gene_Symbol=A1CF Isoform 3 of APOBEC1 complementation factor	9606
355	1.05	1.07	34.0909093618393	IPI:IPI00795471.1	Gene_Symbol=BAZ2A 5 kDa protein	9606
356	1.05	1.06	2.77544148266315	IPI:IPI00646054.1	Gene_Symbol=PUM1 Pumilio homolog 1	9606	0.89899355173111			0.747597396373749			1.15212297439575
356	0	1.06	2.78246197849512	IPI:IPI00551014.1	Gene_Symbol=PUM1 Isoform 1 of Pumilio homolog 1	9606
356	0	1.06	3.56371477246284	IPI:IPI00480122.4	Gene_Symbol=PUM1 Uncharacterized protein PUM1	9606
356	0	1.06	2.69607845693827	IPI:IPI00032355.3	Gene_Symbol=PUM1 Pumilio homolog 1	9606
357	1.04	1.46	7.85891115665436	IPI:IPI00015180.1	Gene_Symbol=SHROOM2 Protein Shroom2	9606
358	1.02	1.06	6.04651160538197	IPI:IPI00028416.1	Gene_Symbol=PBX2 Pre-B-cell leukemia transcription factor 2	9606
359	1.01	5.72	54.8387110233307	IPI:IPI00884080.1	Gene_Symbol=- Similar to Immunglobulin heavy chain variable region	9606
360	1.01	1.02	3.88446226716042	IPI:IPI00845351.1	Gene_Symbol=KIAA1324 Isoform 4 of Protein KIAA1324 precursor	9606	0.702413380146027			0.687199294567108			0.590960919857025
360	0	1.02	3.91959808766842	IPI:IPI00643029.2	Gene_Symbol=KIAA1324 Isoform 2 of Protein KIAA1324 precursor	9606
360	0	1.02	3.84995080530643	IPI:IPI00295813.3	Gene_Symbol=KIAA1324 Isoform 1 of Protein KIAA1324 precursor	9606
361	1	2.65	5.76407499611378	IPI:IPI00025094.3	Gene_Symbol=MYH16 CDNA: FLJ22037 fis, clone HEP08868 (Fragment)	9606
362	1	1	11.9999997317791	IPI:IPI00443684.1	Gene_Symbol=- CDNA FLJ46545 fis, clone THYMU3038167	9606	1.4249302148819			1.27024352550507			1.17628991603851
363	0.99	1	18.6317324638367	IPI:IPI00827674.1	Gene_Symbol=NCL Isoform 2 of Nucleolin	9606	1.23107826709747	0.671743869781494	6.17313528060913	1.54011189937592	0.343099474906921	4.51849555969238	1.38189935684204	0.0819140374660492	1.70191788673401
363	0	1	18.0281683802605	IPI:IPI00604620.3	Gene_Symbol=NCL Isoform 1 of Nucleolin	9606
364	0.98	1.11	3.9197813719511	IPI:IPI00784473.1	Gene_Symbol=VPS13D vacuolar protein sorting 13D isoform 1	9606
364	0	1.11	3.94224151968956	IPI:IPI00783859.2	Gene_Symbol=VPS13D Isoform 2 of Vacuolar protein sorting-associated protein 13D	9606
365	0.98	0.98	5.96026480197906	IPI:IPI00009879.2	Gene_Symbol=GCNT4 Beta-1,3-galactosyl-O-glycosyl-glycoprotein beta-1,6-N- acetylglucosaminyltransferase 4	9606
366	0.96	1.33	3.75234521925449	IPI:IPI00868715.1	Gene_Symbol=CENPE Isoform 2 of Centromeric protein E	9606
366	0	1.33	3.87596897780895	IPI:IPI00619925.2	Gene_Symbol=CENPE Isoform 3 of Centromeric protein E	9606
366	0	1.33	3.70233245193958	IPI:IPI00296365.4	Gene_Symbol=CENPE Isoform 1 of Centromeric protein E	9606
367	0.95	2.42	9.24386009573936	IPI:IPI00293251.5	Gene_Symbol=DST Isoform 6 of Bullous pemphigoid antigen 1, isoforms 6/9/10	9606	1.02715063095093	0.917486608028412	2.67636179924011	0.741583228111267	0.233959302306175	2.14536023139954	0.883542239665985	0.726473689079285	3.76141428947449
368	0.95	1.84	6.57304152846336	IPI:IPI00239406.2	Gene_Symbol=SYNE2 Isoform 2 of Nesprin-2	9606	1.27050232887268	0.519692420959473	25.4378395080566	1.75582015514374	0.271299034357071	25.716667175293	1.5075763463974	0.765570759773254	742787.1875
368	0.02	1.84	6.59404471516609	IPI:IPI00239405.4	Gene_Symbol=SYNE2 Isoform 1 of Nesprin-2	9606
369	0.93	1.18	6.1872910708189	IPI:IPI00845271.1	Gene_Symbol=EHBP1 Isoform 2 of EH domain-binding protein 1	9606	0.677211880683899			1.66227531433105			2.68001484870911
369	0	1.18	6.37931004166603	IPI:IPI00433194.2	Gene_Symbol=EHBP1 Isoform 3 of EH domain-binding protein 1	9606
369	0	1.18	6.01137280464172	IPI:IPI00178187.3	Gene_Symbol=EHBP1 Isoform 1 of EH domain-binding protein 1	9606
370	0.93	0.93	8.3413228392601	IPI:IPI00297677.4	Gene_Symbol=GRIN3B Glutamate [NMDA] receptor subunit 3B precursor	9606
371	0.92	1	7.29166641831398	IPI:IPI00003176.1	Gene_Symbol=HTRA1 Serine protease HTRA1 precursor	9606
372	0.92	0.92	4.59652692079544	IPI:IPI00305337.1	Gene_Symbol=RFX1 MHC class II regulatory factor RFX1	9606	1.3885303735733	0.147421181201935	1.84447431564331	1.18219399452209	0.650857150554657	3.92281532287598	1.95920240879059	0.209195896983147	4.87351274490356
373	0.91	0.92	6.29370659589767	IPI:IPI00479446.1	Gene_Symbol=ADAM18 Isoform 2 of ADAM 18 precursor	9606	1.17488861083984	0.572402060031891	2.819993019104	1.47577857971191	0.396436363458633	4.77932786941528	1.60142540931702	0.316036224365234	4.60989046096802
373	0	0.92	6.08930997550488	IPI:IPI00003365.1	Gene_Symbol=ADAM18 Isoform 1 of ADAM 18 precursor	9606
374	0.9	0.93	5.11669665575027	IPI:IPI00220339.3	Gene_Symbol=NOS2A Isoform 2 of Nitric oxide synthase, inducible	9606	1.44478070735931	0.325384527444839	13.7630548477173	1.3346118927002	0.194598272442818	3.18140292167664	1.33254027366638	0.27049446105957	5.20919370651245
374	0	0.93	4.94362525641918	IPI:IPI00017304.1	Gene_Symbol=NOS2A Isoform 1 of Nitric oxide synthase, inducible	9606
375	0.89	2.11	7.56302550435066	IPI:IPI00829841.1	Gene_Symbol=- 13 kDa protein	9606	0.528595626354218			0.75103759765625			0.598774254322052
376	0.89	1.18	11.0526323318481	IPI:IPI00550987.1	Gene_Symbol=CEP135 Isoform 1 of Centrosomal protein of 135 kDa	9606	0.88073718547821			0.813561022281647			1.09724247455597
377	0.89	0.99	2.89308167994022	IPI:IPI00873479.1	Gene_Symbol=PCDHA4 86 kDa protein	9606	0.988042652606964			1.0313857793808			1.26496946811676
377	0.01	0.99	2.88220550864935	IPI:IPI00219141.1	Gene_Symbol=PCDHA4 Isoform 2 of Protocadherin alpha 4 precursor	9606
377	0.01	0.99	2.42872219532728	IPI:IPI00009044.1	Gene_Symbol=PCDHA4 Isoform 1 of Protocadherin alpha 4 precursor	9606
378	0.89	0.89	6.71641826629639	IPI:IPI00884432.1	Gene_Symbol=- Similar to Olfactory receptor Olfr164	9606	1.76138019561768			2.15725183486938			1.00206398963928
379	0.89	0.89	1.25448033213615	IPI:IPI00604773.1	Gene_Symbol=PODXL podocalyxin-like isoform 1 precursor	9606	1.65764307975769			1.39251911640167			1.49695634841919
379	0	0.89	1.32575761526823	IPI:IPI00299116.1	Gene_Symbol=PODXL Podocalyxin-like protein 1 precursor	9606
380	0.88	1.63	5.18124513328075	IPI:IPI00642126.3	Gene_Symbol=KIAA1618 Isoform 1 of Protein ALO17	9606	0.486909061670303			0.633711814880371			0.459232866764069
381	0.88	0.98	13.2858842611313	IPI:IPI00004273.6	Gene_Symbol=RBM25 RNA binding motif protein 25	9606	0.947417795658112	0.56076318025589	2.29708647727966	1.0493711233139	0.684817492961884	3.10819220542908	2.41351199150085	0.0268270373344421	1.6032555103302
382	0.88	0.9	17.5572514533997	IPI:IPI00024007.3	Gene_Symbol=SMTN Isoform B of Smoothelin	9606
383	0.86	2.04	20.1612904667854	IPI:IPI00382471.1	Gene_Symbol=- Ig heavy chain V-I region WOL	9606
384	0.86	0.92	3.5385362803936	IPI:IPI00641437.1	Gene_Symbol=HEATR1 HEAT repeat containing 1	9606	0.966056823730469	0.889996290206909	2.07639360427856	1.10348606109619	0.677584528923035	1.97978115081787	0.919205605983734	0.360677421092987	1.28285491466522
384	0	0.92	3.40485088527203	IPI:IPI00024279.4	Gene_Symbol=HEATR1 HEAT repeat-containing protein 1	9606
385	0.86	0.87	5.30973449349403	IPI:IPI00179778.1	Gene_Symbol=ROBO4 85 kDa protein	9606
386	0.86	0.86	8.02631601691246	IPI:IPI00220510.1	Gene_Symbol=MARK3 Isoform 7 of MAP/microtubule affinity-regulating kinase 3	9606	1.17580795288086	0.838655114173889	2821.18920898438	0.942938566207886	0.906255185604095	153.389266967773	0.899028360843658	0.53147941827774	4.45159864425659
386	0	0.86	8.55539962649345	IPI:IPI00220509.1	Gene_Symbol=MARK3 Isoform 6 of MAP/microtubule affinity-regulating kinase 3	9606
386	0	0.86	8.10092985630035	IPI:IPI00220508.1	Gene_Symbol=MARK3 Isoform 5 of MAP/microtubule affinity-regulating kinase 3	9606
386	0	0.86	8.19892436265945	IPI:IPI00220507.1	Gene_Symbol=MARK3 Isoform 4 of MAP/microtubule affinity-regulating kinase 3	9606
386	0	0.86	8.36762711405754	IPI:IPI00220506.1	Gene_Symbol=MARK3 Isoform 3 of MAP/microtubule affinity-regulating kinase 3	9606
386	0	0.86	8.11170190572739	IPI:IPI00220505.1	Gene_Symbol=MARK3 Isoform 2 of MAP/microtubule affinity-regulating kinase 3	9606
386	0	0.86	7.86082446575165	IPI:IPI00183118.4	Gene_Symbol=MARK3 Isoform 1 of MAP/microtubule affinity-regulating kinase 3	9606
387	0.85	1.26	10.3325419127941	IPI:IPI00101969.8	Gene_Symbol=ARHGAP23 similar to Rho GTPase activating protein 21 isoform 1	9606	2.0657787322998			2.15054607391357			2.22908449172974
388	0.85	0.88	4.18535135686398	IPI:IPI00872178.1	Gene_Symbol=TNN 148 kDa protein	9606	0.529023230075836	0.213746473193169	16.8305187225342	0.679218649864197	0.620010137557983	1383.27624511719	0.609496355056763	0.282174378633499	19.8185539245605
388	0	0.88	4.31100837886333	IPI:IPI00010814.4	Gene_Symbol=TNN Tenascin-N precursor	9606
389	0.85	0.86	6.69456049799919	IPI:IPI00877862.1	Gene_Symbol=- 27 kDa protein	9606	0.832477986812592			0.75361043214798			1.5827876329422
390	0.85	0.85	9.76138859987259	IPI:IPI00550766.1	Gene_Symbol=RRP1 RRP1-like protein	9606	2.19484186172485			2.40675830841064			1.76588141918182
391	0.84	1.33	9.22995805740356	IPI:IPI00792611.2	Gene_Symbol=KIAA0802 Isoform 1 of Uncharacterized protein KIAA0802	9606	1.07339787483215	0.8703493475914	5.19767904281616	0.908368289470673	0.805358827114105	4.36496591567993	1.1185382604599	0.802441000938416	5.42653226852417
392	0.84	1	5.12546710669994	IPI:IPI00789911.1	Gene_Symbol=LY75 Isoform 2 of Lymphocyte antigen 75 precursor	9606	0.0851061642169952			1.19470357894897			0.726339042186737
392	0	1	5.28343431651592	IPI:IPI00789398.1	Gene_Symbol=LY75 Isoform 3 of Lymphocyte antigen 75 precursor	9606
393	0.84	0.86	6.74763843417168	IPI:IPI00646732.2	Gene_Symbol=TMTC4 Isoform 1 of Transmembrane and TPR repeat-containing protein 4	9606	0.83936995267868	0.474371075630188	1.97980380058289	0.884830355644226	0.494821131229401	1.65265953540802	0.872023701667786	0.540353059768677	1.88224184513092
393	0	0.86	6.57894760370255	IPI:IPI00514153.3	Gene_Symbol=TMTC4 transmembrane and tetratricopeptide repeat containing 4 isoform 1	9606
394	0.84	0.84	24.3243247270584	IPI:IPI00004416.1	Gene_Symbol=CHMP2A Charged multivesicular body protein 2a	9606	1.0873247385025			1.10163879394531			0.829597949981689
395	0.83	1.05	5.45575506985188	IPI:IPI00029455.1	Gene_Symbol=ABCC6 Multidrug resistance-associated protein 6	9606	2.05289697647095	0.0464135557413101	1.94927942752838	0.966885685920715	0.914847850799561	24.042121887207	1.54188883304596	0.641852021217346	6157.68798828125
396	0.83	0.89	7.16666653752327	IPI:IPI00646376.2	Gene_Symbol=SNAP91 Isoform 3 of Clathrin coat assembly protein AP180	9606	0.886811435222626	0.919216930866241	156905.65625	1.19027256965637	0.754699945449829	234.309173583984	1.0452675819397	0.92280113697052	101.103706359863
396	0	0.89	5.26960790157318	IPI:IPI00470905.2	Gene_Symbol=SNAP91 Isoform 2 of Clathrin coat assembly protein AP180	9606
396	0	0.89	4.7409038990736	IPI:IPI00006612.2	Gene_Symbol=SNAP91 Isoform 1 of Clathrin coat assembly protein AP180	9606
397	0.82	25.79	46.2571978569031	IPI:IPI00472345.1	Gene_Symbol=IGHG3 IGHG3 protein	9606
398	0.82	24.36	31.4583331346512	IPI:IPI00785067.1	Gene_Symbol=IGH@ IGH@ protein	9606	2.60362219810486			2.87670731544495			2.31297492980957
399	0.82	3.36	27.5086492300034	IPI:IPI00376379.3	Gene_Symbol=KRT77 Keratin 77	9606	1.48289752006531			1.2841991186142			1.76890420913696
400	0.82	0.93	5.85412681102753	IPI:IPI00168084.2	Gene_Symbol=USP38 Ubiquitin carboxyl-terminal hydrolase 38	9606	1.32148575782776	0.017375361174345	1.2187751531601	1.35837471485138	0.0296200942248106	1.29275989532471	1.28471577167511	0.122762717306614	1.42819368839264
401	0.81	4.01	29.6296298503876	IPI:IPI00387113.1	Gene_Symbol=- Ig kappa chain V-III region B6	9606
402	0.81	1.29	9.56707671284676	IPI:IPI00171134.5	Gene_Symbol=CCDC88A Isoform 1 of Girdin	9606
403	0.81	0.88	3.96158471703529	IPI:IPI00816756.1	Gene_Symbol=KIFC3 Isoform 1 of Kinesin-like protein KIFC3	9606	0.970601201057434			1.11983859539032			1.17120003700256
403	0	0.88	5.18053360283375	IPI:IPI00641607.2	Gene_Symbol=KIFC3 Isoform 3 of Kinesin-like protein KIFC3	9606
403	0	0.88	3.96158471703529	IPI:IPI00151119.9	Gene_Symbol=KIFC3 kinesin family member C3	9606
404	0.81	0.86	4.61538471281528	IPI:IPI00871702.1	Gene_Symbol=DYSF Dysferlin	9606	1.14757895469666	0.625949084758759	13.8195972442627	1.06411838531494	0.75029456615448	6.74529695510864	1.13187074661255	0.67547219991684	16.6985778808594
404	0	0.86	4.61316667497158	IPI:IPI00020210.2	Gene_Symbol=DYSF Dysferlin_v1	9606
405	0.8	4.85	17.0040488243103	IPI:IPI00011694.1	Gene_Symbol=PRSS1 Trypsin-1 precursor	9606	1.27749621868134			0.466247200965881			1.50048851966858
406	0.8	0.8	18.6206892132759	IPI:IPI00394889.5	Gene_Symbol=MTX1 metaxin 1 isoform 2	9606
406	0	0.8	17.3819735646248	IPI:IPI00013678.2	Gene_Symbol=MTX1 metaxin 1 isoform 1	9606
407	0.8	0.8	15.8301159739494	IPI:IPI00167237.4	Gene_Symbol=TYW3 tRNA wybutosine-synthesizing protein 3 homolog	9606
408	0.8	0.8	12.5	IPI:IPI00549389.3	Gene_Symbol=C9orf32 Protein of unknown function DUF858, methyltransferase-like family protein	9606	1.54730665683746			1.32532572746277			1.35033416748047
408	0	0.8	19.3103447556496	IPI:IPI00515040.1	Gene_Symbol=C9orf32 Chromosome 9 open reading frame 32	9606
409	0.8	0.8	3.38078290224075	IPI:IPI00852995.1	Gene_Symbol=WDR76 WDR76 protein	9606	0.524030923843384			0.695850074291229			0.725037455558777
409	0	0.8	3.03514376282692	IPI:IPI00016542.5	Gene_Symbol=WDR76 WD repeat-containing protein 76	9606
410	0.78	1.19	4.96855340898037	IPI:IPI00514648.1	Gene_Symbol=SMARCA2 SWI/SNF-related matrix-associated actin-dependent regulator of chromatin a2 isoform a	9606	1.2094339132309			1.24248003959656			1.09855329990387
410	0	1.19	5.03826513886452	IPI:IPI00386718.3	Gene_Symbol=SMARCA2 Isoform Short of Probable global transcription activator SNF2L2	9606
411	0.78	0.91	3.45375165343285	IPI:IPI00783826.1	Gene_Symbol=RYR1 Isoform 1 of Ryanodine receptor 1	9606	0.91489714384079	0.957207798957825	128.78108215332	0.678441941738129	0.220845401287079	2.22733569145203	0.646616995334625	0.121778219938278	1.91190493106842
411	0	0.91	3.45718264579773	IPI:IPI00220558.3	Gene_Symbol=RYR1 Isoform 2 of Ryanodine receptor 1	9606
412	0.78	0.9	6.66666701436043	IPI:IPI00031789.1	Gene_Symbol=IL1RAP Isoform 1 of Interleukin-1 receptor accessory protein precursor	9606	0.774384617805481	0.442687183618546	15.0410356521606	1.05454778671265	0.621441245079041	2.7124490737915	0.934013187885284	0.849031448364258	36.1907272338867
413	0.78	0.78	12.4282993376255	IPI:IPI00844058.2	Gene_Symbol=COL9A2 49 kDa protein	9606	1.09594702720642	0.224410206079483	1.53455007076263	1.11260855197906	0.522972464561462	4.29469966888428	0.974608480930328	0.93246978521347	21.5238208770752
413	0	0.78	9.43396240472794	IPI:IPI00019088.1	Gene_Symbol=COL9A2 Collagen alpha-2(IX) chain precursor	9606
414	0.77	0.81	7.17703327536583	IPI:IPI00641366.4	Gene_Symbol=C1orf177 Isoform 1 of Uncharacterized protein C1orf177	9606	1.11436283588409	0.744677424430847	25.6509571075439	1.14894211292267	0.370848506689072	3.19689559936523	1.28782105445862	0.181732162833214	2.56830215454102
414	0	0.81	7.24637657403946	IPI:IPI00167399.5	Gene_Symbol=C1orf177 Isoform 2 of Uncharacterized protein C1orf177	9606
415	0.77	0.78	5.53784854710102	IPI:IPI00847250.1	Gene_Symbol=- 273 kDa protein	9606	1.23890388011932	0.00711653241887689	1.10901033878326	1.2368597984314	0.254285037517548	1.61760437488556	1.0498241186142	0.680623948574066	1.40599179267883
415	0	0.78	5.53564317524433	IPI:IPI00026781.2	Gene_Symbol=FASN Fatty acid synthase	9606
416	0.77	0.77	2.89473682641983	IPI:IPI00874162.1	Gene_Symbol=ERCC2 Excision repair cross-complementing rodent repair deficiency, complementation group 2	9606	1.04941534996033			1.35318887233734			1.37559354305267
416	0	0.77	3.22580635547638	IPI:IPI00745781.1	Gene_Symbol=ERCC2 ERCC2 protein	9606
417	0.76	0.76	4.36941422522068	IPI:IPI00479587.3	Gene_Symbol=WDR62 109 kDa protein	9606
418	0.75	0.75	6.11246936023235	IPI:IPI00449197.1	Gene_Symbol=GMPR2 GMPR2 protein	9606	0.908747971057892			0.659440457820892			0.882336258888245
419	0.74	1.37	13.7254908680916	IPI:IPI00289566.1	Gene_Symbol=RIT2 Isoform 2 of GTP-binding protein Rit2	9606
419	0	1.37	9.67741906642914	IPI:IPI00163763.3	Gene_Symbol=RIT2 Isoform 1 of GTP-binding protein Rit2	9606
420	0.74	0.83	4.58015277981758	IPI:IPI00743104.2	Gene_Symbol=ITGA1 Integrin alpha-1 precursor	9606	0.745195925235748			1.10138070583344			1.0327981710434
421	0.74	0.74	23.7837836146355	IPI:IPI00445591.1	Gene_Symbol=JARID1B CDNA FLJ43758 fis, clone TESTI2046347	9606
422	0.74	0.74	9.09090936183929	IPI:IPI00847793.1	Gene_Symbol=- Dermcidin isoform 2	9606	1.07539737224579			2.30802416801453			1.33065533638
422	0	0.74	10.0000001490116	IPI:IPI00027547.2	Gene_Symbol=DCD Dermcidin precursor	9606
423	0.73	1.68	5.96260726451874	IPI:IPI00003515.1	Gene_Symbol=TRIP11 Thyroid receptor-interacting protein 11	9606	1.19343948364258	0.465353816747665	2.34077334403992	1.00868892669678	0.924893915653229	1.41834878921509	1.17287528514862	0.555450022220612	2.65813207626343
424	0.73	0.83	7.86713287234306	IPI:IPI00328101.1	Gene_Symbol=MLPH Isoform 2 of Melanophilin	9606	2.59223580360413			3.22776556015015			2.61735057830811
424	0	0.83	7.50000029802322	IPI:IPI00012201.1	Gene_Symbol=MLPH Isoform 1 of Melanophilin	9606
425	0.73	0.73	29.6875	IPI:IPI00022445.1	Gene_Symbol=PPBP Platelet basic protein precursor	9606	1.43622004985809	0.466965556144714	63.1525230407715	1.26898312568665	0.675878167152405	226.38134765625	3.16406154632568	0.0624523982405663	4.22223567962646
426	0.72	1.12	2.66393441706896	IPI:IPI00012208.1	Gene_Symbol=ALG12 Dolichyl-P-Man:Man(7)GlcNAc(2)-PP-dolichyl-alpha-1,6- mannosyltransferase	9606	0.925234317779541			0.92626816034317			0.603225409984589
427	0.72	0.97	7.91139230132103	IPI:IPI00306305.8	Gene_Symbol=OBSL1 Obscurin-like 1 isoform A	9606	1.04961740970612			0.868961572647095			0.754482865333557
428	0.72	0.74	2.84789651632309	IPI:IPI00023868.1	Gene_Symbol=ABCC2 Canalicular multispecific organic anion transporter 1	9606	0.987944960594177			1.04955220222473			1.02813363075256
429	0.72	0.74	2.90827732533216	IPI:IPI00657969.1	Gene_Symbol=SEPHS2 CDNA FLJ34684 fis, clone LIVER2005527, highly similar to SELENIDE,WATER DIKINASE 2	9606	1.40502321720123			1.22068238258362			1.34027481079102
429	0	0.74	2.90178563445807	IPI:IPI00016906.1	Gene_Symbol=SEPHS2 Selenide, water dikinase 2	9606
430	0.72	0.72	13.7931033968925	IPI:IPI00742078.2	Gene_Symbol=LOC644246 LOC644246 protein (Fragment)	9606	1.22288882732391			0.891532599925995			1.85605239868164
431	0.71	0.94	6.10328651964664	IPI:IPI00414482.2	Gene_Symbol=GTF3C1 Isoform 1 of General transcription factor 3C polypeptide 1	9606	0.943845748901367	0.958785057067871	71.0177001953125	0.753579378128052	0.804561674594879	75.167106628418	0.717649400234222	0.601940870285034	10.2413749694824
432	0.71	0.73	6.35386109352112	IPI:IPI00006680.2	Gene_Symbol=FAM13A1 family with sequence similarity 13, member A1 isoform a	9606	1.2685079574585			1			1.39919567108154
433	0.71	0.71	11.9329392910004	IPI:IPI00747189.2	Gene_Symbol=LOC728317 similar to melanoma associated antigen (mutated) 1-like 1	9606	0.882117211818695	0.823693215847015	272.276397705078	0.670183181762695	0.272039413452148	10.1310234069824	0.759062051773071	0.200376942753792	3.12797045707703
434	0.7	1.05	6.93231448531151	IPI:IPI00045914.1	Gene_Symbol=SPEN Msx2-interacting protein	9606	0.593329131603241	0.297482877969742	28.4036197662354	0.559385716915131	0.301518082618713	43.9505310058594	0.624488055706024	0.442389756441116	146.483734130859
435	0.7	0.82	6.5323144197464	IPI:IPI00883910.1	Gene_Symbol=GAPVD1 Rab5-activating protein 6	9606	0.834019780158997	0.346525698900223	1.89588415622711	0.872885406017303	0.332115083932877	1.58559739589691	0.85818487405777	0.536570250988007	2.43458390235901
435	0	0.82	6.43835589289665	IPI:IPI00873087.1	Gene_Symbol=GAPVD1 GTPase activating protein and VPS9 domain-containing protein 1	9606
435	0	0.82	6.32145255804062	IPI:IPI00292753.7	Gene_Symbol=GAPVD1 GTPase activating protein and VPS9 domains 1	9606
436	0.7	0.77	3.52225415408611	IPI:IPI00873889.1	Gene_Symbol=LAMA2 Uncharacterized protein LAMA2	9606	0.962906181812286	0.932121455669403	88.884635925293	0.998645842075348	0.983349502086639	1.93121004104614	0.923286259174347	0.776089251041412	15.8552932739258
436	0	0.77	3.52338254451752	IPI:IPI00479834.3	Gene_Symbol=LAMA2 Uncharacterized protein LAMA2	9606
437	0.7	0.75	5.83985559642315	IPI:IPI00425405.1	Gene_Symbol=KIF21A Isoform 2 of Kinesin-like protein KIF21A	9606	0.692253649234772	0.0556874647736549	1.50657200813293	0.856876373291016	0.612386643886566	16.6907653808594	0.933026194572449	0.776360630989075	11.0599956512451
438	0.7	0.7	5.39845749735832	IPI:IPI00032087.4	Gene_Symbol=DIP2C Disco-interacting protein 2 homolog C	9606	1.51023578643799	0.478410422801971	133.551528930664	1.71854567527771	0.234350368380547	14.2052631378174	1.6460930109024	0.477166950702667	362.859954833984
