# Supplementary material for: PGCA: An algorithm to link protein groups created from MS/MS data
Source: PLoS One. 2017 May 31;12(5):e0177569. doi: 10.1371/journal.pone.0177569 (PMC5451011; doi:10.1371/journal.pone.0177569)
Supplement: S3 File — 65 iTRAQ experiments used to process samples from the BiT Heart Cohort. (ZIP) [file pone.0177569.s006.zip › S5DataBiT/BET4875_v339_ProteinSummary.txt]

N	Unused	Total	%Cov	Accession	Name	Species	115:114	PVal 115:114	EF 115:114	116:114	PVal 116:114	EF 116:114	117:114	PVal 117:114	EF 117:114	Biological Processes	Molecular Function	PANTHER ID
1	276.73	276.73	49.9013811349869	IPI:IPI00022229.1	Gene_Symbol=APOB Apolipoprotein B-100 precursor	9606	0.976390302181244	0.264199376106262	1.04275751113892	0.976934373378754	0.360602110624313	1.05122244358063	0.962992072105408	0.0995953902602196	1.04576694965363
2	194.48	194.48	62.6146793365479	IPI:IPI00418163.3	Gene_Symbol=C4B C4B1	9606	1.09739553928375	0.701747894287109	1.69107365608215	1.01044809818268	0.958174228668213	1.53822600841522	1.03432822227478	0.890073001384735	1.69963872432709
3	150.2	150.22	63.7042045593262	IPI:IPI00478003.1	Gene_Symbol=A2M Alpha-2-macroglobulin precursor	9606	0.577860593795776	0	1.05837368965149	0.574368834495544	0	1.05612850189209	0.556364178657532	0	1.05753183364868
4	142.46	142.46	55.7736694812775	IPI:IPI00021885.1	Gene_Symbol=FGA Isoform 1 of Fibrinogen alpha chain precursor	9606	1.6698215007782	0	1.04915547370911	1.62922990322113	0	1.041708111763	1.49653589725494	0	1.04687750339508
4	0	141.2	70.4968929290771	IPI:IPI00029717.1	Gene_Symbol=FGA Isoform 2 of Fibrinogen alpha chain precursor	9606
5	116.15	116.15	51.3304710388184	IPI:IPI00414283.5	Gene_Symbol=FN1 fibronectin 1 isoform 4 preproprotein	9606	1.07422924041748	0.065640039741993	1.07862091064453	1.22725582122803	6.6470176030009E-09	1.06744909286499	1.34617483615875	5.51745318676895E-15	1.06932759284973
5	0.01	114.15	53.1125843524933	IPI:IPI00855777.1	Gene_Symbol=FN1 Isoform 14 of Fibronectin precursor	9606
5	0.01	114.15	52.3954689502716	IPI:IPI00339228.1	Gene_Symbol=FN1 Isoform 8 of Fibronectin precursor	9606
5	0.01	114.15	51.0828018188477	IPI:IPI00339223.1	Gene_Symbol=FN1 Isoform 3 of Fibronectin precursor	9606
5	0.01	114.15	50.4191100597382	IPI:IPI00022418.1	Gene_Symbol=FN1 Isoform 1 of Fibronectin precursor	9606
5	0	114.15	49.3184626102448	IPI:IPI00845263.1	Gene_Symbol=FN1 fibronectin 1 isoform 2 preproprotein	9606
6	113.55	113.55	62.910795211792	IPI:IPI00017601.1	Gene_Symbol=CP Ceruloplasmin precursor	9606	0.949648082256317	0.0988584533333778	1.06304466724396	0.956584513187408	0.12754499912262	1.05855965614319	1.01976847648621	0.500538468360901	1.05852591991425
7	109.3	109.3	47.3150372505188	IPI:IPI00032291.2	Gene_Symbol=C5 Complement C5 precursor	9606	1.13536262512207	0.000617373967543244	1.07333302497864	1.11145853996277	0.00230662152171135	1.06878137588501	1.12114059925079	0.000560015148948878	1.06527161598206
8	101.15	101.15	79.8370659351349	IPI:IPI00298497.3	Gene_Symbol=FGB Fibrinogen beta chain precursor	9606	1.58872532844543	0	1.05099427700043	1.54335916042328	9.80908925027372E-45	1.05247211456299	1.42908406257629	4.1257421379292E-32	1.05410850048065
9	99.59	99.6	57.7579200267792	IPI:IPI00029739.5	Gene_Symbol=CFH Isoform 1 of Complement factor H precursor	9606	1.41230201721191	5.29137541074864E-12	1.09445786476135	1.31103253364563	1.12070184243862E-08	1.09170234203339	1.29772448539734	1.08738856852142E-06	1.10566556453705
10	78.18	78.33	76.793247461319	IPI:IPI00742696.2	Gene_Symbol=GC vitamin D-binding protein precursor	9606	1.41732335090637	0.177251994609833	1.88099598884583	1.51901280879974	0.0989535674452782	1.75503587722778	1.39175820350647	0.16383108496666	1.77390873432159
11	69	69.18	71.5835154056549	IPI:IPI00877703.1	Gene_Symbol=FGG 52 kDa protein	9606	1.52957761287689	2.7335834962266E-27	1.06495320796967	1.46084952354431	1.34421014725447E-23	1.06451106071472	1.39334106445313	3.79106428669128E-18	1.0681049823761
11	0	69.17	71.0112333297729	IPI:IPI00877792.1	Gene_Symbol=FGG 50 kDa protein	9606
11	0	69.16	72.8476822376251	IPI:IPI00021891.5	Gene_Symbol=FGG Isoform Gamma-B of Fibrinogen gamma chain precursor	9606
11	0	69.14	72.3112106323242	IPI:IPI00219713.1	Gene_Symbol=FGG Isoform Gamma-A of Fibrinogen gamma chain precursor	9606
12	67.15	67.17	52.0430088043213	IPI:IPI00294193.4	Gene_Symbol=ITIH4 Isoform 1 of Inter-alpha-trypsin inhibitor heavy chain H4 precursor	9606	1.12320244312286	0.0454053692519665	1.12041306495667	1.09213674068451	0.179183825850487	1.1389251947403	1.12127757072449	0.0529195480048656	1.12295961380005
13	63.29	63.29	56.6666662693024	IPI:IPI00019580.1	Gene_Symbol=PLG Plasminogen precursor	9606	1.00019156932831	0.995485901832581	1.06715297698975	1.03197407722473	0.408272504806519	1.07817852497101	0.962509572505951	0.235861524939537	1.06569123268127
14	61.67	61.67	54.712039232254	IPI:IPI00639937.1	Gene_Symbol=CFB B-factor, properdin	9606	1.06251657009125	0.0909580439329147	1.07221913337708	1.01148808002472	0.733245611190796	1.06772887706757	0.993467688560486	0.866150617599487	1.07900357246399
14	0	61.67	54.712039232254	IPI:IPI00019591.1	Gene_Symbol=CFB Isoform 1 of Complement factor B precursor (Fragment)	9606
15	59.11	59.34	37.3421519994736	IPI:IPI00783987.2	Gene_Symbol=C3 Complement C3 precursor (Fragment)	9606	1.2609498500824	1.19989772429108E-06	1.08688294887543	1.18053996562958	0.00439440878108144	1.11788392066956	1.10994946956635	0.0219303499907255	1.09253489971161
16	56.9	56.99	71.8969583511353	IPI:IPI00797833.3	Gene_Symbol=KNG1 Kininogen 1	9606	1.39979684352875	0.0630392804741859	1.46469628810883	0.98757928609848	0.866381227970123	1.32585191726685	1.17891216278076	0.518134117126465	2.48600697517395
16	0	56.99	70.4918026924133	IPI:IPI00215894.1	Gene_Symbol=KNG1 Isoform LMW of Kininogen-1 precursor	9606
17	56.74	56.74	63.2034659385681	IPI:IPI00022488.1	Gene_Symbol=HPX Hemopexin precursor	9606	0.999808609485626	0.994564950466156	1.06166708469391	1.01061570644379	0.707220733165741	1.05658841133118	0.975287973880768	0.490181714296341	1.07355463504791
18	56	56.08	57.2104036808014	IPI:IPI00847635.1	Gene_Symbol=SERPINA3 Isoform 1 of Alpha-1-antichymotrypsin precursor	9606	1.56404268741608	2.90363688412162E-17	1.09496414661407	1.54082643985748	9.43238314128733E-16	1.09796273708344	1.34947443008423	2.01966692259248E-08	1.10362565517426
18	0	56.08	54.0178596973419	IPI:IPI00550991.3	Gene_Symbol=SERPINA3 Alpha-1-antichymotrypsin precursor	9606
19	54.37	54.37	43.3403819799423	IPI:IPI00305461.2	Gene_Symbol=ITIH2 Inter-alpha-trypsin inhibitor heavy chain H2 precursor	9606	1.04325687885284	0.264375299215317	1.07688724994659	1.07625007629395	0.0360220521688461	1.07041323184967	1.13320577144623	0.00147821777500212	1.07853853702545
19	0	54.26	43.2085573673248	IPI:IPI00645038.1	Gene_Symbol=ITIH2 Inter-alpha (Globulin) inhibitor H2	9606
20	53.31	55.07	56.7524135112762	IPI:IPI00019568.1	Gene_Symbol=F2 Prothrombin precursor (Fragment)	9606	1.16556632518768	0.000172802552697249	1.08094215393066	1.16744256019592	2.05259857466444E-05	1.07128000259399	1.15311336517334	2.1156720322324E-05	1.06552648544312
21	50.65	50.65	63.404256105423	IPI:IPI00296165.5	Gene_Symbol=C1R;C17orf13;ACYP1 Complement C1r subcomponent precursor	9606	1.14201402664185	0.0347936935722828	1.130784034729	1.06800174713135	0.32436802983284	1.14214098453522	1.08161509037018	0.126871332526207	1.10690951347351
22	49.93	50.02	45.2250272035599	IPI:IPI00292530.1	Gene_Symbol=ITIH1 Inter-alpha-trypsin inhibitor heavy chain H1 precursor	9606	1.06094098091125	0.185004532337189	1.09193706512451	1.05179131031036	0.280460059642792	1.09673750400543	1.13730537891388	0.00744541827589273	1.09790587425232
23	48.92	48.92	71.4646458625793	IPI:IPI00847179.1	Gene_Symbol=APOA4 apolipoprotein A-IV precursor	9606	1.90436899662018	0.0718334466218948	2.08609580993652	2.33048605918884	0.0265213530510664	1.98305308818817	2.43143320083618	0.0639295354485512	2.63990664482117
24	47.56	47.87	52.2537589073181	IPI:IPI00019943.1	Gene_Symbol=AFM Afamin precursor	9606	1.13383102416992	0.00596196437254548	1.09200870990753	1.08102321624756	0.093622975051403	1.09578883647919	1.04406321048737	0.296155631542206	1.08531832695007
25	42.29	42.29	49.0787267684937	IPI:IPI00828205.1	Gene_Symbol=IGHM IGHM protein	9606	0.332801967859268	1.58308114350802E-06	1.34810161590576	0.330632537603378	0.0010151588357985	1.77612006664276	0.31416928768158	4.00476119466475E-06	1.40626502037048
26	41.57	41.6	50.9523808956146	IPI:IPI00641737.1	Gene_Symbol=HP Haptoglobin precursor	9606	1.5056836605072	2.28715517636147E-08	1.13248002529144	1.5627521276474	5.55303650284777E-11	1.11452496051788	1.31341445446014	0.000192349369172007	1.14588749408722
26	0	39.6	55.331414937973	IPI:IPI00478493.3	Gene_Symbol=HP HP protein	9606
27	41.49	41.49	56.6945612430573	IPI:IPI00472610.2	Gene_Symbol=IGHM IGHM protein	9606	0.435146570205688	0.0726576074957848	3.35982060432434	0.436633557081223	0.115318119525909	6.87827491760254	0.387006103992462	0.0792498588562012	4.52377367019653
28	40.35	40.35	61.5053772926331	IPI:IPI00032179.2	Gene_Symbol=SERPINC1 Antithrombin III variant	9606	1.08567667007446	0.0702589079737663	1.0933358669281	1.10432863235474	0.108906403183937	1.12976968288422	1.16677224636078	0.0131860952824354	1.12825512886047
29	38.97	38.97	48.7544476985931	IPI:IPI00296608.6	Gene_Symbol=C7 Complement component C7 precursor	9606	1.31020128726959	3.51380577967575E-07	1.0955057144165	1.21639657020569	8.69243706347334E-07	1.07166910171509	1.30488955974579	8.3928159710922E-07	1.09840726852417
30	38.48	38.48	56.0000002384186	IPI:IPI00291866.5	Gene_Symbol=SERPING1 Plasma protease C1 inhibitor precursor	9606	1.23984086513519	3.87112959288061E-06	1.09054887294769	1.18646383285522	0.000224643037654459	1.09228885173798	1.21747386455536	4.50548577646259E-05	1.09533560276031
30	0.03	36.51	52.1178662776947	IPI:IPI00879931.1	Gene_Symbol=SERPING1 cDNA FLJ78023, highly similar to Homo sapiens serine (or cysteine) proteinase inhibitor, clade G (C1inhibitor), member 1, (angioedema, hereditary) (SERPING1), mRNA	9606
31	38.3	38.3	47.5703328847885	IPI:IPI00026314.1	Gene_Symbol=GSN Isoform 1 of Gelsolin precursor	9606	0.869424402713776	0.00550212059170008	1.10166943073273	0.758489727973938	1.90971672964224E-06	1.10828649997711	0.910790205001831	0.0971270576119423	1.11746144294739
32	37.29	37.29	39.3425226211548	IPI:IPI00009920.2	Gene_Symbol=C6 Complement component 6 precursor	9606	1.07347548007965	0.413745105266571	1.18865835666656	1.03899502754211	0.628292918205261	1.17088973522186	0.997543454170227	0.975220084190369	1.17139542102814
33	35.75	35.84	54.3434321880341	IPI:IPI00022895.7	Gene_Symbol=A1BG Alpha-1B-glycoprotein precursor	9606	1.14120507240295	0.0195428524166346	1.11651957035065	1.13622891902924	0.0233208946883678	1.11609578132629	1.12719893455505	0.0317063480615616	1.1150975227356
33	0	35.78	54.3434321880341	IPI:IPI00745089.2	Gene_Symbol=A1BG alpha 1B-glycoprotein precursor	9606
34	35.52	35.58	39.5309895277023	IPI:IPI00021727.1	Gene_Symbol=C4BPA C4b-binding protein alpha chain precursor	9606	1.34903073310852	1.1108744502053E-06	1.11125004291534	1.36917018890381	1.72506304352282E-06	1.12007856369019	1.35459184646606	2.09138200091274E-08	1.09204530715942
35	35.31	37.06	45.9302335977554	IPI:IPI00017696.1	Gene_Symbol=C1S Complement C1s subcomponent precursor	9606	1.05129528045654	0.385595381259918	1.12243592739105	0.988782286643982	0.827680647373199	1.109978556633	1.01008367538452	0.856979966163635	1.1186192035675
36	35.2	35.2	54.7826111316681	IPI:IPI00298828.3	Gene_Symbol=APOH Beta-2-glycoprotein 1 precursor	9606	1.06872045993805	0.228273570537567	1.11514890193939	1.03789877891541	0.494249612092972	1.11390352249146	1.14683163166046	0.00160838931333274	1.08694458007813
37	33.14	33.14	41.3662225008011	IPI:IPI00292950.4	Gene_Symbol=SERPIND1 Serpin peptidase inhibitor, clade D (Heparin cofactor), member 1	9606	1.11266696453094	0.0277155730873346	1.09931802749634	1.13940095901489	0.00292337383143604	1.08791518211365	1.16520965099335	0.00177376915235072	1.09816539287567
37	0	33.14	42.0841693878174	IPI:IPI00879573.1	Gene_Symbol=SERPIND1 Heparin cofactor 2 precursor	9606
38	32.9	32.9	68.1388020515442	IPI:IPI00021842.1	Gene_Symbol=APOE Apolipoprotein E precursor	9606	1.08149015903473	0.0957742035388947	1.09725117683411	1.11453247070313	0.0469054542481899	1.11279380321503	1.29740726947784	2.82105702353874E-06	1.10141813755035
39	32.55	33	43.8871473073959	IPI:IPI00654888.4	Gene_Symbol=KLKB1 Plasma kallikrein precursor	9606	1.10277605056763	0.128911525011063	1.13693630695343	1.03018188476563	0.665823996067047	1.15045118331909	1.09786927700043	0.209079757332802	1.16088199615479
40	32.25	32.98	35.4401797056198	IPI:IPI00876950.1	Gene_Symbol=ITIH3 Isoform 2 of Inter-alpha-trypsin inhibitor heavy chain H3 precursor	9606	1.25258636474609	0.000420869735535234	1.12583768367767	1.17584717273712	0.00224657519720495	1.10559189319611	1.1452180147171	0.012508294545114	1.11053895950317
40	0	32.98	32.8089892864227	IPI:IPI00028413.8	Gene_Symbol=ITIH3 Isoform 1 of Inter-alpha-trypsin inhibitor heavy chain H3 precursor	9606
41	32	32	69.5652186870575	IPI:IPI00855916.1	Gene_Symbol=- Transthyretin	9606	1.63627254962921	7.52029194472925E-09	1.15210914611816	1.82862222194672	1.53672873037802E-11	1.14838898181915	2.08783912658691	3.01084434077212E-13	1.15931153297424
41	0	32	80.2721083164215	IPI:IPI00022432.1	Gene_Symbol=TTR Transthyretin precursor	9606
42	31.41	31.41	52.3404240608215	IPI:IPI00784985.1	Gene_Symbol=IGK@ IGK@ protein	9606	0.487916171550751	0.125731468200684	6.20013475418091	0.500420928001404	0.143855810165405	7.55532073974609	0.474270015954971	0.124546639621258	6.5427360534668
42	0.11	29.52	62.2881352901459	IPI:IPI00784865.1	Gene_Symbol=IGK@ IGK@ protein	9606
42	0	29.41	57.4468076229095	IPI:IPI00761125.2	Gene_Symbol=IGKC IGKC protein	9606
43	31.28	31.34	41.3379073143005	IPI:IPI00291867.3	Gene_Symbol=CFI Complement factor I precursor	9606	1.01114308834076	0.801253080368042	1.09293377399445	0.966128408908844	0.512299954891205	1.1116646528244	0.976118087768555	0.518906235694885	1.07836067676544
43	0	29.34	39.1080617904663	IPI:IPI00872555.2	Gene_Symbol=CFI cDNA FLJ76262, highly similar to Homo sapiens I factor (complement) (IF), mRNA	9606
44	30.74	31.8	46.1538463830948	IPI:IPI00386879.1	Gene_Symbol=IGHV3OR16-13;IGHA1 CDNA FLJ14473 fis, clone MAMMA1001080, highly similar to Homo sapiens SNC73 protein (SNC73) mRNA	9606	0.516189515590668	0.207287207245827	4.69866275787354	0.463024079799652	0.125930458307266	3.67702794075012	0.566448092460632	0.237352326512337	4.33492946624756
45	29.23	29.23	69.2883908748627	IPI:IPI00021841.1	Gene_Symbol=APOA1 Apolipoprotein A-I precursor	9606	0.760648667812347	9.49184538967529E-07	1.09993398189545	0.747844874858856	5.10475615556061E-07	1.10284531116486	0.603160798549652	1.97709492007203E-12	1.10666608810425
46	29.21	29.21	53.9509534835815	IPI:IPI00022431.1	Gene_Symbol=AHSG Alpha-2-HS-glycoprotein precursor	9606	0.648744583129883	1.77880621343718E-09	1.13058722019196	0.695049345493317	1.71065607901255E-07	1.13141870498657	0.649944484233856	4.26126384178716E-10	1.12334012985229
47	28.75	28.75	44.9790805578232	IPI:IPI00298971.1	Gene_Symbol=VTN Vitronectin precursor	9606	0.960739493370056	0.437693238258362	1.10742819309235	0.98862886428833	0.707773625850677	1.06226193904877	1.00245654582977	0.953218758106232	1.08635294437408
48	27.68	27.68	41.7165666818619	IPI:IPI00400826.1	Gene_Symbol=CLU clusterin isoform 1	9606	1.11335802078247	0.0648400336503983	1.12104630470276	1.07310354709625	0.109661497175694	1.09097290039063	1.08727693557739	0.0695864260196686	1.09489381313324
48	0	27.68	46.5478837490082	IPI:IPI00291262.3	Gene_Symbol=CLU Clusterin precursor	9606
48	0	27.68	45.3125	IPI:IPI00795633.1	Gene_Symbol=CLU CLU	9606
49	27.11	27.24	48.3005374670029	IPI:IPI00022395.1	Gene_Symbol=C9 Complement component C9 precursor	9606	1.29028570652008	1.96254241018323E-05	1.11094892024994	1.17499077320099	0.00920270662754774	1.12615406513214	1.24833393096924	9.93629364529625E-05	1.10827314853668
50	26.83	26.83	54.5454561710358	IPI:IPI00006114.4	Gene_Symbol=SERPINF1 Pigment epithelium-derived factor precursor	9606	1.08288514614105	0.099755123257637	1.10046744346619	1.04464745521545	0.333978623151779	1.09504103660583	1.1437463760376	0.0620733164250851	1.15205562114716
51	26.74	26.74	38.2892042398453	IPI:IPI00879231.1	Gene_Symbol=SERPINF2 Alpha-2-antiplasmin precursor	9606	1.05046820640564	0.424962788820267	1.13161516189575	1.04865515232086	0.374529898166656	1.11302375793457	1.01561331748962	0.792098701000214	1.12549531459808
51	0	26.74	37.9797965288162	IPI:IPI00029863.4	Gene_Symbol=SERPINF2 SERPINF2 protein	9606
52	26.12	27.57	26.3297885656357	IPI:IPI00303963.1	Gene_Symbol=C2 Complement C2 precursor (Fragment)	9606	1.08590531349182	0.129711270332336	1.11406266689301	1.05639350414276	0.28708890080452	1.10889518260956	1.04959309101105	0.350676834583282	1.10988187789917
53	25.49	25.5	25.0716328620911	IPI:IPI00798430.1	Gene_Symbol=TF Transferrin variant (Fragment)	9606	0.666748285293579	0.000741271418519318	1.23363292217255	0.807362198829651	0.000930760288611054	1.12042307853699	0.80734920501709	0.00286998064257205	1.13928520679474
53	0	25.5	25.0716328620911	IPI:IPI00022463.1	Gene_Symbol=TF Serotransferrin precursor	9606
54	25.31	25.32	20.1539531350136	IPI:IPI00027235.1	Gene_Symbol=ATRN Isoform 1 of Attractin precursor	9606	0.928913831710815	0.331114053726196	1.16735672950745	0.922930181026459	0.172190144658089	1.125608086586	0.93950092792511	0.199547424912453	1.10326361656189
54	0	25.32	21.2264150381088	IPI:IPI00162735.3	Gene_Symbol=ATRN Isoform 2 of Attractin precursor	9606
54	0	23.32	19.2619919776917	IPI:IPI00218460.6	Gene_Symbol=ATRN Isoform 3 of Attractin precursor	9606
55	25.06	25.06	43.8016533851624	IPI:IPI00020996.3	Gene_Symbol=IGFALS Insulin-like growth factor-binding protein complex acid labile chain precursor	9606	0.942128896713257	0.131617695093155	1.08196747303009	0.911324203014374	0.0455630831420422	1.0951554775238	0.930975437164307	0.143082246184349	1.10235273838043
56	24.09	24.09	42.8865969181061	IPI:IPI00032220.3	Gene_Symbol=AGT Angiotensinogen precursor	9606	0.69419938325882	2.98273533871907E-07	1.12957000732422	0.701620697975159	1.44289387549179E-07	1.12059390544891	0.683249235153198	8.74109900905751E-07	1.14323031902313
57	23.12	25.12	40.7228916883469	IPI:IPI00292946.1	Gene_Symbol=SERPINA7 Thyroxine-binding globulin precursor	9606	0.750016689300537	0.000736147339921445	1.1681843996048	0.73027765750885	2.5020297471201E-05	1.13631153106689	0.752699077129364	0.000933401985093951	1.17028248310089
58	23.09	23.09	37.2134029865265	IPI:IPI00645849.1	Gene_Symbol=ECM1 Extracellular matrix protein 1	9606	0.992647349834442	0.861985802650452	1.09135210514069	0.994176626205444	0.931563258171082	1.15037703514099	1.01899886131287	0.681063055992126	1.09870314598083
58	0	23.09	36.6666674613953	IPI:IPI00003351.2	Gene_Symbol=ECM1 Extracellular matrix protein 1 precursor	9606
59	22.71	22.71	80.402010679245	IPI:IPI00844536.2	Gene_Symbol=RBP4 Uncharacterized protein RBP4	9606	1.29124224185944	8.64353642100468E-05	1.12939560413361	1.38720655441284	3.81064779730877E-09	1.10033869743347	1.5681369304657	1.88146147966917E-11	1.11646819114685
59	0	22.71	77.3869335651398	IPI:IPI00480192.1	Gene_Symbol=RBP4 Retinol binding protein 4, plasma	9606
59	0	22.71	70.1492547988892	IPI:IPI00022420.3	Gene_Symbol=RBP4 Plasma retinol-binding protein precursor	9606
60	22.68	22.68	30.8333337306976	IPI:IPI00873445.1	Gene_Symbol=PROS1 80 kDa protein	9606	1.33973157405853	0.000132298431708477	1.14288294315338	1.33753907680511	0.000323192303767428	1.15466678142548	1.3750661611557	1.71362607943593E-05	1.13175618648529
60	0	22.68	26.0355025529861	IPI:IPI00294004.1	Gene_Symbol=PROS1 Vitamin K-dependent protein S precursor	9606
61	22.32	22.32	47.7272719144821	IPI:IPI00022426.1	Gene_Symbol=AMBP AMBP protein precursor	9606	1.03744351863861	0.585633993148804	1.14417195320129	1.01799523830414	0.737363874912262	1.11219608783722	1.07087790966034	0.239652499556541	1.12261641025543
62	22.21	22.21	37.714284658432	IPI:IPI00022371.1	Gene_Symbol=HRG Histidine-rich glycoprotein precursor	9606	0.64497447013855	1.7480299163708E-07	1.13931488990784	0.671394944190979	1.58529516625094E-07	1.12506937980652	0.608417451381683	4.68367877815012E-09	1.13005256652832
63	22.06	22.06	32.8767120838165	IPI:IPI00011252.1	Gene_Symbol=C8A Complement component C8 alpha chain precursor	9606	1.01865792274475	0.906768977642059	1.3831787109375	1.00873959064484	0.930235803127289	1.22721064090729	0.882992446422577	0.216381326317787	1.2251615524292
64	21.55	21.55	27.0238101482391	IPI:IPI00299503.2	Gene_Symbol=GPLD1 Isoform 1 of Phosphatidylinositol-glycan-specific phospholipase D precursor	9606	1.16945254802704	0.0865102559328079	1.19925558567047	1.23275899887085	0.054510734975338	1.23840951919556	1.29281437397003	0.0136128179728985	1.2170581817627
65	21.32	47.63	26.6531705856323	IPI:IPI00025426.2	Gene_Symbol=PZP Pregnancy zone protein precursor	9606	0.253229320049286	4.12681771422285E-07	1.46539580821991	0.259996354579926	4.42035816377029E-05	1.70843434333801	0.214838638901711	4.88766204398416E-07	1.54175674915314
66	20.84	20.84	44.255319237709	IPI:IPI00555945.1	Gene_Symbol=IGL@ IGL@ protein	9606	0.678418517112732	0.0325173512101173	1.38666093349457	0.647666156291962	0.0119145177304745	1.2865389585495	0.553029477596283	0.00342372735030949	1.248366355896
67	20.4	20.4	42.6008969545364	IPI:IPI00022391.1	Gene_Symbol=APCS Serum amyloid P-component precursor	9606	1.30219125747681	0.0010426880326122	1.16170108318329	1.34910690784454	0.000404421502025798	1.16818940639496	1.39412534236908	1.57148133439478E-05	1.14421200752258
68	20.24	20.24	18.9121931791306	IPI:IPI00023014.1	Gene_Symbol=VWF von Willebrand factor precursor	9606	1.39895701408386	2.3470734959119E-05	1.13489234447479	1.38027262687683	0.000298582162940875	1.1651417016983	1.45593321323395	4.82753639516886E-05	1.16240417957306
68	0	20.2	18.4987545013428	IPI:IPI00788786.1	Gene_Symbol=VWF 309 kDa protein	9606
69	19.57	19.92	40.6504064798355	IPI:IPI00019581.1	Gene_Symbol=F12 Coagulation factor XII precursor	9606	0.719145178794861	1.55683355842484E-05	1.13567125797272	0.754507958889008	4.17726732848678E-05	1.12421810626984	0.766600430011749	3.19038718998854E-07	1.08270192146301
70	19.56	19.56	38.8012617826462	IPI:IPI00394992.1	Gene_Symbol=PGLYRP2 Isoform 2 of N-acetylmuramoyl-L-alanine amidase precursor	9606	0.827069103717804	0.139504626393318	1.29544639587402	0.92761641740799	0.310293555259705	1.16418433189392	0.907320916652679	0.299436271190643	1.211989402771
70	0	19.56	42.7083343267441	IPI:IPI00163207.1	Gene_Symbol=PGLYRP2 Isoform 1 of N-acetylmuramoyl-L-alanine amidase precursor	9606
71	19.35	19.41	31.8872004747391	IPI:IPI00296176.2	Gene_Symbol=F9 Coagulation factor IX precursor	9606	1.1831738948822	0.279486745595932	1.38465249538422	1.14171957969666	0.415054827928543	1.41116201877594	1.29131627082825	0.0616208054125309	1.31054139137268
72	19.27	19.31	33.6717426776886	IPI:IPI00294395.1	Gene_Symbol=C8B Complement component C8 beta chain precursor	9606	1.02499485015869	0.780250012874603	1.20464336872101	1.05039918422699	0.376639991998672	1.12244153022766	1.01852262020111	0.765665233135223	1.13830029964447
73	17.49	17.5	39.5973145961761	IPI:IPI00166729.4	Gene_Symbol=AZGP1 alpha-2-glycoprotein 1, zinc	9606	1.38155031204224	0.00106946681626141	1.17563319206238	1.46514534950256	0.000712433073204011	1.19846320152283	1.42788898944855	2.23135193664348E-05	1.11827850341797
74	16.51	17.32	16.8993383646011	IPI:IPI00656092.1	Gene_Symbol=PRG4 Isoform F of Proteoglycan-4 precursor	9606	1.2386018037796	0.200369164347649	1.40864682197571	1.2368825674057	0.119032137095928	1.31673681735992	1.1478613615036	0.355539202690125	1.36468374729156
74	0	17.32	16.3817659020424	IPI:IPI00024825.2	Gene_Symbol=PRG4 Isoform A of Proteoglycan-4 precursor	9606
74	0	17.32	17.238749563694	IPI:IPI00655976.1	Gene_Symbol=PRG4 Isoform C of Proteoglycan-4 precursor	9606
74	0	17.32	15.9941300749779	IPI:IPI00655927.1	Gene_Symbol=PRG4 Isoform B of Proteoglycan-4 precursor	9606
74	0	17.32	21.2218642234802	IPI:IPI00656111.1	Gene_Symbol=PRG4 Isoform E of Proteoglycan-4 precursor	9606
74	0	17.32	16.8503940105438	IPI:IPI00655676.1	Gene_Symbol=PRG4 Isoform D of Proteoglycan-4 precursor	9606
75	16.42	16.98	35.960590839386	IPI:IPI00007221.1	Gene_Symbol=SERPINA5 Plasma serine protease inhibitor precursor	9606	1.08632016181946	0.0789398849010468	1.0995032787323	1.06654036045074	0.313727915287018	1.14819300174713	1.18763160705566	0.00362945883534849	1.10257852077484
76	16.01	16.01	34.6774190664291	IPI:IPI00004373.1	Gene_Symbol=MBL2 Mannose-binding protein C precursor	9606	1.553062915802	0.000971086148638278	1.23731529712677	1.32247447967529	0.00533019937574863	1.1921591758728	1.31908762454987	0.044829536229372	1.30886340141296
77	16	16	76.8707454204559	IPI:IPI00654755.3	Gene_Symbol=HBB Hemoglobin subunit beta	9606	0.716565907001495	0.0166858620941639	1.26322865486145	0.851062953472137	0.318784207105637	1.48217856884003	0.744516551494598	0.139585062861443	1.56060838699341
77	0	14	57.7142834663391	IPI:IPI00884107.1	Gene_Symbol=HBB Beta-globin gene from a thalassemia patient	9606
78	15.45	15.45	25.059100985527	IPI:IPI00329775.7	Gene_Symbol=CPB2 Isoform 1 of Carboxypeptidase B2 precursor	9606	1.0947197675705	0.316299557685852	1.20377612113953	1.1083961725235	0.257867068052292	1.20437431335449	1.11503958702087	0.270091712474823	1.22393333911896
79	14.73	15.13	27.634659409523	IPI:IPI00328609.3	Gene_Symbol=SERPINA4 Kallistatin precursor	9606	0.765719413757324	0.0041515389457345	1.17714202404022	0.820259273052216	0.0505246110260487	1.21978616714478	0.813945770263672	0.0256009288132191	1.19200468063354
80	14.12	14.12	33.4341913461685	IPI:IPI00007240.2	Gene_Symbol=F13B Coagulation factor XIII B chain precursor	9606	1.26667129993439	0.0512509420514107	1.2685694694519	1.11375796794891	0.375610172748566	1.28727948665619	1.05581903457642	0.569149792194366	1.2212028503418
81	13.72	13.72	47.2636818885803	IPI:IPI00022429.3	Gene_Symbol=ORM1 Alpha-1-acid glycoprotein 1 precursor	9606	2.37518525123596	2.91659216600237E-06	1.28106892108917	2.21356916427612	5.8658861235017E-06	1.2739325761795	1.9837304353714	1.4790201021242E-05	1.25505185127258
82	13.36	15.36	30.5327862501144	IPI:IPI00019576.1	Gene_Symbol=F10 Coagulation factor X precursor	9606	1.25290679931641	0.00171650864649564	1.12284910678864	1.26290059089661	0.0170631241053343	1.19827568531036	1.27327728271484	0.00248103006742895	1.14071416854858
83	13.36	13.37	25.363826751709	IPI:IPI00032311.4	Gene_Symbol=LBP Lipopolysaccharide-binding protein precursor	9606	1.08966958522797	0.233930289745331	1.16303253173828	1.15220057964325	0.136425346136093	1.21520721912384	1.09334242343903	0.0823443010449409	1.10847270488739
84	13.34	13.34	30.5475503206253	IPI:IPI00022417.4	Gene_Symbol=LRG1 Leucine-rich alpha-2-glycoprotein precursor	9606	1.0671079158783	0.486168086528778	1.22771596908569	0.953195154666901	0.620138049125671	1.23915386199951	0.782816231250763	0.182302489876747	1.4720094203949
85	13.31	17.45	37.777778506279	IPI:IPI00006154.1	Gene_Symbol=CFHR2 Isoform Long of Complement factor H-related protein 2 precursor	9606	1.32627892494202	0.0417735055088997	1.30971765518188	1.27259922027588	0.03904889523983	1.25428879261017	1.23428058624268	0.137425139546394	1.33530962467194
85	0.04	17.45	38.2716059684753	IPI:IPI00218949.1	Gene_Symbol=CFHR2 Isoform Short of Complement factor H-related protein 2 precursor	9606
86	13.13	13.14	24.8908296227455	IPI:IPI00010295.1	Gene_Symbol=CPN1 Carboxypeptidase N catalytic chain precursor	9606	1.20138692855835	0.00826531741768122	1.13265657424927	1.10480320453644	0.0708326250314713	1.11612415313721	1.12293672561646	0.0439159609377384	1.11862230300903
87	12.92	12.92	48.5148519277573	IPI:IPI00009028.1	Gene_Symbol=CLEC3B Tetranectin precursor	9606	0.743766009807587	0.0255073122680187	1.28309309482574	0.630642592906952	0.0600021183490753	1.62519454956055	0.653656303882599	4.33205495937727E-05	1.13022899627686
87	0	10.92	48.7500011920929	IPI:IPI00792115.1	Gene_Symbol=CLEC3B Putative uncharacterized protein DKFZp686H17246	9606
88	12.81	12.89	20.3732505440712	IPI:IPI00025864.5	Gene_Symbol=BCHE Cholinesterase precursor	9606	0.942492485046387	0.376669853925705	1.15998136997223	0.85551929473877	0.0195611659437418	1.13027369976044	0.846202850341797	0.0208586174994707	1.1423134803772
89	12.78	12.78	41.2698417901993	IPI:IPI00006662.1	Gene_Symbol=APOD Apolipoprotein D precursor	9606	1.29456472396851	0.00765008386224508	1.18870747089386	1.413618683815	0.000115051916509401	1.1346720457077	1.26666116714478	0.0584755651652813	1.27969539165497
90	12.56	12.56	26.6002833843231	IPI:IPI00296534.1	Gene_Symbol=FBLN1 Isoform D of Fibulin-1 precursor	9606	1.13290107250214	0.294905304908752	1.29271304607391	1.05792856216431	0.651960372924805	1.31943714618683	1.16008985042572	0.289580076932907	1.35247659683228
90	0	10.56	25.3200560808182	IPI:IPI00218803.2	Gene_Symbol=FBLN1 Isoform B of Fibulin-1 precursor	9606
91	12.49	12.56	32.2485208511353	IPI:IPI00020986.2	Gene_Symbol=LUM Lumican precursor	9606	0.731848657131195	0.0120954234153032	1.25913095474243	0.728759527206421	0.0014646677300334	1.18298506736755	0.727780997753143	3.86858755518915E-06	1.0906674861908
92	12.26	12.26	16.8807342648506	IPI:IPI00738433.1	Gene_Symbol=CPN2 similar to Carboxypeptidase N subunit 2 precursor	9606	1.10968828201294	0.525029599666595	1.41083741188049	1.12137043476105	0.541013121604919	1.48309433460236	1.06715142726898	0.726476550102234	1.48099946975708
92	0	11.26	15.229357779026	IPI:IPI00479116.1	Gene_Symbol=CPN2 Carboxypeptidase N subunit 2 precursor	9606
93	12.24	12.24	30.7359308004379	IPI:IPI00643948.2	Gene_Symbol=C1QB Complement component 1, q subcomponent, B chain	9606	0.973884880542755	0.795861124992371	1.23582470417023	0.926066339015961	0.455931961536407	1.23587787151337	1.05108237266541	0.666761040687561	1.27011120319366
93	0	12.24	28.063240647316	IPI:IPI00477992.1	Gene_Symbol=C1QB complement component 1, q subcomponent, B chain precursor	9606
94	12.12	12.12	76.2376248836517	IPI:IPI00021856.3	Gene_Symbol=APOC2 Apolipoprotein C-II precursor	9606	1.29296171665192	0.00727355480194092	1.19298148155212	1.54863178730011	0.000127539780805819	1.19999730587006	1.88688457012177	9.13964356641372E-07	1.18524527549744
95	11.39	11.39	54.9504935741425	IPI:IPI00011261.2	Gene_Symbol=C8G Complement component C8 gamma chain precursor	9606	0.943692982196808	0.538862645626068	1.21608984470367	1.09034276008606	0.110246822237968	1.11454212665558	0.993967652320862	0.949112117290497	1.21878623962402
96	11.25	11.25	69.2307710647583	IPI:IPI00657670.1	Gene_Symbol=- 13 kDa protein	9606	1.52692055702209	6.70347560571827E-07	1.14909315109253	1.7293701171875	4.86039031244445E-09	1.14978015422821	2.35584259033203	4.50286129997229E-13	1.15852558612823
96	0	11.25	73.737370967865	IPI:IPI00021857.1	Gene_Symbol=APOC3 Apolipoprotein C-III precursor	9606
97	11.23	13.34	12.5449642539024	IPI:IPI00478809.3	Gene_Symbol=F5 Coagulation factor V precursor	9606	1.02834117412567	0.830398857593536	1.34618151187897	1.07414829730988	0.41787514090538	1.21717023849487	1.05460131168365	0.489196211099625	1.18800437450409
97	0	13.34	12.5168234109879	IPI:IPI00022937.4	Gene_Symbol=F5 Coagulation factor V	9606
98	10.7	10.7	21.1748629808426	IPI:IPI00884176.1	Gene_Symbol=F13A1 coagulation factor XIII A1 subunit precursor	9606	1.22119402885437	0.24056214094162	1.42878985404968	1.2897561788559	0.000524307484738529	1.11964058876038	1.3798109292984	0.0125877065584064	1.26669108867645
98	0	10.7	21.1748629808426	IPI:IPI00297550.8	Gene_Symbol=F13A1 Coagulation factor XIII A chain precursor	9606
99	10.53	10.53	26.7605632543564	IPI:IPI00218732.3	Gene_Symbol=PON1 Serum paraoxonase/arylesterase 1	9606	0.841336131095886	0.0874800607562065	1.2228878736496	0.876226127147675	0.1029402166605	1.17580652236938	0.868324995040894	0.0705182701349258	1.16704380512238
99	0	8.53	28.7234038114548	IPI:IPI00798167.1	Gene_Symbol=PON1 32 kDa protein	9606
100	10.34	10.35	24.5867773890495	IPI:IPI00007199.4	Gene_Symbol=SERPINA10 Protein Z-dependent protease inhibitor precursor	9606	0.875400900840759	0.0576428659260273	1.14843106269836	0.848660707473755	0.127575889229774	1.24751365184784	0.907507002353668	0.356937795877457	1.25728106498718
101	10.22	10.22	35.5102032423019	IPI:IPI00022392.1	Gene_Symbol=C1QA Complement C1q subcomponent subunit A precursor	9606	0.889281749725342	0.354542076587677	1.30631184577942	0.950388193130493	0.494224280118942	1.17162811756134	0.911821901798248	0.32723730802536	1.21915805339813
101	0	8.22	29.4117659330368	IPI:IPI00844400.1	Gene_Symbol=C1QA 23 kDa protein	9606
102	10.17	10.21	52.5252521038055	IPI:IPI00556155.2	Gene_Symbol=IGFBP3 insulin-like growth factor binding protein 3 isoform a precursor	9606	0.987160623073578	0.850347697734833	1.16522359848022	0.949344158172607	0.586662113666534	1.23571169376373	0.945547521114349	0.547469675540924	1.22823452949524
102	0	10.21	53.6082446575165	IPI:IPI00018305.4	Gene_Symbol=IGFBP3 Insulin-like growth factor-binding protein 3 precursor	9606
102	0	10.08	57.6612889766693	IPI:IPI00855835.1	Gene_Symbol=- Insulin-like growth factor binding protein 3 isoform b	9606
103	10.03	10.57	19.856458902359	IPI:IPI00553177.1	Gene_Symbol=SERPINA1 Isoform 1 of Alpha-1-antitrypsin precursor	9606	1.06337296962738	0.371251434087753	1.16837728023529	0.967397809028625	0.540315628051758	1.13309741020203	0.815492928028107	0.113282077014446	1.30906319618225
104	9.8	12.15	21.9895288348198	IPI:IPI00163446.3	Gene_Symbol=IGHD IGHD protein	9606	0.682230174541473			0.674499571323395			0.619298040866852
104	0	7.8	13.9004155993462	IPI:IPI00829636.1	Gene_Symbol=IGHD FLJ00382 protein (Fragment)	9606
105	9.77	19.05	28.7815123796463	IPI:IPI00784998.1	Gene_Symbol=- Putative uncharacterized protein DKFZp686M24218	9606	0.531148016452789	0.527074635028839	6335.31689453125	0.371972858905792	0.318666398525238	966.467407226563	0.431274920701981	0.615024030208588	5190871.5
106	9.28	9.28	43.9999997615814	IPI:IPI00021854.1	Gene_Symbol=APOA2 Apolipoprotein A-II precursor	9606	0.813574492931366	0.017548656091094	1.17667365074158	0.852409660816193	0.0660956501960754	1.18801593780518	0.794682383537292	0.0623244531452656	1.27617478370667
107	9.27	9.49	28.7958115339279	IPI:IPI00743766.2	Gene_Symbol=FETUB Fetuin-B precursor	9606	0.891222953796387	0.255803346633911	1.24618542194366	0.914473235607147	0.635029137134552	1.53147637844086	0.868204057216644	0.286148995161057	1.33574712276459
108	9.2	9.21	22.871045768261	IPI:IPI00847381.1	Gene_Symbol=SEPP1 selenoprotein P isoform 2	9606	1.17525231838226	0.287413984537125	1.41742706298828	1.11546814441681	0.582253158092499	1.61287021636963	1.13378357887268	0.1749587059021	1.22669303417206
108	0	9.21	19.1601052880287	IPI:IPI00029061.2	Gene_Symbol=SEPP1 Selenoprotein P precursor	9606
109	9.15	11.15	15.6057491898537	IPI:IPI00009793.3	Gene_Symbol=C1RL Complement C1r-like protein	9606	1.23488330841064	0.0823042616248131	1.28900170326233	1.15486407279968	0.329019159078598	1.43319714069366	1.20104932785034	0.329422473907471	1.58147966861725
109	0	9.15	15.2968034148216	IPI:IPI00872573.1	Gene_Symbol=C1RL 48 kDa protein	9606
109	0	9.15	15.2968034148216	IPI:IPI00795055.1	Gene_Symbol=C1RL CDNA FLJ14022 fis, clone HEMBA1003538, weakly similar to COMPLEMENT C1R COMPONENT	9606
110	8.53	8.53	28.8184434175491	IPI:IPI00025204.1	Gene_Symbol=CD5L CD5 antigen-like precursor	9606	0.361349582672119	0.00056009303079918	1.49691081047058	0.320545434951782	0.000259048392763361	1.48759412765503	0.288055211305618	0.000429230247391388	1.60301339626312
111	8.2	8.68	16.0410359501839	IPI:IPI00025276.1	Gene_Symbol=TNXB Isoform XB of Tenascin-X precursor	9606	0.831344902515411	0.156881242990494	1.34276044368744	0.904828131198883	0.643092513084412	1.74167633056641	0.97407454252243	0.891470789909363	1.65153396129608
111	0	8.68	15.8582091331482	IPI:IPI00743248.5	Gene_Symbol=TNXB DJ34F7.1.1	9606
111	0	8.68	15.2060627937317	IPI:IPI00644296.1	Gene_Symbol=TNXB Tenascin XB	9606
112	8	8	46.616542339325	IPI:IPI00386132.1	Gene_Symbol=- Ig kappa chain V-IV region JI precursor	9606	0.390815764665604	0.00386711908504367	1.28676974773407	0.455172181129456	0.00505505036562681	1.27343153953552	0.315827816724777	0.00514689506962895	1.42929458618164
112	0	8	30.0000011920929	IPI:IPI00026197.7	Gene_Symbol=IGKV4-1 Similar to Ig kappa chain V-IV region precursor	9606
112	0	6	36.8421047925949	IPI:IPI00387120.1	Gene_Symbol=- Ig kappa chain V-IV region Len	9606
112	0	6	31.3432842493057	IPI:IPI00386133.1	Gene_Symbol=- Ig kappa chain V-IV region B17 precursor	9606
113	8	8	27.1794885396957	IPI:IPI00796435.1	Gene_Symbol=CA1 22 kDa protein	9606	0.865070760250092	0.253255546092987	1.38684689998627	1.05277538299561	0.425708115100861	1.19483029842377	0.967378437519073	0.754640281200409	1.36100244522095
113	0	8	20.3065127134323	IPI:IPI00215983.3	Gene_Symbol=CA1 Carbonic anhydrase 1	9606
113	0	6	29.7297298908234	IPI:IPI00788926.1	Gene_Symbol=CA1 16 kDa protein	9606
114	8	8	30.6122452020645	IPI:IPI00022394.2	Gene_Symbol=C1QC Complement C1q subcomponent subunit C precursor	9606	0.895751297473907	0.151499897241592	1.17024374008179	0.891461193561554	0.289772689342499	1.25529623031616	0.954820454120636	0.546754240989685	1.17780470848083
115	7.64	7.64	12.5	IPI:IPI00012792.1	Gene_Symbol=CDH5 Cadherin-5 precursor	9606	0.824818789958954	0.209637492895126	1.41065728664398	0.78629457950592	0.00971525069326162	1.16438639163971	0.879344642162323	0.234456673264503	1.27710545063019
115	0	5.64	9.4170406460762	IPI:IPI00607725.4	Gene_Symbol=CDH5 cadherin 5, type 2 isoform 2 preproprotein	9606
116	7.52	26.19	70.2702701091766	IPI:IPI00844156.2	Gene_Symbol=SERPINC1 SERPINC1 protein	9606	1.04090690612793	0.794571578502655	1.3883615732193	1.13580632209778	0.440023303031921	1.41544365882874	1.13796150684357	0.190671637654305	1.22512006759644
117	7.3	7.3	15.5378490686417	IPI:IPI00555752.2	Gene_Symbol=C4BPB Isoform 2 of C4b-binding protein beta chain precursor	9606	1.35861015319824	0.0953007712960243	1.47873485088348	1.12350428104401	0.496402770280838	1.54121434688568	1.15583193302155	0.499630689620972	1.71989500522614
117	0	7.3	15.4761910438538	IPI:IPI00025862.2	Gene_Symbol=C4BPB Isoform 1 of C4b-binding protein beta chain precursor	9606
118	7.11	7.12	22.8643208742142	IPI:IPI00514475.4	Gene_Symbol=APOL1 Isoform 1 of Apolipoprotein-L1 precursor	9606	0.788419187068939	0.117461703717709	1.39324378967285	0.802978515625	0.00797698087990284	1.13203549385071	0.749116957187653	0.0154907368123531	1.21902513504028
118	0	7.12	21.9806760549545	IPI:IPI00186903.3	Gene_Symbol=APOL1 Isoform 2 of Apolipoprotein-L1 precursor	9606
118	0	7.11	28.4595310688019	IPI:IPI00852826.2	Gene_Symbol=APOL1 42 kDa protein	9606
119	6.86	6.86	30.9027791023254	IPI:IPI00419744.4	Gene_Symbol=FCN3 Isoform 2 of Ficolin-3 precursor	9606	0.965948104858398	0.707712829113007	1.22148489952087	0.950059354305267	0.525687277317047	1.1895717382431	1.02781081199646	0.747724056243896	1.20301508903503
119	0	6.86	29.7658860683441	IPI:IPI00293925.2	Gene_Symbol=FCN3 Isoform 1 of Ficolin-3 precursor	9606
120	6.82	6.82	23.2931733131409	IPI:IPI00003590.2	Gene_Symbol=QSOX1 Isoform 1 of Sulfhydryl oxidase 1 precursor	9606	0.95449024438858	0.755670845508575	1.43946242332458	0.992959082126617	0.950814306735992	1.32335424423218	1.09963357448578	0.474223911762238	1.37123990058899
121	6.71	6.74	20.3155815601349	IPI:IPI00064667.4	Gene_Symbol=CNDP1 Beta-Ala-His dipeptidase precursor	9606	1.09486961364746	0.136950239539146	1.14071202278137	0.973225295543671	0.873450458049774	1.51630055904388	1.24431598186493	0.144252717494965	1.38390409946442
122	6.6	8.05	20.8928570151329	IPI:IPI00746623.2	Gene_Symbol=HABP2 Hyaluronan-binding protein 2 precursor	9606	1.16366302967072	0.0644825249910355	1.17652344703674	1.13556599617004	0.104570850729942	1.17196381092072	1.1042252779007	0.48450380563736	1.35564064979553
123	6.25	7.65	13.2376402616501	IPI:IPI00010471.5	Gene_Symbol=LCP1 Plastin-2	9606	0.877474427223206	0.362879306077957	1.42425060272217	0.700931549072266	0.116627141833305	1.63913440704346	0.733791947364807	0.0830667167901993	1.45326995849609
124	6.18	6.2	18.4615388512611	IPI:IPI00023673.1	Gene_Symbol=LGALS3BP Galectin-3-binding protein precursor	9606	0.909155964851379	0.342153996229172	1.24739229679108	1.00818145275116	0.912419497966766	1.18411898612976	0.928465664386749	0.346295028924942	1.18989133834839
125	6.14	16.22	46.7811167240143	IPI:IPI00829640.1	Gene_Symbol=IGL@ IGL@ protein	9606	0.677446603775024	0.0497626103460789	1.47493290901184	0.647064030170441	0.105444952845573	1.82847654819489	0.613204181194305	0.0615839511156082	1.70448017120361
126	6	36.11	53.473687171936	IPI:IPI00784842.1	Gene_Symbol=IGHV4-31 Putative uncharacterized protein DKFZp686G11190	9606	0.672139048576355			0.596103191375732			0.545238971710205
126	0.03	29.09	50.8333325386047	IPI:IPI00423463.1	Gene_Symbol=IGHG1 Putative uncharacterized protein DKFZp686O01196	9606
127	6	6	33.7349385023117	IPI:IPI00021855.1	Gene_Symbol=APOC1 Apolipoprotein C-I precursor	9606	1.31629347801208	0.362839818000793	2.7496771812439	1.34173619747162	0.312473326921463	2.57203817367554	1.6296226978302	0.252176195383072	3.74016809463501
128	5.95	5.95	21.6374263167381	IPI:IPI00878173.1	Gene_Symbol=ACTA1 Actin, alpha 1, skeletal muscle	9606	1.29691076278687	0.15920452773571	1.498295545578	0.997394382953644	0.987018942832947	1.48050248622894	1.12925815582275	0.564960718154907	1.66114115715027
128	0	5.95	19.6808516979218	IPI:IPI00025416.3	Gene_Symbol=ACTG2 Actin, gamma-enteric smooth muscle	9606
128	0	5.95	19.6286469697952	IPI:IPI00023006.1	Gene_Symbol=ACTC1 Actin, alpha cardiac muscle 1	9606
128	0	5.95	19.6286469697952	IPI:IPI00021428.1	Gene_Symbol=ACTA1 Actin, alpha skeletal muscle	9606
128	0	5.95	19.6286469697952	IPI:IPI00008603.1	Gene_Symbol=ACTA2 Actin, aortic smooth muscle	9606
128	0	4.59	18.4000000357628	IPI:IPI00021440.1	Gene_Symbol=ACTG1;PSPHL Actin, cytoplasmic 2	9606
128	0	4.59	18.4000000357628	IPI:IPI00021439.1	Gene_Symbol=ACTB Actin, cytoplasmic 1	9606
128	0	4.43	18.6851218342781	IPI:IPI00514530.5	Gene_Symbol=ACTA1 Uncharacterized protein ACTA1	9606
128	0	4.08	16.9291332364082	IPI:IPI00414057.3	Gene_Symbol=ACTA1 Actin alpha 1 skeletal muscle protein	9606
128	0	4	16.556291282177	IPI:IPI00645534.1	Gene_Symbol=ACTA2 Actin, alpha 2, smooth muscle, aorta	9606
128	0	4	13.6986300349236	IPI:IPI00796881.1	Gene_Symbol=ACTG1;PSPHL 16 kDa protein	9606
128	0	4	10.1010099053383	IPI:IPI00790339.1	Gene_Symbol=ACTG1;PSPHL 22 kDa protein	9606
129	5.85	5.85	13.8931304216385	IPI:IPI00029193.1	Gene_Symbol=HGFAC Hepatocyte growth factor activator precursor	9606	0.9331014752388	0.690221846103668	1.5657547712326	0.948399007320404	0.694106459617615	1.41589629650116	0.965699911117554	0.865911245346069	1.71308982372284
130	5.7	5.7	21.8309864401817	IPI:IPI00853068.1	Gene_Symbol=HBA2;HBA1 Alpha 2 globin variant (Fragment)	9606	0.74760776758194	0.571997344493866	103.854560852051	0.907074630260468	0.393143743276596	2.41117644309998	0.863325297832489	0.668653726577759	25.9906005859375
130	0	5.7	21.8309864401817	IPI:IPI00410714.5	Gene_Symbol=HBA2;HBA1 Hemoglobin subunit alpha	9606
131	5.7	5.7	20.666666328907	IPI:IPI00383953.1	Gene_Symbol=- VH4 heavy chain variable region precursor (Fragment)	9606	0.699914932250977	0.0874579846858978	1.62669765949249	0.70468544960022	0.0557883456349373	1.44983875751495	0.663669168949127	0.000614104385022074	1.04470729827881
131	0	4.86	64.102566242218	IPI:IPI00884081.1	Gene_Symbol=- Uncharacterized protein ENSP00000375025	9606
131	0	4.86	30.5084735155106	IPI:IPI00830007.1	Gene_Symbol=- Uncharacterized protein ENSP00000375023	9606
131	0	4.86	30.5084735155106	IPI:IPI00829811.1	Gene_Symbol=LOC652128 Uncharacterized protein ENSP00000375039	9606
131	0	4.86	31.0344815254211	IPI:IPI00328493.4	Gene_Symbol=- Uncharacterized protein ENSP00000375038	9606
131	0	4.85	26.2711852788925	IPI:IPI00829753.1	Gene_Symbol=- Similar to Rheumatoid factor G9 heavy chain	9606
131	0	4	39.6551728248596	IPI:IPI00385059.1	Gene_Symbol=- Rearranged VH4-34 V gene segment (Fragment)	9606
131	0	3.7	18.8034191727638	IPI:IPI00382540.1	Gene_Symbol=- Ig heavy chain V-II region NEWM	9606
132	5.68	6.22	26.0196894407272	IPI:IPI00292218.4	Gene_Symbol=MST1 Hepatocyte growth factor-like protein precursor	9606	1.00446593761444	0.972367882728577	1.32715499401093	0.985462248325348	0.790303528308868	1.12853181362152	1.03254771232605	0.620428681373596	1.15174603462219
132	0	4.94	20.1058194041252	IPI:IPI00384647.1	Gene_Symbol=MST1 Hepatocyte growth factor-like protein homolog	9606
133	5.55	5.55	29.9212604761124	IPI:IPI00022731.1	Gene_Symbol=APOC4 Apolipoprotein C-IV precursor	9606	1.21437752246857	0.240343615412712	1.65852499008179	1.78545022010803	0.335811287164688	7.2801947593689	2.10474848747253	0.168701395392418	4.54486799240112
134	5.23	7.23	45.762711763382	IPI:IPI00854582.1	Gene_Symbol=- Uncharacterized protein ENSP00000374793	9606	0.572437167167664	0.0280486065894365	1.50788724422455	0.578778624534607	0.0533212944865227	1.76164722442627	0.52527928352356	0.0205006375908852	1.49613535404205
134	0.03	4.87	36.4406794309616	IPI:IPI00830122.1	Gene_Symbol=- A30	9606
134	0	30.84	58.0508470535278	IPI:IPI00784661.1	Gene_Symbol=- Putative uncharacterized protein	9606
134	0	30.68	58.0508470535278	IPI:IPI00472961.2	Gene_Symbol=IGKC IGKC protein	9606
134	0	29.44	39.455783367157	IPI:IPI00807459.1	Gene_Symbol=IGKC IGKC protein	9606
134	0	7.23	41.6666656732559	IPI:IPI00829980.2	Gene_Symbol=- Myosin-reactive immunoglobulin light chain variable region (Fragment)	9606
134	0	4.83	36.4406794309616	IPI:IPI00829804.1	Gene_Symbol=- 13 kDa protein	9606
134	0	4.83	36.1111104488373	IPI:IPI00398220.1	Gene_Symbol=- Myosin-reactive immunoglobulin light chain variable region (Fragment)	9606
134	0	4.83	36.44859790802	IPI:IPI00384398.1	Gene_Symbol=- Myosin-reactive immunoglobulin light chain variable region (Fragment)	9606
134	0	4.82	36.4406794309616	IPI:IPI00829699.1	Gene_Symbol=- V(k)3 sequence of NG9 gene from fetal liver DNA precursor	9606
134	0	4.82	36.7521375417709	IPI:IPI00743963.1	Gene_Symbol=IGKC Ig kappa chain V-I region HK101 precursor (Fragment)	9606
134	0	4.67	36.1111104488373	IPI:IPI00003469.1	Gene_Symbol=- Ig kappa chain V-I region WEA	9606
134	0	4.65	31.0077518224716	IPI:IPI00385556.1	Gene_Symbol=- Ig kappa chain V-I region Daudi precursor	9606
134	0	4.65	21.7054262757301	IPI:IPI00024134.1	Gene_Symbol=IGKC Ig kappa chain V-I region Walker precursor	9606
134	0	4.65	22.2222223877907	IPI:IPI00387094.1	Gene_Symbol=- Ig kappa chain V-I region Hau	9606
134	0	4.65	22.2222223877907	IPI:IPI00385614.1	Gene_Symbol=- Ig kappa chain V-I region WAT	9606
134	0	3.43	34.2592597007751	IPI:IPI00387027.1	Gene_Symbol=- Ig kappa chain V-I region Gal	9606
134	0	3.43	31.4814805984497	IPI:IPI00387022.1	Gene_Symbol=- Ig kappa chain V-I region AG	9606
134	0	3.43	34.2592597007751	IPI:IPI00827485.1	Gene_Symbol=- BRE (Fragment)	9606
134	0	3.43	18.6440676450729	IPI:IPI00003111.6	Gene_Symbol=LOC652694 Ig kappa chain V-I region AU	9606
134	0	3.43	16.666667163372	IPI:IPI00387101.1	Gene_Symbol=- Ig kappa chain V-I region Scw	9606
134	0	3.43	16.666667163372	IPI:IPI00387100.1	Gene_Symbol=- Ig kappa chain V-I region Roy	9606
134	0	3.43	16.666667163372	IPI:IPI00387099.1	Gene_Symbol=- Ig kappa chain V-I region Rei	9606
134	0	3.43	15.5172407627106	IPI:IPI00382577.1	Gene_Symbol=- Kappa 1 light chain variable region (Fragment)	9606
135	5.22	5.22	9.95260700583458	IPI:IPI00216065.3	Gene_Symbol=PROZ Isoform 2 of Vitamin K-dependent protein Z precursor	9606	0.973002910614014	0.964662790298462	10.5389022827148	0.902904510498047	0.858403921127319	8.78181171417236	1.01857459545135	0.975555419921875	9.87673377990723
135	0	5.22	8.25000032782555	IPI:IPI00027843.1	Gene_Symbol=PROZ Isoform 1 of Vitamin K-dependent protein Z precursor	9606
136	5.18	10.96	32.8358203172684	IPI:IPI00020091.1	Gene_Symbol=ORM2 Alpha-1-acid glycoprotein 2 precursor	9606	1.43243014812469	0.0782796368002892	1.51406347751617	1.40865957736969	0.116002723574638	1.57875859737396	1.45284461975098	0.0476400405168533	1.44509291648865
137	5.15	5.15	25.2212375402451	IPI:IPI00026199.1	Gene_Symbol=GPX3 Glutathione peroxidase 3 precursor	9606	1.10783183574677	0.447170048952103	1.37617766857147	1.05325603485107	0.60441666841507	1.2731100320816	0.917418777942657	0.326667934656143	1.22614574432373
138	5.15	5.15	7.2727270424366	IPI:IPI00022331.1	Gene_Symbol=LCAT Phosphatidylcholine-sterol acyltransferase precursor	9606	1.21789300441742	0.12772798538208	1.349937915802	1.308180809021	0.135621711611748	1.52428817749023	1.29355275630951	0.0981797426939011	1.41205823421478
139	5.09	5.09	27.6083469390869	IPI:IPI00019359.3	Gene_Symbol=KRT9 Keratin, type I cytoskeletal 9	9606	0.971062123775482	0.905183076858521	2.05800342559814	1.76987516880035	0.00180766952689737	1.18747055530548	2.02121663093567	0.0261132270097733	1.72470188140869
140	5.01	5.01	20.2666670084	IPI:IPI00029260.2	Gene_Symbol=CD14 Monocyte differentiation antigen CD14 precursor	9606	0.974314510822296	0.802325546741486	1.26701962947845	0.961825966835022	0.75980532169342	1.33578586578369	1.00660872459412	0.959157526493073	1.34116852283478
141	4.86	4.86	27.530363202095	IPI:IPI00011694.1	Gene_Symbol=PRSS1 Trypsin-1 precursor	9606	1.00511336326599	0.975701451301575	1.63373577594757	1.03464186191559	0.784487247467041	1.43688237667084	0.937346041202545	0.408760368824005	1.23976635932922
142	4.76	4.76	16.9265031814575	IPI:IPI00299738.1	Gene_Symbol=PCOLCE Procollagen C-endopeptidase enhancer 1 precursor	9606	1.10145890712738	0.159867480397224	1.16840088367462	1.07620525360107	0.694002509117126	1.6191394329071	1.11312520503998	0.588682770729065	1.65989100933075
143	4.65	25.46	45.6647396087646	IPI:IPI00784894.1	Gene_Symbol=- Putative uncharacterized protein	9606	0.578613102436066	0.0106658302247524	1.27775263786316	0.503031849861145	0.0991097316145897	2.73809242248535	0.443478912115097	0.0247100535780191	1.75142574310303
143	0	23.46	43.0501937866211	IPI:IPI00418153.1	Gene_Symbol=IGHM Putative uncharacterized protein DKFZp686I15212	9606
143	0	21.46	50.2242147922516	IPI:IPI00829850.1	Gene_Symbol=IGHG3 Protein	9606
143	0	21.46	53.6023080348969	IPI:IPI00829940.1	Gene_Symbol=IGHG3 Uncharacterized protein IGHG3 (Fragment)	9606
143	0	21.46	55.5248618125916	IPI:IPI00829716.1	Gene_Symbol=IGHG3 Uncharacterized protein IGHG3 (Fragment)	9606
143	0	21.46	57.2944283485413	IPI:IPI00827754.2	Gene_Symbol=IGHG3 C gamma 3	9606
143	0	17.46	53.6723136901855	IPI:IPI00830033.1	Gene_Symbol=IGHM Full-length cDNA clone CS0DI019YF20 of Placenta of Homo sapiens (Fragment)	9606
144	4.64	31.03	43.8877761363983	IPI:IPI00166866.3	Gene_Symbol=IGHV3OR16-13;IGHA1 IGHA1 protein	9606	0.883309960365295	0.782116293907166	5.42543697357178	0.904562473297119	0.658683478832245	2.31745076179504	0.981491208076477	0.968190431594849	5.96617650985718
144	0	6.99	48.2142865657806	IPI:IPI00007899.4	Gene_Symbol=- Single chain Fv (Fragment)	9606
144	0	4.99	46.1538463830948	IPI:IPI00854667.1	Gene_Symbol=- Uncharacterized protein ENSP00000375015	9606
145	4.6	4.6	13.8392850756645	IPI:IPI00022389.1	Gene_Symbol=CRP Isoform 1 of C-reactive protein precursor	9606	1.84425365924835	0.0305022578686476	1.60131168365479	1.6612651348114	0.0275287628173828	1.44783401489258	1.1149924993515	0.163987785577774	1.2428081035614
145	0	2.6	20.5882355570793	IPI:IPI00642842.1	Gene_Symbol=CRP C-reactive protein, pentraxin-related	9606
145	0	2.6	23.0769231915474	IPI:IPI00218876.3	Gene_Symbol=CRP Isoform 2 of C-reactive protein precursor	9606
146	4.51	4.51	14.7058829665184	IPI:IPI00016334.2	Gene_Symbol=MCAM Isoform 1 of Cell surface glycoprotein MUC18 precursor	9606	0.80198460817337	0.621519505977631	3.59700679779053	0.84763890504837	0.335716873407364	1.58387231826782	0.948676407337189	0.527698874473572	1.26538825035095
147	4.5	7.95	51.6129016876221	IPI:IPI00828061.1	Gene_Symbol=- Anti-mucin1 heavy chain variable region (Fragment)	9606
147	0.08	3.93	34.1269850730896	IPI:IPI00382489.1	Gene_Symbol=- Ig heavy chain V-III region KOL	9606
147	0.01	7.35	37.7049177885056	IPI:IPI00384400.1	Gene_Symbol=- Myosin-reactive immunoglobulin heavy chain variable region (Fragment)	9606
147	0	41.73	45.3507333993912	IPI:IPI00477090.6	Gene_Symbol=IGHM IGHM protein	9606
147	0	32.88	53.0526340007782	IPI:IPI00784817.1	Gene_Symbol=IGHV4-31 Anti-RhD monoclonal T125 gamma1 heavy chain precursor	9606
147	0	6.48	58.119660615921	IPI:IPI00829976.1	Gene_Symbol=- 13 kDa protein	9606
147	0	6.48	58.119660615921	IPI:IPI00829747.1	Gene_Symbol=- Similar to Immunglobulin heavy chain variable region	9606
147	0	6.48	39.072847366333	IPI:IPI00827960.1	Gene_Symbol=- Immunglobulin heavy chain precursor (Fragment)	9606
147	0	6.48	43.6507940292358	IPI:IPI00829806.1	Gene_Symbol=SCFV Immunglobulin heavy chain variable region (Fragment)	9606
147	0	5.91	28.0000001192093	IPI:IPI00884022.1	Gene_Symbol=- Similar to Immunglobulin heavy chain variable region	9606
147	0	4.21	35.0427359342575	IPI:IPI00827846.1	Gene_Symbol=- Anti-mucin1 heavy chain variable region (Fragment)	9606
148	4.43	20.48	48.2905983924866	IPI:IPI00154742.6	Gene_Symbol=IGL@ IGL@ protein	9606	0.749517977237701	0.00316859898157418	1.11086618900299	0.689400792121887	0.0099593847990036	1.22424829006195	0.737862229347229	0.0201442465186119	1.23813104629517
148	0	4.43	44.144144654274	IPI:IPI00385985.1	Gene_Symbol=- Ig lambda chain V-III region LOI	9606
149	4.4	6.09	26.3681590557098	IPI:IPI00023019.1	Gene_Symbol=SHBG Isoform 1 of Sex hormone-binding globulin precursor	9606	0.269487917423248	0.0049742260016501	1.7485579252243	0.26387283205986	0.0161858573555946	2.37164235115051	0.189235135912895	0.00630040327087045	2.16066551208496
149	0	6.09	22.5694447755814	IPI:IPI00219583.1	Gene_Symbol=SHBG Isoform 2 of Sex hormone-binding globulin precursor	9606
150	4.31	4.31	16.9811323285103	IPI:IPI00178926.2	Gene_Symbol=IGJ immunoglobulin J chain	9606	0.447008520364761	0.12708443403244	3.39579749107361	0.433351576328278	0.138545513153076	3.76804566383362	0.39905446767807	0.0693808794021606	2.86928820610046
151	4.26	4.26	24.6894404292107	IPI:IPI00220327.3	Gene_Symbol=KRT1 Keratin, type II cytoskeletal 1	9606	0.932196974754334	0.646982610225677	1.48330616950989	1.20292353630066	0.591774344444275	2.41377758979797	1.14477336406708	0.686073482036591	2.37036633491516
152	4.08	4.52	6.85131177306175	IPI:IPI00294713.4	Gene_Symbol=MASP2 Isoform 1 of Mannan-binding lectin serine protease 2 precursor	9606	1.14457952976227	0.24475285410881	1.34689331054688	1.05864346027374	0.53659588098526	1.29771518707275	1.33433246612549	0.00982076302170753	1.16896820068359
152	0	4.08	30.5699467658997	IPI:IPI00871597.1	Gene_Symbol=MASP2 Uncharacterized protein MASP2 (Fragment)	9606
152	0	4.08	18.3783784508705	IPI:IPI00306378.5	Gene_Symbol=MASP2 Isoform 2 of Mannan-binding lectin serine protease 2 precursor	9606
152	0	2.52	4.51895035803318	IPI:IPI00871793.2	Gene_Symbol=MASP2 cDNA FLJ77090, highly similar to Homo sapiens mannan-binding lectin serine peptidase 2 (MASP2), transcript variant 1, mRNA	9606
153	4.05	4.06	29.2307704687119	IPI:IPI00019399.1	Gene_Symbol=SAA4 Serum amyloid A-4 protein precursor	9606	1.32637715339661	0.188332229852676	1.85609805583954	1.4123649597168	0.237388759851456	2.43775057792664	1.39668309688568	0.254119545221329	2.47886300086975
154	4.05	4.05	10.5831533670425	IPI:IPI00301143.5	Gene_Symbol=PI16 Isoform 1 of Peptidase inhibitor 16 precursor	9606	0.962723016738892	0.837133288383484	2.01424622535706	0.979734659194946	0.794347643852234	1.34505653381348	1.01205098628998	0.908151865005493	1.4846111536026
154	0	4.05	13.3333340287209	IPI:IPI00845506.1	Gene_Symbol=PI16 Isoform 2 of Peptidase inhibitor 16 precursor	9606
155	4.04	4.39	12.3644262552261	IPI:IPI00021817.1	Gene_Symbol=PROC Vitamin K-dependent protein C precursor	9606	1.31337058544159	0.0181315802037716	1.17366623878479	1.2061687707901	0.379724651575089	2.0569965839386	1.29953181743622	0.329273849725723	2.41465592384338
156	4.01	188.85	63.5894477367401	IPI:IPI00654875.1	Gene_Symbol=C4B Complement C4-B precursor	9606	1.60048520565033	0.00209428463131189	1.26412761211395	1.51541876792908	0.00168429431505501	1.22043085098267	1.6094799041748	0.00640301359817386	1.34093773365021
156	0	186.85	62.0412826538086	IPI:IPI00032258.4	Gene_Symbol=C4A;C4B Complement C4-A precursor	9606
157	4.01	4.01	31.232875585556	IPI:IPI00472448.1	Gene_Symbol=MICA;HLA-B;HLA-A;LOC730410;HLA-C;HLA-A29.1 Isoform 1 of HLA class I histocompatibility antigen, A-11 alpha chain precursor	9606	1.37665164470673	0.283964216709137	6.97401857376099	1.23524117469788	0.155805036425591	1.95502054691315	1.2244861125946	0.561824083328247	22.8445873260498
157	0	4.01	30.7277619838715	IPI:IPI00472112.1	Gene_Symbol=MICA;HLA-B;HLA-A;LOC730410;HLA-C;HLA-A29.1 Isoform 2 of HLA class I histocompatibility antigen, A-11 alpha chain precursor	9606
157	0	4	33.6231887340546	IPI:IPI00816779.1	Gene_Symbol=MICA;HLA-B;HLA-A;LOC730410;HLA-C;HLA-A29.1 Leukocyte antigen precursor	9606
157	0	4	31.7808210849762	IPI:IPI00742968.1	Gene_Symbol=MICA;HLA-B;HLA-A;LOC730410;HLA-C;HLA-A29.1 HLA class I histocompatibility antigen, A-24 alpha chain precursor	9606
157	0	4	31.7808210849762	IPI:IPI00472151.1	Gene_Symbol=MICA;HLA-B;HLA-A;LOC730410;HLA-C;HLA-A29.1 HLA class I histocompatibility antigen, A-23 alpha chain precursor	9606
157	0	4	29.1536062955856	IPI:IPI00794678.2	Gene_Symbol=MICA;HLA-B;HLA-A;LOC730410;HLA-C;HLA-A29.1 MHC class I antigen	9606
157	0	4	25.4794508218765	IPI:IPI00647634.1	Gene_Symbol=MICA;HLA-B;HLA-A;LOC730410;HLA-C;HLA-A29.1 HLA class I histocompatibility antigen, A-3 alpha chain precursor	9606
157	0	4	25.0673860311508	IPI:IPI00647457.2	Gene_Symbol=MICA;HLA-B;HLA-A;LOC730410;HLA-C;HLA-A29.1 Major histocompatibility complex, class I, A	9606
157	0	4	29.3172687292099	IPI:IPI00829792.2	Gene_Symbol=MICA;HLA-B;HLA-A;LOC730410;HLA-C;HLA-A29.1 MHC class I antigen	9606
157	0	4	20.5479457974434	IPI:IPI00472855.1	Gene_Symbol=MICA;HLA-B;HLA-A;LOC730410;HLA-C;HLA-A29.1 HLA class I histocompatibility antigen, A-30 alpha chain precursor	9606
157	0	2.47	37.5342458486557	IPI:IPI00760554.2	Gene_Symbol=MICA;HLA-B;HLA-A;LOC730410;HLA-C;HLA-A29.1 HLA class I histocompatibility antigen, A-69 alpha chain	9606
157	0	2.47	32.6219499111176	IPI:IPI00644631.4	Gene_Symbol=MICA;HLA-B;HLA-A;LOC730410;HLA-C;HLA-A29.1 MHC class I antigen (Fragment)	9606
158	4.01	4.01	22.9508191347122	IPI:IPI00020019.1	Gene_Symbol=ADIPOQ Adiponectin precursor	9606	1.07173931598663	0.691830098628998	1.65664064884186	1.02306580543518	0.950584411621094	2.93977880477905	0.925447463989258	0.852842628955841	3.38888359069824
159	4.01	4.01	29.2929291725159	IPI:IPI00027350.3	Gene_Symbol=PRDX2 Peroxiredoxin-2	9606	0.791429400444031	0.180775955319405	2.3807373046875	1.135134100914	0.0467148497700691	1.12568295001984	0.910863876342773	0.0303466506302357	1.05822157859802
160	4	4	54.0983617305756	IPI:IPI00552578.2	Gene_Symbol=SAA1;SAA2 Serum amyloid A protein precursor	9606	3.19678568840027	0.22238427400589	216.745346069336	2.68555641174316	0.336047947406769	1507.93823242188	2.06311321258545	0.2952960729599	99.8102493286133
160	0	2	27.86885201931	IPI:IPI00006146.4	Gene_Symbol=SAA1;SAA2 serum amyloid A2	9606
161	4	4	14.583332836628	IPI:IPI00029235.1	Gene_Symbol=IGFBP6 Insulin-like growth factor-binding protein 6 precursor	9606	1.06822443008423	0.0445802249014378	1.06058239936829	1.04613614082336	0.486752718687058	1.73276436328888	1.70544350147247	0.380234271287918	100.80867767334
162	4	4	19.8347106575966	IPI:IPI00884433.1	Gene_Symbol=- 13 kDa protein	9606
162	0	4	19.8347106575966	IPI:IPI00829600.1	Gene_Symbol=- Uncharacterized protein ENSP00000374803	9606
162	0.01	28.02	51.5981733798981	IPI:IPI00430808.2	Gene_Symbol=IGKC Immunoblobulin light chain (Fragment)	9606
162	0	28.02	56.25	IPI:IPI00419424.3	Gene_Symbol=IGKV1-5 IGKV1-5 protein	9606
162	0	28.02	47.2803354263306	IPI:IPI00550731.2	Gene_Symbol=- Putative uncharacterized protein	9606
162	0	4	16.5289252996445	IPI:IPI00743194.2	Gene_Symbol=- Kappa light chain variable region (Fragment)	9606
162	0	3.9	33.3333343267441	IPI:IPI00829827.1	Gene_Symbol=- Uncharacterized protein ENSP00000374804	9606
162	0	2.01	41.3223147392273	IPI:IPI00829947.1	Gene_Symbol=- 13 kDa protein	9606
162	0	2.01	23.7288132309914	IPI:IPI00827829.1	Gene_Symbol=- HRV Fab N8-VL (Fragment)	9606
162	0	2.01	24.7787609696388	IPI:IPI00827773.1	Gene_Symbol=- Cold agglutinin FS-1 L-chain (Fragment)	9606
162	0	2.01	23.9316239953041	IPI:IPI00743389.1	Gene_Symbol=IGKV1-5 Ig kappa chain V-II region GM607 precursor (Fragment)	9606
162	0	2.01	17.5925925374031	IPI:IPI00854709.1	Gene_Symbol=- Uncharacterized protein ENSP00000374799 (Fragment)	9606
162	0	2.01	15.7024800777435	IPI:IPI00829663.1	Gene_Symbol=- Uncharacterized protein ENSP00000374801	9606
162	0	2.01	16.8141588568687	IPI:IPI00736885.1	Gene_Symbol=LOC440786 Ig kappa chain V-II region TEW	9606
162	0	2.01	17.924527823925	IPI:IPI00387111.5	Gene_Symbol=- Uncharacterized protein ENSP00000333154	9606
162	0	2.01	16.5217384696007	IPI:IPI00387107.3	Gene_Symbol=IGKV2-40 Ig kappa chain V-II region Cum	9606
162	0	2.01	16.666667163372	IPI:IPI00384397.1	Gene_Symbol=- Myosin-reactive immunoglobulin light chain variable region (Fragment)	9606
163	4	4	3.62473353743553	IPI:IPI00021364.1	Gene_Symbol=CFP Properdin precursor	9606	1.44969952106476	0.0375393927097321	1.32121884822845	1.31111979484558	0.305044084787369	5.97859287261963	1.24363887310028	0.125767901539803	1.74115574359894
164	3.9	3.93	21.2608158588409	IPI:IPI00871139.1	Gene_Symbol=MASP1 92 kDa protein	9606	0.978000283241272	0.830543518066406	1.48238170146942	0.973312020301819	0.778454959392548	1.43659865856171	0.847213268280029	0.398777663707733	1.95523238182068
164	0	3.93	22.4606573581696	IPI:IPI00299307.4	Gene_Symbol=MASP1 Complement-activating component of Ra-reactive factor precursor	9606
164	0	3.93	14.2857149243355	IPI:IPI00871960.2	Gene_Symbol=MASP1 cDNA FLJ75203, highly similar to Homo sapiens mannan-binding lectin serine protease 1 (C4/C2activating component of Ra-reactive factor) (MASP1), transcriptvariant 2, mRNA	9606
164	0	3.93	14.2857149243355	IPI:IPI00290283.6	Gene_Symbol=MASP1 mannan-binding lectin serine protease 1 isoform 2 precursor	9606
165	3.89	3.89	18.4931501746178	IPI:IPI00032293.1	Gene_Symbol=CST3 Cystatin-C precursor	9606	1.73507845401764	0.0366554744541645	1.62663412094116	1.80035555362701	0.016891298815608	1.47275364398956	2.1768639087677	0.0461401417851448	2.12285137176514
166	3.71	3.71	30.5555552244186	IPI:IPI00001611.1	Gene_Symbol=IGF2 Isoform 1 of Insulin-like growth factor II precursor	9606	0.659681022167206	0.190423518419266	5.10355854034424	0.705900430679321	0.283739060163498	8.28298091888428	0.713980138301849	0.31854173541069	10.3870086669922
166	0.01	2.02	33.8797807693481	IPI:IPI00215977.1	Gene_Symbol=IGF2 Isoform 2 of Insulin-like growth factor II precursor	9606
166	0	3.7	14.3835619091988	IPI:IPI00657649.2	Gene_Symbol=IGF2 16 kDa protein	9606
167	3.46	3.46	18.0769234895706	IPI:IPI00165972.3	Gene_Symbol=CFD Complement factor D preproprotein	9606	0.938757121562958	0.401758015155792	1.22924244403839	1.10012710094452	0.449207097291946	1.41875314712524	1.10665142536163	0.368438571691513	1.35706305503845
167	0.04	1.59	4.75460104644299	IPI:IPI00218195.3	Gene_Symbol=USH1C Harmonin (Usher syndrome type-1C protein) (Autoimmune enteropathy- related antigen AIE-75) (Antigen NY-CO-38/NY-CO-37) (PDZ-73 protein) (Renal carcinoma antigen NY-REN-3). Isoform 3	9606
167	0.04	1.58	6.78531676530838	IPI:IPI00412105.2	Gene_Symbol=USH1C harmonin isoform b3	9606
167	0.04	1.58	3.62318828701973	IPI:IPI00478519.3	Gene_Symbol=USH1C Isoform 3 of Harmonin	9606
167	0.04	1.56	4.86891381442547	IPI:IPI00872537.1	Gene_Symbol=USH1C 60 kDa protein	9606
167	0.04	1.56	7.95454531908035	IPI:IPI00790818.1	Gene_Symbol=USH1C 29 kDa protein	9606
167	0.04	1.56	2.81425882130861	IPI:IPI00478105.4	Gene_Symbol=USH1C Isoform 4 of Harmonin	9606
168	3.39	4.98	46.551725268364	IPI:IPI00829956.1	Gene_Symbol=- Rheumatoid factor C6 light chain (Fragment)	9606	0.466739356517792			0.74170458316803			0.442178964614868
168	0.12	3.35	41.6666656732559	IPI:IPI00387026.1	Gene_Symbol=- Ig kappa chain V-I region EU	9606
168	0	3.82	35.5932205915451	IPI:IPI00829912.1	Gene_Symbol=IGKV1-5 Ig kappa chain V-I region HK102 precursor	9606
168	0	3.22	41.0256415605545	IPI:IPI00830035.1	Gene_Symbol=- Similar to Anti-streptococcal/anti-myosin immunoglobulin kappa light chain variable region	9606
169	3.38	5.35	8.35352912545204	IPI:IPI00749039.2	Gene_Symbol=TTN titin isoform N2-A	9606	1.00303602218628	0.988757371902466	1.55923092365265	0.898271322250366	0.424093514680862	1.31634986400604	0.890917479991913	0.343044877052307	1.28298962116241
169	0	5.33	8.22416320443153	IPI:IPI00759754.1	Gene_Symbol=TTN Isoform 1 of Titin	9606
169	0	5.33	8.19458141922951	IPI:IPI00759542.1	Gene_Symbol=TTN Isoform 8 of Titin	9606
169	0	5.33	8.246248960495	IPI:IPI00023283.3	Gene_Symbol=TTN Isoform 2 of Titin	9606
169	0	5.33	8.38018730282784	IPI:IPI00179357.2	Gene_Symbol=TTN Isoform 7 of Titin	9606
169	0	5.33	8.33009406924248	IPI:IPI00759637.1	Gene_Symbol=TTN Isoform 4 of Titin	9606
169	0	4.99	8.24620053172112	IPI:IPI00759613.1	Gene_Symbol=TTN Isoform 5 of Titin	9606
169	0	3.53	8.93240869045258	IPI:IPI00412307.8	Gene_Symbol=TTN 2268 kDa protein	9606
169	0	2.37	8.65108072757721	IPI:IPI00375499.2	Gene_Symbol=TTN titin isoform novex-2	9606
169	0	2.37	8.59763771295547	IPI:IPI00455173.4	Gene_Symbol=TTN Isoform 3 of Titin	9606
169	0	2.37	8.5579089820385	IPI:IPI00375498.2	Gene_Symbol=TTN titin isoform novex-1	9606
170	3.31	26.37	36.3770246505737	IPI:IPI00382606.1	Gene_Symbol=F7 Factor VII active site mutant immunoconjugate	9606	1.31837904453278	0.154881730675697	1.70229625701904	1.11637985706329	0.405127197504044	1.57244217395782	1.49156773090363	0.100930526852608	1.80832982063293
170	0	3.31	20.8154499530792	IPI:IPI00329555.2	Gene_Symbol=F7 Isoform A of Coagulation factor VII precursor	9606
170	0	3.31	18.0180177092552	IPI:IPI00798065.1	Gene_Symbol=F7 Isoform B of Coagulation factor VII precursor	9606
170	0	1.52	21.4285716414452	IPI:IPI00410550.2	Gene_Symbol=FLJ45964 CDNA FLJ45964 fis, clone PLACE7014396	9606
171	3.21	3.22	11.2118408083916	IPI:IPI00242956.4	Gene_Symbol=FCGBP IgGFc-binding protein precursor	9606	0.729040324687958	0.00838370807468891	1.17552661895752	0.862667560577393	0.600886642932892	2.0605742931366	0.925571501255035	0.441955924034119	1.28639698028564
171	0	3.22	9.54397395253181	IPI:IPI00788189.1	Gene_Symbol=FCGBP similar to Fc fragment of IgG binding protein	9606
172	3.16	3.16	39.6551728248596	IPI:IPI00645213.1	Gene_Symbol=APOM Apolipoprotein M	9606	0.875114381313324	0.481909841299057	1.69930195808411	0.893768489360809	0.578229129314423	1.77694058418274	0.867940127849579	0.532654643058777	1.89837503433228
172	0	3.16	24.4680851697922	IPI:IPI00030739.1	Gene_Symbol=APOM Apolipoprotein M	9606
172	0	3.16	27.9069781303406	IPI:IPI00514397.1	Gene_Symbol=APOM Apolipoprotein M	9606
173	2.87	2.87	9.375	IPI:IPI00073777.1	Gene_Symbol=PLXDC2 Isoform 2 of Plexin domain-containing protein 2 precursor	9606	0.955386221408844	0.879311740398407	3.13369631767273	0.882204294204712	0.59900826215744	2.38976669311523	0.739527702331543	0.391889661550522	3.31526613235474
173	0	2.87	8.50661620497704	IPI:IPI00044369.2	Gene_Symbol=PLXDC2 Isoform 1 of Plexin domain-containing protein 2 precursor	9606
174	2.81	25.98	48.6810564994812	IPI:IPI00399007.5	Gene_Symbol=IGHG2 Putative uncharacterized protein DKFZp686I04196 (Fragment)	9606	0.345025926828384	0.0305599272251129	2.46252822875977	0.320843398571014	0.028562568128109	2.56498384475708	0.362604260444641	0.0475498363375664	2.70901274681091
174	0.4	26.5	44.612067937851	IPI:IPI00426051.3	Gene_Symbol=- Putative uncharacterized protein DKFZp686C15213	9606
174	0.14	22.61	35.9574466943741	IPI:IPI00784942.1	Gene_Symbol=- Putative uncharacterized protein DKFZp686E23209	9606
174	0	25.74	41.5053755044937	IPI:IPI00784807.1	Gene_Symbol=- Putative uncharacterized protein	9606
174	0	17.18	46.3104337453842	IPI:IPI00829767.1	Gene_Symbol=IGHG2 Uncharacterized protein IGHG2 (Fragment)	9606
175	2.74	2.96	6.90537095069885	IPI:IPI00873848.1	Gene_Symbol=POSTN 87 kDa protein	9606	0.900400221347809	0.551168262958527	4.79046106338501	1.12363135814667	0.556377708911896	5.8692364692688	1.15736818313599	0.269252061843872	2.30672025680542
175	0	2.96	6.68316856026649	IPI:IPI00641231.1	Gene_Symbol=POSTN 90 kDa protein	9606
175	0	2.96	6.67490735650063	IPI:IPI00410241.2	Gene_Symbol=POSTN Isoform 3 of Periostin precursor	9606
175	0	2.96	6.93196430802345	IPI:IPI00218585.5	Gene_Symbol=POSTN Isoform 2 of Periostin precursor	9606
175	0	2.96	6.45933002233505	IPI:IPI00007960.4	Gene_Symbol=POSTN Isoform 1 of Periostin precursor	9606
176	2.5	2.5	8.98100137710571	IPI:IPI00744685.2	Gene_Symbol=BTD Uncharacterized protein BTD (Fragment)	9606	1.08399128913879	0.482486724853516	1.50041174888611	0.923135221004486	0.674698829650879	2.02869939804077	0.921918570995331	0.434387177228928	1.43427765369415
176	0	2.5	9.5764271914959	IPI:IPI00218413.2	Gene_Symbol=BTD biotinidase precursor	9606
177	2.46	2.46	14.6706581115723	IPI:IPI00219217.3	Gene_Symbol=LDHB L-lactate dehydrogenase B chain	9606	1.00343549251556			0.435499846935272			0.87820953130722
177	0	2.46	18.9655169844627	IPI:IPI00788938.1	Gene_Symbol=LDHB Uncharacterized protein LDHB	9606
177	0	2.46	17.5182476639748	IPI:IPI00789173.1	Gene_Symbol=LDHB 15 kDa protein	9606
178	2.41	5.92	28.5180300474167	IPI:IPI00029168.1	Gene_Symbol=LPA Apolipoprotein	9606	1.36690652370453	0.0506474077701569	1.36874580383301	1.19281470775604	0.226401448249817	1.389204621315	1.4426566362381	0.0986651182174683	1.59228122234344
178	0	2.07	28.4369111061096	IPI:IPI00787629.1	Gene_Symbol=LOC732390 similar to Apolipoprotein	9606
178	0	2.02	22.3880603909492	IPI:IPI00787909.1	Gene_Symbol=LOC732436 similar to Apolipoprotein	9606
179	2.3	46.16	51.5831112861633	IPI:IPI00878609.1	Gene_Symbol=ITIH4 Protein	9606	1.08163011074066	0.14690974354744	1.15722787380219	1.10894238948822	0.714373767375946	2.87389183044434	1.03838968276978	0.681335031986237	1.4062694311142
179	0	35.06	50.4658401012421	IPI:IPI00878152.1	Gene_Symbol=ITIH4 71 kDa protein	9606
180	2.28	17.3	20.6000000238419	IPI:IPI00423461.3	Gene_Symbol=IGHA2 Putative uncharacterized protein DKFZp686C02220 (Fragment)	9606	1.24612462520599	0.158923953771591	1.45539104938507	1.11889684200287	0.310671627521515	1.34149074554443	1.03059673309326	0.845735728740692	1.5722051858902
180	0	27.2	37.7870559692383	IPI:IPI00784950.1	Gene_Symbol=LOC100126583 Putative uncharacterized protein DKFZp686L19235	9606
180	0	24	30.0000011920929	IPI:IPI00785067.1	Gene_Symbol=IGH@ IGH@ protein	9606
180	0	23.7	31.8658292293549	IPI:IPI00783993.1	Gene_Symbol=IGHA2 IGHA2 protein	9606
180	0	22	33.2648873329163	IPI:IPI00784830.1	Gene_Symbol=LOC100126583 CDNA FLJ41981 fis, clone SMINT2011888, highly similar to Protein Tro alpha1 H,myeloma	9606
180	0	22	28.9855062961578	IPI:IPI00784758.1	Gene_Symbol=LOC100126583 Putative uncharacterized protein DKFZp686M08189	9606
180	0	22	26.829269528389	IPI:IPI00642017.1	Gene_Symbol=IGHA2 Putative uncharacterized protein DKFZp686C02218 (Fragment)	9606
180	0	20.04	33.6820095777512	IPI:IPI00784969.1	Gene_Symbol=LOC100126583 Putative uncharacterized protein	9606
180	0	19.7	31.1715483665466	IPI:IPI00384952.1	Gene_Symbol=- Putative uncharacterized protein DKFZp686K04218 (Fragment)	9606
180	0	16	34.4117641448975	IPI:IPI00641229.3	Gene_Symbol=IGHA2 Ig alpha-2 chain C region	9606
180	0	13.3	19.6930944919586	IPI:IPI00829711.1	Gene_Symbol=IGHA2 Uncharacterized protein IGHA2 (Fragment)	9606
181	2.27	2.27	18.8640967011452	IPI:IPI00643034.2	Gene_Symbol=PLTP Isoform 1 of Phospholipid transfer protein precursor	9606	0.846792101860046	0.768986701965332	261.154266357422	0.958892166614532	0.760939240455627	3.86874461174011	0.768933296203613	0.358214050531387	8.21179294586182
181	0	2.27	22.9629635810852	IPI:IPI00022733.3	Gene_Symbol=PLTP 45 kDa protein	9606
181	0	2.27	18.3673471212387	IPI:IPI00217778.1	Gene_Symbol=PLTP Isoform 2 of Phospholipid transfer protein precursor	9606
182	2.24	3.85	14.5135566592216	IPI:IPI00022434.4	Gene_Symbol=ALB Uncharacterized protein ALB	9606	1.19318950176239	0.517500579357147	2.65278649330139	1.07624900341034	0.430436491966248	1.38078856468201	1.23096144199371	0.356363862752914	2.1208119392395
182	0	3.84	13.4646967053413	IPI:IPI00745872.2	Gene_Symbol=ALB Isoform 1 of Serum albumin precursor	9606
182	0	3.04	15.384615957737	IPI:IPI00878517.1	Gene_Symbol=ALB 56 kDa protein	9606
182	0	3.04	14.6282970905304	IPI:IPI00384697.2	Gene_Symbol=ALB Isoform 2 of Serum albumin precursor	9606
183	2.19	6.19	26.829269528389	IPI:IPI00816775.1	Gene_Symbol=- F5-20 (Fragment)	9606	0.768107116222382	0.254212439060211	4.11473608016968	0.859396934509277	0.501669764518738	6.9267692565918	0.878422498703003	0.522692620754242	5.86417150497437
184	2.16	29.41	61.4406764507294	IPI:IPI00430847.1	Gene_Symbol=IGKC IGKC protein	9606	0.623223662376404	0.00987074803560972	1.22587990760803	0.512910008430481	0.151389554142952	3.54805374145508	0.67797839641571	0.0102224042639136	1.18576765060425
184	0	3.4	43.2203382253647	IPI:IPI00829650.1	Gene_Symbol=- Similar to Ig kappa chain V-I region HK101 precursor	9606
184	0	3.22	22.2222223877907	IPI:IPI00003470.1	Gene_Symbol=- Ig kappa chain V-I region Wes	9606
185	2.11	27.74	41.0389602184296	IPI:IPI00607707.1	Gene_Symbol=HPR Isoform 2 of Haptoglobin-related protein precursor	9606	0.525332272052765	0.181695744395256	11.022180557251	0.58591639995575	0.0872312858700752	2.5512261390686	0.781598091125488	0.146304935216904	2.08023285865784
185	0	27.74	45.4022973775864	IPI:IPI00477597.1	Gene_Symbol=HPR Isoform 1 of Haptoglobin-related protein precursor	9606
186	2.09	2.11	31.9999992847443	IPI:IPI00789259.1	Gene_Symbol=IGLV1-40 V1-13 protein (Fragment)	9606	0.604135155677795	0.301487773656845	26.615837097168	0.746553778648376	0.388410091400146	13.4136753082275	0.715718328952789	0.208983361721039	4.2522144317627
186	0	2	21.4285716414452	IPI:IPI00879963.1	Gene_Symbol=IGL@ 12 kDa protein	9606
186	0	2	24.2718443274498	IPI:IPI00382422.1	Gene_Symbol=- Ig lambda chain V-I region NEWM	9606
186	0	2	13.5593220591545	IPI:IPI00827965.2	Gene_Symbol=- V1-18 protein	9606
187	2.09	2.09	11.5803822875023	IPI:IPI00828117.1	Gene_Symbol=CD44 Isoform 5 of CD44 antigen precursor	9606	0.772207021713257	0.709719479084015	13.368724822998	0.672759830951691	0.041015699505806	1.4282900094986	0.939796388149261	0.965347528457642	232.461318969727
187	0	2.09	11.9214586913586	IPI:IPI00827658.1	Gene_Symbol=CD44 Isoform 7 of CD44 antigen precursor	9606
187	0	2.09	11.9549930095673	IPI:IPI00827650.1	Gene_Symbol=CD44 Isoform 3 of CD44 antigen precursor	9606
187	0	2.09	12.1602289378643	IPI:IPI00418465.4	Gene_Symbol=CD44 Isoform 4 of CD44 antigen precursor	9606
187	0	2.09	11.455524712801	IPI:IPI00305064.1	Gene_Symbol=CD44 Isoform CD44 of CD44 antigen precursor	9606
187	0	2.09	8.39363262057304	IPI:IPI00828192.1	Gene_Symbol=CD44 Isoform 17 of CD44 antigen precursor	9606
187	0	2.09	8.29756781458855	IPI:IPI00828064.1	Gene_Symbol=CD44 Isoform 6 of CD44 antigen precursor	9606
187	0	2.09	8.68263468146324	IPI:IPI00828056.1	Gene_Symbol=CD44 Isoform 16 of CD44 antigen precursor	9606
187	0	2.09	10.6666669249535	IPI:IPI00827555.1	Gene_Symbol=CD44 Isoform 9 of CD44 antigen precursor	9606
187	0	2.09	9.09090936183929	IPI:IPI00827893.1	Gene_Symbol=CD44 Isoform 11 of CD44 antigen precursor	9606
187	0	2.09	7.09939152002335	IPI:IPI00419219.3	Gene_Symbol=CD44 Isoform 10 of CD44 antigen precursor	9606
187	0	2.06	11.1275963485241	IPI:IPI00827795.1	Gene_Symbol=CD44 Isoform 8 of CD44 antigen precursor	9606
187	0	2.06	5.88235296308994	IPI:IPI00827982.1	Gene_Symbol=CD44 Isoform 13 of CD44 antigen precursor	9606
187	0	2.06	6.31313100457191	IPI:IPI00827937.1	Gene_Symbol=CD44 Isoform 14 of CD44 antigen precursor	9606
187	0	2.06	6.92520812153816	IPI:IPI00297160.4	Gene_Symbol=CD44 Isoform 12 of CD44 antigen precursor	9606
187	0	2.06	4.08163256943226	IPI:IPI00828108.1	Gene_Symbol=CD44 Isoform 15 of CD44 antigen precursor	9606
187	0	2.06	4.41176481544971	IPI:IPI00798069.1	Gene_Symbol=CD44 CD44 molecule	9606
188	2.08	2.1	15.1515156030655	IPI:IPI00852817.1	Gene_Symbol=F8 19 kDa protein	9606	1.39713096618652			1.7337235212326			1.28379702568054
188	0	2.1	11.261261254549	IPI:IPI00657892.3	Gene_Symbol=F8 Factor VIII	9606
188	0.02	2.19	7.69885182380676	IPI:IPI00017603.1	Gene_Symbol=F8 Coagulation factor VIII precursor	9606
189	2.07	2.07	5.42168691754341	IPI:IPI00296777.3	Gene_Symbol=SPARCL1 SPARC-like protein 1 precursor	9606	1.29376792907715			1.15707099437714			1.18120563030243
190	2.06	2.07	5.89147284626961	IPI:IPI00451625.1	Gene_Symbol=CRTAC1 Isoform 2 of Cartilage acidic protein 1 precursor	9606	0.583423972129822	0.0507314875721931	1.72138369083405	0.605098247528076	0.0946841761469841	2.04854345321655	0.603450894355774	0.149877354502678	2.59074640274048
190	0	2.06	7.16560482978821	IPI:IPI00451626.1	Gene_Symbol=CRTAC1 Isoform 3 of Cartilage acidic protein 1 precursor	9606
190	0	2.06	4.68986369669437	IPI:IPI00451624.1	Gene_Symbol=CRTAC1 Isoform 1 of Cartilage acidic protein 1 precursor	9606
191	2.06	2.06	16.9849932193756	IPI:IPI00021033.2	Gene_Symbol=COL3A1 Isoform 1 of Collagen alpha-1(III) chain precursor	9606	0.976537704467773	0.979187965393066	10141.9306640625	0.865291833877563	0.772727370262146	138.23747253418	0.841070115566254	0.842652499675751	6098.24755859375
192	2.06	2.06	8.12883451581001	IPI:IPI00043546.5	Gene_Symbol=SPATA13 Spermatogenesis-associated protein 13	9606	1.71011126041412	0.0869829431176186	2.07385396957397	1.89112973213196	0.0771228969097137	2.24561786651611	1.03588426113129	0.312061190605164	1.11982214450836
192	0	2.06	8.5365854203701	IPI:IPI00479471.2	Gene_Symbol=SPATA13 Spermatogenesis associated 13	9606
193	2.04	2.04	7.80780762434006	IPI:IPI00657860.1	Gene_Symbol=BST1 Uncharacterized protein BST1	9606	0.857886493206024	0.0876970216631889	1.30996811389923	1.12255370616913	0.727627992630005	25.0577030181885	0.546479284763336	0.436204880475998	531.041381835938
193	0	2.04	8.1761009991169	IPI:IPI00026240.2	Gene_Symbol=BST1 ADP-ribosyl cyclase 2 precursor	9606
194	2.04	2.04	3.6363635212183	IPI:IPI00218795.1	Gene_Symbol=SELL L-selectin precursor	9606	0.534296751022339	0.0303634200245142	1.46248555183411	0.703222990036011	0.015480968169868	1.11494672298431	0.626159727573395	0.0913290828466415	2.36137366294861
194	0.01	2.01	7.83505141735077	IPI:IPI00645768.1	Gene_Symbol=SELE Selectin E	9606
194	0.01	2.01	6.94698318839073	IPI:IPI00514728.1	Gene_Symbol=SELE Selectin E	9606
194	0.01	2.01	6.94698318839073	IPI:IPI00514521.1	Gene_Symbol=SELE Selectin E	9606
194	0.01	2.01	7.85124003887177	IPI:IPI00514342.1	Gene_Symbol=SELE Selectin E	9606
194	0.01	2.01	6.22950829565525	IPI:IPI00296542.1	Gene_Symbol=SELE E-selectin precursor	9606
194	0	2	7.43691921234131	IPI:IPI00646956.1	Gene_Symbol=SELP Selectin P	9606
194	0	2	7.29166641831398	IPI:IPI00644144.1	Gene_Symbol=SELP Selectin P	9606
194	0	2	6.75512701272964	IPI:IPI00643835.1	Gene_Symbol=SELP Selectin P	9606
194	0	2	7.29166641831398	IPI:IPI00514233.1	Gene_Symbol=SELP Selectin P	9606
194	0	2	4.95356023311615	IPI:IPI00640405.1	Gene_Symbol=SELP Selectin P	9606
194	0	2	4.95356023311615	IPI:IPI00514796.1	Gene_Symbol=SELP Selectin P	9606
194	0	2	3.85542176663876	IPI:IPI00295339.3	Gene_Symbol=SELP P-selectin precursor	9606
194	0	2	4.96894419193268	IPI:IPI00645234.1	Gene_Symbol=SELP Selectin P	9606
195	2.03	2.03	7.87037014961243	IPI:IPI00646304.4	Gene_Symbol=PPIB peptidylprolyl isomerase B precursor	9606	1.12741613388062			0.4419085085392			0.520489394664764
196	2.02	56.97	51.8633544445038	IPI:IPI00032328.2	Gene_Symbol=KNG1 Isoform HMW of Kininogen-1 precursor	9606	0.817519783973694	0.605383217334747	36.1234512329102	0.86822122335434	0.449643015861511	4.62619829177856	0.770445168018341	0.69014036655426	524.03515625
197	2.02	2.05	22.7272734045982	IPI:IPI00383016.1	Gene_Symbol=- Immunglobulin light chain variable region (Fragment)	9606	0.822206497192383	0.61815732717514	37.9917221069336	0.858585476875305	0.726681768894196	68.8296127319336	0.663284122943878	0.276015043258667	11.1888694763184
197	0.01	20.05	54.8936188220978	IPI:IPI00827875.1	Gene_Symbol=- Lambda-chain precursor	9606
197	0.01	2.01	36.9230777025223	IPI:IPI00386134.1	Gene_Symbol=- Ig lambda chain V-I region BL2 precursor	9606
197	0.01	2.01	25.2252250909805	IPI:IPI00003939.3	Gene_Symbol=- Ig lambda chain V-I region NIG-64	9606
197	0.01	2.01	14.4144147634506	IPI:IPI00827923.1	Gene_Symbol=- Light chain Fab (Fragment)	9606
198	2.02	2.04	9.28689911961555	IPI:IPI00871997.1	Gene_Symbol=DBH Dopamine beta-hydroxylase precursor	9606	0.866760551929474			0.94378137588501			1.12787139415741
198	0	2.04	9.07617509365082	IPI:IPI00171678.4	Gene_Symbol=DBH Dopamine beta-hydroxylase	9606
199	2.01	2.78	3.51602882146835	IPI:IPI00221224.6	Gene_Symbol=ANPEP Aminopeptidase N	9606	1.03819191455841	0.705842852592468	2.60191440582275	1.07356953620911	0.454580694437027	2.1851065158844	1.15964221954346	0.420386165380478	4.31278562545776
200	2.01	2.09	4.25000004470348	IPI:IPI00166892.2	Gene_Symbol=DPP10 DPPY splice variant c	9606	0.893130242824554			0.910111427307129			0.936958014965057
200	0	2.08	4.02010045945644	IPI:IPI00873846.1	Gene_Symbol=DPP10 Isoform 1 of Inactive dipeptidyl peptidase 10	9606
200	0	2.08	1.90114062279463	IPI:IPI00847414.1	Gene_Symbol=DPP10 dipeptidyl peptidase 10 isoform short	9606
201	2.01	2.02	15.1770651340485	IPI:IPI00009865.2	Gene_Symbol=KRT10 Keratin, type I cytoskeletal 10	9606	1.11602389812469			1.13889694213867			1.54073667526245
202	2.01	2.02	3.69318164885044	IPI:IPI00472011.1	Gene_Symbol=NEO1 154 kDa protein	9606	0.860551357269287	0.765253841876984	139.529830932617	0.586723864078522	0.612116098403931	16449.96484375	0.442760735750198	0.523505806922913	69288.359375
202	0	2.02	3.69318164885044	IPI:IPI00217291.2	Gene_Symbol=NEO1 Isoform 2 of Neogenin precursor	9606
202	0	2.02	3.55920605361462	IPI:IPI00023814.2	Gene_Symbol=NEO1 Isoform 1 of Neogenin precursor	9606
202	0	2	2.54470426589251	IPI:IPI00556554.3	Gene_Symbol=NEO1 Neogenin homolog 1 variant	9606
203	2.01	2.01	7.55336582660675	IPI:IPI00749187.1	Gene_Symbol=NRP1 Neuropilin 1	9606	1.03395318984985			1.42126488685608			0.99433845281601
203	0	2.01	5.18018007278442	IPI:IPI00643127.3	Gene_Symbol=NRP1 Neuropilin 1	9606
203	0	2.01	6.53409063816071	IPI:IPI00639917.1	Gene_Symbol=NRP1 Neuropilin 1	9606
203	0	2.01	7.14285746216774	IPI:IPI00607733.2	Gene_Symbol=NRP1 Isoform 2 of Neuropilin-1 precursor	9606
203	0	2.01	4.98374849557877	IPI:IPI00398715.5	Gene_Symbol=NRP1 Neuropilin 1	9606
203	0	2.01	4.98374849557877	IPI:IPI00299594.1	Gene_Symbol=NRP1 Isoform 1 of Neuropilin-1 precursor	9606
203	0	2.01	7.17628672719002	IPI:IPI00165438.2	Gene_Symbol=NRP1 Muscle type neuropilin 1	9606
203	0	2	16.5467619895935	IPI:IPI00644187.2	Gene_Symbol=NRP1 Neuropilin 1	9606
204	2.01	2.01	5.88235296308994	IPI:IPI00053621.7	Gene_Symbol=ZNF99 zinc finger protein 99	9606	0.797092974185944			0.680680692195892			0.797443091869354
205	2.01	2.01	33.3333343267441	IPI:IPI00027462.1	Gene_Symbol=S100A9 Protein S100-A9	9606	1.10487115383148	0.295448690652847	1.88565731048584	1.13100683689117	0.290155380964279	2.15280842781067	0.856480181217194	0.468925178050995	5.96017599105835
206	2	74.33	75.527423620224	IPI:IPI00555812.4	Gene_Symbol=GC Vitamin D-binding protein precursor	9606	0.0818699821829796			0.0641845762729645			0.0693684592843056
207	2	48.92	71.4646458625793	IPI:IPI00304273.2	Gene_Symbol=APOA4 Apolipoprotein A-IV precursor	9606	0.816570162773132	0.17812941968441	1.37238299846649	0.982733428478241	0.796718895435333	1.1627699136734	1.10528814792633	0.185965821146965	1.1729861497879
208	2	27.68	46.5473145246506	IPI:IPI00385264.1	Gene_Symbol=- Ig mu heavy chain disease protein	9606	0.464680314064026	0.0793364569544792	3.3867781162262	0.495096355676651	0.0710156857967377	2.71982789039612	0.379204303026199	0.0943704470992088	6.29581594467163
209	2	6.27	39.3162399530411	IPI:IPI00220120.4	Gene_Symbol=IGHV@ Ig heavy chain V-III region VH26 precursor	9606	0.592382848262787			0.706034660339355			0.546537697315216
209	0	2.08	15.7024800777435	IPI:IPI00382488.1	Gene_Symbol=- Ig heavy chain V-III region HIL	9606
210	2	5.05	40.5172407627106	IPI:IPI00382500.1	Gene_Symbol=- Ig heavy chain V-III region GAL	9606	0.312727600336075			0.472599446773529			0.567380726337433
210	0	3.3	28.3333331346512	IPI:IPI00382501.1	Gene_Symbol=- Ig heavy chain V-III region DOB	9606
211	2	4.58	16.5432095527649	IPI:IPI00027482.1	Gene_Symbol=SERPINA6 Corticosteroid-binding globulin precursor	9606	0.813497126102448			0.769002258777618			0.663581550121307
212	2	4.05	16.9675096869469	IPI:IPI00848045.1	Gene_Symbol=HYI Isoform 1 of Putative hydroxypyruvate isomerase	9606	0.823445618152618			1.29933321475983			0.69523674249649
212	0	4.04	16.5991902351379	IPI:IPI00382748.2	Gene_Symbol=HYI Isoform 3 of Putative hydroxypyruvate isomerase	9606
213	2	4.03	27.5862067937851	IPI:IPI00386839.1	Gene_Symbol=- Amyloid lambda 6 light chain variable region SAR (Fragment)	9606	0.993008315563202			0.729154288768768			0.441339701414108
213	0	2.03	16.2162154912949	IPI:IPI00419442.3	Gene_Symbol=IGLV6-57 IGLV6-57 protein	9606
213	0	2	12.2137397527695	IPI:IPI00386137.1	Gene_Symbol=- Ig lambda chain V-VI region EB4 precursor	9606
214	2	4	12.9310339689255	IPI:IPI00829653.1	Gene_Symbol=- Uncharacterized protein ENSP00000374812	9606	0.34429743885994			0.427580058574677			0.2645423412323
214	0	4	12.9310339689255	IPI:IPI00784430.3	Gene_Symbol=IGKV3D-11 Similar to Ig kappa chain V-III region VG precursor	9606
214	0	2.04	12.7118647098541	IPI:IPI00816799.1	Gene_Symbol=- Rheumatoid factor D5 light chain (Fragment)	9606
215	2	4	23.275862634182	IPI:IPI00549330.4	Gene_Symbol=IGKV3D-15 Myosin-reactive immunoglobulin light chain variable region	9606	0.617439925670624			0.420104414224625			0.488161146640778
216	2	2.01	5.1104974001646	IPI:IPI00643348.2	Gene_Symbol=COMP 80 kDa protein	9606	1.35371291637421			0.533560514450073			1.12718713283539
216	0	2.01	4.88771460950375	IPI:IPI00028030.3	Gene_Symbol=COMP Cartilage oligomeric matrix protein precursor	9606
217	2	2.01	9.5238097012043	IPI:IPI00643023.1	Gene_Symbol=CTBS Chitobiase, di-N-acetyl-	9606	0.848050475120544			0.762644827365875			0.802673399448395
217	0	2.01	7.2727270424366	IPI:IPI00007778.1	Gene_Symbol=CTBS Di-N-acetylchitobiase precursor	9606
218	2	2.01	9.81595069169998	IPI:IPI00019176.3	Gene_Symbol=RARRES2 Retinoic acid receptor responder protein 2 precursor	9606	1.91074550151825			4.12716865539551			3.1909327507019
219	2	2	6.77595660090446	IPI:IPI00303210.3	Gene_Symbol=ENPP2 Isoform 2 of Ectonucleotide pyrophosphatase/phosphodiesterase family member 2 precursor	9606	0.668481111526489			0.890342473983765			0.969862699508667
219	0	2	7.18424096703529	IPI:IPI00156171.2	Gene_Symbol=ENPP2 Isoform 1 of Ectonucleotide pyrophosphatase/phosphodiesterase family member 2 precursor	9606
219	0	2	4.5045044273138	IPI:IPI00878576.1	Gene_Symbol=- Autotaxin isoform gamma	9606
220	2	2	9.4155840575695	IPI:IPI00029723.1	Gene_Symbol=FSTL1 Follistatin-related protein 1 precursor	9606	0.705991446971893			0.791176497936249			0.672003746032715
221	2	2	11.1538462340832	IPI:IPI00011072.1	Gene_Symbol=CACNG6 Voltage-dependent calcium channel gamma-6 subunit	9606	1.24553549289703			2.452561378479			0.627095997333527
222	2	2	4.27698567509651	IPI:IPI00872063.1	Gene_Symbol=PEPD Uncharacterized protein PEPD (Fragment)	9606	0.890010535717011			0.700295746326447			0.658236086368561
222	0	2	4.2596347630024	IPI:IPI00257882.7	Gene_Symbol=PEPD Xaa-Pro dipeptidase	9606
223	2	2	9.50570330023766	IPI:IPI00871889.1	Gene_Symbol=PSMA1 Proteasome subunit alpha type	9606	1.03952860832214			1.55091321468353			1.38393247127533
223	0	2	9.29368063807487	IPI:IPI00472442.4	Gene_Symbol=PSMA1 Isoform Long of Proteasome subunit alpha type-1	9606
223	0	2	9.50570330023766	IPI:IPI00016832.1	Gene_Symbol=PSMA1 Isoform Short of Proteasome subunit alpha type-1	9606
224	2	2	7.33590722084045	IPI:IPI00450348.1	Gene_Symbol=OXCT2 OXCT2 protein	9606	0.865948915481567			0.911367774009705			0.784387528896332
224	0	2	3.67504842579365	IPI:IPI00307395.2	Gene_Symbol=OXCT2 Succinyl-CoA:3-ketoacid-coenzyme A transferase 2, mitochondrial precursor	9606
225	2	2	9.54356864094734	IPI:IPI00019755.3	Gene_Symbol=GSTO1 Glutathione transferase omega-1	9606	1.4210079908371	0.444324970245361	42.2963371276855	1.32004845142365	0.502774477005005	35.1260452270508	1.57383453845978	0.532300055027008	589.27978515625
226	1.86	1.86	13.5453477501869	IPI:IPI00643814.3	Gene_Symbol=RBL2 Putative uncharacterized protein DKFZp781K2028	9606	1.46931898593903	0.0287905819714069	1.24765181541443	1.17028307914734	0.309267282485962	2.87176012992859	1.40819013118744	0.639761924743652	941.794616699219
226	0.01	1.85	10.0965760648251	IPI:IPI00304028.4	Gene_Symbol=RBL2 Retinoblastoma-like protein 2	9606
227	1.85	1.97	13.578137755394	IPI:IPI00014898.2	Gene_Symbol=PLEC1 Isoform 1 of Plectin-1	9606	0.71259742975235	0.277904033660889	2.26033878326416	0.810402095317841	0.0361494533717632	1.20272827148438	0.720754027366638	0.421132653951645	3.06741857528687
227	0	1.97	13.5254010558128	IPI:IPI00398779.4	Gene_Symbol=PLEC1 Isoform 4 of Plectin-1	9606
227	0	1.96	14.101442694664	IPI:IPI00398002.5	Gene_Symbol=PLEC1 plectin 1 isoform 1	9606
227	0	1.95	13.5693863034248	IPI:IPI00398777.3	Gene_Symbol=PLEC1 plectin 1 isoform 8	9606
227	0	1.95	13.3219465613365	IPI:IPI00186711.3	Gene_Symbol=PLEC1 plectin 1 isoform 6	9606
227	0	1.95	13.4695664048195	IPI:IPI00398778.3	Gene_Symbol=PLEC1 plectin 1 isoform 10	9606
227	0	1.95	13.3259668946266	IPI:IPI00420096.4	Gene_Symbol=PLEC1 plectin 1 isoform 3	9606
227	0	1.95	13.3554816246033	IPI:IPI00398776.3	Gene_Symbol=PLEC1 plectin 1 isoform 7	9606
227	0	1.95	13.3024483919144	IPI:IPI00398775.3	Gene_Symbol=PLEC1 plectin 1 isoform 2	9606
228	1.81	1.82	21.8584999442101	IPI:IPI00647205.1	Gene_Symbol=C6orf174 Uncharacterized protein C6orf174 precursor	9606	1.0825811624527	0.373402923345566	1.35024404525757	0.80069637298584	0.352923005819321	2.21857523918152	1.48918044567108	0.275601983070374	3.16801190376282
229	1.77	2.11	7.45891258120537	IPI:IPI00607861.2	Gene_Symbol=H6PD GDH/6PGL endoplasmic bifunctional protein precursor	9606	1.0900160074234	0.441740065813065	2.48693013191223	1.28713440895081	0.412195891141891	11.3067455291748	1.33131587505341	0.443358510732651	20.9147052764893
230	1.73	1.75	6.59999996423721	IPI:IPI00026969.4	Gene_Symbol=SEC23IP Isoform 1 of SEC23-interacting protein	9606
231	1.72	1.74	6.11320771276951	IPI:IPI00006675.1	Gene_Symbol=ABCC4 Multidrug resistance-associated protein 4	9606	1.22633588314056			1.19043171405792			1.0421005487442
231	0.02	1.72	14.4079878926277	IPI:IPI00383931.3	Gene_Symbol=ABCB8 CDNA FLJ37317 fis, clone BRAMY2017455, highly similar to Homo sapiens ATP-binding cassette protein M-ABC1 mRNA	9606
231	0.02	1.72	11.4206127822399	IPI:IPI00719730.2	Gene_Symbol=ABCB8 Isoform Short of ATP-binding cassette sub-family B member 8, mitochondrial precursor	9606
231	0.02	1.72	11.1564628779888	IPI:IPI00019022.2	Gene_Symbol=ABCB8 Isoform Long of ATP-binding cassette sub-family B member 8, mitochondrial precursor	9606
231	0	1.73	6.51920810341835	IPI:IPI00867698.1	Gene_Symbol=ABCC4 ATP-binding cassette, sub-family C, member 4 isoform 2	9606
232	1.72	1.72	15.8064514398575	IPI:IPI00746947.2	Gene_Symbol=MOCS1 molybdenum cofactor synthesis-step 1 protein isoform 3	9606	1.26675248146057			0.980412900447845			1.57843816280365
232	0	1.72	11.6129033267498	IPI:IPI00289463.1	Gene_Symbol=MOCS1 Isoform 6 of Molybdenum cofactor biosynthesis protein 1 B	9606
232	0	1.72	11.3207548856735	IPI:IPI00289462.1	Gene_Symbol=MOCS1 Isoform 5 of Molybdenum cofactor biosynthesis protein 1 B	9606
232	0	1.7	23.1625840067863	IPI:IPI00514315.2	Gene_Symbol=MOCS1 Molybdenum cofactor synthesis 1	9606
232	0	1.7	23.3766227960587	IPI:IPI00180672.1	Gene_Symbol=MOCS1 Isoform 2 of Molybdenum cofactor biosynthesis protein 1 A	9606
232	0	1.7	17.9775282740593	IPI:IPI00413557.1	Gene_Symbol=MOCS1 Isoform 3 of Molybdenum cofactor biosynthesis protein 1 A	9606
232	0	1.7	16.6233763098717	IPI:IPI00232406.1	Gene_Symbol=MOCS1 Isoform 1 of Molybdenum cofactor biosynthesis protein 1 A	9606
233	1.71	1.71	23.3870968222618	IPI:IPI00004656.2	Gene_Symbol=B2M Beta-2-microglobulin	9606	1.40272486209869	0.155993789434433	1.9238543510437	1.77933895587921	0.0108482409268618	1.29742634296417	1.7253110408783	0.123070523142815	2.48313736915588
233	0	1.71	10.8910888433456	IPI:IPI00868938.1	Gene_Symbol=- Beta-2-microglobulin	9606
233	0	1.7	5.0420168787241	IPI:IPI00796379.1	Gene_Symbol=B2M B2M protein	9606
234	1.7	30.84	56.3559293746948	IPI:IPI00827488.1	Gene_Symbol=IGKC IGKC protein	9606
234	0	4.83	33.0508470535278	IPI:IPI00829873.1	Gene_Symbol=- 13 kDa protein	9606
235	1.7	20.16	41.2017166614532	IPI:IPI00816555.1	Gene_Symbol=IGLV2-14 IGLV2-14 protein	9606	0.908265888690948	0.789059817790985	34.9401435852051	0.839453756809235	0.847834825515747	9183.13671875	0.73404198884964	0.832911014556885	2241728.5
236	1.7	2.05	16.578483581543	IPI:IPI00872703.1	Gene_Symbol=TMPRSS13 transmembrane protease, serine 13	9606
236	0	2.05	17.6691725850105	IPI:IPI00012505.5	Gene_Symbol=TMPRSS13 Isoform 3 of Transmembrane protease, serine 13	9606
236	0	2.05	17.9012343287468	IPI:IPI00554657.1	Gene_Symbol=TMPRSS13 Isoform 4 of Transmembrane protease, serine 13	9606
236	0	2.05	15.5913978815079	IPI:IPI00554441.1	Gene_Symbol=TMPRSS13 Isoform 2 of Transmembrane protease, serine 13	9606
236	0	2.05	14.974182844162	IPI:IPI00000848.4	Gene_Symbol=TMPRSS13 Isoform 1 of Transmembrane protease, serine 13	9606
237	1.7	1.74	40.9090906381607	IPI:IPI00619965.1	Gene_Symbol=ABCA11 ABCA11 protein	9606	1.5257180929184			1.00580525398254			1.19354844093323
238	1.7	1.7	7.41258710622787	IPI:IPI00479446.1	Gene_Symbol=ADAM18 Isoform 2 of ADAM 18 precursor	9606	0.76792573928833	0.0159177780151367	1.20897555351257	0.847069144248962	0.176263049244881	1.31137275695801	0.756515145301819	0.0688370689749718	1.3640388250351
238	0	1.7	7.17185363173485	IPI:IPI00003365.1	Gene_Symbol=ADAM18 Isoform 1 of ADAM 18 precursor	9606
239	1.7	1.7	10.6796123087406	IPI:IPI00028714.4	Gene_Symbol=MGP Matrix Gla protein precursor	9606	0.86129903793335			1.59156918525696			1.45423448085785
240	1.67	1.72	5.92292696237564	IPI:IPI00303335.1	Gene_Symbol=NEB Nebulin	9606	1.17885768413544	0.63021719455719	3.51824498176575	1.17362761497498	0.606380879878998	3.11948156356812	1.01521062850952	0.953004360198975	2.65462493896484
240	0	1.72	5.83295859396458	IPI:IPI00873123.1	Gene_Symbol=NEB nebulin	9606
240	0	1.4	1.86915881931782	IPI:IPI00384095.1	Gene_Symbol=NEB NEB protein (Fragment)	9606
241	1.63	1.77	11.8239842355251	IPI:IPI00072917.2	Gene_Symbol=COL6A3 alpha 3 type VI collagen isoform 3 precursor	9606	1.19608449935913	0.0126364706084132	1.04619956016541	1.05963230133057	0.32787698507309	1.51669859886169	1.19858407974243	0.52497661113739	12.0570259094238
242	1.58	7.62	67.3469364643097	IPI:IPI00473011.3	Gene_Symbol=HBB;HBD Hemoglobin subunit delta	9606	0.899304032325745	0.785883545875549	47.3323669433594	0.83018559217453	0.182571262121201	2.00845766067505	0.700408101081848	0.541316092014313	173.033111572266
243	1.57	2.19	5.86361661553383	IPI:IPI00239406.2	Gene_Symbol=SYNE2 Isoform 2 of Nesprin-2	9606	0.851341426372528	0.508575975894928	1.75145554542542	0.845503091812134	0.589829862117767	2.05727410316467	0.868293941020966	0.391654700040817	1.45418000221252
243	0	2.19	5.88235296308994	IPI:IPI00239405.4	Gene_Symbol=SYNE2 Isoform 1 of Nesprin-2	9606
243	0	1.84	6.17925971746445	IPI:IPI00412276.1	Gene_Symbol=SYNE2 Isoform 6 of Nesprin-2	9606
243	0	1.84	6.17736987769604	IPI:IPI00239413.4	Gene_Symbol=SYNE2 Isoform 7 of Nesprin-2	9606
244	1.57	1.77	13.5119721293449	IPI:IPI00783931.2	Gene_Symbol=COL18A1 Isoform 1 of Collagen alpha-1(XVIII) chain precursor	9606	1.13529515266418	0.126910403370857	1.24061417579651	1.05352282524109	0.63730525970459	1.50323629379272	1.18295788764954	0.352368861436844	1.82479739189148
244	0	1.77	16.5048539638519	IPI:IPI00414694.3	Gene_Symbol=COL18A1 Isoform 3 of Collagen alpha-1(XVIII) chain precursor	9606
244	0	1.77	14.5490452647209	IPI:IPI00022822.5	Gene_Symbol=COL18A1 Isoform 2 of Collagen alpha-1(XVIII) chain precursor	9606
245	1.55	1.84	12.2295387089252	IPI:IPI00743335.1	Gene_Symbol=MYO1C myosin IC isoform a	9606	0.999374806880951			1.05480897426605			0.717215180397034
245	0	1.84	13.1322950124741	IPI:IPI00010418.4	Gene_Symbol=MYO1C Myosin-Ic	9606
245	0	1.84	11.5900382399559	IPI:IPI00829992.1	Gene_Symbol=MYO1C myosin IC isoform b	9606
245	0	1.75	17.9591834545136	IPI:IPI00791026.1	Gene_Symbol=MYO1C 56 kDa protein	9606
246	1.55	1.55	12.8964066505432	IPI:IPI00790024.1	Gene_Symbol=C20orf175 Isoform 1 of Uncharacterized protein C20orf175	9606	1.30013871192932	0.120197758078575	1.47350990772247	1.21707344055176	0.0548480860888958	1.22636902332306	1.18651235103607	0.54958564043045	2.24685168266296
246	0	1.52	24.0875914692879	IPI:IPI00168750.3	Gene_Symbol=C20orf175 FLJ00360 protein (Fragment)	9606
247	1.54	27.55	54.237288236618	IPI:IPI00478600.3	Gene_Symbol=IGKV1-5 IGKV1-5 protein	9606	0.662671804428101	0.123750552535057	2.79908323287964	0.63926750421524	0.264621526002884	12.2963905334473	0.525803923606873	0.00977898016571999	1.13368463516235
248	1.52	1.52	9.11330059170723	IPI:IPI00011206.3	Gene_Symbol=TDO2 Tryptophan 2,3-dioxygenase	9606	0.917154967784882	0.373155981302261	1.38688170909882	0.83643114566803	0.454737514257431	2.30594062805176	0.792408227920532	0.615475594997406	5.4717116355896
249	1.52	1.52	6.08695633709431	IPI:IPI00456726.2	Gene_Symbol=OR11G2 Olfactory receptor OR14-34	9606	1.20770740509033			0.983610868453979			0.716902494430542
249	0	1.52	8.91472846269608	IPI:IPI00004798.4	Gene_Symbol=CRISP3 cDNA FLJ75207	9606
250	1.49	1.49	6.30835816264153	IPI:IPI00024284.4	Gene_Symbol=HSPG2 Basement membrane-specific heparan sulfate proteoglycan core protein precursor	9606	0.886684358119965	0.540505170822144	5.67498302459717	0.910698413848877	0.132024496793747	1.28413343429565	1.19197010993958	0.379067003726959	4.53394842147827
251	1.43	1.54	5.87967187166214	IPI:IPI00784473.1	Gene_Symbol=VPS13D vacuolar protein sorting 13D isoform 1	9606	0.963837027549744	0.487195461988449	1.56759536266327	0.667153537273407	0.0177097413688898	1.15383923053741	0.864920139312744	0.72337019443512	53.1374626159668
251	0	1.54	5.91336227953434	IPI:IPI00783859.2	Gene_Symbol=VPS13D Isoform 2 of Vacuolar protein sorting-associated protein 13D	9606
252	1.42	1.85	6.00375235080719	IPI:IPI00426283.2	Gene_Symbol=MAPK7 Mitogen activated protein kinase 7 transcript variant 5	9606	3.60657215118408			0.989800035953522			2.02217817306519
252	0	1.42	6.59898445010185	IPI:IPI00555640.2	Gene_Symbol=MAPK7 Mitogen activated protein kinase 7 transcript variant 5 variant	9606
253	1.42	1.42	10.5497770011425	IPI:IPI00395488.2	Gene_Symbol=VASN Vasorin precursor	9606	0.90763247013092	0.476027935743332	1.61501491069794	1.05904793739319	0.558347105979919	1.4256180524826	0.960168600082397	0.674850523471832	1.43288946151733
254	1.4	2.71	8.42141136527061	IPI:IPI00749005.2	Gene_Symbol=SYNE1 1011 kDa protein	9606	0.988345563411713	0.974659323692322	2.46657776832581	1.07923603057861	0.758429408073425	1.82843005657196	1.0041960477829	0.968470573425293	1.29582631587982
254	0	2.71	8.42332616448402	IPI:IPI00386444.2	Gene_Symbol=SYNE1 Isoform 1 of Nesprin-1	9606
254	0	2.71	8.38953033089638	IPI:IPI00247295.3	Gene_Symbol=SYNE1 Isoform 4 of Nesprin-1	9606
254	0	2.71	8.42155367136002	IPI:IPI00745471.2	Gene_Symbol=SYNE1 Spectrin-like protein of the nuclear envelope and Golgi	9606
254	0	2.67	8.62007141113281	IPI:IPI00396977.2	Gene_Symbol=SYNE1 Isoform 7 of Nesprin-1	9606
255	1.4	1.53	2.29540914297104	IPI:IPI00101942.1	Gene_Symbol=CLMN Calmin	9606	0.721845746040344			1.00779449939728			0.987750768661499
256	1.4	1.4	2.74914093315601	IPI:IPI00179034.4	Gene_Symbol=SLC25A30 Kidney mitochondrial carrier protein 1	9606
257	1.38	4.31	43.6974793672562	IPI:IPI00829590.1	Gene_Symbol=- Uncharacterized protein ENSP00000375044	9606	0.336919873952866			0.386978536844254			0.32849907875061
258	1.34	1.36	7.87456482648849	IPI:IPI00427808.5	Gene_Symbol=C10orf71 Isoform 1 of Uncharacterized protein C10orf71	9606	0.569245159626007			0.747471690177917			1.29056000709534
259	1.31	2.33	8.06608349084854	IPI:IPI00289258.4	Gene_Symbol=MYO10 Myosin-X	9606	0.399772614240646			1.051793217659			1.41044330596924
260	1.31	1.82	4.9270074814558	IPI:IPI00787562.3	Gene_Symbol=ASCC3 ASCC3 protein	9606	0.802550256252289	0.118132516741753	1.68986523151398	1.11715185642242	0.634174466133118	8.79161643981934	0.63653564453125	0.486590057611465	245.340560913086
260	0	1.82	4.90463227033615	IPI:IPI00430472.2	Gene_Symbol=ASCC3 Activating signal cointegrator 1 complex subunit 3	9606
261	1.3	29.92	60.2510452270508	IPI:IPI00440577.3	Gene_Symbol=IGKV2-24 IGKV2-24 protein	9606	0.586241126060486			0.736680686473846			0.51931357383728
262	1.3	9.1	17.1875	IPI:IPI00418422.3	Gene_Symbol=IGHD IGHD protein	9606	0.95749169588089			0.339984387159348			0.388555765151978
263	1.3	1.3	7.06051886081696	IPI:IPI00010807.1	Gene_Symbol=FZD8 Frizzled-8 precursor	9606	1.10155594348907			0.728398621082306			1.15256297588348
264	1.3	1.3	5.27950301766396	IPI:IPI00290856.4	Gene_Symbol=LYVE1 Lymphatic vessel endothelial hyaluronic acid receptor 1 precursor	9606	0.821805417537689	0.333069264888763	4.21346807479858	0.752712905406952	0.291680693626404	5.93023586273193	0.943798780441284	0.895539343357086	84.6677932739258
265	1.26	1.27	11.8333332240582	IPI:IPI00646376.2	Gene_Symbol=SNAP91 Isoform 3 of Clathrin coat assembly protein AP180	9606	0.8914715051651	0.782439589500427	60.5648536682129	0.771841704845428	0.00316604808904231	1.01649940013885	1.05962467193604	0.777953207492828	7.56479787826538
265	0	1.27	7.8280046582222	IPI:IPI00006612.2	Gene_Symbol=SNAP91 Isoform 1 of Clathrin coat assembly protein AP180	9606
266	1.25	1.25	9.90371406078339	IPI:IPI00017895.2	Gene_Symbol=GPD2 Isoform 1 of Glycerol-3-phosphate dehydrogenase, mitochondrial precursor	9606
267	1.23	1.24	4.70465235412121	IPI:IPI00853634.1	Gene_Symbol=TNRC6A 205 kDa protein	9606	1.06444692611694			0.719502151012421			0.768955588340759
267	0.02	1.24	4.58715595304966	IPI:IPI00395878.2	Gene_Symbol=TNRC6A Isoform 1 of Trinucleotide repeat-containing gene 6A protein	9606
268	1.23	1.23	9.87878814339638	IPI:IPI00873960.1	Gene_Symbol=MADD 184 kDa protein	9606	1.18562090396881	0.535301446914673	11.2199945449829	1.22633004188538	0.617058396339417	43.679328918457	0.632577955722809	0.432339876890183	109.60733795166
268	0	1.23	9.89678204059601	IPI:IPI00103536.4	Gene_Symbol=MADD Isoform 1 of MAP kinase-activating death domain protein	9606
269	1.23	1.23	8.73015895485878	IPI:IPI00479640.2	Gene_Symbol=- Chromosome 1 open reading frame 113	9606	0.71266108751297			0.811444818973541			0.721585988998413
270	1.22	1.22	5.18608912825584	IPI:IPI00455383.4	Gene_Symbol=CLTC Isoform 2 of Clathrin heavy chain 1	9606	0.926134049892426			0.939329147338867			1.01027512550354
270	0	1.22	5.07462695240974	IPI:IPI00024067.4	Gene_Symbol=CLTC Isoform 1 of Clathrin heavy chain 1	9606
271	1.21	1.55	7.02625960111618	IPI:IPI00304235.1	Gene_Symbol=NF1 Isoform 1 of Neurofibromin	9606
272	1.21	1.22	44.7204977273941	IPI:IPI00816409.1	Gene_Symbol=- V<gamma>1 protein (Fragment)	9606	0.375261783599854			0.547229766845703			0.470980614423752
273	1.2	1.42	10.8456760644913	IPI:IPI00477896.1	Gene_Symbol=SLC26A6 Anchor protein	9606
274	1.18	1.41	7.1603424847126	IPI:IPI00292056.4	Gene_Symbol=PIK3C2B Phosphatidylinositol-4-phosphate 3-kinase C2 domain-containing beta polypeptide	9606	0.658750355243683	0.012473963201046	1.22446286678314	0.916447520256042	0.731610596179962	2.59309244155884	0.841724336147308	0.108082793653011	1.30447280406952
275	1.17	4.05	7.41143226623535	IPI:IPI00782990.1	Gene_Symbol=FAT3 similar to fat3	9606	1.05667996406555	0.686566412448883	1.48343110084534	1.03903555870056	0.870189905166626	1.9841935634613	0.869186282157898	0.377436637878418	1.53988432884216
275	0	4.05	7.41143226623535	IPI:IPI00455386.6	Gene_Symbol=FAT3 similar to fat3	9606
276	1.15	1.17	5.26315793395042	IPI:IPI00031789.1	Gene_Symbol=IL1RAP Isoform 1 of Interleukin-1 receptor accessory protein precursor	9606	0.956317663192749			1.03621602058411			1.20500802993774
277	1.13	1.78	8.19672122597694	IPI:IPI00736943.1	Gene_Symbol=CUX1 Isoform 5 of Homeobox protein cut-like 1	9606	1.14119696617126	0.719009459018707	34.881420135498	1.19607257843018	0.878119707107544	125132.4921875	0.979504287242889	0.990278422832489	30351416
277	0	1.78	7.58575201034546	IPI:IPI00419894.1	Gene_Symbol=CUX1 Isoform 3 of Homeobox protein cut-like 1	9606
277	0	1.78	7.64119625091553	IPI:IPI00026673.4	Gene_Symbol=CUX1 Isoform 1 of Homeobox protein cut-like 1	9606
278	1.13	1.13	9.16380286216736	IPI:IPI00871576.1	Gene_Symbol=PDCD6IP Dopamine receptor interacting protein 4	9606	0.977948248386383			0.73250013589859			0.844293236732483
278	0	1.13	9.16380286216736	IPI:IPI00246058.5	Gene_Symbol=PDCD6IP PDCD6IP protein	9606
279	1.06	1.06	9.34291556477547	IPI:IPI00413191.2	Gene_Symbol=PPP1R12A Isoform 3 of Protein phosphatase 1 regulatory subunit 12A	9606	1.46759438514709			1.30125391483307			1.86523628234863
279	0	1.06	9.14572849869728	IPI:IPI00397728.3	Gene_Symbol=PPP1R12A Isoform 2 of Protein phosphatase 1 regulatory subunit 12A	9606
279	0	1.06	8.83495137095451	IPI:IPI00183002.6	Gene_Symbol=PPP1R12A Isoform 1 of Protein phosphatase 1 regulatory subunit 12A	9606
280	1.05	1.06	2.26683933287859	IPI:IPI00853158.2	Gene_Symbol=PRUNE2 prune homolog 2 isoform 1	9606	0.811960458755493			0.889913380146027			0.95176899433136
281	1.04	6.48	48.3870953321457	IPI:IPI00884080.1	Gene_Symbol=- Similar to Immunglobulin heavy chain variable region	9606
282	1	24.02	51.0460257530212	IPI:IPI00854806.1	Gene_Symbol=IGKV1-5 IGKV1-5 protein	9606
283	1	1.01	7.07290545105934	IPI:IPI00796114.3	Gene_Symbol=C6orf103 Globin-like family protein	9606	1.12041628360748			1.26484954357147			1.1996750831604
284	0.99	1.67	7.99999982118607	IPI:IPI00641582.1	Gene_Symbol=BAG3 BAG family molecular chaperone regulator 3	9606	0.988662540912628			0.813204050064087			0.97435998916626
285	0.98	1.72	7.51802250742912	IPI:IPI00000897.1	Gene_Symbol=HELZ Probable helicase with zinc finger domain	9606	1.41022026538849	0.311576455831528	3.0100245475769	1.53287875652313	0.114895537495613	1.98055040836334	1.28517830371857	0.454362958669662	3.22998094558716
286	0.96	1.56	9.93975922465324	IPI:IPI00607708.3	Gene_Symbol=LDHA Isoform 2 of L-lactate dehydrogenase A chain	9606	0.690553545951843			0.868881464004517			0.640157163143158
287	0.96	0.98	3.96600551903248	IPI:IPI00166158.1	Gene_Symbol=FLJ25613 CDNA FLJ25613 fis, clone STM01546	9606
288	0.96	0.96	3.66769768297672	IPI:IPI00856012.1	Gene_Symbol=COL6A6 collagen type VI alpha 6	9606	0.867968022823334	0.717170059680939	4.31086015701294	0.761832594871521	0.625219523906708	7.74860334396362	1.07080829143524	0.885562121868134	6.09238862991333
289	0.92	2.92	20.9302321076393	IPI:IPI00385253.1	Gene_Symbol=- Ig kappa chain V-III region CLL precursor	9606	2.05802392959595			1.9626430273056			1.82190668582916
290	0.92	0.92	9.15492922067642	IPI:IPI00797305.1	Gene_Symbol=MBD6 72 kDa protein	9606	1.32007682323456			1.40336203575134			0.784959137439728
290	0	0.92	7.16648325324059	IPI:IPI00795062.1	Gene_Symbol=MBD6 91 kDa protein	9606
290	0	0.92	6.48055821657181	IPI:IPI00073730.4	Gene_Symbol=MBD6 Methyl-CpG-binding domain protein 6	9606
291	0.91	2.06	12.8205135464668	IPI:IPI00186290.6	Gene_Symbol=EEF2 Elongation factor 2	9606
292	0.91	0.91	6.72514587640762	IPI:IPI00788055.1	Gene_Symbol=THAP4;LOC728944 similar to THAP domain-containing protein 4	9606	1.10185718536377			1.2577760219574			0.887434482574463
293	0.9	0.9	29.3706297874451	IPI:IPI00796307.1	Gene_Symbol=LOC254559 hypothetical protein	9606	1.45078253746033			1.46514165401459			1.10830688476563
294	0.89	2.11	3.97263877093792	IPI:IPI00796450.2	Gene_Symbol=LYST Isoform 1 of Lysosomal-trafficking regulator	9606	1.03146040439606	0.631279230117798	1.82539296150208	0.994688630104065	0.989940106868744	72.3630218505859	1.37157046794891	0.0756198242306709	1.61464655399323
295	0.89	0.89	8.69565233588219	IPI:IPI00787949.1	Gene_Symbol=LOC728962 similar to 60S ribosomal protein L7	9606	0.553197979927063			0.476492911577225			0.627740204334259
296	0.88	1.36	5.02974577248096	IPI:IPI00024802.1	Gene_Symbol=BTAF1 TATA-binding protein-associated factor 172	9606	1.51657485961914	0.126747012138367	2.90851449966431	1.27028048038483	0.0312010366469622	1.16078817844391	1.66068315505981	0.187943354249001	7.09880399703979
297	0.87	1.01	8.13743248581886	IPI:IPI00376888.8	Gene_Symbol=PDE4DIP Isoform 9 of Myomegalin	9606	1.2735995054245	0.744361639022827	1389.50830078125	1.33865773677826	0.705186247825623	1672.62939453125	0.509227991104126	0.744812905788422	612727424
298	0.87	0.87	5.6374117732048	IPI:IPI00552692.3	Gene_Symbol=PREX1 Isoform 3 of Phosphatidylinositol 3,4,5-trisphosphate-dependent Rac exchanger 1 protein	9606	1.06955242156982	0.603751718997955	1.6064954996109	0.963816404342651	0.854270160198212	2.14098691940308	0.925282776355743	0.247928828001022	1.23006510734558
299	0.86	6.22	54.7826111316681	IPI:IPI00382481.1	Gene_Symbol=- Ig heavy chain V-III region BUT	9606
300	0.86	1.69	5.47975338995457	IPI:IPI00020557.1	Gene_Symbol=LRP1 Prolow-density lipoprotein receptor-related protein 1 precursor	9606	0.704690754413605	0.469141066074371	56.5741539001465	1.13853859901428	0.575961530208588	8.14725017547607	0.868781268596649	0.0767821818590164	1.24186360836029
301	0.86	1.06	23.1213867664337	IPI:IPI00796428.1	Gene_Symbol=MRPL46 19 kDa protein	9606	0.812164187431335			0.870154500007629			1.16733646392822
302	0.86	0.86	9.71502587199211	IPI:IPI00018404.3	Gene_Symbol=TCEB3 Transcription elongation factor B polypeptide 3	9606	0.834743440151215			0.657514214515686			0.642760097980499
303	0.85	1.07	11.6899617016315	IPI:IPI00556583.3	Gene_Symbol=MYO7A Myosin VIIA variant	9606	1.41231727600098	0.0833158791065216	1.78135347366333	0.944609403610229	0.884279131889343	51.3773078918457	1.33946013450623
304	0.84	0.84	9.30232554674149	IPI:IPI00305380.3	Gene_Symbol=IGFBP4 Insulin-like growth factor-binding protein 4 precursor	9606	0.63735818862915			0.72020435333252			0.873838424682617
305	0.82	0.83	38.2352948188782	IPI:IPI00790598.1	Gene_Symbol=- Conserved hypothetical protein	9606	1.18529939651489			1.32772922515869			0.686125218868256
306	0.82	0.83	1.56657956540585	IPI:IPI00872475.1	Gene_Symbol=RAB3IL1 43 kDa protein	9606	0.919187009334564	0.830003678798676	50.0906867980957	0.856491208076477	0.651953816413879	25.3864936828613	0.918433964252472	0.787147164344788	22.4668140411377
306	0	0.83	1.68539322912693	IPI:IPI00384251.1	Gene_Symbol=RAB3IL1 Isoform 2 of Guanine nucleotide exchange factor for Rab3A	9606
306	0	0.83	1.57068055123091	IPI:IPI00328884.7	Gene_Symbol=RAB3IL1 Isoform 1 of Guanine nucleotide exchange factor for Rab3A	9606
307	0.82	0.82	5.03089129924774	IPI:IPI00738216.2	Gene_Symbol=KIAA0947 Isoform 1 of Uncharacterized protein KIAA0947	9606
308	0.81	0.81	16.1572054028511	IPI:IPI00550145.3	Gene_Symbol=OLFM1 NOELIN1_V2	9606	0.984398186206818	0.96427196264267	3.81257057189941	1.002605676651	0.990950286388397	2.39875674247742	1.15374648571014	0.128618136048317	1.27761709690094
309	0.8	0.81	5.05913272500038	IPI:IPI00293921.3	Gene_Symbol=TOPBP1 DNA topoisomerase 2-binding protein 1	9606	1.34657466411591	0.588751137256622	3.76286864280701	2.04564452171326	0.113549493253231	2.6130633354187	1.02813625335693	0.951708018779755	3.06676554679871
310	0.79	1.16	10.8262106776237	IPI:IPI00158847.4	Gene_Symbol=DNAJC14 DnaJ homolog subfamily C member 14	9606	3.16967964172363			1.02668833732605			1.51127088069916
311	0.78	1.3	2.13640090078115	IPI:IPI00300371.5	Gene_Symbol=SF3B3 Isoform 1 of Splicing factor 3B subunit 3	9606
312	0.78	0.78	6.88775479793549	IPI:IPI00440825.1	Gene_Symbol=ABI3BP Isoform 4 of Target of Nesh-SH3 precursor	9606	0.821224451065063	0.0904951617121696	1.43068444728851	0.928801298141479	0.214862287044525	1.39004969596863	0.914048910140991	0.584307193756104	4.44989490509033
312	0	0.78	5.57275526225567	IPI:IPI00440824.2	Gene_Symbol=ABI3BP Target of Nesh-SH3 precursor (Tarsh) (Nesh-binding protein) (NeshBP) (ABI gene family member 3-binding protein). Isoform 2	9606
313	0.77	0.83	6.61023780703545	IPI:IPI00171716.3	Gene_Symbol=TTC28 OTTHUMP00000028696	9606
314	0.77	0.79	4.01146113872528	IPI:IPI00026970.4	Gene_Symbol=SUPT16H FACT complex subunit SPT16	9606	0.591378271579742			2.09108972549438			1.4528843164444
315	0.75	1.39	8.46501141786575	IPI:IPI00218326.1	Gene_Symbol=SP100 Isoform Sp100-C of Nuclear autoantigen Sp-100	9606	0.689793348312378	0.302797764539719	3.19574952125549	0.866748213768005	0.344340264797211	1.65051603317261	0.858167290687561	0.496971994638443	2.22468400001526
316	0.73	0.73	9.92835238575935	IPI:IPI00251559.8	Gene_Symbol=RNF20 E3 ubiquitin-protein ligase BRE1A	9606	0.564334988594055	0.627600312232971	58448.8125	0.56002277135849	0.602867126464844	27888.291015625	0.524370551109314	0.637544989585876	367865.59375
317	0.73	0.73	5.22696003317833	IPI:IPI00005039.1	Gene_Symbol=MTIF2 Translation initiation factor IF-2, mitochondrial precursor	9606	0.907825112342834	0.775217235088348	3.58045744895935	0.809150755405426	0.538896143436432	3.45554971694946	0.734936594963074	0.429910719394684	3.85911560058594
318	0.72	0.72	5.72519078850746	IPI:IPI00374076.3	Gene_Symbol=C20orf142 Uncharacterized protein C20orf142 precursor	9606
319	0.71	0.74	20.4620465636253	IPI:IPI00292807.4	Gene_Symbol=PHF8 Putative uncharacterized protein	9606	1.17735552787781			1.03620135784149			1.28885233402252
320	0.7	9.12	55.6701004505157	IPI:IPI00736860.2	Gene_Symbol=ELK2P1 ELK2, member of ETS oncogene family, pseudogene 1	9606
321	0.7	0.78	3.08483298867941	IPI:IPI00016814.3	Gene_Symbol=ZNF670 Zinc finger protein 670	9606	0.349964946508408			0.270476132631302			0.31248340010643
322	0.7	0.74	8.4016390144825	IPI:IPI00552407.1	Gene_Symbol=MICAL2 Flavoprotein oxidoreductase	9606	1.55241978168488	0.19129866361618	2.64684653282166	1.4756863117218	0.145325720310211	2.05278420448303	1.25491583347321	0.328280210494995	2.14246010780334
323	0.7	0.74	12.4401912093163	IPI:IPI00641366.4	Gene_Symbol=C1orf177 Isoform 1 of Uncharacterized protein C1orf177	9606	1.54766070842743			1.13761925697327			1.26427161693573
323	0	0.74	12.5603869557381	IPI:IPI00167399.5	Gene_Symbol=C1orf177 Isoform 2 of Uncharacterized protein C1orf177	9606
