# Supplementary material for: PGCA: An algorithm to link protein groups created from MS/MS data
Source: PLoS One. 2017 May 31;12(5):e0177569. doi: 10.1371/journal.pone.0177569 (PMC5451011; doi:10.1371/journal.pone.0177569)
Supplement: S3 File — 65 iTRAQ experiments used to process samples from the BiT Heart Cohort. (ZIP) [file pone.0177569.s006.zip › S5DataBiT/BET4959_v339_ProteinSummary.txt]

N	Unused	Total	%Cov	Accession	Name	Species	115:114	PVal 115:114	EF 115:114	116:114	PVal 116:114	EF 116:114	117:114	PVal 117:114	EF 117:114	Biological Processes	Molecular Function	PANTHER ID
1	279.51	279.51	37.321937084198	IPI:IPI00022229.1	Gene_Symbol=APOB Apolipoprotein B-100 precursor	9606	1.43144083023071	2.94254110738901E-16	1.08362281322479	1.20775818824768	3.39446103225782E-07	1.07317554950714	1.08251333236694	0.0483849979937077	1.08149576187134
2	177.91	177.94	56.5940380096436	IPI:IPI00643525.1	Gene_Symbol=C4A Complement component 4A	9606	1.29619884490967	0.284606486558914	2.16189479827881	1.10347557067871	0.80021744966507	4.34655952453613	1.29502463340759	0.26381728053093	2.06092166900635
3	153.3	153.8	55.766624212265	IPI:IPI00478003.1	Gene_Symbol=A2M Alpha-2-macroglobulin precursor	9606	1.00474977493286	0.94141012430191	1.13459265232086	1.03815543651581	0.552501678466797	1.13128197193146	0.729239463806152	8.25070947030326E-06	1.14467620849609
4	112.42	112.71	35.0214600563049	IPI:IPI00414283.5	Gene_Symbol=FN1 fibronectin 1 isoform 4 preproprotein	9606	1.29118955135345	1.36899743665708E-05	1.11638152599335	1.03101348876953	0.604494035243988	1.12214946746826	0.913906812667847	0.171105250716209	1.13663756847382
4	0	110.71	35.4083895683289	IPI:IPI00855777.1	Gene_Symbol=FN1 Isoform 14 of Fibronectin precursor	9606
4	0	110.71	34.9303126335144	IPI:IPI00339228.1	Gene_Symbol=FN1 Isoform 8 of Fibronectin precursor	9606
4	0	110.71	34.0552002191544	IPI:IPI00339223.1	Gene_Symbol=FN1 Isoform 3 of Fibronectin precursor	9606
4	0	110.71	33.6127400398254	IPI:IPI00022418.1	Gene_Symbol=FN1 Isoform 1 of Fibronectin precursor	9606
4	0	110.71	32.75505900383	IPI:IPI00845263.1	Gene_Symbol=FN1 fibronectin 1 isoform 2 preproprotein	9606
5	98.34	98.93	36.5751802921295	IPI:IPI00032291.2	Gene_Symbol=C5 Complement C5 precursor	9606	0.913872063159943	0.194808691740036	1.14692461490631	0.87204909324646	0.0276650190353394	1.12912154197693	1.0517441034317	0.413730353116989	1.12996923923492
6	98.21	98.31	46.1032867431641	IPI:IPI00017601.1	Gene_Symbol=CP Ceruloplasmin precursor	9606	0.941228210926056	0.372027903795242	1.14179062843323	0.98549211025238	0.771536588668823	1.10348546504974	1.09752237796783	0.137369826436043	1.1298999786377
7	97.1	97.1	54.6189367771149	IPI:IPI00021885.1	Gene_Symbol=FGA Isoform 1 of Fibrinogen alpha chain precursor	9606	0.764481604099274	2.64250979853387E-06	1.11508440971375	0.855992913246155	0.000112332432763651	1.08045268058777	0.874446094036102	0.00890559051185846	1.10469388961792
7	0	97.05	72.5155293941498	IPI:IPI00029717.1	Gene_Symbol=FGA Isoform 2 of Fibrinogen alpha chain precursor	9606
8	87.1	87.29	43.2168960571289	IPI:IPI00029739.5	Gene_Symbol=CFH Isoform 1 of Complement factor H precursor	9606	1.21112966537476	0.00640251301229	1.14606940746307	1.23278450965881	0.00389873469248414	1.15062499046326	1.33922970294952	5.49059295735788E-05	1.14686191082001
9	76.1	76.13	65.7841145992279	IPI:IPI00298497.3	Gene_Symbol=FGB Fibrinogen beta chain precursor	9606	0.782883942127228	5.31379009771626E-05	1.12154519557953	0.873206615447998	0.00721634924411774	1.1022185087204	0.869658708572388	0.0173057336360216	1.12018549442291
10	73.38	73.54	60.1731598377228	IPI:IPI00022488.1	Gene_Symbol=HPX Hemopexin precursor	9606	1.35521304607391	0.000214534244150855	1.17039513587952	1.01513743400574	0.830543279647827	1.147256731987	1.50650572776794	3.24953998642741E-06	1.18123400211334
11	66.31	66.33	55.1612913608551	IPI:IPI00294193.4	Gene_Symbol=ITIH4 Isoform 1 of Inter-alpha-trypsin inhibitor heavy chain H4 precursor	9606	0.927096307277679	0.688084185123444	1.46485126018524	0.945541024208069	0.779487788677216	1.49963045120239	0.993980824947357	0.97354131937027	1.44704270362854
12	65.64	65.64	59.9678456783295	IPI:IPI00019568.1	Gene_Symbol=F2 Prothrombin precursor (Fragment)	9606	1.10793018341064	0.197347596287727	1.1700279712677	1.02748048305511	0.711815118789673	1.15683448314667	1.16337430477142	0.0854852944612503	1.18889951705933
13	65.26	65.27	47.9012340307236	IPI:IPI00019580.1	Gene_Symbol=PLG Plasminogen precursor	9606	1.04897201061249	0.51451700925827	1.15701472759247	1.00517928600311	0.933941602706909	1.13215625286102	0.91106379032135	0.160659089684486	1.14016580581665
14	61.1	61.1	45.1570689678192	IPI:IPI00639937.1	Gene_Symbol=CFB B-factor, properdin	9606	0.829550206661224	0.0426467508077621	1.19777476787567	1.02752447128296	0.783016800880432	1.21626710891724	0.932189583778381	0.489086598157883	1.22298455238342
14	0	61.1	45.1570689678192	IPI:IPI00019591.1	Gene_Symbol=CFB Isoform 1 of Complement factor B precursor (Fragment)	9606
15	60.91	60.91	29.0697664022446	IPI:IPI00305461.2	Gene_Symbol=ITIH2 Inter-alpha-trypsin inhibitor heavy chain H2 precursor	9606	1.20135903358459	0.0045404639095068	1.13340735435486	1.22616624832153	0.00116337020881474	1.12832963466644	0.969614923000336	0.68068528175354	1.16008853912354
15	0	60.62	28.7700533866882	IPI:IPI00645038.1	Gene_Symbol=ITIH2 Inter-alpha (Globulin) inhibitor H2	9606
16	60.71	60.73	72.2222208976746	IPI:IPI00304273.2	Gene_Symbol=APOA4 Apolipoprotein A-IV precursor	9606	1.69798314571381	0.212227016687393	2.46100997924805	1.95404195785522	0.000558764615561813	1.32277095317841	1.46724963188171	0.420033007860184	2.82952809333801
17	54.34	55.02	60.6557369232178	IPI:IPI00797833.3	Gene_Symbol=KNG1 Kininogen 1	9606	1.28502404689789	0.14345571398735	1.49941623210907	0.919668972492218	0.606835305690765	1.59220027923584	1.31040120124817	0.205717340111732	1.70607030391693
17	0	55.02	60.6557369232178	IPI:IPI00215894.1	Gene_Symbol=KNG1 Isoform LMW of Kininogen-1 precursor	9606
18	51.06	51.06	57.8494608402252	IPI:IPI00032179.2	Gene_Symbol=SERPINC1 Antithrombin III variant	9606	1.38258004188538	0.0971517860889435	1.47081363201141	1.25043630599976	0.0423854477703571	1.24030685424805	1.36009931564331	0.110408678650856	1.46388149261475
19	51.03	51.55	23.8123878836632	IPI:IPI00783987.2	Gene_Symbol=C3 Complement C3 precursor (Fragment)	9606	0.957106173038483	0.50405889749527	1.14119136333466	0.883950769901276	0.0733098313212395	1.14533984661102	1.0993549823761	0.198701679706573	1.15831398963928
20	49.11	49.11	80.8988749980927	IPI:IPI00021841.1	Gene_Symbol=APOA1 Apolipoprotein A-I precursor	9606	0.910452723503113	0.436924338340759	1.27156209945679	1.09705805778503	0.290639847517014	1.19016408920288	0.494023472070694	7.03386717759713E-08	1.25366044044495
21	47.28	47.7	36.7727786302567	IPI:IPI00292530.1	Gene_Symbol=ITIH1 Inter-alpha-trypsin inhibitor heavy chain H1 precursor	9606	1.10184192657471	0.384276330471039	1.24774014949799	1.05564761161804	0.672468841075897	1.29037630558014	0.896789371967316	0.330318748950958	1.24875998497009
22	46.13	46.19	35.0383639335632	IPI:IPI00026314.1	Gene_Symbol=GSN Isoform 1 of Gelsolin precursor	9606	1.01681697368622	0.857105493545532	1.20344054698944	1.07155561447144	0.368950366973877	1.16554772853851	0.675500154495239	7.54369684727862E-05	1.20014524459839
22	0	44.34	33.5157305002213	IPI:IPI00646773.2	Gene_Symbol=GSN Isoform 2 of Gelsolin precursor	9606
23	44.59	44.59	40.2836889028549	IPI:IPI00296165.5	Gene_Symbol=C1R;C17orf13;ACYP1 Complement C1r subcomponent precursor	9606	1.2001531124115	0.0236798264086246	1.16944551467896	1.14899480342865	0.0969429239630699	1.17990434169769	1.31795215606689	0.0042265341617167	1.20058584213257
24	44.34	44.34	60.2247178554535	IPI:IPI00877792.1	Gene_Symbol=FGG 50 kDa protein	9606	0.744990587234497	0.0153941363096237	1.26664841175079	0.843064904212952	0.163771077990532	1.27362930774689	0.888350427150726	0.358298927545547	1.29076337814331
24	0	44.34	58.1344902515411	IPI:IPI00877703.1	Gene_Symbol=FGG 52 kDa protein	9606
24	0	44.34	61.3272309303284	IPI:IPI00219713.1	Gene_Symbol=FGG Isoform Gamma-A of Fibrinogen gamma chain precursor	9606
24	0	44.34	59.1611504554749	IPI:IPI00021891.5	Gene_Symbol=FGG Isoform Gamma-B of Fibrinogen gamma chain precursor	9606
25	44.19	44.41	47.2573846578598	IPI:IPI00742696.2	Gene_Symbol=GC vitamin D-binding protein precursor	9606	0.00756602641195059			0	0		0	0
26	41.99	41.99	43.3993399143219	IPI:IPI00549291.4	Gene_Symbol=IGHM IGHM protein	9606
27	41.91	41.91	75.3943204879761	IPI:IPI00021842.1	Gene_Symbol=APOE Apolipoprotein E precursor	9606	1.90500366687775	1.24011290125736E-09	1.18668258190155	1.56909263134003	3.86983947464614E-06	1.18881559371948	1.47716891765594	5.7327938520757E-06	1.16552805900574
28	41.68	41.74	52.3809552192688	IPI:IPI00641737.1	Gene_Symbol=HP Haptoglobin precursor	9606	1.00138247013092	0.989199161529541	1.22325658798218	0.629905164241791	1.52346160575689E-07	1.17136192321777	3.23484659194946	1.09861434709317E-18	1.21817493438721
29	40.44	41.09	41.6223406791687	IPI:IPI00303963.1	Gene_Symbol=C2 Complement C2 precursor (Fragment)	9606	1.15141379833221	0.113865353167057	1.19303357601166	1.16537570953369	0.0393559671938419	1.15620100498199	1.11501443386078	0.251055985689163	1.20847225189209
30	40.02	40.36	33.2220375537872	IPI:IPI00019943.1	Gene_Symbol=AFM Afamin precursor	9606	1.08091938495636	0.386855751276016	1.1978964805603	0.951567471027374	0.507965743541718	1.1629341840744	0.93113124370575	0.387906193733215	1.18051910400391
31	39.51	39.59	52.2458612918854	IPI:IPI00847635.1	Gene_Symbol=SERPINA3 Isoform 1 of Alpha-1-antichymotrypsin precursor	9606	1.22216391563416	0.0809139013290405	1.25364887714386	0.906118929386139	0.323180258274078	1.21905422210693	1.95705223083496	1.58911120706762E-07	1.25352168083191
31	0	39.59	49.3303567171097	IPI:IPI00550991.3	Gene_Symbol=SERPINA3 Alpha-1-antichymotrypsin precursor	9606
32	38.21	41.65	50	IPI:IPI00815926.1	Gene_Symbol=IGHG1 IGHG1 protein	9606	0.412142932415009	0.119846329092979	4.28256559371948	0.311054766178131	0.0487777441740036	3.16577124595642	0.590296864509583	0.374786198139191	7.40481090545654
33	37.47	37.47	27.1474033594131	IPI:IPI00009920.2	Gene_Symbol=C6 Complement component 6 precursor	9606	1.14624559879303	0.0787278711795807	1.16519701480865	1.15421545505524	0.111893989145756	1.19519257545471	1.12656342983246	0.129990562796593	1.16858100891113
34	36.56	36.6	36.536180973053	IPI:IPI00296608.6	Gene_Symbol=C7 Complement component C7 precursor	9606	1.3930778503418	6.6292186602368E-06	1.13315987586975	1.40647208690643	0.000198413705220446	1.17867350578308	1.38642311096191	2.7064852474723E-05	1.14438557624817
35	36.33	36.33	45.8000004291534	IPI:IPI00291866.5	Gene_Symbol=SERPING1 Plasma protease C1 inhibitor precursor	9606	1.22478210926056	0.0167000964283943	1.17919778823853	1.13209939002991	0.100590631365776	1.16043281555176	1.32240986824036	0.00058818218531087	1.16691744327545
35	0	34.34	42.5414353609085	IPI:IPI00879931.1	Gene_Symbol=SERPING1 cDNA FLJ78023, highly similar to Homo sapiens serine (or cysteine) proteinase inhibitor, clade G (C1inhibitor), member 1, (angioedema, hereditary) (SERPING1), mRNA	9606
36	36.16	36.16	31.8313956260681	IPI:IPI00017696.1	Gene_Symbol=C1S Complement C1s subcomponent precursor	9606	1.16712248325348	0.101744957268238	1.20543503761292	1.08781898021698	0.633803427219391	1.42830538749695	1.29905736446381	0.0108425775542855	1.21773982048035
36	0	34.16	32.6979458332062	IPI:IPI00749179.2	Gene_Symbol=C1S Uncharacterized protein C1S	9606
37	35.86	36	40.5360132455826	IPI:IPI00021727.1	Gene_Symbol=C4BPA C4b-binding protein alpha chain precursor	9606	1.41664564609528	0.000408646708820015	1.20061647891998	1.23111212253571	0.0263472050428391	1.1999340057373	1.60596907138824	3.71573128177261E-06	1.19619703292847
38	35.75	35.75	38.4937226772308	IPI:IPI00298971.1	Gene_Symbol=VTN Vitronectin precursor	9606	0.958690643310547	0.616260528564453	1.18165874481201	1.07115769386292	0.532432436943054	1.24388003349304	0.92161101102829	0.434960395097733	1.23009157180786
39	35.06	35.09	37.8757506608963	IPI:IPI00879573.1	Gene_Symbol=SERPIND1 Heparin cofactor 2 precursor	9606	1.05306148529053	0.589661478996277	1.21181881427765	0.944072484970093	0.462437331676483	1.16966962814331	1.0421884059906	0.613969624042511	1.17847287654877
39	0	35.09	35.8633786439896	IPI:IPI00292950.4	Gene_Symbol=SERPIND1 Serpin peptidase inhibitor, clade D (Heparin cofactor), member 1	9606
40	34.4	34.4	47.6767688989639	IPI:IPI00745089.2	Gene_Symbol=A1BG alpha 1B-glycoprotein precursor	9606	0.961557447910309	0.630701541900635	1.17716085910797	1.03335154056549	0.711519598960876	1.19412517547607	0.980016529560089	0.818473041057587	1.19263863563538
40	0	34.4	47.6767688989639	IPI:IPI00022895.7	Gene_Symbol=A1BG Alpha-1B-glycoprotein precursor	9606
41	32.92	32.92	31.3821136951447	IPI:IPI00019581.1	Gene_Symbol=F12 Coagulation factor XII precursor	9606	1.39881432056427	0.00113378430251032	1.20820534229279	1.33105993270874	0.00129884434863925	1.17763900756836	1.28245139122009	0.0100722229108214	1.20255196094513
42	32.55	32.64	44.3991839885712	IPI:IPI00879231.1	Gene_Symbol=SERPINF2 Alpha-2-antiplasmin precursor	9606	1.07070648670197	0.543457567691803	1.25231182575226	1.02577722072601	0.796028673648834	1.21818351745605	0.931006371974945	0.446550756692886	1.20670163631439
42	0	32.64	44.0404027700424	IPI:IPI00029863.4	Gene_Symbol=SERPINF2 SERPINF2 protein	9606
43	32.28	32.35	35.9570652246475	IPI:IPI00022395.1	Gene_Symbol=C9 Complement component C9 precursor	9606	1.15433311462402	0.098691888153553	1.18766105175018	1.08436715602875	0.319018512964249	1.17729997634888	1.72977900505066	4.57107120155342E-07	1.19254815578461
44	31.59	31.79	35.1097166538239	IPI:IPI00654888.4	Gene_Symbol=KLKB1 Plasma kallikrein precursor	9606	1.1859016418457	0.0645605847239494	1.19926738739014	1.14245343208313	0.176470398902893	1.21845626831055	0.994913101196289	0.960960507392883	1.23765563964844
45	31.04	31.26	31.7324191331863	IPI:IPI00291867.3	Gene_Symbol=CFI Complement factor I precursor	9606	0.96259868144989	0.739895880222321	1.26353120803833	1.04154145717621	0.73531186580658	1.27795612812042	0.946767747402191	0.580455243587494	1.22289228439331
45	0	29.26	29.5025736093521	IPI:IPI00872555.2	Gene_Symbol=CFI cDNA FLJ76262, highly similar to Homo sapiens I factor (complement) (IF), mRNA	9606
46	30.59	30.6	40.8482134342194	IPI:IPI00795633.1	Gene_Symbol=CLU CLU	9606	1.03050124645233	0.606826484203339	1.12520849704742	1.05388534069061	0.474364519119263	1.15942311286926	1.01208543777466	0.802366971969604	1.10202169418335
46	0.01	30.6	36.526945233345	IPI:IPI00400826.1	Gene_Symbol=CLU clusterin isoform 1	9606
46	0.01	30.6	40.7572388648987	IPI:IPI00291262.3	Gene_Symbol=CLU Clusterin precursor	9606
47	30.28	30.31	33.5149854421616	IPI:IPI00022431.1	Gene_Symbol=AHSG Alpha-2-HS-glycoprotein precursor	9606	0.652635455131531	0.000580528168939054	1.25822973251343	0.880860269069672	0.186363592743874	1.2103226184845	0.364839464426041	3.16507922093479E-08	1.33613586425781
48	29.63	29.64	40.8695638179779	IPI:IPI00298828.3	Gene_Symbol=APOH Beta-2-glycoprotein 1 precursor	9606	1.55979287624359	0.00606278609484434	1.36391079425812	1.44980049133301	0.0347337909042835	1.409827709198	1.2947850227356	0.0100365411490202	1.21324443817139
49	27.48	27.48	27.0476192235947	IPI:IPI00022371.1	Gene_Symbol=HRG Histidine-rich glycoprotein precursor	9606	0.715200662612915	0.000463753851363435	1.19302117824554	1	1	1.19500851631165	0.520834445953369	1.24093213482723E-09	1.17418658733368
50	27.28	27.29	34.8760336637497	IPI:IPI00020996.3	Gene_Symbol=IGFALS Insulin-like growth factor-binding protein complex acid labile chain precursor	9606	1.14279556274414	0.117827251553535	1.18539416790009	1.02097296714783	0.741180658340454	1.13734722137451	1.16041946411133	0.0312820225954056	1.14349734783173
51	27.15	27.15	30.9278339147568	IPI:IPI00032220.3	Gene_Symbol=AGT Angiotensinogen precursor	9606	0.68586003780365	0.001729940995574	1.24857175350189	0.667862176895142	0.00683291256427765	1.32516646385193	0.677021324634552	0.0311659090220928	1.42190158367157
52	25.31	25.32	26.5042990446091	IPI:IPI00798430.1	Gene_Symbol=TF Transferrin variant (Fragment)	9606	0.331108629703522	8.19744343516504E-08	1.3457727432251	0.333356827497482	7.05452052329747E-09	1.29226088523865	0.314956665039063	1.23679833041734E-09	1.26396095752716
52	0	25.32	26.5042990446091	IPI:IPI00022463.1	Gene_Symbol=TF Serotransferrin precursor	9606
53	23.95	23.95	35.1674646139145	IPI:IPI00006114.4	Gene_Symbol=SERPINF1 Pigment epithelium-derived factor precursor	9606	1.29054820537567	0.00114386260975152	1.15208327770233	1.23220932483673	0.00622814754024148	1.15359103679657	1.20268356800079	0.0440607964992523	1.1962628364563
54	23.94	24.09	24.1666659712791	IPI:IPI00873445.1	Gene_Symbol=PROS1 80 kDa protein	9606	1.09901881217957	0.401948422193527	1.26402723789215	0.982745409011841	0.90791654586792	1.37298512458801	1.08423411846161	0.591098010540009	1.37094986438751
54	0	24.06	22.0414206385612	IPI:IPI00294004.1	Gene_Symbol=PROS1 Vitamin K-dependent protein S precursor	9606
55	23.88	24.02	25.54991543293	IPI:IPI00294395.1	Gene_Symbol=C8B Complement component C8 beta chain precursor	9606	1.07619094848633	0.361332267522812	1.18079245090485	1.11382377147675	0.308569043874741	1.24352717399597	1.13000380992889	0.14765653014183	1.18602180480957
56	23.71	23.97	36.7681503295898	IPI:IPI00328609.3	Gene_Symbol=SERPINA4 Kallistatin precursor	9606	1.2361958026886	0.074755072593689	1.26501977443695	1.13759958744049	0.19141674041748	1.21941649913788	1.06880557537079	0.524572372436523	1.23848009109497
57	23.02	23.02	9.51714515686035	IPI:IPI00027235.1	Gene_Symbol=ATRN Isoform 1 of Attractin precursor	9606	0.92426210641861	0.413761734962463	1.21869719028473	0.897985517978668	0.157180115580559	1.16549646854401	0.841231465339661	0.0676949247717857	1.20544719696045
57	0	23.02	9.98427644371986	IPI:IPI00162735.3	Gene_Symbol=ATRN Isoform 2 of Attractin precursor	9606
57	0	22.99	8.63468647003174	IPI:IPI00218460.6	Gene_Symbol=ATRN Isoform 3 of Attractin precursor	9606
58	22.02	22.02	66.3316607475281	IPI:IPI00844536.2	Gene_Symbol=RBP4 Uncharacterized protein RBP4	9606	1.88322567939758	4.14575970353326E-06	1.25550878047943	1.36555588245392	0.0122610898688436	1.26908779144287	1.83984982967377	1.34074607558432E-05	1.26758468151093
58	0	22.02	66.3316607475281	IPI:IPI00480192.1	Gene_Symbol=RBP4 Retinol binding protein 4, plasma	9606
58	0	22.02	60.6965184211731	IPI:IPI00022420.3	Gene_Symbol=RBP4 Plasma retinol-binding protein precursor	9606
59	21.99	22.44	80.978262424469	IPI:IPI00855916.1	Gene_Symbol=- Transthyretin	9606	2.69311547279358	5.16340378453606E-06	1.43513453006744	1.38864374160767	0.0357959344983101	1.35649394989014	2.66360378265381	3.20332401315682E-06	1.41393637657166
59	0	22.44	80.2721083164215	IPI:IPI00022432.1	Gene_Symbol=TTR Transthyretin precursor	9606
60	21.4	21.4	27.5132268667221	IPI:IPI00645849.1	Gene_Symbol=ECM1 Extracellular matrix protein 1	9606	1.16166138648987	0.135516047477722	1.22497856616974	1.09906148910522	0.349562138319016	1.23287415504456	0.927954018115997	0.35627868771553	1.1830860376358
60	0	21.4	26.4814823865891	IPI:IPI00003351.2	Gene_Symbol=ECM1 Extracellular matrix protein 1 precursor	9606
61	20.93	20.94	22.6027399301529	IPI:IPI00011252.1	Gene_Symbol=C8A Complement component C8 alpha chain precursor	9606	0.831025540828705	0.362811475992203	1.53165137767792	0.903311610221863	0.482459902763367	1.35757791996002	0.856010735034943	0.366409569978714	1.43463170528412
62	20.55	22.55	29.8795193433762	IPI:IPI00292946.1	Gene_Symbol=SERPINA7 Thyroxine-binding globulin precursor	9606	0.81388396024704	0.00301966140978038	1.13135027885437	0.793889403343201	0.0550076887011528	1.26665997505188	0.731096148490906	0.00377029064111412	1.21525394916534
63	19.72	33.97	43.1654661893845	IPI:IPI00399007.5	Gene_Symbol=IGHG2 Putative uncharacterized protein DKFZp686I04196 (Fragment)	9606	0.55187600851059	0.0320724993944168	1.70268404483795	0.309791386127472	0.000417070696130395	1.59673523902893	1.16953110694885	0.490933924913406	1.62897765636444
63	0.01	34.39	41.9354826211929	IPI:IPI00784807.1	Gene_Symbol=- Putative uncharacterized protein	9606
64	19.68	21.03	14.0337988734245	IPI:IPI00656092.1	Gene_Symbol=PRG4 Isoform F of Proteoglycan-4 precursor	9606	1.10648417472839	0.572443544864655	1.45855438709259	0.862005770206451	0.393143743276596	1.43784272670746	1.14217638969421	0.391568243503571	1.38262701034546
64	0	21.03	14.5690307021141	IPI:IPI00655976.1	Gene_Symbol=PRG4 Isoform C of Proteoglycan-4 precursor	9606
64	0	21.03	14.0132054686546	IPI:IPI00655927.1	Gene_Symbol=PRG4 Isoform B of Proteoglycan-4 precursor	9606
64	0	21.03	15.0393694639206	IPI:IPI00655676.1	Gene_Symbol=PRG4 Isoform D of Proteoglycan-4 precursor	9606
64	0	21.03	13.6039882898331	IPI:IPI00024825.2	Gene_Symbol=PRG4 Isoform A of Proteoglycan-4 precursor	9606
64	0	19.03	18.0064305663109	IPI:IPI00656111.1	Gene_Symbol=PRG4 Isoform E of Proteoglycan-4 precursor	9606
65	19.4	19.62	39.9328857660294	IPI:IPI00166729.4	Gene_Symbol=AZGP1 alpha-2-glycoprotein 1, zinc	9606	1.56311249732971	0.00854877568781376	1.36353063583374	1.03175103664398	0.779116630554199	1.26799523830414	2.16190624237061	4.99982925248332E-05	1.314537525177
66	19.11	19.11	45.7711428403854	IPI:IPI00022429.3	Gene_Symbol=ORM1 Alpha-1-acid glycoprotein 1 precursor	9606	2.07488632202148	0.00981313642114401	1.65898084640503	0.980981290340424	0.892669796943665	1.3674488067627	8.6705436706543	4.74109072001738E-07	1.46914398670197
67	18.47	18.47	55.0847470760345	IPI:IPI00827488.1	Gene_Symbol=IGKC IGKC protein	9606	0.441090822219849			0			0.713159799575806
68	18.36	19.41	21.1822658777237	IPI:IPI00745872.2	Gene_Symbol=ALB Isoform 1 of Serum albumin precursor	9606	1.4374452829361	0.006420006044209	1.26565206050873	2.55698442459106	0.000233502621995285	1.45460402965546	0.989317059516907	0.906003355979919	1.22145402431488
68	0	19.41	20.5741629004478	IPI:IPI00022434.4	Gene_Symbol=ALB Uncharacterized protein ALB	9606
69	17.99	17.99	40.3409093618393	IPI:IPI00022426.1	Gene_Symbol=AMBP AMBP protein precursor	9606	1.19683015346527	0.643812656402588	2.20770502090454	1.16452348232269	0.677235722541809	2.10870385169983	1.00630795955658	0.986314713954926	2.11618661880493
70	17.78	17.78	26.813879609108	IPI:IPI00394992.1	Gene_Symbol=PGLYRP2 Isoform 2 of N-acetylmuramoyl-L-alanine amidase precursor	9606	0.929589748382568	0.846427023410797	2.2116973400116	1.00019502639771	1	2.01821351051331	0.772945523262024	0.384345829486847	1.84994387626648
70	0	17.78	29.5138895511627	IPI:IPI00163207.1	Gene_Symbol=PGLYRP2 Isoform 1 of N-acetylmuramoyl-L-alanine amidase precursor	9606
71	17.38	21.41	26.7748475074768	IPI:IPI00430842.3	Gene_Symbol=IGHV3OR16-13;IGHA1 IGHA1 protein	9606	0.31016343832016	0.00620716297999024	1.71417796611786	0.238515824079514	0.00571285607293248	1.89836847782135	0.568486869335175	0.0240877587348223	1.52851045131683
72	17.22	17.22	36.7521375417709	IPI:IPI00154742.6	Gene_Symbol=IGL@ IGL@ protein	9606	0.382794350385666	0.139023169875145	14.9932985305786	0.323737770318985	0.0258143320679665	1.78852438926697	0.751773059368134	0.077375091612339	1.4375227689743
73	16.54	16.63	40.8284038305283	IPI:IPI00020986.2	Gene_Symbol=LUM Lumican precursor	9606	0.979285657405853	0.716530084609985	1.127072930336	1.11278641223907	0.206828594207764	1.18745756149292	0.862768471240997	0.0572013892233372	1.16497921943665
74	16.17	45.61	20.3103914856911	IPI:IPI00025426.2	Gene_Symbol=PZP Pregnancy zone protein precursor	9606	0.23624449968338	5.60976468477747E-06	1.50495600700378	0.23275788128376	4.66614801553078E-06	1.50012278556824	0.236353948712349	1.94103313333471E-06	1.44559705257416
75	16.13	16.13	25.7683217525482	IPI:IPI00329775.7	Gene_Symbol=CPB2 Isoform 1 of Carboxypeptidase B2 precursor	9606	0.944269716739655	0.622471392154694	1.28295135498047	0.829574525356293	0.279265403747559	1.43525636196136	0.866998374462128	0.250839740037918	1.29581546783447
76	16	16	60.544216632843	IPI:IPI00654755.3	Gene_Symbol=HBB Hemoglobin subunit beta	9606	1.49765467643738	0.0162606667727232	1.37343049049377	0.445990234613419	4.71421435577213E-06	1.25214838981628	2.38530015945435	5.62229106435552E-05	1.38811075687408
77	15.7	15.7	47.0852017402649	IPI:IPI00022391.1	Gene_Symbol=APCS Serum amyloid P-component precursor	9606	0.927769064903259	0.319945305585861	1.16571867465973	0.78388649225235	0.0190718676894903	1.22009241580963	1.28174865245819	0.0234526060521603	1.2349888086319
78	15.53	15.53	49.5049506425858	IPI:IPI00011261.2	Gene_Symbol=C8G Complement component C8 gamma chain precursor	9606	1.0075318813324	0.965405404567719	1.45098543167114	1.21045625209808	0.23363009095192	1.3959174156189	1.17519390583038	0.327292531728745	1.41423034667969
79	15.42	15.91	41.8060213327408	IPI:IPI00293925.2	Gene_Symbol=FCN3 Isoform 1 of Ficolin-3 precursor	9606	0.843867719173431	0.0791874453425407	1.21306753158569	1.01910638809204	0.809589922428131	1.18384718894958	0.622321605682373	0.000939893361646682	1.25654375553131
79	0	14.49	37.5	IPI:IPI00419744.4	Gene_Symbol=FCN3 Isoform 2 of Ficolin-3 precursor	9606
80	15.18	15.23	16.6407465934753	IPI:IPI00025864.5	Gene_Symbol=BCHE Cholinesterase precursor	9606	0.88214635848999	0.103962898254395	1.17204415798187	0.863556325435638	0.0734919309616089	1.17931532859802	0.726837754249573	0.121203906834126	1.53404188156128
81	15.04	20.33	32.7616542577744	IPI:IPI00029168.1	Gene_Symbol=LPA Apolipoprotein	9606	2.86857438087463	0.00092442671302706	1.74987351894379	2.35031962394714	0.00342650688253343	1.70419836044312	1.95901143550873	0.00385369267314672	1.53144907951355
82	14.6	14.6	22.13114798069	IPI:IPI00019576.1	Gene_Symbol=F10 Coagulation factor X precursor	9606	1.28065741062164	0.0430403985083103	1.2683687210083	1.0613911151886	0.72313004732132	1.4457950592041	1.05711901187897	0.638377130031586	1.29482507705688
83	14.43	14.74	12.0767496526241	IPI:IPI00876950.1	Gene_Symbol=ITIH3 Isoform 2 of Inter-alpha-trypsin inhibitor heavy chain H3 precursor	9606	0.571581840515137	0.000390165660064667	1.28489589691162	0.785521030426025	0.0465002283453941	1.26747727394104	0.594148099422455	0.00114758091513067	1.3067741394043
83	0	14.74	12.0224721729755	IPI:IPI00028413.8	Gene_Symbol=ITIH3 Isoform 1 of Inter-alpha-trypsin inhibitor heavy chain H3 precursor	9606
83	0.01	14.72	17.1641796827316	IPI:IPI00873416.1	Gene_Symbol=ITIH3 Uncharacterized protein ITIH3	9606
84	14.12	14.15	20.095694065094	IPI:IPI00553177.1	Gene_Symbol=SERPINA1 Isoform 1 of Alpha-1-antitrypsin precursor	9606	0.696238279342651	0.00861162878572941	1.28381788730621	0.668429315090179	0.045111358165741	1.48045682907104	1.05928421020508	0.496675878763199	1.19760322570801
85	14.03	14.03	53.0120491981506	IPI:IPI00021855.1	Gene_Symbol=APOC1 Apolipoprotein C-I precursor	9606	1.33597123622894	0.209464564919472	1.64163327217102	1.79855287075043	0.00679368479177356	1.44221878051758	1.24512839317322	0.222777992486954	1.47339081764221
86	13.97	13.98	22.2535207867622	IPI:IPI00218732.3	Gene_Symbol=PON1 Serum paraoxonase/arylesterase 1	9606	0.752921640872955	0.0171026065945625	1.25149846076965	0.715974867343903	0.00130911020096391	1.19366133213043	0.579625427722931	0.00117127748671919	1.32951104640961
87	13.94	13.94	51.980197429657	IPI:IPI00009028.1	Gene_Symbol=CLEC3B Tetranectin precursor	9606	1.03340077400208	0.805188179016113	1.33511888980865	1.02251613140106	0.827149629592896	1.24771857261658	0.765100598335266	0.0897742211818695	1.37523972988129
88	13.58	13.59	23.1441050767899	IPI:IPI00010295.1	Gene_Symbol=CPN1 Carboxypeptidase N catalytic chain precursor	9606	0.892183303833008	0.443262904882431	1.37125754356384	0.877174079418182	0.308298796415329	1.30998694896698	0.82296097278595	0.138697043061256	1.30817556381226
89	12.94	12.94	43.5897439718246	IPI:IPI00657670.1	Gene_Symbol=- 13 kDa protein	9606	2.99396753311157	4.79322238788882E-07	1.32133781909943	1.82166469097137	0.00235638651065528	1.41891074180603	2.17957830429077	4.36633818026166E-05	1.33951711654663
89	0	12.94	51.5151500701904	IPI:IPI00021857.1	Gene_Symbol=APOC3 Apolipoprotein C-III precursor	9606
90	12.3	14.75	35.5555564165115	IPI:IPI00006154.1	Gene_Symbol=CFHR2 Isoform Long of Complement factor H-related protein 2 precursor	9606	1.39342737197876	0.144365638494492	1.59482979774475	1.07897353172302	0.752177119255066	1.68494486808777	1.24670255184174	0.409692645072937	1.76994872093201
90	0.03	14.75	36.6255134344101	IPI:IPI00218949.1	Gene_Symbol=CFHR2 Isoform Short of Complement factor H-related protein 2 precursor	9606
91	12	12	11.0714286565781	IPI:IPI00299503.2	Gene_Symbol=GPLD1 Isoform 1 of Phosphatidylinositol-glycan-specific phospholipase D precursor	9606	0.823015034198761	0.161658316850662	1.35677754878998	0.716642200946808	0.0025889843236655	1.17921221256256	0.633889615535736	0.0436260551214218	1.54451501369476
92	11.89	11.89	13.8931304216385	IPI:IPI00029193.1	Gene_Symbol=HGFAC Hepatocyte growth factor activator precursor	9606	1.71085476875305	0.0218294505029917	1.54113805294037	1.35819864273071	0.163569867610931	1.5923672914505	1.41428601741791	0.108305238187313	1.5612165927887
93	11.68	11.68	50.9999990463257	IPI:IPI00021854.1	Gene_Symbol=APOA2 Apolipoprotein A-II precursor	9606	0.955807566642761	0.832967340946198	1.59230887889862	1.10555636882782	0.519637763500214	1.39795613288879	0.54679399728775	0.0166128315031528	1.59731376171112
94	11.15	11.15	22.9437232017517	IPI:IPI00643948.2	Gene_Symbol=C1QB Complement component 1, q subcomponent, B chain	9606	0.984141170978546	0.923227667808533	1.44033253192902	0.944557309150696	0.719217538833618	1.41590046882629	0.990929126739502	0.964245140552521	1.56390225887299
94	0	11.15	20.9486171603203	IPI:IPI00477992.1	Gene_Symbol=C1QB complement component 1, q subcomponent, B chain precursor	9606
95	10.89	10.9	24.7838616371155	IPI:IPI00022417.4	Gene_Symbol=LRG1 Leucine-rich alpha-2-glycoprotein precursor	9606	1.06933605670929	0.689663290977478	1.54227387905121	1.15168678760529	0.443258792161942	1.58611369132996	1.78845226764679	0.0397897884249687	1.71129369735718
96	10.66	12.07	20.2443286776543	IPI:IPI00163446.3	Gene_Symbol=IGHD IGHD protein	9606	0.585595190525055	0.0415868908166885	1.66013717651367	0.509536564350128	0.0394416302442551	1.8704594373703	0.66301429271698	0.0160873103886843	1.35428822040558
96	0	10.23	15.104167163372	IPI:IPI00418422.3	Gene_Symbol=IGHD IGHD protein	9606
96	0	8.66	15.7676354050636	IPI:IPI00829636.1	Gene_Symbol=IGHD FLJ00382 protein (Fragment)	9606
97	10.45	13.07	18.2648405432701	IPI:IPI00872573.1	Gene_Symbol=C1RL 48 kDa protein	9606	1.2116391658783	0.0652649104595184	1.23195278644562	1.10363578796387	0.404908329248428	1.30917096138	1.32140171527863	0.00817092787474394	1.19215726852417
97	0	13.07	18.2648405432701	IPI:IPI00795055.1	Gene_Symbol=C1RL CDNA FLJ14022 fis, clone HEMBA1003538, weakly similar to COMPLEMENT C1R COMPONENT	9606
97	0	13.07	16.4271041750908	IPI:IPI00009793.3	Gene_Symbol=C1RL Complement C1r-like protein	9606
98	10.38	10.38	19.0201729536057	IPI:IPI00025204.1	Gene_Symbol=CD5L CD5 antigen-like precursor	9606	0.460189193487167	0.0009091462707147	1.41860711574554	0.352136194705963	0.000212838873267174	1.45796525478363	0.523869395256042	0.00090643169824034	1.33795821666718
99	10.07	10.07	29.0640383958817	IPI:IPI00007221.1	Gene_Symbol=SERPINA5 Plasma serine protease inhibitor precursor	9606	1.08699858188629	0.444194316864014	1.29473924636841	1.0645877122879	0.577779710292816	1.31057488918304	1.005087018013	0.970457971096039	1.39817941188812
100	10.01	10.01	38.3838385343552	IPI:IPI00556155.2	Gene_Symbol=IGFBP3 insulin-like growth factor binding protein 3 isoform a precursor	9606	1.43784618377686	0.423869162797928	2.70126700401306	1.33085024356842	0.543921411037445	2.8291072845459	1.22704756259918	0.705466210842133	3.33475589752197
100	0	10.01	39.1752570867538	IPI:IPI00018305.4	Gene_Symbol=IGFBP3 Insulin-like growth factor-binding protein 3 precursor	9606
101	9.76	10.4	15.8928573131561	IPI:IPI00746623.2	Gene_Symbol=HABP2 Hyaluronan-binding protein 2 precursor	9606	1.45097470283508	0.025090778246522	1.35369622707367	1.3087854385376	0.333385735750198	1.90862083435059	1.27988064289093	0.172627091407776	1.4902275800705
102	9.62	9.81	13.3056133985519	IPI:IPI00032311.4	Gene_Symbol=LBP Lipopolysaccharide-binding protein precursor	9606	0.821771860122681	0.0359299406409264	1.19390988349915	0.886719524860382	0.256090730428696	1.27267909049988	1.24612963199615	0.301626920700073	1.63449311256409
103	9.53	9.53	19.4666668772697	IPI:IPI00029260.2	Gene_Symbol=CD14 Monocyte differentiation antigen CD14 precursor	9606	1.07197248935699	0.553950190544128	1.29623293876648	1.23681783676147	0.167624235153198	1.38124537467957	1.06163454055786	0.662772834300995	1.35614669322968
104	9.43	11.41	37.8151267766953	IPI:IPI00879329.1	Gene_Symbol=IGKV3-20 Anti-(ED-B) scFV (Fragment)	9606	0.420024454593658	0.0562777332961559	2.46349501609802	0.317328602075577	0.00157084222882986	1.60716319084167	0.798249542713165	0.255488455295563	1.57030475139618
105	9.4	9.52	15.8150851726532	IPI:IPI00847381.1	Gene_Symbol=SEPP1 selenoprotein P isoform 2	9606	1.08616924285889	0.626925885677338	1.4691025018692	0.931772530078888	0.318952232599258	1.16857767105103	1.02043747901917	0.89162540435791	1.40306496620178
105	0	9.52	17.0603677630425	IPI:IPI00029061.2	Gene_Symbol=SEPP1 Selenoprotein P precursor	9606
106	9.38	13.8	8.38941261172295	IPI:IPI00022937.4	Gene_Symbol=F5 Coagulation factor V	9606	1.07978224754333	0.801102995872498	2.00118398666382	0.81760036945343	0.422389894723892	1.77259600162506	2.25557827949524	0.114253826439381	2.93763303756714
106	0	13.8	8.00359696149826	IPI:IPI00478809.3	Gene_Symbol=F5 Coagulation factor V precursor	9606
107	9.19	9.19	20.5504581332207	IPI:IPI00738433.1	Gene_Symbol=CPN2 similar to Carboxypeptidase N subunit 2 precursor	9606	0.944880783557892	0.870918750762939	2.13337993621826	0.964092552661896	0.937684834003448	2.79808878898621	0.787485003471375	0.416214138269424	1.87315058708191
107	0	7.19	18.8990831375122	IPI:IPI00479116.1	Gene_Symbol=CPN2 Carboxypeptidase N subunit 2 precursor	9606
108	8.7	8.7	61.4173233509064	IPI:IPI00022731.1	Gene_Symbol=APOC4 Apolipoprotein C-IV precursor	9606	2.21402263641357	0.00253624212928116	1.44170308113098	1.71093356609344	0.0418855361640453	1.66202163696289	1.72213757038116	0.00969977863132954	1.41051352024078
109	8.46	8.68	15.4450267553329	IPI:IPI00743766.2	Gene_Symbol=FETUB Fetuin-B precursor	9606	0.846318304538727	0.165869742631912	1.28708815574646	1.03960657119751	0.740774571895599	1.29886817932129	0.879148840904236	0.217147499322891	1.2481986284256
109	0	8.68	13.9130428433418	IPI:IPI00552199.3	Gene_Symbol=FETUB GUGU beta form	9606
109	0	6.68	11.9873806834221	IPI:IPI00553061.1	Gene_Symbol=FETUB GUGU gamma form	9606
110	8.31	8.31	17.6470592617989	IPI:IPI00844400.1	Gene_Symbol=C1QA 23 kDa protein	9606	1.35091352462769	0.154481798410416	1.54502093791962	1.26924920082092	0.137824922800064	1.39004528522491	1.25938665866852	0.237138241529465	1.50472009181976
110	0	8.31	15.9183666110039	IPI:IPI00022392.1	Gene_Symbol=C1QA Complement C1q subcomponent subunit A precursor	9606
111	8.25	8.25	19.9115037918091	IPI:IPI00026199.1	Gene_Symbol=GPX3 Glutathione peroxidase 3 precursor	9606	0.774011015892029	0.0609321855008602	1.31298542022705	0.699727475643158	0.000267313123913482	1.12158703804016	0.949176371097565	0.604971945285797	1.26353073120117
112	8.09	8.12	54.4554471969604	IPI:IPI00021856.3	Gene_Symbol=APOC2 Apolipoprotein C-II precursor	9606	1.58394742012024	0.0117372395470738	1.37019443511963	1.35249853134155	0.0107485670596361	1.22460246086121	1.25636172294617	0.0361294597387314	1.23087739944458
113	8	8.01	15.3225809335709	IPI:IPI00004373.1	Gene_Symbol=MBL2 Mannose-binding protein C precursor	9606	0.72804069519043	0.0623736083507538	1.41617345809937	0.721555411815643	0.00870752055197954	1.1844197511673	0.847990095615387	0.0922230556607246	1.2395293712616
114	8	8	21.2244898080826	IPI:IPI00022394.2	Gene_Symbol=C1QC Complement C1q subcomponent subunit C precursor	9606	1.14744746685028	0.159806057810783	1.22511529922485	1.06458508968353	0.59196263551712	1.29014921188354	1.22396004199982	0.0492883324623108	1.22298812866211
115	7.63	7.65	9.31122452020645	IPI:IPI00012792.1	Gene_Symbol=CDH5 Cadherin-5 precursor	9606	0.867729365825653	0.410575151443481	1.53577947616577	1.02022123336792	0.923396527767181	1.7210328578949	0.926779568195343	0.471604317426682	1.3045107126236
115	0	5.63	7.3243647813797	IPI:IPI00607725.4	Gene_Symbol=CDH5 cadherin 5, type 2 isoform 2 preproprotein	9606
116	7.61	7.65	30.2816897630692	IPI:IPI00853068.1	Gene_Symbol=HBA2;HBA1 Alpha 2 globin variant (Fragment)	9606	1.63371670246124	0.000728121493011713	1.22546672821045	0.511342167854309	0.00784944836050272	1.53868639469147	2.36287593841553	0.000509860226884484	1.39859616756439
116	0	7.65	30.2816897630692	IPI:IPI00410714.5	Gene_Symbol=HBA2;HBA1 Hemoglobin subunit alpha	9606
117	7.54	7.77	11.0438726842403	IPI:IPI00007240.2	Gene_Symbol=F13B Coagulation factor XIII B chain precursor	9606	1.25205159187317	0.183953687548637	1.51572346687317	0.88307511806488	0.567389249801636	1.85466492176056	0.834836363792419	0.175213679671288	1.3838769197464
118	7.52	9.61	12.147506326437	IPI:IPI00296176.2	Gene_Symbol=F9 Coagulation factor IX precursor	9606	0.957335889339447	0.700928032398224	1.34073185920715	0.804277956485748	0.243131369352341	1.55581080913544	1.13120222091675	0.303732395172119	1.33678233623505
119	7.49	7.55	13.3712664246559	IPI:IPI00296534.1	Gene_Symbol=FBLN1 Isoform D of Fibulin-1 precursor	9606	1.41217064857483	0.0237700995057821	1.30967497825623	1.65208911895752	0.00295793008990586	1.19577789306641	1.19999980926514	0.1924769282341	1.38162219524384
119	0	5.55	13.5135129094124	IPI:IPI00218803.2	Gene_Symbol=FBLN1 Isoform B of Fibulin-1 precursor	9606
120	7.43	7.84	30.5555552244186	IPI:IPI00219583.1	Gene_Symbol=SHBG Isoform 2 of Sex hormone-binding globulin precursor	9606	0.334948629140854	0.00114216608926654	1.58525335788727	0.430098682641983	0.00557652767747641	1.63156068325043	0.301046788692474	0.00224185711704195	1.7807856798172
120	0	7.84	21.8905478715897	IPI:IPI00023019.1	Gene_Symbol=SHBG Isoform 1 of Sex hormone-binding globulin precursor	9606
121	7.41	7.58	13.2231399416924	IPI:IPI00007199.4	Gene_Symbol=SERPINA10 Protein Z-dependent protease inhibitor precursor	9606	0.781665444374084	0.0269356444478035	1.22178494930267	0.866406261920929	0.228768721222878	1.32371342182159	0.908098220825195	0.276127249002457	1.23660564422607
122	7.4	7.43	18.3431953191757	IPI:IPI00064667.4	Gene_Symbol=CNDP1 Beta-Ala-His dipeptidase precursor	9606	0.855063199996948	0.343396127223969	1.46931886672974	0.679409563541412	0.0733844116330147	1.5523829460144	0.666329503059387	0.0250781625509262	1.39129936695099
123	7.27	7.45	32.307693362236	IPI:IPI00019399.1	Gene_Symbol=SAA4 Serum amyloid A-4 protein precursor	9606	1.98573863506317	0.00129228993318975	1.31205809116364	1.20993161201477	0.0916027426719666	1.26503920555115	2.13496613502502	0.00283229816704988	1.43043112754822
124	7.17	7.17	8.03418830037117	IPI:IPI00023673.1	Gene_Symbol=LGALS3BP Galectin-3-binding protein precursor	9606	0.679810106754303	0.00740519724786282	1.23810625076294	0.870048046112061	0.25246450304985	1.33539915084839	0.832620143890381	0.0300139207392931	1.16675364971161
125	6.82	28.47	62.5482618808746	IPI:IPI00844156.2	Gene_Symbol=SERPINC1 SERPINC1 protein	9606	1.23828709125519	0.651712596416473	2.78289103507996	1.31388878822327	0.0797300562262535	1.36513864994049	1.18514084815979	0.610928893089294	2.07315421104431
126	6.55	7.13	8.86194035410881	IPI:IPI00743248.5	Gene_Symbol=TNXB DJ34F7.1.1	9606	0.843759000301361	0.260240525007248	1.38822388648987	0.761897444725037	0.210212424397469	1.59398031234741	0.959281802177429	0.773260474205017	1.40139448642731
126	0	7.13	8.85987430810928	IPI:IPI00025276.1	Gene_Symbol=TNXB Isoform XB of Tenascin-X precursor	9606
126	0	7.12	8.78730490803719	IPI:IPI00644296.1	Gene_Symbol=TNXB Tenascin XB	9606
127	6.12	6.12	9.84455943107605	IPI:IPI00744685.2	Gene_Symbol=BTD Uncharacterized protein BTD (Fragment)	9606	1.15856838226318	0.695303022861481	4.05475330352783	1.066450715065	0.846120119094849	3.51476120948792	1.21525871753693	0.392447054386139	2.17168664932251
127	0	6.12	10.4972377419472	IPI:IPI00218413.2	Gene_Symbol=BTD biotinidase precursor	9606
128	6.02	6.02	24.1379305720329	IPI:IPI00645213.1	Gene_Symbol=APOM Apolipoprotein M	9606	1.28402769565582	0.362402856349945	2.10072302818298	1.16828048229218	0.561409294605255	2.13851642608643	1.21103632450104	0.336928009986877	1.70621883869171
128	0	6.02	21.7054262757301	IPI:IPI00514397.1	Gene_Symbol=APOM Apolipoprotein M	9606
128	0	6.02	14.8936167359352	IPI:IPI00030739.1	Gene_Symbol=APOM Apolipoprotein M	9606
129	6.01	6.06	30.2564114332199	IPI:IPI00796435.1	Gene_Symbol=CA1 22 kDa protein	9606	1.68163871765137	0.384130001068115	94.7372665405273	0.768199622631073	0.326970010995865	6.61999893188477	1.28664195537567	0.662394762039185	235.495666503906
129	0	6.06	39.8648649454117	IPI:IPI00788926.1	Gene_Symbol=CA1 16 kDa protein	9606
129	0	6.06	22.6053640246391	IPI:IPI00215983.3	Gene_Symbol=CA1 Carbonic anhydrase 1	9606
130	6	34.37	44.5086717605591	IPI:IPI00784894.1	Gene_Symbol=- Putative uncharacterized protein	9606	0.834947288036346	0.46755251288414	7.92088079452515	0.677374422550201	0.376996010541916	27.9261932373047	1.52570474147797	0.0242239851504564	1.22672247886658
130	0.03	34.14	48.7524002790451	IPI:IPI00472345.1	Gene_Symbol=IGHG3 IGHG3 protein	9606
130	0	34.39	44.2084938287735	IPI:IPI00418153.1	Gene_Symbol=IGHM Putative uncharacterized protein DKFZp686I15212	9606
130	0	32.99	42.8290754556656	IPI:IPI00168728.1	Gene_Symbol=IGHM FLJ00385 protein (Fragment)	9606
130	0	31.28	48.8789230585098	IPI:IPI00829850.1	Gene_Symbol=IGHG3 Protein	9606
130	0	31.28	51.8732011318207	IPI:IPI00829940.1	Gene_Symbol=IGHG3 Uncharacterized protein IGHG3 (Fragment)	9606
130	0	31.28	53.8674056529999	IPI:IPI00829716.1	Gene_Symbol=IGHG3 Uncharacterized protein IGHG3 (Fragment)	9606
130	0	31.28	55.7029187679291	IPI:IPI00827754.2	Gene_Symbol=IGHG3 C gamma 3	9606
130	0	25.28	51.977401971817	IPI:IPI00830033.1	Gene_Symbol=IGHM Full-length cDNA clone CS0DI019YF20 of Placenta of Homo sapiens (Fragment)	9606
131	5.95	5.98	15.4711678624153	IPI:IPI00292218.4	Gene_Symbol=MST1 Hepatocyte growth factor-like protein precursor	9606	1.14590191841125	0.489991933107376	1.60036778450012	1.06207001209259	0.780357360839844	1.6922949552536	0.912361323833466	0.682773530483246	1.72300982475281
131	0.01	4.16	9.70017611980438	IPI:IPI00384647.1	Gene_Symbol=MST1 Hepatocyte growth factor-like protein homolog	9606
131	0	4.13	4.95575219392776	IPI:IPI00873854.1	Gene_Symbol=MSTP9 64 kDa protein	9606
132	5.85	6.51	16.9082120060921	IPI:IPI00186903.3	Gene_Symbol=APOL1 Isoform 2 of Apolipoprotein-L1 precursor	9606	0.742704808712006	0.215707242488861	1.83138585090637	0.676917850971222	0.179711312055588	2.03888058662415	0.711680769920349	0.250327855348587	2.14133954048157
132	0	6.51	16.449086368084	IPI:IPI00852826.2	Gene_Symbol=APOL1 42 kDa protein	9606
132	0	6.51	15.8291459083557	IPI:IPI00514475.4	Gene_Symbol=APOL1 Isoform 1 of Apolipoprotein-L1 precursor	9606
133	5.82	5.82	13.8666659593582	IPI:IPI00021440.1	Gene_Symbol=ACTG1;PSPHL Actin, cytoplasmic 2	9606	1.14794456958771	0.685536026954651	2.67352390289307	1.2584468126297	0.315571755170822	1.83770287036896	1.00584447383881	0.970096528530121	1.57722187042236
133	0	5.82	13.8666659593582	IPI:IPI00021439.1	Gene_Symbol=ACTB Actin, cytoplasmic 1	9606
133	0	4.2	9.64912250638008	IPI:IPI00878173.1	Gene_Symbol=ACTA1 Actin, alpha 1, skeletal muscle	9606
133	0	4.2	11.4186853170395	IPI:IPI00514530.5	Gene_Symbol=ACTA1 Uncharacterized protein ACTA1	9606
133	0	4.2	12.992125749588	IPI:IPI00414057.3	Gene_Symbol=ACTA1 Actin alpha 1 skeletal muscle protein	9606
133	0	4.2	8.75331535935402	IPI:IPI00021428.1	Gene_Symbol=ACTA1 Actin, alpha skeletal muscle	9606
133	0	4.12	7.71276578307152	IPI:IPI00025416.3	Gene_Symbol=ACTG2 Actin, gamma-enteric smooth muscle	9606
133	0	4.12	7.69230797886848	IPI:IPI00023006.1	Gene_Symbol=ACTC1 Actin, alpha cardiac muscle 1	9606
133	0	4.12	7.69230797886848	IPI:IPI00008603.1	Gene_Symbol=ACTA2 Actin, aortic smooth muscle	9606
134	5.67	5.67	21.1640208959579	IPI:IPI00006662.1	Gene_Symbol=APOD Apolipoprotein D precursor	9606	1.59814381599426	0.0184679739177227	1.37574934959412	1.43075442314148	0.067996621131897	1.50296795368195	1.45256972312927	0.0293053966015577	1.35280430316925
135	5.52	5.53	21.3114753365517	IPI:IPI00384400.1	Gene_Symbol=- Myosin-reactive immunoglobulin heavy chain variable region (Fragment)	9606	0.765539288520813			0.571232318878174			0.891470789909363
135	0.07	6.56	51.6129016876221	IPI:IPI00828061.1	Gene_Symbol=- Anti-mucin1 heavy chain variable region (Fragment)	9606
135	0	4	16.2393167614937	IPI:IPI00827846.1	Gene_Symbol=- Anti-mucin1 heavy chain variable region (Fragment)	9606
136	5.48	15.54	30.2127659320831	IPI:IPI00555945.1	Gene_Symbol=IGL@ IGL@ protein	9606	0.346077501773834	0.000267466530203819	1.34933412075043	0.243485197424889	0.000526923860888928	1.47063481807709	0.595409274101257	0.0260701216757298	1.53177440166473
136	0.31	16.01	32.2033911943436	IPI:IPI00785200.1	Gene_Symbol=- Putative uncharacterized protein	9606
136	0	3.48	13.5593220591545	IPI:IPI00788824.2	Gene_Symbol=IGLV1-44 Light chain Fab	9606
137	5.42	11.76	4.99854423105717	IPI:IPI00759754.1	Gene_Symbol=TTN Isoform 1 of Titin	9606	0.700091660022736	0.234554573893547	1.86632871627808	0.57399719953537	0.083246722817421	1.90183627605438	0.790275156497955	0.405098766088486	1.85444438457489
137	0.01	11.76	4.98056523501873	IPI:IPI00759542.1	Gene_Symbol=TTN Isoform 8 of Titin	9606
137	0.01	11.76	4.98277768492699	IPI:IPI00023283.3	Gene_Symbol=TTN Isoform 2 of Titin	9606
137	0.01	11.71	5.03812246024609	IPI:IPI00759637.1	Gene_Symbol=TTN Isoform 4 of Titin	9606
137	0.01	11.71	5.06238229572773	IPI:IPI00749039.2	Gene_Symbol=TTN titin isoform N2-A	9606
137	0.01	11.71	5.01264333724976	IPI:IPI00179357.2	Gene_Symbol=TTN Isoform 7 of Titin	9606
137	0.01	10.33	4.91793304681778	IPI:IPI00759613.1	Gene_Symbol=TTN Isoform 5 of Titin	9606
137	0.01	7.7	5.24516515433788	IPI:IPI00412307.8	Gene_Symbol=TTN 2268 kDa protein	9606
138	5.4	5.4	31.6831678152084	IPI:IPI00868938.1	Gene_Symbol=- Beta-2-microglobulin	9606	1.19835126399994	0.52322643995285	2.75956082344055	1.04618906974792	0.844597458839417	2.39491105079651	1.31996428966522	0.0614280067384243	1.36418318748474
138	0	5.4	26.8907576799393	IPI:IPI00796379.1	Gene_Symbol=B2M B2M protein	9606
138	0	5.4	17.7419349551201	IPI:IPI00004656.2	Gene_Symbol=B2M Beta-2-microglobulin	9606
139	5.4	5.4	21.2328761816025	IPI:IPI00032293.1	Gene_Symbol=CST3 Cystatin-C precursor	9606	1.32864391803741	0.056565448641777	1.34565711021423	1.16420650482178	0.14725498855114	1.26523387432098	1.60031473636627	0.0204199701547623	1.41990840435028
140	5.17	5.19	6.26111701130867	IPI:IPI00788786.1	Gene_Symbol=VWF 309 kDa protein	9606	1.21768879890442	0.218771040439606	1.43360936641693	1.1273877620697	0.133253872394562	1.18779706954956	1.05876064300537	0.505282282829285	1.22709918022156
140	0	5.19	6.25666528940201	IPI:IPI00023014.1	Gene_Symbol=VWF von Willebrand factor precursor	9606
141	5	8	26.6055047512054	IPI:IPI00387119.1	Gene_Symbol=- Ig kappa chain V-III region POM	9606	0.353544443845749			0.33279687166214			0.641553819179535
141	0	8	22.480620443821	IPI:IPI00385253.1	Gene_Symbol=- Ig kappa chain V-III region CLL precursor	9606
141	0	6	18.9655169844627	IPI:IPI00549330.4	Gene_Symbol=IGKV3D-15 Myosin-reactive immunoglobulin light chain variable region	9606
141	0	6	17.0542642474175	IPI:IPI00024138.4	Gene_Symbol=- Uncharacterized protein ENSP00000374816	9606
141	0	4	14.6788984537125	IPI:IPI00384401.1	Gene_Symbol=- Myosin-reactive immunoglobulin kappa chain variable region (Fragment)	9606
142	4.85	4.85	22.0125779509544	IPI:IPI00178926.2	Gene_Symbol=IGJ immunoglobulin J chain	9606	0.461050450801849	0.0296814609318972	1.87715661525726	0.374526292085648	0.0410329587757587	2.47601652145386	0.465877085924149	0.045609787106514	2.08697438240051
143	4.82	4.98	13.7884870171547	IPI:IPI00003590.2	Gene_Symbol=QSOX1 Isoform 1 of Sulfhydryl oxidase 1 precursor	9606	1.24608755111694	0.0488223470747471	1.24426591396332	1.21012997627258	0.158206790685654	1.33050501346588	1.33809626102448	0.126141205430031	1.48701918125153
143	0	4.8	11.9205303490162	IPI:IPI00872013.1	Gene_Symbol=QSOX1 Uncharacterized protein QSOX1	9606
143	0	4.8	11.9205303490162	IPI:IPI00465016.7	Gene_Symbol=QSOX1 Isoform 2 of Sulfhydryl oxidase 1 precursor	9606
144	4.74	22.36	35.6234103441238	IPI:IPI00830132.1	Gene_Symbol=IGHG4 Uncharacterized protein IGHG4 (Fragment)	9606	0.347905427217484	0.0329332649707794	2.44482922554016	0.309547036886215	0.056930560618639	3.44562411308289	0.721367120742798	0.277478128671646	2.05828499794006
144	0	22.36	42.8134560585022	IPI:IPI00829814.1	Gene_Symbol=IGHG4 Ig gamma-4 chain C region	9606
144	0	22.36	29.5983076095581	IPI:IPI00550640.2	Gene_Symbol=IGHG4 IGHG4 protein	9606
144	0	21.46	31.3025206327438	IPI:IPI00784998.1	Gene_Symbol=- Putative uncharacterized protein DKFZp686M24218	9606
145	4.7	5.16	9.6899226307869	IPI:IPI00004798.4	Gene_Symbol=CRISP3 cDNA FLJ75207	9606	1.13690423965454	0.380962878465652	1.64098715782166	0.833473265171051	0.506689190864563	2.65722274780273	1.01756477355957	0.899264276027679	1.68751037120819
146	4.21	7.58	40.5172407627106	IPI:IPI00829956.1	Gene_Symbol=- Rheumatoid factor C6 light chain (Fragment)	9606	0.363791197538376			0.253880202770233			0.90588790178299
146	0.12	5.82	38.8888895511627	IPI:IPI00387026.1	Gene_Symbol=- Ig kappa chain V-I region EU	9606
146	0	6.05	33.8983058929443	IPI:IPI00829912.1	Gene_Symbol=IGKV1-5 Ig kappa chain V-I region HK102 precursor	9606
147	4.19	4.35	5.47641068696976	IPI:IPI00242956.4	Gene_Symbol=FCGBP IgGFc-binding protein precursor	9606	1.02508950233459	0.871494889259338	1.56514358520508	1.02647638320923	0.879023134708405	1.65237331390381	0.810831964015961	0.0406117327511311	1.21263110637665
147	0	4.35	5.01628667116165	IPI:IPI00788189.1	Gene_Symbol=FCGBP similar to Fc fragment of IgG binding protein	9606
148	4.19	4.19	7.2727270424366	IPI:IPI00022331.1	Gene_Symbol=LCAT Phosphatidylcholine-sterol acyltransferase precursor	9606	1.50908517837524	0.0298769790679216	1.39871621131897	1.36032128334045	0.0890631675720215	1.48350715637207	1.1368647813797	0.368374019861221	1.47169673442841
149	4.09	4.09	5.73770478367805	IPI:IPI00884176.1	Gene_Symbol=F13A1 coagulation factor XIII A1 subunit precursor	9606	1.56933891773224	0.0110484398901463	1.34268271923065	1.27953088283539	0.0115699833258986	1.17712593078613	0.758225440979004	0.0934337377548218	1.41062641143799
149	0	4.09	5.73770478367805	IPI:IPI00297550.8	Gene_Symbol=F13A1 Coagulation factor XIII A chain precursor	9606
150	4.06	4.06	13.5245904326439	IPI:IPI00020019.1	Gene_Symbol=ADIPOQ Adiponectin precursor	9606	1.86342108249664	0.0685848817229271	1.99693357944489	1.76471722126007	0.0569707304239273	1.80892598628998	1.50918400287628	0.0778902247548103	1.61337101459503
151	4.02	49.35	52.9023766517639	IPI:IPI00878609.1	Gene_Symbol=ITIH4 Protein	9606	0.914425432682037	0.57918381690979	1.45282316207886	0.97490131855011	0.896040976047516	1.57829570770264	0.926861643791199	0.713730096817017	1.62111866474152
151	0	38.92	54.347825050354	IPI:IPI00878152.1	Gene_Symbol=ITIH4 71 kDa protein	9606
152	4.02	4.7	3.93660515546799	IPI:IPI00008522.3	Gene_Symbol=SCN10A Sodium channel protein type 10 subunit alpha	9606	1.31885766983032	0.51580935716629	40.2750663757324	1.16453754901886	0.688446521759033	37.8609275817871	1.05565512180328	0.896939396858215	67.6098861694336
153	4	33.2	42.3157900571823	IPI:IPI00784842.1	Gene_Symbol=IGHV4-31 Putative uncharacterized protein DKFZp686G11190	9606	0.822847604751587	0.408799558877945	2.24645781517029	0.653670251369476	0.0462454259395599	1.50334620475769	1.1105443239212	0.616814970970154	2.15764021873474
153	0.01	29.17	36.6666674613953	IPI:IPI00423463.1	Gene_Symbol=IGHG1 Putative uncharacterized protein DKFZp686O01196	9606
153	0	6.08	36.8852466344833	IPI:IPI00783023.1	Gene_Symbol=- Immunglobulin heavy chain variable region (Fragment)	9606
153	0	3.54	25.6198346614838	IPI:IPI00828156.1	Gene_Symbol=- NANUC-1 heavy chain (Fragment)	9606
153	0	3.1	31.7073166370392	IPI:IPI00816775.1	Gene_Symbol=- F5-20 (Fragment)	9606
153	0	2	8.27067643404007	IPI:IPI00828191.1	Gene_Symbol=- NANUC-2 heavy chain (Fragment)	9606
154	4	10.06	24.7863247990608	IPI:IPI00784589.1	Gene_Symbol=- Putative uncharacterized protein DKFZp781M0386	9606	1.23132073879242	0.432043105363846	8.43320751190186	0.658216118812561	0.373512625694275	34.2169914245605	1.99934959411621	0.180611461400986	13.0224914550781
154	0.14	9.84	21.5189874172211	IPI:IPI00784711.1	Gene_Symbol=- Putative uncharacterized protein	9606
154	0.01	8.09	20.0000002980232	IPI:IPI00785079.1	Gene_Symbol=- Putative uncharacterized protein	9606
154	0	11.23	31.1965823173523	IPI:IPI00719373.1	Gene_Symbol=IGL@ IGL@ protein	9606
154	0	10.69	32.1888417005539	IPI:IPI00829640.1	Gene_Symbol=IGL@ IGL@ protein	9606
154	0	9.29	23.7288132309914	IPI:IPI00785164.1	Gene_Symbol=- Putative uncharacterized protein	9606
154	0	9.29	23.8297879695892	IPI:IPI00784627.1	Gene_Symbol=- Putative uncharacterized protein	9606
154	0	9.29	20.4255312681198	IPI:IPI00745660.2	Gene_Symbol=IGL@ IGL@ protein	9606
154	0	9.22	23.1759652495384	IPI:IPI00815938.1	Gene_Symbol=IGLV3-21 IGLV3-21 protein	9606
154	0	8.06	19.742488861084	IPI:IPI00852577.1	Gene_Symbol=IGLC1 IGLC1 protein	9606
154	0	8.06	23.7288132309914	IPI:IPI00784713.1	Gene_Symbol=- Putative uncharacterized protein	9606
154	0	8.06	16.9491529464722	IPI:IPI00784983.1	Gene_Symbol=- Putative uncharacterized protein	9606
154	0	3.22	35.0427359342575	IPI:IPI00022890.1	Gene_Symbol=IGLV7-43 Ig lambda chain V region 4A precursor	9606
154	0	3.22	23.0769231915474	IPI:IPI00553092.2	Gene_Symbol=IGLV7-46 V3-3 protein	9606
155	4	6.01	7.5549453496933	IPI:IPI00871960.2	Gene_Symbol=MASP1 cDNA FLJ75203, highly similar to Homo sapiens mannan-binding lectin serine protease 1 (C4/C2activating component of Ra-reactive factor) (MASP1), transcriptvariant 2, mRNA	9606	0.996282577514648	0.909532725811005	1.39202189445496	1.15994393825531	0.00552537012845278	1.01649713516235	0.711014688014984	0.36923149228096	17.1006965637207
155	0	6.01	7.5549453496933	IPI:IPI00290283.6	Gene_Symbol=MASP1 mannan-binding lectin serine protease 1 isoform 2 precursor	9606
155	0.03	4.04	6.79851695895195	IPI:IPI00871139.1	Gene_Symbol=MASP1 92 kDa protein	9606
155	0.03	4.04	7.86838307976723	IPI:IPI00299307.4	Gene_Symbol=MASP1 Complement-activating component of Ra-reactive factor precursor	9606
155	0	4.01	5.00000007450581	IPI:IPI00873401.1	Gene_Symbol=MASP1 Putative uncharacterized protein DKFZp686I01199	9606
155	0	4.01	5.00000007450581	IPI:IPI00216882.4	Gene_Symbol=MASP1 mannan-binding lectin serine protease 1 isoform 3	9606
155	0	2	2.685422077775	IPI:IPI00152780.4	Gene_Symbol=TMEM16J Transmembrane protein 16J	9606
156	4	4.03	18.7969923019409	IPI:IPI00386132.1	Gene_Symbol=- Ig kappa chain V-IV region JI precursor	9606	0.352567225694656	0.0332720503211021	2.31487417221069	0.265639215707779	0.140443339943886	11.001503944397	0.66033923625946	0.204972356557846	5.80636405944824
156	0	4.03	13.8888895511627	IPI:IPI00026197.7	Gene_Symbol=IGKV4-1 Similar to Ig kappa chain V-IV region precursor	9606
156	0	3.56	14.9253726005554	IPI:IPI00386133.1	Gene_Symbol=- Ig kappa chain V-IV region B17 precursor	9606
156	0	2.05	17.5438597798347	IPI:IPI00387120.1	Gene_Symbol=- Ig kappa chain V-IV region Len	9606
156	0	2	6.92307725548744	IPI:IPI00385143.1	Gene_Symbol=- Microfibrillar protein 2 (Fragment)	9606
156	0	2	11.0091753304005	IPI:IPI00383808.1	Gene_Symbol=- Ig kappa chain V-IV region STH (Fragment)	9606
157	4	4	5.24691343307495	IPI:IPI00337688.1	Gene_Symbol=IL1RAP Isoform 4 of Interleukin-1 receptor accessory protein precursor	9606	1.27768898010254	0.619633436203003	97.1171340942383	1.10745739936829	0.8164421916008	79.2386779785156	1.03064131736755	0.8554447889328	5.25789880752563
157	0	4	4.91329468786716	IPI:IPI00337687.1	Gene_Symbol=IL1RAP Isoform 3 of Interleukin-1 receptor accessory protein precursor	9606
157	0	4	4.77528087794781	IPI:IPI00107619.1	Gene_Symbol=IL1RAP Isoform 2 of Interleukin-1 receptor accessory protein precursor	9606
157	0	4	2.9824560508132	IPI:IPI00031789.1	Gene_Symbol=IL1RAP Isoform 1 of Interleukin-1 receptor accessory protein precursor	9606
157	0	2	3.70370373129845	IPI:IPI00792619.1	Gene_Symbol=- 18 kDa protein	9606
158	3.67	5.4	16.1084532737732	IPI:IPI00010471.5	Gene_Symbol=LCP1 Plastin-2	9606	0.784755885601044	0.553096175193787	3.18421578407288	0.779480218887329	0.224257305264473	1.68071556091309	0.825247526168823	0.449268579483032	2.02210092544556
159	3.41	4.02	18.3908045291901	IPI:IPI00011695.8	Gene_Symbol=PRSS2 Protease serine 2 isoform B	9606	0.666962623596191	0.437589555978775	68.3464431762695	0.413212209939957	0.157134294509888	16.9357032775879	0.562670290470123	0.603121519088745	25880.849609375
159	0	4.02	16.1943316459656	IPI:IPI00815665.1	Gene_Symbol=PRSS1 PRSS1 protein	9606
159	0	3.09	15.384615957737	IPI:IPI00011694.1	Gene_Symbol=PRSS1 Trypsin-1 precursor	9606
159	0	3.06	9.4488188624382	IPI:IPI00169276.2	Gene_Symbol=- Trypsinogen C	9606
160	3.4	3.4	30.1724135875702	IPI:IPI00552267.2	Gene_Symbol=IGLV3-19 Similar to V2-13 protein	9606	0.527672231197357	0.0181099101901054	1.54007661342621	0.341629713773727	0.0118021937087178	1.86052060127258	0.871647894382477	0.507700145244598	1.79103243350983
160	0	3.4	32.4074059724808	IPI:IPI00382436.1	Gene_Symbol=- Ig lambda chain V-III region SH	9606
160	0	14.07	28.0851066112518	IPI:IPI00827875.1	Gene_Symbol=- Lambda-chain precursor	9606
160	0	14.06	26.8085092306137	IPI:IPI00450309.1	Gene_Symbol=IGL@ IGL@ protein	9606
160	0	6	15.8415839076042	IPI:IPI00383603.1	Gene_Symbol=- Anti-thyroglobulin light chain variable region (Fragment)	9606
160	0	6	14.4144147634506	IPI:IPI00382421.1	Gene_Symbol=- Ig lambda chain V-I region NEW	9606
160	0	4.02	13.0769237875938	IPI:IPI00386134.1	Gene_Symbol=- Ig lambda chain V-I region BL2 precursor	9606
160	0	2	16.1904767155647	IPI:IPI00827978.1	Gene_Symbol=- VL4 protein (Fragment)	9606
160	0	2	7.20720738172531	IPI:IPI00827923.1	Gene_Symbol=- Light chain Fab (Fragment)	9606
160	0	2	7.33944922685623	IPI:IPI00386575.1	Gene_Symbol=- Ig lambda chain V-I region EPS	9606
160	0	2	7.20720738172531	IPI:IPI00003939.3	Gene_Symbol=- Ig lambda chain V-I region NIG-64	9606
161	3.4	3.4	13.3333340287209	IPI:IPI00001611.1	Gene_Symbol=IGF2 Isoform 1 of Insulin-like growth factor II precursor	9606	1.19130527973175	0.571598708629608	16.2901821136475	1.46175801753998	0.497248351573944	119.364692687988	1.07955765724182	0.834938108921051	39.1332702636719
161	0.17	2.17	12.5683054327965	IPI:IPI00215977.1	Gene_Symbol=IGF2 Isoform 2 of Insulin-like growth factor II precursor	9606
161	0	3.4	10.2739728987217	IPI:IPI00657649.2	Gene_Symbol=IGF2 16 kDa protein	9606
162	3.15	41.7	34.3548387289047	IPI:IPI00884180.1	Gene_Symbol=IGHM IGHM protein	9606	0.364302903413773	0.231690958142281	132.566848754883	0.320498049259186	0.0198263507336378	1.56895530223846	0.683312296867371	0.335471391677856	16.6966934204102
162	0	3.15	11.2068973481655	IPI:IPI00854732.1	Gene_Symbol=- Uncharacterized protein ENSP00000375005	9606
163	3.09	13.84	49.7907936573029	IPI:IPI00854806.1	Gene_Symbol=IGKV1-5 IGKV1-5 protein	9606	0.753210365772247	0.771681547164917	17.1223640441895	0.600452244281769	0.535905420780182	10.2604484558105	1.19291806221008	0.856057584285736	17.150520324707
164	3.05	3.05	8.45986977219582	IPI:IPI00021817.1	Gene_Symbol=PROC Vitamin K-dependent protein C precursor	9606	1.09388065338135	0.80665111541748	3.99657130241394	0.873731732368469	0.761635601520538	5.3300256729126	1.61873495578766	0.306610584259033	4.58561277389526
165	2.96	3.1	9.29487198591232	IPI:IPI00060628.3	Gene_Symbol=RNF12 E3 ubiquitin-protein ligase RNF12	9606	0.796739399433136			0.689706861972809			0.797394394874573
166	2.84	2.84	6.76795616745949	IPI:IPI00643348.2	Gene_Symbol=COMP 80 kDa protein	9606	0.829463481903076	0.126475691795349	1.32738816738129	0.802497267723084	0.341369420289993	1.86015069484711	0.743738353252411	0.0999889224767685	1.49226081371307
166	0	2.84	6.47291913628578	IPI:IPI00028030.3	Gene_Symbol=COMP Cartilage oligomeric matrix protein precursor	9606
167	2.64	2.75	6.44753500819206	IPI:IPI00871409.1	Gene_Symbol=NRK Isoform 1 of Nik-related protein kinase	9606	0.951405584812164	0.893018901348114	41.7208518981934	0.677667617797852	0.41621521115303	44.1683120727539	1.59867024421692	0.459224551916122	189.181137084961
167	0	2.75	6.44346177577972	IPI:IPI00375682.7	Gene_Symbol=NRK Isoform 2 of Nik-related protein kinase	9606
168	2.62	2.67	8.97571295499802	IPI:IPI00647205.1	Gene_Symbol=C6orf174 Uncharacterized protein C6orf174 precursor	9606	1.2328873872757	0.300026655197144	1.6300253868103	1.13761401176453	0.476263076066971	1.57753205299377	1.57153558731079	0.113644309341908	1.86187899112701
169	2.61	8.99	25.8706480264664	IPI:IPI00020091.1	Gene_Symbol=ORM2 Alpha-1-acid glycoprotein 2 precursor	9606	2.35683989524841	0.152593359351158	5.12636089324951	1.35643553733826	0.394494384527206	3.38438749313354	5.46622323989868	0.117952361702919	15.8110790252686
170	2.55	15.77	36.4806860685349	IPI:IPI00829626.1	Gene_Symbol=IGL@ IGL@ protein	9606	0.434819728136063	0.101412169635296	5.47434139251709	0.248810470104218	0.098818764090538	15.8919773101807	0.953021168708801	0.77713543176651	5.33624696731567
170	0	5.15	16.8224304914474	IPI:IPI00384399.1	Gene_Symbol=- Myosin-reactive immunoglobulin light chain variable region (Fragment)	9606
171	2.41	3.92	5.61914667487144	IPI:IPI00219036.5	Gene_Symbol=DICER1 dicer1	9606	1.37175369262695			1.61484897136688			1.45113909244537
172	2.41	2.41	7.96812772750854	IPI:IPI00555752.2	Gene_Symbol=C4BPB Isoform 2 of C4b-binding protein beta chain precursor	9606	1.6221616268158	0.316911071538925	28.2308311462402	1.16914081573486	0.762224495410919	158.633361816406	1.5909903049469	0.487000972032547	288.286773681641
172	0	2.41	7.93650820851326	IPI:IPI00025862.2	Gene_Symbol=C4BPB Isoform 1 of C4b-binding protein beta chain precursor	9606
173	2.4	2.4	10.9533466398716	IPI:IPI00643034.2	Gene_Symbol=PLTP Isoform 1 of Phospholipid transfer protein precursor	9606	1.58249890804291	0.26048344373703	12.5415143966675	1.4261862039566	0.0521088279783726	1.44778752326965	1.22382533550262	0.499266445636749	12.9418897628784
173	0	2.4	12.2448980808258	IPI:IPI00217778.1	Gene_Symbol=PLTP Isoform 2 of Phospholipid transfer protein precursor	9606
173	0	2.4	9.62962955236435	IPI:IPI00022733.3	Gene_Symbol=PLTP 45 kDa protein	9606
174	2.33	16.51	21.7999994754791	IPI:IPI00061977.1	Gene_Symbol=IGHV3OR16-13;IGHA1 IGHA1 protein	9606	0.0323843657970428	0.0780055820941925	214.240798950195	0.0469433814287186			0.0563763231039047	0.0427253283560276	11.65696144104
174	0.3	15.27	22.2672060132027	IPI:IPI00647704.1	Gene_Symbol=IGHV3OR16-13;IGHA1 CDNA FLJ41552 fis, clone COLON2004478, highly similar to Protein Tro alpha1 H,myeloma	9606
174	0.03	14.99	17.9435476660728	IPI:IPI00386524.3	Gene_Symbol=IGHV3OR16-13;IGHA1 CDNA FLJ25298 fis, clone STM07683, highly similar to Protein Tro alpha1 H,myeloma	9606
174	0.01	17.01	23.3140662312508	IPI:IPI00423462.5	Gene_Symbol=IGHV3OR16-13;IGHA1 Putative uncharacterized protein DKFZp686K18196 (Fragment)	9606
174	0	16.37	29.6593189239502	IPI:IPI00166866.3	Gene_Symbol=IGHV3OR16-13;IGHA1 IGHA1 protein	9606
175	2.25	2.31	6.70553967356682	IPI:IPI00294713.4	Gene_Symbol=MASP2 Isoform 1 of Mannan-binding lectin serine protease 2 precursor	9606	0.674387753009796			0.985855221748352			0.577818989753723
175	0	2.24	13.4715020656586	IPI:IPI00871597.1	Gene_Symbol=MASP2 Uncharacterized protein MASP2 (Fragment)	9606
175	0	2.24	14.0540540218353	IPI:IPI00306378.5	Gene_Symbol=MASP2 Isoform 2 of Mannan-binding lectin serine protease 2 precursor	9606
176	2.22	8.32	25	IPI:IPI00884092.1	Gene_Symbol=- Anti-HER3 scFv (Fragment)	9606	0.58367645740509	0.356312870979309	72.6800155639648	0.703580617904663			0.59472119808197	0.0339878126978874	1.42311310768127
176	0	7.28	27.5000005960464	IPI:IPI00748998.1	Gene_Symbol=SCFV Single-chain Fv (Fragment)	9606
177	2.13	3.83	28.7037044763565	IPI:IPI00387025.1	Gene_Symbol=- Ig kappa chain V-I region DEE	9606	0.341653764247894	0.0716820731759071	3.48968124389648	0.248784869909286	0.0189987551420927	2.60259294509888	0.826968014240265	0.586577951908112	2.44267630577087
178	2.11	3.8	30.5084735155106	IPI:IPI00829836.1	Gene_Symbol=- Uncharacterized protein ENSP00000374797	9606	0			0			1.03838741779327
178	0	5.22	28.7037044763565	IPI:IPI00385555.1	Gene_Symbol=- Ig kappa chain V-I region BAN	9606
179	2.06	2.06	18.4834122657776	IPI:IPI00011832.1	Gene_Symbol=SPP2 Secreted phosphoprotein 24 precursor	9606	9999			9999			9999
180	2.05	2.51	7.75716677308083	IPI:IPI00009865.2	Gene_Symbol=KRT10 Keratin, type I cytoskeletal 10	9606	0.87391209602356	0.562246441841125	2.32159399986267	1.13380587100983	0.227746948599815	1.36936175823212	0.882207989692688	0.241794764995575	1.38808417320251
181	2.05	2.07	4.75482903420925	IPI:IPI00395488.2	Gene_Symbol=VASN Vasorin precursor	9606	0.816790878772736			1.16916298866272			1.30431389808655
182	2.04	2.35	3.4161489456892	IPI:IPI00411559.2	Gene_Symbol=SMC4 Isoform 1 of Structural maintenance of chromosomes protein 4	9606	2.28185224533081			1.91206431388855			2.1127552986145
182	0	2.35	3.57723571360111	IPI:IPI00328298.6	Gene_Symbol=SMC4 Isoform 2 of Structural maintenance of chromosomes protein 4	9606
183	2.04	2.04	9.13580283522606	IPI:IPI00027482.1	Gene_Symbol=SERPINA6 Corticosteroid-binding globulin precursor	9606	0.881873071193695	0.443676143884659	3.80744433403015	0.857926487922668	0.0721457377076149	1.24807059764862	0.696501135826111	0.101456262171268	2.09310460090637
184	2.03	2.03	4.02476787567139	IPI:IPI00016334.2	Gene_Symbol=MCAM Isoform 1 of Cell surface glycoprotein MUC18 precursor	9606	0			0.668586909770966			0
185	2.02	2.02	3.25278826057911	IPI:IPI00871857.1	Gene_Symbol=GRIP1 similar to Glutamate receptor-interacting protein 1	9606	4.30429410934448			3.0160276889801			3.6090886592865
185	0	2.02	3.08370050042868	IPI:IPI00787259.1	Gene_Symbol=GRIP1 similar to Glutamate receptor-interacting protein 1	9606
185	0	2.02	3.08370050042868	IPI:IPI00786855.1	Gene_Symbol=GRIP1 similar to Glutamate receptor-interacting protein 1	9606
185	0	2.02	3.14465425908566	IPI:IPI00409579.1	Gene_Symbol=GRIP1 Isoform 2 of Glutamate receptor-interacting protein 1	9606
185	0	2.02	3.10283694416285	IPI:IPI00409578.1	Gene_Symbol=GRIP1 Isoform 1 of Glutamate receptor-interacting protein 1	9606
186	2.01	2.44	5.61529286205769	IPI:IPI00015924.1	Gene_Symbol=TFIP11 Isoform 1 of Tuftelin-interacting protein 11	9606	1.9186007976532			0.798419773578644			1.80814647674561
186	0	2	6.28272220492363	IPI:IPI00879058.1	Gene_Symbol=TFIP11 Protein	9606
187	2.01	2.32	7.29813650250435	IPI:IPI00220327.3	Gene_Symbol=KRT1 Keratin, type II cytoskeletal 1	9606	0.783485472202301			1.43521118164063			0.832276880741119
188	2	172.95	55.8486223220825	IPI:IPI00032258.4	Gene_Symbol=C4A;C4B Complement C4-A precursor	9606	0.590587317943573	0.0698310881853104	1.88222312927246	0.62525874376297	0.0511552728712559	1.6087532043457	0.579729855060577	0.0290262252092361	1.50476145744324
188	0	170.95	55.8486223220825	IPI:IPI00654875.1	Gene_Symbol=C4B Complement C4-B precursor	9606
189	2	58.74	72.2222208976746	IPI:IPI00847179.1	Gene_Symbol=APOA4 apolipoprotein A-IV precursor	9606	0.0063971015624702			0.0403600931167603			0
190	2	54.4	38.5093182325363	IPI:IPI00032328.2	Gene_Symbol=KNG1 Isoform HMW of Kininogen-1 precursor	9606	1.29711055755615			0.987390279769897			0.852726638317108
191	2	44.41	46.4135020971298	IPI:IPI00555812.4	Gene_Symbol=GC Vitamin D-binding protein precursor	9606	2.35885810852051	0.174696758389473	21.5341644287109	1.97026073932648	0.266768157482147	46.4363555908203	1.87686419487	0.28540250658989	46.8823127746582
192	2	28.55	37.8516614437103	IPI:IPI00385264.1	Gene_Symbol=- Ig mu heavy chain disease protein	9606	0.0850793123245239			0			0
193	2	16.94	52.1186411380768	IPI:IPI00430847.1	Gene_Symbol=IGKC IGKC protein	9606	0			0			1.13024735450745
193	0	5.72	33.8983058929443	IPI:IPI00829650.1	Gene_Symbol=- Similar to Ig kappa chain V-I region HK101 precursor	9606
193	0	3.7	22.2222223877907	IPI:IPI00003470.1	Gene_Symbol=- Ig kappa chain V-I region Wes	9606
194	2	5.7	29.9145311117172	IPI:IPI00830035.1	Gene_Symbol=- Similar to Anti-streptococcal/anti-myosin immunoglobulin kappa light chain variable region	9606	0.952509820461273			0.440101206302643			1.37440156936646
195	2	4.96	44.3548381328583	IPI:IPI00884080.1	Gene_Symbol=- Similar to Immunglobulin heavy chain variable region	9606
196	2	4	16.1490678787231	IPI:IPI00816409.1	Gene_Symbol=- V<gamma>1 protein (Fragment)	9606	0.372296988964081			0.258714199066162			0.663217782974243
197	2	3.7	15.7894730567932	IPI:IPI00830057.1	Gene_Symbol=- Uncharacterized protein ENSP00000374791	9606	0.397057056427002			0.29230934381485			0.563328444957733
198	2	2.89	9.81595069169998	IPI:IPI00019176.3	Gene_Symbol=RARRES2 Retinoic acid receptor responder protein 2 precursor	9606	1.42459583282471			1.21643364429474			1.77176558971405
199	2	2.57	3.06406691670418	IPI:IPI00386731.3	Gene_Symbol=FBXL18 Isoform 4 of F-box/LRR-repeat protein 18	9606							9999
199	0	2	2.5449100881815	IPI:IPI00336170.5	Gene_Symbol=FBXL18 Isoform 2 of F-box/LRR-repeat protein 18	9606
199	0	2	2.11180131882429	IPI:IPI00329057.8	Gene_Symbol=FBXL18 Isoform 1 of F-box/LRR-repeat protein 18	9606
200	2	2.44	32.4786335229874	IPI:IPI00220120.4	Gene_Symbol=IGHV@ Ig heavy chain V-III region VH26 precursor	9606	0.723891198635101			0.503541886806488			1.18525648117065
200	0	2	16.5289252996445	IPI:IPI00382488.1	Gene_Symbol=- Ig heavy chain V-III region HIL	9606
201	2	2.24	4.94571775197983	IPI:IPI00643835.1	Gene_Symbol=SELP Selectin P	9606	0.853021442890167	0.448275715112686	5.56057500839233	0.877668261528015	0.110386282205582	1.33695888519287	0.778536021709442
201	0	2.24	5.33854179084301	IPI:IPI00514233.1	Gene_Symbol=SELP Selectin P	9606
201	0	2.24	4.93975915014744	IPI:IPI00295339.3	Gene_Symbol=SELP P-selectin precursor	9606
201	0	2.22	4.64807450771332	IPI:IPI00646956.1	Gene_Symbol=SELP Selectin P	9606
201	0	2.22	5.43478243052959	IPI:IPI00645234.1	Gene_Symbol=SELP Selectin P	9606
201	0	2.22	4.55729179084301	IPI:IPI00644144.1	Gene_Symbol=SELP Selectin P	9606
201	0	2.22	5.41795678436756	IPI:IPI00640405.1	Gene_Symbol=SELP Selectin P	9606
201	0	2.22	5.41795678436756	IPI:IPI00514796.1	Gene_Symbol=SELP Selectin P	9606
201	0	2.04	4.15584407746792	IPI:IPI00218795.1	Gene_Symbol=SELL L-selectin precursor	9606
201	0	2.03	2.47422680258751	IPI:IPI00645768.1	Gene_Symbol=SELE Selectin E	9606
201	0	2.03	2.19378434121609	IPI:IPI00514728.1	Gene_Symbol=SELE Selectin E	9606
201	0	2.03	2.19378434121609	IPI:IPI00514521.1	Gene_Symbol=SELE Selectin E	9606
201	0	2.03	2.47933883219957	IPI:IPI00514342.1	Gene_Symbol=SELE Selectin E	9606
201	0	2.03	1.96721311658621	IPI:IPI00296542.1	Gene_Symbol=SELE E-selectin precursor	9606
202	2	2.2	0.78125	IPI:IPI00293331.3	Gene_Symbol=POP1 Ribonucleases P/MRP protein subunit POP1	9606
203	2	2.01	7.48299285769463	IPI:IPI00643023.1	Gene_Symbol=CTBS Chitobiase, di-N-acetyl-	9606	0.534731268882751			0.428284913301468			0.369890034198761
203	0	2.01	5.71428574621677	IPI:IPI00007778.1	Gene_Symbol=CTBS Di-N-acetylchitobiase precursor	9606
204	2	2	4.44763265550137	IPI:IPI00007128.1	Gene_Symbol=PRKCG Protein kinase C gamma type	9606	2.23478436470032	0.181332394480705	19.9185276031494	1.19492566585541	0.595733821392059	21.561279296875	1.98916602134705	0.284567207098007	65.9353637695313
205	2	2	6.45879730582237	IPI:IPI00299738.1	Gene_Symbol=PCOLCE Procollagen C-endopeptidase enhancer 1 precursor	9606	1.6122739315033			1.14672756195068			1.51422643661499
206	2	2	28.6885231733322	IPI:IPI00006146.4	Gene_Symbol=SAA1;SAA2 serum amyloid A2	9606	1.63516008853912			0.456973671913147			6.66754341125488
206	0	2	11.4754103124142	IPI:IPI00552578.2	Gene_Symbol=SAA1;SAA2 Serum amyloid A protein precursor	9606
207	2	2	15.7407402992249	IPI:IPI00827693.1	Gene_Symbol=- VLC8 protein (Fragment)	9606	0.27818751335144			0.269854635000229			0.45883047580719
207	0	2	14.2857149243355	IPI:IPI00478997.3	Gene_Symbol=IGLV4-69 V5-6 protein	9606
208	2	2	3.67170609533787	IPI:IPI00301143.5	Gene_Symbol=PI16 Isoform 1 of Peptidase inhibitor 16 precursor	9606	1.29797554016113	0.267242878675461	2.08954334259033	1.34426200389862	0.0945109277963638	1.52481520175934	0.658521413803101	0.263571381568909	10.3029794692993
208	0	2	3.70370373129845	IPI:IPI00845506.1	Gene_Symbol=PI16 Isoform 2 of Peptidase inhibitor 16 precursor	9606
209	2	2	9.58333313465118	IPI:IPI00029235.1	Gene_Symbol=IGFBP6 Insulin-like growth factor-binding protein 6 precursor	9606	1.80749297142029			1.62925827503204			2.20274639129639
210	2	2	5.20231202244759	IPI:IPI00292532.6	Gene_Symbol=CAMP Cathelicidin antimicrobial peptide precursor	9606	0.94555801153183			0.873272061347961			1.10712075233459
211	1.82	1.82	13.2701426744461	IPI:IPI00216065.3	Gene_Symbol=PROZ Isoform 2 of Vitamin K-dependent protein Z precursor	9606	0.535977840423584	0.0189624316990376	1.26630425453186	0.408594816923141	0.158388316631317	17.9795265197754	0.539028882980347	0.109829753637314	3.92848134040833
211	0	1.82	14.0000000596046	IPI:IPI00027843.1	Gene_Symbol=PROZ Isoform 1 of Vitamin K-dependent protein Z precursor	9606
212	1.8	1.8	9.16666686534882	IPI:IPI00883654.1	Gene_Symbol=MLLT4 CDNA FLJ34371 fis, clone FEBRA2017200	9606	1.45401883125305			1.24461507797241			1.72256755828857
212	0	1.8	8.66141766309738	IPI:IPI00644048.1	Gene_Symbol=C6orf124;LOC729439 hypothetical protein LOC653483	9606
213	1.78	1.78	10.0000001490116	IPI:IPI00383953.1	Gene_Symbol=- VH4 heavy chain variable region precursor (Fragment)	9606	0.427656650543213			0.23165437579155			0.734258830547333
213	0	12.66	16.1087870597839	IPI:IPI00384952.1	Gene_Symbol=- Putative uncharacterized protein DKFZp686K04218 (Fragment)	9606
213	0	12.66	12.7882599830627	IPI:IPI00783993.1	Gene_Symbol=IGHA2 IGHA2 protein	9606
213	0	1.7	4.10958901047707	IPI:IPI00872462.2	Gene_Symbol=- Uncharacterized protein ENSP00000381190	9606
213	0	1.7	5.12820519506931	IPI:IPI00382540.1	Gene_Symbol=- Ig heavy chain V-II region NEWM	9606
214	1.77	1.77	15.8995822072029	IPI:IPI00877862.1	Gene_Symbol=- 27 kDa protein	9606	1.33620071411133			0.838419914245605			1.77575480937958
215	1.76	1.76	16.8224304914474	IPI:IPI00025039.1	Gene_Symbol=FBL rRNA 2'-O-methyltransferase fibrillarin	9606
216	1.74	32.25	39.8305088281631	IPI:IPI00876888.1	Gene_Symbol=- cDNA FLJ78387	9606
216	0	31.94	42.887932062149	IPI:IPI00426051.3	Gene_Symbol=- Putative uncharacterized protein DKFZp686C15213	9606
216	0	18.4	24.8987853527069	IPI:IPI00386879.1	Gene_Symbol=IGHV3OR16-13;IGHA1 CDNA FLJ14473 fis, clone MAMMA1001080, highly similar to Homo sapiens SNC73 protein (SNC73) mRNA	9606
216	0	2	15.5737698078156	IPI:IPI00884389.1	Gene_Symbol=- Similar to Immunglobulin heavy chain variable region	9606
216	0	2	14.5038172602654	IPI:IPI00783024.1	Gene_Symbol=- Myosin-reactive immunoglobulin heavy chain variable region (Fragment)	9606
217	1.74	1.92	4.34782616794109	IPI:IPI00737104.2	Gene_Symbol=LOC651758 similar to ciliary rootlet coiled-coil, rootletin	9606	1.01252007484436	0.914288640022278	3.21275663375854	0.838890135288239	0.49848946928978	9.22176265716553	0.993000566959381	0.0729901939630508	1.01033055782318
217	0	1.7	18.8888892531395	IPI:IPI00787096.1	Gene_Symbol=LOC728768 similar to ciliary rootlet coiled-coil, rootletin	9606
218	1.74	1.91	3.61502356827259	IPI:IPI00795635.1	Gene_Symbol=LOC200383 Dynein heavy chain domain containing protein	9606	1.87044072151184	0.434805601835251	647.6181640625	1.67924964427948	0.440849840641022	235.883026123047	1.93939292430878	0.111712113022804	4.4468035697937
219	1.7	1.7	4.89795915782452	IPI:IPI00793111.1	Gene_Symbol=SYDE1 Isoform 1 of Rho GTPase-activating protein SYDE1	9606	0.745815396308899			1.4905092716217			1.21699655056
219	0	1.7	5.38922138512135	IPI:IPI00171137.3	Gene_Symbol=SYDE1 Isoform 2 of Rho GTPase-activating protein SYDE1	9606
219	0	1.7	1.7578125	IPI:IPI00384701.1	Gene_Symbol=SYDE1 F02569_2	9606
220	1.58	4.03	4.59907241165638	IPI:IPI00642259.2	Gene_Symbol=DST Dystonin	9606	0.65180104970932	0.239738404750824	2.5373957157135	0.715760052204132	0.376114726066589	2.79114437103271	0.946570992469788	0.859284520149231	3.23971748352051
220	0.12	2.49	4.25742566585541	IPI:IPI00816460.2	Gene_Symbol=DST Isoform 2 of Bullous pemphigoid antigen 1, isoforms 1/2/3/4/5/8 (Fragment)	9606
220	0.12	2.49	4.37288135290146	IPI:IPI00217994.1	Gene_Symbol=DST Isoform 5 of Bullous pemphigoid antigen 1, isoforms 1/2/3/4/5/8 (Fragment)	9606
220	0.12	2.49	4.01368997991085	IPI:IPI00008756.5	Gene_Symbol=DST Isoform 1 of Bullous pemphigoid antigen 1, isoforms 1/2/3/4/5/8 (Fragment)	9606
220	0.12	2.35	4.62278090417385	IPI:IPI00217993.1	Gene_Symbol=DST Isoform 4 of Bullous pemphigoid antigen 1, isoforms 1/2/3/4/5/8 (Fragment)	9606
220	0.12	2.29	4.30351085960865	IPI:IPI00217992.1	Gene_Symbol=DST Isoform 3 of Bullous pemphigoid antigen 1, isoforms 1/2/3/4/5/8 (Fragment)	9606
220	0.05	2.41	3.78963649272919	IPI:IPI00217995.1	Gene_Symbol=DST Isoform 8 of Bullous pemphigoid antigen 1, isoforms 1/2/3/4/5/8 (Fragment)	9606
220	0	3.32	5.14826253056526	IPI:IPI00074148.4	Gene_Symbol=DST dystonin isoform 1	9606
220	0	3.17	5.32659403979778	IPI:IPI00654639.2	Gene_Symbol=DST Isoform 9 of Bullous pemphigoid antigen 1, isoforms 6/9/10	9606
220	0	3.17	5.29878176748753	IPI:IPI00293251.5	Gene_Symbol=DST Isoform 6 of Bullous pemphigoid antigen 1, isoforms 6/9/10	9606
220	0	2.86	3.39647270739079	IPI:IPI00142768.4	Gene_Symbol=DST dystonin isoform 1eB precursor	9606
220	0	2.67	4.13870252668858	IPI:IPI00015631.3	Gene_Symbol=DST Isoform 10 of Bullous pemphigoid antigen 1, isoforms 6/9/10	9606
221	1.58	1.59	4.25833910703659	IPI:IPI00852708.2	Gene_Symbol=BAT2D1 HBxAg transactivated protein 2	9606	0.76514083147049	0.187612235546112	2.80790662765503	0.70539379119873	0.293875515460968	9.07892990112305	0.569917976856232
221	0	1.59	4.44279909133911	IPI:IPI00739117.4	Gene_Symbol=BAT2D1 Putative uncharacterized protein	9606
221	0	1.59	4.43951152265072	IPI:IPI00083708.2	Gene_Symbol=BAT2D1 BAT2-iso	9606
221	0	1.54	4.92004938423634	IPI:IPI00148247.3	Gene_Symbol=BAT2D1 Putative uncharacterized protein DKFZp434M1616	9606
222	1.58	1.59	4.79360856115818	IPI:IPI00646885.1	Gene_Symbol=ARHGAP5 Rho GTPase activating protein 5 isoform a	9606	0.98164290189743			1.00962209701538			0.875542163848877
222	0	1.58	4.80320230126381	IPI:IPI00013988.1	Gene_Symbol=ARHGAP5 Rho GTPase-activating protein 5	9606
223	1.58	1.58	32.2396576404572	IPI:IPI00873444.1	Gene_Symbol=UBC;RPS27A;UBB 79 kDa protein	9606	9999						9999
223	0	1.78	14.7435903549194	IPI:IPI00397808.3	Gene_Symbol=LOC388720 similar to ubiquitin and ribosomal protein S27a precursor	9606
223	0	1.58	30.5676847696304	IPI:IPI00798155.3	Gene_Symbol=UBC;RPS27A;UBB Ubiquitin C splice variant	9606
223	0	1.58	31.678831577301	IPI:IPI00798127.1	Gene_Symbol=UBC;RPS27A;UBB ubiquitin C	9606
223	0	1.58	30.9568494558334	IPI:IPI00797482.1	Gene_Symbol=UBC;RPS27A;UBB cDNA FLJ75516, highly similar to Xenopus tropicalis ubiquitin C, mRNA	9606
223	0	1.58	25.7485032081604	IPI:IPI00797400.1	Gene_Symbol=UBC;RPS27A;UBB 19 kDa protein	9606
223	0	1.58	28.0254781246185	IPI:IPI00796600.1	Gene_Symbol=UBC;RPS27A;UBB 18 kDa protein	9606
223	0	1.58	23.1788083910942	IPI:IPI00796007.1	Gene_Symbol=UBC;RPS27A;UBB 17 kDa protein	9606
223	0	1.58	28.1081080436707	IPI:IPI00795527.1	Gene_Symbol=UBC;RPS27A;UBB 21 kDa protein	9606
223	0	1.58	27.5132268667221	IPI:IPI00794925.1	Gene_Symbol=UBC;RPS27A;UBB 21 kDa protein	9606
223	0	1.58	22.4358975887299	IPI:IPI00794211.1	Gene_Symbol=UBC;RPS27A;UBB 18 kDa protein	9606
223	0	1.58	26.6375541687012	IPI:IPI00794205.1	Gene_Symbol=- 26 kDa protein	9606
223	0	1.58	30.588236451149	IPI:IPI00793810.1	Gene_Symbol=UBC;RPS27A;UBB 19 kDa protein	9606
223	0	1.58	31.4754098653793	IPI:IPI00793729.1	Gene_Symbol=UBC;RPS27A;UBB UBC protein	9606
223	0	1.58	23.8532111048698	IPI:IPI00793330.1	Gene_Symbol=UBC;RPS27A;UBB 12 kDa protein	9606
223	0	1.58	29.6296298503876	IPI:IPI00792712.1	Gene_Symbol=UBC;RPS27A;UBB 39 kDa protein	9606
223	0	1.58	27.9816508293152	IPI:IPI00790633.1	Gene_Symbol=UBC;RPS27A;UBB 25 kDa protein	9606
223	0	1.58	24.4755238294601	IPI:IPI00789823.1	Gene_Symbol=UBC;RPS27A;UBB 16 kDa protein	9606
223	0	1.58	26.4150947332382	IPI:IPI00789107.1	Gene_Symbol=UBC;RPS27A;UBB 30 kDa protein	9606
223	0	1.58	28.7581712007523	IPI:IPI00784990.2	Gene_Symbol=UBC;RPS27A;UBB Ubiquitin C splice variant	9606
223	0	1.58	27.0618557929993	IPI:IPI00744274.1	Gene_Symbol=UBC;RPS27A;UBB 44 kDa protein	9606
223	0	1.58	29.3814420700073	IPI:IPI00743650.1	Gene_Symbol=UBC;RPS27A;UBB 44 kDa protein	9606
223	0	1.58	29.3814420700073	IPI:IPI00743241.1	Gene_Symbol=UBC;RPS27A;UBB 44 kDa protein	9606
223	0	1.58	30.5676847696304	IPI:IPI00719280.2	Gene_Symbol=UBC;RPS27A;UBB ubiquitin B precursor	9606
223	0	1.58	19.1964283585548	IPI:IPI00418813.2	Gene_Symbol=- CDNA FLJ46113 fis, clone TESTI2036285, highly similar to Rattus norvegicus ubiquitin C	9606
223	0	1.53	18.4873953461647	IPI:IPI00788210.1	Gene_Symbol=LOC728590 similar to ribosomal protein S27a	9606
223	0	1.52	14.0625	IPI:IPI00456429.3	Gene_Symbol=UBA52 ubiquitin and ribosomal protein L40 precursor	9606
223	0	1.52	11.5384623408318	IPI:IPI00179330.6	Gene_Symbol=UBC;RPS27A;UBB ubiquitin and ribosomal protein S27a precursor	9606
224	1.54	2.43	2.42954324930906	IPI:IPI00289258.4	Gene_Symbol=MYO10 Myosin-X	9606	1.05551409721375			0.651892840862274			0.896974384784698
225	1.53	2.1	24.1666659712791	IPI:IPI00829827.1	Gene_Symbol=- Uncharacterized protein ENSP00000374804	9606	0.365613400936127	0.163849204778671	28.9342823028564	0.281030535697937	0.129536971449852	27.872465133667	0.625550031661987	0.333348006010056	31.2365245819092
225	0	15.32	51.8828451633453	IPI:IPI00440577.3	Gene_Symbol=IGKV2-24 IGKV2-24 protein	9606
225	0	2.27	20.6611573696136	IPI:IPI00829600.1	Gene_Symbol=- Uncharacterized protein ENSP00000374803	9606
225	0	2.27	16.5289252996445	IPI:IPI00884433.1	Gene_Symbol=- 13 kDa protein	9606
225	0	2.27	16.5289252996445	IPI:IPI00743194.2	Gene_Symbol=- Kappa light chain variable region (Fragment)	9606
226	1.53	1.69	6.51731193065643	IPI:IPI00414661.7	Gene_Symbol=LARP6 La-related protein 6	9606	1.03391659259796			0.75566703081131			1.02835357189178
226	0	1.83	6.34920671582222	IPI:IPI00396661.3	Gene_Symbol=CYP2S1 Isoform 1 of Cytochrome P450 2S1	9606
226	0	1.83	5.67375868558884	IPI:IPI00164018.5	Gene_Symbol=CYP2S1 Isoform 2 of Cytochrome P450 2S1	9606
227	1.52	5.52	18.9655169844627	IPI:IPI00829653.1	Gene_Symbol=- Uncharacterized protein ENSP00000374812	9606	0.353695273399353	0.120197542011738	12.4702911376953	0.328622758388519	0.124367512762547	16.411491394043	0.530442893505096	0.0425305739045143	1.71430587768555
227	0	5.52	18.9655169844627	IPI:IPI00784430.3	Gene_Symbol=IGKV3D-11 Similar to Ig kappa chain V-III region VG precursor	9606
227	0	3.56	18.6440676450729	IPI:IPI00816799.1	Gene_Symbol=- Rheumatoid factor D5 light chain (Fragment)	9606
228	1.52	2.24	20.6896558403969	IPI:IPI00385250.1	Gene_Symbol=PRSS3 Protease serine 4 isoform B	9606	0.889526307582855			0.905770301818848			0.957754552364349
228	0	2.24	18.6234816908836	IPI:IPI00843764.1	Gene_Symbol=PRSS3 Isoform C of Trypsin-3 precursor	9606
228	0	2.24	15.1315793395042	IPI:IPI00220839.2	Gene_Symbol=PRSS3 Protease, serine, 3	9606
228	0	2.24	15.1315793395042	IPI:IPI00015614.3	Gene_Symbol=PRSS3 Isoform A of Trypsin-3 precursor	9606
229	1.52	1.52	14.2857149243355	IPI:IPI00658073.1	Gene_Symbol=CCDC126 Coiled-coil domain-containing protein 126 precursor	9606	0.947651505470276			0.609197795391083			0.660873591899872
229	0	1.52	17.6991149783134	IPI:IPI00061448.5	Gene_Symbol=- 13 kDa protein	9606
230	1.52	1.52	59.0909063816071	IPI:IPI00878949.1	Gene_Symbol=- 5 kDa protein	9606
231	1.51	1.51	17.2602742910385	IPI:IPI00014253.4	Gene_Symbol=RRS1 Ribosome biogenesis regulatory protein homolog	9606	1.95961475372314	0.0315821319818497	1.75145864486694	1.69108748435974	0.0874660983681679	1.95006120204926	1.97426295280457	0.0799650773406029	2.29460120201111
232	1.43	1.81	11.9402982294559	IPI:IPI00021364.1	Gene_Symbol=CFP Properdin precursor	9606	0.996393918991089			1.13968980312347			1.13818681240082
233	1.42	3.08	3.58337312936783	IPI:IPI00477896.1	Gene_Symbol=SLC26A6 Anchor protein	9606	0.750463426113129			0.686258316040039			0.44660097360611
234	1.41	1.41	4.81171533465385	IPI:IPI00872286.1	Gene_Symbol=TDG 54 kDa protein	9606
234	0	1.41	5.60975596308708	IPI:IPI00333201.6	Gene_Symbol=TDG G/T mismatch-specific thymine DNA glycosylase	9606
235	1.4	5.43	4.89358603954315	IPI:IPI00239406.2	Gene_Symbol=SYNE2 Isoform 2 of Nesprin-2	9606	1.15482544898987	0.122909769415855	1.42985880374908	1.99225950241089	0.0136002451181412	1.20577728748322	1.12618732452393	0.662608563899994	13.1607131958008
235	0	5.43	4.90922294557095	IPI:IPI00239405.4	Gene_Symbol=SYNE2 Isoform 1 of Nesprin-2	9606
236	1.4	2.62	2.92642135173082	IPI:IPI00845271.1	Gene_Symbol=EHBP1 Isoform 2 of EH domain-binding protein 1	9606
236	0	2.62	3.01724132150412	IPI:IPI00433194.2	Gene_Symbol=EHBP1 Isoform 3 of EH domain-binding protein 1	9606
236	0	2.62	2.84321680665016	IPI:IPI00178187.3	Gene_Symbol=EHBP1 Isoform 1 of EH domain-binding protein 1	9606
237	1.4	1.92	24.5901644229889	IPI:IPI00382483.1	Gene_Symbol=- Ig heavy chain V-III region GA	9606	0.67504221200943			0.260985374450684			0.860576629638672
238	1.4	1.41	2.71828658878803	IPI:IPI00807621.1	Gene_Symbol=COBL Isoform 3 of Protein cordon-bleu	9606
238	0	1.41	2.4571854621172	IPI:IPI00807589.1	Gene_Symbol=COBL Isoform 2 of Protein cordon-bleu	9606
238	0	1.41	2.61697061359882	IPI:IPI00384529.5	Gene_Symbol=COBL Isoform 1 of Protein cordon-bleu	9606
239	1.4	1.4	10.9090909361839	IPI:IPI00382863.3	Gene_Symbol=KCNQ1 KvLQT1-Iso5	9606	2.74605393409729			2.65267753601074			2.05597519874573
240	1.38	2.78	5.99793158471584	IPI:IPI00221224.6	Gene_Symbol=ANPEP Aminopeptidase N	9606	0.451321452856064	0.60471510887146	1372583.375	0.402810722589493	0.528627872467041	309340.03125	0.382762670516968	0.498507678508759	188152.671875
241	1.38	1.38	1.84782613068819	IPI:IPI00177820.3	Gene_Symbol=SLC14A2 Urea transporter, kidney	9606	2.02497124671936	0.0545861460268497	2.16098403930664	2.03388023376465	0.0719526633620262	2.78401708602905	1.97585988044739	0.189603477716446	14.2400798797607
242	1.37	1.37	6.2427744269371	IPI:IPI00215716.1	Gene_Symbol=EPB41L3 Isoform B of Band 4.1-like protein 3	9606	1.24089634418488			1.12090826034546			1.23662185668945
242	0	1.37	4.96780127286911	IPI:IPI00032230.2	Gene_Symbol=EPB41L3 Isoform A of Band 4.1-like protein 3	9606
242	0	1.37	6.37254938483238	IPI:IPI00215717.1	Gene_Symbol=EPB41L3 Isoform C of Band 4.1-like protein 3	9606
242	0	1.32	13.3757963776588	IPI:IPI00797109.1	Gene_Symbol=EPB41L3 18 kDa protein	9606
243	1.35	1.65	12.8617361187935	IPI:IPI00795799.1	Gene_Symbol=ZNF385A 33 kDa protein	9606
243	0	1.65	10.3626936674118	IPI:IPI00792993.1	Gene_Symbol=ZNF385A 40 kDa protein	9606
243	0	1.65	10.9289616346359	IPI:IPI00163238.3	Gene_Symbol=ZNF385A Isoform 1 of Zinc finger protein 385	9606
244	1.35	1.45	2.37099025398493	IPI:IPI00643747.1	Gene_Symbol=C22orf30 Isoform 1 of Uncharacterized protein C22orf30	9606
245	1.33	2.02	3.27288806438446	IPI:IPI00477917.1	Gene_Symbol=ABCA1 ATP-binding cassette, sub-family A member 1	9606	0.667925655841827	0.549114167690277	11.3690185546875	0.937282562255859	0.901633441448212	7.34315299987793	0.374299496412277	0.137397661805153	5.77501821517944
245	0	2.02	2.83060595393181	IPI:IPI00293460.4	Gene_Symbol=ABCA1 ATP-binding cassette sub-family A member 1	9606
246	1.25	2.47	10.0000001490116	IPI:IPI00029661.3	Gene_Symbol=EVI5 Ecotropic viral integration site 5 protein homolog	9606	0.80988997220993	0.400238364934921	7.01497793197632	0.681925058364868	0.0417334288358688	1.37621355056763	0.742849707603455	0.32597342133522	8.35464572906494
247	1.25	1.27	2.22482439130545	IPI:IPI00396142.2	Gene_Symbol=CNNM2 Isoform 2 of Metal transporter CNNM2	9606
247	0	1.27	2.16894969344139	IPI:IPI00006084.4	Gene_Symbol=CNNM2 Isoform 1 of Metal transporter CNNM2	9606
248	1.24	1.24	10.3174597024918	IPI:IPI00382534.1	Gene_Symbol=- Ig heavy chain V-II region OU	9606	0.344708263874054			0.36278361082077			0.334310084581375
249	1.22	3.22	35.0427359342575	IPI:IPI00816095.1	Gene_Symbol=IGLV7-43 V lambda precursor	9606
249	0	3.22	35.0427359342575	IPI:IPI00022890.1	Gene_Symbol=IGLV7-43 Ig lambda chain V region 4A precursor	9606
250	1.22	2	5.22388070821762	IPI:IPI00382721.1	Gene_Symbol=MED22 Surf5c (Fragment)	9606
251	1.22	1.66	5.28925620019436	IPI:IPI00396115.4	Gene_Symbol=SLC44A3 solute carrier family 44, member 3 isoform 2	9606	0.868948578834534	0.626705229282379	14.6836624145508	1.08526682853699	0.769790470600128	15.6222019195557	0.962599158287048	0.844877481460571	7.01594352722168
251	0	1.66	4.90045957267284	IPI:IPI00296714.3	Gene_Symbol=SLC44A3 Choline transporter-like protein 3	9606
252	1.22	1.48	4.76190485060215	IPI:IPI00643087.1	Gene_Symbol=TBL3 83 kDa protein	9606	1.86565554141998			1.58254015445709			1.41358697414398
253	1.22	1.42	5.41125535964966	IPI:IPI00002437.3	Gene_Symbol=ADRA2C Alpha-2C adrenergic receptor	9606	0.765246689319611			0.583673655986786			1.06365692615509
254	1.22	1.22	34.5454543828964	IPI:IPI00794998.1	Gene_Symbol=USP3 6 kDa protein	9606	1.39716231822968			0.955099821090698			0
255	1.2	1.42	3.4208919852972	IPI:IPI00168806.2	Gene_Symbol=MLL3 Isoform 1 of Myeloid/lymphoid or mixed-lineage leukemia protein 3 homolog	9606	1.32172858715057	0.590805172920227	113.625587463379	1.41046929359436	0.00209819013252854	1.01450669765472	1.16020846366882	0.479399085044861	5.86909675598145
256	1.19	2.5	7.40337520837784	IPI:IPI00219168.7	Gene_Symbol=SPTBN5 Spectrin beta chain, brain 4	9606	1.08541417121887	0.847298324108124	3.46732831001282	0.890056490898132	0.800717234611511	5.71228504180908	0.869305729866028	0.686214864253998	2.71998929977417
257	1.18	1.28	10.7142858207226	IPI:IPI00719605.1	Gene_Symbol=DBC1 Isoform 3 of Deleted in bladder cancer protein 1 precursor	9606
257	0	1.28	6.70170858502388	IPI:IPI00005607.2	Gene_Symbol=DBC1 Isoform 1 of Deleted in bladder cancer protein 1 precursor	9606
258	1.15	1.15	5.27272708714008	IPI:IPI00873960.1	Gene_Symbol=MADD 184 kDa protein	9606	9999			9999
258	0	1.15	5.50284646451473	IPI:IPI00107843.6	Gene_Symbol=MADD Isoform 7 of MAP kinase-activating death domain protein	9606
258	0	1.15	5.28233163058758	IPI:IPI00103536.4	Gene_Symbol=MADD Isoform 1 of MAP kinase-activating death domain protein	9606
259	1.15	1.15	6.87285214662552	IPI:IPI00797230.1	Gene_Symbol=RPL8 32 kDa protein	9606
260	1.15	1.15	4.95049506425858	IPI:IPI00008634.4	Gene_Symbol=SLC26A10 Similar to Solute carrier family 26, member 10	9606
261	1.11	1.11	4.61893752217293	IPI:IPI00641481.2	Gene_Symbol=CETP Isoform 2 of Cholesteryl ester transfer protein precursor	9606	0.700516104698181			0.637077569961548			0
261	0	1.11	4.05679531395435	IPI:IPI00006173.3	Gene_Symbol=CETP Isoform 1 of Cholesteryl ester transfer protein precursor	9606
262	1.1	1.27	6.5040647983551	IPI:IPI00645029.1	Gene_Symbol=CABC1 Chaperone, ABC1 activity of bc1 complex homolog	9606	0.268606960773468			0			0
262	0	1.27	5.59440553188324	IPI:IPI00644715.1	Gene_Symbol=CABC1 Chaperone, ABC1 activity of bc1 complex homolog	9606
262	0	1.27	5.37815131247044	IPI:IPI00641178.2	Gene_Symbol=CABC1 Isoform 3 of Chaperone activity of bc1 complex-like, mitochondrial precursor	9606
262	0	1.27	4.94590401649475	IPI:IPI00176469.2	Gene_Symbol=CABC1 Isoform 1 of Chaperone activity of bc1 complex-like, mitochondrial precursor	9606
263	1.1	1.15	5.35714291036129	IPI:IPI00025974.3	Gene_Symbol=CHMP4B Charged multivesicular body protein 4b	9606
264	1.1	1.1	8.01886767148972	IPI:IPI00785140.2	Gene_Symbol=- Uncharacterized protein ENSP00000330714 (Fragment)	9606	1.00841987133026	0.957133233547211	4.85384750366211	1.42930805683136	0.00307104806415737	1.02213513851166	0.186902388930321
265	1.09	1.15	3.02471406757832	IPI:IPI00549199.2	Gene_Symbol=TG Isoform 2 of Thyroglobulin precursor	9606
265	0	1.15	2.96242777258158	IPI:IPI00306129.2	Gene_Symbol=TG Isoform 1 of Thyroglobulin precursor	9606
266	1.08	1.46	14.2045453190804	IPI:IPI00217742.3	Gene_Symbol=MKX Homeobox protein Mohawk	9606	2.12803888320923			2.10471320152283			1.66009056568146
267	1.07	1.08	5.31286895275116	IPI:IPI00000977.1	Gene_Symbol=MAP3K11 Mitogen-activated protein kinase kinase kinase 11	9606
268	1.06	24.21	25.7731944322586	IPI:IPI00382606.1	Gene_Symbol=F7 Factor VII active site mutant immunoconjugate	9606	0.363290995359421	0.342291206121445	2145.76708984375	0.38702392578125	0.572052419185638	3817001.75	0.46183916926384	0.59918999671936	710919.375
269	1.05	1.51	2.23577227443457	IPI:IPI00002804.1	Gene_Symbol=PKN2 Serine/threonine-protein kinase N2	9606	1.70494306087494			1.36171329021454			1.47540080547333
270	1.05	1.05	12.1212117373943	IPI:IPI00014808.1	Gene_Symbol=PAFAH1B3 Platelet-activating factor acetylhydrolase IB subunit gamma	9606	0.497497707605362			0.553995430469513			0.517313659191132
271	1.05	1.05	1.58227849751711	IPI:IPI00793638.1	Gene_Symbol=LOC374920 Conserved hypothetical protein	9606	1			1.13549053668976			1.28905439376831
271	0	1.05	1.12612610682845	IPI:IPI00639924.1	Gene_Symbol=LOC374920 97 kDa protein	9606
271	0	1.05	1.59489624202251	IPI:IPI00373968.5	Gene_Symbol=LOC374920 LOC374920 protein	9606
272	1.04	1.05	6.14934116601944	IPI:IPI00018219.1	Gene_Symbol=TGFBI Transforming growth factor-beta-induced protein ig-h3 precursor	9606	0.954950213432312	0.8890420794487	27.8360939025879	1.14712262153625	0.75750470161438	77.8554153442383	1.14805674552917	0.394045978784561	3.48927211761475
273	1.03	1.74	5.92067986726761	IPI:IPI00152380.3	Gene_Symbol=MYO15A Myosin-XV	9606	0.793424248695374			1.24350738525391			0.849475085735321
274	1.01	2.38	6.14439323544502	IPI:IPI00397864.4	Gene_Symbol=RP1-199H16.1 Putative uncharacterized protein LOC388900	9606	1.16181111335754	0.549430072307587	2.46989774703979	1.06982338428497	0.629421293735504	1.6731504201889	1.03384470939636	0.928795456886292	4.13171625137329
275	1.01	1.29	8.78734588623047	IPI:IPI00843942.1	Gene_Symbol=CFHR5 Complement factor H-related protein 5 precursor	9606	0.552042663097382	0.186859503388405	3.0319938659668	0.556740641593933	0.081390954554081	2.15236163139343	0.895228028297424	0.251916646957397	1.34813976287842
275	0.03	1.29	8.43170285224915	IPI:IPI00006543.2	Gene_Symbol=CFHR5 Complement factor H-related 5	9606
276	1.01	1.01	5.58375641703606	IPI:IPI00788143.1	Gene_Symbol=LOC728278 similar to hect domain and RLD 2	9606	0.886687517166138	0.622795104980469	2.45573115348816	0.852142632007599	0.0918122455477715	1.34345185756683	1.21315681934357	0.364917814731598	2.04436564445496
277	1	1.12	2.83333342522383	IPI:IPI00646376.2	Gene_Symbol=SNAP91 Isoform 3 of Clathrin coat assembly protein AP180	9606
277	0	1.12	2.08333339542151	IPI:IPI00470905.2	Gene_Symbol=SNAP91 Isoform 2 of Clathrin coat assembly protein AP180	9606
277	0	1.12	1.87431089580059	IPI:IPI00006612.2	Gene_Symbol=SNAP91 Isoform 1 of Clathrin coat assembly protein AP180	9606
278	0.99	1.3	8.11638608574867	IPI:IPI00844511.1	Gene_Symbol=MAN1A1 Mannosyl-oligosaccharide 1,2-alpha-mannosidase IA	9606	1.08943247795105			0.696959137916565			0.43439769744873
278	0	1.3	7.84023702144623	IPI:IPI00439446.2	Gene_Symbol=MAN1A1 MAN1A1 protein	9606
279	0.97	2.05	2.87682339549065	IPI:IPI00008868.3	Gene_Symbol=MAP1B Microtubule-associated protein 1B	9606	0.642220079898834			0.460912644863129			1.34745669364929
280	0.96	1.42	5.97014911472797	IPI:IPI00795930.2	Gene_Symbol=IL1RL2 Interleukin-1 receptor-like 2 precursor	9606	1.37267184257507			1.88214147090912			0.812075316905975
281	0.96	1.28	1.82384345680475	IPI:IPI00853376.1	Gene_Symbol=ASXL3 additional sex combs like 3	9606
282	0.96	0.98	10.0671142339706	IPI:IPI00793504.1	Gene_Symbol=ARHGAP26 18 kDa protein	9606	1.38108205795288			1.3418003320694			0.842022180557251
282	0	0.98	9.03614461421967	IPI:IPI00791808.1	Gene_Symbol=ARHGAP26 Uncharacterized protein ARHGAP26	9606
282	0	0.98	1.97628457099199	IPI:IPI00216360.1	Gene_Symbol=ARHGAP26 Isoform 2 of Rho GTPase-activating protein 26	9606
282	0	0.98	1.84275191277266	IPI:IPI00007913.1	Gene_Symbol=ARHGAP26 Isoform 1 of Rho GTPase-activating protein 26	9606
283	0.93	1.09	4.98442351818085	IPI:IPI00027011.1	Gene_Symbol=SLC6A14 Sodium- and chloride-dependent neutral and basic amino acid transporter B	9606	1.77133214473724	0.0522885732352734	1.81849050521851	1.12029838562012	0.841751456260681	294.810852050781	3.24611186981201	0.00252892868593335	1.0612325668335
284	0.93	0.93	7.20338970422745	IPI:IPI00444766.1	Gene_Symbol=ABCB8 CDNA FLJ44937 fis, clone BRAMY3018248, moderately similar to ATP- binding cassette, sub-family B, member 8, mitochondrial	9606
285	0.92	4.07	27.118644118309	IPI:IPI00829979.1	Gene_Symbol=- Uncharacterized protein ENSP00000375008	9606
285	0	4.07	27.3504287004471	IPI:IPI00739205.3	Gene_Symbol=LOC652102 Ig heavy chain V-I region HG3 precursor	9606
286	0.92	1.19	3.55912744998932	IPI:IPI00645053.1	Gene_Symbol=NEDD4L Isoform 3 of E3 ubiquitin-protein ligase NEDD4-like protein	9606
286	0	1.19	3.27349528670311	IPI:IPI00644256.1	Gene_Symbol=NEDD4L Isoform 6 of E3 ubiquitin-protein ligase NEDD4-like protein	9606
286	0	1.19	3.2057911157608	IPI:IPI00643856.1	Gene_Symbol=NEDD4L Isoform 7 of E3 ubiquitin-protein ligase NEDD4-like protein	9606
286	0	1.19	3.17948721349239	IPI:IPI00640924.1	Gene_Symbol=NEDD4L Isoform 1 of E3 ubiquitin-protein ligase NEDD4-like protein	9606
286	0	1.19	3.11557780951262	IPI:IPI00304945.1	Gene_Symbol=NEDD4L Isoform 8 of E3 ubiquitin-protein ligase NEDD4-like protein	9606
286	0	1.19	3.24607342481613	IPI:IPI00166830.3	Gene_Symbol=NEDD4L Isoform 5 of E3 ubiquitin-protein ligase NEDD4-like protein	9606
286	0	1.19	3.40285412967205	IPI:IPI00163321.5	Gene_Symbol=NEDD4L Isoform 2 of E3 ubiquitin-protein ligase NEDD4-like protein	9606
286	0	1.19	3.62997651100159	IPI:IPI00023287.4	Gene_Symbol=NEDD4L Isoform 4 of E3 ubiquitin-protein ligase NEDD4-like protein	9606
287	0.92	0.93	7.06476047635078	IPI:IPI00789361.1	Gene_Symbol=DAB2IP Isoform 1 of Disabled homolog 2-interacting protein	9606	0			1.31156432628632			1.03505527973175
288	0.92	0.92	4.30965684354305	IPI:IPI00299302.3	Gene_Symbol=DMN Isoform 2 of Desmuslin	9606
288	0	0.92	3.45047935843468	IPI:IPI00299301.1	Gene_Symbol=DMN Isoform 1 of Desmuslin	9606
289	0.9	1.54	4.84949834644794	IPI:IPI00829736.1	Gene_Symbol=IBTK Isoform 2 of Inhibitor of Bruton tyrosine kinase	9606	0.697102248668671	0.393611699342728	26.0791759490967	0.691218435764313			0.725677907466888	0.0645548105239868	1.51369297504425
289	0.01	1.54	4.28677015006542	IPI:IPI00792333.2	Gene_Symbol=IBTK Isoform 1 of Inhibitor of Bruton tyrosine kinase	9606
290	0.9	0.94	2.16216221451759	IPI:IPI00871792.1	Gene_Symbol=PTPRZ1 265 kDa protein	9606
291	0.89	0.96	3.98772992193699	IPI:IPI00043546.5	Gene_Symbol=SPATA13 Spermatogenesis-associated protein 13	9606	0.791409552097321			1.23492038249969			0.938781499862671
292	0.87	0.87	3.19303348660469	IPI:IPI00847313.1	Gene_Symbol=PRDM9 PR domain zinc finger protein 9	9606	0.196519449353218	0.0496296845376492	5.02722787857056	0.206069305539131	0.0648069605231285	7.76906490325928	0.137953415513039	0.156783282756805	559.366760253906
292	0	0.87	2.46085003018379	IPI:IPI00024953.3	Gene_Symbol=PRDM9 PR domain-containing 9	9606
293	0.86	0.88	16.7048051953316	IPI:IPI00290204.1	Gene_Symbol=SNRP70 Isoform 1 of U1 small nuclear ribonucleoprotein 70 kDa	9606	0.728693962097168			0.852802634239197			0.810787975788116
293	0	0.88	17.0560747385025	IPI:IPI00219483.1	Gene_Symbol=SNRP70 Isoform 2 of U1 small nuclear ribonucleoprotein 70 kDa	9606
294	0.86	0.86	15.3333336114883	IPI:IPI00443684.1	Gene_Symbol=- CDNA FLJ46545 fis, clone THYMU3038167	9606	1.0657547712326			1.20539855957031			0.572520971298218
295	0.85	0.85	9.78723391890526	IPI:IPI00100041.3	Gene_Symbol=L3MBTL2 Isoform 1 of Lethal	9606	0.511379480361938	0.505412578582764	5810.0078125	1.01595044136047	0.979694128036499	545.497985839844	0.961797833442688	0.0806975066661835	1.06510436534882
296	0.85	0.85	6.04751631617546	IPI:IPI00004521.3	Gene_Symbol=ETAA1 Ewing's tumor-associated antigen 1	9606	1.43715667724609			1.27456784248352			1.4919126033783
297	0.85	0.85	1.67785231024027	IPI:IPI00028050.2	Gene_Symbol=EEFSEC Selenocysteine-specific elongation factor	9606	2.34991884231567			1.34738612174988			1.87291610240936
298	0.85	0.85	3.54330725967884	IPI:IPI00867647.1	Gene_Symbol=SLC6A10P Similar to Sodium- and chloride-dependent creatine transporter 1	9606
299	0.82	2.5	5.95482550561428	IPI:IPI00301239.2	Gene_Symbol=PVRL3 CDNA FLJ90624 fis, clone PLACE1002911, weakly similar to POLIOVIRUS RECEPTOR HOMOLOG	9606
300	0.82	2.22	12.1301777660847	IPI:IPI00043499.3	Gene_Symbol=UROC1 Probable urocanate hydratase	9606	0.998838186264038	0.997237086296082	30.1393585205078	1.20643782615662	0.685242176055908	83.3788604736328	0.967154562473297	0.888424038887024	10.98277759552
301	0.82	1.55	3.13293822109699	IPI:IPI00642902.1	Gene_Symbol=PDE4DIP Isoform 4 of Myomegalin	9606	0.595509052276611			0.680305004119873			0.639364421367645
301	0	1.55	3.15430536866188	IPI:IPI00470939.4	Gene_Symbol=PDE4DIP Isoform 1 of Myomegalin	9606
301	0	1.55	3.30357141792774	IPI:IPI00456484.3	Gene_Symbol=PDE4DIP Isoform 3 of Myomegalin	9606
302	0.81	1.08	2.48756222426891	IPI:IPI00374141.3	Gene_Symbol=DGKB Uncharacterized protein DGKB	9606	1.65214943885803			1.77959048748016			1.45879065990448
302	0	1.08	2.48756222426891	IPI:IPI00002590.2	Gene_Symbol=DGKB Isoform 1 of Diacylglycerol kinase beta	9606
303	0.81	0.95	1.94884296506643	IPI:IPI00658145.3	Gene_Symbol=C7orf27 Isoform 1 of HEAT repeat-containing protein C7orf27 precursor	9606
303	0	0.95	2.47678011655808	IPI:IPI00172590.6	Gene_Symbol=- 69 kDa protein	9606
304	0.8	1.62	3.24029512703419	IPI:IPI00103595.2	Gene_Symbol=CEP350 Centrosome-associated protein 350	9606	1.0947163105011	0.66521829366684	1.82616031169891	1.13908934593201	0.794192850589752	4.28037786483765	1.05505669116974	0.885891914367676	2.98241639137268
305	0.8	0.89	3.68239358067513	IPI:IPI00782985.1	Gene_Symbol=EIF4G2 eukaryotic translation initiation factor 4 gamma, 2 isoform 2	9606	1.58750128746033			1.78604102134705			2.07811665534973
305	0	0.89	3.52811478078365	IPI:IPI00015952.1	Gene_Symbol=EIF4G2 Eukaryotic translation initiation factor 4 gamma 2	9606
306	0.8	0.86	4.06504049897194	IPI:IPI00787331.1	Gene_Symbol=PDZRN3 similar to PDZ domain containing RING finger 3	9606	0.292944461107254			0.250251471996307			0.658575057983398
306	0	0.86	3.75234521925449	IPI:IPI00010322.5	Gene_Symbol=PDZRN3 Isoform 1 of PDZ domain-containing RING finger protein 3	9606
307	0.8	0.8	16.9642850756645	IPI:IPI00375226.4	Gene_Symbol=tcag7.23 Similar to ribosomal protein L18; 60S ribosomal protein L18	9606
308	0.77	1.65	2.97785699367523	IPI:IPI00220628.1	Gene_Symbol=AKAP9 Isoform 6 of A-kinase anchor protein 9	9606	0.810961842536926			1.06623899936676			0.870631873607636
308	0	1.65	3.03344577550888	IPI:IPI00220627.1	Gene_Symbol=AKAP9 Isoform 5 of A-kinase anchor protein 9	9606
308	0	1.65	3.00076939165592	IPI:IPI00220625.1	Gene_Symbol=AKAP9 Isoform 3 of A-kinase anchor protein 9	9606
308	0	1.65	2.99385879188776	IPI:IPI00220624.2	Gene_Symbol=AKAP9 A-kinase anchor protein 9 (Protein kinase A-anchoring protein 9) (PRKA9) (A-kinase anchor protein 450 kDa) (AKAP 450) (A-kinase anchor protein 350 kDa) (AKAP 350) (hgAKAP 350) (AKAP 120-like protein) (Protein hyperion) (Protein yotiao) (Centrosome- and Golgi-localized PKN-associated protein) (CG-NAP). Isoform 2	9606
308	0	1.65	2.99156233668327	IPI:IPI00019223.3	Gene_Symbol=AKAP9 Isoform 1 of A-kinase anchor protein 9	9606
309	0.77	1.13	4.61538471281528	IPI:IPI00024684.1	Gene_Symbol=MX2 Interferon-induced GTP-binding protein Mx2	9606
310	0.77	0.77	11.1627906560898	IPI:IPI00004933.1	Gene_Symbol=KCNK12 Potassium channel subfamily K member 12	9606	0.872511684894562			0.733552873134613			0.931059777736664
311	0.77	0.77	8.33333358168602	IPI:IPI00788794.1	Gene_Symbol=TNK2 22 kDa protein	9606	0.12895955145359			0.123440459370613			0.0771755948662758
312	0.77	0.77	3.51758785545826	IPI:IPI00006152.1	Gene_Symbol=EDG8 Isoform 1 of Sphingosine 1-phosphate receptor Edg-8	9606
313	0.76	1.41	3.31638306379318	IPI:IPI00335711.4	Gene_Symbol=DNAH11 Ciliary dynein heavy chain 11	9606	0.817743241786957	0.642699122428894	58.3501358032227	0.950630128383636	0.830330967903137	10.5523223876953	0.729807913303375	0.0622208938002586	1.48052513599396
314	0.76	0.78	5.91945648193359	IPI:IPI00787327.1	Gene_Symbol=- similar to melanoma associated antigen (mutated) 1-like 1	9606	0.735214233398438			0.48559981584549			0.909366250038147
314	0	0.78	5.57199195027351	IPI:IPI00747189.2	Gene_Symbol=LOC728317 similar to melanoma associated antigen (mutated) 1-like 1	9606
314	0	0.78	5.53257502615452	IPI:IPI00745103.2	Gene_Symbol=LOC728307 similar to melanoma associated antigen (mutated) 1-like 1	9606
315	0.75	0.94	1.76252312958241	IPI:IPI00011044.1	Gene_Symbol=RP1 Oxygen-regulated protein 1	9606	1.35428845882416			1.6938853263855			1.00883781909943
316	0.75	0.82	2.6592455804348	IPI:IPI00295640.3	Gene_Symbol=ABCA6 Isoform 1 of ATP-binding cassette sub-family A member 6	9606
317	0.75	0.75	2.3111978545785	IPI:IPI00550342.2	Gene_Symbol=SRCAP Isoform 3 of Helicase SRCAP	9606
317	0	0.75	2.19814237207174	IPI:IPI00444046.3	Gene_Symbol=SRCAP Isoform 1 of Helicase SRCAP	9606
317	0	0.75	2.24116165190935	IPI:IPI00009101.3	Gene_Symbol=SRCAP Isoform 2 of Helicase SRCAP	9606
318	0.75	0.75	2.97096557915211	IPI:IPI00170865.2	Gene_Symbol=MAGI3 Membrane associated guanylate kinase, WW and PDZ domain containing 3	9606	0.837341248989105			0.603203773498535			0.574788630008698
319	0.74	2.54	3.77055034041405	IPI:IPI00167941.1	Gene_Symbol=MDN1 Midasin	9606	1.07473182678223	0.800470948219299	2.00411748886108	1.16213202476501	0.66203647851944	2.29851365089417	1.35106444358826	0.115833789110184	1.51769638061523
320	0.74	1.26	7.59075880050659	IPI:IPI00007811.1	Gene_Symbol=CDK4 Cell division protein kinase 4	9606	0.892281293869019			1.11022961139679			0.950509548187256
321	0.74	1.09	3.8991916924715	IPI:IPI00216990.7	Gene_Symbol=KIAA2026 hypothetical protein LOC158358	9606	1.26046967506409			0.951812207698822			1.01203310489655
322	0.74	1.05	4.69416789710522	IPI:IPI00297559.2	Gene_Symbol=USHBP1 Isoform 1 of USH1C-binding protein 1	9606
323	0.74	0.76	17.3652693629265	IPI:IPI00017901.1	Gene_Symbol=ZNF614 CDNA: FLJ21941 fis, clone HEP04524	9606	0.425243854522705			0.41066586971283			0.866848707199097
324	0.72	0.75	8.04878026247025	IPI:IPI00178210.1	Gene_Symbol=CCDC78 46 kDa protein	9606	0.652645289897919			0.709066569805145			0.93844336271286
325	0.72	0.74	3.68627458810806	IPI:IPI00807602.1	Gene_Symbol=ULK4 Serine/threonine-protein kinase ULK4	9606	1.71177470684052			1.74084615707397			1.61098754405975
326	0.72	0.72	14.634145796299	IPI:IPI00477714.5	Gene_Symbol=IGLV8-61 V3-4 protein	9606	0.910353481769562			0.63620913028717			1.10418665409088
327	0.72	0.72	5.26315793395042	IPI:IPI00016207.1	Gene_Symbol=TIMM17A Mitochondrial import inner membrane translocase subunit Tim17-A	9606
328	0.71	1.93	5.17505593597889	IPI:IPI00854629.1	Gene_Symbol=OBSCN Isoform 6 of Obscurin	9606	0.998878717422485	0.994756698608398	1.56198251247406	0.854842841625214	0.564112484455109	2.00040864944458	0.902569055557251	0.267435044050217	1.2474011182785
329	0.71	1.35	5.19930683076382	IPI:IPI00784013.1	Gene_Symbol=JAK1 janus kinase 1	9606	1.41701436042786	0.546164393424988	8.02295875549316	0.953361630439758	0.894798040390015	3.94990158081055	2.13246965408325	0.359789222478867	15.8759107589722
330	0.71	1.18	15.2671754360199	IPI:IPI00879259.1	Gene_Symbol=EWSR1 Ewing sarcoma breakpoint region 1	9606
330	0	1.18	16.1812290549278	IPI:IPI00879242.1	Gene_Symbol=EWSR1 65 kDa protein	9606
330	0	1.18	15.2439028024673	IPI:IPI00872855.1	Gene_Symbol=EWSR1 Isoform EWS of RNA-binding protein EWS	9606
330	0	1.18	17.1526581048965	IPI:IPI00293254.1	Gene_Symbol=EWSR1 Isoform EWS-B of RNA-binding protein EWS	9606
330	0	1.18	16.666667163372	IPI:IPI00065554.4	Gene_Symbol=EWSR1 CDNA FLJ32119 fis, clone PEBLM1000034, highly similar to RNA-BINDING PROTEIN EWS	9606
330	0	1.18	15.128593146801	IPI:IPI00009841.4	Gene_Symbol=EWSR1 CDNA FLJ31747 fis, clone NT2RI2007377, highly similar to RNA-BINDING PROTEIN EWS	9606
331	0.71	0.71	7.31225311756134	IPI:IPI00074876.1	Gene_Symbol=PHF20 Isoform 1 of PHD finger protein 20	9606
332	0.7	0.82	3.92040982842445	IPI:IPI00642126.3	Gene_Symbol=KIAA1618 Isoform 1 of Protein ALO17	9606	9999			9999			9999
333	0.7	0.7	9.96978878974915	IPI:IPI00299450.1	Gene_Symbol=CD22 CD22 protein	9606
333	0	0.7	7.79220759868622	IPI:IPI00295133.1	Gene_Symbol=CD22 Isoform CD22-beta of B-cell receptor CD22 precursor	9606
334	0.7	0.7	5.97014911472797	IPI:IPI00852759.1	Gene_Symbol=ADCY2 23 kDa protein	9606	1.44050431251526			1.0629551410675			0.866731882095337
335	0.7	0.7	2.91777197271585	IPI:IPI00376572.2	Gene_Symbol=LOC391722 similar to myosin regulatory light chain-like	9606
