# Supplementary material for: PGCA: An algorithm to link protein groups created from MS/MS data
Source: PLoS One. 2017 May 31;12(5):e0177569. doi: 10.1371/journal.pone.0177569 (PMC5451011; doi:10.1371/journal.pone.0177569)
Supplement: S3 File — 65 iTRAQ experiments used to process samples from the BiT Heart Cohort. (ZIP) [file pone.0177569.s006.zip › S5DataBiT/BET5581_ProteinSummary.txt]

N	Unused	Total	%Cov	Accession	Name	Species	115:114	PVal 115:114	EF 115:114	116:114	PVal 116:114	EF 116:114	117:114	PVal 117:114	EF 117:114	Biological Processes	Molecular Function	PANTHER ID
1	249.32	249.32	42.4501419067383	IPI:IPI00022229.1	Gene_Symbol=APOB Apolipoprotein B-100 precursor	9606	1.37686002254486	2.12751447403128E-24	1.05598533153534	0.622600734233856	7.74242826698798E-37	1.0622889995575	1.02088522911072	0.509613990783691	1.06325697898865
2	151.96	152.06	56.3646793365479	IPI:IPI00643525.1	Gene_Symbol=C4A Complement component 4A	9606	1.08456647396088	0.69177633523941	2.1433470249176	0.799346446990967	0.374883055686951	2.34165620803833	1.28877186775208	0.356912821531296	2.50723505020142
3	149.09	150.33	66.1465406417847	IPI:IPI00478003.1	Gene_Symbol=A2M Alpha-2-macroglobulin precursor	9606	1.74607455730438	6.39362699773829E-30	1.08642709255219	0.754745125770569	4.9989385964011E-09	1.09495651721954	0.665092349052429	3.66746447802176E-19	1.0848685503006
4	120.56	120.56	55.5427253246307	IPI:IPI00021885.1	Gene_Symbol=FGA Isoform 1 of Fibrinogen alpha chain precursor	9606	1.34733307361603	2.73196009814135E-14	1.07582569122314	1.43880951404572	9.47931598268209E-20	1.07574903964996	2.60700106620789	0	1.0814722776413
4	0	120.39	73.9130437374115	IPI:IPI00029717.1	Gene_Symbol=FGA Isoform 2 of Fibrinogen alpha chain precursor	9606
5	112.09	112.09	39.9141639471054	IPI:IPI00414283.5	Gene_Symbol=FN1 fibronectin 1 isoform 4 preproprotein	9606	0.688803553581238	7.73545050236635E-09	1.12589037418365	1.15396690368652	0.00617120275273919	1.10615921020508	0.899741113185883	0.0966832414269447	1.13177692890167
5	0	110.09	40.4415011405945	IPI:IPI00855777.1	Gene_Symbol=FN1 Isoform 14 of Fibronectin precursor	9606
5	0	110.09	39.8954689502716	IPI:IPI00339228.1	Gene_Symbol=FN1 Isoform 8 of Fibronectin precursor	9606
5	0	110.09	38.8959646224976	IPI:IPI00339223.1	Gene_Symbol=FN1 Isoform 3 of Fibronectin precursor	9606
5	0	110.09	38.3906126022339	IPI:IPI00022418.1	Gene_Symbol=FN1 Isoform 1 of Fibronectin precursor	9606
6	103.33	103.33	81.8737268447876	IPI:IPI00298497.3	Gene_Symbol=FGB Fibrinogen beta chain precursor	9606	1.25123941898346	1.57901428043949E-10	1.06795835494995	1.28632068634033	5.60295865259519E-10	1.07939052581787	2.4551408290863	0	1.07767713069916
7	100.78	100.78	53.6150217056274	IPI:IPI00017601.1	Gene_Symbol=CP Ceruloplasmin precursor	9606	0.849624395370483	0.0505136474967003	1.17749333381653	0.758453667163849	0.000896446581464261	1.16663336753845	0.968657672405243	0.724756062030792	1.20018863677979
8	83.27	83.3	45.2477663755417	IPI:IPI00029739.5	Gene_Symbol=CFH Isoform 1 of Complement factor H precursor	9606	0.901842594146729	0.111235283315182	1.13432741165161	1.2542530298233	6.35963851891574E-06	1.09783840179443	0.905640065670013	0.0523795038461685	1.10534167289734
9	78.38	78.55	33.1742256879807	IPI:IPI00032291.2	Gene_Symbol=C5 Complement C5 precursor	9606	0.811561346054077	0.00252586137503386	1.14219677448273	0.8550945520401	0.00333582470193505	1.10822832584381	1.24090909957886	2.08035689865937E-05	1.09902489185333
10	73.14	73.48	38.9657258987427	IPI:IPI00783987.2	Gene_Symbol=C3 Complement C3 precursor (Fragment)	9606	1.20798051357269	0.0433380827307701	1.20094013214111	1.56851577758789	4.02977605062915E-07	1.17144048213959	1.86782443523407	1.46682284096755E-08	1.21024250984192
11	63.72	64.17	62.9067242145538	IPI:IPI00877703.1	Gene_Symbol=FGG 52 kDa protein	9606	1.28835320472717	1.21552948257886E-05	1.11553108692169	1.32359206676483	1.58514819759148E-06	1.11565613746643	2.28666186332703	5.67920456079644E-27	1.1274688243866
11	0	64.17	64.0176594257355	IPI:IPI00021891.5	Gene_Symbol=FGG Isoform Gamma-B of Fibrinogen gamma chain precursor	9606
12	60.59	60.59	54.9783527851105	IPI:IPI00022488.1	Gene_Symbol=HPX Hemopexin precursor	9606	0.969554722309113	0.641413688659668	1.13862144947052	0.717713415622711	5.44505551758334E-10	1.10187208652496	0.87347537279129	0.0247993301600218	1.12384629249573
13	58.94	58.97	53.2258093357086	IPI:IPI00294193.4	Gene_Symbol=ITIH4 Isoform 1 of Inter-alpha-trypsin inhibitor heavy chain H4 precursor	9606	0.850135087966919	0.0670662745833397	1.19042694568634	0.702875256538391	0.00416858773678541	1.26422202587128	1.32603573799133	0.017885671928525	1.25975966453552
14	57.56	57.56	48.3950614929199	IPI:IPI00019580.1	Gene_Symbol=PLG Plasminogen precursor	9606	0.632867932319641	3.63693828830947E-07	1.167888879776	0.782388031482697	2.61952391156228E-06	1.09658074378967	0.843224883079529	0.0014723096974194	1.10668349266052
15	54.49	54.55	38.3720934391022	IPI:IPI00305461.2	Gene_Symbol=ITIH2 Inter-alpha-trypsin inhibitor heavy chain H2 precursor	9606	0.837976396083832	0.000626060529612005	1.10403478145599	0.852970004081726	0.00119990843813866	1.09895670413971	0.585425496101379	1.73366955523219E-15	1.11549961566925
15	0	52.55	36.4705890417099	IPI:IPI00645038.1	Gene_Symbol=ITIH2 Inter-alpha (Globulin) inhibitor H2	9606
16	50.56	50.58	68.6868667602539	IPI:IPI00304273.2	Gene_Symbol=APOA4 Apolipoprotein A-IV precursor	9606	2.32170915603638	0.000342552724760026	1.36031973361969	1.12588143348694	0.549185514450073	1.56150674819946	0.796543598175049	0.117448359727859	1.35175144672394
17	50.37	50.37	47.643980383873	IPI:IPI00639937.1	Gene_Symbol=CFB B-factor, properdin	9606	0.849273383617401	0.0191635061055422	1.14565587043762	0.90240204334259	0.158943995833397	1.15465307235718	1.25402343273163	0.000843780697323382	1.13841414451599
17	0	50.37	47.643980383873	IPI:IPI00019591.1	Gene_Symbol=CFB Isoform 1 of Complement factor B precursor (Fragment)	9606
18	49.37	49.38	53.5714268684387	IPI:IPI00641737.1	Gene_Symbol=HP Haptoglobin precursor	9606	0.969309687614441	0.59455132484436	1.12130045890808	1.94735634326935	1.30844818957067E-16	1.14626395702362	3.2616868019104	2.04929001220153E-35	1.14157676696777
19	49.05	49.05	58.6288392543793	IPI:IPI00847635.1	Gene_Symbol=SERPINA3 Isoform 1 of Alpha-1-antichymotrypsin precursor	9606	1.20531618595123	0.00434466497972608	1.1352881193161	0.7112757563591	2.62681307816592E-08	1.11837875843048	4.99845123291016	7.56701170735401E-43	1.14409899711609
19	0	49.05	55.3571403026581	IPI:IPI00550991.3	Gene_Symbol=SERPINA3 Alpha-1-antichymotrypsin precursor	9606
20	47.6	47.69	40.7928377389908	IPI:IPI00026314.1	Gene_Symbol=GSN Isoform 1 of Gelsolin precursor	9606	0.952751934528351	0.524253368377686	1.16332805156708	0.831721127033234	0.00664555327966809	1.13989973068237	0.483320593833923	5.38444705489027E-11	1.19551920890808
21	46.82	46.82	39.5415484905243	IPI:IPI00798430.1	Gene_Symbol=TF Transferrin variant (Fragment)	9606	1.2916659116745	0.000153525295900181	1.1357980966568	1.60352838039398	3.6577637620161E-12	1.11825919151306	0.730881690979004	9.69557504504337E-07	1.12287926673889
21	0	46.82	39.5415484905243	IPI:IPI00022463.1	Gene_Symbol=TF Serotransferrin precursor	9606
22	46.15	46.17	55.73770403862	IPI:IPI00215894.1	Gene_Symbol=KNG1 Isoform LMW of Kininogen-1 precursor	9606	0.60976243019104	0.0269273240119219	1.42837917804718	0.936122417449951	0.783697724342346	2.47577571868896	0.911611080169678	0.142739519476891	1.1842600107193
22	0	46.17	52.9273986816406	IPI:IPI00797833.3	Gene_Symbol=KNG1 Kininogen 1	9606
23	44.98	45.1	66.0287082195282	IPI:IPI00553177.1	Gene_Symbol=SERPINA1 Isoform 1 of Alpha-1-antitrypsin precursor	9606	2.92264199256897	8.0214762609998E-10	1.30413293838501	1.47121012210846	0.0012296816566959	1.2503981590271	14.0124025344849	2.30370303521831E-16	1.47352623939514
24	44.51	44.55	56.7524135112762	IPI:IPI00019568.1	Gene_Symbol=F2 Prothrombin precursor (Fragment)	9606	0.784317970275879	0.0122611112892628	1.20710921287537	0.772314250469208	0.00207851291634142	1.17428076267242	0.809430599212646	0.00213922117836773	1.14095425605774
25	44.48	44.48	71.1409389972687	IPI:IPI00166729.4	Gene_Symbol=AZGP1 alpha-2-glycoprotein 1, zinc	9606	1.26573669910431	0.000121397482871544	1.12282025814056	1.15948259830475	0.00756053673103452	1.11338603496552	2.08816337585449	1.05116352002895E-16	1.14831948280334
26	44.15	44.25	51.8987357616425	IPI:IPI00742696.2	Gene_Symbol=GC vitamin D-binding protein precursor	9606	0.977024018764496	0.943135499954224	2.10348153114319	1.2572695016861	0.531335175037384	2.2759063243866	1.50411653518677	0.336135596036911	2.54699778556824
27	44.13	44.13	79.0262162685394	IPI:IPI00021841.1	Gene_Symbol=APOA1 Apolipoprotein A-I precursor	9606	2.76755261421204	4.03712673913755E-14	1.17931890487671	1.63242840766907	3.10143799531204E-09	1.13268101215363	1.16466474533081	0.0181940253823996	1.13294804096222
28	43.83	43.83	58.9247286319733	IPI:IPI00032179.2	Gene_Symbol=SERPINC1 Antithrombin III variant	9606	0.984889984130859	0.877045333385468	1.22076594829559	0.895702958106995	0.273547202348709	1.22362804412842	1.19786739349365	0.0682041421532631	1.21520268917084
29	42.42	42.47	49.2864996194839	IPI:IPI00292530.1	Gene_Symbol=ITIH1 Inter-alpha-trypsin inhibitor heavy chain H1 precursor	9606	0.864933133125305	0.0580807849764824	1.16218018531799	0.874660193920136	0.0707820579409599	1.15688860416412	0.641488671302795	1.19050173452706E-05	1.2001029253006
30	39.68	39.68	40.5673772096634	IPI:IPI00296165.5	Gene_Symbol=C1R;C17orf13;ACYP1 Complement C1r subcomponent precursor	9606	0.829009771347046	0.0220038276165724	1.17204689979553	0.941902875900269	0.401041984558105	1.15374600887299	1.33024752140045	0.00111462757922709	1.1765650510788
31	37.5	37.91	45.4843997955322	IPI:IPI00745872.2	Gene_Symbol=ALB Isoform 1 of Serum albumin precursor	9606	9.2889928817749	3.73134167877889E-13	1.49608469009399	3.86976599693298	1.32447508516265E-09	1.40060234069824	1.12719202041626	0.241443276405334	1.22626566886902
31	0	37.91	44.1786289215088	IPI:IPI00022434.4	Gene_Symbol=ALB Uncharacterized protein ALB	9606
32	35.98	35.98	47.9999989271164	IPI:IPI00291866.5	Gene_Symbol=SERPING1 Plasma protease C1 inhibitor precursor	9606	1.05659759044647	0.284219413995743	1.1072074174881	0.994185268878937	0.939975678920746	1.1666601896286	1.62452137470245	1.48684330270044E-06	1.20041906833649
32	0	33.98	46.7771649360657	IPI:IPI00879931.1	Gene_Symbol=SERPING1 cDNA FLJ78023, highly similar to Homo sapiens serine (or cysteine) proteinase inhibitor, clade G (C1inhibitor), member 1, (angioedema, hereditary) (SERPING1), mRNA	9606
33	34.66	34.66	55.8577418327332	IPI:IPI00472610.2	Gene_Symbol=IGHM IGHM protein	9606	1.2903790473938	0.018267584964633	1.2016693353653	1.47505247592926	0.00672530615702271	1.23287630081177	0.333341658115387	0.00321875815279782	1.62098383903503
34	33.69	33.69	37.0967745780945	IPI:IPI00884180.1	Gene_Symbol=IGHM IGHM protein	9606	1.02252864837646	0.760057985782623	1.15572714805603	0.998298406600952	0.980279207229614	1.14668929576874	0.310919016599655	6.25363366166666E-16	1.25084209442139
35	32.76	32.76	42.0841693878174	IPI:IPI00879573.1	Gene_Symbol=SERPIND1 Heparin cofactor 2 precursor	9606	0.716107130050659	6.54941613902338E-05	1.15855133533478	0.952286243438721	0.462595760822296	1.14357912540436	0.621927678585052	4.2874189603026E-06	1.18790030479431
35	0	32.76	39.8481965065002	IPI:IPI00292950.4	Gene_Symbol=SERPIND1 Serpin peptidase inhibitor, clade D (Heparin cofactor), member 1	9606
36	31.68	31.7	47.9041904211044	IPI:IPI00400826.1	Gene_Symbol=CLU clusterin isoform 1	9606	0.842150807380676	0.0298329908400774	1.16638827323914	0.616345643997192	1.83800906938814E-07	1.16062986850739	1.10191595554352	0.116585329174995	1.13039660453796
36	0.01	31.7	45.9821432828903	IPI:IPI00795633.1	Gene_Symbol=CLU CLU	9606
36	0.01	31.7	45.8797335624695	IPI:IPI00291262.3	Gene_Symbol=CLU Clusterin precursor	9606
37	31.42	32.36	35.5592668056488	IPI:IPI00019943.1	Gene_Symbol=AFM Afamin precursor	9606	0.906268119812012	0.129750207066536	1.13846492767334	1.09466814994812	0.217600435018539	1.1592755317688	0.616681158542633	3.25299447467842E-06	1.17631244659424
38	31.25	31.25	28.8014322519302	IPI:IPI00022395.1	Gene_Symbol=C9 Complement component C9 precursor	9606	1.35319983959198	0.00226841773837805	1.20405530929565	0.884184002876282	0.080048456788063	1.1487762928009	2.27730107307434	2.07399342144754E-08	1.25453972816467
39	30.96	30.96	69.716089963913	IPI:IPI00021842.1	Gene_Symbol=APOE Apolipoprotein E precursor	9606	1.90947806835175	1.75027622617563E-07	1.21967530250549	1.07428801059723	0.528637409210205	1.25751566886902	1.84448444843292	5.52793778751948E-07	1.22146499156952
40	30.33	30.43	34.1637015342712	IPI:IPI00296608.6	Gene_Symbol=C7 Complement component C7 precursor	9606	1.14590573310852	0.221503168344498	1.25050818920135	0.945707082748413	0.701337873935699	1.34443116188049	1.94655311107635	5.43705205302558E-08	1.19684970378876
41	30.23	30.23	42.7792906761169	IPI:IPI00022431.1	Gene_Symbol=AHSG Alpha-2-HS-glycoprotein precursor	9606	0.966778993606567	0.675430655479431	1.17550158500671	0.959762275218964	0.617310225963593	1.17896437644958	0.265087634325027	2.29002895883431E-15	1.22235941886902
42	29.64	29.67	44.351464509964	IPI:IPI00298971.1	Gene_Symbol=VTN Vitronectin precursor	9606	0.689720809459686	1.3780445442535E-05	1.16985988616943	0.821739733219147	0.0146009502932429	1.16897773742676	0.799437522888184	0.00859875604510307	1.17910289764404
43	28.79	28.79	26.1930018663406	IPI:IPI00009920.2	Gene_Symbol=C6 Complement component 6 precursor	9606	0.958777725696564	0.720768630504608	1.27017712593079	0.772379398345947	0.00185747712384909	1.16605150699615	1.10141551494598	0.296842247247696	1.20508420467377
44	28.05	28.05	48.0808079242706	IPI:IPI00745089.2	Gene_Symbol=A1BG alpha 1B-glycoprotein precursor	9606	0.914493918418884	0.25240159034729	1.16907358169556	0.835688054561615	0.00892628915607929	1.14046514034271	1.12699913978577	0.0839331299066544	1.14628148078918
44	0	28.05	48.0808079242706	IPI:IPI00022895.7	Gene_Symbol=A1BG Alpha-1B-glycoprotein precursor	9606
45	27.95	27.95	38.0813956260681	IPI:IPI00017696.1	Gene_Symbol=C1S Complement C1s subcomponent precursor	9606	0.897991418838501	0.228931099176407	1.19687688350677	1.04815208911896	0.624023377895355	1.2155601978302	1.29580366611481	0.00186101906001568	1.16583657264709
45	0	25.95	33.7243407964706	IPI:IPI00749179.2	Gene_Symbol=C1S Uncharacterized protein C1S	9606
46	27.3	28.35	32.4468076229095	IPI:IPI00303963.1	Gene_Symbol=C2 Complement C2 precursor (Fragment)	9606	0.911591470241547	0.263389110565186	1.18238508701324	0.834277033805847	0.0265589952468872	1.17115521430969	1.09741032123566	0.234697937965393	1.17091059684753
47	26.23	26.26	33.5025370121002	IPI:IPI00294395.1	Gene_Symbol=C8B Complement component C8 beta chain precursor	9606	0.787979602813721	0.00178533629514277	1.15153682231903	1.04111289978027	0.540409803390503	1.14306700229645	1.05642020702362	0.363548219203949	1.12959384918213
48	25.96	26	69.021737575531	IPI:IPI00855916.1	Gene_Symbol=- Transthyretin	9606	1.09974205493927	0.26742896437645	1.18737530708313	0.812032520771027	0.0589069277048111	1.24184060096741	1.05933368206024	0.461302399635315	1.17072939872742
48	0	26	79.5918345451355	IPI:IPI00022432.1	Gene_Symbol=TTR Transthyretin precursor	9606
49	25.62	25.62	33.6192101240158	IPI:IPI00291867.3	Gene_Symbol=CFI Complement factor I precursor	9606	0.950124144554138	0.605754971504211	1.2237297296524	0.814463198184967	0.0375732481479645	1.21218574047089	1.4062032699585	9.53174312599003E-05	1.16248536109924
49	0	23.62	31.3893646001816	IPI:IPI00872555.2	Gene_Symbol=CFI cDNA FLJ76262, highly similar to Homo sapiens I factor (complement) (IF), mRNA	9606
50	24.87	24.87	32.7902227640152	IPI:IPI00879231.1	Gene_Symbol=SERPINF2 Alpha-2-antiplasmin precursor	9606	0.920262932777405	0.509246170520782	1.28713500499725	0.803050220012665	0.0692375153303146	1.26798915863037	1.05438494682312	0.486243784427643	1.16492128372192
50	0	24.87	32.5252532958984	IPI:IPI00029863.4	Gene_Symbol=SERPINF2 SERPINF2 protein	9606
51	24.19	24.21	42.5101220607758	IPI:IPI00386879.1	Gene_Symbol=IGHV3OR16-13;IGHA1 CDNA FLJ14473 fis, clone MAMMA1001080, highly similar to Homo sapiens SNC73 protein (SNC73) mRNA	9606	1.68443071842194			1.42306482791901			0.304053872823715
52	23.54	23.54	33.5537195205688	IPI:IPI00020996.3	Gene_Symbol=IGFALS Insulin-like growth factor-binding protein complex acid labile chain precursor	9606	0.784338116645813	0.00773537391796708	1.18619108200073	0.980422854423523	0.811464250087738	1.18658709526062	0.595748901367188	0.00228371471166611	1.35860550403595
53	22.92	22.92	38.0382776260376	IPI:IPI00006114.4	Gene_Symbol=SERPINF1 Pigment epithelium-derived factor precursor	9606	1.04287385940552	0.396091848611832	1.10547542572021	1.0857400894165	0.172796949744225	1.12843930721283	1.43379831314087	1.32856973777962E-06	1.12350857257843
54	21.9	21.95	26.4656603336334	IPI:IPI00021727.1	Gene_Symbol=C4BPA C4b-binding protein alpha chain precursor	9606	1.07062590122223	0.431331753730774	1.19310319423676	1	1	1.14873063564301	1.30660212039948	0.00128732935991138	1.16229772567749
55	21.9	21.9	27.4285703897476	IPI:IPI00022371.1	Gene_Symbol=HRG Histidine-rich glycoprotein precursor	9606	0.714838445186615	4.27217673859559E-05	1.14668524265289	1.04286408424377	0.468102991580963	1.12512457370758	0.424915313720703	1.6847952366561E-08	1.22876524925232
56	21.31	21.31	26.0674148797989	IPI:IPI00028413.8	Gene_Symbol=ITIH3 Isoform 1 of Inter-alpha-trypsin inhibitor heavy chain H3 precursor	9606	1.15756833553314	0.284566938877106	1.31993162631989	0.660035371780396	0.00070173223502934	1.24185264110565	1.57372307777405	0.000119634969450999	1.21984457969666
56	0	21.3	24.9435663223267	IPI:IPI00876950.1	Gene_Symbol=ITIH3 Isoform 2 of Inter-alpha-trypsin inhibitor heavy chain H3 precursor	9606
56	0	19.31	29.4029861688614	IPI:IPI00873416.1	Gene_Symbol=ITIH3 Uncharacterized protein ITIH3	9606
57	21.12	21.12	44.0922200679779	IPI:IPI00022417.4	Gene_Symbol=LRG1 Leucine-rich alpha-2-glycoprotein precursor	9606	1.43043506145477	0.00148453761357814	1.22952115535736	0.541294038295746	3.53125950702804E-09	1.15352880954742	3.67395925521851	6.13358842882494E-12	1.24825513362885
58	21.03	21.03	45.5072462558746	IPI:IPI00298828.3	Gene_Symbol=APOH Beta-2-glycoprotein 1 precursor	9606	1.2687292098999	0.00709882937371731	1.18316495418549	0.898467838764191	0.202450722455978	1.18280529975891	1.26379990577698	0.0245639644563198	1.22378444671631
59	20.93	20.93	62.7615034580231	IPI:IPI00440577.3	Gene_Symbol=IGKV2-24 IGKV2-24 protein	9606	1.10475969314575	0.704273164272308	2.66233897209167	1.28842043876648	0.373150438070297	2.60750699043274	0.249845325946808	0.0332057811319828	3.05100226402283
60	20.24	20.33	24.6081501245499	IPI:IPI00654888.4	Gene_Symbol=KLKB1 Plasma kallikrein precursor	9606	0.936036646366119	0.592566430568695	1.29256975650787	0.760230243206024	0.00277159712277353	1.17886996269226	0.654885411262512	8.71122829266824E-05	1.1882426738739
61	19.94	19.94	48.0686694383621	IPI:IPI00829626.1	Gene_Symbol=IGL@ IGL@ protein	9606	3.10285973548889	0.0118593294173479	1.70809674263	2.52587604522705	0.0241351686418056	1.87929177284241	0.139770224690437
61	0	19.37	48.4978526830673	IPI:IPI00550162.2	Gene_Symbol=IGLV3-25 IGLV3-25 protein	9606
62	19.86	19.89	30.6506842374802	IPI:IPI00011252.1	Gene_Symbol=C8A Complement component C8 alpha chain precursor	9606	0.851448655128479	0.0335673987865448	1.15766394138336	1.02730357646942	0.711372911930084	1.16533875465393	1.04821944236755	0.540396630764008	1.17464375495911
63	18.86	18.86	25.9793817996979	IPI:IPI00032220.3	Gene_Symbol=AGT Angiotensinogen precursor	9606	0.626034736633301	0.00378762325271964	1.34101903438568	0.335420548915863	9.64125774771674E-07	1.35282027721405	1.30205905437469	0.0373236760497093	1.27943456172943
64	18.74	40.02	26.9905537366867	IPI:IPI00025426.2	Gene_Symbol=PZP Pregnancy zone protein precursor	9606	0.29928269982338	5.2449857321335E-05	1.53745877742767	0.13361419737339	5.22321670359815E-06	1.71761727333069	0.340636909008026	3.25775857845656E-07	1.26190054416656
65	18.31	18.31	31.2169313430786	IPI:IPI00645849.1	Gene_Symbol=ECM1 Extracellular matrix protein 1	9606	0.702594578266144	0.00393159547820687	1.23494327068329	0.914251148700714	0.400731652975082	1.25556671619415	0.649529457092285	0.000864877190906554	1.22794127464294
65	0	18.31	32.7777773141861	IPI:IPI00003351.2	Gene_Symbol=ECM1 Extracellular matrix protein 1 precursor	9606
66	18.17	18.22	34.1920375823975	IPI:IPI00328609.3	Gene_Symbol=SERPINA4 Kallistatin precursor	9606	0.931457698345184	0.495931148529053	1.24474108219147	0.801824569702148	0.0012575431028381	1.12345802783966	0.571947515010834	0.000590816547628492	1.30711889266968
67	18.01	18.01	43.2160794734955	IPI:IPI00480192.1	Gene_Symbol=RBP4 Retinol binding protein 4, plasma	9606	1.17402768135071	0.232290744781494	1.30958831310272	0.675737857818604	0.00229301443323493	1.26916551589966	1.80885851383209	1.10258486074599E-06	1.21290326118469
67	0	18.01	42.7860707044601	IPI:IPI00022420.3	Gene_Symbol=RBP4 Plasma retinol-binding protein precursor	9606
67	0	18.01	40.2010053396225	IPI:IPI00844536.2	Gene_Symbol=RBP4 Uncharacterized protein RBP4	9606
68	16.54	16.54	44.8863625526428	IPI:IPI00022426.1	Gene_Symbol=AMBP AMBP protein precursor	9606	1.05583465099335	0.647747993469238	1.27097260951996	0.890296876430511	0.200306728482246	1.19835340976715	1.72263598442078	0.00351786683313549	1.42128968238831
69	16	16	68.0272102355957	IPI:IPI00654755.3	Gene_Symbol=HBB Hemoglobin subunit beta	9606	0.987789332866669	0.955161869525909	1.7683516740799	1.00835049152374	0.955187261104584	1.47117614746094	0.534547209739685	0.00845842994749546	1.43325221538544
70	15.45	15.45	34.2013895511627	IPI:IPI00163207.1	Gene_Symbol=PGLYRP2 Isoform 1 of N-acetylmuramoyl-L-alanine amidase precursor	9606	0.559020102024078	0.048686683177948	1.78135478496552	0.644010782241821	0.0130599895492196	1.38463771343231	0.65287321805954	0.160310998558998	1.87809562683105
70	0	15.44	31.7034691572189	IPI:IPI00394992.1	Gene_Symbol=PGLYRP2 Isoform 2 of N-acetylmuramoyl-L-alanine amidase precursor	9606
71	15.41	15.41	21.8055561184883	IPI:IPI00873445.1	Gene_Symbol=PROS1 80 kDa protein	9606	0.961273014545441	0.671877503395081	1.22113645076752	0.957111895084381	0.672941029071808	1.24919259548187	0.994058966636658	0.950530648231506	1.22953844070435
71	0	15.31	17.0118346810341	IPI:IPI00294004.1	Gene_Symbol=PROS1 Vitamin K-dependent protein S precursor	9606
72	14.47	14.62	36.0248446464539	IPI:IPI00220327.3	Gene_Symbol=KRT1 Keratin, type II cytoskeletal 1	9606	0.750524699687958	0.0974492952227592	1.43694007396698	0.794016897678375	0.102649442851543	1.346231341362	1.68173158168793	0.00181131984572858	1.24832081794739
73	14.22	16.22	31.0843378305435	IPI:IPI00292946.1	Gene_Symbol=SERPINA7 Thyroxine-binding globulin precursor	9606	0.890368044376373	0.276234596967697	1.2448194026947	0.569980800151825	0.000101926671050023	1.2574588060379	0.61776340007782	0.000221054797293618	1.2368369102478
74	14.08	14.08	42.2885566949844	IPI:IPI00022429.3	Gene_Symbol=ORM1 Alpha-1-acid glycoprotein 1 precursor	9606	2.28550338745117	6.64764665998518E-05	1.34056961536407	0.648963868618011	0.244883731007576	2.16980314254761	16.2858333587646	6.35357277900539E-09	1.47310376167297
75	14.01	14.02	33.1838577985764	IPI:IPI00022391.1	Gene_Symbol=APCS Serum amyloid P-component precursor	9606	0.895962595939636	0.165533199906349	1.17314207553864	1.15444540977478	0.11235536634922	1.19812870025635	1.06872534751892	0.453360319137573	1.1998610496521
76	13.56	13.75	20.5240175127983	IPI:IPI00010295.1	Gene_Symbol=CPN1 Carboxypeptidase N catalytic chain precursor	9606	0.815027117729187	0.148520469665527	1.33607125282288	0.756373763084412	0.0324128977954388	1.28549075126648	0.979054510593414	0.833398163318634	1.24147522449493
77	13.45	13.45	32.195121049881	IPI:IPI00019581.1	Gene_Symbol=F12 Coagulation factor XII precursor	9606	0.522117853164673	9.49092918745009E-06	1.24704051017761	0.912119388580322	0.239990755915642	1.17280173301697	0.603426218032837	4.85918178583233E-07	1.1457622051239
78	13.02	13.02	24.1803273558617	IPI:IPI00019576.1	Gene_Symbol=F10 Coagulation factor X precursor	9606	0.904911994934082	0.48442354798317	1.40547132492065	0.967681586742401	0.839244663715363	1.48482632637024	1.00260090827942	0.970099806785584	1.18474018573761
79	12.7	12.93	27.2189348936081	IPI:IPI00020986.2	Gene_Symbol=LUM Lumican precursor	9606	1.15460193157196	0.114776372909546	1.20164787769318	1.16154849529266	0.0624707005918026	1.17203962802887	0.819331467151642	0.14452451467514	1.3194682598114
79	0	10.72	36.1386150121689	IPI:IPI00794403.1	Gene_Symbol=LUM 23 kDa protein	9606
80	12.68	12.68	53.125	IPI:IPI00792115.1	Gene_Symbol=CLEC3B Putative uncharacterized protein DKFZp686H17246	9606	0.906759262084961	0.559099853038788	1.44048678874969	0.996531128883362	0.980575561523438	1.36889445781708	0.493590861558914	0.000733367574866861	1.36005473136902
80	0.09	10.76	42.0792073011398	IPI:IPI00009028.1	Gene_Symbol=CLEC3B Tetranectin precursor	9606
81	12.02	14.1	26.9767433404922	IPI:IPI00021304.1	Gene_Symbol=KRT2 Keratin, type II cytoskeletal 2 epidermal	9606	0.752966046333313	0.237977102398872	1.72370159626007	0.863772034645081	0.586796283721924	1.91300296783447	1.12524473667145	0.520419180393219	1.55137801170349
82	12.02	12.02	44.0594047307968	IPI:IPI00011261.2	Gene_Symbol=C8G Complement component C8 gamma chain precursor	9606	1.03159070014954	0.798470258712769	1.30246257781982	1.06881010532379	0.505906343460083	1.23971784114838	1.16031885147095	0.390942603349686	1.44693410396576
82	0	10.02	45.1219499111176	IPI:IPI00513935.1	Gene_Symbol=C8G Complement component 8, gamma polypeptide	9606
83	12	16	38.024690747261	IPI:IPI00027482.1	Gene_Symbol=SERPINA6 Corticosteroid-binding globulin precursor	9606	0.973981499671936	0.739187717437744	1.18717777729034	0.687531113624573	0.00971538200974464	1.29949057102203	0.786770343780518	0.0112739941105247	1.18818604946136
84	11.13	11.35	19.6335077285767	IPI:IPI00743766.2	Gene_Symbol=FETUB Fetuin-B precursor	9606	0.725321412086487	0.00938539579510689	1.24710869789124	0.997307360172272	0.965743362903595	1.14811444282532	0.505446910858154	0.000135628928546794	1.27598607540131
84	0	11.35	21.7391297221184	IPI:IPI00552199.3	Gene_Symbol=FETUB GUGU beta form	9606
84	0	9.35	20.5047324299812	IPI:IPI00553061.1	Gene_Symbol=FETUB GUGU gamma form	9606
85	10.95	10.97	24.9572649598122	IPI:IPI00023673.1	Gene_Symbol=LGALS3BP Galectin-3-binding protein precursor	9606	0.66726279258728	0.116901643574238	1.71741151809692	1.01314699649811	0.943793952465057	1.54468393325806	0.931875109672546	0.664725482463837	1.4608006477356
86	10.5	10.51	11.1269108951092	IPI:IPI00023014.1	Gene_Symbol=VWF von Willebrand factor precursor	9606	0.944164633750916	0.566086649894714	1.23832619190216	1.2235381603241	0.202467635273933	1.38765072822571	1.4355229139328	0.0106351440772414	1.29316604137421
86	0	10.29	11.0636793076992	IPI:IPI00788786.1	Gene_Symbol=VWF 309 kDa protein	9606
87	10.46	10.48	22.9342326521873	IPI:IPI00009865.2	Gene_Symbol=KRT10 Keratin, type I cytoskeletal 10	9606	0.7166668176651	0.0214432384818792	1.30924677848816	0.699019551277161	0.0481331534683704	1.42522609233856	1.22902131080627	0.0979488492012024	1.28902590274811
88	10.28	13.58	32.9218119382858	IPI:IPI00218949.1	Gene_Symbol=CFHR2 Isoform Short of Complement factor H-related protein 2 precursor	9606	1.36247003078461	0.0102980155497789	1.24172961711884	1.13620209693909	0.391339093446732	1.37818920612335	1.55499684810638	0.0302774775773287	1.47526705265045
88	0	13.58	29.6296298503876	IPI:IPI00006154.1	Gene_Symbol=CFHR2 Isoform Long of Complement factor H-related protein 2 precursor	9606
89	10.21	10.21	31.2807887792587	IPI:IPI00007221.1	Gene_Symbol=SERPINA5 Plasma serine protease inhibitor precursor	9606	1.1844185590744	0.392776638269424	1.56813704967499	1.20545637607574	0.0999529361724854	1.26524388790131	0.450022995471954	0.000318115926347673	1.26344418525696
90	9.89	9.89	22.7424755692482	IPI:IPI00293925.2	Gene_Symbol=FCN3 Isoform 1 of Ficolin-3 precursor	9606	0.99443918466568	0.972622931003571	1.4234367609024	1.41460084915161	0.00945280678570271	1.27291560173035	0.997399032115936	0.985618710517883	1.36871612071991
90	0	8.66	19.791667163372	IPI:IPI00419744.4	Gene_Symbol=FCN3 Isoform 2 of Ficolin-3 precursor	9606
91	9.39	9.39	17.7464783191681	IPI:IPI00218732.3	Gene_Symbol=PON1 Serum paraoxonase/arylesterase 1	9606	0.699805676937103	0.0296386200934649	1.36561000347137	0.663503587245941	0.00396300293505192	1.26697754859924	0.474757939577103	9.4773517048452E-05	1.27053046226501
92	9.22	9.22	22.0779225230217	IPI:IPI00643948.2	Gene_Symbol=C1QB Complement component 1, q subcomponent, B chain	9606	0.865406334400177	0.30124631524086	1.35842978954315	1.10920357704163	0.249806433916092	1.21571707725525	0.545489430427551	0.0139798931777477	1.55347204208374
92	0	9.22	20.1581031084061	IPI:IPI00477992.1	Gene_Symbol=C1QB complement component 1, q subcomponent, B chain precursor	9606
93	9.12	9.12	22.3214283585548	IPI:IPI00022389.1	Gene_Symbol=CRP Isoform 1 of C-reactive protein precursor	9606	1.72863721847534	0.0235027633607388	1.53161752223969	0.523682415485382	0.135369479656219	2.61704421043396	10.626895904541	0.000547271338291466	2.17427921295166
94	8.77	8.77	23.199999332428	IPI:IPI00029260.2	Gene_Symbol=CD14 Monocyte differentiation antigen CD14 precursor	9606	1.2331520318985	0.0729184374213219	1.26639008522034	1.09475588798523	0.680811822414398	1.66989850997925	1.93680560588837	0.000490895181428641	1.26804387569427
95	8.43	8.43	16.4540812373161	IPI:IPI00012792.1	Gene_Symbol=CDH5 Cadherin-5 precursor	9606	1.06080949306488	0.718172311782837	1.48784685134888	1.60421717166901	0.0265158638358116	1.47783219814301	0.573090374469757	0.00659238686785102	1.37761962413788
96	8.37	8.37	15.0273218750954	IPI:IPI00884176.1	Gene_Symbol=F13A1 coagulation factor XIII A1 subunit precursor	9606	0.908554434776306	0.590807318687439	1.49575805664063	1.03041422367096	0.799043834209442	1.30016756057739	0.60783451795578	0.00655238516628742	1.34863173961639
96	0	8.37	15.0273218750954	IPI:IPI00297550.8	Gene_Symbol=F13A1 Coagulation factor XIII A chain precursor	9606
97	8.35	8.35	31.6901415586472	IPI:IPI00853068.1	Gene_Symbol=HBA2;HBA1 Alpha 2 globin variant (Fragment)	9606	1.28291928768158	0.0374493077397347	1.25859105587006	1.22901678085327	0.0347199812531471	1.20512616634369	0.62455940246582	0.0556426756083965	1.62531125545502
97	0	8.35	31.6901415586472	IPI:IPI00410714.5	Gene_Symbol=HBA2;HBA1 Hemoglobin subunit alpha	9606
98	8.33	8.33	31.4516127109528	IPI:IPI00855835.1	Gene_Symbol=- Insulin-like growth factor binding protein 3 isoform b	9606	0.886836528778076	0.752416968345642	2.68206024169922	1.13389718532562	0.710138440132141	2.39605283737183	0.783359229564667	0.511258363723755	2.56297016143799
98	0	8.32	21.885521709919	IPI:IPI00556155.2	Gene_Symbol=IGFBP3 insulin-like growth factor binding protein 3 isoform a precursor	9606
98	0	8.32	22.3367691040039	IPI:IPI00018305.4	Gene_Symbol=IGFBP3 Insulin-like growth factor-binding protein 3 precursor	9606
99	8.27	8.3	20.3155815601349	IPI:IPI00064667.4	Gene_Symbol=CNDP1 Beta-Ala-His dipeptidase precursor	9606	0.555532872676849	0.197278782725334	3.7763500213623	0.931424260139465	0.0662072449922562	1.08316314220428	0.566069841384888	0.0926171541213989	2.10120725631714
100	8.21	8.21	14.2247512936592	IPI:IPI00296534.1	Gene_Symbol=FBLN1 Isoform D of Fibulin-1 precursor	9606	1.18886339664459	0.399554520845413	1.6650265455246	0.978331685066223	0.842405676841736	1.33206355571747	1.3519891500473	0.110887661576271	1.50725781917572
100	0	6.21	12.9445239901543	IPI:IPI00218803.2	Gene_Symbol=FBLN1 Isoform B of Fibulin-1 precursor	9606
101	8.16	23.15	40.2150541543961	IPI:IPI00784807.1	Gene_Symbol=- Putative uncharacterized protein	9606	0.741611361503601	0.0886270552873611	1.4656320810318	1.01609814167023	0.976927101612091	5.0463719367981	0.383357912302017	0.01553656719625	1.84457755088806
101	0	23.09	40.7673865556717	IPI:IPI00399007.5	Gene_Symbol=IGHG2 Putative uncharacterized protein DKFZp686I04196 (Fragment)	9606
102	8.08	8.11	52.4752497673035	IPI:IPI00021856.3	Gene_Symbol=APOC2 Apolipoprotein C-II precursor	9606	2.56693530082703	0.0689394548535347	2.94081616401672	1.05038094520569	0.839011549949646	2.02690196037292	1.55766880512238	0.17904981970787	2.24216938018799
103	8.01	8.04	13.6904761195183	IPI:IPI00299503.2	Gene_Symbol=GPLD1 Isoform 1 of Phosphatidylinositol-glycan-specific phospholipase D precursor	9606	0.767912685871124	0.0329369567334652	1.26401472091675	1.18545818328857	0.135621041059494	1.27326881885529	0.566251814365387	0.0318440943956375	1.62925457954407
104	8.01	8.01	20.0892850756645	IPI:IPI00514285.2	Gene_Symbol=PTGDS Prostaglandin D2 synthase 21kDa	9606	1.90897834300995	0.0887055844068527	2.22907567024231	1.18937623500824	0.132764130830765	1.30891132354736	3.76252388954163	0.00209378986619413	1.68051636219025
104	0	8.01	23.6842110753059	IPI:IPI00013179.1	Gene_Symbol=PTGDS Prostaglandin-H2 D-isomerase precursor	9606
105	8	8	55.5555582046509	IPI:IPI00657670.1	Gene_Symbol=- 13 kDa protein	9606	2.60644149780273	2.34103081311332E-05	1.31360876560211	1.09613883495331	0.555275022983551	1.40343344211578	2.27070260047913	4.04309284931514E-05	1.28429329395294
105	0	8	51.5151500701904	IPI:IPI00021857.1	Gene_Symbol=APOC3 Apolipoprotein C-III precursor	9606
106	8	8	26.12244784832	IPI:IPI00022394.2	Gene_Symbol=C1QC Complement C1q subcomponent subunit C precursor	9606	0.830403506755829	0.124947473406792	1.2868937253952	1.0808197259903	0.430690199136734	1.24586284160614	0.512980759143829	0.001650893362239	1.37539458274841
107	7.72	26.32	55.5984556674957	IPI:IPI00844156.2	Gene_Symbol=SERPINC1 SERPINC1 protein	9606	1.06310987472534	0.645377218723297	1.32391881942749	0.973750472068787	0.836971402168274	1.31479918956757	1.17935109138489	0.089628592133522	1.21443617343903
108	7.4	7.42	13.8686135411263	IPI:IPI00847381.1	Gene_Symbol=SEPP1 selenoprotein P isoform 2	9606	0.85507607460022	0.339485824108124	1.49344778060913	1.02327740192413	0.738504230976105	1.19539606571198	0.67622709274292	0.0644180029630661	1.53519546985626
108	0	7.42	14.9606302380562	IPI:IPI00029061.2	Gene_Symbol=SEPP1 Selenoprotein P precursor	9606
109	7.3	7.3	18.5483872890472	IPI:IPI00004373.1	Gene_Symbol=MBL2 Mannose-binding protein C precursor	9606	0.443417429924011	0.0326319709420204	2.04131770133972	3.25155830383301	0.00382707873359323	1.81574535369873	0.955820560455322	0.825881123542786	1.65064680576324
110	7.15	7.15	19.0825685858727	IPI:IPI00738433.1	Gene_Symbol=CPN2 similar to Carboxypeptidase N subunit 2 precursor	9606	0.777402698993683	0.168516337871552	1.46282887458801	0.665997624397278	0.139326274394989	1.76291847229004	0.762779653072357	0.172780126333237	1.51228618621826
110	0	7.02	17.4311921000481	IPI:IPI00479116.1	Gene_Symbol=CPN2 Carboxypeptidase N subunit 2 precursor	9606
111	7.05	8.37	13.2321044802666	IPI:IPI00296176.2	Gene_Symbol=F9 Coagulation factor IX precursor	9606	0.785397469997406	0.10805507004261	1.37406313419342	1.06386077404022	0.594788491725922	1.32360577583313	1.50888705253601	0.00843640696257353	1.28586053848267
112	6.97	11.58	6.89956322312355	IPI:IPI00759754.1	Gene_Symbol=TTN Isoform 1 of Titin	9606	0.983715176582336	0.938903748989105	1.55867528915405	0.863396167755127	0.439824670553207	1.47792887687683	0.956129252910614	0.89235383272171	1.99189674854279
112	0	11.58	7.08626136183739	IPI:IPI00759637.1	Gene_Symbol=TTN Isoform 4 of Titin	9606
112	0	11.58	6.87474608421326	IPI:IPI00759542.1	Gene_Symbol=TTN Isoform 8 of Titin	9606
112	0	11.58	7.05042406916618	IPI:IPI00179357.2	Gene_Symbol=TTN Isoform 7 of Titin	9606
112	0	11.58	6.91809207201004	IPI:IPI00023283.3	Gene_Symbol=TTN Isoform 2 of Titin	9606
112	0	11.58	7.01911821961403	IPI:IPI00749039.2	Gene_Symbol=TTN titin isoform N2-A	9606
112	0	11.56	6.88449814915657	IPI:IPI00759613.1	Gene_Symbol=TTN Isoform 5 of Titin	9606
112	0	8.31	7.04727470874786	IPI:IPI00412307.8	Gene_Symbol=TTN 2268 kDa protein	9606
112	0	7.92	6.94496035575867	IPI:IPI00455173.4	Gene_Symbol=TTN Isoform 3 of Titin	9606
112	0	7.92	6.85522556304932	IPI:IPI00375499.2	Gene_Symbol=TTN titin isoform novex-2	9606
112	0	7.92	6.87220469117165	IPI:IPI00375498.2	Gene_Symbol=TTN titin isoform novex-1	9606
113	6.94	6.94	24.4343891739845	IPI:IPI00844400.1	Gene_Symbol=C1QA 23 kDa protein	9606	0.946690917015076	0.810494065284729	1.70737648010254	1.28899502754211	0.252935111522675	1.65744578838348	0.403182059526443	0.00260638049803674	1.52301204204559
113	0	6.94	22.0408156514168	IPI:IPI00022392.1	Gene_Symbol=C1QA Complement C1q subcomponent subunit A precursor	9606
114	6.86	8.09	16.5077030658722	IPI:IPI00655927.1	Gene_Symbol=PRG4 Isoform B of Proteoglycan-4 precursor	9606	0.706980586051941	0.00979432463645935	1.25581634044647	1.51324892044067	0.0453155264258385	1.49530875682831	1.26226532459259	0.395332187414169	1.86389589309692
114	0	8.09	16.0256415605545	IPI:IPI00024825.2	Gene_Symbol=PRG4 Isoform A of Proteoglycan-4 precursor	9606
114	0	8.09	16.0176336765289	IPI:IPI00656092.1	Gene_Symbol=PRG4 Isoform F of Proteoglycan-4 precursor	9606
114	0	8.09	15.713195502758	IPI:IPI00655976.1	Gene_Symbol=PRG4 Isoform C of Proteoglycan-4 precursor	9606
114	0	8.09	16.2204727530479	IPI:IPI00655676.1	Gene_Symbol=PRG4 Isoform D of Proteoglycan-4 precursor	9606
114	0	8.09	16.3987144827843	IPI:IPI00656111.1	Gene_Symbol=PRG4 Isoform E of Proteoglycan-4 precursor	9606
115	6.82	6.82	23.0547547340393	IPI:IPI00025204.1	Gene_Symbol=CD5L CD5 antigen-like precursor	9606	0.996945798397064	0.983479619026184	1.39111828804016	1.03056037425995	0.862993955612183	1.47630107402802	0.543426156044006	0.0105362432077527	1.51703929901123
116	6.75	6.75	7.15396553277969	IPI:IPI00025864.5	Gene_Symbol=BCHE Cholinesterase precursor	9606	0.868362247943878	0.269197881221771	1.32808113098145	0.84872567653656	0.175702482461929	1.29885244369507	0.660668969154358	0.239789485931396	2.17578840255737
117	6.52	6.52	9.86704006791115	IPI:IPI00027235.1	Gene_Symbol=ATRN Isoform 1 of Attractin precursor	9606	0.881915152072906	0.528525650501251	1.61170566082001	0.81662130355835	0.296522349119186	1.5636373758316	0.83029180765152	0.206789940595627	1.39068162441254
117	0	6.52	10.3773586452007	IPI:IPI00162735.3	Gene_Symbol=ATRN Isoform 2 of Attractin precursor	9606
117	0	6.51	7.89667889475822	IPI:IPI00218460.6	Gene_Symbol=ATRN Isoform 3 of Attractin precursor	9606
118	6.29	12.31	34.3283593654633	IPI:IPI00020091.1	Gene_Symbol=ORM2 Alpha-1-acid glycoprotein 2 precursor	9606	1.92979490756989	0.000110486122139264	1.12796235084534	1.01916444301605	0.932673454284668	1.79686510562897	6.80381345748901	0.00306541426107287	2.29799270629883
119	6.27	6.56	46.2365597486496	IPI:IPI00007047.1	Gene_Symbol=S100A8 Protein S100-A8	9606	0.973873436450958	0.929245352745056	2.39504981040955	0.495159536600113	0.00142041209619492	1.21518766880035	4.53448390960693	0.0215924475342035	2.97435903549194
120	6.18	6.24	50.8403360843658	IPI:IPI00879329.1	Gene_Symbol=IGKV3-20 Anti-(ED-B) scFV (Fragment)	9606	1.36200881004333	0.0271408762782812	1.2505692243576	1.10998749732971	0.637701213359833	2.26327037811279	0.481933504343033	0.251820802688599	7.16794204711914
121	6.1	151.96	55.4472506046295	IPI:IPI00654875.1	Gene_Symbol=C4B Complement C4-B precursor	9606	1.27306342124939	0.381160914897919	2.11731266975403	0.651434898376465	0.115691997110844	1.8612345457077	0.933117568492889	0.814315617084503	2.36209845542908
121	0	152	55.4472506046295	IPI:IPI00032258.4	Gene_Symbol=C4A;C4B Complement C4-A precursor	9606
122	6.06	6.21	14.9688154459	IPI:IPI00032311.4	Gene_Symbol=LBP Lipopolysaccharide-binding protein precursor	9606	1.41541576385498	0.000560880987904966	1.07291758060455	0.741784512996674	0.0965973436832428	1.48795652389526	4.43564510345459	0.000215701540582813	1.24477887153625
123	6.06	6.08	12.519083917141	IPI:IPI00029193.1	Gene_Symbol=HGFAC Hepatocyte growth factor activator precursor	9606	1.32724189758301	0.00852682068943977	1.18944549560547	0.728519558906555	0.169847726821899	1.66200566291809	0.830146670341492	0.414158672094345	1.71199631690979
124	6.06	6.06	33.1967204809189	IPI:IPI00020019.1	Gene_Symbol=ADIPOQ Adiponectin precursor	9606	2.11115336418152	0.000739275943487883	1.2994692325592	0.681499242782593	0.0290498957037926	1.38440430164337	1.64545750617981	0.077340841293335	1.78127348423004
125	6.01	6.01	45.1127827167511	IPI:IPI00386132.1	Gene_Symbol=- Ig kappa chain V-IV region JI precursor	9606	1.21970951557159	0.464755713939667	1.90693485736847	1.34455549716949	0.0372926518321037	1.31038963794708	0.494309812784195	0.00316808675415814	1.36134374141693
125	0	6.01	33.3333343267441	IPI:IPI00026197.7	Gene_Symbol=IGKV4-1 Similar to Ig kappa chain V-IV region precursor	9606
125	0	4.01	42.1052634716034	IPI:IPI00387120.1	Gene_Symbol=- Ig kappa chain V-IV region Len	9606
125	0	4.01	35.8208954334259	IPI:IPI00386133.1	Gene_Symbol=- Ig kappa chain V-IV region B17 precursor	9606
126	6	32.64	51.2711882591248	IPI:IPI00876888.1	Gene_Symbol=- cDNA FLJ78387	9606	0.923944473266602	0.676114916801453	6.06241464614868	1.36369609832764	0.23333615064621	4.54022216796875	0.379813879728317	0.0636405050754547	3.43402123451233
126	0	6	29.7709912061691	IPI:IPI00783024.1	Gene_Symbol=- Myosin-reactive immunoglobulin heavy chain variable region (Fragment)	9606
126	0	4	40.0000005960464	IPI:IPI00827892.1	Gene_Symbol=- VH87-2 protein (Fragment)	9606
126	0	4	33.5999995470047	IPI:IPI00477804.4	Gene_Symbol=- Immunglobulin heavy chain variable region (Fragment)	9606
127	6	6	36.8852466344833	IPI:IPI00552578.2	Gene_Symbol=SAA1;SAA2 Serum amyloid A protein precursor	9606	1.12061882019043	0.814772427082062	4.12736940383911	0.731159627437592	0.21374323964119	4.00822925567627	6.06945371627808	0.184761211276054	28.3548908233643
128	5.97	5.97	21.6931223869324	IPI:IPI00006662.1	Gene_Symbol=APOD Apolipoprotein D precursor	9606	1.54172301292419	0.0672836601734161	1.61944615840912	0.946446359157562	0.655868768692017	1.37422108650208	1.34399545192719	0.277778685092926	1.92307019233704
129	5.8	5.81	13.7115836143494	IPI:IPI00329775.7	Gene_Symbol=CPB2 Isoform 1 of Carboxypeptidase B2 precursor	9606	0.939704060554504	0.546022415161133	1.29959976673126	0.877394139766693	0.223574697971344	1.28703618049622	0.901500105857849	0.503923356533051	1.48059093952179
130	5.76	6.81	11.2499997019768	IPI:IPI00746623.2	Gene_Symbol=HABP2 Hyaluronan-binding protein 2 precursor	9606	0.778983533382416	0.042586974799633	1.26806509494781	0.68912136554718	0.0134576419368386	1.29186403751373	1.1227126121521	0.326482146978378	1.31478297710419
131	5.72	13.87	23.0000004172325	IPI:IPI00423461.3	Gene_Symbol=IGHA2 Putative uncharacterized protein DKFZp686C02220 (Fragment)	9606	1.02234613895416	0.958457589149475	73.4859313964844	0.862777829170227	0.640313923358917	19.2661685943604	0	0
131	0	19.85	22.0833331346512	IPI:IPI00785067.1	Gene_Symbol=IGH@ IGH@ protein	9606
132	5.63	7.64	14.5790547132492	IPI:IPI00009793.3	Gene_Symbol=C1RL Complement C1r-like protein	9606	0.948805391788483	0.674132406711578	1.35367274284363	0.780313670635223	0.214049354195595	1.56551563739777	1.11574518680573	0.379476428031921	1.33937346935272
132	0	7.41	9.8173514008522	IPI:IPI00872573.1	Gene_Symbol=C1RL 48 kDa protein	9606
132	0	7.41	9.8173514008522	IPI:IPI00795055.1	Gene_Symbol=C1RL CDNA FLJ14022 fis, clone HEMBA1003538, weakly similar to COMPLEMENT C1R COMPONENT	9606
133	5.29	5.3	9.98487174510956	IPI:IPI00007240.2	Gene_Symbol=F13B Coagulation factor XIII B chain precursor	9606	1.07742810249329	0.464499205350876	1.29211413860321	1.46498572826385	0.050016064196825	1.46495938301086	0.59787380695343	0.0601173155009747	1.7322586774826
134	5.1	5.15	15.7088115811348	IPI:IPI00215983.3	Gene_Symbol=CA1 Carbonic anhydrase 1	9606	0.885923802852631	0.0351426601409912	1.10558080673218	0.710590481758118	0.269228935241699	2.64075708389282	1.05440270900726	0.673179030418396	1.59377503395081
134	0	3.1	9.23076942563057	IPI:IPI00796435.1	Gene_Symbol=CA1 22 kDa protein	9606
135	5.03	5.05	27.4336278438568	IPI:IPI00026199.1	Gene_Symbol=GPX3 Glutathione peroxidase 3 precursor	9606	0.64072573184967	0.0644705593585968	1.62887966632843	0.824478089809418	0.33186462521553	1.58723104000092	1.11757290363312	0.251795440912247	1.25931537151337
136	5	5.02	17.0144468545914	IPI:IPI00019359.3	Gene_Symbol=KRT9 Keratin, type I cytoskeletal 9	9606	0.9793341755867	0.925722241401672	1.72930085659027	1.02546322345734	0.91944032907486	1.83650684356689	1.93586874008179	0.017469298094511	1.62678790092468
137	4.67	5.22	42.5925940275192	IPI:IPI00387026.1	Gene_Symbol=- Ig kappa chain V-I region EU	9606	0.852282166481018	0.854271829128265	6103.099609375	1.69973862171173	0.0713962540030479	2.13633680343628	0.391503095626831	0.257084488868713	162.635116577148
137	0	6.02	34.4827592372894	IPI:IPI00829956.1	Gene_Symbol=- Rheumatoid factor C6 light chain (Fragment)	9606
137	0	6.02	33.8983058929443	IPI:IPI00829912.1	Gene_Symbol=IGKV1-5 Ig kappa chain V-I region HK102 precursor	9606
138	4.67	4.7	22.3880603909492	IPI:IPI00023019.1	Gene_Symbol=SHBG Isoform 1 of Sex hormone-binding globulin precursor	9606	0.73026317358017	0.364631414413452	2.55588889122009	0.609281837940216	0.351164370775223	4.18481206893921	0.433817058801651	0.112277418375015	3.29727649688721
138	0.02	2.72	25.3472208976746	IPI:IPI00219583.1	Gene_Symbol=SHBG Isoform 2 of Sex hormone-binding globulin precursor	9606
139	4.67	4.68	21.9910845160484	IPI:IPI00395488.2	Gene_Symbol=VASN Vasorin precursor	9606	1.28189623355865	0.495848804712296	3.64875054359436	1.41327452659607	0.348045080900192	3.4011127948761	1.6487820148468	0.186865657567978	2.97165775299072
140	4.27	4.27	7.41758272051811	IPI:IPI00871960.2	Gene_Symbol=MASP1 cDNA FLJ75203, highly similar to Homo sapiens mannan-binding lectin serine protease 1 (C4/C2activating component of Ra-reactive factor) (MASP1), transcriptvariant 2, mRNA	9606	0.924811899662018	0.535097360610962	3.03188705444336	1.09634292125702	0.91526472568512	6176.837890625	0.884983241558075	0.730660557746887	31.4357509613037
140	0	4.27	7.41758272051811	IPI:IPI00290283.6	Gene_Symbol=MASP1 mannan-binding lectin serine protease 1 isoform 2 precursor	9606
141	4.26	4.27	19.6280986070633	IPI:IPI00007199.4	Gene_Symbol=SERPINA10 Protein Z-dependent protease inhibitor precursor	9606	0.898838639259338	0.200875222682953	1.23091268539429	0.624998450279236	0.00820040237158537	1.26951825618744	1.11539280414581	0.452182859182358	1.4966459274292
142	4.23	4.36	21.0526317358017	IPI:IPI00878173.1	Gene_Symbol=ACTA1 Actin, alpha 1, skeletal muscle	9606	1.20573616027832	0.289252519607544	1.53032553195953	1.13023042678833	0.439378321170807	1.48616015911102	1.77846574783325	0.11650975048542	2.22626900672913
142	0	4.36	24.9134942889214	IPI:IPI00514530.5	Gene_Symbol=ACTA1 Uncharacterized protein ACTA1	9606
142	0	4.36	19.0981432795525	IPI:IPI00021428.1	Gene_Symbol=ACTA1 Actin, alpha skeletal muscle	9606
142	0	4.23	22.3404258489609	IPI:IPI00025416.3	Gene_Symbol=ACTG2 Actin, gamma-enteric smooth muscle	9606
142	0	4.23	22.4000006914139	IPI:IPI00021440.1	Gene_Symbol=ACTG1;PSPHL Actin, cytoplasmic 2	9606
142	0	4.23	22.4000006914139	IPI:IPI00021439.1	Gene_Symbol=ACTB Actin, cytoplasmic 1	9606
142	0	4.23	18.0371358990669	IPI:IPI00023006.1	Gene_Symbol=ACTC1 Actin, alpha cardiac muscle 1	9606
142	0	4.23	18.0371358990669	IPI:IPI00008603.1	Gene_Symbol=ACTA2 Actin, aortic smooth muscle	9606
142	0	2.36	22.0472440123558	IPI:IPI00414057.3	Gene_Symbol=ACTA1 Actin alpha 1 skeletal muscle protein	9606
143	4.21	4.28	20.4188480973244	IPI:IPI00163446.3	Gene_Symbol=IGHD IGHD protein	9606	0.785116612911224	0.65881735086441	4.09789514541626	0.515300512313843	0.370822608470917	7.45688486099243	0.35121613740921	0.030123271048069	2.35356855392456
143	0	4.21	14.4097223877907	IPI:IPI00418422.3	Gene_Symbol=IGHD IGHD protein	9606
143	0	2.21	12.4481327831745	IPI:IPI00829636.1	Gene_Symbol=IGHD FLJ00382 protein (Fragment)	9606
144	4.17	4.32	12.9852741956711	IPI:IPI00003590.2	Gene_Symbol=QSOX1 Isoform 1 of Sulfhydryl oxidase 1 precursor	9606	0.969111680984497	0.796122133731842	1.3444789648056	0.849954903125763	0.307658433914185	1.42890024185181	1.26205730438232	0.173771589994431	1.45859777927399
144	0.01	3.88	13.9974772930145	IPI:IPI00015916.1	Gene_Symbol=QSOX1 Bone-derived growth factor (Fragment)	9606
144	0	4.3	13.410596549511	IPI:IPI00872013.1	Gene_Symbol=QSOX1 Uncharacterized protein QSOX1	9606
144	0	4.3	13.410596549511	IPI:IPI00465016.7	Gene_Symbol=QSOX1 Isoform 2 of Sulfhydryl oxidase 1 precursor	9606
145	4.11	22.68	41.082164645195	IPI:IPI00166866.3	Gene_Symbol=IGHV3OR16-13;IGHA1 IGHA1 protein	9606	0.903980910778046	0.0796506479382515	1.17506003379822	1.30016136169434	0.574524164199829	68.3167114257813	0.300902456045151	0.0453862994909287	2.9734947681427
146	4.07	4.07	6.26349896192551	IPI:IPI00301143.5	Gene_Symbol=PI16 Isoform 1 of Peptidase inhibitor 16 precursor	9606	0.963519811630249	0.88944798707962	2.76360011100769	1.08179712295532	0.240482896566391	1.22738420963287	0.484440326690674	0.00562383187934756	1.26473927497864
146	0	4	7.40740746259689	IPI:IPI00845506.1	Gene_Symbol=PI16 Isoform 2 of Peptidase inhibitor 16 precursor	9606
147	4.06	11.7	36.0515028238297	IPI:IPI00815938.1	Gene_Symbol=IGLV3-21 IGLV3-21 protein	9606	1.48700726032257	0.288277238607407	11.6210107803345	0.851631164550781	0.594418823719025	15.7602138519287	0.333703517913818	0.185105293989182	64.9041748046875
148	4.05	4.24	4.99537475407124	IPI:IPI00242956.4	Gene_Symbol=FCGBP IgGFc-binding protein precursor	9606	1.16428375244141	0.244279712438583	1.3979594707489	1.08814167976379	0.188041687011719	1.15939807891846	1.12616384029388	0.546777963638306	1.74756467342377
148	0	4.24	5.47231286764145	IPI:IPI00788189.1	Gene_Symbol=FCGBP similar to Fc fragment of IgG binding protein	9606
149	4.02	4.94	42.2018349170685	IPI:IPI00385254.1	Gene_Symbol=- Ig lambda chain V-I region WAH	9606	2.14250349998474	0.00431089848279953	1.36205303668976	1.51583874225616	0.0548813976347446	1.5406254529953	0.451860636472702	0.0681962743401527	2.4712450504303
149	0.07	15.45	48.3050853013992	IPI:IPI00785200.1	Gene_Symbol=- Putative uncharacterized protein	9606
149	0.07	3.18	42.5925940275192	IPI:IPI00827522.1	Gene_Symbol=IGLV1-44 Anti-streptococcal/anti-myosin immunoglobulin lambda light chain variable region (Fragment)	9606
150	4	4.03	57.2649598121643	IPI:IPI00735451.4	Gene_Symbol=- Uncharacterized protein ENSP00000375035	9606	1.06016385555267	0.881782591342926	52.0137367248535	1.63806974887848	0.204238384962082	8.03424167633057	0.988519072532654	0.727388918399811	1.3790956735611
151	4	4	12.5	IPI:IPI00022331.1	Gene_Symbol=LCAT Phosphatidylcholine-sterol acyltransferase precursor	9606	1.2863255739212	0.0478128455579281	1.27866065502167	1.20606279373169	0.134648978710175	1.39119172096252	1.41000533103943	0.00239197793416679	1.07512772083282
152	4	4	31.4814805984497	IPI:IPI00387022.1	Gene_Symbol=- Ig kappa chain V-I region AG	9606	2.56260371208191	0.0215857587754726	2.11054754257202	2.01771187782288	0.0237562581896782	1.77005779743195	0.463476598262787	0.0354840718209744	1.98167085647583
152	0.21	20.86	59.7457647323608	IPI:IPI00784661.1	Gene_Symbol=- Putative uncharacterized protein	9606
152	0.06	3.7	33.8983058929443	IPI:IPI00854582.1	Gene_Symbol=- Uncharacterized protein ENSP00000374793	9606
152	0	19.13	55.5084764957428	IPI:IPI00472961.2	Gene_Symbol=IGKC IGKC protein	9606
152	0	18.01	39.455783367157	IPI:IPI00807459.1	Gene_Symbol=IGKC IGKC protein	9606
152	0	4.64	39.8148149251938	IPI:IPI00398220.1	Gene_Symbol=- Myosin-reactive immunoglobulin light chain variable region (Fragment)	9606
152	0	4.64	40.1869148015976	IPI:IPI00384398.1	Gene_Symbol=- Myosin-reactive immunoglobulin light chain variable region (Fragment)	9606
152	0	4.64	33.8983058929443	IPI:IPI00829804.1	Gene_Symbol=- 13 kDa protein	9606
152	0	4	28.8135588169098	IPI:IPI00003111.6	Gene_Symbol=LOC652694 Ig kappa chain V-I region AU	9606
152	0	3.64	32.4074059724808	IPI:IPI00829980.2	Gene_Symbol=- Myosin-reactive immunoglobulin light chain variable region (Fragment)	9606
152	0	3.12	33.0508470535278	IPI:IPI00830122.1	Gene_Symbol=- A30	9606
152	0	3.12	33.0508470535278	IPI:IPI00829699.1	Gene_Symbol=- V(k)3 sequence of NG9 gene from fetal liver DNA precursor	9606
152	0	3.12	33.3333343267441	IPI:IPI00743963.1	Gene_Symbol=IGKC Ig kappa chain V-I region HK101 precursor (Fragment)	9606
152	0	3.1	20.9302321076393	IPI:IPI00385556.1	Gene_Symbol=- Ig kappa chain V-I region Daudi precursor	9606
152	0	3.1	36.1111104488373	IPI:IPI00003469.1	Gene_Symbol=- Ig kappa chain V-I region WEA	9606
152	0	3.1	22.2222223877907	IPI:IPI00387094.1	Gene_Symbol=- Ig kappa chain V-I region Hau	9606
152	0	3.1	22.2222223877907	IPI:IPI00385614.1	Gene_Symbol=- Ig kappa chain V-I region WAT	9606
152	0	3.1	18.604651093483	IPI:IPI00024134.1	Gene_Symbol=IGKC Ig kappa chain V-I region Walker precursor	9606
152	0	2.24	30.3571432828903	IPI:IPI00387106.1	Gene_Symbol=- Ig kappa chain V-I region Ni	9606
152	0	2	16.666667163372	IPI:IPI00827485.1	Gene_Symbol=- BRE (Fragment)	9606
152	0	2	16.666667163372	IPI:IPI00387101.1	Gene_Symbol=- Ig kappa chain V-I region Scw	9606
152	0	2	16.666667163372	IPI:IPI00387100.1	Gene_Symbol=- Ig kappa chain V-I region Roy	9606
152	0	2	16.666667163372	IPI:IPI00387099.1	Gene_Symbol=- Ig kappa chain V-I region Rei	9606
152	0	2	16.666667163372	IPI:IPI00387027.1	Gene_Symbol=- Ig kappa chain V-I region Gal	9606
152	0	2	15.5172407627106	IPI:IPI00382577.1	Gene_Symbol=- Kappa 1 light chain variable region (Fragment)	9606
153	3.95	3.95	23.2704401016235	IPI:IPI00178926.2	Gene_Symbol=IGJ immunoglobulin J chain	9606	0.98820286989212	0.956548392772675	1.89336133003235	1.06237721443176	0.50284618139267	1.28859150409698	0.319473177194595	0.0383051298558712	2.78727793693542
154	3.7	3.7	15.8415839076042	IPI:IPI00868938.1	Gene_Symbol=- Beta-2-microglobulin	9606	2.19841003417969	0.0247162077575922	1.81769931316376	1.1222163438797	0.432615637779236	1.50057733058929	3.12858605384827	0.0137885957956314	2.00852084159851
154	0	3.7	13.4453788399696	IPI:IPI00796379.1	Gene_Symbol=B2M B2M protein	9606
154	0	1.7	4.83870953321457	IPI:IPI00004656.2	Gene_Symbol=B2M Beta-2-microglobulin	9606
155	3.69	3.8	9.97830778360367	IPI:IPI00021817.1	Gene_Symbol=PROC Vitamin K-dependent protein C precursor	9606	1.28507733345032	0.412941992282867	2.32013893127441	1.01024830341339	0.957807660102844	1.75917887687683	1.24723982810974	0.441303998231888	2.21288728713989
156	3.54	3.55	8.95522385835648	IPI:IPI00871997.1	Gene_Symbol=DBH Dopamine beta-hydroxylase precursor	9606	0.799237668514252	0.222623646259308	1.73627543449402	0.92334395647049	0.794445097446442	3.17504644393921	0.785739183425903	0.508320093154907	3.66697812080383
156	0	3.55	8.75202566385269	IPI:IPI00171678.4	Gene_Symbol=DBH Dopamine beta-hydroxylase	9606
157	3.53	20.65	54.6610176563263	IPI:IPI00827488.1	Gene_Symbol=IGKC IGKC protein	9606	1.7379561662674	0.144001200795174	2.44623494148254	1.56873333454132	0.0365859642624855	1.4877073764801	0.468873560428619	0.142136484384537	3.97688174247742
157	0.21	20.86	59.7457647323608	IPI:IPI00784661.1	Gene_Symbol=- Putative uncharacterized protein	9606
157	0	19.33	54.6610176563263	IPI:IPI00430847.1	Gene_Symbol=IGKC IGKC protein	9606
157	0	4.64	39.8148149251938	IPI:IPI00398220.1	Gene_Symbol=- Myosin-reactive immunoglobulin light chain variable region (Fragment)	9606
157	0	4.64	40.1869148015976	IPI:IPI00384398.1	Gene_Symbol=- Myosin-reactive immunoglobulin light chain variable region (Fragment)	9606
157	0	4.64	33.8983058929443	IPI:IPI00829873.1	Gene_Symbol=- 13 kDa protein	9606
157	0	4.64	33.8983058929443	IPI:IPI00829804.1	Gene_Symbol=- 13 kDa protein	9606
157	0	3.31	33.8983058929443	IPI:IPI00829650.1	Gene_Symbol=- Similar to Ig kappa chain V-I region HK101 precursor	9606
157	0	2.64	37.3831778764725	IPI:IPI00827906.1	Gene_Symbol=- Anti-mucin1 light chain variable region (Fragment)	9606
157	0	2.64	33.6283177137375	IPI:IPI00827506.1	Gene_Symbol=- HRV Fab 025-VL (Fragment)	9606
157	0	1.54	37.1681421995163	IPI:IPI00827789.1	Gene_Symbol=- HRV Fab N6-VL (Fragment)	9606
158	3.52	15.65	52.7196645736694	IPI:IPI00854806.1	Gene_Symbol=IGKV1-5 IGKV1-5 protein	9606	1.21800851821899	0.698853611946106	133.777038574219	1.0425101518631	0.938110530376434	226.79069519043	0.347369432449341	0.457101553678513	125013.390625
158	0	18.01	50.2283096313477	IPI:IPI00430808.2	Gene_Symbol=IGKC Immunoblobulin light chain (Fragment)	9606
158	0	18.01	42.6778256893158	IPI:IPI00550731.2	Gene_Symbol=- Putative uncharacterized protein	9606
158	0	18.01	42.5000011920929	IPI:IPI00419424.3	Gene_Symbol=IGKV1-5 IGKV1-5 protein	9606
158	0	4	16.5289252996445	IPI:IPI00884433.1	Gene_Symbol=- 13 kDa protein	9606
158	0	4	16.5289252996445	IPI:IPI00829600.1	Gene_Symbol=- Uncharacterized protein ENSP00000374803	9606
158	0	4	16.5289252996445	IPI:IPI00743194.2	Gene_Symbol=- Kappa light chain variable region (Fragment)	9606
158	0	3.52	32.231405377388	IPI:IPI00829947.1	Gene_Symbol=- 13 kDa protein	9606
158	0	3.52	33.3333343267441	IPI:IPI00743389.1	Gene_Symbol=IGKV1-5 Ig kappa chain V-II region GM607 precursor (Fragment)	9606
158	0	3.3	32.7433615922928	IPI:IPI00827773.1	Gene_Symbol=- Cold agglutinin FS-1 L-chain (Fragment)	9606
158	0	3.3	32.7433615922928	IPI:IPI00736885.1	Gene_Symbol=LOC440786 Ig kappa chain V-II region TEW	9606
158	0	2	16.9491529464722	IPI:IPI00827829.1	Gene_Symbol=- HRV Fab N8-VL (Fragment)	9606
158	0	2	12.0370373129845	IPI:IPI00854709.1	Gene_Symbol=- Uncharacterized protein ENSP00000374799 (Fragment)	9606
158	0	2	10.7438012957573	IPI:IPI00829663.1	Gene_Symbol=- Uncharacterized protein ENSP00000374801	9606
158	0	2	12.2641511261463	IPI:IPI00387111.5	Gene_Symbol=- Uncharacterized protein ENSP00000333154	9606
158	0	2	11.304347962141	IPI:IPI00387107.3	Gene_Symbol=IGKV2-40 Ig kappa chain V-II region Cum	9606
158	0	2	11.4035077393055	IPI:IPI00384397.1	Gene_Symbol=- Myosin-reactive immunoglobulin light chain variable region (Fragment)	9606
159	3.42	4	56.8965494632721	IPI:IPI00784430.3	Gene_Symbol=IGKV3D-11 Similar to Ig kappa chain V-III region VG precursor	9606	1.68732237815857			1.31034874916077			0.382358908653259
159	0	4	40.5172407627106	IPI:IPI00829653.1	Gene_Symbol=- Uncharacterized protein ENSP00000374812	9606
159	0	4	22.881355881691	IPI:IPI00816799.1	Gene_Symbol=- Rheumatoid factor D5 light chain (Fragment)	9606
160	3.35	3.44	7.87172019481659	IPI:IPI00294713.4	Gene_Symbol=MASP2 Isoform 1 of Mannan-binding lectin serine protease 2 precursor	9606	1.16895747184753	0.346402436494827	1.56176066398621	1.6434246301651	0.00071328564081341	1.11530363559723	2.00953125953674	0.00157382374163717	1.22186505794525
160	0	3.35	21.2435230612755	IPI:IPI00871597.1	Gene_Symbol=MASP2 Uncharacterized protein MASP2 (Fragment)	9606
160	0	3.35	22.1621617674828	IPI:IPI00306378.5	Gene_Symbol=MASP2 Isoform 2 of Mannan-binding lectin serine protease 2 precursor	9606
160	0	1.44	5.53935877978802	IPI:IPI00871793.2	Gene_Symbol=MASP2 cDNA FLJ77090, highly similar to Homo sapiens mannan-binding lectin serine peptidase 2 (MASP2), transcript variant 1, mRNA	9606
161	3.28	3.44	4.87634986639023	IPI:IPI00013933.2	Gene_Symbol=DSP Isoform DPI of Desmoplakin	9606	1.09479331970215			1.32518875598907			1.66720020771027
161	0	3.44	5.32804913818836	IPI:IPI00217182.4	Gene_Symbol=DSP Isoform DPII of Desmoplakin	9606
161	0	2.25	20.0000002980232	IPI:IPI00872333.1	Gene_Symbol=DSP Uncharacterized protein DSP	9606
161	0	2.25	10.810811072588	IPI:IPI00746877.1	Gene_Symbol=DSP CDNA FLJ26719 fis, clone PNC03379	9606
162	3.12	3.78	13.8726979494095	IPI:IPI00025276.1	Gene_Symbol=TNXB Isoform XB of Tenascin-X precursor	9606	0.860534071922302	0.573724150657654	1.90025806427002	0.875384569168091	0.437973380088806	1.50107204914093	0.605961620807648	0.0950992107391357	1.87176382541656
162	0	3.78	13.4095147252083	IPI:IPI00743248.5	Gene_Symbol=TNXB DJ34F7.1.1	9606
162	0	3.78	12.4822363257408	IPI:IPI00644296.1	Gene_Symbol=TNXB Tenascin XB	9606
163	3.1	3.12	6.96594417095184	IPI:IPI00016334.2	Gene_Symbol=MCAM Isoform 1 of Cell surface glycoprotein MUC18 precursor	9606	0.7078577876091	0.612738490104675	546.708190917969	1.07268643379211	0.884552180767059	129.30924987793	0.848146736621857	0.504626393318176	8.35900211334229
164	2.9	2.9	17.3076927661896	IPI:IPI00165972.3	Gene_Symbol=CFD Complement factor D preproprotein	9606	1.75369322299957	0.0248617623001337	1.53275632858276	0.841781675815582	0.79662960767746	7.00703573226929	0.962720274925232	0.896889626979828	2.35866689682007
165	2.77	2.77	15.7534241676331	IPI:IPI00032293.1	Gene_Symbol=CST3 Cystatin-C precursor	9606	1.85035288333893	0.0455600693821907	1.75159466266632	1.53199970722198	0.162520259618759	4.11453866958618	1.95811331272125	0.0815390273928642	3.00297093391418
166	2.74	2.74	14.9606302380562	IPI:IPI00022731.1	Gene_Symbol=APOC4 Apolipoprotein C-IV precursor	9606	1.04706382751465	0.758312165737152	4.32554483413696	0.841476917266846	0.177931383252144	1.87650215625763	1.18011462688446	0.427937299013138	5.33700799942017
167	2.58	5.99	8.97263363003731	IPI:IPI00022937.4	Gene_Symbol=F5 Coagulation factor V	9606	0.961387157440186	0.745609283447266	1.57695114612579	0.841690063476563	0.222686365246773	1.52868521213531	1.40878009796143	0.30824401974678	2.9700825214386
167	0	5.99	8.36330950260162	IPI:IPI00478809.3	Gene_Symbol=F5 Coagulation factor V precursor	9606
168	2.56	33.27	52.9503107070923	IPI:IPI00878152.1	Gene_Symbol=ITIH4 71 kDa protein	9606	0.812176406383514	0.321036845445633	1.62544190883636	0.749466717243195	0.469583004713058	2.58080172538757	1.40266847610474	0.110551796853542	1.56709575653076
168	0	45.27	52.2427439689636	IPI:IPI00878609.1	Gene_Symbol=ITIH4 Protein	9606
169	2.43	2.43	9.33062881231308	IPI:IPI00643034.2	Gene_Symbol=PLTP Isoform 1 of Phospholipid transfer protein precursor	9606	1.16064858436584	0.527788043022156	7.89187145233154	0.975164473056793	0.937488675117493	25.6311588287354	1.4899834394455	0.253179997205734	8.40151405334473
169	0	2.43	11.3580249249935	IPI:IPI00022733.3	Gene_Symbol=PLTP 45 kDa protein	9606
169	0	2.43	9.07029509544373	IPI:IPI00217778.1	Gene_Symbol=PLTP Isoform 2 of Phospholipid transfer protein precursor	9606
170	2.34	2.34	18.9999997615814	IPI:IPI00021854.1	Gene_Symbol=APOA2 Apolipoprotein A-II precursor	9606	3.04534864425659	0.0029226082842797	1.48434174060822	2.6110987663269	0.000161216768901795	1.13651406764984	1.31018543243408	0.00720235612243414	1.1400111913681
171	2.33	5.44	39.7757261991501	IPI:IPI00029168.1	Gene_Symbol=LPA Apolipoprotein	9606	9.79024314880371			1.88511025905609	9.20726269503303E-17	1	1.45808053016663	6.50530898786408E-17	1
171	0	2.07	32.0150673389435	IPI:IPI00787629.1	Gene_Symbol=LOC732390 similar to Apolipoprotein	9606
171	0	2	26.8656730651855	IPI:IPI00787909.1	Gene_Symbol=LOC732436 similar to Apolipoprotein	9606
172	2.32	2.47	23.0769231915474	IPI:IPI00019399.1	Gene_Symbol=SAA4 Serum amyloid A-4 protein precursor	9606	1.56965231895447	0.000344441854394972	1.03667092323303	0.833231389522552	0.456189453601837	2.3552770614624	2.09062528610229	0.0865749418735504	2.71781635284424
173	2.3	2.31	13.0801692605019	IPI:IPI00292218.4	Gene_Symbol=MST1 Hepatocyte growth factor-like protein precursor	9606	0.612828552722931	0.00918322429060936	1.29536855220795	0.638774394989014	0.0769642144441605	1.71273529529572	0.788512051105499	0.039273627102375	1.24056720733643
173	0	1.48	6.70194029808044	IPI:IPI00384647.1	Gene_Symbol=MST1 Hepatocyte growth factor-like protein homolog	9606
173	0	1.46	5.84070794284344	IPI:IPI00873854.1	Gene_Symbol=MSTP9 64 kDa protein	9606
174	2.19	3.29	33.8983058929443	IPI:IPI00829836.1	Gene_Symbol=- Uncharacterized protein ENSP00000374797	9606	2.79811882972717			1.1977401971817			1.17598938941956
174	0	3.1	22.2222223877907	IPI:IPI00385555.1	Gene_Symbol=- Ig kappa chain V-I region BAN	9606
175	2.15	2.88	4.94483858346939	IPI:IPI00642126.3	Gene_Symbol=KIAA1618 Isoform 1 of Protein ALO17	9606	2.44042325019836			1.65840148925781			0.365313977003098
175	0	2.73	5.64024373888969	IPI:IPI00828098.1	Gene_Symbol=RNF213 Isoform 1 of RING finger protein 213	9606
175	0	2.13	7.54039511084557	IPI:IPI00470478.5	Gene_Symbol=RNF213 Isoform 2 of RING finger protein 213	9606
176	2.14	2.14	5.1468912512064	IPI:IPI00024284.4	Gene_Symbol=HSPG2 Basement membrane-specific heparan sulfate proteoglycan core protein precursor	9606	0.974757194519043			0.781492948532104			0.766274750232697
177	2.14	2.14	12.3505979776382	IPI:IPI00555752.2	Gene_Symbol=C4BPB Isoform 2 of C4b-binding protein beta chain precursor	9606	1.12230229377747			1.21578979492188			1.57086265087128
177	0	2.14	12.3015873134136	IPI:IPI00025862.2	Gene_Symbol=C4BPB Isoform 1 of C4b-binding protein beta chain precursor	9606
178	2.12	2.12	7.29926973581314	IPI:IPI00009328.4	Gene_Symbol=EIF4A3 Eukaryotic initiation factor 4A-III	9606	0.790936052799225			1.49575006961823			0.794566571712494
179	2.05	19.69	50.4273533821106	IPI:IPI00154742.6	Gene_Symbol=IGL@ IGL@ protein	9606	2.473965883255	0.0290604177862406	1.97259891033173	1.62596702575684	0.0798116326332092	1.87617421150208	0.394099414348602	0.0783344879746437	3.29585790634155
179	0.01	2.34	23.4782606363297	IPI:IPI00829740.1	Gene_Symbol=- V2-6 protein	9606
179	0	15.64	43.5897439718246	IPI:IPI00785050.1	Gene_Symbol=- Putative uncharacterized protein	9606
179	0	11.67	35.0427359342575	IPI:IPI00719373.1	Gene_Symbol=IGL@ IGL@ protein	9606
179	0	5.49	45.9459453821182	IPI:IPI00385985.1	Gene_Symbol=- Ig lambda chain V-III region LOI	9606
180	2.05	2.05	9.58333313465118	IPI:IPI00073777.1	Gene_Symbol=PLXDC2 Isoform 2 of Plexin domain-containing protein 2 precursor	9606	1.36025011539459	0.613417208194733	9.33064460754395	1.38898301124573	0.710749089717865	27.3456954956055	2.04923439025879	0.34641095995903	12.5273714065552
180	0	2.05	8.69565233588219	IPI:IPI00044369.2	Gene_Symbol=PLXDC2 Isoform 1 of Plexin domain-containing protein 2 precursor	9606
181	2.03	2.09	4.1457287967205	IPI:IPI00873846.1	Gene_Symbol=DPP10 Isoform 1 of Inactive dipeptidyl peptidase 10	9606	1.23046374320984	0.339056730270386	2.04718661308289	0.639525771141052	0.231815800070763	3.10683250427246	1.01699638366699	0.913298428058624	1.80259370803833
181	0	2.09	4.18250933289528	IPI:IPI00847414.1	Gene_Symbol=DPP10 dipeptidyl peptidase 10 isoform short	9606
181	0	2.09	4.12500016391277	IPI:IPI00166892.2	Gene_Symbol=DPP10 DPPY splice variant c	9606
182	2.03	2.03	12.5592410564423	IPI:IPI00216065.3	Gene_Symbol=PROZ Isoform 2 of Vitamin K-dependent protein Z precursor	9606	1.08619523048401	0.283339470624924	1.65052938461304	0.437280625104904	0.187387630343437	24.1961517333984	1.09430277347565	0.000500051013659686	1.00089979171753
182	0	2.03	10.9999999403954	IPI:IPI00027843.1	Gene_Symbol=PROZ Isoform 1 of Vitamin K-dependent protein Z precursor	9606
183	2.03	2.03	43.1034475564957	IPI:IPI00549330.4	Gene_Symbol=IGKV3D-15 Myosin-reactive immunoglobulin light chain variable region	9606	1.39360666275024	0.632194042205811	12.8474788665771	2.03535747528076	0.0435210540890694	1.9341846704483	0.215365797281265	0.143327713012695	87.1803588867188
183	0	20.02	55.7446837425232	IPI:IPI00430820.1	Gene_Symbol=IGKV1-5 IGKV1-5 protein	9606
183	0	2.03	31.0077518224716	IPI:IPI00385253.1	Gene_Symbol=- Ig kappa chain V-III region CLL precursor	9606
183	0	2.03	40.3669714927673	IPI:IPI00384401.1	Gene_Symbol=- Myosin-reactive immunoglobulin kappa chain variable region (Fragment)	9606
184	2.02	2.07	6.78851157426834	IPI:IPI00852826.2	Gene_Symbol=APOL1 42 kDa protein	9606	1.00460159778595			1.22750055789948			0.450056374073029
184	0	2.07	6.53266310691834	IPI:IPI00514475.4	Gene_Symbol=APOL1 Isoform 1 of Apolipoprotein-L1 precursor	9606
184	0	2.07	6.28019347786903	IPI:IPI00186903.3	Gene_Symbol=APOL1 Isoform 2 of Apolipoprotein-L1 precursor	9606
185	2.01	150.03	55.3899109363556	IPI:IPI00418163.3	Gene_Symbol=C4B C4B1	9606	1.47370767593384	0.391137719154358	32.3311080932617	1.17078971862793	0.0781237185001373	1.28030645847321	1.42035925388336	0.475241810083389	61.8483924865723
186	2.01	4.05	20.3389823436737	IPI:IPI00829979.1	Gene_Symbol=- Uncharacterized protein ENSP00000375008	9606
186	0	4.05	20.5128207802773	IPI:IPI00739205.3	Gene_Symbol=LOC652102 Ig heavy chain V-I region HG3 precursor	9606
186	0	4.04	32.4999988079071	IPI:IPI00419517.1	Gene_Symbol=IGHV1-69 IGHV1-69 protein	9606
186	0	2.05	9.67741906642914	IPI:IPI00384407.1	Gene_Symbol=- Myosin-reactive immunoglobulin heavy chain variable region (Fragment)	9606
186	0	2	8.87096747756004	IPI:IPI00382471.1	Gene_Symbol=- Ig heavy chain V-I region WOL	9606
187	2.01	3	3.88059690594673	IPI:IPI00015973.1	Gene_Symbol=EPB41L2 Band 4.1-like protein 2	9606	1.12678289413452			1.39183473587036			1.16725182533264
187	0	2.07	6.96517378091812	IPI:IPI00444820.1	Gene_Symbol=EPB41L2 CDNA FLJ45145 fis, clone BRAWH3041492, moderately similar to Homo sapiens erythrocyte membrane protein band 4.1	9606
188	2	48.58	68.6868667602539	IPI:IPI00847179.1	Gene_Symbol=APOA4 apolipoprotein A-IV precursor	9606	0.092768095433712	0.123886317014694	385.411682128906	0.0610788390040398	0.0578871965408325	25.5030689239502	0.114288933575153	0.049697507172823	8.63492393493652
189	2	45.54	42.080745100975	IPI:IPI00032328.2	Gene_Symbol=KNG1 Isoform HMW of Kininogen-1 precursor	9606	1.03585910797119			0.967680037021637			0.72142893075943
190	2	40.25	50.6329119205475	IPI:IPI00555812.4	Gene_Symbol=GC Vitamin D-binding protein precursor	9606	1.67935454845428			0.105451613664627			0.0972996801137924
191	2	28.64	41.1513864994049	IPI:IPI00448938.1	Gene_Symbol=IGHG1 IGHG1 protein	9606	1.56963884830475			1.31341481208801			0.209550410509109
191	0	22.49	33.9768350124359	IPI:IPI00418153.1	Gene_Symbol=IGHM Putative uncharacterized protein DKFZp686I15212	9606
191	0	2	25.984251499176	IPI:IPI00827627.1	Gene_Symbol=- Vh1-D-J3-region (Fragment)	9606
192	2	17.35	39.0557944774628	IPI:IPI00816555.1	Gene_Symbol=IGLV2-14 IGLV2-14 protein	9606	1.42090106010437	0.325295478105545	12.2118473052979	1.06376957893372	0.94825690984726	15409.11328125	0.494803875684738
193	2	10.04	63.9455795288086	IPI:IPI00473011.3	Gene_Symbol=HBB;HBD Hemoglobin subunit delta	9606	1.18868362903595			1.10204124450684			0.862375259399414
194	2	5.1	18.8034191727638	IPI:IPI00830035.1	Gene_Symbol=- Similar to Anti-streptococcal/anti-myosin immunoglobulin kappa light chain variable region	9606	0.638118088245392			3.54906678199768			0.447761058807373
195	2	4.27	6.92212581634521	IPI:IPI00871139.1	Gene_Symbol=MASP1 92 kDa protein	9606	0.709507524967194			0.970624148845673			1.05517303943634
195	0	4.27	6.58082962036133	IPI:IPI00299307.4	Gene_Symbol=MASP1 Complement-activating component of Ra-reactive factor precursor	9606
196	2	2.12	10.7033640146255	IPI:IPI00304866.4	Gene_Symbol=TNFAIP2 Tumor necrosis factor, alpha-induced protein 2	9606	0.944281339645386			1.25164318084717			0.432384848594666
197	2	2.07	6.69642835855484	IPI:IPI00514447.1	Gene_Symbol=DNMBP Novel protein	9606	1.65756404399872			0.510111391544342			0.979143381118774
197	0	2.02	1.33164236322045	IPI:IPI00174025.4	Gene_Symbol=DNMBP Isoform 1 of Dynamin-binding protein	9606
197	0	2.02	1.70109365135431	IPI:IPI00873922.1	Gene_Symbol=DNMBP Uncharacterized protein DNMBP	9606
197	0	2.02	1.70109365135431	IPI:IPI00480148.1	Gene_Symbol=DNMBP Isoform 2 of Dynamin-binding protein	9606
198	2	2.05	9.59595963358879	IPI:IPI00027350.3	Gene_Symbol=PRDX2 Peroxiredoxin-2	9606	1.0662032365799			1.24896156787872			0.714248299598694
199	2	2	3.16368639469147	IPI:IPI00556554.3	Gene_Symbol=NEO1 Neogenin homolog 1 variant	9606	1.98216080665588			2.59196019172668			1.50691592693329
199	0	2	3.26704531908035	IPI:IPI00472011.1	Gene_Symbol=NEO1 154 kDa protein	9606
199	0	2	3.26704531908035	IPI:IPI00217291.2	Gene_Symbol=NEO1 Isoform 2 of Neogenin precursor	9606
199	0	2	3.14852856099606	IPI:IPI00023814.2	Gene_Symbol=NEO1 Isoform 1 of Neogenin precursor	9606
200	2	2	8.16326513886452	IPI:IPI00643023.1	Gene_Symbol=CTBS Chitobiase, di-N-acetyl-	9606	0.725250422954559			1.149946808815			0.730825364589691
200	0	2	6.23376630246639	IPI:IPI00007778.1	Gene_Symbol=CTBS Di-N-acetylchitobiase precursor	9606
201	2	2	16.1825731396675	IPI:IPI00549583.1	Gene_Symbol=RHBDL2 Isoform 2 of Rhomboid-related protein 2	9606
202	2	2	14.634145796299	IPI:IPI00477714.5	Gene_Symbol=IGLV8-61 V3-4 protein	9606	0.925754249095917			2.40810108184814			0.543891727924347
203	2	2	2.87769790738821	IPI:IPI00299158.1	Gene_Symbol=PVR Isoform Alpha of Poliovirus receptor precursor	9606	0.921404123306274			0.956210911273956			1.26301527023315
203	0	2	3.06122452020645	IPI:IPI00219427.1	Gene_Symbol=PVR Isoform Delta of Poliovirus receptor precursor	9606
203	0	2	3.2967034727335	IPI:IPI00219426.1	Gene_Symbol=PVR Isoform Gamma of Poliovirus receptor precursor	9606
203	0	2	3.22580635547638	IPI:IPI00219425.3	Gene_Symbol=PVR Isoform Beta of Poliovirus receptor precursor	9606
204	2	2	4.16666679084301	IPI:IPI00029235.1	Gene_Symbol=IGFBP6 Insulin-like growth factor-binding protein 6 precursor	9606	1.84652328491211			0.785431385040283			2.2015380859375
205	1.92	3.1	7.66096189618111	IPI:IPI00472316.1	Gene_Symbol=DMD dystrophin Dp427p1 isoform	9606	1.79786896705627	0.704863965511322	323.157104492188	1.39720952510834	0.746642649173737	48.7069702148438	1.14167714118958	0.560417830944061	2.27905368804932
205	0	3.1	7.66929537057877	IPI:IPI00304639.2	Gene_Symbol=DMD Isoform 3 of Dystrophin	9606
205	0	3.1	7.65264555811882	IPI:IPI00006091.2	Gene_Symbol=DMD Isoform 4 of Dystrophin	9606
205	0	3.1	7.46771469712257	IPI:IPI00375141.1	Gene_Symbol=DMD dystrophin Dp427l isoform	9606
205	0	2.56	8.74573364853859	IPI:IPI00304638.4	Gene_Symbol=DMD Isoform 1 of Dystrophin	9606
205	0	2.56	8.75694155693054	IPI:IPI00220577.5	Gene_Symbol=DMD Isoform 2 of Dystrophin	9606
206	1.89	1.89	9.02777761220932	IPI:IPI00383576.1	Gene_Symbol=SERGEF Isoform 2 of Secretion-regulating guanine nucleotide exchange factor	9606	1.40913844108582			0.580181241035461			0.849933266639709
206	0	1.89	5.67685589194298	IPI:IPI00015919.1	Gene_Symbol=SERGEF Isoform 1 of Secretion-regulating guanine nucleotide exchange factor	9606
207	1.73	1.73	16.3793101906776	IPI:IPI00786926.1	Gene_Symbol=IGHV1-69 Myosin-reactive immunoglobulin heavy chain variable region (Fragment)	9606	3.07215237617493	0.17499977350235	55.8123626708984	2.20697498321533	0.00772895943373442	1.12989044189453	1.04392671585083	0.969909012317657	103526.2421875
207	0	3.7	28.2051295042038	IPI:IPI00009792.1	Gene_Symbol=IGHV1OR15-1 Ig heavy chain V-I region V35 precursor	9606
208	1.71	1.73	1.37313436716795	IPI:IPI00425409.3	Gene_Symbol=KIF21A Isoform 4 of Kinesin-like protein KIF21A	9606	0.732554912567139			1.02203142642975			1.04630386829376
208	0	1.73	1.4136447571218	IPI:IPI00425407.3	Gene_Symbol=KIF21A Isoform 3 of Kinesin-like protein KIF21A	9606
208	0	1.73	1.38470800593495	IPI:IPI00425405.1	Gene_Symbol=KIF21A Isoform 2 of Kinesin-like protein KIF21A	9606
208	0	1.73	1.37313436716795	IPI:IPI00425404.2	Gene_Symbol=KIF21A Isoform 1 of Kinesin-like protein KIF21A	9606
209	1.7	28.5	49.4669497013092	IPI:IPI00829944.1	Gene_Symbol=IGHG1 IGHG1 protein	9606
209	0	1.86	43.2203382253647	IPI:IPI00829752.1	Gene_Symbol=- Uncharacterized protein ENSP00000375029	9606
210	1.7	1.73	4.08560298383236	IPI:IPI00166957.1	Gene_Symbol=ZBTB2 Zinc finger and BTB domain-containing protein 2	9606	0.84454882144928	0.0725684240460396	1.27860510349274	1.47061169147491	0.150933101773262	3.26770687103271	0.961854100227356	0.795662462711334	4.42096710205078
211	1.7	1.71	2.80000008642673	IPI:IPI00026969.4	Gene_Symbol=SEC23IP Isoform 1 of SEC23-interacting protein	9606
212	1.7	1.7	20.7547172904015	IPI:IPI00032036.2	Gene_Symbol=PRO2964 Putative uncharacterized protein PRO2964	9606	9999			9999
213	1.62	1.75	5.05865104496479	IPI:IPI00401831.4	Gene_Symbol=PLEKHH1 Isoform 1 of Pleckstrin homology domain-containing family H member 1	9606	0.667631804943085	0.31695568561554	3.72283411026001	0.70523476600647	0.389023303985596	3.96217751502991	1.06440031528473	0.889329433441162	5.50328540802002
214	1.61	4.03	4.62710931897163	IPI:IPI00219168.7	Gene_Symbol=SPTBN5 Spectrin beta chain, brain 4	9606	0.880545258522034	0.797205090522766	134.475601196289	1.29496705532074	0.243521794676781	1.97380673885345	0.698521494865417	0.693637430667877	6187.52880859375
215	1.58	1.58	18.61702054739	IPI:IPI00030739.1	Gene_Symbol=APOM Apolipoprotein M	9606	1.31331241130829	0.403866767883301	12.7857913970947	0.955895066261292	0.354819655418396	1.42933809757233	0.831159830093384	0.517523884773254	11.9749794006348
215	0	1.58	22.4137932062149	IPI:IPI00645213.1	Gene_Symbol=APOM Apolipoprotein M	9606
215	0	1.58	20.1550394296646	IPI:IPI00514397.1	Gene_Symbol=APOM Apolipoprotein M	9606
216	1.57	22.18	30.799999833107	IPI:IPI00061977.1	Gene_Symbol=IGHV3OR16-13;IGHA1 IGHA1 protein	9606	1.47679352760315			2.2353527545929			0
216	0.02	3.54	30.7692319154739	IPI:IPI00829701.1	Gene_Symbol=- Uncharacterized protein ENSP00000375014	9606
216	0.01	4.63	25	IPI:IPI00470652.1	Gene_Symbol=- Single-chain Fv (Fragment)	9606
216	0	3.52	19.6581199765205	IPI:IPI00830130.1	Gene_Symbol=- Rheumatoid factor RF-ET7	9606
216	0	1.52	8.79999995231628	IPI:IPI00384410.1	Gene_Symbol=- Myosin-reactive immunoglobulin heavy chain variable region (Fragment)	9606
216	0	1.52	9.24369767308235	IPI:IPI00384409.1	Gene_Symbol=- Myosin-reactive immunoglobulin heavy chain variable region (Fragment)	9606
217	1.56	1.56	18.4210523962975	IPI:IPI00027462.1	Gene_Symbol=S100A9 Protein S100-A9	9606	1.07595896720886	0.894019901752472	253.707443237305	0.8130823969841	0.460926026105881	10.2238435745239	7.61000156402588	0.030107794329524	3.38864398002625
218	1.54	1.54	17.4273863434792	IPI:IPI00019755.3	Gene_Symbol=GSTO1 Glutathione transferase omega-1	9606	2.31043267250061			1.87958371639252			3.60348153114319
219	1.53	1.96	6.00375235080719	IPI:IPI00426283.2	Gene_Symbol=MAPK7 Mitogen activated protein kinase 7 transcript variant 5	9606
219	0	1.54	6.59898445010185	IPI:IPI00555640.2	Gene_Symbol=MAPK7 Mitogen activated protein kinase 7 transcript variant 5 variant	9606
220	1.52	1.73	6.02605864405632	IPI:IPI00744780.2	Gene_Symbol=BCAS1 Isoform 2 of Breast carcinoma-amplified sequence 1	9606	9.13001251220703			4.25474214553833			0.53154331445694
221	1.52	1.61	5.11658042669296	IPI:IPI00853158.2	Gene_Symbol=PRUNE2 prune homolog 2 isoform 1	9606	1.03387260437012	0.907406628131866	2.97407817840576	1.00347435474396	0.991807639598846	3.6254346370697	1.35062849521637	0.2099339812994	2.0331814289093
221	0	1.61	7.22291395068169	IPI:IPI00877720.1	Gene_Symbol=PRUNE2 Prune homolog 2	9606
221	0	1.61	6.04026839137077	IPI:IPI00607780.2	Gene_Symbol=PRUNE2 Isoform 2 of Prune homolog 2	9606
221	0	1.61	6.94980695843697	IPI:IPI00103056.5	Gene_Symbol=PRUNE2 Isoform 1 of Prune homolog 2	9606
222	1.52	1.54	7.60869532823563	IPI:IPI00793465.1	Gene_Symbol=ARD1A Uncharacterized protein ARD1A	9606	1.84431540966034	0.0302470047026873	1.59804570674896	2.28336763381958	0.0188895799219608	1.64105093479156	2.42536330223084	0.0162082854658365	1.63452768325806
223	1.48	1.57	7.11974129080772	IPI:IPI00719091.1	Gene_Symbol=PPFIA2 PPFIA2 protein	9606	0			0			0
223	0	1.57	6.98967427015305	IPI:IPI00289271.5	Gene_Symbol=PPFIA2 Liprin-alpha-2	9606
224	1.48	1.48	3.6363635212183	IPI:IPI00218795.1	Gene_Symbol=SELL L-selectin precursor	9606	0.967924237251282	0.884245097637177	9.516357421875	0.970208942890167	0.492531150579453	1.45552325248718	0.459775149822235	0.0750055089592934	3.21751046180725
224	0	1.41	2.12483406066895	IPI:IPI00646956.1	Gene_Symbol=SELP Selectin P	9606
224	0	1.41	2.48447209596634	IPI:IPI00645234.1	Gene_Symbol=SELP Selectin P	9606
224	0	1.41	2.08333339542151	IPI:IPI00644144.1	Gene_Symbol=SELP Selectin P	9606
224	0	1.41	1.93003620952368	IPI:IPI00643835.1	Gene_Symbol=SELP Selectin P	9606
224	0	1.41	2.47678011655808	IPI:IPI00640405.1	Gene_Symbol=SELP Selectin P	9606
224	0	1.41	2.47678011655808	IPI:IPI00514796.1	Gene_Symbol=SELP Selectin P	9606
224	0	1.41	2.08333339542151	IPI:IPI00514233.1	Gene_Symbol=SELP Selectin P	9606
224	0	1.41	1.92771088331938	IPI:IPI00295339.3	Gene_Symbol=SELP P-selectin precursor	9606
224	0	1.4	3.29896919429302	IPI:IPI00645768.1	Gene_Symbol=SELE Selectin E	9606
224	0	1.4	2.92504578828812	IPI:IPI00514728.1	Gene_Symbol=SELE Selectin E	9606
224	0	1.4	2.92504578828812	IPI:IPI00514521.1	Gene_Symbol=SELE Selectin E	9606
224	0	1.4	3.30578498542309	IPI:IPI00514342.1	Gene_Symbol=SELE Selectin E	9606
224	0	1.4	2.62295082211494	IPI:IPI00296542.1	Gene_Symbol=SELE E-selectin precursor	9606
225	1.45	1.71	7.89096131920815	IPI:IPI00007128.1	Gene_Symbol=PRKCG Protein kinase C gamma type	9606
226	1.36	1.6	5.19062913954258	IPI:IPI00215759.1	Gene_Symbol=MYO7A Isoform 7 of Myosin-VIIa	9606	0.983612418174744	0.972272872924805	123.629539489746	0.839476644992828	0.835505187511444	4500.6748046875	0.783588528633118	0.739082455635071	1251.7333984375
226	0.02	1.6	5.40152974426746	IPI:IPI00215756.3	Gene_Symbol=MYO7A Isoform 5 of Myosin-VIIa	9606
226	0.02	1.6	5.19062913954258	IPI:IPI00215753.3	Gene_Symbol=MYO7A Isoform 2 of Myosin-VIIa	9606
226	0.02	1.6	5.10158017277718	IPI:IPI00013193.3	Gene_Symbol=MYO7A Isoform 1 of Myosin-VIIa	9606
226	0.02	1.6	4.75972555577755	IPI:IPI00215758.3	Gene_Symbol=MYO7A Isoform 6 of Myosin-VIIa	9606
226	0	1.34	7.89692401885986	IPI:IPI00215755.1	Gene_Symbol=MYO7A Isoform 4 of Myosin-VIIa	9606
226	0	1.34	7.91666656732559	IPI:IPI00215754.1	Gene_Symbol=MYO7A Isoform 3 of Myosin-VIIa	9606
227	1.32	2.75	3.64431478083134	IPI:IPI00289258.4	Gene_Symbol=MYO10 Myosin-X	9606
228	1.32	1.76	3.13283205032349	IPI:IPI00787870.1	Gene_Symbol=FLJ43950 similar to vitamin A-deficient testicular protein 11-like isoform 1	9606	24.6968841552734			9.04823780059814			1.97820377349854
228	0	1.32	2.98342537134886	IPI:IPI00788234.1	Gene_Symbol=LOC729297 similar to vitamin A-deficient testicular protein 11-like	9606
228	0	1.32	3.40632610023022	IPI:IPI00787464.1	Gene_Symbol=LOC729294 similar to vitamin A-deficient testicular protein 11-like	9606
228	0	1.32	4.12371121346951	IPI:IPI00418760.1	Gene_Symbol=FLJ43950 CDNA FLJ46362 fis, clone TESTI4050293	9606
229	1.31	1.6	5.35593219101429	IPI:IPI00217994.1	Gene_Symbol=DST Isoform 5 of Bullous pemphigoid antigen 1, isoforms 1/2/3/4/5/8 (Fragment)	9606	0.689549028873444	0.601569831371307	13.5128030776978	0.984154403209686	0.964320361614227	3.90101623535156	1.07062649726868	0.698461890220642	5.42858123779297
229	0	1.6	4.91599254310131	IPI:IPI00008756.5	Gene_Symbol=DST Isoform 1 of Bullous pemphigoid antigen 1, isoforms 1/2/3/4/5/8 (Fragment)	9606
230	1.31	1.31	11.8503123521805	IPI:IPI00072576.2	Gene_Symbol=NYX Nyctalopin precursor	9606	2.69262862205505			2.98322057723999			0.38434049487114
231	1.3	1.39	2.38993708044291	IPI:IPI00873479.1	Gene_Symbol=PCDHA4 86 kDa protein	9606	1.08400285243988			1.28469467163086			1.7340304851532
231	0	1.39	2.38095242530108	IPI:IPI00219141.1	Gene_Symbol=PCDHA4 Isoform 2 of Protocadherin alpha 4 precursor	9606
231	0	1.39	2.00633574277163	IPI:IPI00009044.1	Gene_Symbol=PCDHA4 Isoform 1 of Protocadherin alpha 4 precursor	9606
232	1.3	1.32	5.84958232939243	IPI:IPI00816773.1	Gene_Symbol=PRAM1 Isoform 1 of PML-RARA-regulated adapter molecule 1	9606	0.86117035150528			0			0
232	0	1.32	6.26865699887276	IPI:IPI00335147.6	Gene_Symbol=PRAM1 Isoform 2 of PML-RARA-regulated adapter molecule 1	9606
233	1.3	1.3	14.8496240377426	IPI:IPI00008494.4	Gene_Symbol=ICAM1 Intercellular adhesion molecule 1 precursor	9606	0.67674857378006	0.236896976828575	2.73505401611328	0.902380466461182	0.710957109928131	2.81551003456116	1.0090754032135	0.98585456609726	6.97960329055786
234	1.28	3.28	23.3009710907936	IPI:IPI00382422.1	Gene_Symbol=- Ig lambda chain V-I region NEWM	9606	1.06243932247162			1.28632915019989	0.599568128585815	81.218879699707	0.653686106204987
235	1.23	1.26	2.54069082438946	IPI:IPI00783826.1	Gene_Symbol=RYR1 Isoform 1 of Ryanodine receptor 1	9606	0.719754874706268	0.370312929153442	15.6046829223633	0.80996036529541	0.464790642261505	10.9909257888794	0.88132256269455	0.377978473901749	2.95481514930725
235	0	1.26	2.54321470856667	IPI:IPI00334799.8	Gene_Symbol=RYR1 Isoform 3 of Ryanodine receptor 1	9606
235	0	1.26	2.54321470856667	IPI:IPI00220558.3	Gene_Symbol=RYR1 Isoform 2 of Ryanodine receptor 1	9606
236	1.22	1.34	6.62790685892105	IPI:IPI00218730.5	Gene_Symbol=PDE6A Rod cGMP-specific 3',5'-cyclic phosphodiesterase subunit alpha	9606	0.603331387042999	0.570063829421997	3027.10131835938	0.464166581630707	0.278707325458527	96.041618347168	1.10474991798401	0.90137904882431	3311.92041015625
237	1.22	1.25	10.7142858207226	IPI:IPI00873917.1	Gene_Symbol=MPV17L Mitochondrial membrane protein MPV17-like	9606	2.50748658180237			1.33508992195129			0
238	1.22	1.22	5.27950301766396	IPI:IPI00290856.4	Gene_Symbol=LYVE1 Lymphatic vessel endothelial hyaluronic acid receptor 1 precursor	9606	0.707213938236237			1.32633209228516			1.26090240478516
239	1.2	2.37	5.84698803722858	IPI:IPI00854629.1	Gene_Symbol=OBSCN Isoform 6 of Obscurin	9606	1.01845812797546	0.962891459465027	4.47547149658203	1.03979706764221	0.933493316173553	5.93855905532837	0.478990226984024	0.518898606300354	20435.17578125
240	1.2	1.28	5.39007075130939	IPI:IPI00872028.1	Gene_Symbol=NUMA1 NUMA1 variant protein	9606	1.00305414199829			0.976625323295593			1.59069609642029
240	0	1.28	5.39007075130939	IPI:IPI00292771.4	Gene_Symbol=NUMA1 Isoform 1 of Nuclear mitotic apparatus protein 1	9606
241	1.18	1.25	3.41093651950359	IPI:IPI00007777.8	Gene_Symbol=ZNF236 Zinc finger, C2H2-type domain containing protein	9606	0.79721873998642			0.658904910087585			0.582631051540375
242	1.15	3.15	17.4672484397888	IPI:IPI00514834.1	Gene_Symbol=HYI Hydroxypyruvate isomerase homolog	9606
243	1.1	27.85	48.6315786838531	IPI:IPI00784842.1	Gene_Symbol=IGHV4-31 Putative uncharacterized protein DKFZp686G11190	9606	1.47292256355286			1.12221503257751			0.592594802379608
244	1.07	1.47	4.01490069925785	IPI:IPI00641363.1	Gene_Symbol=SPTA1 Spectrin, alpha, erythrocytic 1	9606	0.370127558708191			0.447205603122711			0.296181470155716
244	0	1.47	4.00992147624493	IPI:IPI00220741.6	Gene_Symbol=SPTA1 spectrin, alpha, erythrocytic 1	9606
245	1.06	1.41	11.2280696630478	IPI:IPI00550987.1	Gene_Symbol=CEP135 Isoform 1 of Centrosomal protein of 135 kDa	9606	1.32871448993683	0.64607846736908	334.376068115234	1.60988199710846	0.172677651047707	5.37900352478027	1.8333899974823	0.610817909240723	59204.87109375
246	1.05	74.15	50.1182019710541	IPI:IPI00794184.1	Gene_Symbol=CP 97 kDa protein	9606
247	1.05	1.11	6.84556439518929	IPI:IPI00479529.2	Gene_Symbol=KIF13B KIF13B protein	9606	1.34492564201355			1.18804478645325			1.58442330360413
247	0	1.11	6.84556439518929	IPI:IPI00021753.5	Gene_Symbol=KIF13B Kinesin-like protein KIF13B	9606
248	1.05	1.05	5.31914904713631	IPI:IPI00013717.1	Gene_Symbol=AQP6 Aquaporin-6	9606
249	1.04	1.36	22.9813665151596	IPI:IPI00816409.1	Gene_Symbol=- V<gamma>1 protein (Fragment)	9606
250	1	1	8.16326513886452	IPI:IPI00385557.1	Gene_Symbol=- Ig heavy chain V-II region SESS precursor	9606	2.41460728645325	0.382151871919632	2137.80297851563	2.39081215858459	0.370520532131195	1462.44519042969	0.53754597902298	0.121981747448444	4.61823320388794
251	0.99	2.44	41.1290317773819	IPI:IPI00884080.1	Gene_Symbol=- Similar to Immunglobulin heavy chain variable region	9606	0.435726374387741			1.60418260097504			0.676669120788574
252	0.97	3.08	3.18576730787754	IPI:IPI00005826.1	Gene_Symbol=HERC2 Probable E3 ubiquitin-protein ligase HERC2	9606	0.878297209739685	0.694153726100922	3.41829442977905	0.975061476230621	0.915641009807587	2.47848439216614	1.50033152103424	0.464946538209915	7.02168464660645
253	0.96	2	4.19651977717876	IPI:IPI00852880.1	Gene_Symbol=SYNPO2L synaptopodin 2-like isoform a	9606
253	0	2	4.19651977717876	IPI:IPI00456601.1	Gene_Symbol=SYNPO2L Isoform 1 of Synaptopodin 2-like protein	9606
253	0	2	5.44488728046417	IPI:IPI00016425.5	Gene_Symbol=SYNPO2L Isoform 2 of Synaptopodin 2-like protein	9606
254	0.96	1.78	8.61513689160347	IPI:IPI00019471.1	Gene_Symbol=IRS1 Insulin receptor substrate 1	9606	0.599635124206543			0.693171739578247			0.440437078475952
255	0.96	0.96	8.41949805617332	IPI:IPI00643090.1	Gene_Symbol=VCAM1 74 kDa protein	9606	1.34435021877289			0.951607763767242			1.13615536689758
255	0	0.96	8.80989208817482	IPI:IPI00082827.1	Gene_Symbol=VCAM1 vascular cell adhesion molecule 1 isoform b precursor	9606
255	0	0.96	7.71312564611435	IPI:IPI00018136.1	Gene_Symbol=VCAM1 Isoform 1 of Vascular cell adhesion protein 1 precursor	9606
256	0.96	0.96	2.97619048506022	IPI:IPI00002134.4	Gene_Symbol=PSMD5 26S proteasome non-ATPase regulatory subunit 5	9606	0.953850150108337			0.747899949550629			0.868973314762115
257	0.93	0.96	9.54356864094734	IPI:IPI00784913.2	Gene_Symbol=RGNEF similar to Rho-guanine nucleotide exchange factor (Rho-interacting protein 2) (RhoGEF) (RIP2) isoform 2	9606	1.11204361915588			1.39616084098816			2.41717386245728
257	0	0.96	9.7516655921936	IPI:IPI00455803.4	Gene_Symbol=RGNEF Rho-guanine nucleotide exchange factor	9606
258	0.91	1.31	1.5424164943397	IPI:IPI00032087.4	Gene_Symbol=DIP2C Disco-interacting protein 2 homolog C	9606	0.988697350025177			1.105135679245			6.48891258239746
259	0.9	0.9	5.03144636750221	IPI:IPI00871561.1	Gene_Symbol=MYLK3 MLCK protein	9606
259	0	0.9	4.88400496542454	IPI:IPI00304648.4	Gene_Symbol=MYLK3 MLCK protein	9606
260	0.89	1.37	30.3278684616089	IPI:IPI00382483.1	Gene_Symbol=- Ig heavy chain V-III region GA	9606
261	0.89	1.03	3.86138595640659	IPI:IPI00025273.1	Gene_Symbol=GART Isoform Long of Trifunctional purine biosynthetic protein adenosine-3	9606	0.710559010505676	0.567332327365875	215.510040283203	0.962474048137665	0.94973212480545	464.951416015625	0.936101973056793	0.955651700496674	166741.015625
262	0.89	0.89	6.52503818273544	IPI:IPI00873498.1	Gene_Symbol=GLTSCR1 Uncharacterized protein GLTSCR1	9606
262	0	0.89	5.51282055675983	IPI:IPI00024568.2	Gene_Symbol=GLTSCR1 glioma tumor suppressor candidate region gene 1	9606
263	0.89	0.89	35.9649121761322	IPI:IPI00843970.1	Gene_Symbol=- LOC389562	9606
264	0.89	0.89	6.62460550665855	IPI:IPI00068506.1	Gene_Symbol=ABCF2 ATP-binding cassette, sub-family F, member 2 isoform b	9606
264	0	0.89	6.74157291650772	IPI:IPI00005045.1	Gene_Symbol=ABCF2 ATP-binding cassette sub-family F member 2	9606
265	0.89	0.89	6.43274858593941	IPI:IPI00329024.6	Gene_Symbol=CCDC67 Isoform 2 of Coiled-coil domain-containing protein 67	9606
266	0.87	0.87	4.27069626748562	IPI:IPI00293921.3	Gene_Symbol=TOPBP1 DNA topoisomerase 2-binding protein 1	9606	0.813745617866516	0.523832380771637	16.82053565979	0.914025127887726	0.861967921257019	7.11824512481689	0.98076993227005	0.967188715934753	6.04752349853516
267	0.85	0.87	9.23076942563057	IPI:IPI00024684.1	Gene_Symbol=MX2 Interferon-induced GTP-binding protein Mx2	9606	0.716914236545563	0.374463766813278	16.7814464569092	0.675379753112793	0.454822897911072	75.5608749389648	0.833735227584839	0.627125024795532	32.5555763244629
268	0.83	1.09	5.518763884902	IPI:IPI00007249.3	Gene_Symbol=ENPP4 ectonucleotide pyrophosphatase/phosphodiesterase 4	9606	0.885671436786652			0.816416323184967			3.60855269432068
269	0.83	0.83	3.04114483296871	IPI:IPI00783290.2	Gene_Symbol=EFCAB4B similar to 4R79.2	9606
270	0.82	4.92	5.85293769836426	IPI:IPI00749005.2	Gene_Symbol=SYNE1 1011 kDa protein	9606	0.526895523071289	0.520829439163208	5957.38232421875	0.678943693637848	0.596940577030182	815.485168457031	1.29685056209564	0.667053759098053	307.546295166016
270	0	4.92	5.85426837205887	IPI:IPI00386444.2	Gene_Symbol=SYNE1 Isoform 1 of Nesprin-1	9606
271	0.82	2.93	39.1304343938828	IPI:IPI00382481.1	Gene_Symbol=- Ig heavy chain V-III region BUT	9606	1.03040051460266			1.00440323352814			0.160295829176903
272	0.81	2.01	12.9629626870155	IPI:IPI00029661.3	Gene_Symbol=EVI5 Ecotropic viral integration site 5 protein homolog	9606	1.32323896884918	0.19882521033287	1.88993859291077	2.42196178436279	0.321449846029282	18.423526763916	3.47536659240723	0.218265920877457	20.5653076171875
273	0.81	1.59	3.18602249026299	IPI:IPI00217691.3	Gene_Symbol=C17orf57 Isoform 1 of EF-hand domain-containing protein C17orf57	9606
274	0.8	1.03	10.0628927350044	IPI:IPI00446727.1	Gene_Symbol=- CDNA FLJ41230 fis, clone BRAMY2030703	9606	1.23009252548218			1.09376883506775			1.56110203266144
275	0.8	0.8	6.76691755652428	IPI:IPI00550477.2	Gene_Symbol=GPATCH1 G patch domain-containing protein 1	9606	1.00591313838959			0.583273530006409			0.589624524116516
276	0.8	0.8	2.46679317206144	IPI:IPI00465436.4	Gene_Symbol=CAT Catalase	9606	0.779794275760651			0.845198333263397			2.22698545455933
277	0.77	2.13	37.0370358228683	IPI:IPI00003470.1	Gene_Symbol=- Ig kappa chain V-I region Wes	9606	1.16534376144409	0.773821949958801	188.701293945313	1.44515407085419	0.614239156246185	855.796447753906	0.893766045570374	0.588520586490631	6.6289849281311
278	0.77	0.87	8.01104977726936	IPI:IPI00303482.6	Gene_Symbol=FGL1 Fibrinogen-like protein 1 precursor	9606	1.22053647041321			0.503268122673035			3.06880784034729
279	0.77	0.77	10.6239460408688	IPI:IPI00789929.1	Gene_Symbol=DNAI2 DNAI2 protein	9606	1.0981205701828			1.01467907428741			0.534415423870087
279	0	0.77	10.4132242500782	IPI:IPI00304288.1	Gene_Symbol=DNAI2 Dynein intermediate chain 2, axonemal	9606
280	0.77	0.77	13.3540377020836	IPI:IPI00431745.1	Gene_Symbol=CD247 CDNA FLJ46519 fis, clone THYMU3033649, highly similar to T-cell surface glycoprotein CD3 zeta chain	9606
281	0.77	0.77	9.57683771848679	IPI:IPI00299738.1	Gene_Symbol=PCOLCE Procollagen C-endopeptidase enhancer 1 precursor	9606	1.18438971042633			1.15176427364349			0.769484639167786
282	0.75	1.19	6.75241127610207	IPI:IPI00455137.1	Gene_Symbol=OTUD7A Isoform 2 of OTU domain-containing protein 7A	9606	1.24164664745331			0.590323984622955			1.4443633556366
282	0	1.19	6.80345594882965	IPI:IPI00152625.1	Gene_Symbol=OTUD7A Isoform 1 of OTU domain-containing protein 7A	9606
283	0.74	1.44	3.4000001847744	IPI:IPI00011062.1	Gene_Symbol=CPS1 Isoform 1 of Carbamoyl-phosphate synthase [ammonia], mitochondrial precursor	9606	0.911911189556122			1.06961703300476			2.76140713691711
284	0.74	0.77	4.87200655043125	IPI:IPI00159899.9	Gene_Symbol=ANKFY1 Similar to Ankyrin repeat and FYVE domain-containing protein 1	9606	0.606991529464722			0.420149981975555			1.10369372367859
285	0.73	0.83	6.69818744063377	IPI:IPI00884073.1	Gene_Symbol=ATF7IP 136 kDa protein	9606
285	0	0.83	6.69291317462921	IPI:IPI00795654.3	Gene_Symbol=ATF7IP Isoform 1 of Activating transcription factor 7-interacting protein 1	9606
286	0.72	2.73	37.0689660310745	IPI:IPI00382500.1	Gene_Symbol=- Ig heavy chain V-III region GAL	9606	7.40520429611206			0.293690949678421			1.49502491950989
287	0.72	0.96	7.96413496136665	IPI:IPI00306305.8	Gene_Symbol=OBSL1 Obscurin-like 1 isoform A	9606	0.574690520763397	0.10376088321209	3.18163728713989	0.916090965270996	0.408306628465652	2.29665637016296	1.54593062400818	0.510085821151733	302.863922119141
288	0.7	0.86	3.22580635547638	IPI:IPI00004494.1	Gene_Symbol=SEMA3E Semaphorin-3E precursor	9606	1.27860808372498			0.61158686876297			0.981136977672577
289	0.7	0.72	2.61293184012175	IPI:IPI00737886.2	Gene_Symbol=MUC19 similar to mucin 19	9606
