# Supplementary material for: PGCA: An algorithm to link protein groups created from MS/MS data
Source: PLoS One. 2017 May 31;12(5):e0177569. doi: 10.1371/journal.pone.0177569 (PMC5451011; doi:10.1371/journal.pone.0177569)
Supplement: S3 File — 65 iTRAQ experiments used to process samples from the BiT Heart Cohort. (ZIP) [file pone.0177569.s006.zip › S5DataBiT/BET5583_v339_ProteinSummary.txt]

N	Unused	Total	%Cov	Accession	Name	Species	115:114	PVal 115:114	EF 115:114	116:114	PVal 116:114	EF 116:114	117:114	PVal 117:114	EF 117:114	Biological Processes	Molecular Function	PANTHER ID
1	264.24	264.24	43.896558880806	IPI:IPI00022229.1	Gene_Symbol=APOB Apolipoprotein B-100 precursor	9606	0.715839564800262	8.15588380436895E-24	1.0595782995224	0.897627592086792	6.22907055003452E-06	1.04679846763611	1.07488691806793	0.00268634688109159	1.04773736000061
2	147.11	147.11	59.4610095024109	IPI:IPI00643525.1	Gene_Symbol=C4A Complement component 4A	9606
3	128.71	130.73	70.0135707855225	IPI:IPI00478003.1	Gene_Symbol=A2M Alpha-2-macroglobulin precursor	9606	0.9965980052948	0.922733008861542	1.07119524478912	0.810062825679779	2.2353301574185E-06	1.08868324756622	1.11973464488983	0.00961391720920801	1.08856081962585
4	113.13	113.13	57.9676687717438	IPI:IPI00021885.1	Gene_Symbol=FGA Isoform 1 of Fibrinogen alpha chain precursor	9606	1.69180500507355	1.40129846432482E-45	1.06061971187592	1.62323570251465	2.06485871167364E-35	1.06726956367493	1.13260209560394	0.000182238785782829	1.06635999679565
4	0	113.12	75.3105580806732	IPI:IPI00029717.1	Gene_Symbol=FGA Isoform 2 of Fibrinogen alpha chain precursor	9606
5	101.33	101.37	40.9871250391006	IPI:IPI00414283.5	Gene_Symbol=FN1 fibronectin 1 isoform 4 preproprotein	9606	1.7508407831192	2.22584575194016E-17	1.11275827884674	1.0676828622818	0.107844963669777	1.08233499526978	0.95352178812027	0.339687466621399	1.10342931747437
5	0	101.07	39.9575382471085	IPI:IPI00339223.1	Gene_Symbol=FN1 Isoform 3 of Fibronectin precursor	9606
5	0	101.07	39.4383907318115	IPI:IPI00022418.1	Gene_Symbol=FN1 Isoform 1 of Fibronectin precursor	9606
5	0	101.06	41.1479026079178	IPI:IPI00855777.1	Gene_Symbol=FN1 Isoform 14 of Fibronectin precursor	9606
5	0	101.06	40.5923336744308	IPI:IPI00339228.1	Gene_Symbol=FN1 Isoform 8 of Fibronectin precursor	9606
5	0	101.05	42.2794103622437	IPI:IPI00479723.3	Gene_Symbol=FN1 Isoform 10 of Fibronectin precursor	9606
6	75.25	75.26	76.5784084796906	IPI:IPI00298497.3	Gene_Symbol=FGB Fibrinogen beta chain precursor	9606	1.55571436882019	1.39635554313162E-28	1.06694662570953	1.48136258125305	2.4786831014621E-18	1.08187735080719	1.07439684867859	0.0583151280879974	1.07659125328064
7	71.01	71.04	49.6713608503342	IPI:IPI00017601.1	Gene_Symbol=CP Ceruloplasmin precursor	9606	1.03090298175812	0.508597910404205	1.09414517879486	0.859407484531403	0.0016728169284761	1.09674882888794	0.929717421531677	0.0658654198050499	1.07998383045197
8	67.15	67.15	31.1455845832825	IPI:IPI00032291.2	Gene_Symbol=C5 Complement C5 precursor	9606	1.23363661766052	4.8861880941331E-07	1.07783186435699	1.0331563949585	0.564450085163116	1.11908268928528	0.947073459625244	0.219299644231796	1.09154856204987
9	59.54	59.58	38.1803423166275	IPI:IPI00029739.5	Gene_Symbol=CFH Isoform 1 of Complement factor H precursor	9606	1.33368682861328	4.2936149839079E-05	1.1403501033783	1.23567366600037	6.97581199347042E-05	1.10477089881897	1.11180055141449	0.116837933659554	1.14237761497498
10	59.15	59.21	51.7204284667969	IPI:IPI00294193.4	Gene_Symbol=ITIH4 Isoform 1 of Inter-alpha-trypsin inhibitor heavy chain H4 precursor	9606	1.1803183555603	0.084946982562542	1.21171081066132	1.07015585899353	0.553775906562805	1.27246296405792	1.22575175762177	0.122437991201878	1.30489659309387
11	56.97	56.97	56.0606062412262	IPI:IPI00022488.1	Gene_Symbol=HPX Hemopexin precursor	9606	0.987887024879456	0.833336353302002	1.11991667747498	0.935308694839478	0.2338497787714	1.11573994159698	1.12570333480835	0.017867673188448	1.10136187076569
12	54.63	55.08	66.1605179309845	IPI:IPI00877703.1	Gene_Symbol=FGG 52 kDa protein	9606	1.61436438560486	3.25511902893631E-15	1.10756421089172	1.48473513126373	5.78289083286165E-11	1.1123366355896	1.06904089450836	0.184549286961555	1.10294783115387
12	0	55.08	67.3289179801941	IPI:IPI00021891.5	Gene_Symbol=FGG Isoform Gamma-B of Fibrinogen gamma chain precursor	9606
12	0	55.01	63.8202250003815	IPI:IPI00877792.1	Gene_Symbol=FGG 50 kDa protein	9606
12	0	55.01	64.9885594844818	IPI:IPI00219713.1	Gene_Symbol=FGG Isoform Gamma-A of Fibrinogen gamma chain precursor	9606
13	50.31	50.32	66.1616146564484	IPI:IPI00304273.2	Gene_Symbol=APOA4 Apolipoprotein A-IV precursor	9606	1.86986112594604	0.00759286759421229	1.52576458454132	1.74843907356262	0.0822947174310684	1.90266466140747	1.82581770420074	0.00802541524171829	1.50731074810028
14	48.46	48.76	34.1551423072815	IPI:IPI00783987.2	Gene_Symbol=C3 Complement C3 precursor (Fragment)	9606	1.19569194316864	0.0023759133182466	1.1182404756546	0.994487702846527	0.927337467670441	1.12906301021576	0.697063982486725	1.2507635460679E-07	1.12295913696289
15	45.74	45.76	49.4269341230392	IPI:IPI00798430.1	Gene_Symbol=TF Transferrin variant (Fragment)	9606	0.419753402471542	2.52210222209659E-15	1.18294262886047	0.821646511554718	0.00192176154814661	1.12898254394531	0.357101023197174	3.85272501650549E-27	1.11770534515381
15	0	45.76	49.4269341230392	IPI:IPI00022463.1	Gene_Symbol=TF Serotransferrin precursor	9606
16	45.52	45.53	37.5401079654694	IPI:IPI00645038.1	Gene_Symbol=ITIH2 Inter-alpha (Globulin) inhibitor H2	9606	0.999355554580688	0.994838774204254	1.21986258029938	1.05827903747559	0.201041713356972	1.09161496162415	1.31866693496704	2.25344319915166E-06	1.11139822006226
16	0	45.53	37.1035933494568	IPI:IPI00305461.2	Gene_Symbol=ITIH2 Inter-alpha-trypsin inhibitor heavy chain H2 precursor	9606
17	45.15	45.18	55.6962013244629	IPI:IPI00742696.2	Gene_Symbol=GC vitamin D-binding protein precursor	9606	0.684687912464142	0.670698583126068	13.026330947876	0.899388134479523	0.887977659702301	9.04974460601807	0.0721288472414017	0.00308008212596178	2.58443117141724
18	44.4	44.4	54.0229856967926	IPI:IPI00745872.2	Gene_Symbol=ALB Isoform 1 of Serum albumin precursor	9606	0.226909697055817	9.77157324985058E-16	1.30752563476563	1.29399728775024	1.57836966536706E-05	1.115398645401	0.210762172937393	3.16153393201443E-19	1.26028084754944
18	0	42.4	51.9936203956604	IPI:IPI00022434.4	Gene_Symbol=ALB Uncharacterized protein ALB	9606
19	43.88	43.92	44.6291565895081	IPI:IPI00026314.1	Gene_Symbol=GSN Isoform 1 of Gelsolin precursor	9606	0.973409056663513	0.622859477996826	1.11538636684418	1.12967884540558	0.0415748953819275	1.12424004077911	1.35267603397369	2.19913326873211E-05	1.13936543464661
20	43.45	43.46	54.5238077640533	IPI:IPI00641737.1	Gene_Symbol=HP Haptoglobin precursor	9606	3.99912118911743	4.9708472499169E-25	1.18900215625763	1.16074013710022	0.0121547700837255	1.12237501144409	0.731317043304443	8.7871725554578E-05	1.16135942935944
21	41.41	41.41	41.2303656339645	IPI:IPI00639937.1	Gene_Symbol=CFB B-factor, properdin	9606	1.14382588863373	0.0131866186857224	1.11093890666962	0.896841764450073	0.0792897418141365	1.12973010540009	0.95248681306839	0.362112045288086	1.11183631420135
21	0	41.41	41.2303656339645	IPI:IPI00019591.1	Gene_Symbol=CFB Isoform 1 of Complement factor B precursor (Fragment)	9606
22	39.63	39.64	48.3263611793518	IPI:IPI00472610.2	Gene_Symbol=IGHM IGHM protein	9606	0.498123824596405	0.0216639321297407	1.69760274887085	0.674601793289185	0.0343029052019119	1.4136780500412	0.366627514362335	0.00873632170259953	1.78959226608276
23	39.63	39.63	51.9292593002319	IPI:IPI00019568.1	Gene_Symbol=F2 Prothrombin precursor (Fragment)	9606	0.962055027484894	0.516791939735413	1.12586069107056	1.02444338798523	0.708514332771301	1.13709890842438	0.994096696376801	0.936141967773438	1.15840876102448
24	39.06	39.06	39.3634855747223	IPI:IPI00828205.1	Gene_Symbol=IGHM IGHM protein	9606	0.538022696971893	0.00115228048525751	1.34931802749634	0.423066228628159	0.000259796477621421	1.3987033367157	0.217938438057899	2.60739980149083E-05	1.55228018760681
25	38.9	38.9	59.7315430641174	IPI:IPI00166729.4	Gene_Symbol=AZGP1 alpha-2-glycoprotein 1, zinc	9606	1.46509730815887	9.59617878493191E-08	1.12936592102051	1.23487043380737	0.000656066171359271	1.12317395210266	1.54891574382782	4.62915439314315E-09	1.13020145893097
26	38.74	38.76	57.8454315662384	IPI:IPI00215894.1	Gene_Symbol=KNG1 Isoform LMW of Kininogen-1 precursor	9606	1.07567298412323	0.269930899143219	1.14011561870575	1.08648860454559	0.111679241061211	1.10827553272247	1.15133810043335	0.00985170062631369	1.11141467094421
26	0	38.76	55.035126209259	IPI:IPI00797833.3	Gene_Symbol=KNG1 Kininogen 1	9606
27	38.43	38.43	43.2098776102066	IPI:IPI00019580.1	Gene_Symbol=PLG Plasminogen precursor	9606	0.814805805683136	0.0251664686948061	1.19457125663757	0.990926146507263	0.916608452796936	1.19162678718567	1.01344609260559	0.84682035446167	1.14937043190002
28	38.08	38.68	53.548389673233	IPI:IPI00032179.2	Gene_Symbol=SERPINC1 Antithrombin III variant	9606	1.02708256244659	0.770695984363556	1.2038562297821	0.984980404376984	0.889460325241089	1.24664700031281	1.25328159332275	0.0624275989830494	1.2689768075943
29	37.4	37.4	71.2933778762817	IPI:IPI00021842.1	Gene_Symbol=APOE Apolipoprotein E precursor	9606	0.731429934501648	2.31022058869712E-05	1.13401746749878	1.21817266941071	0.00048896053340286	1.10761070251465	1.37086284160614	4.0108393477567E-06	1.11897373199463
30	36.58	37.06	41.383096575737	IPI:IPI00292530.1	Gene_Symbol=ITIH1 Inter-alpha-trypsin inhibitor heavy chain H1 precursor	9606	1.03681588172913	0.745376586914063	1.248783826828	1.01211249828339	0.810816586017609	1.10560667514801	1.09088063240051	0.436299294233322	1.24913966655731
31	36.37	36.37	79.7752797603607	IPI:IPI00021841.1	Gene_Symbol=APOA1 Apolipoprotein A-I precursor	9606	0.933351397514343	0.302448660135269	1.14359700679779	0.916293919086456	0.311243504285812	1.18914496898651	0.539698600769043	5.78542491691536E-10	1.15320646762848
32	34.71	34.83	51.3392865657806	IPI:IPI00550991.3	Gene_Symbol=SERPINA3 Alpha-1-antichymotrypsin precursor	9606	1.36270022392273	7.52407629533991E-07	1.11837089061737	0.93174147605896	0.230248421430588	1.12378287315369	1.08682096004486	0.148499146103859	1.12052226066589
32	0	34.83	50.1182019710541	IPI:IPI00847635.1	Gene_Symbol=SERPINA3 Isoform 1 of Alpha-1-antichymotrypsin precursor	9606
33	34.65	35.95	32.5542569160461	IPI:IPI00019943.1	Gene_Symbol=AFM Afamin precursor	9606	0.843442022800446	0.0721891075372696	1.20514476299286	1.0377049446106	0.496288478374481	1.1161105632782	0.905841886997223	0.0811929628252983	1.11845970153809
34	34.57	34.68	47.0707058906555	IPI:IPI00745089.2	Gene_Symbol=A1BG alpha 1B-glycoprotein precursor	9606	1.23962116241455	0.000440467119915411	1.12136161327362	0.799717307090759	0.00889330916106701	1.17923021316528	1.29449868202209	0.00068934157025069	1.15378773212433
34	0	34.68	47.0707058906555	IPI:IPI00022895.7	Gene_Symbol=A1BG Alpha-1B-glycoprotein precursor	9606
35	33.44	33.44	44.0227717161179	IPI:IPI00292950.4	Gene_Symbol=SERPIND1 Serpin peptidase inhibitor, clade D (Heparin cofactor), member 1	9606	1.65971028804779	6.66407207194908E-11	1.11911058425903	0.885262846946716	0.208402171730995	1.21281766891479	0.937308609485626	0.347120553255081	1.14786946773529
35	0	33.44	44.8897808790207	IPI:IPI00879573.1	Gene_Symbol=SERPIND1 Heparin cofactor 2 precursor	9606
36	33.11	33.11	28.6524832248688	IPI:IPI00296165.5	Gene_Symbol=C1R;C17orf13;ACYP1 Complement C1r subcomponent precursor	9606	0.601639330387115	3.70780685443606E-06	1.19019639492035	0.933724343776703	0.385320037603378	1.17388391494751	1.2263023853302	0.00762352300807834	1.15525817871094
37	31.57	31.57	43.5999989509583	IPI:IPI00291866.5	Gene_Symbol=SERPING1 Plasma protease C1 inhibitor precursor	9606	1.40627384185791	1.07282382089124E-07	1.11648392677307	1.10416281223297	0.084655337035656	1.11981618404388	1.4028856754303	7.54950906411977E-06	1.14556288719177
37	0.05	29.62	47.3296493291855	IPI:IPI00879931.1	Gene_Symbol=SERPING1 cDNA FLJ78023, highly similar to Homo sapiens serine (or cysteine) proteinase inhibitor, clade G (C1inhibitor), member 1, (angioedema, hereditary) (SERPING1), mRNA	9606
38	29.34	30.2	65.2173936367035	IPI:IPI00855916.1	Gene_Symbol=- Transthyretin	9606	1.20182621479034	0.00444028479978442	1.13067400455475	0.970870852470398	0.693310081958771	1.16289889812469	1.40401828289032	2.7578947992879E-05	1.15413236618042
38	0	30.2	77.5510191917419	IPI:IPI00022432.1	Gene_Symbol=TTR Transthyretin precursor	9606
39	28.36	28.43	42.8229659795761	IPI:IPI00553177.1	Gene_Symbol=SERPINA1 Isoform 1 of Alpha-1-antitrypsin precursor	9606	0.894971966743469	0.128963649272919	1.15756833553314	0.938589155673981	0.40954801440239	1.17034220695496	1.00148022174835	0.981699228286743	1.14249193668365
40	26.06	26.06	38.6776864528656	IPI:IPI00020996.3	Gene_Symbol=IGFALS Insulin-like growth factor-binding protein complex acid labile chain precursor	9606	0.799938142299652	0.00608494970947504	1.16678655147552	1.05768752098083	0.321281939744949	1.12037289142609	1.03568267822266	0.581687808036804	1.13733220100403
41	24.88	24.88	22.3837211728096	IPI:IPI00017696.1	Gene_Symbol=C1S Complement C1s subcomponent precursor	9606	0.661201536655426	6.64450708427466E-05	1.19268977642059	0.950761675834656	0.53011691570282	1.17807245254517	1.12921321392059	0.0937186926603317	1.15465080738068
41	0	22.88	23.1671556830406	IPI:IPI00749179.2	Gene_Symbol=C1S Uncharacterized protein C1S	9606
42	24.84	24.84	36.0616832971573	IPI:IPI00296608.6	Gene_Symbol=C7 Complement component C7 precursor	9606	1.16095614433289	0.116691812872887	1.20837080478668	1.36307895183563	0.00118944770656526	1.18995416164398	1.53800106048584	2.38764573623484E-06	1.15556645393372
43	24.49	24.49	23.0116650462151	IPI:IPI00009920.2	Gene_Symbol=C6 Complement component 6 precursor	9606	0.842681467533112	0.0290328394621611	1.16432368755341	0.976176083087921	0.763454794883728	1.17762541770935	1.19605374336243	0.0109785869717598	1.14344465732574
44	24.42	24.42	60.1694941520691	IPI:IPI00827488.1	Gene_Symbol=IGKC IGKC protein	9606
45	24.29	24.3	40.3765678405762	IPI:IPI00298971.1	Gene_Symbol=VTN Vitronectin precursor	9606	0.949995398521423	0.417051196098328	1.13401401042938	0.836901247501373	0.00062113901367411	1.10320007801056	1.03865742683411	0.488336652517319	1.1151534318924
46	24.13	24.13	43.3242499828339	IPI:IPI00022431.1	Gene_Symbol=AHSG Alpha-2-HS-glycoprotein precursor	9606	0.774986267089844	0.0122312121093273	1.21613323688507	1.20709276199341	0.0297462344169617	1.18364357948303	1.00424063205719	0.957266509532928	1.17302930355072
47	23.91	23.91	33.6693555116653	IPI:IPI00744561.1	Gene_Symbol=IGHV3OR16-13;IGHA1 IGHA1 protein	9606	1.35136866569519	0.700569927692413	1854.93493652344	1.15589725971222	0.803090035915375	317.476104736328	0.762154638767242	0.534887731075287	47.0692329406738
47	0.12	22.03	31.4229249954224	IPI:IPI00426060.3	Gene_Symbol=IGHV3OR16-13;IGHA1 Putative uncharacterized protein DKFZp686J11235 (Fragment)	9606
47	0	27.73	43.2048678398132	IPI:IPI00430842.3	Gene_Symbol=IGHV3OR16-13;IGHA1 IGHA1 protein	9606
47	0	23.92	34.6855998039246	IPI:IPI00449920.1	Gene_Symbol=IGHV3OR16-13;IGHA1 CDNA FLJ90170 fis, clone MAMMA1000370, highly similar to Ig alpha-1 chain C region	9606
47	0	23.88	39.4736856222153	IPI:IPI00386879.1	Gene_Symbol=IGHV3OR16-13;IGHA1 CDNA FLJ14473 fis, clone MAMMA1001080, highly similar to Homo sapiens SNC73 protein (SNC73) mRNA	9606
47	0	21.91	34.9802374839783	IPI:IPI00423460.3	Gene_Symbol=IGHV3OR16-13;IGHA1 Putative uncharacterized protein DKFZp686G21220 (Fragment)	9606
47	0	21.91	30.8316439390183	IPI:IPI00719233.1	Gene_Symbol=IGHV3OR16-13;IGHA1 IGHA1 protein	9606
48	23.7	23.73	43.75	IPI:IPI00795633.1	Gene_Symbol=CLU CLU	9606	1.03117728233337	0.626106083393097	1.13613247871399	0.999919712543488	0.99897837638855	1.12796890735626	1.10141730308533	0.0737493857741356	1.11236679553986
48	0.02	23.73	39.1217559576035	IPI:IPI00400826.1	Gene_Symbol=CLU clusterin isoform 1	9606
48	0.02	23.73	43.6525613069534	IPI:IPI00291262.3	Gene_Symbol=CLU Clusterin precursor	9606
49	23.65	23.71	27.9069781303406	IPI:IPI00022395.1	Gene_Symbol=C9 Complement component C9 precursor	9606	1.54959177970886	5.1473666644597E-06	1.16218888759613	1.24434292316437	0.0013864622451365	1.1314469575882	1.37869191169739	0.000117059593321756	1.15210318565369
50	22.86	22.86	39.712917804718	IPI:IPI00006114.4	Gene_Symbol=SERPINF1 Pigment epithelium-derived factor precursor	9606	1.35933339595795	0.000493462721351534	1.16290867328644	0.999240338802338	0.992877066135406	1.1934130191803	1.47798228263855	0.00164632860105485	1.24692571163177
51	21.15	21.15	23.5051542520523	IPI:IPI00032220.3	Gene_Symbol=AGT Angiotensinogen precursor	9606	0.835545718669891	0.0163545664399862	1.15430867671967	0.595735907554626	0.00299358065240085	1.3811696767807	0.633883655071259	2.02897467715957E-06	1.16175544261932
52	21.09	21.13	28.0879855155945	IPI:IPI00294395.1	Gene_Symbol=C8B Complement component C8 beta chain precursor	9606	0.979919970035553	0.812643885612488	1.19457805156708	1.12187445163727	0.122488282620907	1.16101551055908	0.940314471721649	0.520815253257751	1.21901774406433
53	20.33	20.39	32.9331040382385	IPI:IPI00872555.2	Gene_Symbol=CFI cDNA FLJ76262, highly similar to Homo sapiens I factor (complement) (IF), mRNA	9606	1.24305832386017	0.032827515155077	1.21889293193817	1.00652170181274	0.926990926265717	1.15734529495239	1.12993192672729	0.0958747491240501	1.15698039531708
53	0	20.39	32.9331040382385	IPI:IPI00291867.3	Gene_Symbol=CFI Complement factor I precursor	9606
54	19.75	19.75	34.6232175827026	IPI:IPI00879231.1	Gene_Symbol=SERPINF2 Alpha-2-antiplasmin precursor	9606	0.831777513027191	0.0165489185601473	1.15883195400238	1.00743734836578	0.923507452011108	1.17071866989136	1.03685808181763	0.667472839355469	1.18738412857056
54	0	19.75	34.343433380127	IPI:IPI00029863.4	Gene_Symbol=SERPINF2 SERPINF2 protein	9606
55	18.93	18.93	71.8592941761017	IPI:IPI00844536.2	Gene_Symbol=RBP4 Uncharacterized protein RBP4	9606	1.74167394638062	2.83654699160252E-05	1.25968444347382	1.13677501678467	0.20163457095623	1.22196447849274	2.08032155036926	2.17315331951795E-07	1.25354301929474
55	0	18.93	71.8592941761017	IPI:IPI00480192.1	Gene_Symbol=RBP4 Retinol binding protein 4, plasma	9606
55	0	18.93	64.6766185760498	IPI:IPI00022420.3	Gene_Symbol=RBP4 Plasma retinol-binding protein precursor	9606
56	18.88	18.88	39.7694528102875	IPI:IPI00022417.4	Gene_Symbol=LRG1 Leucine-rich alpha-2-glycoprotein precursor	9606	1.33514368534088	0.00134764076210558	1.17675089836121	1.00459063053131	0.972773611545563	1.31764578819275	1.96043860912323	5.7900419960788E-06	1.26239633560181
57	18.42	18.42	53.4188032150269	IPI:IPI00154742.6	Gene_Symbol=IGL@ IGL@ protein	9606	1.01720035076141	0.854850828647614	1.31316006183624	0.690718770027161	0.211663097143173	2.10426568984985	0.306287109851837	0.0588415041565895	3.54538750648499
58	18.01	18.16	26.4890283346176	IPI:IPI00654888.4	Gene_Symbol=KLKB1 Plasma kallikrein precursor	9606	1.00064444541931	0.996204376220703	1.32199835777283	0.989355564117432	0.904863595962524	1.20457720756531	1.00701308250427	0.902896702289581	1.12645351886749
59	17.88	19.06	24.3351057171822	IPI:IPI00303963.1	Gene_Symbol=C2 Complement C2 precursor (Fragment)	9606	1.33030354976654	0.00268155499361455	1.18984496593475	1.06605005264282	0.368268877267838	1.155970454216	1.25805366039276	0.0116458209231496	1.18824005126953
60	17.56	17.68	38.1733030080795	IPI:IPI00328609.3	Gene_Symbol=SERPINA4 Kallistatin precursor	9606	0.981400966644287	0.841326057910919	1.21362340450287	1.00008022785187	0.999162018299103	1.15792548656464	1.17644274234772	0.0612112730741501	1.18640792369843
61	16.81	16.84	26.8006712198257	IPI:IPI00021727.1	Gene_Symbol=C4BPA C4b-binding protein alpha chain precursor	9606	1.23921585083008	0.00520054111257195	1.15230405330658	1.07743692398071	0.446540921926498	1.22306132316589	0.996941566467285	0.962255477905273	1.14351642131805
62	15.79	15.79	25.9259253740311	IPI:IPI00645849.1	Gene_Symbol=ECM1 Extracellular matrix protein 1	9606	0.98770934343338	0.904846727848053	1.24696362018585	1.14644408226013	0.428548604249954	1.43827021121979	1.0453108549118	0.737591862678528	1.32522881031036
62	0	15.79	24.8148143291473	IPI:IPI00003351.2	Gene_Symbol=ECM1 Extracellular matrix protein 1 precursor	9606
63	15.77	15.77	31.6190481185913	IPI:IPI00022371.1	Gene_Symbol=HRG Histidine-rich glycoprotein precursor	9606	0.96679562330246	0.589884698390961	1.13721859455109	0.811330258846283	0.0558364875614643	1.23963272571564	0.991671085357666	0.89833527803421	1.14434480667114
64	15.55	15.9	24.0406319499016	IPI:IPI00876950.1	Gene_Symbol=ITIH3 Isoform 2 of Inter-alpha-trypsin inhibitor heavy chain H3 precursor	9606	1.13238608837128	0.236599713563919	1.24068892002106	1.2198805809021	0.0398902371525764	1.20707893371582	0.929383814334869	0.461762309074402	1.23070526123047
64	0	15.9	23.932583630085	IPI:IPI00028413.8	Gene_Symbol=ITIH3 Isoform 1 of Inter-alpha-trypsin inhibitor heavy chain H3 precursor	9606
64	0	14.2	29.1044771671295	IPI:IPI00873416.1	Gene_Symbol=ITIH3 Uncharacterized protein ITIH3	9606
65	15.42	15.42	35.8744382858276	IPI:IPI00022391.1	Gene_Symbol=APCS Serum amyloid P-component precursor	9606	1.74083316326141	8.27174289952382E-07	1.16810667514801	1.13501262664795	0.226698562502861	1.23743200302124	0.765326678752899	0.000226864998694509	1.12888300418854
66	15.07	17.07	35.9036147594452	IPI:IPI00292946.1	Gene_Symbol=SERPINA7 Thyroxine-binding globulin precursor	9606	0.838253200054169	0.0251486524939537	1.16225707530975	0.906396925449371	0.238409727811813	1.18838584423065	1.15243148803711	0.314940959215164	1.34280812740326
67	14.76	14.8	39.7727280855179	IPI:IPI00022426.1	Gene_Symbol=AMBP AMBP protein precursor	9606	1.13118708133698	0.395240366458893	1.33961820602417	1.03188538551331	0.809625744819641	1.30254852771759	1.33958613872528	0.109910860657692	1.43697226047516
68	14.5	14.5	41.9558346271515	IPI:IPI00394992.1	Gene_Symbol=PGLYRP2 Isoform 2 of N-acetylmuramoyl-L-alanine amidase precursor	9606	0.790747165679932	0.0709512755274773	1.29553091526031	0.879308223724365	0.50032651424408	1.50652825832367	1.262171626091	0.234755903482437	1.50722777843475
68	0	14.5	41.4930552244186	IPI:IPI00163207.1	Gene_Symbol=PGLYRP2 Isoform 1 of N-acetylmuramoyl-L-alanine amidase precursor	9606
69	14.19	14.19	35.0724637508392	IPI:IPI00298828.3	Gene_Symbol=APOH Beta-2-glycoprotein 1 precursor	9606	1.18071043491364	0.0528195202350616	1.18334126472473	1.11331248283386	0.148886784911156	1.16032159328461	1.50285577774048	1.33222513909459E-07	1.11927390098572
70	14	14	40.7960206270218	IPI:IPI00022429.3	Gene_Symbol=ORM1 Alpha-1-acid glycoprotein 1 precursor	9606	1.6859370470047	0.0182978212833405	1.48854207992554	1.34407162666321	0.0374425798654556	1.31240141391754	0.772612333297729	0.0333534181118011	1.25818490982056
71	14	14	57.1428596973419	IPI:IPI00654755.3	Gene_Symbol=HBB Hemoglobin subunit beta	9606	2.16802859306335	1.09801464986958E-06	1.27677547931671	0.913095712661743	0.521934807300568	1.33542501926422	0.800334274768829	0.0206480249762535	1.20371329784393
72	12.84	28.67	36.6906464099884	IPI:IPI00399007.5	Gene_Symbol=IGHG2 Putative uncharacterized protein DKFZp686I04196 (Fragment)	9606	0.316982477903366	0.0703803449869156	3.76760244369507	1.33460187911987	0.457546949386597	2.94434118270874	0.345961600542068	0.0388714596629143	2.60924029350281
72	0	26.67	30.9677422046661	IPI:IPI00784807.1	Gene_Symbol=- Putative uncharacterized protein	9606
73	12.79	34.14	24.966262280941	IPI:IPI00025426.2	Gene_Symbol=PZP Pregnancy zone protein precursor	9606	0.266462326049805	0.00175006652716547	1.97727835178375	0.20591202378273	7.18213243544596E-07	1.34375035762787	0.247515588998795	0.000174358618096448	1.63216841220856
73	0	32.13	26.8927454948425	IPI:IPI00748437.2	Gene_Symbol=PZP Uncharacterized protein PZP	9606
74	12.73	12.73	25.3424644470215	IPI:IPI00011252.1	Gene_Symbol=C8A Complement component C8 alpha chain precursor	9606	1.00889790058136	0.946755349636078	1.32719135284424	1.08757817745209	0.481458067893982	1.28633713722229	0.973431706428528	0.655902862548828	1.13816797733307
75	12.47	12.47	24.8756214976311	IPI:IPI00023019.1	Gene_Symbol=SHBG Isoform 1 of Sex hormone-binding globulin precursor	9606	0.3853400349617	0.000139776122523472	1.35197031497955	0.617046058177948	0.00286104646511376	1.29019141197205	0.757790446281433	0.0455045327544212	1.31005561351776
75	0	10.47	33.6805552244186	IPI:IPI00219583.1	Gene_Symbol=SHBG Isoform 2 of Sex hormone-binding globulin precursor	9606
76	12.38	12.4	26.3313621282578	IPI:IPI00020986.2	Gene_Symbol=LUM Lumican precursor	9606	0.944947779178619	0.424199819564819	1.16202569007874	1.41480493545532	0.00153555511496961	1.2004462480545	1.36155676841736	0.0143559724092484	1.26359307765961
77	11.41	11.41	20.5555558204651	IPI:IPI00873445.1	Gene_Symbol=PROS1 80 kDa protein	9606	1.14202761650085	0.29555732011795	1.31062734127045	0.941145300865173	0.560204923152924	1.2546272277832	1.04519152641296	0.723738312721252	1.31537997722626
77	0	11.31	16.5680468082428	IPI:IPI00294004.1	Gene_Symbol=PROS1 Vitamin K-dependent protein S precursor	9606
78	10.88	10.88	24.7950822114944	IPI:IPI00019576.1	Gene_Symbol=F10 Coagulation factor X precursor	9606	1.06663846969604	0.547475039958954	1.2730507850647	0.867685914039612	0.0849184468388557	1.18218040466309	0.891862571239471	0.0749554932117462	1.13825154304504
79	10.58	10.58	44.0993785858154	IPI:IPI00220327.3	Gene_Symbol=KRT1 Keratin, type II cytoskeletal 1	9606	1.12789738178253	0.259334951639175	1.25683760643005	0.935625910758972	0.580134391784668	1.30494451522827	1.04625415802002	0.661739826202393	1.25803983211517
80	10.42	10.43	21.6814160346985	IPI:IPI00026199.1	Gene_Symbol=GPX3 Glutathione peroxidase 3 precursor	9606	0.814586341381073	0.0659686848521233	1.24881947040558	1.2647670507431	0.0886206850409508	1.32093513011932	0.770740568637848	0.0188133735209703	1.22879374027252
81	9.97	9.97	25.6910562515259	IPI:IPI00019581.1	Gene_Symbol=F12 Coagulation factor XII precursor	9606	0.778873264789581	0.00431825127452612	1.16607284545898	0.72976279258728	0.000907449051737785	1.1667605638504	1.13599991798401	0.110770627856255	1.17566275596619
82	9.94	9.94	29.0043294429779	IPI:IPI00643948.2	Gene_Symbol=C1QB Complement component 1, q subcomponent, B chain	9606	0.616407692432404	0.0281628705561161	1.51766502857208	1.05178463459015	0.568950831890106	1.21654868125916	0.99776303768158	0.979084849357605	1.21038818359375
82	0	9.94	26.4822125434875	IPI:IPI00477992.1	Gene_Symbol=C1QB complement component 1, q subcomponent, B chain precursor	9606
83	9.72	9.72	13.4523808956146	IPI:IPI00299503.2	Gene_Symbol=GPLD1 Isoform 1 of Phosphatidylinositol-glycan-specific phospholipase D precursor	9606	1.2134815454483	0.0375213883817196	1.19568145275116	1.37622141838074	0.000316216610372067	1.12204122543335	0.560123085975647	0.00115579331759363	1.29682087898254
84	9.53	9.53	15.8501446247101	IPI:IPI00025204.1	Gene_Symbol=CD5L CD5 antigen-like precursor	9606	0.657352685928345	0.00888619013130665	1.31859624385834	0.477121740579605	0.00118551834020764	1.39558064937592	0.434107303619385	0.000393411726690829	1.365971326828
85	9.09	9.13	26.6009837388992	IPI:IPI00007221.1	Gene_Symbol=SERPINA5 Plasma serine protease inhibitor precursor	9606	1.33034253120422	0.0107181314378977	1.2034707069397	1.03706192970276	0.420709162950516	1.11260867118835	1.36224794387817	0.00137167621869594	1.13202857971191
86	9.02	9.07	9.72708165645599	IPI:IPI00027235.1	Gene_Symbol=ATRN Isoform 1 of Attractin precursor	9606	0.995430588722229	0.969715654850006	1.31695008277893	0.922142326831818	0.516354620456696	1.32382082939148	0.881638407707214	0.19025906920433	1.22804522514343
86	0	9.07	9.44649428129196	IPI:IPI00218460.6	Gene_Symbol=ATRN Isoform 3 of Attractin precursor	9606
86	0	9.02	9.82704386115074	IPI:IPI00162735.3	Gene_Symbol=ATRN Isoform 2 of Attractin precursor	9606
87	8.56	8.62	26.2008726596832	IPI:IPI00010295.1	Gene_Symbol=CPN1 Carboxypeptidase N catalytic chain precursor	9606	1.09006190299988	0.281717717647552	1.18571984767914	1.04715657234192	0.664967894554138	1.26215827465057	1.16968262195587	0.178414180874825	1.27494192123413
88	8.15	8.16	30.2816897630692	IPI:IPI00853068.1	Gene_Symbol=HBA2;HBA1 Alpha 2 globin variant (Fragment)	9606	2.22968316078186	9.10435919649899E-05	1.3288801908493	1.00649631023407	0.957848012447357	1.30501914024353	0.860922515392303	0.155485406517982	1.24256563186646
88	0	8.16	30.2816897630692	IPI:IPI00410714.5	Gene_Symbol=HBA2;HBA1 Hemoglobin subunit alpha	9606
89	8.11	8.35	21.9895288348198	IPI:IPI00743766.2	Gene_Symbol=FETUB Fetuin-B precursor	9606	0.86643123626709	0.13746902346611	1.22410130500793	0.938642382621765	0.447451919317245	1.20453810691833	0.882319927215576	0.186392039060593	1.22402274608612
89	0	8.35	24.3478253483772	IPI:IPI00552199.3	Gene_Symbol=FETUB GUGU beta form	9606
89	0	6.35	23.3438491821289	IPI:IPI00553061.1	Gene_Symbol=FETUB GUGU gamma form	9606
90	8.1	8.16	39.6039605140686	IPI:IPI00011261.2	Gene_Symbol=C8G Complement component C8 gamma chain precursor	9606	1.21991837024689	0.15136031806469	1.34439945220947	1.17827248573303	0.165035992860794	1.28912138938904	1.13007736206055	0.0890453234314919	1.15908551216125
91	8.08	8.08	13.934426009655	IPI:IPI00884176.1	Gene_Symbol=F13A1 coagulation factor XIII A1 subunit precursor	9606	1.2644157409668	0.0164472181349993	1.19347810745239	1.08317649364471	0.43903523683548	1.2590137720108	1.05975782871246	0.530948758125305	1.23156213760376
91	0	8.08	13.934426009655	IPI:IPI00297550.8	Gene_Symbol=F13A1 Coagulation factor XIII A chain precursor	9606
92	8	8	54.7008574008942	IPI:IPI00657670.1	Gene_Symbol=- 13 kDa protein	9606	0.609667956829071	0.000253241247264668	1.21208703517914	1.53109645843506	0.00301670422777534	1.27643895149231	1.50557732582092	0.00196700426749885	1.24539732933044
92	0	8	51.5151500701904	IPI:IPI00021857.1	Gene_Symbol=APOC3 Apolipoprotein C-III precursor	9606
93	7.7	7.7	13.1534576416016	IPI:IPI00009865.2	Gene_Symbol=KRT10 Keratin, type I cytoskeletal 10	9606	1.26405668258667	0.172608867287636	1.46052706241608	0.876161873340607	0.405786633491516	1.45436644554138	1.08944177627563	0.470521688461304	1.32612025737762
94	7.33	8.73	14.8981779813766	IPI:IPI00656111.1	Gene_Symbol=PRG4 Isoform E of Proteoglycan-4 precursor	9606	1.20095908641815	0.170441478490829	1.32776236534119	0.747505664825439	0.0534005425870419	1.34536838531494	0.896946489810944	0.309920012950897	1.2648903131485
94	0	8.73	22.9640498757362	IPI:IPI00655927.1	Gene_Symbol=PRG4 Isoform B of Proteoglycan-4 precursor	9606
94	0	8.73	22.293446958065	IPI:IPI00024825.2	Gene_Symbol=PRG4 Isoform A of Proteoglycan-4 precursor	9606
94	0	8.73	22.4834680557251	IPI:IPI00656092.1	Gene_Symbol=PRG4 Isoform F of Proteoglycan-4 precursor	9606
94	0	8.73	23.3409613370895	IPI:IPI00655976.1	Gene_Symbol=PRG4 Isoform C of Proteoglycan-4 precursor	9606
94	0	8.73	24.0944877266884	IPI:IPI00655676.1	Gene_Symbol=PRG4 Isoform D of Proteoglycan-4 precursor	9606
95	7.3	9.55	9.97830778360367	IPI:IPI00296176.2	Gene_Symbol=F9 Coagulation factor IX precursor	9606	1.14647150039673	0.321111053228378	1.37606871128082	0.989196360111237	0.886516809463501	1.20442092418671	0.873804688453674	0.181406810879707	1.25043928623199
96	7.15	9.2	22.716049849987	IPI:IPI00027482.1	Gene_Symbol=SERPINA6 Corticosteroid-binding globulin precursor	9606	0.752745628356934	0.059885174036026	1.35169541835785	0.752613425254822	0.109824441373348	1.45688951015472	0.683989942073822	0.013890259899199	1.30132269859314
97	6.94	7.11	27.0903021097183	IPI:IPI00293925.2	Gene_Symbol=FCN3 Isoform 1 of Ficolin-3 precursor	9606	1.37966883182526	0.00104935804847628	1.16576671600342	1.04940032958984	0.516645610332489	1.17537724971771	1.16668295860291	0.0147674232721329	1.12292516231537
97	0	5.11	27.7777791023254	IPI:IPI00419744.4	Gene_Symbol=FCN3 Isoform 2 of Ficolin-3 precursor	9606
98	6.47	6.47	42.7350431680679	IPI:IPI00854644.1	Gene_Symbol=- Uncharacterized protein ENSP00000374805	9606	0.527975559234619	0.0107957953587174	1.33362054824829	0.777399837970734	0.0334677323698998	1.22551047801971	0.318722307682037	0.00105159066151828	1.17313468456268
98	0	22.72	64.6808505058289	IPI:IPI00784985.1	Gene_Symbol=IGK@ IGK@ protein	9606
99	6.24	6.24	31.9999992847443	IPI:IPI00029260.2	Gene_Symbol=CD14 Monocyte differentiation antigen CD14 precursor	9606	1.49453973770142	0.0687735006213188	1.55912780761719	1.1644686460495	0.434385925531387	1.56029510498047	1.6085090637207	0.0109946960583329	1.37796223163605
100	6.24	6.24	27.0161300897598	IPI:IPI00004373.1	Gene_Symbol=MBL2 Mannose-binding protein C precursor	9606	0.39470773935318	0.00194902007933706	1.33249258995056	1.08950519561768	0.511383533477783	1.44358825683594	0.754323244094849	0.0106006152927876	1.16978883743286
101	6.22	6.22	13.5135129094124	IPI:IPI00296534.1	Gene_Symbol=FBLN1 Isoform D of Fibulin-1 precursor	9606	1.12184619903564	0.373248368501663	1.41973471641541	1.33933675289154	0.124651379883289	1.55171489715576	1.71958923339844	0.0501303970813751	1.72045314311981
101	0	4.22	8.25035572052002	IPI:IPI00218803.2	Gene_Symbol=FBLN1 Isoform B of Fibulin-1 precursor	9606
102	6.21	6.21	15.716752409935	IPI:IPI00744685.2	Gene_Symbol=BTD Uncharacterized protein BTD (Fragment)	9606	1.02326989173889	0.856275796890259	1.44944262504578	1.08652305603027	0.566166818141937	1.50810110569	0.988727748394012	0.921309530735016	1.39950144290924
102	0	6.21	14.3646404147148	IPI:IPI00218413.2	Gene_Symbol=BTD biotinidase precursor	9606
103	6.12	6.12	54.4554471969604	IPI:IPI00021856.3	Gene_Symbol=APOC2 Apolipoprotein C-II precursor	9606	0.683732330799103	0.0212967153638601	1.34382700920105	1.47939765453339	0.0144071280956268	1.31544899940491	1.31820917129517	0.0458234176039696	1.30835652351379
104	6.03	6.03	26.1971831321716	IPI:IPI00218732.3	Gene_Symbol=PON1 Serum paraoxonase/arylesterase 1	9606	0.62594872713089	0.019921600818634	1.43968272209167	0.849281191825867	0.0318068079650402	1.15437972545624	0.731561541557312	0.0273974519222975	1.3020087480545
105	6.02	34.47	41.1513864994049	IPI:IPI00448938.1	Gene_Symbol=IGHG1 IGHG1 protein	9606	0.383825600147247			0.923071622848511			0.36040660738945
106	5.84	10.32	8.18345323204994	IPI:IPI00478809.3	Gene_Symbol=F5 Coagulation factor V precursor	9606	1.17905867099762	0.205885678529739	1.33830440044403	1.09512948989868	0.168785005807877	1.1563982963562	1.15134906768799	0.0859094336628914	1.18501126766205
106	0	10.32	8.16509649157524	IPI:IPI00022937.4	Gene_Symbol=F5 Coagulation factor V	9606
107	5.78	5.81	18.7155961990356	IPI:IPI00738433.1	Gene_Symbol=CPN2 similar to Carboxypeptidase N subunit 2 precursor	9606	1.18019592761993	0.5862757563591	1.98776721954346	1.11860525608063	0.262836009263992	1.24322581291199	1.11363232135773	0.745371997356415	2.12415599822998
107	0	4.58	17.0642197132111	IPI:IPI00479116.1	Gene_Symbol=CPN2 Carboxypeptidase N subunit 2 precursor	9606
108	5.65	7.65	25.5216687917709	IPI:IPI00019359.3	Gene_Symbol=KRT9 Keratin, type I cytoskeletal 9	9606	1.06666254997253	0.467986226081848	1.28115034103394	1.05806577205658	0.688821852207184	1.50218152999878	0.982192099094391	0.903779745101929	1.5451819896698
109	5.46	5.48	19.4871798157692	IPI:IPI00023673.1	Gene_Symbol=LGALS3BP Galectin-3-binding protein precursor	9606	1.21095991134644	0.295867651700974	1.52460110187531	0.917158186435699	0.675725340843201	1.65028703212738	0.863778173923492	0.503309309482574	1.68593955039978
110	5.1	5.11	6.79000914096832	IPI:IPI00242956.4	Gene_Symbol=FCGBP IgGFc-binding protein precursor	9606	0.95758467912674	0.611266553401947	1.22837889194489	1.24591028690338	0.0845755115151405	1.30121505260468	0.943528056144714	0.639226794242859	1.34951877593994
110	0	5.11	6.28664493560791	IPI:IPI00788189.1	Gene_Symbol=FCGBP similar to Fc fragment of IgG binding protein	9606
111	5.05	9.05	25.3731340169907	IPI:IPI00020091.1	Gene_Symbol=ORM2 Alpha-1-acid glycoprotein 2 precursor	9606	1.39554250240326	0.0774332359433174	1.52822649478912	1.20459616184235	0.0179829634726048	1.11503505706787	1.20708668231964	0.508209228515625	2.75631904602051
112	5	6.81	18.4991270303726	IPI:IPI00163446.3	Gene_Symbol=IGHD IGHD protein	9606	0.623554408550262			0.548542559146881			0.103661216795444
112	0	3	18.049792945385	IPI:IPI00829636.1	Gene_Symbol=IGHD FLJ00382 protein (Fragment)	9606
113	4.91	4.91	30.1369875669479	IPI:IPI00032293.1	Gene_Symbol=CST3 Cystatin-C precursor	9606	2.08684039115906	0.0579815171658993	2.18594574928284	1.14383387565613	0.570915818214417	1.96225070953369	1.80425310134888	0.119052149355412	2.38095378875732
114	4.83	4.92	18.0048659443855	IPI:IPI00847381.1	Gene_Symbol=SEPP1 selenoprotein P isoform 2	9606	1.32852470874786	0.512147307395935	3.38374042510986	1.11395490169525	0.388658851385117	1.40698635578156	1.06676113605499	0.437999159097672	1.25920307636261
114	0	4.92	11.2860903143883	IPI:IPI00029061.2	Gene_Symbol=SEPP1 Selenoprotein P precursor	9606
114	0	4	9.89011004567146	IPI:IPI00798100.1	Gene_Symbol=SEPP1 Protein	9606
115	4.75	6.91	20.3703701496124	IPI:IPI00006154.1	Gene_Symbol=CFHR2 Isoform Long of Complement factor H-related protein 2 precursor	9606	0.947958707809448	0.783344864845276	1.65622305870056	0.806840598583221	0.0424138903617859	1.22470140457153	1.39651989936829	0.203772693872452	1.84229445457458
115	0.04	6.77	19.753086566925	IPI:IPI00218949.1	Gene_Symbol=CFHR2 Isoform Short of Complement factor H-related protein 2 precursor	9606
116	4.19	4.21	6.37636110186577	IPI:IPI00025864.5	Gene_Symbol=BCHE Cholinesterase precursor	9606	0.974728405475616	0.705020844936371	1.21595871448517	0.976409733295441	0.868402779102325	1.52393841743469	1.16253983974457	0.2339196652174	1.38050866127014
116	0	2.19	26.5625	IPI:IPI00797309.1	Gene_Symbol=BCHE BCHE protein	9606
117	4.1	4.1	20.1044380664825	IPI:IPI00852826.2	Gene_Symbol=APOL1 42 kDa protein	9606	1.17673134803772	0.712287306785584	3.58586287498474	0.908283829689026	0.514802515506744	1.51532542705536	0.611275792121887	0.100295141339302	1.94728481769562
117	0	4.1	14.3216073513031	IPI:IPI00514475.4	Gene_Symbol=APOL1 Isoform 1 of Apolipoprotein-L1 precursor	9606
117	0	4.1	13.7681156396866	IPI:IPI00186903.3	Gene_Symbol=APOL1 Isoform 2 of Apolipoprotein-L1 precursor	9606
118	4.07	4.07	21.2244898080826	IPI:IPI00022394.2	Gene_Symbol=C1QC Complement C1q subcomponent subunit C precursor	9606	0.683012425899506	0.505982279777527	4.26425695419312	1.18270373344421	0.410969734191895	1.66182136535645	1.27428889274597	0.115620076656342	1.39906597137451
119	4.04	4.04	39.3750011920929	IPI:IPI00792115.1	Gene_Symbol=CLEC3B Putative uncharacterized protein DKFZp686H17246	9606	0.855982542037964	0.499713867902756	1.79031598567963	1.01887822151184	0.974120497703552	4.50066518783569	1.06178283691406	0.642065823078156	1.39310920238495
119	0	3.79	31.1881184577942	IPI:IPI00009028.1	Gene_Symbol=CLEC3B Tetranectin precursor	9606
120	4.03	4.07	21.3709682226181	IPI:IPI00855835.1	Gene_Symbol=- Insulin-like growth factor binding protein 3 isoform b	9606	0.844333231449127	0.146129205822945	1.36865603923798	1.17403650283813	0.155517846345901	1.36290514469147	1.1731241941452	0.900205612182617	126.97151184082
120	0	4.07	13.4680137038231	IPI:IPI00556155.2	Gene_Symbol=IGFBP3 insulin-like growth factor binding protein 3 isoform a precursor	9606
120	0	4.07	13.745704293251	IPI:IPI00018305.4	Gene_Symbol=IGFBP3 Insulin-like growth factor-binding protein 3 precursor	9606
121	4.02	16.02	45.762711763382	IPI:IPI00785200.1	Gene_Symbol=- Putative uncharacterized protein	9606	0.704104602336884	0.156929522752762	1.97573888301849	1.03518307209015	0.777045845985413	1.58409750461578	0.438599795103073	0.314188629388809	14.312536239624
121	0	2.02	41.6666656732559	IPI:IPI00827522.1	Gene_Symbol=IGLV1-44 Anti-streptococcal/anti-myosin immunoglobulin lambda light chain variable region (Fragment)	9606
122	4.01	4.05	6.95915296673775	IPI:IPI00007240.2	Gene_Symbol=F13B Coagulation factor XIII B chain precursor	9606	1.31285643577576	0.237414732575417	2.01894736289978	1.18971312046051	0.372544854879379	1.92690539360046	0.967921853065491	0.794050693511963	1.60217463970184
123	4.01	4.01	39.0977442264557	IPI:IPI00386132.1	Gene_Symbol=- Ig kappa chain V-IV region JI precursor	9606	0.547986567020416	0.00400720862671733	1.32406687736511	0.80777907371521	0.0918215960264206	1.3078305721283	0.262756735086441	0.00282800244167447	1.76380693912506
123	0	4.01	28.8888901472092	IPI:IPI00026197.7	Gene_Symbol=IGKV4-1 Similar to Ig kappa chain V-IV region precursor	9606
123	0	6	35.0746273994446	IPI:IPI00386133.1	Gene_Symbol=- Ig kappa chain V-IV region B17 precursor	9606
123	0	4.02	41.2280708551407	IPI:IPI00387120.1	Gene_Symbol=- Ig kappa chain V-IV region Len	9606
124	4	147.11	58.8302731513977	IPI:IPI00418163.3	Gene_Symbol=C4B C4B1	9606	0.829545140266418			1.07457900047302			0.754438161849976
125	4	23.02	64.2553210258484	IPI:IPI00430820.1	Gene_Symbol=IGKV1-5 IGKV1-5 protein	9606	0.669473946094513	0.177632316946983	4.30895757675171	0.906618416309357	0.414832502603531	2.5859808921814	0.413538366556168	0.210244998335838	46.8103256225586
125	0.02	20.74	47.0338970422745	IPI:IPI00784865.1	Gene_Symbol=IGK@ IGK@ protein	9606
125	0	19.02	40.5982911586761	IPI:IPI00845354.1	Gene_Symbol=IGKC IGKC protein	9606
125	0	14.27	48.7394958734512	IPI:IPI00879329.1	Gene_Symbol=IGKV3-20 Anti-(ED-B) scFV (Fragment)	9606
125	0	7.77	52.2935807704926	IPI:IPI00387118.1	Gene_Symbol=- Ig kappa chain V-III region WOL	9606
125	0	7.74	54.2635679244995	IPI:IPI00384576.1	Gene_Symbol=- Ig kappa chain V-III region HIC precursor	9606
125	0	7.74	54.2635679244995	IPI:IPI00030205.3	Gene_Symbol=IGKV3-20 Ig kappa chain V-III region HAH precursor	9606
125	0	7.7	47.272726893425	IPI:IPI00827637.1	Gene_Symbol=- K light chain variable region (Fragment)	9606
125	0	7.7	45.2173918485641	IPI:IPI00827560.1	Gene_Symbol=- HRV Fab N27-VL (Fragment)	9606
125	0	7.7	46.0177004337311	IPI:IPI00827510.1	Gene_Symbol=- HRV Fab 026-VL (Fragment)	9606
125	0	5.78	64.2201840877533	IPI:IPI00387115.1	Gene_Symbol=- Ig kappa chain V-III region SIE	9606
125	0	4	39.6551728248596	IPI:IPI00549330.4	Gene_Symbol=IGKV3D-15 Myosin-reactive immunoglobulin light chain variable region	9606
125	0	4	25.5813956260681	IPI:IPI00385253.1	Gene_Symbol=- Ig kappa chain V-III region CLL precursor	9606
125	0	4	34.8623842000961	IPI:IPI00384401.1	Gene_Symbol=- Myosin-reactive immunoglobulin kappa chain variable region (Fragment)	9606
125	0	3.77	31.1926603317261	IPI:IPI00827826.1	Gene_Symbol=- Cold agglutinin FS-2 L-chain (Fragment)	9606
126	4	22.91	26.2499988079071	IPI:IPI00785067.1	Gene_Symbol=IGH@ IGH@ protein	9606	0.842942357063293			0.464376509189606			0.368012934923172
126	0.03	18.95	26.6260176897049	IPI:IPI00642017.1	Gene_Symbol=IGHA2 Putative uncharacterized protein DKFZp686C02218 (Fragment)	9606
126	0.02	32.52	41.6666656732559	IPI:IPI00761159.1	Gene_Symbol=IGHM IGHM protein	9606
126	0.02	4.62	20.9016397595406	IPI:IPI00470652.1	Gene_Symbol=- Single-chain Fv (Fragment)	9606
126	0.01	20.91	30.3901433944702	IPI:IPI00784830.1	Gene_Symbol=LOC100126583 CDNA FLJ41981 fis, clone SMINT2011888, highly similar to Protein Tro alpha1 H,myeloma	9606
126	0.01	18.94	27.1966516971588	IPI:IPI00784969.1	Gene_Symbol=LOC100126583 Putative uncharacterized protein	9606
126	0	27.07	26.0115593671799	IPI:IPI00784894.1	Gene_Symbol=- Putative uncharacterized protein	9606
126	0	24.72	31.3152402639389	IPI:IPI00784950.1	Gene_Symbol=LOC100126583 Putative uncharacterized protein DKFZp686L19235	9606
126	0	20.91	25.8799165487289	IPI:IPI00784758.1	Gene_Symbol=LOC100126583 Putative uncharacterized protein DKFZp686M08189	9606
126	0	18.91	23.8993704319	IPI:IPI00783993.1	Gene_Symbol=IGHA2 IGHA2 protein	9606
126	0	18.91	23.8493725657463	IPI:IPI00384952.1	Gene_Symbol=- Putative uncharacterized protein DKFZp686K04218 (Fragment)	9606
126	0	18.31	26.3999998569489	IPI:IPI00423461.3	Gene_Symbol=IGHA2 Putative uncharacterized protein DKFZp686C02220 (Fragment)	9606
126	0	16.91	30.0000011920929	IPI:IPI00641229.3	Gene_Symbol=IGHA2 Ig alpha-2 chain C region	9606
126	0	14.91	30.179026722908	IPI:IPI00829711.1	Gene_Symbol=IGHA2 Uncharacterized protein IGHA2 (Fragment)	9606
126	0	6	24.6666669845581	IPI:IPI00383629.1	Gene_Symbol=- IgG VH protein precursor (Fragment)	9606
126	0	5.52	19.4915249943733	IPI:IPI00829979.1	Gene_Symbol=- Uncharacterized protein ENSP00000375008	9606
126	0	5.52	19.6581199765205	IPI:IPI00739205.3	Gene_Symbol=LOC652102 Ig heavy chain V-I region HG3 precursor	9606
126	0	4.04	38.4615391492844	IPI:IPI00830130.1	Gene_Symbol=- Rheumatoid factor RF-ET7	9606
126	0	4.04	19.6581199765205	IPI:IPI00829701.1	Gene_Symbol=- Uncharacterized protein ENSP00000375014	9606
126	0	4.02	23.8993704319	IPI:IPI00382682.1	Gene_Symbol=- Putative matrix cell adhesion molecule-3	9606
126	0	4	27.4193555116653	IPI:IPI00382472.1	Gene_Symbol=- Ig heavy chain V-I region SIE	9606
126	0	4	16.2393167614937	IPI:IPI00854589.1	Gene_Symbol=- Uncharacterized protein ENSP00000375004	9606
126	0	4	10.2564096450806	IPI:IPI00854745.1	Gene_Symbol=- Uncharacterized protein ENSP00000375019	9606
126	0	4	10.0000001490116	IPI:IPI00399379.3	Gene_Symbol=- Uncharacterized protein ENSP00000303034	9606
126	0	4	9.6000000834465	IPI:IPI00386140.1	Gene_Symbol=- Ig heavy chain V-I region Mot	9606
126	0	4	23.0769231915474	IPI:IPI00382678.1	Gene_Symbol=- Putative uncharacterized protein	9606
126	0	4	10.2564096450806	IPI:IPI00382455.1	Gene_Symbol=- Ig heavy chain V-I region EU	9606
127	4	6	47.4137932062149	IPI:IPI00829653.1	Gene_Symbol=- Uncharacterized protein ENSP00000374812	9606	0.55040031671524	0.0226978976279497	1.5506454706192	0.593538880348206	0.044428177177906	1.64404380321503	0.325966209173203	0.00743864290416241	1.73308742046356
127	0	6	47.4137932062149	IPI:IPI00784430.3	Gene_Symbol=IGKV3D-11 Similar to Ig kappa chain V-III region VG precursor	9606
127	0	6	28.8135588169098	IPI:IPI00816799.1	Gene_Symbol=- Rheumatoid factor D5 light chain (Fragment)	9606
127	0	4	39.6551728248596	IPI:IPI00549330.4	Gene_Symbol=IGKV3D-15 Myosin-reactive immunoglobulin light chain variable region	9606
127	0	4	25.5813956260681	IPI:IPI00385253.1	Gene_Symbol=- Ig kappa chain V-III region CLL precursor	9606
127	0	4	34.8623842000961	IPI:IPI00384401.1	Gene_Symbol=- Myosin-reactive immunoglobulin kappa chain variable region (Fragment)	9606
127	0	2	11.6279073059559	IPI:IPI00024138.4	Gene_Symbol=- Uncharacterized protein ENSP00000374816	9606
127	0	2	6.42201825976372	IPI:IPI00387119.1	Gene_Symbol=- Ig kappa chain V-III region POM	9606
128	4	4	17.4358978867531	IPI:IPI00796435.1	Gene_Symbol=CA1 22 kDa protein	9606	1.22973215579987	0.249496355652809	2.96220588684082	0.833985865116119	0.377964496612549	4.74375009536743	0.833476603031158	0.20319576561451	2.14868879318237
128	0	4	22.9729726910591	IPI:IPI00788926.1	Gene_Symbol=CA1 16 kDa protein	9606
128	0	4	13.0268201231956	IPI:IPI00215983.3	Gene_Symbol=CA1 Carbonic anhydrase 1	9606
128	0	2	19.6850389242172	IPI:IPI00798267.1	Gene_Symbol=CA1 14 kDa protein	9606
129	4	4	9.83606576919556	IPI:IPI00020019.1	Gene_Symbol=ADIPOQ Adiponectin precursor	9606	1.85438287258148	0.00493740197271109	1.35689473152161	1.06795918941498	0.632867634296417	1.42405545711517	2.10415101051331	0.0285308305174112	1.85184812545776
130	3.9	3.9	5.91016560792923	IPI:IPI00329775.7	Gene_Symbol=CPB2 Isoform 1 of Carboxypeptidase B2 precursor	9606	1.17621076107025	0.074575237929821	1.21186947822571	0.795636773109436	0.0636166855692863	1.28753983974457	1.00440263748169	0.97261381149292	1.455118060112
130	0	2.68	5.00000007450581	IPI:IPI00293057.5	Gene_Symbol=CPB2 Isoform 2 of Carboxypeptidase B2 precursor	9606
131	3.67	3.67	18.9999997615814	IPI:IPI00021854.1	Gene_Symbol=APOA2 Apolipoprotein A-II precursor	9606	0.819287776947021	0.116139352321625	1.30993139743805	0.980398535728455	0.878796875476837	1.37324810028076	0.637701749801636	0.0106291426345706	1.33816564083099
132	3.55	4.68	55.5555582046509	IPI:IPI00387026.1	Gene_Symbol=- Ig kappa chain V-I region EU	9606	0.712953090667725	0.609278440475464	446.780029296875	0.732344269752502	0.375435173511505	14.133563041687	0.336146593093872	0.144700780510902	24.6285037994385
132	0.04	2.05	21.4953273534775	IPI:IPI00387024.1	Gene_Symbol=- Ig kappa chain V-I region CAR	9606
132	0	19.02	56.3559293746948	IPI:IPI00478600.3	Gene_Symbol=IGKV1-5 IGKV1-5 protein	9606
132	0	6.69	40.5172407627106	IPI:IPI00829956.1	Gene_Symbol=- Rheumatoid factor C6 light chain (Fragment)	9606
132	0	4.69	33.8983058929443	IPI:IPI00829912.1	Gene_Symbol=IGKV1-5 Ig kappa chain V-I region HK102 precursor	9606
133	3.54	20.09	63.3204638957977	IPI:IPI00844156.2	Gene_Symbol=SERPINC1 SERPINC1 protein	9606	1.05228805541992	0.729184985160828	1.38094115257263	0.925097107887268	0.68744832277298	1.5277099609375	1.22760903835297	0.180441588163376	1.37637948989868
134	3.54	6.53	14.7843942046165	IPI:IPI00009793.3	Gene_Symbol=C1RL Complement C1r-like protein	9606	1.04631042480469	0.825991094112396	2.18039751052856	1.01493263244629	0.39556872844696	1.061243891716	1.28489565849304	0.0206164754927158	1.17037308216095
134	0	6.53	10.0456617772579	IPI:IPI00872573.1	Gene_Symbol=C1RL 48 kDa protein	9606
134	0	6.53	10.0456617772579	IPI:IPI00795055.1	Gene_Symbol=C1RL CDNA FLJ14022 fis, clone HEMBA1003538, weakly similar to COMPLEMENT C1R COMPONENT	9606
135	3.52	3.52	4.65838499367237	IPI:IPI00290856.4	Gene_Symbol=LYVE1 Lymphatic vessel endothelial hyaluronic acid receptor 1 precursor	9606	0.949105203151703	0.120356068015099	1.13540971279144	0.910147130489349	0.807788789272308	46.5708122253418	1.0560702085495	0.110698357224464	1.12948477268219
136	3.18	3.18	7.78625980019569	IPI:IPI00029193.1	Gene_Symbol=HGFAC Hepatocyte growth factor activator precursor	9606	0.881191611289978	0.250170946121216	1.29858720302582	1.16481184959412	0.169596970081329	1.28802049160004	1.49586808681488	0.0427331887185574	1.46417891979218
137	3.12	3.12	17.1717166900635	IPI:IPI00027350.3	Gene_Symbol=PRDX2 Peroxiredoxin-2	9606	1.34398484230042	0.185906499624252	1.89967560768127	0.892109870910645	0.435944616794586	1.66283822059631	0.768452823162079	0.0325891077518463	1.23337185382843
138	3.1	3.7	8.43202248215675	IPI:IPI00644296.1	Gene_Symbol=TNXB Tenascin XB	9606	0.782670617103577	0.449691355228424	14.2476024627686	0.867355585098267	0.294449806213379	2.46335864067078	0.923224806785584	0.316525816917419	1.73464357852936
138	0	3.7	7.39272385835648	IPI:IPI00743248.5	Gene_Symbol=TNXB DJ34F7.1.1	9606
138	0	3.7	7.6474703848362	IPI:IPI00025276.1	Gene_Symbol=TNXB Isoform XB of Tenascin-X precursor	9606
139	3.06	3.06	12.0853081345558	IPI:IPI00216065.3	Gene_Symbol=PROZ Isoform 2 of Vitamin K-dependent protein Z precursor	9606	0.59927773475647	0.557896316051483	23.5904293060303	0.851364970207214	0.284314185380936	1.61252415180206	0.348427146673203	0.0386563502252102	2.50638103485107
139	0	3.06	10.4999996721745	IPI:IPI00027843.1	Gene_Symbol=PROZ Isoform 1 of Vitamin K-dependent protein Z precursor	9606
140	3.02	3.02	15.6818181276321	IPI:IPI00022331.1	Gene_Symbol=LCAT Phosphatidylcholine-sterol acyltransferase precursor	9606	1.33254432678223	0.0317139029502869	1.27068090438843	0.987089931964874	0.911076664924622	1.40592086315155	1.14445424079895	0.404185384511948	1.55776607990265
141	3	3	23.2704401016235	IPI:IPI00178926.2	Gene_Symbol=IGJ immunoglobulin J chain	9606	0.725531578063965	0.078825056552887	1.44949328899384	0.420044600963593	0.0120513122528791	1.8178448677063	0.330650508403778	0.0168596282601357	2.24244856834412
142	2.96	19.26	58.9958131313324	IPI:IPI00854806.1	Gene_Symbol=IGKV1-5 IGKV1-5 protein	9606	0.273569405078888			0.983695924282074	0.949291527271271	13.690221786499	0.250177353620529	0.0680926367640495	6.6211256980896
142	0	4.24	47.0085471868515	IPI:IPI00743389.1	Gene_Symbol=IGKV1-5 Ig kappa chain V-II region GM607 precursor (Fragment)	9606
142	0	4	46.9026535749435	IPI:IPI00827773.1	Gene_Symbol=- Cold agglutinin FS-1 L-chain (Fragment)	9606
142	0	2.24	39.6694213151932	IPI:IPI00829947.1	Gene_Symbol=- 13 kDa protein	9606
142	0	2	32.7433615922928	IPI:IPI00736885.1	Gene_Symbol=LOC440786 Ig kappa chain V-II region TEW	9606
143	2.95	2.98	15.0826439261436	IPI:IPI00007199.4	Gene_Symbol=SERPINA10 Protein Z-dependent protease inhibitor precursor	9606	0.813591718673706	0.457973927259445	2.64635467529297	0.953947067260742	0.699568212032318	1.5768563747406	0.847094058990479	0.441179811954498	2.11549925804138
144	2.87	2.87	23.7006232142448	IPI:IPI00032311.4	Gene_Symbol=LBP Lipopolysaccharide-binding protein precursor	9606	1.04257833957672	0.860511124134064	1.85494410991669	0.871250033378601	0.493871062994003	1.66324758529663	0.936962306499481	0.766093015670776	1.76409232616425
145	2.83	17.25	47.6394861936569	IPI:IPI00550162.2	Gene_Symbol=IGLV3-25 IGLV3-25 protein	9606	0.588433384895325	0.184661686420441	7.47194147109985	1.29621946811676	0.244161263108253	3.78182482719421	0.423295885324478	0.261471748352051	116.381797790527
145	0	17.24	46.7811167240143	IPI:IPI00829626.1	Gene_Symbol=IGL@ IGL@ protein	9606
145	0	3.24	23.4782606363297	IPI:IPI00747752.2	Gene_Symbol=- V2-7 protein	9606
145	0	2.82	25.2336442470551	IPI:IPI00382440.1	Gene_Symbol=- Ig lambda chain V-IV region Hil	9606
146	2.82	6.03	23.2849597930908	IPI:IPI00029168.1	Gene_Symbol=LPA Apolipoprotein	9606	1.06314420700073	0.34928771853447	1.1590747833252	0.729236662387848	0.00706632295623422	1.21270084381104	5.06291437149048	0.00087313074618578	1.91377460956573
146	0	2.56	14.689265191555	IPI:IPI00787629.1	Gene_Symbol=LOC732390 similar to Apolipoprotein	9606
146	0	2	20.8955228328705	IPI:IPI00787909.1	Gene_Symbol=LOC732436 similar to Apolipoprotein	9606
147	2.63	2.63	18.604651093483	IPI:IPI00514397.1	Gene_Symbol=APOM Apolipoprotein M	9606	0.952169358730316	0.781779527664185	1.67353892326355	0.870269656181335	0.333145588636398	1.46834909915924	1.09305012226105	0.411859482526779	1.34684550762177
147	0	2.63	11.2068973481655	IPI:IPI00645213.1	Gene_Symbol=APOM Apolipoprotein M	9606
147	0	2.63	6.91489353775978	IPI:IPI00030739.1	Gene_Symbol=APOM Apolipoprotein M	9606
148	2.59	43.36	49.2084443569183	IPI:IPI00878609.1	Gene_Symbol=ITIH4 Protein	9606	1.19982814788818	0.146015256643295	1.30602252483368	1.15318214893341	0.422794073820114	1.50007355213165	1.27727913856506	0.0941470637917519	1.35179841518402
148	0	34.57	50	IPI:IPI00878152.1	Gene_Symbol=ITIH4 71 kDa protein	9606
149	2.59	4.59	11.7829456925392	IPI:IPI00021304.1	Gene_Symbol=KRT2 Keratin, type II cytoskeletal 2 epidermal	9606	1.22147560119629	0.0361107736825943	1.19195294380188	0.970762670040131	0.796568393707275	1.39838492870331	1.0669504404068	0.646127879619598	1.50006592273712
149	0.02	2.12	12.7946123480797	IPI:IPI00290078.5	Gene_Symbol=KRT4 keratin 4	9606
149	0	2.1	6.55737668275833	IPI:IPI00797452.1	Gene_Symbol=KRT4 33 kDa protein	9606
149	0	2.01	12.5886529684067	IPI:IPI00300725.7	Gene_Symbol=KRT6A Keratin, type II cytoskeletal 6A	9606
149	0	2	20.0354605913162	IPI:IPI00299145.9	Gene_Symbol=KRT6C Keratin, type II cytoskeletal 6C	9606
149	0	2	12.7659574151039	IPI:IPI00293665.8	Gene_Symbol=KRT6B Keratin, type II cytoskeletal 6B	9606
149	0	2	20.3821659088135	IPI:IPI00796330.1	Gene_Symbol=KRT6A 18 kDa protein	9606
150	2.51	8.51	36.4406794309616	IPI:IPI00784713.1	Gene_Symbol=- Putative uncharacterized protein	9606	0.746275246143341	0.378176361322403	3.06948208808899	0.825347542762756	0.450606733560562	2.43090796470642	0.649671792984009	0.487374395132065	9.00665283203125
150	0.01	8.39	34.7639471292496	IPI:IPI00829640.1	Gene_Symbol=IGL@ IGL@ protein	9606
150	0	14	37.4468088150024	IPI:IPI00807428.1	Gene_Symbol=- Putative uncharacterized protein	9606
150	0	12.42	28.8793116807938	IPI:IPI00829877.1	Gene_Symbol=IGL@ IGL@ protein	9606
150	0	10.81	42.3076927661896	IPI:IPI00719373.1	Gene_Symbol=IGL@ IGL@ protein	9606
150	0	8.38	35.7446819543839	IPI:IPI00784627.1	Gene_Symbol=- Putative uncharacterized protein	9606
150	0	8.38	30.9012889862061	IPI:IPI00852577.1	Gene_Symbol=IGLC1 IGLC1 protein	9606
150	0	8.38	30.5084735155106	IPI:IPI00785164.1	Gene_Symbol=- Putative uncharacterized protein	9606
150	0	8.38	30.5084735155106	IPI:IPI00784983.1	Gene_Symbol=- Putative uncharacterized protein	9606
150	0	8.38	30.7692319154739	IPI:IPI00784589.1	Gene_Symbol=- Putative uncharacterized protein DKFZp781M0386	9606
150	0	8.38	30.6382983922958	IPI:IPI00745660.2	Gene_Symbol=IGL@ IGL@ protein	9606
151	2.46	4.29	33.8983058929443	IPI:IPI00854582.1	Gene_Symbol=- Uncharacterized protein ENSP00000374793	9606	0.539602994918823	0.0650091245770454	1.95326471328735	0.921088337898254	0.620584607124329	1.47044920921326	0.294902682304382	0.000433123874245211	1.53516900539398
151	0.08	22.49	61.4406764507294	IPI:IPI00784661.1	Gene_Symbol=- Putative uncharacterized protein	9606
151	0.08	5.47	39.8148149251938	IPI:IPI00398220.1	Gene_Symbol=- Myosin-reactive immunoglobulin light chain variable region (Fragment)	9606
151	0.08	5.47	40.1869148015976	IPI:IPI00384398.1	Gene_Symbol=- Myosin-reactive immunoglobulin light chain variable region (Fragment)	9606
151	0.01	5.39	47.2222208976746	IPI:IPI00003469.1	Gene_Symbol=- Ig kappa chain V-I region WEA	9606
151	0.01	4.01	37.9629641771317	IPI:IPI00387022.1	Gene_Symbol=- Ig kappa chain V-I region AG	9606
151	0.01	2.01	43.2203382253647	IPI:IPI00003111.6	Gene_Symbol=LOC652694 Ig kappa chain V-I region AU	9606
151	0	22.41	58.8983058929443	IPI:IPI00472961.2	Gene_Symbol=IGKC IGKC protein	9606
151	0	19.02	43.8775509595871	IPI:IPI00807459.1	Gene_Symbol=IGKC IGKC protein	9606
151	0	5.39	33.8983058929443	IPI:IPI00829804.1	Gene_Symbol=- 13 kDa protein	9606
151	0	4	23.1481477618217	IPI:IPI00827485.1	Gene_Symbol=- BRE (Fragment)	9606
151	0	4	23.1481477618217	IPI:IPI00387099.1	Gene_Symbol=- Ig kappa chain V-I region Rei	9606
151	0	3.8	32.4074059724808	IPI:IPI00829980.2	Gene_Symbol=- Myosin-reactive immunoglobulin light chain variable region (Fragment)	9606
151	0	3.39	29.6610176563263	IPI:IPI00830122.1	Gene_Symbol=- A30	9606
151	0	3.39	29.6610176563263	IPI:IPI00829699.1	Gene_Symbol=- V(k)3 sequence of NG9 gene from fetal liver DNA precursor	9606
151	0	3.39	29.9145311117172	IPI:IPI00743963.1	Gene_Symbol=IGKC Ig kappa chain V-I region HK101 precursor (Fragment)	9606
151	0	2.86	30.5555552244186	IPI:IPI00387027.1	Gene_Symbol=- Ig kappa chain V-I region Gal	9606
151	0	2.55	31.0077518224716	IPI:IPI00024134.1	Gene_Symbol=IGKC Ig kappa chain V-I region Walker precursor	9606
151	0	2.55	22.2222223877907	IPI:IPI00387094.1	Gene_Symbol=- Ig kappa chain V-I region Hau	9606
151	0	2.55	22.2222223877907	IPI:IPI00385614.1	Gene_Symbol=- Ig kappa chain V-I region WAT	9606
151	0	2.55	18.604651093483	IPI:IPI00385556.1	Gene_Symbol=- Ig kappa chain V-I region Daudi precursor	9606
151	0	2	16.666667163372	IPI:IPI00387101.1	Gene_Symbol=- Ig kappa chain V-I region Scw	9606
151	0	2	16.666667163372	IPI:IPI00387100.1	Gene_Symbol=- Ig kappa chain V-I region Roy	9606
151	0	2	15.5172407627106	IPI:IPI00382577.1	Gene_Symbol=- Kappa 1 light chain variable region (Fragment)	9606
152	2.45	3.27	7.6485238969326	IPI:IPI00788786.1	Gene_Symbol=VWF 309 kDa protein	9606	1.82191395759583	0.0101583236828446	1.46817004680634	0.949336707592011	0.778633117675781	1.56916165351868	0.812378227710724	0.443572789430618	1.90119290351868
152	0	3.27	7.64308571815491	IPI:IPI00023014.1	Gene_Symbol=VWF von Willebrand factor precursor	9606
153	2.44	3.6	8.21428596973419	IPI:IPI00746623.2	Gene_Symbol=HABP2 Hyaluronan-binding protein 2 precursor	9606	1.40049529075623	0.186599344015121	2.08115839958191	0.888879597187042	0.717234373092651	3.3729236125946	0.965628147125244	0.851914703845978	2.03547739982605
154	2.22	2.22	8.0260306596756	IPI:IPI00021817.1	Gene_Symbol=PROC Vitamin K-dependent protein C precursor	9606	1.12404906749725	0.162459939718246	1.26125979423523	1.0129702091217	0.364410698413849	1.04878008365631	0.907699406147003	0.688167035579681	2.45422101020813
155	2.22	2.22	13.7566134333611	IPI:IPI00006662.1	Gene_Symbol=APOD Apolipoprotein D precursor	9606	0.778655350208282			1.51632809638977			0.998519837856293
156	2.14	2.15	6.45161271095276	IPI:IPI00827658.1	Gene_Symbol=CD44 Isoform 7 of CD44 antigen precursor	9606	1.10972845554352			0.993732035160065			1.79336476325989
156	0	2.15	5.7220708578825	IPI:IPI00828117.1	Gene_Symbol=CD44 Isoform 5 of CD44 antigen precursor	9606
156	0	2.15	5.90717308223248	IPI:IPI00827650.1	Gene_Symbol=CD44 Isoform 3 of CD44 antigen precursor	9606
156	0	2.15	6.22222237288952	IPI:IPI00827555.1	Gene_Symbol=CD44 Isoform 9 of CD44 antigen precursor	9606
156	0	2.15	6.00858367979527	IPI:IPI00418465.4	Gene_Symbol=CD44 Isoform 4 of CD44 antigen precursor	9606
156	0	2.15	5.66037744283676	IPI:IPI00305064.1	Gene_Symbol=CD44 Isoform CD44 of CD44 antigen precursor	9606
156	0	2.15	5.06512299180031	IPI:IPI00828192.1	Gene_Symbol=CD44 Isoform 17 of CD44 antigen precursor	9606
156	0	2.15	5.00715300440788	IPI:IPI00828064.1	Gene_Symbol=CD44 Isoform 6 of CD44 antigen precursor	9606
156	0	2.15	5.23952096700668	IPI:IPI00828056.1	Gene_Symbol=CD44 Isoform 16 of CD44 antigen precursor	9606
156	0	2.15	6.75990656018257	IPI:IPI00827893.1	Gene_Symbol=CD44 Isoform 11 of CD44 antigen precursor	9606
156	0	2.15	4.89614233374596	IPI:IPI00827795.1	Gene_Symbol=CD44 Isoform 8 of CD44 antigen precursor	9606
156	0	2.15	5.07099404931068	IPI:IPI00419219.3	Gene_Symbol=CD44 Isoform 10 of CD44 antigen precursor	9606
156	0	2.15	5.44217675924301	IPI:IPI00828108.1	Gene_Symbol=CD44 Isoform 15 of CD44 antigen precursor	9606
156	0	2.15	3.76470573246479	IPI:IPI00827982.1	Gene_Symbol=CD44 Isoform 13 of CD44 antigen precursor	9606
156	0	2.15	4.04040403664112	IPI:IPI00827937.1	Gene_Symbol=CD44 Isoform 14 of CD44 antigen precursor	9606
156	0	2.15	5.88235296308994	IPI:IPI00798069.1	Gene_Symbol=CD44 CD44 molecule	9606
156	0	2.15	4.43213284015656	IPI:IPI00297160.4	Gene_Symbol=CD44 Isoform 12 of CD44 antigen precursor	9606
157	2.14	2.14	23.4666660428047	IPI:IPI00021440.1	Gene_Symbol=ACTG1;PSPHL Actin, cytoplasmic 2	9606	0.673672139644623	0.0345889292657375	1.38347804546356	0.974948704242706	0.915617704391479	2.4881808757782	1.73626637458801	0.191896855831146	3.39966917037964
157	0	2.14	23.4666660428047	IPI:IPI00021439.1	Gene_Symbol=ACTB Actin, cytoplasmic 1	9606
157	0	2.13	20.175439119339	IPI:IPI00878173.1	Gene_Symbol=ACTA1 Actin, alpha 1, skeletal muscle	9606
157	0	2.13	23.8754332065582	IPI:IPI00514530.5	Gene_Symbol=ACTA1 Uncharacterized protein ACTA1	9606
157	0	2.13	18.3023869991302	IPI:IPI00021428.1	Gene_Symbol=ACTA1 Actin, alpha skeletal muscle	9606
157	0	2.13	20.8661422133446	IPI:IPI00414057.3	Gene_Symbol=ACTA1 Actin alpha 1 skeletal muscle protein	9606
157	0	2.11	17.2872334718704	IPI:IPI00025416.3	Gene_Symbol=ACTG2 Actin, gamma-enteric smooth muscle	9606
157	0	2.11	17.2413796186447	IPI:IPI00023006.1	Gene_Symbol=ACTC1 Actin, alpha cardiac muscle 1	9606
157	0	2.11	17.2413796186447	IPI:IPI00008603.1	Gene_Symbol=ACTA2 Actin, aortic smooth muscle	9606
157	0	2.01	21.2328761816025	IPI:IPI00796881.1	Gene_Symbol=ACTG1;PSPHL 16 kDa protein	9606
157	0	2.01	15.6565651297569	IPI:IPI00790339.1	Gene_Symbol=ACTG1;PSPHL 22 kDa protein	9606
157	0	2.01	20.5298006534576	IPI:IPI00645534.1	Gene_Symbol=ACTA2 Actin, alpha 2, smooth muscle, aorta	9606
157	0	2	6.01092912256718	IPI:IPI00737449.1	Gene_Symbol=LOC643386 similar to actin, alpha 2, smooth muscle, aorta	9606
157	0	2	6.01092912256718	IPI:IPI00737435.1	Gene_Symbol=LOC643386 similar to actin, alpha 2, smooth muscle, aorta	9606
158	2.04	21.95	35.8000010251999	IPI:IPI00061977.1	Gene_Symbol=IGHV3OR16-13;IGHA1 IGHA1 protein	9606	1.80394744873047	0.204640492796898	3.92765545845032	0.225816905498505	0.198160395026207	438.291717529297	0.0961417853832245	0.193148761987686	11110.798828125
158	0.04	21.91	39.1136795282364	IPI:IPI00423462.5	Gene_Symbol=IGHV3OR16-13;IGHA1 Putative uncharacterized protein DKFZp686K18196 (Fragment)	9606
158	0.02	21.92	31.0483872890472	IPI:IPI00386524.3	Gene_Symbol=IGHV3OR16-13;IGHA1 CDNA FLJ25298 fis, clone STM07683, highly similar to Protein Tro alpha1 H,myeloma	9606
158	0	23.72	36.6733461618423	IPI:IPI00166866.3	Gene_Symbol=IGHV3OR16-13;IGHA1 IGHA1 protein	9606
158	0	20.59	30.9716612100601	IPI:IPI00647704.1	Gene_Symbol=IGHV3OR16-13;IGHA1 CDNA FLJ41552 fis, clone COLON2004478, highly similar to Protein Tro alpha1 H,myeloma	9606
159	2.01	2.84	17.4089074134827	IPI:IPI00011694.1	Gene_Symbol=PRSS1 Trypsin-1 precursor	9606	0.816255629062653	0.745144367218018	444.053924560547	0.721678733825684	0.702316999435425	3668.43139648438	0.766427218914032	0.728775382041931	1715.78100585938
159	0	2.83	15.3543308377266	IPI:IPI00169276.2	Gene_Symbol=- Trypsinogen C	9606
160	2.01	2.01	7.82122910022736	IPI:IPI00334291.8	Gene_Symbol=LONP1 Lon protease homolog	9606	0.278534233570099			2.09835505485535			0.0331740155816078
160	0	2.01	7.29926973581314	IPI:IPI00005158.1	Gene_Symbol=LONP1 Lon protease homolog, mitochondrial precursor	9606
160	0	2.01	7.60157257318497	IPI:IPI00642982.1	Gene_Symbol=LONP1 Putative uncharacterized protein	9606
161	2.01	2.01	3.58680039644241	IPI:IPI00007128.1	Gene_Symbol=PRKCG Protein kinase C gamma type	9606	1.7077602148056	0.24164667725563	15.0697612762451	1.06501507759094	0.715360939502716	5.30751276016235	2.28473377227783	0.281617403030396	144.424118041992
162	2	143.95	58.7155938148499	IPI:IPI00654875.1	Gene_Symbol=C4B Complement C4-B precursor	9606	1.7148848772049	0.0214172936975956	1.47361361980438	0.514168620109558	0.0281539019197226	1.69930326938629	0.7251056432724	0.174768134951591	1.78189826011658
162	0	141.95	58.7155938148499	IPI:IPI00032258.4	Gene_Symbol=C4A;C4B Complement C4-A precursor	9606
163	2	50.29	66.1616146564484	IPI:IPI00847179.1	Gene_Symbol=APOA4 apolipoprotein A-IV precursor	9606	0.024199889972806			0.0207791328430176			0.0284762158989906
164	2	43.18	55.4852306842804	IPI:IPI00555812.4	Gene_Symbol=GC Vitamin D-binding protein precursor	9606	1.38278126716614	0.533861815929413	97.6233520507813	0.101005926728249	0.208044588565826	19407.060546875	3.44000816345215	0.234688296914101	430.193908691406
165	2	24.55	37.0843976736069	IPI:IPI00385264.1	Gene_Symbol=- Ig mu heavy chain disease protein	9606	0.542722702026367			0.872570753097534			0.426566302776337
166	2	22.41	53.3898293972015	IPI:IPI00430847.1	Gene_Symbol=IGKC IGKC protein	9606	0.589964807033539			1.12433350086212			0.490685671567917
166	0	5.39	33.8983058929443	IPI:IPI00829650.1	Gene_Symbol=- Similar to Ig kappa chain V-I region HK101 precursor	9606
166	0	2.55	22.2222223877907	IPI:IPI00003470.1	Gene_Symbol=- Ig kappa chain V-I region Wes	9606
167	2	6	28.2051295042038	IPI:IPI00009792.1	Gene_Symbol=IGHV1OR15-1 Ig heavy chain V-I region V35 precursor	9606	0.492263644933701			1.30007553100586			0.606327891349792
167	0	2	20.6896558403969	IPI:IPI00786926.1	Gene_Symbol=IGHV1-69 Myosin-reactive immunoglobulin heavy chain variable region (Fragment)	9606
168	2	4.55	28.7037044763565	IPI:IPI00385555.1	Gene_Symbol=- Ig kappa chain V-I region BAN	9606	0.446243524551392			1.32780802249908			0.261174023151398
168	0	3.38	35.5932205915451	IPI:IPI00829836.1	Gene_Symbol=- Uncharacterized protein ENSP00000374797	9606
169	2	2.01	5.17928302288055	IPI:IPI00555752.2	Gene_Symbol=C4BPB Isoform 2 of C4b-binding protein beta chain precursor	9606	0.98152232170105			0.742011189460754			0.910285949707031
169	0	2.01	5.15873022377491	IPI:IPI00025862.2	Gene_Symbol=C4BPB Isoform 1 of C4b-binding protein beta chain precursor	9606
170	2	2	10.1419880986214	IPI:IPI00006173.3	Gene_Symbol=CETP Isoform 1 of Cholesteryl ester transfer protein precursor	9606	0.691204845905304			1.54165256023407			0.845134079456329
170	0	2	7.15935304760933	IPI:IPI00641481.2	Gene_Symbol=CETP Isoform 2 of Cholesteryl ester transfer protein precursor	9606
171	2	2	4.16666679084301	IPI:IPI00029235.1	Gene_Symbol=IGFBP6 Insulin-like growth factor-binding protein 6 precursor	9606	1.62024664878845			1.20722270011902			2.36740469932556
172	1.88	32.4	49.5762705802917	IPI:IPI00876888.1	Gene_Symbol=- cDNA FLJ78387	9606	0.628591179847717	0.263017445802689	3.65310835838318	0.653313994407654	0.171702563762665	2.40165734291077	0.502496063709259	0.237075969576836	5.89621782302856
172	0	1.92	25.1908391714096	IPI:IPI00783024.1	Gene_Symbol=- Myosin-reactive immunoglobulin heavy chain variable region (Fragment)	9606
173	1.79	18.85	48.9539742469788	IPI:IPI00440577.3	Gene_Symbol=IGKV2-24 IGKV2-24 protein	9606	0.681083858013153			0.656250774860382			0.416784852743149
173	0	1.83	10.0000001490116	IPI:IPI00829827.1	Gene_Symbol=- Uncharacterized protein ENSP00000374804	9606
173	0	1.7	16.5289252996445	IPI:IPI00884433.1	Gene_Symbol=- 13 kDa protein	9606
173	0	1.7	16.5289252996445	IPI:IPI00829600.1	Gene_Symbol=- Uncharacterized protein ENSP00000374803	9606
173	0	1.7	16.5289252996445	IPI:IPI00743194.2	Gene_Symbol=- Kappa light chain variable region (Fragment)	9606
174	1.78	1.78	8.31390842795372	IPI:IPI00549274.2	Gene_Symbol=SNX26 Isoform 1 of TC10/CDC42 GTPase-activating protein	9606	2.68903493881226	0.313884973526001	856.820007324219	0.563942790031433	0.00971151422709227	1.11743235588074	0.739431917667389
174	0	1.78	9.52804982662201	IPI:IPI00418896.2	Gene_Symbol=SNX26 Isoform 2 of TC10/CDC42 GTPase-activating protein	9606
174	0	1.78	11.5751788020134	IPI:IPI00798314.1	Gene_Symbol=SNX26 87 kDa protein	9606
174	0	1.75	8.7033748626709	IPI:IPI00607892.1	Gene_Symbol=SNX26 Isoform 3 of TC10/CDC42 GTPase-activating protein	9606
175	1.75	1.91	3.53824160993099	IPI:IPI00167941.1	Gene_Symbol=MDN1 Midasin	9606
175	0.06	1.73	7.81487077474594	IPI:IPI00549205.1	Gene_Symbol=RAD50 Isoform 2 of DNA repair protein RAD50	9606
175	0.06	1.73	7.85060971975327	IPI:IPI00305282.2	Gene_Symbol=RAD50 Isoform 1 of DNA repair protein RAD50	9606
175	0.06	1.73	7.75788575410843	IPI:IPI00107531.1	Gene_Symbol=RAD50 Isoform 3 of DNA repair protein RAD50	9606
175	0.03	1.55	6.58914744853973	IPI:IPI00004798.4	Gene_Symbol=CRISP3 cDNA FLJ75207	9606
175	0.03	1.55	3.59712243080139	IPI:IPI00385520.1	Gene_Symbol=CRISP2 Testis-specific protein TPX1 c isoform	9606
175	0.01	1.72	9.36768129467964	IPI:IPI00791217.2	Gene_Symbol=MGC16169 Isoform 2 of TBC domain-containing protein kinase-like protein	9606
175	0.01	1.72	8.95856693387032	IPI:IPI00291665.5	Gene_Symbol=MGC16169 Isoform 1 of TBC domain-containing protein kinase-like protein	9606
175	0.01	1.72	9.63855385780334	IPI:IPI00062810.7	Gene_Symbol=MGC16169 Isoform 3 of TBC domain-containing protein kinase-like protein	9606
175	0.01	1.54	10.3773586452007	IPI:IPI00827656.1	Gene_Symbol=MGC16169 Isoform 4 of TBC domain-containing protein kinase-like protein	9606
175	0	1.79	2.8021015226841	IPI:IPI00643628.1	Gene_Symbol=ZMYM1 Zinc finger MYM-type protein 1	9606
175	0	1.79	2.9990628361702	IPI:IPI00470588.4	Gene_Symbol=ZMYM1 Zinc finger, MYM-type 1	9606
175	0	1.6	15.4302671551704	IPI:IPI00877964.1	Gene_Symbol=APOL2 Apolipoprotein-L2	9606
175	0	1.6	11.5299336612225	IPI:IPI00220007.6	Gene_Symbol=APOL2 Apolipoprotein L2 variant	9606
175	0	1.55	6.75830468535423	IPI:IPI00293086.2	Gene_Symbol=ZHX1 Zinc fingers and homeoboxes protein 1	9606
175	0	1.54	5.04786781966686	IPI:IPI00643301.4	Gene_Symbol=KCNU1 potassium channel, subfamily U, member 1	9606
175	0	1.53	1.80658865720034	IPI:IPI00451132.2	Gene_Symbol=PDE2A cGMP-dependent 3',5'-cyclic phosphodiesterase	9606
175	0	1.53	2.4817518889904	IPI:IPI00442051.2	Gene_Symbol=PDE2A CDNA FLJ16750 fis, clone ADRGL2011190, highly similar to cGMP- dependent 3',5'-cyclic phosphodiesterase	9606
175	0	1.53	2.23325062543154	IPI:IPI00877962.1	Gene_Symbol=STEAP2 46 kDa protein	9606
175	0	1.53	1.83673463761806	IPI:IPI00847362.1	Gene_Symbol=STEAP2 six transmembrane epithelial antigen of the prostate 2 isoform a	9606
175	0	1.53	4.01234552264214	IPI:IPI00793951.1	Gene_Symbol=PDE2A 37 kDa protein	9606
175	0	1.53	1.98237877339125	IPI:IPI00657800.1	Gene_Symbol=STEAP2 six transmembrane epithelial antigen of the prostate 2 isoform b	9606
175	0	1.53	2.14797127991915	IPI:IPI00434815.2	Gene_Symbol=STEAP2 Six transmembrane prostate protein v2	9606
175	0	1.53	1.83673463761806	IPI:IPI00168894.2	Gene_Symbol=STEAP2 Metalloreductase STEAP2	9606
175	0	1.52	8.94206538796425	IPI:IPI00844000.1	Gene_Symbol=KIAA0776 Uncharacterized protein KIAA0776	9606
175	0	1.52	4.82573732733727	IPI:IPI00025094.3	Gene_Symbol=MYH16 CDNA: FLJ22037 fis, clone HEP08868 (Fragment)	9606
175	0	1.52	6.84931501746178	IPI:IPI00787366.1	Gene_Symbol=LOC642727 similar to ATP synthase alpha chain, mitochondrial precursor	9606
175	0	1.52	5.95238097012043	IPI:IPI00432198.1	Gene_Symbol=- ALLW1950	9606
175	0	1.52	2.05761324614286	IPI:IPI00029218.1	Gene_Symbol=CRISP2 Cysteine-rich secretory protein 2 precursor	9606
176	1.72	1.74	11.9897961616516	IPI:IPI00012792.1	Gene_Symbol=CDH5 Cadherin-5 precursor	9606	1.22555601596832	0.215838357806206	1.51269328594208	1.22821962833405	0.0203499533236027	1.15602374076843	0.936053574085236	0.723526835441589	1.71797025203705
177	1.71	1.71	4.45652157068253	IPI:IPI00177820.3	Gene_Symbol=SLC14A2 Urea transporter, kidney	9606	1.48282611370087			2.37407231330872			3.7446141242981
178	1.7	1.7	5.9405941516161	IPI:IPI00868938.1	Gene_Symbol=- Beta-2-microglobulin	9606	2.00880265235901			1.42655611038208			4.61988925933838
178	0	1.7	5.0420168787241	IPI:IPI00796379.1	Gene_Symbol=B2M B2M protein	9606
178	0	1.7	4.83870953321457	IPI:IPI00004656.2	Gene_Symbol=B2M Beta-2-microglobulin	9606
179	1.52	24	31.6642135381699	IPI:IPI00382606.1	Gene_Symbol=F7 Factor VII active site mutant immunoconjugate	9606	1.52818751335144			0.831171572208405			1.64519321918488
179	0	1.52	16.2162154912949	IPI:IPI00798065.1	Gene_Symbol=F7 Isoform B of Coagulation factor VII precursor	9606
179	0	1.52	15.450644493103	IPI:IPI00329555.2	Gene_Symbol=F7 Isoform A of Coagulation factor VII precursor	9606
180	1.52	1.76	3.01075261086226	IPI:IPI00641918.4	Gene_Symbol=GABRG1 gamma-aminobutyric acid A receptor, gamma 1 precursor	9606
180	0	1.76	3.01075261086226	IPI:IPI00166138.1	Gene_Symbol=GABRG1 Gamma-aminobutyric acid receptor subunit gamma-1 precursor	9606
180	0	1.52	6.52631595730782	IPI:IPI00419200.3	Gene_Symbol=GABRG2 gamma-aminobutyric acid A receptor, gamma 2 isoform 1 precursor	9606
180	0	1.52	3.6480687558651	IPI:IPI00873971.1	Gene_Symbol=GABRG2 Uncharacterized protein GABRG2	9606
180	0	1.52	5.19877672195435	IPI:IPI00396250.1	Gene_Symbol=GABRG2 gamma-aminobutyric acid A receptor, gamma 2 isoform 3	9606
180	0	1.52	3.64025682210922	IPI:IPI00000023.4	Gene_Symbol=GABRG2 Gamma-aminobutyric acid receptor subunit gamma-2 precursor	9606
181	1.52	1.54	2.40000002086163	IPI:IPI00026969.4	Gene_Symbol=SEC23IP Isoform 1 of SEC23-interacting protein	9606
182	1.52	1.52	10.7095047831535	IPI:IPI00003590.2	Gene_Symbol=QSOX1 Isoform 1 of Sulfhydryl oxidase 1 precursor	9606	0.978824377059937	0.898967742919922	1.50989019870758	1.00237333774567	0.987945139408112	1.46772718429565	1.12560832500458	0.634936988353729	1.82619893550873
182	0	1.51	9.60264876484871	IPI:IPI00872013.1	Gene_Symbol=QSOX1 Uncharacterized protein QSOX1	9606
182	0	1.51	9.60264876484871	IPI:IPI00465016.7	Gene_Symbol=QSOX1 Isoform 2 of Sulfhydryl oxidase 1 precursor	9606
182	0	1.47	18.2849943637848	IPI:IPI00015916.1	Gene_Symbol=QSOX1 Bone-derived growth factor (Fragment)	9606
183	1.51	5.9	7.69141167402267	IPI:IPI00759754.1	Gene_Symbol=TTN Isoform 1 of Titin	9606	1.06870436668396	0.675643563270569	1.39589989185333	0.954091429710388	0.70862889289856	1.30252146720886	1.03225564956665	0.864427089691162	1.48252367973328
183	0	5.9	7.66374692320824	IPI:IPI00759542.1	Gene_Symbol=TTN Isoform 8 of Titin	9606
183	0	5.9	7.67703875899315	IPI:IPI00023283.3	Gene_Symbol=TTN Isoform 2 of Titin	9606
183	0	5.85	7.73761719465256	IPI:IPI00179357.2	Gene_Symbol=TTN Isoform 7 of Titin	9606
183	0	5.85	7.72910714149475	IPI:IPI00759637.1	Gene_Symbol=TTN Isoform 4 of Titin	9606
183	0	5.85	7.73419514298439	IPI:IPI00749039.2	Gene_Symbol=TTN titin isoform N2-A	9606
183	0	5.84	7.78115466237068	IPI:IPI00759613.1	Gene_Symbol=TTN Isoform 5 of Titin	9606
184	1.48	1.84	4.49339188635349	IPI:IPI00030618.2	Gene_Symbol=PCDH18 protocadherin 18 precursor	9606
185	1.44	3.14	40.0000005960464	IPI:IPI00387116.1	Gene_Symbol=- Ig kappa chain V-III region NG9 precursor (Fragment)	9606	0.708772659301758	0.671549081802368	2233.64794921875	1.16564321517944	0.758590579032898	132.575881958008	0.530089855194092	0.682587683200836	2708127
186	1.41	1.43	7.1991004049778	IPI:IPI00413780.3	Gene_Symbol=PKN3 Serine/threonine-protein kinase N3	9606	1.31953012943268	0.818710327148438	168620.859375	1.1429146528244	0.635912001132965	13.9700918197632	1.30478763580322	0.814173817634583	76862.8046875
186	0	1.4	10.8695648610592	IPI:IPI00739770.3	Gene_Symbol=LOC129881 hypothetical protein LOC129881	9606
187	1.4	25.82	36.8831157684326	IPI:IPI00607707.1	Gene_Symbol=HPR Isoform 2 of Haptoglobin-related protein precursor	9606	1.09598505496979			0.868477523326874			0.269523024559021
187	0	25.82	40.804597735405	IPI:IPI00477597.1	Gene_Symbol=HPR Isoform 1 of Haptoglobin-related protein precursor	9606
187	0	1.4	16.9960469007492	IPI:IPI00028600.1	Gene_Symbol=KLK7 Isoform 1 of Kallikrein-7 precursor	9606
188	1.4	1.41	7.25806429982185	IPI:IPI00385830.3	Gene_Symbol=C14orf106 Isoform 2 of Uncharacterized potential DNA-binding protein C14orf106	9606	0.934761643409729			0.890566945075989			1.3571799993515
188	0	1.41	3.18021215498447	IPI:IPI00104907.3	Gene_Symbol=C14orf106 Isoform 1 of Uncharacterized potential DNA-binding protein C14orf106	9606
189	1.4	1.4	5.77319599688053	IPI:IPI00645768.1	Gene_Symbol=SELE Selectin E	9606	0.681143701076508	0.171204060316086	3.83677625656128	0.843716979026794	0.615866005420685	22.9485969543457	1.10663640499115	0.207284241914749	1.54444003105164
189	0	1.4	5.1188301295042	IPI:IPI00514728.1	Gene_Symbol=SELE Selectin E	9606
189	0	1.4	5.1188301295042	IPI:IPI00514521.1	Gene_Symbol=SELE Selectin E	9606
189	0	1.4	5.78512400388718	IPI:IPI00514342.1	Gene_Symbol=SELE Selectin E	9606
189	0	1.4	4.59016375243664	IPI:IPI00296542.1	Gene_Symbol=SELE E-selectin precursor	9606
189	0	1.4	3.58565747737885	IPI:IPI00646956.1	Gene_Symbol=SELP Selectin P	9606
189	0	1.4	4.19254675507545	IPI:IPI00645234.1	Gene_Symbol=SELP Selectin P	9606
189	0	1.4	3.515625	IPI:IPI00644144.1	Gene_Symbol=SELP Selectin P	9606
189	0	1.4	3.25693599879742	IPI:IPI00643835.1	Gene_Symbol=SELP Selectin P	9606
189	0	1.4	4.17956672608852	IPI:IPI00640405.1	Gene_Symbol=SELP Selectin P	9606
189	0	1.4	4.17956672608852	IPI:IPI00514796.1	Gene_Symbol=SELP Selectin P	9606
189	0	1.4	3.515625	IPI:IPI00514233.1	Gene_Symbol=SELP Selectin P	9606
189	0	1.4	3.25301215052605	IPI:IPI00295339.3	Gene_Symbol=SELP P-selectin precursor	9606
189	0	1.4	3.6363635212183	IPI:IPI00218795.1	Gene_Symbol=SELL L-selectin precursor	9606
190	1.4	1.4	9.14634168148041	IPI:IPI00297284.1	Gene_Symbol=IGFBP2 Insulin-like growth factor-binding protein 2 precursor	9606	1.27425277233124			2.30757451057434			5.03287124633789
191	1.4	1.4	7.06638097763062	IPI:IPI00015951.1	Gene_Symbol=HHCM Hepatocellular carcinoma protein HHCM	9606
192	1.39	1.55	11.7384843528271	IPI:IPI00395488.2	Gene_Symbol=VASN Vasorin precursor	9606	0.883939445018768	0.525837004184723	5.47497797012329	1.01932215690613	0.967989385128021	125.452102661133	1.10257720947266	0.845241010189056	148.86213684082
193	1.37	2.11	11.1076541244984	IPI:IPI00008756.5	Gene_Symbol=DST Isoform 1 of Bullous pemphigoid antigen 1, isoforms 1/2/3/4/5/8 (Fragment)	9606	0.773494064807892	0.0845565721392632	1.54652738571167	0.73308527469635	0.499824821949005	51.5709266662598	0.660288572311401	0.536365687847137	370.095275878906
193	0	2.11	10.7920803129673	IPI:IPI00816460.2	Gene_Symbol=DST Isoform 2 of Bullous pemphigoid antigen 1, isoforms 1/2/3/4/5/8 (Fragment)	9606
193	0	2.11	10.7118636369705	IPI:IPI00217994.1	Gene_Symbol=DST Isoform 5 of Bullous pemphigoid antigen 1, isoforms 1/2/3/4/5/8 (Fragment)	9606
193	0	2.1	11.6494081914425	IPI:IPI00217993.1	Gene_Symbol=DST Isoform 4 of Bullous pemphigoid antigen 1, isoforms 1/2/3/4/5/8 (Fragment)	9606
193	0	2.03	11.4760287106037	IPI:IPI00217992.1	Gene_Symbol=DST Isoform 3 of Bullous pemphigoid antigen 1, isoforms 1/2/3/4/5/8 (Fragment)	9606
194	1.31	2.25	5.58794960379601	IPI:IPI00289258.4	Gene_Symbol=MYO10 Myosin-X	9606
195	1.31	1.74	3.59455943107605	IPI:IPI00853158.2	Gene_Symbol=PRUNE2 prune homolog 2 isoform 1	9606	1.18600285053253	0.144321084022522	1.64866292476654	1.114586353302	0.653415560722351	9.74402332305908	1.28217029571533	0.555395841598511	43.0255661010742
195	0	1.74	11.9691118597984	IPI:IPI00103056.5	Gene_Symbol=PRUNE2 Isoform 1 of Prune homolog 2	9606
195	0	1.74	1.2453299947083	IPI:IPI00877720.1	Gene_Symbol=PRUNE2 Prune homolog 2	9606
195	0	1.74	3.35570462048054	IPI:IPI00607780.2	Gene_Symbol=PRUNE2 Isoform 2 of Prune homolog 2	9606
196	1.31	1.53	5.71895428001881	IPI:IPI00215717.1	Gene_Symbol=EPB41L3 Isoform C of Band 4.1-like protein 3	9606
196	0	1.53	4.0462426841259	IPI:IPI00215716.1	Gene_Symbol=EPB41L3 Isoform B of Band 4.1-like protein 3	9606
196	0	1.53	3.21987122297287	IPI:IPI00032230.2	Gene_Symbol=EPB41L3 Isoform A of Band 4.1-like protein 3	9606
196	0	1.53	13.3757963776588	IPI:IPI00797109.1	Gene_Symbol=EPB41L3 18 kDa protein	9606
197	1.31	1.4	4.55145128071308	IPI:IPI00642195.2	Gene_Symbol=ZMYM4 Isoform 4 of Zinc finger MYM-type protein 4	9606	1.09515702724457	0.312748521566391	1.85505020618439	1.53929281234741	0.289844423532486	14.6311922073364	1.23724067211151	0.832495450973511	22969.78515625
197	0	1.4	4.72926646471024	IPI:IPI00513965.4	Gene_Symbol=ZMYM4 Isoform 2 of Zinc finger MYM-type protein 4	9606
197	0	1.4	4.45736423134804	IPI:IPI00477949.1	Gene_Symbol=ZMYM4 Isoform 1 of Zinc finger MYM-type protein 4	9606
198	1.29	1.29	26.9230782985687	IPI:IPI00019399.1	Gene_Symbol=SAA4 Serum amyloid A-4 protein precursor	9606	0.772550404071808	0.183882191777229	2.64938068389893	1.24488854408264	0.196845039725304	2.43291759490967	1.01578462123871	0.885419726371765	2.98518967628479
199	1.28	1.32	17.3913046717644	IPI:IPI00816409.1	Gene_Symbol=- V<gamma>1 protein (Fragment)	9606	0.647870600223541			0.719549059867859			0.410499274730682
200	1.24	3.24	37.6068383455276	IPI:IPI00220120.4	Gene_Symbol=IGHV@ Ig heavy chain V-III region VH26 precursor	9606	0.733468651771545	0.0747132822871208	1.47194802761078	0.688989162445068	0.0190585497766733	1.25172173976898	0.490333944559097	0.110412269830704	3.04466342926025
201	1.23	4.23	16.145832836628	IPI:IPI00418422.3	Gene_Symbol=IGHD IGHD protein	9606	0.658320426940918			0.995880961418152			0.365158051252365
202	1.23	1.23	6.25	IPI:IPI00440825.1	Gene_Symbol=ABI3BP Isoform 4 of Target of Nesh-SH3 precursor	9606	0.954611778259277	0.923299014568329	130.96728515625	1.03764200210571	0.944028377532959	205.671920776367	1.1624219417572	0.322975844144821	2.89498901367188
202	0	1.23	4.43756431341171	IPI:IPI00440824.2	Gene_Symbol=ABI3BP Target of Nesh-SH3 precursor (Tarsh) (Nesh-binding protein) (NeshBP) (ABI gene family member 3-binding protein). Isoform 2	9606
203	1.22	1.42	8.54179412126541	IPI:IPI00455383.4	Gene_Symbol=CLTC Isoform 2 of Clathrin heavy chain 1	9606	0.711294233798981			0.850053906440735			1.12668001651764
203	0	1.42	8.35820883512497	IPI:IPI00024067.4	Gene_Symbol=CLTC Isoform 1 of Clathrin heavy chain 1	9606
204	1.22	1.22	23.0769231915474	IPI:IPI00432685.1	Gene_Symbol=- GWSI6489	9606	2.42156648635864			2.7870237827301			1.5896133184433
205	1.22	1.22	2.87769790738821	IPI:IPI00299158.1	Gene_Symbol=PVR Isoform Alpha of Poliovirus receptor precursor	9606	1.05876588821411			0.800671994686127			0.562953352928162
205	0	1.22	3.06122452020645	IPI:IPI00219427.1	Gene_Symbol=PVR Isoform Delta of Poliovirus receptor precursor	9606
205	0	1.22	3.2967034727335	IPI:IPI00219426.1	Gene_Symbol=PVR Isoform Gamma of Poliovirus receptor precursor	9606
205	0	1.22	3.22580635547638	IPI:IPI00219425.3	Gene_Symbol=PVR Isoform Beta of Poliovirus receptor precursor	9606
206	1.19	1.19	6.94333612918854	IPI:IPI00644231.3	Gene_Symbol=CYFIP1 Isoform 1 of Cytoplasmic FMR1-interacting protein 1	9606	1.04017758369446	0.972196877002716	74.3763885498047	1.45627737045288	0.410740196704865	4.7976975440979	1.24647200107574	0.571671187877655	33.5494003295898
207	1.13	1.13	5.44611811637878	IPI:IPI00784161.1	Gene_Symbol=SUPT6H Isoform 1 of Transcription elongation factor SPT6	9606	2.19507455825806			1.33119189739227			0.922766029834747
208	1.1	1.11	4.2735043913126	IPI:IPI00871353.1	Gene_Symbol=PKLR Pyruvate kinase	9606
208	0	1.11	4.1736226528883	IPI:IPI00743713.1	Gene_Symbol=PKLR Pyruvate kinase L	9606
208	0	1.11	4.35540080070496	IPI:IPI00027165.3	Gene_Symbol=PKLR Isoform R-type of Pyruvate kinase isozymes R/L	9606
209	1.1	1.1	12.55813986063	IPI:IPI00169400.1	Gene_Symbol=MRPS5 Isoform 1 of Mitochondrial 28S ribosomal protein S5	9606	1.16523480415344			1.3197762966156			1.26571869850159
210	1.05	1.05	7.90960416197777	IPI:IPI00795586.2	Gene_Symbol=ZNF179 57 kDa protein	9606
210	0	1.05	6.64556995034218	IPI:IPI00026688.3	Gene_Symbol=ZNF179 Zinc finger protein 179	9606
211	1.05	1.05	10.9452739357948	IPI:IPI00398925.4	Gene_Symbol=LOC649618 similar to Ubiquitin-like protein FUBI	9606
212	1	6.67	33.0578505992889	IPI:IPI00384391.1	Gene_Symbol=- Myosin-reactive immunoglobulin heavy chain variable region (Fragment)	9606	0.467117637395859			0.717372953891754			0.274832755327225
213	1	1.01	6.26506060361862	IPI:IPI00879338.1	Gene_Symbol=- 47 kDa protein	9606	1.18383133411407	0.707006514072418	75.5873565673828	1.22836947441101	0.497365802526474	13.3555059432983	1.01163327693939	0.952451467514038	7.12755250930786
213	0	1.01	6.26506060361862	IPI:IPI00001701.3	Gene_Symbol=DCDC5 KIAA1493 protein (Fragment)	9606
214	0.99	17.62	37.9134863615036	IPI:IPI00830132.1	Gene_Symbol=IGHG4 Uncharacterized protein IGHG4 (Fragment)	9606	1.01854181289673	0.982201159000397	23.1064167022705	1.07799851894379	0.75178050994873	2.4396116733551	0.843220889568329	0.836776852607727	23.0160331726074
215	0.98	2.99	8.2818292081356	IPI:IPI00871139.1	Gene_Symbol=MASP1 92 kDa protein	9606	0.959676504135132	0.211563900113106	1.19780158996582	1.09206831455231	0.680389583110809	7.67922115325928	1.05694091320038
216	0.98	1.09	10.3498540818691	IPI:IPI00294713.4	Gene_Symbol=MASP2 Isoform 1 of Mannan-binding lectin serine protease 2 precursor	9606	1.185506939888	0.479494214057922	2.33819031715393	1.09206962585449	0.726665556430817	2.56789326667786	0.978175461292267	0.92271876335144	2.37782144546509
217	0.97	0.99	4.56475578248501	IPI:IPI00384458.2	Gene_Symbol=INTU Isoform 1 of PDZ domain-containing protein 6	9606	0.991055488586426			0.988578259944916			0.945979118347168
218	0.96	1.53	3.83580066263676	IPI:IPI00022370.7	Gene_Symbol=CUX2 cut-like 2	9606
219	0.92	5.52	31.6666662693024	IPI:IPI00419517.1	Gene_Symbol=IGHV1-69 IGHV1-69 protein	9606
220	0.92	0.94	7.36842080950737	IPI:IPI00010415.2	Gene_Symbol=ACOT7 Isoform 1 of Cytosolic acyl coenzyme A thioester hydrolase	9606	0.390616714954376			0.969434499740601			0.873689115047455
221	0.92	0.92	9.13348942995071	IPI:IPI00396142.2	Gene_Symbol=CNNM2 Isoform 2 of Metal transporter CNNM2	9606	0.404125660657883	0.356470167636871	1361.74230957031	0.758415162563324	0.445467263460159	19.2560615539551	0.403350919485092	0.291627764701843	295.373504638672
221	0	0.92	8.90410989522934	IPI:IPI00006084.4	Gene_Symbol=CNNM2 Isoform 1 of Metal transporter CNNM2	9606
222	0.92	0.92	27.8260856866837	IPI:IPI00796504.1	Gene_Symbol=ZNF385A 12 kDa protein	9606
223	0.91	3.12	7.33496323227882	IPI:IPI00472316.1	Gene_Symbol=DMD dystrophin Dp427p1 isoform	9606	0.313558161258698	0.468760997056961	631866.1875	1.41149008274078	0.579635918140411	281.125823974609	0.338842839002609	0.538767695426941	5589224
223	0	3.12	7.34294280409813	IPI:IPI00304639.2	Gene_Symbol=DMD Isoform 3 of Dystrophin	9606
223	0	3.12	7.32700154185295	IPI:IPI00006091.2	Gene_Symbol=DMD Isoform 4 of Dystrophin	9606
224	0.89	0.93	7.52380937337875	IPI:IPI00141933.3	Gene_Symbol=BUB1B Mitotic checkpoint serine/threonine-protein kinase BUB1 beta	9606
225	0.89	0.89	25.5255252122879	IPI:IPI00376954.7	Gene_Symbol=TAL1 SCL protein	9606
226	0.85	0.85	10.6032907962799	IPI:IPI00643168.3	Gene_Symbol=TJAP1 Isoform 2 of Tight junction-associated protein 1	9606
226	0	0.85	10.4129262268543	IPI:IPI00010544.3	Gene_Symbol=TJAP1 Isoform 1 of Tight junction-associated protein 1	9606
227	0.84	0.84	4.33639958500862	IPI:IPI00293921.3	Gene_Symbol=TOPBP1 DNA topoisomerase 2-binding protein 1	9606	1.26810348033905	0.250277519226074	1.89251208305359	0.964361190795898	0.943349361419678	7.00032043457031	1.70076894760132	0.366382896900177	7.19239854812622
228	0.82	0.82	14.84375	IPI:IPI00737702.2	Gene_Symbol=RP11-403I13.9 similar to phosphodiesterase 4D interacting protein isoform 1	9606	0.809070467948914			0.850211143493652			1.07919752597809
229	0.78	2.36	6.19388557970524	IPI:IPI00749005.2	Gene_Symbol=SYNE1 1011 kDa protein	9606	1.15181505680084	0.421639740467072	4.05694484710693	1.41018044948578	0.170103147625923	3.3052499294281	1.30286288261414	0.409195274114609	12.3949089050293
229	0	2.36	6.19529373943806	IPI:IPI00386444.2	Gene_Symbol=SYNE1 Isoform 1 of Nesprin-1	9606
229	0	2.36	6.22928328812122	IPI:IPI00247295.3	Gene_Symbol=SYNE1 Isoform 4 of Nesprin-1	9606
230	0.78	0.78	4.01869155466557	IPI:IPI00031388.1	Gene_Symbol=PIK3CB Phosphatidylinositol-4,5-bisphosphate 3-kinase catalytic subunit beta isoform	9606
231	0.78	0.78	7.69230797886848	IPI:IPI00165972.3	Gene_Symbol=CFD Complement factor D preproprotein	9606	1.48684644699097	0.203375697135925	5.29715347290039	1.16007709503174	0.291818588972092	2.53694844245911	2.12914395332336	0.100168719887733	4.58800077438354
232	0.77	0.77	8.41423943638802	IPI:IPI00856017.1	Gene_Symbol=MSTO2 Protein misato homolog 2	9606
232	0	0.77	4.65949811041355	IPI:IPI00856007.1	Gene_Symbol=MSTO1 Isoform 3 of Protein misato homolog 1	9606
232	0	0.77	4.56942021846771	IPI:IPI00855996.1	Gene_Symbol=MSTO1 Isoform 2 of Protein misato homolog 1	9606
232	0	0.77	4.56140339374542	IPI:IPI00306049.6	Gene_Symbol=MSTO1 Isoform 1 of Protein misato homolog 1	9606
233	0.76	0.76	2.76793614029884	IPI:IPI00737886.2	Gene_Symbol=MUC19 similar to mucin 19	9606	1.16075170040131			1.02861404418945			0.31776037812233
234	0.75	1.04	6.51465803384781	IPI:IPI00445968.1	Gene_Symbol=- CDNA FLJ43252 fis, clone HEART2006909	9606
235	0.75	0.78	16.1735698580742	IPI:IPI00064667.4	Gene_Symbol=CNDP1 Beta-Ala-His dipeptidase precursor	9606	0.998485505580902	0.736897110939026	1.04489076137543	1.13954997062683	0.481053173542023	4.77721214294434	0.82375967502594	0.74390035867691	326.891967773438
236	0.75	0.75	6.2992125749588	IPI:IPI00867647.1	Gene_Symbol=SLC6A10P Similar to Sodium- and chloride-dependent creatine transporter 1	9606
237	0.73	0.78	5.68561889231205	IPI:IPI00007306.1	Gene_Symbol=CFDP1 Isoform 1 of Craniofacial development protein 1	9606	0.566450297832489			0.496243685483933			0.283028960227966
238	0.72	1.15	9.3231163918972	IPI:IPI00446986.2	Gene_Symbol=FYB FYN-binding protein	9606
238	0	1.15	8.80578979849815	IPI:IPI00073110.3	Gene_Symbol=FYB FYN binding protein (FYB-120/130) isoform 1	9606
239	0.72	0.95	5.35455867648125	IPI:IPI00827872.1	Gene_Symbol=EPB42 Isoform Short of Erythrocyte membrane protein band 4.2	9606	1.28597402572632			1.28193092346191			1.14018595218658
239	0	0.95	5.97738288342953	IPI:IPI00619961.1	Gene_Symbol=EPB42 EPB42 protein	9606
239	0	0.95	5.35455867648125	IPI:IPI00028614.2	Gene_Symbol=EPB42 erythrocyte membrane protein band 4.2 isoform 2	9606
239	0	0.95	5.13176135718822	IPI:IPI00028120.4	Gene_Symbol=EPB42 Isoform Long of Erythrocyte membrane protein band 4.2	9606
240	0.72	0.75	7.19656273722649	IPI:IPI00550477.2	Gene_Symbol=GPATCH1 G patch domain-containing protein 1	9606	0.997872948646545	0.994522452354431	23.1983489990234	0.732488691806793	0.310831129550934	8.17376804351807	0.421430021524429	0.255358070135117	105.257232666016
241	0.7	0.76	20.6349208950996	IPI:IPI00382534.1	Gene_Symbol=- Ig heavy chain V-II region OU	9606	0.93417364358902			0.156487792730331			0.183068081736565
