# Supplementary material for: PGCA: An algorithm to link protein groups created from MS/MS data
Source: PLoS One. 2017 May 31;12(5):e0177569. doi: 10.1371/journal.pone.0177569 (PMC5451011; doi:10.1371/journal.pone.0177569)
Supplement: S3 File — 65 iTRAQ experiments used to process samples from the BiT Heart Cohort. (ZIP) [file pone.0177569.s006.zip › S5DataBiT/BET5584_v339_ProteinSummary.txt]

N	Unused	Total	%Cov	Accession	Name	Species	115:114	PVal 115:114	EF 115:114	116:114	PVal 116:114	EF 116:114	117:114	PVal 117:114	EF 117:114	Biological Processes	Molecular Function	PANTHER ID
1	295.38	295.38	50.3835201263428	IPI:IPI00022229.1	Gene_Symbol=APOB Apolipoprotein B-100 precursor	9606	1.15548729896545	6.00986638232826E-08	1.05237019062042	0.922922968864441	0.0130169810727239	1.06497633457184	1.27951180934906	8.46193061147539E-17	1.05640733242035
2	175.82	175.82	61.9839429855347	IPI:IPI00643525.1	Gene_Symbol=C4A Complement component 4A	9606
3	152.76	154.79	64.7896885871887	IPI:IPI00478003.1	Gene_Symbol=A2M Alpha-2-macroglobulin precursor	9606	1.14835488796234	5.87077665841207E-05	1.06870949268341	0.843151688575745	1.91316430573352E-05	1.07991337776184	0.771851003170013	4.22204909922286E-11	1.07668733596802
4	105.36	105.36	56.8129301071167	IPI:IPI00021885.1	Gene_Symbol=FGA Isoform 1 of Fibrinogen alpha chain precursor	9606	1.50442016124725	6.41563534820696E-23	1.0761353969574	0.857854247093201	0.000101185272797011	1.07899856567383	1.33188772201538	4.61680008933814E-15	1.06956136226654
4	0	105.36	70.1863348484039	IPI:IPI00029717.1	Gene_Symbol=FGA Isoform 2 of Fibrinogen alpha chain precursor	9606
5	105.09	105.14	40.214592218399	IPI:IPI00414283.5	Gene_Symbol=FN1 fibronectin 1 isoform 4 preproprotein	9606	1.00382816791534	0.946102380752563	1.11688327789307	0.811542570590973	0.00190149806439877	1.13747942447662	2.20733046531677	1.60316990544135E-32	1.09929096698761
5	0	103.14	38.7443214654922	IPI:IPI00845263.1	Gene_Symbol=FN1 fibronectin 1 isoform 2 preproprotein	9606
5	0	103.14	39.3964797258377	IPI:IPI00022418.1	Gene_Symbol=FN1 Isoform 1 of Fibronectin precursor	9606
5	0	103.14	40.4181182384491	IPI:IPI00339228.1	Gene_Symbol=FN1 Isoform 8 of Fibronectin precursor	9606
5	0	103.14	39.193207025528	IPI:IPI00339223.1	Gene_Symbol=FN1 Isoform 3 of Fibronectin precursor	9606
5	0	103.14	40.2207493782043	IPI:IPI00855777.1	Gene_Symbol=FN1 Isoform 14 of Fibronectin precursor	9606
6	105.04	105.07	54.3661952018738	IPI:IPI00017601.1	Gene_Symbol=CP Ceruloplasmin precursor	9606	1.00534224510193	0.918648600578308	1.10746586322784	0.936367154121399	0.213543146848679	1.10870385169983	0.969653248786926	0.524000227451324	1.09920167922974
7	95.9	95.9	41.527447104454	IPI:IPI00032291.2	Gene_Symbol=C5 Complement C5 precursor	9606	1.03843486309052	0.393142342567444	1.09123408794403	1.22001957893372	5.09472920384724E-05	1.09746122360229	1.21475636959076	0.000439738680142909	1.11185383796692
8	88.72	88.72	73.9307522773743	IPI:IPI00298497.3	Gene_Symbol=FGB Fibrinogen beta chain precursor	9606	1.53866720199585	2.1605915080837E-28	1.06837594509125	0.897430539131165	0.0135354939848185	1.08894968032837	1.35840344429016	4.08930667919385E-14	1.07714247703552
9	77.97	77.97	40.8610880374908	IPI:IPI00029739.5	Gene_Symbol=CFH Isoform 1 of Complement factor H precursor	9606	0.977375209331512	0.738511800765991	1.1455090045929	1.09226381778717	0.213294059038162	1.15016198158264	1.08552837371826	0.25202402472496	1.15191423892975
10	72.68	72.73	57.0967733860016	IPI:IPI00294193.4	Gene_Symbol=ITIH4 Isoform 1 of Inter-alpha-trypsin inhibitor heavy chain H4 precursor	9606	1.09867131710052	0.339382171630859	1.22165727615356	1.05547201633453	0.656637191772461	1.28275668621063	1.07819736003876	0.455958515405655	1.22897064685822
11	66.02	66.02	35.1172566413879	IPI:IPI00783987.2	Gene_Symbol=C3 Complement C3 precursor (Fragment)	9606	1.16088318824768	0.00721823377534747	1.11248219013214	0.593322813510895	1.95111465473019E-06	1.21033048629761	1.26150679588318	0.000512814498506486	1.13262736797333
12	60.37	60.39	52.7220606803894	IPI:IPI00798430.1	Gene_Symbol=TF Transferrin variant (Fragment)	9606	0.788938105106354	0.000371767848264426	1.13554179668427	0.326565623283386	5.96250223041679E-26	1.15530228614807	0.928868591785431	0.171645268797874	1.11232328414917
12	0	60.39	52.7220606803894	IPI:IPI00022463.1	Gene_Symbol=TF Serotransferrin precursor	9606
13	59.59	59.61	59.3073606491089	IPI:IPI00022488.1	Gene_Symbol=HPX Hemopexin precursor	9606	1.00630593299866	0.892534554004669	1.09533703327179	1.00071060657501	0.988989531993866	1.10583353042603	0.953828632831573	0.183883637189865	1.07191610336304
14	57.93	58.05	63.5574817657471	IPI:IPI00877703.1	Gene_Symbol=FGG 52 kDa protein	9606	1.47485613822937	1.42067423702431E-14	1.09338247776031	0.839816689491272	0.00064476509578526	1.10315191745758	1.28217375278473	1.71424545669652E-08	1.08514630794525
14	0	58.05	64.6799087524414	IPI:IPI00021891.5	Gene_Symbol=FGG Isoform Gamma-B of Fibrinogen gamma chain precursor	9606
14	0	58.05	61.1235976219177	IPI:IPI00877792.1	Gene_Symbol=FGG 50 kDa protein	9606
14	0	58.05	62.2425615787506	IPI:IPI00219713.1	Gene_Symbol=FGG Isoform Gamma-A of Fibrinogen gamma chain precursor	9606
15	57.43	57.45	58.3333313465118	IPI:IPI00641737.1	Gene_Symbol=HP Haptoglobin precursor	9606	1.38674962520599	0.000114920367195737	1.17272412776947	2.1648428440094	9.88290734514098E-14	1.18095111846924	0.987218141555786	0.884369611740112	1.19220471382141
16	53.91	53.92	74.2424249649048	IPI:IPI00304273.2	Gene_Symbol=APOA4 Apolipoprotein A-IV precursor	9606	0.657815754413605	0.00709354085847735	1.30878245830536	1.53427422046661	0.00242675421759486	1.254359126091	1.41494131088257	0.192173987627029	1.75408375263214
17	52.39	52.44	42.1514809131622	IPI:IPI00292530.1	Gene_Symbol=ITIH1 Inter-alpha-trypsin inhibitor heavy chain H1 precursor	9606	0.91670948266983	0.187372609972954	1.13909196853638	0.892788648605347	0.158746793866158	1.17206811904907	1.2140736579895	0.00303638097830117	1.13429725170135
18	50.51	50.51	44.1099464893341	IPI:IPI00019591.1	Gene_Symbol=CFB Isoform 1 of Complement factor B precursor (Fragment)	9606	0.996171951293945	0.950780510902405	1.13129842281342	0.753271162509918	0.000119895572424866	1.14930617809296	1.11062157154083	0.146156653761864	1.15297448635101
18	0	50.51	43.9790576696396	IPI:IPI00639937.1	Gene_Symbol=CFB B-factor, properdin	9606
19	50.21	50.21	46.0636526346207	IPI:IPI00828205.1	Gene_Symbol=IGHM IGHM protein	9606	0.970378458499908			0.702227234840393			0.722725629806519
20	49.52	49.52	42.4598932266235	IPI:IPI00645038.1	Gene_Symbol=ITIH2 Inter-alpha (Globulin) inhibitor H2	9606	0.975816667079926	0.625106334686279	1.10287809371948	0.958676218986511	0.407689958810806	1.10464346408844	1.2750905752182	2.53982619824455E-07	1.09058701992035
20	0	49.52	41.9661730527878	IPI:IPI00305461.2	Gene_Symbol=ITIH2 Inter-alpha-trypsin inhibitor heavy chain H2 precursor	9606
21	48.07	48.08	39.2583131790161	IPI:IPI00026314.1	Gene_Symbol=GSN Isoform 1 of Gelsolin precursor	9606	0.882239043712616	0.0827120617032051	1.15261387825012	1.06081831455231	0.339578986167908	1.13055098056793	1.0322517156601	0.629121959209442	1.139772772789
22	47.45	47.56	54.6413481235504	IPI:IPI00742696.2	Gene_Symbol=GC vitamin D-binding protein precursor	9606	0.21269129216671	0.0134586589410901	2.55535912513733	0.0994853153824806	0.047476876527071	9.43512439727783	0.934959352016449	0.908814907073975	5.58038187026978
23	47.04	47.04	47.0370382070541	IPI:IPI00019580.1	Gene_Symbol=PLG Plasminogen precursor	9606	0.839039504528046	0.0592259131371975	1.2004474401474	0.968446791172028	0.687211930751801	1.17317414283752	1.08591902256012	0.344262421131134	1.18987786769867
24	45.47	45.49	61.3583147525787	IPI:IPI00215894.1	Gene_Symbol=KNG1 Isoform LMW of Kininogen-1 precursor	9606	0.75528359413147	0.151780322194099	2.37904024124146	0.854881346225739	0.665846824645996	31.1983108520508	1.40815031528473	0.0505336821079254	1.41331791877747
24	0	45.49	58.5480093955994	IPI:IPI00797833.3	Gene_Symbol=KNG1 Kininogen 1	9606
25	45.04	45.15	49.4089841842651	IPI:IPI00847635.1	Gene_Symbol=SERPINA3 Isoform 1 of Alpha-1-antichymotrypsin precursor	9606	1.50314199924469	4.97987762138052E-11	1.11564445495605	1.25258135795593	0.000205098258447833	1.12280309200287	1.01674008369446	0.82530689239502	1.16054856777191
25	0	45.15	46.6517865657806	IPI:IPI00550991.3	Gene_Symbol=SERPINA3 Alpha-1-antichymotrypsin precursor	9606
26	44.13	44.13	56.4308702945709	IPI:IPI00019568.1	Gene_Symbol=F2 Prothrombin precursor (Fragment)	9606	0.800422966480255	0.000814962491858751	1.1350611448288	1.07351350784302	0.217159643769264	1.12035858631134	1.00404489040375	0.956546366214752	1.15870571136475
27	41.6	41.6	76.0299623012543	IPI:IPI00021841.1	Gene_Symbol=APOA1 Apolipoprotein A-I precursor	9606	1.06684494018555	0.356928050518036	1.15044379234314	0.517952561378479	3.7618871906453E-10	1.17869436740875	0.853436946868896	0.0512166246771812	1.17278778553009
28	40.8	40.8	67.311829328537	IPI:IPI00032179.2	Gene_Symbol=SERPINC1 Antithrombin III variant	9606	0.94469952583313	0.601419389247894	1.24431335926056	0.974318444728851	0.804355919361115	1.23503482341766	1.08065927028656	0.449035942554474	1.2280125617981
29	38.99	39.81	54.5454561710358	IPI:IPI00022895.7	Gene_Symbol=A1BG Alpha-1B-glycoprotein precursor	9606	1.0043568611145	0.961124420166016	1.194819688797	1.0127204656601	0.872189700603485	1.16974258422852	1.23250114917755	0.0127984192222357	1.17679524421692
29	0	39.81	54.5454561710358	IPI:IPI00745089.2	Gene_Symbol=A1BG alpha 1B-glycoprotein precursor	9606
30	38.82	39.02	65.7718122005463	IPI:IPI00166729.4	Gene_Symbol=AZGP1 alpha-2-glycoprotein 1, zinc	9606	1.24534070491791	0.000151936750626191	1.11539661884308	1.68243992328644	5.09902918499616E-11	1.14373934268951	1.18003916740417	0.00231588305905461	1.11009728908539
31	38.54	38.54	47.2485780715942	IPI:IPI00292950.4	Gene_Symbol=SERPIND1 Serpin peptidase inhibitor, clade D (Heparin cofactor), member 1	9606	0.889057457447052	0.0683892667293549	1.13523662090302	1.0500328540802	0.386587202548981	1.11891794204712	0.919642448425293	0.179978355765343	1.13182604312897
31	0	38.54	47.2945898771286	IPI:IPI00879573.1	Gene_Symbol=SERPIND1 Heparin cofactor 2 precursor	9606
32	38.3	38.33	36.4538997411728	IPI:IPI00296165.5	Gene_Symbol=C1R;C17orf13;ACYP1 Complement C1r subcomponent precursor	9606	1.22578501701355	0.02429817058146	1.19181609153748	0.93142694234848	0.500960290431976	1.23639929294586	1.019850730896	0.812700390815735	1.1820684671402
33	36.31	36.34	52.5104582309723	IPI:IPI00472610.2	Gene_Symbol=IGHM IGHM protein	9606	1.11340773105621			1.4408483505249			0.506966948509216
34	35.13	35.53	34.5575958490372	IPI:IPI00019943.1	Gene_Symbol=AFM Afamin precursor	9606	0.817873954772949	0.0388828627765179	1.20946204662323	0.664650976657867	7.2152181473939E-07	1.14681649208069	1.04033970832825	0.604543745517731	1.16604554653168
35	32.93	33.04	49.0000009536743	IPI:IPI00291866.5	Gene_Symbol=SERPING1 Plasma protease C1 inhibitor precursor	9606	1.01373493671417	0.793749034404755	1.10921216011047	1.33823323249817	6.91607010594453E-06	1.12710630893707	1.00007402896881	0.998364388942719	1.08682310581207
35	0.01	31.06	44.935542345047	IPI:IPI00879931.1	Gene_Symbol=SERPING1 cDNA FLJ78023, highly similar to Homo sapiens serine (or cysteine) proteinase inhibitor, clade G (C1inhibitor), member 1, (angioedema, hereditary) (SERPING1), mRNA	9606
36	31.71	31.71	72.870659828186	IPI:IPI00021842.1	Gene_Symbol=APOE Apolipoprotein E precursor	9606	1.2692369222641	0.0125030679628253	1.20107114315033	0.910531222820282	0.346789658069611	1.22168588638306	2.41250967979431	2.14681850074783E-09	1.23816514015198
37	31.17	31.17	43.0962353944778	IPI:IPI00298971.1	Gene_Symbol=VTN Vitronectin precursor	9606	0.915498316287994	0.158741056919098	1.13163793087006	0.86369264125824	0.0481210052967072	1.15636372566223	0.905855119228363	0.0566208511590958	1.10709416866302
38	31.17	31.17	44.7368413209915	IPI:IPI00006114.4	Gene_Symbol=SERPINF1 Pigment epithelium-derived factor precursor	9606	1.08957624435425	0.32573613524437	1.19278979301453	1.08181321620941	0.291371941566467	1.16216993331909	1.14443373680115	0.0650063157081604	1.15486669540405
39	30.68	30.92	73.9130437374115	IPI:IPI00855916.1	Gene_Symbol=- Transthyretin	9606	0.668617069721222	0.000366338965250179	1.23681807518005	1.5591424703598	8.22060064820107E-06	1.1985729932785	1.26472675800323	0.00851848162710667	1.18827629089355
39	0	30.92	85.7142865657806	IPI:IPI00022432.1	Gene_Symbol=TTR Transthyretin precursor	9606
40	30.42	55.91	30.4993242025375	IPI:IPI00025426.2	Gene_Symbol=PZP Pregnancy zone protein precursor	9606	0.571667551994324	4.7030826522132E-07	1.16999292373657	0.37453904747963	9.68402857903783E-11	1.16008019447327	0.231707900762558	2.70721557171782E-06	1.55150806903839
41	29.77	29.84	38.5934829711914	IPI:IPI00291867.3	Gene_Symbol=CFI Complement factor I precursor	9606	0.956528067588806	0.606668651103973	1.19005465507507	0.871381223201752	0.0935433655977249	1.17614483833313	1.1694118976593	0.0270855072885752	1.14760649204254
41	0	29.25	36.3636374473572	IPI:IPI00872555.2	Gene_Symbol=CFI cDNA FLJ76262, highly similar to Homo sapiens I factor (complement) (IF), mRNA	9606
42	29.29	29.3	24.3902444839478	IPI:IPI00009920.2	Gene_Symbol=C6 Complement component 6 precursor	9606	1.17715668678284	0.0200277715921402	1.14544808864594	1.02882564067841	0.676374971866608	1.14730048179626	1.17813694477081	0.0187788624316454	1.14436769485474
43	28.96	28.97	33.0948114395142	IPI:IPI00022395.1	Gene_Symbol=C9 Complement component C9 precursor	9606	1.54577004909515	5.10806748934556E-05	1.20982182025909	1.3326815366745	0.0212470069527626	1.27330899238586	1.23219037055969	0.010207986459136	1.16874325275421
44	27.89	27.89	46.3215261697769	IPI:IPI00022431.1	Gene_Symbol=AHSG Alpha-2-HS-glycoprotein precursor	9606	0.88481467962265	0.235490635037422	1.22838735580444	0.597480416297913	8.4869192505721E-05	1.26600134372711	0.949322998523712	0.550329983234406	1.19130504131317
45	27.28	27.68	51.6746401786804	IPI:IPI00553177.1	Gene_Symbol=SERPINA1 Isoform 1 of Alpha-1-antitrypsin precursor	9606	2.57241106033325	2.92664364964779E-10	1.225825548172	0.902667999267578	0.289412140846252	1.2143440246582	0.986729502677917	0.815287530422211	1.1232271194458
46	27.23	28.46	39.2712563276291	IPI:IPI00386879.1	Gene_Symbol=IGHV3OR16-13;IGHA1 CDNA FLJ14473 fis, clone MAMMA1001080, highly similar to Homo sapiens SNC73 protein (SNC73) mRNA	9606
47	27.23	27.23	33.8842988014221	IPI:IPI00020996.3	Gene_Symbol=IGFALS Insulin-like growth factor-binding protein complex acid labile chain precursor	9606	0.956359624862671	0.476491659879684	1.13438189029694	1.07075476646423	0.334788590669632	1.15255677700043	0.860018074512482	0.0130334068089724	1.12405014038086
48	27.1	27.1	34.1573029756546	IPI:IPI00028413.8	Gene_Symbol=ITIH3 Isoform 1 of Inter-alpha-trypsin inhibitor heavy chain H3 precursor	9606	1.28364062309265	0.000441136711742729	1.13831508159637	1.39129090309143	3.0083161618677E-05	1.14854073524475	1.43937015533447	0.000269764452241361	1.19874203205109
48	0	27.1	31.9413095712662	IPI:IPI00876950.1	Gene_Symbol=ITIH3 Isoform 2 of Inter-alpha-trypsin inhibitor heavy chain H3 precursor	9606
48	0	25.1	40.7462686300278	IPI:IPI00873416.1	Gene_Symbol=ITIH3 Uncharacterized protein ITIH3	9606
49	26.51	26.65	45.0892865657806	IPI:IPI00795633.1	Gene_Symbol=CLU CLU	9606	0.906393945217133	0.0832875818014145	1.118492603302	1.11424803733826	0.0980004072189331	1.13801026344299	1.1200670003891	0.111266620457172	1.15143764019012
49	0.01	26.65	40.319362282753	IPI:IPI00400826.1	Gene_Symbol=CLU clusterin isoform 1	9606
49	0.01	26.65	44.9888646602631	IPI:IPI00291262.3	Gene_Symbol=CLU Clusterin precursor	9606
50	26.31	26.31	59.5744669437408	IPI:IPI00430820.1	Gene_Symbol=IGKV1-5 IGKV1-5 protein	9606	0.464354336261749	0.0101682832464576	1.39852142333984	1.25428330898285	0.291656821966171	1.98765230178833	0.405677050352097	0.165877342224121	21.2500743865967
51	25.75	25.75	32.577320933342	IPI:IPI00032220.3	Gene_Symbol=AGT Angiotensinogen precursor	9606	0.790300726890564	0.0114993611350656	1.19451832771301	0.738969326019287	0.0018715487094596	1.19630098342896	0.576100528240204	9.62307603913359E-06	1.22824358940125
52	25.71	25.71	32.1904748678207	IPI:IPI00022371.1	Gene_Symbol=HRG Histidine-rich glycoprotein precursor	9606	0.882675290107727	0.0823135152459145	1.15238130092621	0.635474860668182	3.51537391907186E-06	1.1762216091156	1.22041368484497	0.0187246296554804	1.17768204212189
53	25.6	25.6	27.3255825042725	IPI:IPI00017696.1	Gene_Symbol=C1S Complement C1s subcomponent precursor	9606	1.09310591220856	0.335318595170975	1.20695698261261	0.81791216135025	0.0710930302739143	1.24602162837982	1	1	1.20494842529297
53	0	23.6	26.2463331222534	IPI:IPI00749179.2	Gene_Symbol=C1S Uncharacterized protein C1S	9606
54	22.93	23.2	27.5917053222656	IPI:IPI00022434.4	Gene_Symbol=ALB Uncharacterized protein ALB	9606	1.23745107650757	0.0461522676050663	1.23256134986877	0.228054359555244	3.29007502841705E-06	1.63412988185883	0.439822763204575	3.4846267226385E-05	1.3901834487915
54	0	23.2	25.2873569726944	IPI:IPI00745872.2	Gene_Symbol=ALB Isoform 1 of Serum albumin precursor	9606
55	22.64	22.64	31.4353495836258	IPI:IPI00296608.6	Gene_Symbol=C7 Complement component C7 precursor	9606	1.56334137916565	8.07344440545421E-06	1.17725431919098	1.56769168376923	1.17141155442368E-06	1.15675520896912	0.963590979576111	0.700981020927429	1.21771788597107
56	22.22	22.22	39.710146188736	IPI:IPI00298828.3	Gene_Symbol=APOH Beta-2-glycoprotein 1 precursor	9606	1.00953340530396	0.931360840797424	1.24860572814941	1.06870627403259	0.49671858549118	1.21701085567474	1.24430406093597	0.0129017569124699	1.18450474739075
57	22.07	22.07	45.7386374473572	IPI:IPI00022426.1	Gene_Symbol=AMBP AMBP protein precursor	9606	1.09458386898041	0.551694095134735	1.35635650157928	1.31358468532562	0.239677578210831	1.58750772476196	1.3655925989151	0.126413285732269	1.49715530872345
58	21.93	21.97	48.2688397169113	IPI:IPI00879231.1	Gene_Symbol=SERPINF2 Alpha-2-antiplasmin precursor	9606	0.865921258926392	0.18731002509594	1.24313688278198	0.600994408130646	0.00028391185333021	1.28908669948578	0.893362760543823	0.325522005558014	1.25892984867096
58	0	21.97	47.8787869215012	IPI:IPI00029863.4	Gene_Symbol=SERPINF2 SERPINF2 protein	9606
59	21.32	21.32	51.2968301773071	IPI:IPI00022417.4	Gene_Symbol=LRG1 Leucine-rich alpha-2-glycoprotein precursor	9606	2.56249499320984	1.64252710987967E-07	1.32165944576263	1.74164485931396	5.8061750678462E-06	1.22769641876221	0.784778475761414	0.00617538532242179	1.18167972564697
60	20.61	20.61	42.6229506731033	IPI:IPI00328609.3	Gene_Symbol=SERPINA4 Kallistatin precursor	9606	0.896504759788513	0.143279835581779	1.16069173812866	0.928676664829254	0.260222762823105	1.14161837100983	0.95760577917099	0.537857115268707	1.15379095077515
61	20.37	20.56	27.4706870317459	IPI:IPI00021727.1	Gene_Symbol=C4BPA C4b-binding protein alpha chain precursor	9606	1.12321972846985	0.080705352127552	1.14053785800934	1.08099901676178	0.226808667182922	1.13823914527893	0.982207953929901	0.799206435680389	1.15470194816589
62	20.08	21.19	28.1914889812469	IPI:IPI00303963.1	Gene_Symbol=C2 Complement C2 precursor (Fragment)	9606	1.04913938045502	0.693039238452911	1.28313934803009	1.01334512233734	0.86943382024765	1.18023407459259	1.09768784046173	0.254311114549637	1.17988014221191
63	20.02	20.02	82.3129236698151	IPI:IPI00654755.3	Gene_Symbol=HBB Hemoglobin subunit beta	9606	1.0276688337326	0.890030980110168	1.54351401329041	0.360702514648438	0.00221645669080317	1.70163714885712	2.47872018814087	0.00062896084273234	1.49350941181183
64	19.44	19.44	53.6480665206909	IPI:IPI00550162.2	Gene_Symbol=IGLV3-25 IGLV3-25 protein	9606	1.83868288993835	0.300137013196945	4.14439821243286	2.09391641616821	0.0432069599628448	2.01856589317322	0.692671418190002	0.501936435699463	4.64184141159058
65	18.52	18.63	24.7648909687996	IPI:IPI00654888.4	Gene_Symbol=KLKB1 Plasma kallikrein precursor	9606	0.976717114448547	0.812060415744781	1.23331415653229	0.851524829864502	0.0582388527691364	1.18197667598724	1.27035045623779	0.00237869145348668	1.14733469486237
66	18.13	18.18	28.5955995321274	IPI:IPI00294395.1	Gene_Symbol=C8B Complement component C8 beta chain precursor	9606	1.00651335716248	0.96026885509491	1.31126070022583	1.07836973667145	0.520549118518829	1.27462327480316	1.11515498161316	0.439904779195786	1.3374730348587
67	17.43	17.44	50.2487540245056	IPI:IPI00022429.3	Gene_Symbol=ORM1 Alpha-1-acid glycoprotein 1 precursor	9606	1.82802021503448	0.000709556275978684	1.33805048465729	3.86508560180664	2.54793985732249E-06	1.42558979988098	1.54765212535858	0.0402878373861313	1.5128356218338
68	17.16	19.16	40.4819279909134	IPI:IPI00292946.1	Gene_Symbol=SERPINA7 Thyroxine-binding globulin precursor	9606	0.97692346572876	0.869637489318848	1.34552001953125	0.804650783538818	0.0488292761147022	1.24122309684753	0.871822059154511	0.191388145089149	1.23758924007416
69	16.95	16.95	55.7788968086243	IPI:IPI00844536.2	Gene_Symbol=RBP4 Uncharacterized protein RBP4	9606	0.775996148586273	0.0851382687687874	1.33758807182312	1.89062011241913	1.22532082968974E-05	1.28411281108856	1.23092544078827	0.052928164601326	1.2344297170639
69	0	16.95	55.7788968086243	IPI:IPI00480192.1	Gene_Symbol=RBP4 Retinol binding protein 4, plasma	9606
69	0	16.95	59.7014904022217	IPI:IPI00022420.3	Gene_Symbol=RBP4 Plasma retinol-binding protein precursor	9606
70	15.8	15.8	36.7713004350662	IPI:IPI00022391.1	Gene_Symbol=APCS Serum amyloid P-component precursor	9606	0.832275331020355	0.0429557077586651	1.19405710697174	1.41670215129852	5.29468306922354E-05	1.15991127490997	1.04767286777496	0.382329523563385	1.11376547813416
71	14.52	14.53	23.1944441795349	IPI:IPI00873445.1	Gene_Symbol=PROS1 80 kDa protein	9606	0.969604909420013	0.547979593276978	1.11413979530334	1.10700690746307	0.124166257679462	1.14260292053223	0.992070376873016	0.936591267585754	1.2333265542984
71	0	14.53	21.005916595459	IPI:IPI00294004.1	Gene_Symbol=PROS1 Vitamin K-dependent protein S precursor	9606
72	14.44	14.45	24.3150681257248	IPI:IPI00011252.1	Gene_Symbol=C8A Complement component C8 alpha chain precursor	9606	0.922778129577637	0.544633686542511	1.32186257839203	0.980773866176605	0.869540154933929	1.28443431854248	0.977959334850311	0.887020111083984	1.39410638809204
73	14	14	79.4871807098389	IPI:IPI00657670.1	Gene_Symbol=- 13 kDa protein	9606	1.02692699432373	0.844695389270782	1.32432234287262	1.04243540763855	0.685095131397247	1.23684024810791	3.73646283149719	6.97093993640152E-10	1.26550626754761
73	0	14	73.737370967865	IPI:IPI00021857.1	Gene_Symbol=APOC3 Apolipoprotein C-III precursor	9606
74	13.8	13.8	32.8455299139023	IPI:IPI00019581.1	Gene_Symbol=F12 Coagulation factor XII precursor	9606	0.714006781578064	0.000629514688625932	1.18695139884949	0.966487228870392	0.708662629127502	1.20761871337891	1.03407061100006	0.665192782878876	1.17349493503571
75	13.7	13.76	30.4733723402023	IPI:IPI00020986.2	Gene_Symbol=LUM Lumican precursor	9606	1.05423998832703	0.616006553173065	1.24580347537994	1.34007585048676	0.0112094571813941	1.24087083339691	0.976955533027649	0.803336143493652	1.21652543544769
76	13.28	13.28	27.0935952663422	IPI:IPI00007221.1	Gene_Symbol=SERPINA5 Plasma serine protease inhibitor precursor	9606	0.840104520320892	0.0688032284379005	1.21016132831573	1.01494109630585	0.855922281742096	1.19666385650635	1.23877549171448	0.0720924586057663	1.2683961391449
77	12.96	12.96	11.5476191043854	IPI:IPI00299503.2	Gene_Symbol=GPLD1 Isoform 1 of Phosphatidylinositol-glycan-specific phospholipase D precursor	9606	0.707204043865204	0.00506686419248581	1.24110293388367	0.746424734592438	0.0874923542141914	1.41215300559998	1.22486412525177	0.303382486104965	1.51664328575134
78	12.93	12.93	8.38961973786354	IPI:IPI00023014.1	Gene_Symbol=VWF von Willebrand factor precursor	9606	1.22656810283661	0.179974973201752	1.37109875679016	1.83142626285553	0.000138829491334036	1.26336586475372	1.35507762432098	0.0062751667574048	1.21966576576233
78	0	12.79	8.32443982362747	IPI:IPI00788786.1	Gene_Symbol=VWF 309 kDa protein	9606
79	11.96	12.02	55.9405922889709	IPI:IPI00011261.2	Gene_Symbol=C8G Complement component C8 gamma chain precursor	9606	1.21214580535889	0.146296039223671	1.3098030090332	1.2879763841629	0.166302248835564	1.45380938053131	1.08448660373688	0.617301285266876	1.41134476661682
80	11.92	11.92	38.5281383991241	IPI:IPI00643948.2	Gene_Symbol=C1QB Complement component 1, q subcomponent, B chain	9606	1.17002463340759	0.0108858039602637	1.12208807468414	0.705113112926483	0.0528916902840137	1.42515122890472	0.830092430114746	0.0822528228163719	1.2374792098999
80	0	11.92	35.1778656244278	IPI:IPI00477992.1	Gene_Symbol=C1QB complement component 1, q subcomponent, B chain precursor	9606
81	11.61	27.12	43.8709676265717	IPI:IPI00784807.1	Gene_Symbol=- Putative uncharacterized protein	9606	0.33220848441124	0.00901633873581886	1.78360021114349	0.475491791963577	0.145182549953461	3.34790635108948	0.297233045101166	0.0347608514130116	2.85507655143738
81	0.03	25.13	45.5635488033295	IPI:IPI00399007.5	Gene_Symbol=IGHG2 Putative uncharacterized protein DKFZp686I04196 (Fragment)	9606
82	11.44	14.76	11.8255399167538	IPI:IPI00478809.3	Gene_Symbol=F5 Coagulation factor V precursor	9606	1.1255190372467	0.51775050163269	1.48784339427948	1.46889960765839	0.224224299192429	1.9472508430481	1.42836153507233	0.0212831310927868	1.33608591556549
82	0	14.76	11.7990128695965	IPI:IPI00022937.4	Gene_Symbol=F5 Coagulation factor V	9606
83	11.12	11.12	32.4414730072021	IPI:IPI00293925.2	Gene_Symbol=FCN3 Isoform 1 of Ficolin-3 precursor	9606	0.948472917079926	0.692335426807404	1.34019482135773	1.3217111825943	0.0643757507205009	1.34852468967438	1.27506852149963	0.0984440520405769	1.34600007534027
83	0	9.43	29.8611104488373	IPI:IPI00419744.4	Gene_Symbol=FCN3 Isoform 2 of Ficolin-3 precursor	9606
84	10.37	10.37	22.816900908947	IPI:IPI00218732.3	Gene_Symbol=PON1 Serum paraoxonase/arylesterase 1	9606	0.71584677696228	0.00717695243656635	1.25043392181396	0.559032082557678	0.00169353117235005	1.36409199237823	1.04338979721069	0.673325777053833	1.24349248409271
85	10	12	18.5185179114342	IPI:IPI00027482.1	Gene_Symbol=SERPINA6 Corticosteroid-binding globulin precursor	9606	0.847138226032257	0.213992834091187	1.32116806507111	0.76021420955658	0.0300246216356754	1.27343225479126	0.678237020969391	0.000101504709164146	1.14277160167694
86	9.53	9.53	38.7499988079071	IPI:IPI00792115.1	Gene_Symbol=CLEC3B Putative uncharacterized protein DKFZp686H17246	9606	0.895520508289337	0.345670640468597	1.28509414196014	0.797421455383301	0.0775274038314819	1.29415833950043	0.934453725814819	0.572638213634491	1.29944550991058
86	0	7.53	20.2970296144485	IPI:IPI00009028.1	Gene_Symbol=CLEC3B Tetranectin precursor	9606
87	9.09	9.09	18.0404350161552	IPI:IPI00025864.5	Gene_Symbol=BCHE Cholinesterase precursor	9606	0.765444874763489	0.0229927059262991	1.24358928203583	0.917534649372101	0.444487363100052	1.2855978012085	0.888359427452087	0.219145268201828	1.23051953315735
88	9	9	23.6111104488373	IPI:IPI00163207.1	Gene_Symbol=PGLYRP2 Isoform 1 of N-acetylmuramoyl-L-alanine amidase precursor	9606	0.695052742958069	0.0823295563459396	1.53299367427826	0.863268673419952	0.469077408313751	1.59306764602661	1.15124416351318	0.439782857894897	1.51686525344849
88	0	9	21.2933748960495	IPI:IPI00394992.1	Gene_Symbol=PGLYRP2 Isoform 2 of N-acetylmuramoyl-L-alanine amidase precursor	9606
89	8.94	8.94	20.2821865677834	IPI:IPI00645849.1	Gene_Symbol=ECM1 Extracellular matrix protein 1	9606	0.910986661911011	0.364089787006378	1.24683332443237	0.756938636302948	0.045393243432045	1.31175470352173	0.951506495475769	0.763258755207062	1.43640279769897
89	0	8.94	21.2962970137596	IPI:IPI00003351.2	Gene_Symbol=ECM1 Extracellular matrix protein 1 precursor	9606
90	8.65	8.86	30.1047116518021	IPI:IPI00743766.2	Gene_Symbol=FETUB Fetuin-B precursor	9606	0.725690305233002	0.0531711876392365	1.38569843769073	0.724492311477661	0.0140067813917994	1.2679603099823	0.854742705821991	0.235221669077873	1.32574915885925
90	0	8.86	33.3333343267441	IPI:IPI00552199.3	Gene_Symbol=FETUB GUGU beta form	9606
90	0	6.86	33.1230282783508	IPI:IPI00553061.1	Gene_Symbol=FETUB GUGU gamma form	9606
91	8.59	8.61	6.9182388484478	IPI:IPI00162735.3	Gene_Symbol=ATRN Isoform 2 of Attractin precursor	9606	0.921212196350098	0.477291852235794	1.30344331264496	0.614975988864899	0.0547139197587967	1.64823651313782	0.994689583778381	0.967357397079468	1.35720956325531
91	0	8.61	6.15815259516239	IPI:IPI00027235.1	Gene_Symbol=ATRN Isoform 1 of Attractin precursor	9606
91	0	8.61	3.91143895685673	IPI:IPI00218460.6	Gene_Symbol=ATRN Isoform 3 of Attractin precursor	9606
92	8.4	8.4	18.8524588942528	IPI:IPI00019576.1	Gene_Symbol=F10 Coagulation factor X precursor	9606	0.846375465393066	0.231748297810555	1.37048089504242	1.03959703445435	0.583898603916168	1.18606638908386	0.909382343292236	0.594301819801331	1.53666400909424
93	8.16	8.17	30.2816897630692	IPI:IPI00853068.1	Gene_Symbol=HBA2;HBA1 Alpha 2 globin variant (Fragment)	9606	1.30324876308441	0.18187840282917	1.50876402854919	0.378914684057236	0.000608206668403	1.55238652229309	2.8200147151947	4.08209125453141E-05	1.39610171318054
93	0	8.17	30.2816897630692	IPI:IPI00410714.5	Gene_Symbol=HBA2;HBA1 Hemoglobin subunit alpha	9606
94	8.14	8.14	54.4554471969604	IPI:IPI00021856.3	Gene_Symbol=APOC2 Apolipoprotein C-II precursor	9606	0.91813850402832	0.60725075006485	1.47033393383026	0.654852271080017	0.0537128113210201	1.54136657714844	4.27208852767944	1.20572885862202E-05	1.31085991859436
95	8.1	8.18	16.6972473263741	IPI:IPI00738433.1	Gene_Symbol=CPN2 similar to Carboxypeptidase N subunit 2 precursor	9606	1.23416030406952	0.415275067090988	1.74593079090118	0.870928168296814	0.306720674037933	1.33440339565277	1.20206987857819	0.522083222866058	1.86832654476166
95	0	8.17	15.0458708405495	IPI:IPI00479116.1	Gene_Symbol=CPN2 Carboxypeptidase N subunit 2 precursor	9606
96	8.1	8.1	30.9734523296356	IPI:IPI00026199.1	Gene_Symbol=GPX3 Glutathione peroxidase 3 precursor	9606	0.946122407913208	0.802680969238281	1.65641355514526	0.924121379852295	0.215896278619766	1.14704513549805	1.10516893863678	0.565877795219421	1.48077201843262
97	8.04	8.06	19.3162396550179	IPI:IPI00023673.1	Gene_Symbol=LGALS3BP Galectin-3-binding protein precursor	9606	1.08758699893951	0.565085828304291	1.38946676254272	0.926550447940826	0.732882082462311	1.66179013252258	1.24573469161987	0.021721551194787	1.19335436820984
98	8.01	8.01	37.5939846038818	IPI:IPI00386132.1	Gene_Symbol=- Ig kappa chain V-IV region JI precursor	9606	0.536135137081146	0.0557240433990955	1.90474855899811	1.35502564907074	0.0795530900359154	1.42278981208801	0.576763868331909	0.00713232019916177	1.40045619010925
98	0	8.01	27.6119410991669	IPI:IPI00386133.1	Gene_Symbol=- Ig kappa chain V-IV region B17 precursor	9606
98	0	8.01	23.3333334326744	IPI:IPI00026197.7	Gene_Symbol=IGKV4-1 Similar to Ig kappa chain V-IV region precursor	9606
98	0	6.03	32.4561417102814	IPI:IPI00387120.1	Gene_Symbol=- Ig kappa chain V-IV region Len	9606
99	7.84	8.87	9.99265238642693	IPI:IPI00656092.1	Gene_Symbol=PRG4 Isoform F of Proteoglycan-4 precursor	9606	1.51074767112732	0.0201372373849154	1.3796374797821	1.00458800792694	0.982983469963074	1.65504372119904	1.4098904132843	0.104720950126648	1.55288052558899
99	0	8.87	10.3737607598305	IPI:IPI00655976.1	Gene_Symbol=PRG4 Isoform C of Proteoglycan-4 precursor	9606
99	0	8.87	9.97798964381218	IPI:IPI00655927.1	Gene_Symbol=PRG4 Isoform B of Proteoglycan-4 precursor	9606
99	0	8.87	10.7086606323719	IPI:IPI00655676.1	Gene_Symbol=PRG4 Isoform D of Proteoglycan-4 precursor	9606
99	0	8.87	9.68660935759544	IPI:IPI00024825.2	Gene_Symbol=PRG4 Isoform A of Proteoglycan-4 precursor	9606
99	0	8.87	13.7191846966743	IPI:IPI00656111.1	Gene_Symbol=PRG4 Isoform E of Proteoglycan-4 precursor	9606
100	7.7	7.7	17.2749385237694	IPI:IPI00847381.1	Gene_Symbol=SEPP1 selenoprotein P isoform 2	9606	0.894001722335815	0.440305531024933	1.49458968639374	1.07328474521637	0.484820902347565	1.32731485366821	1.05543124675751	0.618892908096313	1.36412489414215
100	0	7.7	13.3858263492584	IPI:IPI00029061.2	Gene_Symbol=SEPP1 Selenoprotein P precursor	9606
100	0	5.7	21.4285716414452	IPI:IPI00798100.1	Gene_Symbol=SEPP1 Protein	9606
101	7.44	7.44	27.953889966011	IPI:IPI00025204.1	Gene_Symbol=CD5L CD5 antigen-like precursor	9606	0.726895689964294	0.00404554000124335	1.21419763565063	1.34420645236969	0.0674513876438141	1.3784989118576	0.568411886692047	0.00234110513702035	1.37184798717499
102	7.32	7.32	25.8706480264664	IPI:IPI00023019.1	Gene_Symbol=SHBG Isoform 1 of Sex hormone-binding globulin precursor	9606	0.78500759601593	0.0306795928627253	1.23846399784088	0.685330212116241	0.021959763020277	1.36233854293823	0.60469526052475	0.020285252481699	1.49446105957031
102	0	5.58	25	IPI:IPI00219583.1	Gene_Symbol=SHBG Isoform 2 of Sex hormone-binding globulin precursor	9606
103	7.18	7.2	15.4311642050743	IPI:IPI00007240.2	Gene_Symbol=F13B Coagulation factor XIII B chain precursor	9606	0.858115911483765	0.476320654153824	1.63720798492432	0.888720631599426	0.098716214299202	1.16156482696533	1.1629536151886	0.0981527864933014	1.20779621601105
104	7.16	7.16	33.3333343267441	IPI:IPI00178926.2	Gene_Symbol=IGJ immunoglobulin J chain	9606	1.11606955528259	0.486334353685379	1.42394852638245	1.44266390800476	0.0582780800759792	1.46728456020355	0.602891981601715	0.120127066969872	1.96662044525146
105	6.86	9.22	35.8024686574936	IPI:IPI00218949.1	Gene_Symbol=CFHR2 Isoform Short of Complement factor H-related protein 2 precursor	9606	1.16383719444275	0.234213545918465	1.31250190734863	1.27875530719757	0.0590834096074104	1.29414260387421	1.260666847229	0.0439765565097332	1.25065112113953
105	0.04	9.22	32.2222232818604	IPI:IPI00006154.1	Gene_Symbol=CFHR2 Isoform Long of Complement factor H-related protein 2 precursor	9606
106	6.81	6.81	17.6470592617989	IPI:IPI00844400.1	Gene_Symbol=C1QA 23 kDa protein	9606	1.11554455757141	0.382851868867874	1.30312597751617	0.625271558761597	0.00065200385870412	1.24605298042297	0.908483862876892	0.541237771511078	1.39799952507019
106	0	6.81	15.9183666110039	IPI:IPI00022392.1	Gene_Symbol=C1QA Complement C1q subcomponent subunit A precursor	9606
107	6.32	6.32	18.4000000357628	IPI:IPI00029260.2	Gene_Symbol=CD14 Monocyte differentiation antigen CD14 precursor	9606	1.18373692035675	0.24669049680233	1.37934482097626	1.32514572143555	0.018195603042841	1.23875820636749	1.00383019447327	0.97634893655777	1.35352694988251
108	6.29	6.29	28.2786875963211	IPI:IPI00020019.1	Gene_Symbol=ADIPOQ Adiponectin precursor	9606	0.838996469974518	0.2245062738657	1.3656462430954	2.35946440696716	0.000272517674602568	1.35274481773376	1.15424776077271	0.426372766494751	1.49448919296265
109	6.14	6.15	22.0374226570129	IPI:IPI00032311.4	Gene_Symbol=LBP Lipopolysaccharide-binding protein precursor	9606	1.7855703830719	0.0374172106385231	1.69012463092804	0.889855682849884	0.642600476741791	1.90871894359589	0.89702183008194	0.518479824066162	1.53204143047333
110	6.09	32.37	52.9660999774933	IPI:IPI00876888.1	Gene_Symbol=- cDNA FLJ78387	9606	0.746329784393311	0.274864792823792	2.32891964912415	1.17253184318542	0.08160150796175	1.23199844360352	0.800390481948853	0.521494150161743	3.46666884422302
110	0	4.09	40.0000005960464	IPI:IPI00477804.4	Gene_Symbol=- Immunglobulin heavy chain variable region (Fragment)	9606
110	0	4.09	25.1851856708527	IPI:IPI00827892.1	Gene_Symbol=- VH87-2 protein (Fragment)	9606
111	6	17.43	51.7094016075134	IPI:IPI00785050.1	Gene_Symbol=- Putative uncharacterized protein	9606	0.490327060222626	0.0540793389081955	2.08749675750732	1.81260812282562	0.124657906591892	2.44589257240295	0.656356155872345	0.30880331993103	2.99200057983398
111	0	17.75	55.1282048225403	IPI:IPI00154742.6	Gene_Symbol=IGL@ IGL@ protein	9606
111	0	4.77	52.2522509098053	IPI:IPI00385985.1	Gene_Symbol=- Ig lambda chain V-III region LOI	9606
112	6	6.02	20.5240175127983	IPI:IPI00010295.1	Gene_Symbol=CPN1 Carboxypeptidase N catalytic chain precursor	9606	1.37374377250671	0.0525907576084137	1.37964677810669	0.773826956748962	0.0963066220283508	1.36665391921997	1.09216856956482	0.450321793556213	1.28408300876617
113	6	6	8.53485092520714	IPI:IPI00296534.1	Gene_Symbol=FBLN1 Isoform D of Fibulin-1 precursor	9606	1.56485915184021	0.0968055129051209	1.81551694869995	1.71462380886078	0.00358257978223264	1.22766101360321	1.24559843540192	0.551737010478973	2.84507632255554
113	0.05	4.05	6.88140541315079	IPI:IPI00296537.3	Gene_Symbol=FBLN1 Isoform C of Fibulin-1 precursor	9606
113	0	6	7.25462287664413	IPI:IPI00218803.2	Gene_Symbol=FBLN1 Isoform B of Fibulin-1 precursor	9606
113	0	4	4.49251234531403	IPI:IPI00413623.2	Gene_Symbol=FBLN1 fibulin 1 isoform B precursor	9606
113	0	4	4.7703180462122	IPI:IPI00333852.1	Gene_Symbol=FBLN1 Isoform A of Fibulin-1 precursor	9606
114	6	6	13.8775512576103	IPI:IPI00022394.2	Gene_Symbol=C1QC Complement C1q subcomponent subunit C precursor	9606	1.16094350814819	0.146315827965736	1.25886273384094	0.80132132768631	0.0278115496039391	1.19957518577576	0.900591850280762	0.376972556114197	1.34009790420532
115	6	6	11.6071432828903	IPI:IPI00022389.1	Gene_Symbol=CRP Isoform 1 of C-reactive protein precursor	9606	3.84888362884521	0.268880426883698	2199.48364257813	1.02697002887726	0.526738882064819	1.44456672668457	0.876845896244049
115	0	4	15.6862750649452	IPI:IPI00642842.1	Gene_Symbol=CRP C-reactive protein, pentraxin-related	9606
115	0	4	17.5824180245399	IPI:IPI00218876.3	Gene_Symbol=CRP Isoform 2 of C-reactive protein precursor	9606
116	5.92	5.92	10.3626936674118	IPI:IPI00744685.2	Gene_Symbol=BTD Uncharacterized protein BTD (Fragment)	9606	1.03962874412537	0.506043136119843	1.17842984199524	0.610312759876251	0.0547384060919285	1.66943001747131	0.78471052646637	0.19850580394268	1.59830617904663
116	0	5.92	11.0497243702412	IPI:IPI00218413.2	Gene_Symbol=BTD biotinidase precursor	9606
117	5.77	5.77	42.7350431680679	IPI:IPI00854644.1	Gene_Symbol=- Uncharacterized protein ENSP00000374805	9606	0.749205827713013	0.0932298451662064	1.504563331604	1.17209720611572	0.540633857250214	2.5453245639801	0.424469202756882	0.0507058277726173	2.37144160270691
117	0	24.86	64.6808505058289	IPI:IPI00784985.1	Gene_Symbol=IGK@ IGK@ protein	9606
118	5.76	5.76	18.5483872890472	IPI:IPI00004373.1	Gene_Symbol=MBL2 Mannose-binding protein C precursor	9606	1.04376912117004	0.806784689426422	1.57642006874084	0.577962696552277	0.0238384921103716	1.53562641143799	0.738600015640259	0.065686509013176	1.39711058139801
119	5.7	5.7	35.0427359342575	IPI:IPI00735451.4	Gene_Symbol=- Uncharacterized protein ENSP00000375035	9606	0.855838537216187	0.650213778018951	2.68267798423767	2.28615188598633	0.0373236835002899	2.08596897125244	0.681434035301209	0.0306554492563009	1.37146246433258
120	5.53	22.19	67.9536700248718	IPI:IPI00844156.2	Gene_Symbol=SERPINC1 SERPINC1 protein	9606	0.905932366847992	0.560393869876862	1.4221932888031	0.905705213546753	0.532412707805634	1.38962292671204	1.09660065174103	0.496171444654465	1.32408678531647
121	5.45	5.45	41.5254235267639	IPI:IPI00854582.1	Gene_Symbol=- Uncharacterized protein ENSP00000374793	9606
121	0	3.45	45.3703701496124	IPI:IPI00829980.2	Gene_Symbol=- Myosin-reactive immunoglobulin light chain variable region (Fragment)	9606
122	5.41	6.51	11.0714286565781	IPI:IPI00746623.2	Gene_Symbol=HABP2 Hyaluronan-binding protein 2 precursor	9606	0.733260691165924	0.256697535514832	1.91838228702545	0.548152089118958	0.0481572523713112	1.80984497070313	0.818974375724792	0.497370481491089	2.10346555709839
123	5.3	8.91	7.9563319683075	IPI:IPI00759754.1	Gene_Symbol=TTN Isoform 1 of Titin	9606	0.920034825801849	0.502210438251495	1.30017745494843	0.830573737621307	0.360442399978638	1.53023040294647	1.11935782432556	0.36384442448616	1.29731893539429
123	0	8.91	7.92771354317665	IPI:IPI00759542.1	Gene_Symbol=TTN Isoform 8 of Titin	9606
123	0.11	7.57	8.37851911783218	IPI:IPI00455173.4	Gene_Symbol=TTN Isoform 3 of Titin	9606
123	0.11	7.57	8.27494636178017	IPI:IPI00375499.2	Gene_Symbol=TTN titin isoform novex-2	9606
123	0.11	7.57	8.29544216394424	IPI:IPI00375498.2	Gene_Symbol=TTN titin isoform novex-1	9606
123	0	8.94	7.89576023817062	IPI:IPI00749039.2	Gene_Symbol=TTN titin isoform N2-A	9606
123	0	8.91	7.91639909148216	IPI:IPI00023283.3	Gene_Symbol=TTN Isoform 2 of Titin	9606
123	0	8.91	7.97129645943642	IPI:IPI00759637.1	Gene_Symbol=TTN Isoform 4 of Titin	9606
123	0	8.91	7.90718421339989	IPI:IPI00179357.2	Gene_Symbol=TTN Isoform 7 of Titin	9606
123	0	8.84	7.99088180065155	IPI:IPI00759613.1	Gene_Symbol=TTN Isoform 5 of Titin	9606
123	0	5.19	8.24868157505989	IPI:IPI00412307.8	Gene_Symbol=TTN 2268 kDa protein	9606
124	5.27	5.45	39.1129046678543	IPI:IPI00855835.1	Gene_Symbol=- Insulin-like growth factor binding protein 3 isoform b	9606	0.85859876871109	0.452231198549271	1.66314554214478	1.03979849815369	0.881414949893951	1.97706890106201	0.790378272533417	0.0663945376873016	1.29779827594757
124	0	5.45	28.2828271389008	IPI:IPI00556155.2	Gene_Symbol=IGFBP3 insulin-like growth factor binding protein 3 isoform a precursor	9606
124	0	5.45	28.8659781217575	IPI:IPI00018305.4	Gene_Symbol=IGFBP3 Insulin-like growth factor-binding protein 3 precursor	9606
124	0	3.45	29.9638986587524	IPI:IPI00444386.3	Gene_Symbol=IGFBP3 CDNA FLJ45630 fis, clone CHONS2001287, moderately similar to INSULIN- LIKE GROWTH FACTOR BINDING PROTEIN 3	9606
125	4.92	8.11	20.6244498491287	IPI:IPI00029168.1	Gene_Symbol=LPA Apolipoprotein	9606	1.26157808303833	0.458772927522659	2.99948668479919	4.81501579284668	0.00186540745198727	1.33979189395905	1.04617524147034	0.836515069007874	2.29063963890076
125	0	2.95	17.5141245126724	IPI:IPI00787629.1	Gene_Symbol=LOC732390 similar to Apolipoprotein	9606
126	4.8	6.09	19.7207674384117	IPI:IPI00163446.3	Gene_Symbol=IGHD IGHD protein	9606	1.04103624820709	0.872539043426514	1.84482967853546	0.392623901367188	0.107673220336437	3.41473484039307	0.368767321109772	0.0347105823457241	2.43876886367798
127	4.76	6.93	16.9197395443916	IPI:IPI00296176.2	Gene_Symbol=F9 Coagulation factor IX precursor	9606	1.56546068191528	0.00794803351163864	1.30987286567688	1.21389400959015	0.48195943236351	1.92782390117645	1.48306894302368	0.0777807682752609	1.58060467243195
128	4.62	9.46	27.363184094429	IPI:IPI00020091.1	Gene_Symbol=ORM2 Alpha-1-acid glycoprotein 2 precursor	9606	1.63187408447266	0.0181208699941635	1.42196989059448	2.76955389976501	0.000566642382182181	1.32762086391449	0.741088390350342	0.044198602437973	1.33242905139923
129	4.46	4.46	10.6557376682758	IPI:IPI00884176.1	Gene_Symbol=F13A1 coagulation factor XIII A1 subunit precursor	9606	0.875543534755707	0.201903849840164	1.27368152141571	0.638328969478607	0.00222569378092885	1.19571578502655	1.14802122116089	0.173016533255577	1.26032269001007
129	0	4.46	10.6557376682758	IPI:IPI00297550.8	Gene_Symbol=F13A1 Coagulation factor XIII A chain precursor	9606
130	4.44	4.5	14.201183617115	IPI:IPI00064667.4	Gene_Symbol=CNDP1 Beta-Ala-His dipeptidase precursor	9606	0.60960328578949	0.289923816919327	4.45195484161377	0.705761313438416	0.224713757634163	2.37218451499939	0.765710294246674	0.0607306696474552	1.34550702571869
130	0	2.74	26.2295067310333	IPI:IPI00642045.1	Gene_Symbol=CNDP1 14 kDa protein	9606
131	4.4	7	14.5790547132492	IPI:IPI00009793.3	Gene_Symbol=C1RL Complement C1r-like protein	9606	0.796257257461548	0.574220836162567	3.1687114238739	1.18225336074829	0.539466142654419	2.16288089752197	0.979838490486145	0.932082653045654	2.01403093338013
131	0	6.96	14.155250787735	IPI:IPI00872573.1	Gene_Symbol=C1RL 48 kDa protein	9606
131	0	6.96	14.155250787735	IPI:IPI00795055.1	Gene_Symbol=C1RL CDNA FLJ14022 fis, clone HEMBA1003538, weakly similar to COMPLEMENT C1R COMPONENT	9606
132	4.16	4.17	19.00584846735	IPI:IPI00878173.1	Gene_Symbol=ACTA1 Actin, alpha 1, skeletal muscle	9606	2.31657934188843	0.0589110590517521	2.4369010925293	0.842039704322815	0.482334077358246	1.85323643684387	1.72488212585449	0.0433226749300957	1.67967343330383
132	0	4.17	22.4913492798805	IPI:IPI00514530.5	Gene_Symbol=ACTA1 Uncharacterized protein ACTA1	9606
132	0	4.17	17.2413796186447	IPI:IPI00021428.1	Gene_Symbol=ACTA1 Actin, alpha skeletal muscle	9606
132	0	4.16	19.7333335876465	IPI:IPI00021440.1	Gene_Symbol=ACTG1;PSPHL Actin, cytoplasmic 2	9606
132	0	4.16	19.7333335876465	IPI:IPI00021439.1	Gene_Symbol=ACTB Actin, cytoplasmic 1	9606
132	0	4.16	16.2234038114548	IPI:IPI00025416.3	Gene_Symbol=ACTG2 Actin, gamma-enteric smooth muscle	9606
132	0	4.16	16.1803707480431	IPI:IPI00023006.1	Gene_Symbol=ACTC1 Actin, alpha cardiac muscle 1	9606
132	0	4.16	16.1803707480431	IPI:IPI00008603.1	Gene_Symbol=ACTA2 Actin, aortic smooth muscle	9606
132	0	2.17	19.2913383245468	IPI:IPI00414057.3	Gene_Symbol=ACTA1 Actin alpha 1 skeletal muscle protein	9606
133	4.13	4.98	38.8888895511627	IPI:IPI00387026.1	Gene_Symbol=- Ig kappa chain V-I region EU	9606	0.749838531017303	0.269494384527206	1.86638474464417	1.44428467750549	0.33944183588028	2.80694174766541	0.778195917606354	0.480901032686234	2.70264649391174
133	0	6.94	40.5172407627106	IPI:IPI00829956.1	Gene_Symbol=- Rheumatoid factor C6 light chain (Fragment)	9606
133	0	4.94	33.8983058929443	IPI:IPI00829912.1	Gene_Symbol=IGKV1-5 Ig kappa chain V-I region HK102 precursor	9606
134	4.12	4.12	37.0370358228683	IPI:IPI00827522.1	Gene_Symbol=IGLV1-44 Anti-streptococcal/anti-myosin immunoglobulin lambda light chain variable region (Fragment)	9606	0.55016702413559	0.252266466617584	23.9634647369385	0.721928358078003	0.340428739786148	11.6132535934448	0.547517776489258	0.183781355619431	9.70806884765625
134	0.01	4.1	46.7889904975891	IPI:IPI00385254.1	Gene_Symbol=- Ig lambda chain V-I region WAH	9606
135	4.01	4.01	20.1863348484039	IPI:IPI00220327.3	Gene_Symbol=KRT1 Keratin, type II cytoskeletal 1	9606	1.37472152709961	0.26265549659729	2.42817568778992	1.48655736446381	0.314440011978149	3.60029530525208	1.72045278549194	0.0959960594773293	2.18312621116638
136	4.01	4.01	8.98345187306404	IPI:IPI00329775.7	Gene_Symbol=CPB2 Isoform 1 of Carboxypeptidase B2 precursor	9606	1.08161473274231	0.639903843402863	4.80789375305176	1.39826035499573	0.346197366714478	13.1353416442871	0.98620742559433	0.967253983020782	30.8063983917236
137	4	25.06	55.5084764957428	IPI:IPI00430847.1	Gene_Symbol=IGKC IGKC protein	9606	0.585432767868042	0.0395624712109566	1.62768137454987	1.11636292934418	0.782547831535339	3.19232583045959	0.556817889213562	0.0319454669952393	1.6322226524353
137	0.46	3.33	37.3831778764725	IPI:IPI00827906.1	Gene_Symbol=- Anti-mucin1 light chain variable region (Fragment)	9606
137	0.01	2.03	20.3539818525314	IPI:IPI00827789.1	Gene_Symbol=- HRV Fab N6-VL (Fragment)	9606
137	0	25.07	62.2881352901459	IPI:IPI00827488.1	Gene_Symbol=IGKC IGKC protein	9606
137	0	25.07	55.5084764957428	IPI:IPI00784661.1	Gene_Symbol=- Putative uncharacterized protein	9606
137	0	4.88	33.8983058929443	IPI:IPI00829804.1	Gene_Symbol=- 13 kDa protein	9606
137	0	4.88	37.0370358228683	IPI:IPI00398220.1	Gene_Symbol=- Myosin-reactive immunoglobulin light chain variable region (Fragment)	9606
137	0	4.88	37.3831778764725	IPI:IPI00384398.1	Gene_Symbol=- Myosin-reactive immunoglobulin light chain variable region (Fragment)	9606
137	0	4.87	33.8983058929443	IPI:IPI00829650.1	Gene_Symbol=- Similar to Ig kappa chain V-I region HK101 precursor	9606
137	0	2.88	36.2831860780716	IPI:IPI00827506.1	Gene_Symbol=- HRV Fab 025-VL (Fragment)	9606
137	0	2.88	32.2033911943436	IPI:IPI00829873.1	Gene_Symbol=- 13 kDa protein	9606
137	0	2.85	33.3333343267441	IPI:IPI00003470.1	Gene_Symbol=- Ig kappa chain V-I region Wes	9606
138	4	18.13	33.6152225732803	IPI:IPI00550640.2	Gene_Symbol=IGHG4 IGHG4 protein	9606	0.343796461820602	0.0374272726476192	2.49603962898254	0.53613293170929	0.0141543196514249	1.38065993785858	0.227180764079094	0.0888784304261208	7.68855476379395
138	0	18.13	34.8600506782532	IPI:IPI00830132.1	Gene_Symbol=IGHG4 Uncharacterized protein IGHG4 (Fragment)	9606
138	0	18.13	41.8960243463516	IPI:IPI00829814.1	Gene_Symbol=IGHG4 Ig gamma-4 chain C region	9606
138	0	16.13	28.7815123796463	IPI:IPI00784998.1	Gene_Symbol=- Putative uncharacterized protein DKFZp686M24218	9606
139	4	12.07	41.0256415605545	IPI:IPI00719373.1	Gene_Symbol=IGL@ IGL@ protein	9606	1.02831542491913	0.938139855861664	3.93829560279846	1.33175575733185	0.529354631900787	5.12548351287842	0.469688385725021	0.0618902817368507	2.33701920509338
139	0	12.03	54.5064389705658	IPI:IPI00815938.1	Gene_Symbol=IGLV3-21 IGLV3-21 protein	9606
139	0	10.04	36.0515028238297	IPI:IPI00829640.1	Gene_Symbol=IGL@ IGL@ protein	9606
139	0	10.04	32.6271176338196	IPI:IPI00785164.1	Gene_Symbol=- Putative uncharacterized protein	9606
139	0	10.04	32.6271176338196	IPI:IPI00784983.1	Gene_Symbol=- Putative uncharacterized protein	9606
139	0	10.04	32.6271176338196	IPI:IPI00784713.1	Gene_Symbol=- Putative uncharacterized protein	9606
139	0	10.04	32.7659577131271	IPI:IPI00784627.1	Gene_Symbol=- Putative uncharacterized protein	9606
139	0	10.04	32.7659577131271	IPI:IPI00745660.2	Gene_Symbol=IGL@ IGL@ protein	9606
139	0	10.02	42.4892693758011	IPI:IPI00852577.1	Gene_Symbol=IGLC1 IGLC1 protein	9606
139	0	10.02	30.7692319154739	IPI:IPI00784589.1	Gene_Symbol=- Putative uncharacterized protein DKFZp781M0386	9606
139	0	10	29.1139245033264	IPI:IPI00784711.1	Gene_Symbol=- Putative uncharacterized protein	9606
139	0	10	27.2340416908264	IPI:IPI00785079.1	Gene_Symbol=- Putative uncharacterized protein	9606
140	4	4.69	56.0000002384186	IPI:IPI00387116.1	Gene_Symbol=- Ig kappa chain V-III region NG9 precursor (Fragment)	9606	0.688261270523071	0.0149774104356766	1.22015380859375	1.33212149143219	0.0989730134606361	1.52204942703247	0.533044338226318	0.0732409358024597	2.17265963554382
140	0	24.75	67.2340452671051	IPI:IPI00761125.2	Gene_Symbol=IGKC IGKC protein	9606
140	0	18.33	60.5042040348053	IPI:IPI00879329.1	Gene_Symbol=IGKV3-20 Anti-(ED-B) scFV (Fragment)	9606
140	0	8.67	59.6899211406708	IPI:IPI00384576.1	Gene_Symbol=- Ig kappa chain V-III region HIC precursor	9606
140	0	8.67	59.6899211406708	IPI:IPI00030205.3	Gene_Symbol=IGKV3-20 Ig kappa chain V-III region HAH precursor	9606
140	0	8.67	57.7981650829315	IPI:IPI00387118.1	Gene_Symbol=- Ig kappa chain V-III region WOL	9606
140	0	6.91	69.7247684001923	IPI:IPI00387117.5	Gene_Symbol=IGKV3D-20 Ig kappa chain V-III region Ti	9606
140	0	6.67	70.6422030925751	IPI:IPI00387115.1	Gene_Symbol=- Ig kappa chain V-III region SIE	9606
140	0	4.71	62.3853206634521	IPI:IPI00385252.1	Gene_Symbol=- Ig kappa chain V-III region GOL	9606
140	0	4.67	44.954127073288	IPI:IPI00827826.1	Gene_Symbol=- Cold agglutinin FS-2 L-chain (Fragment)	9606
141	4	4.06	14.9425283074379	IPI:IPI00215983.3	Gene_Symbol=CA1 Carbonic anhydrase 1	9606	1.1422883272171	0.415018975734711	3.63312983512878	0.393924862146378	0.0364505648612976	1.97087359428406	1.51457452774048	0.0445893555879593	1.44780623912811
141	0	4.04	17.4358978867531	IPI:IPI00796435.1	Gene_Symbol=CA1 22 kDa protein	9606
141	0	4.04	22.9729726910591	IPI:IPI00788926.1	Gene_Symbol=CA1 16 kDa protein	9606
141	0	2	19.6850389242172	IPI:IPI00798267.1	Gene_Symbol=CA1 14 kDa protein	9606
142	4	4.03	27.10280418396	IPI:IPI00384399.1	Gene_Symbol=- Myosin-reactive immunoglobulin light chain variable region (Fragment)	9606	2.00370573997498	0.331860661506653	10.536768913269	2.38250279426575	0.235763743519783	9.29205322265625	0.816025972366333	0.475032418966293	2.72627091407776
142	0	19.43	46.7811167240143	IPI:IPI00829626.1	Gene_Symbol=IGL@ IGL@ protein	9606
142	0	2.44	35.9649121761322	IPI:IPI00552852.2	Gene_Symbol=IGLV3-27 V2-19 protein	9606
143	4	4	16.5289252996445	IPI:IPI00884433.1	Gene_Symbol=- 13 kDa protein	9606	0.619820296764374	0.0433825962245464	1.5577677488327	1.73561084270477	0.163396432995796	2.9996657371521	0.607220709323883	0.183623611927032	2.92641353607178
143	0	4	16.5289252996445	IPI:IPI00829600.1	Gene_Symbol=- Uncharacterized protein ENSP00000374803	9606
143	0	4	16.5289252996445	IPI:IPI00743194.2	Gene_Symbol=- Kappa light chain variable region (Fragment)	9606
143	0.44	22.72	56.0669481754303	IPI:IPI00440577.3	Gene_Symbol=IGKV2-24 IGKV2-24 protein	9606
143	0.44	2.53	20.833332836628	IPI:IPI00829827.1	Gene_Symbol=- Uncharacterized protein ENSP00000374804	9606
143	0	24.19	54.8117160797119	IPI:IPI00550731.2	Gene_Symbol=- Putative uncharacterized protein	9606
143	0	24.19	48.7500011920929	IPI:IPI00419424.3	Gene_Symbol=IGKV1-5 IGKV1-5 protein	9606
143	0	22.19	47.4885851144791	IPI:IPI00430808.2	Gene_Symbol=IGKC Immunoblobulin light chain (Fragment)	9606
143	0	20.34	52.7196645736694	IPI:IPI00854806.1	Gene_Symbol=IGKV1-5 IGKV1-5 protein	9606
143	0	4	29.6610176563263	IPI:IPI00827829.1	Gene_Symbol=- HRV Fab N8-VL (Fragment)	9606
143	0	4	30.9734523296356	IPI:IPI00827773.1	Gene_Symbol=- Cold agglutinin FS-1 L-chain (Fragment)	9606
143	0	4	29.9145311117172	IPI:IPI00743389.1	Gene_Symbol=IGKV1-5 Ig kappa chain V-II region GM607 precursor (Fragment)	9606
143	0	4	37.3913049697876	IPI:IPI00387107.3	Gene_Symbol=IGKV2-40 Ig kappa chain V-II region Cum	9606
143	0	4	32.4561417102814	IPI:IPI00384397.1	Gene_Symbol=- Myosin-reactive immunoglobulin light chain variable region (Fragment)	9606
143	0	2	23.1404960155487	IPI:IPI00829947.1	Gene_Symbol=- 13 kDa protein	9606
143	0	2	18.1818187236786	IPI:IPI00829663.1	Gene_Symbol=- Uncharacterized protein ENSP00000374801	9606
143	0	2	17.5925925374031	IPI:IPI00854709.1	Gene_Symbol=- Uncharacterized protein ENSP00000374799 (Fragment)	9606
143	0	2	16.8141588568687	IPI:IPI00736885.1	Gene_Symbol=LOC440786 Ig kappa chain V-II region TEW	9606
143	0	2	17.924527823925	IPI:IPI00387111.5	Gene_Symbol=- Uncharacterized protein ENSP00000333154	9606
144	4	4	14.2857149243355	IPI:IPI00514285.2	Gene_Symbol=PTGDS Prostaglandin D2 synthase 21kDa	9606	0.866877913475037	0.766434013843536	112.555686950684	2.14541602134705	0.0532589331269264	2.25533676147461	0.85830819606781	0.385814070701599	3.83986949920654
144	0	4	20.0000002980232	IPI:IPI00514208.1	Gene_Symbol=PTGDS Prostaglandin D2 synthase 21kDa	9606
144	0	4	16.8421059846878	IPI:IPI00013179.1	Gene_Symbol=PTGDS Prostaglandin-H2 D-isomerase precursor	9606
144	0	2	7.51173719763756	IPI:IPI00513767.2	Gene_Symbol=PTGDS Prostaglandin D2 synthase 21kDa	9606
145	4	4	26.3157904148102	IPI:IPI00027462.1	Gene_Symbol=S100A9 Protein S100-A9	9606	3.60663962364197	0.270235627889633	1582.12634277344	0.70186847448349	0.292642056941986	9.26980781555176	1.33569741249084	0.64352023601532	353.095031738281
146	3.95	3.95	27.5132268667221	IPI:IPI00006662.1	Gene_Symbol=APOD Apolipoprotein D precursor	9606	1.07730317115784	0.802365601062775	3.0763738155365	0.907659471035004	0.240105420351028	1.28682589530945	2.0912663936615	0.017032066360116	1.52149093151093
147	3.85	3.85	14.7727265954018	IPI:IPI00022331.1	Gene_Symbol=LCAT Phosphatidylcholine-sterol acyltransferase precursor	9606	1.48378753662109	0.0313229411840439	1.36041164398193	1.57723546028137	0.0535229556262493	1.60451078414917	1.1927342414856	0.234319522976875	1.5690952539444
148	3.73	3.73	12.8514051437378	IPI:IPI00003590.2	Gene_Symbol=QSOX1 Isoform 1 of Sulfhydryl oxidase 1 precursor	9606	1.22441816329956	0.602426528930664	2.70541310310364	1.20434904098511	0.638452053070068	2.76463222503662	0.949674308300018	0.894140362739563	2.74924540519714
148	0	2.03	8.77483412623405	IPI:IPI00872013.1	Gene_Symbol=QSOX1 Uncharacterized protein QSOX1	9606
148	0	2.03	8.77483412623405	IPI:IPI00465016.7	Gene_Symbol=QSOX1 Isoform 2 of Sulfhydryl oxidase 1 precursor	9606
148	0	2.02	7.69230797886848	IPI:IPI00015916.1	Gene_Symbol=QSOX1 Bone-derived growth factor (Fragment)	9606
149	3.72	3.78	12.0610676705837	IPI:IPI00029193.1	Gene_Symbol=HGFAC Hepatocyte growth factor activator precursor	9606	0.886580288410187	0.683420538902283	2.14141654968262	0.816720008850098	0.394139647483826	1.80249345302582	0.987197518348694	0.912398755550385	1.35712015628815
150	3.52	3.52	15.8415839076042	IPI:IPI00868938.1	Gene_Symbol=- Beta-2-microglobulin	9606	0.968257069587708	0.845617949962616	1.87411379814148	4.00141620635986	0.0332912616431713	3.0549590587616	1.25038695335388	0.310503125190735	2.04255962371826
150	0	3.52	13.4453788399696	IPI:IPI00796379.1	Gene_Symbol=B2M B2M protein	9606
150	0	1.52	4.83870953321457	IPI:IPI00004656.2	Gene_Symbol=B2M Beta-2-microglobulin	9606
151	3.43	3.43	34.4827592372894	IPI:IPI00645213.1	Gene_Symbol=APOM Apolipoprotein M	9606	1.01179397106171	0.938864350318909	1.56505155563354	0.860616743564606	0.156090810894966	1.28857266902924	1.1164984703064	0.459635078907013	1.51348972320557
151	0	3.43	31.0077518224716	IPI:IPI00514397.1	Gene_Symbol=APOM Apolipoprotein M	9606
151	0	3.43	21.2765961885452	IPI:IPI00030739.1	Gene_Symbol=APOM Apolipoprotein M	9606
152	3.18	3.18	18.9999997615814	IPI:IPI00021854.1	Gene_Symbol=APOA2 Apolipoprotein A-II precursor	9606	0.905425012111664	0.598008453845978	1.61974310874939	0.503065228462219	0.0292508881539106	1.77474212646484	1.21641254425049	0.378723680973053	1.73321628570557
153	3.15	5.23	31.9672137498856	IPI:IPI00384400.1	Gene_Symbol=- Myosin-reactive immunoglobulin heavy chain variable region (Fragment)	9606	0.838824987411499			0.856642782688141			0.627829134464264
153	0.03	6.24	57.2580635547638	IPI:IPI00828061.1	Gene_Symbol=- Anti-mucin1 heavy chain variable region (Fragment)	9606
153	0	2	36.7521375417709	IPI:IPI00827846.1	Gene_Symbol=- Anti-mucin1 heavy chain variable region (Fragment)	9606
154	3.15	3.15	44.9152529239655	IPI:IPI00829753.1	Gene_Symbol=- Similar to Rheumatoid factor G9 heavy chain	9606	0.745393931865692	0.192592322826385	1.92191016674042	1.45187604427338	0.265862107276917	2.85558843612671	0.548951745033264	0.107054278254509	2.50918912887573
154	0	44.53	43.7185943126678	IPI:IPI00884141.1	Gene_Symbol=IGHM IGHM protein	9606
154	0	44.53	41.8487399816513	IPI:IPI00884452.1	Gene_Symbol=IGHM IGHM protein	9606
154	0	44.53	41.7085438966751	IPI:IPI00884293.1	Gene_Symbol=IGHM IGHM protein	9606
154	0	44.53	41.7085438966751	IPI:IPI00883614.1	Gene_Symbol=IGHM IGHM protein	9606
154	0	44.53	39.8400008678436	IPI:IPI00479708.5	Gene_Symbol=IGHM IGHM protein	9606
154	0	27.19	36.0887110233307	IPI:IPI00744561.1	Gene_Symbol=IGHV3OR16-13;IGHA1 IGHA1 protein	9606
154	0	3.15	30.7692319154739	IPI:IPI00884081.1	Gene_Symbol=- Uncharacterized protein ENSP00000375025	9606
154	0	3.15	30.5084735155106	IPI:IPI00829811.1	Gene_Symbol=LOC652128 Uncharacterized protein ENSP00000375039	9606
154	0	3.15	31.0344815254211	IPI:IPI00328493.4	Gene_Symbol=- Uncharacterized protein ENSP00000375038	9606
154	0	3.15	26.2711852788925	IPI:IPI00830007.1	Gene_Symbol=- Uncharacterized protein ENSP00000375023	9606
154	0	3.15	17.5438597798347	IPI:IPI00827891.1	Gene_Symbol=- Cold agglutinin FS-2 H-chain (Fragment)	9606
154	0	3.15	16.806723177433	IPI:IPI00815662.1	Gene_Symbol=- Rheumatoid factor G9 heavy chain (Fragment)	9606
154	0	3.1	31.9999992847443	IPI:IPI00383953.1	Gene_Symbol=- VH4 heavy chain variable region precursor (Fragment)	9606
154	0	2	25.862067937851	IPI:IPI00385059.1	Gene_Symbol=- Rearranged VH4-34 V gene segment (Fragment)	9606
155	3.1	20.26	28.9308190345764	IPI:IPI00783993.1	Gene_Symbol=IGHA2 IGHA2 protein	9606	0.704800367355347	0.362069517374039	17.1370487213135	1.72821116447449	0.575694859027863	6887.669921875	0.551391065120697	0.324850857257843	68.973991394043
155	0	22.47	37.5782877206802	IPI:IPI00784950.1	Gene_Symbol=LOC100126583 Putative uncharacterized protein DKFZp686L19235	9606
155	0	21.16	30.0000011920929	IPI:IPI00785067.1	Gene_Symbol=IGH@ IGH@ protein	9606
155	0	19.57	32.5203239917755	IPI:IPI00642017.1	Gene_Symbol=IGHA2 Putative uncharacterized protein DKFZp686C02218 (Fragment)	9606
155	0	19.18	33.059549331665	IPI:IPI00784830.1	Gene_Symbol=LOC100126583 CDNA FLJ41981 fis, clone SMINT2011888, highly similar to Protein Tro alpha1 H,myeloma	9606
155	0	19.16	30.0207048654556	IPI:IPI00784758.1	Gene_Symbol=LOC100126583 Putative uncharacterized protein DKFZp686M08189	9606
155	0	18.27	24.6861919760704	IPI:IPI00384952.1	Gene_Symbol=- Putative uncharacterized protein DKFZp686K04218 (Fragment)	9606
155	0	17.16	26.9874483346939	IPI:IPI00784969.1	Gene_Symbol=LOC100126583 Putative uncharacterized protein	9606
155	0	15.16	34.4117641448975	IPI:IPI00641229.3	Gene_Symbol=IGHA2 Ig alpha-2 chain C region	9606
155	0	14.6	31.4000010490417	IPI:IPI00423461.3	Gene_Symbol=IGHA2 Putative uncharacterized protein DKFZp686C02220 (Fragment)	9606
155	0	13.15	34.2711001634598	IPI:IPI00829711.1	Gene_Symbol=IGHA2 Uncharacterized protein IGHA2 (Fragment)	9606
156	3.03	5.03	7.5549453496933	IPI:IPI00871960.2	Gene_Symbol=MASP1 cDNA FLJ75203, highly similar to Homo sapiens mannan-binding lectin serine protease 1 (C4/C2activating component of Ra-reactive factor) (MASP1), transcriptvariant 2, mRNA	9606	0.715909838676453	0.187624424695969	1.8690265417099	0.889102339744568	0.696790874004364	2.39076948165894	0.819023907184601	0.207516387104988	1.48674273490906
156	0	5.03	7.5549453496933	IPI:IPI00290283.6	Gene_Symbol=MASP1 mannan-binding lectin serine protease 1 isoform 2 precursor	9606
157	3	3	16.1290317773819	IPI:IPI00007047.1	Gene_Symbol=S100A8 Protein S100-A8	9606	3.91281628608704	0.318026721477509	12832.53515625	0.907135367393494	0.687575459480286	10.1501970291138	0.9349604845047	0.947469413280487	30702.240234375
158	2.82	4	28.2051295042038	IPI:IPI00829834.1	Gene_Symbol=- Ig kappa chain V-III region VH precursor	9606	0.221154645085335			0.806557714939117			0
159	2.72	2.72	29.5081973075867	IPI:IPI00006146.4	Gene_Symbol=SAA1;SAA2 serum amyloid A2	9606	5.93369150161743	0.0764029696583748	9.47698974609375	1.08597815036774	0.84815788269043	5.12243032455444	1.07510149478912	0.909135103225708	11.188042640686
159	0	2.7	53.2786905765533	IPI:IPI00552578.2	Gene_Symbol=SAA1;SAA2 Serum amyloid A protein precursor	9606
160	2.59	2.59	5.97609579563141	IPI:IPI00555752.2	Gene_Symbol=C4BPB Isoform 2 of C4b-binding protein beta chain precursor	9606	1.80096626281738	0.359370857477188	113.70108795166	1.14397382736206	0.737464845180511	49.731689453125	1.50693953037262	0.504725396633148	198.02978515625
160	0	2.59	5.95238097012043	IPI:IPI00025862.2	Gene_Symbol=C4BPB Isoform 1 of C4b-binding protein beta chain precursor	9606
161	2.51	2.55	15.9090906381607	IPI:IPI00007199.4	Gene_Symbol=SERPINA10 Protein Z-dependent protease inhibitor precursor	9606	1.24159979820251	0.046853706240654	1.23241448402405	0.667282164096832	0.417502403259277	5.57125282287598	0.732959389686584	0.287820369005203	2.53892159461975
162	2.49	48.31	43.0693060159683	IPI:IPI00549291.4	Gene_Symbol=IGHM IGHM protein	9606	0.827979028224945			0.979126811027527			0.924350917339325
162	0	25.02	39.6793574094772	IPI:IPI00166866.3	Gene_Symbol=IGHV3OR16-13;IGHA1 IGHA1 protein	9606
162	0	4.59	40.6504064798355	IPI:IPI00872895.1	Gene_Symbol=- Uncharacterized protein ENSP00000381660 (Fragment)	9606
162	0	4.59	35.9712243080139	IPI:IPI00396930.5	Gene_Symbol=- Uncharacterized protein ENSP00000353216 (Fragment)	9606
163	2.44	56.17	56.0685992240906	IPI:IPI00878609.1	Gene_Symbol=ITIH4 Protein	9606	1.09146177768707	0.682267308235168	1.67910301685333	1.14012408256531	0.559823274612427	1.68198502063751	1.12350618839264	0.384527176618576	1.35506904125214
163	0	44	54.347825050354	IPI:IPI00878152.1	Gene_Symbol=ITIH4 71 kDa protein	9606
164	2.4	4.4	36.7521375417709	IPI:IPI00009792.1	Gene_Symbol=IGHV1OR15-1 Ig heavy chain V-I region V35 precursor	9606	0.75519984960556	0.789046168327332	31859.501953125	1.08177065849304	0.790989696979523	18.760856628418	0.670777440071106	0.131852358579636	2.90410447120667
164	0	2.4	10.3448279201984	IPI:IPI00786926.1	Gene_Symbol=IGHV1-69 Myosin-reactive immunoglobulin heavy chain variable region (Fragment)	9606
165	2.4	2.42	39.2307698726654	IPI:IPI00019399.1	Gene_Symbol=SAA4 Serum amyloid A-4 protein precursor	9606	1.2303421497345	0.479899227619171	11.8528881072998	0.846374273300171	0.042615607380867	1.15266633033752	1.81568849086761	0.249140575528145	22.8103065490723
166	2.37	2.46	17.3469394445419	IPI:IPI00012792.1	Gene_Symbol=CDH5 Cadherin-5 precursor	9606	0.904357492923737	0.664798259735107	1.81770932674408	0.911200225353241	0.439328730106354	1.35109972953796	0.592043101787567	0.028745187446475	1.54530560970306
166	0	2.24	16.7414054274559	IPI:IPI00607725.4	Gene_Symbol=CDH5 cadherin 5, type 2 isoform 2 preproprotein	9606
167	2.35	12.39	67.3469364643097	IPI:IPI00473011.3	Gene_Symbol=HBB;HBD Hemoglobin subunit delta	9606	1.06144881248474			0.308681219816208			1.82430899143219
168	2.34	2.98	11.1298479139805	IPI:IPI00009865.2	Gene_Symbol=KRT10 Keratin, type I cytoskeletal 10	9606	1.12630331516266	0.205437213182449	1.26470625400543	1.15253734588623	0.630900323390961	2.33333826065063	1.26365840435028	0.271525532007217	1.74019455909729
169	2.34	2.35	19.9233710765839	IPI:IPI00385250.1	Gene_Symbol=PRSS3 Protease serine 4 isoform B	9606	1.06438934803009	0.931555926799774	1550.45446777344	0.913342356681824	0.740561723709106	14.410325050354	0.902622163295746	0.884872138500214	1235.935546875
169	0	2.35	19.0789476037025	IPI:IPI00220839.2	Gene_Symbol=PRSS3 Protease, serine, 3	9606
169	0	2.35	19.0789476037025	IPI:IPI00015614.3	Gene_Symbol=PRSS3 Isoform A of Trypsin-3 precursor	9606
169	0	2.35	17.8137645125389	IPI:IPI00843764.1	Gene_Symbol=PRSS3 Isoform C of Trypsin-3 precursor	9606
170	2.32	15.72	39.5744681358337	IPI:IPI00785196.1	Gene_Symbol=- Putative uncharacterized protein	9606	0.864088237285614			1.64594030380249			0.687321305274963
171	2.25	2.33	10.4956269264221	IPI:IPI00294713.4	Gene_Symbol=MASP2 Isoform 1 of Mannan-binding lectin serine protease 2 precursor	9606	1.02832806110382	0.024068608880043	1.01917409896851	1.15625298023224	0.677148699760437	3.65101790428162	1.04766464233398	0.722235023975372	1.63230335712433
171	0	2.14	18.1347146630287	IPI:IPI00871597.1	Gene_Symbol=MASP2 Uncharacterized protein MASP2 (Fragment)	9606
171	0	2.14	18.9189195632935	IPI:IPI00306378.5	Gene_Symbol=MASP2 Isoform 2 of Mannan-binding lectin serine protease 2 precursor	9606
172	2.24	2.88	5.10272830724716	IPI:IPI00514468.1	Gene_Symbol=MACF1 670 kDa protein	9606	0.905399203300476	0.703698337078094	2.65033483505249	0.794522345066071	0.212481155991554	1.72925555706024	0.998331069946289	0.995544850826263	3.1272189617157
172	0	2.88	5.10272830724716	IPI:IPI00432363.1	Gene_Symbol=MACF1 Microtubule-actin cross-linking factor 1, isoform 4	9606
173	2.21	2.39	5.57297095656395	IPI:IPI00013933.2	Gene_Symbol=DSP Isoform DPI of Desmoplakin	9606	1.17602860927582	0.29512032866478	1.64289879798889	0.718769490718842	0.0876937061548233	1.56987857818604	1.0882157087326	0.559080481529236	1.68812108039856
173	0	2.31	6.29678592085838	IPI:IPI00217182.4	Gene_Symbol=DSP Isoform DPII of Desmoplakin	9606
173	0	2.12	14.5945951342583	IPI:IPI00872333.1	Gene_Symbol=DSP Uncharacterized protein DSP	9606
173	0	2.12	11.3513506948948	IPI:IPI00746877.1	Gene_Symbol=DSP CDNA FLJ26719 fis, clone PNC03379	9606
174	2.17	2.36	7.06521719694138	IPI:IPI00411559.2	Gene_Symbol=SMC4 Isoform 1 of Structural maintenance of chromosomes protein 4	9606	1.44848096370697	0.0996685400605202	1.64904880523682	1.05086386203766	0.82707017660141	1.94013130664825	1.58108401298523	0.138055875897408	2.06560587882996
174	0	2.36	7.39837363362312	IPI:IPI00328298.6	Gene_Symbol=SMC4 Isoform 2 of Structural maintenance of chromosomes protein 4	9606
175	2.16	2.16	13.3333340287209	IPI:IPI00027827.2	Gene_Symbol=SOD3 Extracellular superoxide dismutase [Cu-Zn] precursor	9606	0.622304022312164	0.373788267374039	55.1691131591797	2.90067148208618	0.00105428730603307	1.16056716442108	0.686181962490082	0.450286686420441	59.7821159362793
176	2.12	2.12	29.1338592767715	IPI:IPI00022731.1	Gene_Symbol=APOC4 Apolipoprotein C-IV precursor	9606	0.871472597122192	0.184629276394844	1.68479943275452	0.558601796627045	0.169686138629913	7.53983306884766	1.54396903514862	0.34548220038414	27.8927555084229
177	2.08	2.15	10.2073356509209	IPI:IPI00010471.5	Gene_Symbol=LCP1 Plastin-2	9606	2.04748582839966	0.13699010014534	3.5836136341095	1.20647883415222	0.0494998171925545	1.20527231693268	1.68935966491699	0.00941865798085928	1.24673974514008
177	0	2.01	8.13008099794388	IPI:IPI00646259.1	Gene_Symbol=LCP1 Lymphocyte cytosolic protein 1	9606
178	2.07	2.07	7.31707289814949	IPI:IPI00479471.2	Gene_Symbol=SPATA13 Spermatogenesis associated 13	9606	1.67702281475067	0.0504181571304798	1.68100583553314	0.979942858219147	0.313492894172668	1.06747388839722	1.38941240310669	0.00891605764627457	1.14399778842926
178	0	2.07	6.44171759486198	IPI:IPI00043546.5	Gene_Symbol=SPATA13 Spermatogenesis-associated protein 13	9606
179	2.04	4.15	46.551725268364	IPI:IPI00829653.1	Gene_Symbol=- Uncharacterized protein ENSP00000374812	9606	0.727914810180664			0.885235190391541			0.450281172990799
179	0	4.15	46.551725268364	IPI:IPI00784430.3	Gene_Symbol=IGKV3D-11 Similar to Ig kappa chain V-III region VG precursor	9606
179	0	4.04	33.8983058929443	IPI:IPI00816799.1	Gene_Symbol=- Rheumatoid factor D5 light chain (Fragment)	9606
180	2.02	3.19	6.72043040394783	IPI:IPI00790411.1	Gene_Symbol=CNOT10 Isoform 1 of CCR4-NOT transcription complex subunit 10	9606	1.02433836460114	0.890000343322754	1.93696343898773	0.790672481060028	0.427032679319382	2.77937602996826	0.877472519874573	0.596142172813416	2.46179437637329
180	0	3.19	6.33093491196632	IPI:IPI00794753.2	Gene_Symbol=CNOT10 Isoform 4 of CCR4-NOT transcription complex subunit 10	9606
180	0	3.19	6.13668076694012	IPI:IPI00396314.5	Gene_Symbol=CNOT10 Isoform 3 of CCR4-NOT transcription complex subunit 10	9606
180	0	2.03	5.92193827033043	IPI:IPI00878368.1	Gene_Symbol=CNOT10 Isoform 2 of CCR4-NOT transcription complex subunit 10	9606
180	0	2.01	4.43458966910839	IPI:IPI00791933.1	Gene_Symbol=CNOT10 Isoform 5 of CCR4-NOT transcription complex subunit 10	9606
180	0	2.01	7.21649453043938	IPI:IPI00795462.1	Gene_Symbol=CNOT10 21 kDa protein	9606
181	2.02	2.02	4.78723421692848	IPI:IPI00300725.7	Gene_Symbol=KRT6A Keratin, type II cytoskeletal 6A	9606	1.35893166065216	0.248283103108406	4.96223640441895	0.797811388969421	0.74281370639801	823.527954101563	1.91471123695374	0.00265738787129521	1.03505194187164
181	0.01	2.01	8.58585834503174	IPI:IPI00290078.5	Gene_Symbol=KRT4 keratin 4	9606
181	0.01	2.01	9.83606576919556	IPI:IPI00797452.1	Gene_Symbol=KRT4 33 kDa protein	9606
181	0	2	8.99224802851677	IPI:IPI00021304.1	Gene_Symbol=KRT2 Keratin, type II cytoskeletal 2 epidermal	9606
181	0	2	15.2866244316101	IPI:IPI00796330.1	Gene_Symbol=KRT6A 18 kDa protein	9606
181	0	2	3.0141843482852	IPI:IPI00299145.9	Gene_Symbol=KRT6C Keratin, type II cytoskeletal 6C	9606
181	0	2	3.0141843482852	IPI:IPI00293665.8	Gene_Symbol=KRT6B Keratin, type II cytoskeletal 6B	9606
182	2.01	28.29	46.2686568498611	IPI:IPI00448938.1	Gene_Symbol=IGHG1 IGHG1 protein	9606	0.843855977058411			1.39045476913452			0.251454710960388
182	0	23.37	39.3822401762009	IPI:IPI00418153.1	Gene_Symbol=IGHM Putative uncharacterized protein DKFZp686I15212	9606
182	0	2	9.4488188624382	IPI:IPI00827627.1	Gene_Symbol=- Vh1-D-J3-region (Fragment)	9606
183	2.01	2.03	6.68789818882942	IPI:IPI00451626.1	Gene_Symbol=CRTAC1 Isoform 3 of Cartilage acidic protein 1 precursor	9606	1.15752685070038	0.533188879489899	7.87238502502441	1.23829197883606	0.175788149237633	2.15876150131226	1.42896544933319	0.455758571624756	51.6823043823242
183	0	2.03	5.42635656893253	IPI:IPI00451625.1	Gene_Symbol=CRTAC1 Isoform 2 of Cartilage acidic protein 1 precursor	9606
183	0	2.03	5.29500767588615	IPI:IPI00451624.1	Gene_Symbol=CRTAC1 Isoform 1 of Cartilage acidic protein 1 precursor	9606
184	2.01	2.01	1.84782613068819	IPI:IPI00177820.3	Gene_Symbol=SLC14A2 Urea transporter, kidney	9606	1.02783346176147	0.856509923934937	4.57819557189941	1.07360935211182	0.707381844520569	6.19121026992798	1.07735109329224	0.721272826194763	7.55529642105103
185	2	170.74	61.2385332584381	IPI:IPI00032258.4	Gene_Symbol=C4A;C4B Complement C4-A precursor	9606	1.73508036136627	0.0125894639641047	1.30812692642212	0.884491562843323	0.172210052609444	1.28803503513336	2.45546627044678	0.00123593944590539	1.14570462703705
185	0	167.21	61.2385332584381	IPI:IPI00654875.1	Gene_Symbol=C4B Complement C4-B precursor	9606
186	2	170.29	61.0665142536163	IPI:IPI00418163.3	Gene_Symbol=C4B C4B1	9606	0.908153533935547	0.576109528541565	1.87074625492096	0.992038309574127	0.96833598613739	2.15485954284668	1.46985018253326	0.325780183076859	3.60998797416687
187	2	51.92	74.2424249649048	IPI:IPI00847179.1	Gene_Symbol=APOA4 apolipoprotein A-IV precursor	9606	0.190912187099457			0.0534783750772476			0.0625201240181923	0.178258240222931	25064.7109375
188	2	45.56	53.3755302429199	IPI:IPI00555812.4	Gene_Symbol=GC Vitamin D-binding protein precursor	9606	2.24252963066101	0.170612439513206	16.7403373718262	2.28452610969543	0.296385079622269	195.138778686523	1.71572721004486	0.170366272330284	6.55808448791504
189	2	45.33	47.2049683332443	IPI:IPI00032328.2	Gene_Symbol=KNG1 Isoform HMW of Kininogen-1 precursor	9606	1.00830638408661			0.859811663627625			1.47933602333069
190	2	23.23	27.7999997138977	IPI:IPI00061977.1	Gene_Symbol=IGHV3OR16-13;IGHA1 IGHA1 protein	9606	1.04947590827942			1.60420489311218			0.936650633811951
190	0	4.85	23.7704917788506	IPI:IPI00470652.1	Gene_Symbol=- Single-chain Fv (Fragment)	9606
190	0	4	34.1880351305008	IPI:IPI00829701.1	Gene_Symbol=- Uncharacterized protein ENSP00000375014	9606
190	0	4	19.6581199765205	IPI:IPI00830130.1	Gene_Symbol=- Rheumatoid factor RF-ET7	9606
190	0	2	18.4000000357628	IPI:IPI00384410.1	Gene_Symbol=- Myosin-reactive immunoglobulin heavy chain variable region (Fragment)	9606
190	0	2	19.3277314305305	IPI:IPI00384409.1	Gene_Symbol=- Myosin-reactive immunoglobulin heavy chain variable region (Fragment)	9606
191	2	22.28	33.5787922143936	IPI:IPI00382606.1	Gene_Symbol=F7 Factor VII active site mutant immunoconjugate	9606	1.23548579216003			0.913353085517883			1.24187469482422
191	0	2	20.2702701091766	IPI:IPI00798065.1	Gene_Symbol=F7 Isoform B of Coagulation factor VII precursor	9606
191	0	2	19.3133041262627	IPI:IPI00329555.2	Gene_Symbol=F7 Isoform A of Coagulation factor VII precursor	9606
192	2	15.4	39.148935675621	IPI:IPI00827875.1	Gene_Symbol=- Lambda-chain precursor	9606	1.10514903068542			1.47254133224487			0.657702744007111
192	0	2	25.4545450210571	IPI:IPI00383016.1	Gene_Symbol=- Immunglobulin light chain variable region (Fragment)	9606
192	0	2	11.711710691452	IPI:IPI00827923.1	Gene_Symbol=- Light chain Fab (Fragment)	9606
192	0	2	10.0000001490116	IPI:IPI00386134.1	Gene_Symbol=- Ig lambda chain V-I region BL2 precursor	9606
192	0	2	11.711710691452	IPI:IPI00003939.3	Gene_Symbol=- Ig lambda chain V-I region NIG-64	9606
193	2	8.02	55.5555582046509	IPI:IPI00220120.4	Gene_Symbol=IGHV@ Ig heavy chain V-III region VH26 precursor	9606	0.792026877403259			1.3092930316925			0.672863841056824
193	0	2	19.8347106575966	IPI:IPI00382488.1	Gene_Symbol=- Ig heavy chain V-III region HIL	9606
194	2	6.01	37.9629641771317	IPI:IPI00387022.1	Gene_Symbol=- Ig kappa chain V-I region AG	9606	0.425556719303131	0.0217189732939005	1.44844353199005	1.91826748847961	0.384013503789902	299.356781005859	0.427567005157471	0.110065646469593	6.58818292617798
194	0	4.01	28.8135588169098	IPI:IPI00003111.6	Gene_Symbol=LOC652694 Ig kappa chain V-I region AU	9606
194	0	2.01	30.3571432828903	IPI:IPI00387106.1	Gene_Symbol=- Ig kappa chain V-I region Ni	9606
195	2	4.85	28.7037044763565	IPI:IPI00385555.1	Gene_Symbol=- Ig kappa chain V-I region BAN	9606	0.781743884086609	0.22986575961113	3.25904965400696	1.3697258234024	0.72178328037262	5203.75927734375	0.39527490735054	0.0833050459623337	4.72134685516357
195	0	2.85	20.3389823436737	IPI:IPI00829836.1	Gene_Symbol=- Uncharacterized protein ENSP00000374797	9606
196	2	4	25.2100855112076	IPI:IPI00854743.1	Gene_Symbol=- Uncharacterized protein ENSP00000375034	9606	0.82013350725174	0.252554148435593	1.56291854381561	2.36046385765076	0.0440526157617569	2.26084923744202	0.822572946548462	0.0881371200084686	1.30673658847809
196	0	2	20.6106871366501	IPI:IPI00745363.4	Gene_Symbol=LOC652113 Immunglobulin heavy chain variable region (Fragment)	9606
197	2	2.22	11.7647059261799	IPI:IPI00012390.2	Gene_Symbol=HOXD4 Homeobox protein Hox-D4	9606	9999			9999
198	2	2.03	4.65949811041355	IPI:IPI00015924.1	Gene_Symbol=TFIP11 Isoform 1 of Tuftelin-interacting protein 11	9606	0.693902134895325			2.16021013259888			1.32091414928436
198	0	2	6.28272220492363	IPI:IPI00879058.1	Gene_Symbol=TFIP11 Protein	9606
199	2	2	10.9660573303699	IPI:IPI00852826.2	Gene_Symbol=APOL1 42 kDa protein	9606	0.684622228145599	0.562143683433533	350.504150390625	0.570361256599426	0.392633676528931	157.31413269043	0.802897691726685	0.719192922115326	368.028381347656
199	0	2	6.78391978144646	IPI:IPI00514475.4	Gene_Symbol=APOL1 Isoform 1 of Apolipoprotein-L1 precursor	9606
199	0	2	6.52173906564713	IPI:IPI00186903.3	Gene_Symbol=APOL1 Isoform 2 of Apolipoprotein-L1 precursor	9606
200	2	2	4.86257933080196	IPI:IPI00790024.1	Gene_Symbol=C20orf175 Isoform 1 of Uncharacterized protein C20orf175	9606	1.32601642608643			0.873180329799652			1.32454192638397
200	0	2	8.02919715642929	IPI:IPI00168750.3	Gene_Symbol=C20orf175 FLJ00360 protein (Fragment)	9606
201	2	2	7.32323229312897	IPI:IPI00827937.1	Gene_Symbol=CD44 Isoform 14 of CD44 antigen precursor	9606	0.885854542255402			0.649493932723999			0.731412053108215
201	0	2	4.06732112169266	IPI:IPI00827658.1	Gene_Symbol=CD44 Isoform 7 of CD44 antigen precursor	9606
201	0	2	2.89435591548681	IPI:IPI00828192.1	Gene_Symbol=CD44 Isoform 17 of CD44 antigen precursor	9606
201	0	2	2.72479560226202	IPI:IPI00828117.1	Gene_Symbol=CD44 Isoform 5 of CD44 antigen precursor	9606
201	0	2	2.86123026162386	IPI:IPI00828064.1	Gene_Symbol=CD44 Isoform 6 of CD44 antigen precursor	9606
201	0	2	2.99401190131903	IPI:IPI00828056.1	Gene_Symbol=CD44 Isoform 16 of CD44 antigen precursor	9606
201	0	2	4.70588244497776	IPI:IPI00827982.1	Gene_Symbol=CD44 Isoform 13 of CD44 antigen precursor	9606
201	0	2	4.66200448572636	IPI:IPI00827893.1	Gene_Symbol=CD44 Isoform 11 of CD44 antigen precursor	9606
201	0	2	2.96735912561417	IPI:IPI00827795.1	Gene_Symbol=CD44 Isoform 8 of CD44 antigen precursor	9606
201	0	2	2.81293950974941	IPI:IPI00827650.1	Gene_Symbol=CD44 Isoform 3 of CD44 antigen precursor	9606
201	0	2	4.05679531395435	IPI:IPI00419219.3	Gene_Symbol=CD44 Isoform 10 of CD44 antigen precursor	9606
201	0	2	2.86123026162386	IPI:IPI00418465.4	Gene_Symbol=CD44 Isoform 4 of CD44 antigen precursor	9606
201	0	2	2.69541777670383	IPI:IPI00305064.1	Gene_Symbol=CD44 Isoform CD44 of CD44 antigen precursor	9606
201	0	2	5.54016605019569	IPI:IPI00297160.4	Gene_Symbol=CD44 Isoform 12 of CD44 antigen precursor	9606
201	0	2	4.08163256943226	IPI:IPI00828108.1	Gene_Symbol=CD44 Isoform 15 of CD44 antigen precursor	9606
201	0	2	1.77777782082558	IPI:IPI00827555.1	Gene_Symbol=CD44 Isoform 9 of CD44 antigen precursor	9606
201	0	2	4.41176481544971	IPI:IPI00798069.1	Gene_Symbol=CD44 CD44 molecule	9606
202	2	2	7.57315009832382	IPI:IPI00307065.3	Gene_Symbol=PINK1 Isoform 1 of Serine/threonine-protein kinase PINK1, mitochondrial precursor	9606
202	0	2	10.9489053487778	IPI:IPI00411562.1	Gene_Symbol=PINK1 Isoform 2 of Serine/threonine-protein kinase PINK1, mitochondrial precursor	9606
203	2	2	2.48447209596634	IPI:IPI00290856.4	Gene_Symbol=LYVE1 Lymphatic vessel endothelial hyaluronic acid receptor 1 precursor	9606	0.618224143981934			0.521457433700562			0.536754786968231
204	2	2	4.16666679084301	IPI:IPI00029235.1	Gene_Symbol=IGFBP6 Insulin-like growth factor-binding protein 6 precursor	9606	1.24997091293335			2.73043751716614			0.717274188995361
205	2	2	2.60303691029549	IPI:IPI00021817.1	Gene_Symbol=PROC Vitamin K-dependent protein C precursor	9606	0.827388942241669			0.557540535926819			0.885234653949738
206	1.92	1.93	7.88415148854256	IPI:IPI00791675.1	Gene_Symbol=PITPNM1 Isoform 2 of Membrane-associated phosphatidylinositol transfer protein 1	9606	0.678229153156281	0.657892882823944	3941.0009765625	1.93855595588684	0.0458236075937748	1.83389604091644	1.02378404140472
206	0	1.93	7.87781327962875	IPI:IPI00307758.7	Gene_Symbol=PITPNM1 Isoform 1 of Membrane-associated phosphatidylinositol transfer protein 1	9606
207	1.89	1.89	4.33436520397663	IPI:IPI00016334.2	Gene_Symbol=MCAM Isoform 1 of Cell surface glycoprotein MUC18 precursor	9606	0.725478649139404			0.822007596492767			0.868407070636749
208	1.81	3.41	8.50312411785126	IPI:IPI00472316.1	Gene_Symbol=DMD dystrophin Dp427p1 isoform	9606	1.27185618877411	0.110335730016232	1.45577561855316	0.82898473739624	0.857874929904938	53.2221832275391	0.50774472951889	0.266394078731537	6.7555890083313
208	0	3.41	8.51237401366234	IPI:IPI00304639.2	Gene_Symbol=DMD Isoform 3 of Dystrophin	9606
208	0	3.41	8.49389433860779	IPI:IPI00006091.2	Gene_Symbol=DMD Isoform 4 of Dystrophin	9606
208	0	3.41	8.45030918717384	IPI:IPI00375141.1	Gene_Symbol=DMD dystrophin Dp427l isoform	9606
208	0	2.6	8.19112658500671	IPI:IPI00304638.4	Gene_Symbol=DMD Isoform 1 of Dystrophin	9606
208	0	2.6	8.20162296295166	IPI:IPI00220577.5	Gene_Symbol=DMD Isoform 2 of Dystrophin	9606
209	1.8	1.8	14.1001850366592	IPI:IPI00554715.3	Gene_Symbol=FXR1 Isoform 2 of Fragile X mental retardation syndrome-related protein 1	9606	1.03252685070038			0.475164651870728			0.913504421710968
209	0	1.8	12.2383251786232	IPI:IPI00016249.3	Gene_Symbol=FXR1 Isoform 1 of Fragile X mental retardation syndrome-related protein 1	9606
209	0.13	1.53	22.0136523246765	IPI:IPI00645666.1	Gene_Symbol=FMR1 FMR1 protein	9606
209	0.13	1.53	20.4113930463791	IPI:IPI00412343.2	Gene_Symbol=FMR1 Isoform 6 of Fragile X mental retardation 1 protein	9606
209	0.13	1.53	21.2520599365234	IPI:IPI00215724.1	Gene_Symbol=FMR1 Isoform 4 of Fragile X mental retardation 1 protein	9606
209	0.13	1.53	20.8064511418343	IPI:IPI00215721.1	Gene_Symbol=FMR1 Isoform 2 of Fragile X mental retardation 1 protein	9606
209	0.05	1.45	19.594594836235	IPI:IPI00873404.1	Gene_Symbol=FMR1 Uncharacterized protein FMR1	9606
209	0.05	1.45	18.8617885112762	IPI:IPI00783298.1	Gene_Symbol=FMR1 Isoform 7 of Fragile X mental retardation 1 protein	9606
209	0.05	1.45	19.6610167622566	IPI:IPI00215725.1	Gene_Symbol=FMR1 Isoform 5 of Fragile X mental retardation 1 protein	9606
209	0.05	1.45	19.2371472716331	IPI:IPI00215723.1	Gene_Symbol=FMR1 Isoform 3 of Fragile X mental retardation 1 protein	9606
209	0.05	1.45	19.5286199450493	IPI:IPI00215720.1	Gene_Symbol=FMR1 Isoform 1 of Fragile X mental retardation 1 protein	9606
209	0	1.4	12.893982231617	IPI:IPI00016250.6	Gene_Symbol=FXR2 Fragile X mental retardation syndrome-related protein 2	9606
209	0	1.4	7.07070678472519	IPI:IPI00872761.1	Gene_Symbol=FMR1 FMR1 protein	9606
209	0	1.4	42.1052634716034	IPI:IPI00791041.1	Gene_Symbol=FXR1 2 kDa protein	9606
210	1.75	1.9	6.44994825124741	IPI:IPI00871677.1	Gene_Symbol=TCF20 Uncharacterized protein TCF20	9606	1.1140615940094	0.686202824115753	2.16330480575562	1.05562925338745	0.879552662372589	2.84355068206787	1.06759929656982	0.911285400390625	5.57959604263306
210	0	1.9	6.44994825124741	IPI:IPI00220381.2	Gene_Symbol=TCF20 Isoform 2 of Transcription factor 20	9606
210	0	1.9	6.3775509595871	IPI:IPI00159322.4	Gene_Symbol=TCF20 Isoform 1 of Transcription factor 20	9606
211	1.73	1.81	3.26633155345917	IPI:IPI00873846.1	Gene_Symbol=DPP10 Isoform 1 of Inactive dipeptidyl peptidase 10	9606	1.43130230903625			1.04341340065002			1.55427443981171
211	0	1.81	3.2953105866909	IPI:IPI00847414.1	Gene_Symbol=DPP10 dipeptidyl peptidase 10 isoform short	9606
211	0	1.81	3.24999988079071	IPI:IPI00166892.2	Gene_Symbol=DPP10 DPPY splice variant c	9606
212	1.72	1.74	5.18331229686737	IPI:IPI00845498.1	Gene_Symbol=KIAA1310 Isoform 4 of Uncharacterized protein KIAA1310	9606	0.884123980998993			1.01030492782593			1.1820023059845
212	0	1.74	4.53539825975895	IPI:IPI00845386.1	Gene_Symbol=KIAA1310 Isoform 1 of Uncharacterized protein KIAA1310	9606
212	0	1.74	5.19645102322102	IPI:IPI00845283.1	Gene_Symbol=KIAA1310 Isoform 5 of Uncharacterized protein KIAA1310	9606
212	0	1.74	4.66970391571522	IPI:IPI00465061.4	Gene_Symbol=KIAA1310 Isoform 3 of Uncharacterized protein KIAA1310	9606
212	0	1.74	5.25641031563282	IPI:IPI00002396.4	Gene_Symbol=KIAA1310 Isoform 2 of Uncharacterized protein KIAA1310	9606
212	0	1.74	4.05759178102016	IPI:IPI00845505.1	Gene_Symbol=KIAA1310 Isoform 6 of Uncharacterized protein KIAA1310	9606
212	0	1.73	5.84905669093132	IPI:IPI00845250.1	Gene_Symbol=KIAA1310 Isoform 8 of Uncharacterized protein KIAA1310	9606
213	1.65	1.65	5.49738220870495	IPI:IPI00871686.1	Gene_Symbol=CLASP2 Isoform 1 of CLIP-associating protein 2	9606	0.83815199136734			1.38625478744507			0.182114779949188
213	0	1.65	5.57398796081543	IPI:IPI00478227.5	Gene_Symbol=CLASP2 165 kDa protein	9606
213	0	1.65	4.91367876529694	IPI:IPI00024382.4	Gene_Symbol=CLASP2 CLIP-associating protein 2	9606
213	0	1.52	16.8674692511559	IPI:IPI00789917.1	Gene_Symbol=CLASP2 9 kDa protein	9606
214	1.63	1.63	22.9671895503998	IPI:IPI00873444.1	Gene_Symbol=UBC;RPS27A;UBB 79 kDa protein	9606	0.851860225200653			0.90150648355484			1.06210696697235
214	0.03	1.55	21.09375	IPI:IPI00456429.3	Gene_Symbol=UBA52 ubiquitin and ribosomal protein L40 precursor	9606
214	0	1.52	32.3144108057022	IPI:IPI00794205.1	Gene_Symbol=- 26 kDa protein	9606
214	0	1.52	25	IPI:IPI00418813.2	Gene_Symbol=- CDNA FLJ46113 fis, clone TESTI2036285, highly similar to Rattus norvegicus ubiquitin C	9606
214	0	1.52	24.3589743971825	IPI:IPI00794211.1	Gene_Symbol=UBC;RPS27A;UBB 18 kDa protein	9606
214	0	1.52	18.75	IPI:IPI00873004.1	Gene_Symbol=UBA52 11 kDa protein	9606
214	0	1.52	23.5807865858078	IPI:IPI00798155.3	Gene_Symbol=UBC;RPS27A;UBB Ubiquitin C splice variant	9606
214	0	1.52	21.7518255114555	IPI:IPI00798127.1	Gene_Symbol=UBC;RPS27A;UBB ubiquitin C	9606
214	0	1.52	21.2007507681847	IPI:IPI00797482.1	Gene_Symbol=UBC;RPS27A;UBB cDNA FLJ75516, highly similar to Xenopus tropicalis ubiquitin C, mRNA	9606
214	0	1.52	13.7724548578262	IPI:IPI00797400.1	Gene_Symbol=UBC;RPS27A;UBB 19 kDa protein	9606
214	0	1.52	22.9299366474152	IPI:IPI00796600.1	Gene_Symbol=UBC;RPS27A;UBB 18 kDa protein	9606
214	0	1.52	15.2317881584167	IPI:IPI00796007.1	Gene_Symbol=UBC;RPS27A;UBB 17 kDa protein	9606
214	0	1.52	19.4594591856003	IPI:IPI00795527.1	Gene_Symbol=UBC;RPS27A;UBB 21 kDa protein	9606
214	0	1.52	19.0476194024086	IPI:IPI00794925.1	Gene_Symbol=UBC;RPS27A;UBB 21 kDa protein	9606
214	0	1.52	21.1764708161354	IPI:IPI00793810.1	Gene_Symbol=UBC;RPS27A;UBB 19 kDa protein	9606
214	0	1.52	23.6065566539764	IPI:IPI00793729.1	Gene_Symbol=UBC;RPS27A;UBB UBC protein	9606
214	0	1.52	16.5137618780136	IPI:IPI00793330.1	Gene_Symbol=UBC;RPS27A;UBB 12 kDa protein	9606
214	0	1.52	20.5128207802773	IPI:IPI00792712.1	Gene_Symbol=UBC;RPS27A;UBB 39 kDa protein	9606
214	0	1.52	21.9512194395065	IPI:IPI00792139.1	Gene_Symbol=UBC;RPS27A;UBB 9 kDa protein	9606
214	0	1.52	24.7706428170204	IPI:IPI00790633.1	Gene_Symbol=UBC;RPS27A;UBB 25 kDa protein	9606
214	0	1.52	25.1748263835907	IPI:IPI00789823.1	Gene_Symbol=UBC;RPS27A;UBB 16 kDa protein	9606
214	0	1.52	22.2641512751579	IPI:IPI00789107.1	Gene_Symbol=UBC;RPS27A;UBB 30 kDa protein	9606
214	0	1.52	15.1260510087013	IPI:IPI00788210.1	Gene_Symbol=LOC728590 similar to ribosomal protein S27a	9606
214	0	1.52	23.5294118523598	IPI:IPI00784990.2	Gene_Symbol=UBC;RPS27A;UBB Ubiquitin C splice variant	9606
214	0	1.52	24.4845360517502	IPI:IPI00744274.1	Gene_Symbol=UBC;RPS27A;UBB 44 kDa protein	9606
214	0	1.52	27.8350502252579	IPI:IPI00743650.1	Gene_Symbol=UBC;RPS27A;UBB 44 kDa protein	9606
214	0	1.52	27.8350502252579	IPI:IPI00743241.1	Gene_Symbol=UBC;RPS27A;UBB 44 kDa protein	9606
214	0	1.52	23.5807865858078	IPI:IPI00719280.2	Gene_Symbol=UBC;RPS27A;UBB ubiquitin B precursor	9606
214	0	1.52	18.9473688602448	IPI:IPI00654754.1	Gene_Symbol=UBC;RPS27A;UBB RPS27A protein	9606
214	0	1.52	11.5384623408318	IPI:IPI00397808.3	Gene_Symbol=LOC388720 similar to ubiquitin and ribosomal protein S27a precursor	9606
214	0	1.52	11.5384623408318	IPI:IPI00179330.6	Gene_Symbol=UBC;RPS27A;UBB ubiquitin and ribosomal protein S27a precursor	9606
215	1.55	2.78	4.22740541398525	IPI:IPI00289258.4	Gene_Symbol=MYO10 Myosin-X	9606
216	1.55	1.59	7.75444284081459	IPI:IPI00033153.1	Gene_Symbol=NXF1 Nuclear RNA export factor 1	9606	1.01704883575439			1.00901091098785			0.921220362186432
216	0	1.59	8.42696651816368	IPI:IPI00749024.2	Gene_Symbol=NXF1 nuclear RNA export factor 1 isoform 2	9606
217	1.53	1.53	11.5618661046028	IPI:IPI00643034.2	Gene_Symbol=PLTP Isoform 1 of Phospholipid transfer protein precursor	9606	1.95611143112183			1.40086722373962			1.27729403972626
217	0	1.53	14.0740737318993	IPI:IPI00022733.3	Gene_Symbol=PLTP 45 kDa protein	9606
217	0	1.52	11.7913827300072	IPI:IPI00217778.1	Gene_Symbol=PLTP Isoform 2 of Phospholipid transfer protein precursor	9606
218	1.52	28.8	41.9878304004669	IPI:IPI00430842.3	Gene_Symbol=IGHV3OR16-13;IGHA1 IGHA1 protein	9606	0.72414219379425			0.927100479602814			0.584536194801331
218	0	7.61	56.4102590084076	IPI:IPI00830088.1	Gene_Symbol=- 13 kDa protein	9606
218	0	5.54	33.5999995470047	IPI:IPI00873155.1	Gene_Symbol=- Uncharacterized protein ENSP00000346720	9606
218	0	1.52	7.45341628789902	IPI:IPI00816409.1	Gene_Symbol=- V<gamma>1 protein (Fragment)	9606
219	1.52	1.53	4.93506491184235	IPI:IPI00218795.1	Gene_Symbol=SELL L-selectin precursor	9606	0.948295593261719			0.648626267910004			0.489250034093857
219	0	1.52	5.15463910996914	IPI:IPI00645768.1	Gene_Symbol=SELE Selectin E	9606
219	0	1.52	4.57038395106792	IPI:IPI00514728.1	Gene_Symbol=SELE Selectin E	9606
219	0	1.52	4.57038395106792	IPI:IPI00514521.1	Gene_Symbol=SELE Selectin E	9606
219	0	1.52	5.16528934240341	IPI:IPI00514342.1	Gene_Symbol=SELE Selectin E	9606
219	0	1.52	4.09836061298847	IPI:IPI00296542.1	Gene_Symbol=SELE E-selectin precursor	9606
219	0	1.52	1.06241703033447	IPI:IPI00646956.1	Gene_Symbol=SELP Selectin P	9606
219	0	1.52	1.24223595485091	IPI:IPI00645234.1	Gene_Symbol=SELP Selectin P	9606
219	0	1.52	1.04166669771075	IPI:IPI00644144.1	Gene_Symbol=SELP Selectin P	9606
219	0	1.52	0.965018104761839	IPI:IPI00643835.1	Gene_Symbol=SELP Selectin P	9606
219	0	1.52	1.23839005827904	IPI:IPI00640405.1	Gene_Symbol=SELP Selectin P	9606
219	0	1.52	1.23839005827904	IPI:IPI00514796.1	Gene_Symbol=SELP Selectin P	9606
219	0	1.52	1.04166669771075	IPI:IPI00514233.1	Gene_Symbol=SELP Selectin P	9606
219	0	1.52	0.963855441659689	IPI:IPI00295339.3	Gene_Symbol=SELP P-selectin precursor	9606
220	1.5	1.5	3.32498289644718	IPI:IPI00024284.4	Gene_Symbol=HSPG2 Basement membrane-specific heparan sulfate proteoglycan core protein precursor	9606	3.29721808433533	0.335509717464447	6778.03076171875	2.11256670951843	0.430995404720306	2074.87817382813	0.977924406528473	0.944837808609009	26.1852588653564
221	1.45	1.88	7.39272385835648	IPI:IPI00743248.5	Gene_Symbol=TNXB DJ34F7.1.1	9606	0.518269002437592			0.584872186183929			0
221	0	1.88	7.39100053906441	IPI:IPI00025276.1	Gene_Symbol=TNXB Isoform XB of Tenascin-X precursor	9606
221	0	1.88	6.70298412442207	IPI:IPI00644296.1	Gene_Symbol=TNXB Tenascin XB	9606
221	0	1.83	5.43595254421234	IPI:IPI00744907.2	Gene_Symbol=TNXB Tenascin-X	9606
222	1.43	1.65	8.63422304391861	IPI:IPI00160131.2	Gene_Symbol=MYO9A myosin IXA	9606	1.06927180290222	0.756438374519348	8.28783512115479	0.462739914655685	0.43154963850975	2652.80346679688	1.12097609043121	0.704141139984131	18.0686950683594
223	1.42	1.42	0.96969697624445	IPI:IPI00645334.3	Gene_Symbol=EHMT1 Isoform 2 of Histone-lysine N-methyltransferase, H3 lysine-9 specific 5	9606
223	0	1.6	3.47277037799358	IPI:IPI00015526.3	Gene_Symbol=EHMT1 Isoform 1 of Histone-lysine N-methyltransferase, H3 lysine-9 specific 5	9606
223	0	1.6	2.34171729534864	IPI:IPI00216443.4	Gene_Symbol=EHMT1 Isoform 3 of Histone-lysine N-methyltransferase, H3 lysine-9 specific 5	9606
224	1.33	2.04	5.3293414413929	IPI:IPI00397809.4	Gene_Symbol=KIF21B Kinesin-like protein KIF21B variant	9606	0.990352213382721			0.388897150754929			1.28496122360229
224	0	2.04	4.58155162632465	IPI:IPI00872997.1	Gene_Symbol=KIF21B Isoform 1 of Kinesin-like protein KIF21B	9606
224	0	2.04	4.61822673678398	IPI:IPI00644778.2	Gene_Symbol=KIF21B Isoform 2 of Kinesin-like protein KIF21B	9606
225	1.32	3.75	11.7948718369007	IPI:IPI00172480.5	Gene_Symbol=WDR35 Isoform 2 of WD repeat-containing protein 35	9606	0.773173451423645	0.780027866363525	8780.1796875	0.691239297389984	0.620567858219147	1009.52478027344	1.13400185108185	0.140090465545654	1.42959654331207
225	0	3.75	11.6850130259991	IPI:IPI00165984.4	Gene_Symbol=WDR35 Isoform 1 of WD repeat-containing protein 35	9606
226	1.31	1.33	4.15122322738171	IPI:IPI00328308.6	Gene_Symbol=ZNF804B Zinc finger protein 804B	9606	1.21878921985626			0.645937263965607			0.928722441196442
227	1.28	1.29	3.7807185202837	IPI:IPI00747499.2	Gene_Symbol=RP11-139H14.4 LOC220416 protein (Fragment)	9606	0.631940186023712			0.538920342922211			0.568551480770111
228	1.24	1.61	3.61173823475838	IPI:IPI00218326.1	Gene_Symbol=SP100 Isoform Sp100-C of Nuclear autoantigen Sp-100	9606	0.937477290630341	0.528142333030701	1.44348287582397	1.09313702583313	0.703656315803528	2.39469885826111	0.9646275639534	0.782446920871735	1.63495242595673
229	1.22	1.64	5.41259981691837	IPI:IPI00010252.3	Gene_Symbol=TRIM33 Isoform Alpha of E3 ubiquitin-protein ligase TRIM33	9606
230	1.21	1.28	4.5731708407402	IPI:IPI00787331.1	Gene_Symbol=PDZRN3 similar to PDZ domain containing RING finger 3	9606	1.17830860614777			2.72404599189758			0.729054927825928
230	0	1.28	4.22138832509518	IPI:IPI00010322.5	Gene_Symbol=PDZRN3 Isoform 1 of PDZ domain-containing RING finger protein 3	9606
231	1.17	1.65	10.4234516620636	IPI:IPI00445968.1	Gene_Symbol=- CDNA FLJ43252 fis, clone HEART2006909	9606
232	1.17	1.35	10.3163689374924	IPI:IPI00219532.1	Gene_Symbol=ELMO1 Isoform 1 of Engulfment and cell motility protein 1	9606
233	1.15	1.18	22.2222223877907	IPI:IPI00382534.1	Gene_Symbol=- Ig heavy chain V-II region OU	9606	0.626198947429657			0.116593390703201			0.688606321811676
234	1.15	1.15	10.0502513349056	IPI:IPI00795906.1	Gene_Symbol=MICA;HLA-B;HLA-A;LOC730410;HLA-C;HLA-A29.1 MHC class I antigen heavy chain	9606
234	0	1.15	10.9289616346359	IPI:IPI00654689.1	Gene_Symbol=MICA;HLA-B;HLA-A;LOC730410;HLA-C;HLA-A29.1 HLA class I histocompatibility antigen, Cw-4 alpha chain precursor	9606
234	0	1.15	10.9289616346359	IPI:IPI00472162.1	Gene_Symbol=MICA;HLA-B;HLA-A;LOC730410;HLA-C;HLA-A29.1 HLA class I histocompatibility antigen, Cw-18 alpha chain precursor	9606
235	1.11	1.11	5.41516244411469	IPI:IPI00376986.2	Gene_Symbol=NTRK3 Isoform D of NT-3 growth factor receptor precursor	9606
235	0	1.11	5.45454546809196	IPI:IPI00289961.3	Gene_Symbol=NTRK3 Isoform C of NT-3 growth factor receptor precursor	9606
235	0	1.11	5.36352805793285	IPI:IPI00000824.2	Gene_Symbol=NTRK3 Isoform A of NT-3 growth factor receptor precursor	9606
236	1.1	1.33	4.87329438328743	IPI:IPI00873123.1	Gene_Symbol=NEB nebulin	9606	0.84421980381012	0.754748702049255	7.6657567024231	0.720373511314392	0.655895233154297	15.2265567779541	0.846143066883087	0.432159930467606	2.08939552307129
236	0	1.33	4.87329438328743	IPI:IPI00303335.1	Gene_Symbol=NEB Nebulin	9606
237	1.07	1.17	7.87623077630997	IPI:IPI00292218.4	Gene_Symbol=MST1 Hepatocyte growth factor-like protein precursor	9606	0.814517855644226	0.34529784321785	1.79373466968536	0.999289512634277	0.994491755962372	1.35216891765594	0.876182854175568	0.546363413333893	1.85952341556549
238	1.06	1.16	4.91132326424122	IPI:IPI00746752.1	Gene_Symbol=BRWD1 Isoform C of Bromodomain and WD repeat-containing protein 1	9606	1.04898643493652			0.433720201253891			0.819659650325775
238	0	1.16	4.65517230331898	IPI:IPI00289944.5	Gene_Symbol=BRWD1 Isoform A of Bromodomain and WD repeat-containing protein 1	9606
238	0	1.16	4.759806022048	IPI:IPI00250716.1	Gene_Symbol=BRWD1 Isoform B of Bromodomain and WD repeat-containing protein 1	9606
239	1.05	1.42	7.05218613147736	IPI:IPI00021983.1	Gene_Symbol=NCSTN Isoform 1 of Nicastrin precursor	9606	1.72868716716766			1.06936621665955			1.1780571937561
240	1.05	1.12	6.80173635482788	IPI:IPI00827872.1	Gene_Symbol=EPB42 Isoform Short of Erythrocyte membrane protein band 4.2	9606	0.940306603908539			1.04551088809967			0.85431432723999
240	0	1.12	7.59289190173149	IPI:IPI00619961.1	Gene_Symbol=EPB42 EPB42 protein	9606
240	0	1.12	6.80173635482788	IPI:IPI00028614.2	Gene_Symbol=EPB42 erythrocyte membrane protein band 4.2 isoform 2	9606
240	0	1.12	6.51872381567955	IPI:IPI00028120.4	Gene_Symbol=EPB42 Isoform Long of Erythrocyte membrane protein band 4.2	9606
241	1.04	1.04	5.502063408494	IPI:IPI00005039.1	Gene_Symbol=MTIF2 Translation initiation factor IF-2, mitochondrial precursor	9606	1.79297065734863			1.20551443099976			1.37885367870331
242	1.03	1.65	14.073634147644	IPI:IPI00101969.8	Gene_Symbol=ARHGAP23 similar to Rho GTPase activating protein 21 isoform 1	9606	0.693550229072571			1.05546689033508			1.63285422325134
243	1.01	4.63	49.193549156189	IPI:IPI00884080.1	Gene_Symbol=- Similar to Immunglobulin heavy chain variable region	9606	0.847191095352173			1.09819829463959			0.678280293941498
244	1	1	7.12499991059303	IPI:IPI00009034.1	Gene_Symbol=PCDHB10 Protocadherin beta 10 precursor	9606
245	0.99	1.36	6.88622742891312	IPI:IPI00219168.7	Gene_Symbol=SPTBN5 Spectrin beta chain, brain 4	9606	0.815021872520447			1.23589444160461	0.798774361610413	3745.51635742188	1.12697315216064	0.820384204387665	188.594528198242
246	0.98	1.07	1.85298305004835	IPI:IPI00168806.2	Gene_Symbol=MLL3 Isoform 1 of Myeloid/lymphoid or mixed-lineage leukemia protein 3 homolog	9606
247	0.98	1.04	4.2458102107048	IPI:IPI00746929.1	Gene_Symbol=WNK3 197 kDa protein	9606	0.604800879955292	0.58146721124649	3929.77099609375	0.610190451145172	0.703426659107208	264109.71875	0.588245630264282	0.538614690303802	2025.89221191406
247	0	1.04	4.22222204506397	IPI:IPI00152474.8	Gene_Symbol=WNK3 Isoform 2 of Serine/threonine-protein kinase WNK3	9606
248	0.98	1.03	2.55829021334648	IPI:IPI00853158.2	Gene_Symbol=PRUNE2 prune homolog 2 isoform 1	9606	1.04191744327545	0.870212554931641	12.4739570617676	1.08693146705627	0.737978279590607	11.3179416656494	0.951488018035889	0.960236430168152	24410.978515625
249	0.97	0.97	20.3846156597137	IPI:IPI00165972.3	Gene_Symbol=CFD Complement factor D preproprotein	9606	1.05796813964844	0.927276194095612	513.067932128906	2.77221083641052	0.104394160211086	8.53125095367432	0.986244142055511	0.957443237304688	13.858081817627
250	0.96	1.03	2.80519481748343	IPI:IPI00746946.2	Gene_Symbol=CCDC108 Isoform 1 of Coiled-coil domain-containing protein 108	9606	0.616277933120728			0.401248663663864			0.71797251701355
251	0.96	0.99	7.26052448153496	IPI:IPI00455383.4	Gene_Symbol=CLTC Isoform 2 of Clathrin heavy chain 1	9606	1.30082416534424	0.19841705262661	2.93465495109558	1.20116436481476	0.152152270078659	1.76377058029175	1.4459480047226	0.217574834823608	5.29498291015625
251	0	0.99	7.10447728633881	IPI:IPI00024067.4	Gene_Symbol=CLTC Isoform 1 of Clathrin heavy chain 1	9606
252	0.96	0.96	23.9795923233032	IPI:IPI00873917.1	Gene_Symbol=MPV17L Mitochondrial membrane protein MPV17-like	9606	0.850118160247803			2.76361560821533			0
253	0.96	0.96	11.4678896963596	IPI:IPI00797818.1	Gene_Symbol=IKZF3 Aiolos isoform hAio-del	9606	1.92441141605377			3.72676205635071			0.576367735862732
253	0	0.96	9.82318297028542	IPI:IPI00796035.1	Gene_Symbol=IKZF3 aiolos isoform 1	9606
253	0	0.96	10.5263158679008	IPI:IPI00337565.6	Gene_Symbol=IKZF3 Aiolos isoform hAio-del	9606
253	0	0.96	12.0772950351238	IPI:IPI00215855.1	Gene_Symbol=IKZF3 Isoform 5 of Zinc finger protein Aiolos	9606
253	0	0.96	10.6382980942726	IPI:IPI00215853.1	Gene_Symbol=IKZF3 Isoform 3 of Zinc finger protein Aiolos	9606
253	0	0.96	11.037527769804	IPI:IPI00215852.1	Gene_Symbol=IKZF3 Isoform 2 of Zinc finger protein Aiolos	9606
253	0	0.96	9.82318297028542	IPI:IPI00018923.1	Gene_Symbol=IKZF3 Isoform 1 of Zinc finger protein Aiolos	9606
254	0.94	0.94	4.25867512822151	IPI:IPI00068506.1	Gene_Symbol=ABCF2 ATP-binding cassette, sub-family F, member 2 isoform b	9606
254	0	0.94	4.33386825025082	IPI:IPI00005045.1	Gene_Symbol=ABCF2 ATP-binding cassette sub-family F member 2	9606
255	0.93	2.19	4.4267725199461	IPI:IPI00642259.2	Gene_Symbol=DST Dystonin	9606	1.12344658374786	0.521905362606049	1.91678488254547	1.15995192527771	0.596907615661621	2.78706812858582	1.33776104450226	0.525881886482239	5.17715072631836
256	0.92	5.86	30.1255226135254	IPI:IPI00828105.1	Gene_Symbol=- Anti-Mpl scFv (Fragment)	9606	0.523190855979919			9.96270751953125	0.0910865142941475	67.2188568115234	0.374181509017944
257	0.92	0.92	13.6000007390976	IPI:IPI00748177.1	Gene_Symbol=- Similar to Solute carrier family 39 (zinc transporter), member 12	9606	0.955767214298248			1.08378517627716			0.921690225601196
258	0.91	2.22	10.0000001490116	IPI:IPI00550987.1	Gene_Symbol=CEP135 Isoform 1 of Centrosomal protein of 135 kDa	9606	1.1193311214447	0.435726791620255	1.43575847148895	0.976867139339447	0.933088958263397	2.06895971298218	1.00687301158905	0.969334244728088	1.59182703495026
259	0.87	0.88	6.60660639405251	IPI:IPI00397691.4	Gene_Symbol=FLJ14959 FLJ14959 protein	9606	1.26663243770599			0.7097207903862			0.84245753288269
260	0.85	0.97	8.20654705166817	IPI:IPI00794166.1	Gene_Symbol=SHANK1 Uncharacterized protein SHANK1	9606	0.419520944356918			1.17948019504547			0.896124601364136
261	0.85	0.91	3.61041128635406	IPI:IPI00737363.2	Gene_Symbol=INTS1 similar to CG3173-PA isoform 7	9606	1.07471513748169			3.30741691589355			2.47654867172241
262	0.82	2.08	4.49591279029846	IPI:IPI00045945.1	Gene_Symbol=PCDHB18 Protocadherin-psi2	9606	1.00730276107788			0.647775709629059			0.782900273799896
263	0.82	0.82	15.7534241676331	IPI:IPI00032293.1	Gene_Symbol=CST3 Cystatin-C precursor	9606	1.27825939655304	0.177701041102409	1.51771366596222	1.80254018306732	0.118020758032799	2.27884268760681	1.18562924861908	0.415335208177567	1.68319523334503
264	0.81	1.56	5.55316396057606	IPI:IPI00456969.1	Gene_Symbol=DYNC1H1 Dynein heavy chain, cytosolic	9606	0.823984026908875	0.607954800128937	32.3410835266113	0.778526365756989	0.634376704692841	136.441223144531	0.675677120685577	0.547319531440735	324.675354003906
265	0.8	1.22	8.44748839735985	IPI:IPI00791893.1	Gene_Symbol=CSNK1G1 Casein kinase I gamma 1 isoform	9606
266	0.8	0.81	4.67836260795593	IPI:IPI00329024.6	Gene_Symbol=CCDC67 Isoform 2 of Coiled-coil domain-containing protein 67	9606	0.882846891880035			0.615795910358429			0.645953476428986
267	0.8	0.8	6.6852368414402	IPI:IPI00748215.2	Gene_Symbol=- Similar to Sodium/hydrogen exchanger 2	9606	1.11552441120148			1.07780420780182			1.07402348518372
268	0.8	0.8	6.78851157426834	IPI:IPI00872475.1	Gene_Symbol=RAB3IL1 43 kDa protein	9606	1.10728621482849			1.12902998924255			1.26959812641144
268	0	0.8	6.80628269910812	IPI:IPI00328884.7	Gene_Symbol=RAB3IL1 Isoform 1 of Guanine nucleotide exchange factor for Rab3A	9606
269	0.8	0.8	9.375	IPI:IPI00787586.1	Gene_Symbol=LOC341112 similar to Tryptophanyl-tRNA synthetase	9606	9999
270	0.77	31.38	38.1818175315857	IPI:IPI00607707.1	Gene_Symbol=HPR Isoform 2 of Haptoglobin-related protein precursor	9606	0.649226427078247			0.842146098613739			1.07746362686157
270	0	31.38	42.2413796186447	IPI:IPI00477597.1	Gene_Symbol=HPR Isoform 1 of Haptoglobin-related protein precursor	9606
271	0.77	1.29	4.77987416088581	IPI:IPI00873479.1	Gene_Symbol=PCDHA4 86 kDa protein	9606	1.13466453552246			1.20546865463257			1.18405282497406
271	0	1.29	4.76190485060215	IPI:IPI00219141.1	Gene_Symbol=PCDHA4 Isoform 2 of Protocadherin alpha 4 precursor	9606
271	0	1.29	4.01267148554325	IPI:IPI00009044.1	Gene_Symbol=PCDHA4 Isoform 1 of Protocadherin alpha 4 precursor	9606
272	0.77	0.79	5.16304336488247	IPI:IPI00409695.2	Gene_Symbol=PARD3B Isoform 5 of Partitioning-defective 3 homolog B	9606	0.655762076377869	0.10838358849287	2.51353716850281	0.727486312389374	0.117411427199841	2.1257688999176	0.833342671394348	0.412490457296371	5.77443552017212
272	0	0.79	5.01760579645634	IPI:IPI00305192.1	Gene_Symbol=PARD3B Isoform 3 of Partitioning-defective 3 homolog B	9606
272	0	0.79	4.98687662184238	IPI:IPI00075719.4	Gene_Symbol=PARD3B Isoform 2 of Partitioning-defective 3 homolog B	9606
272	0	0.79	4.73029054701328	IPI:IPI00043978.1	Gene_Symbol=PARD3B Isoform 1 of Partitioning-defective 3 homolog B	9606
273	0.77	0.77	21.0526317358017	IPI:IPI00016574.1	Gene_Symbol=- CDNA FLJ13262 fis, clone OVARC1000912	9606
274	0.77	0.77	10.4347832500935	IPI:IPI00830044.1	Gene_Symbol=- Uncharacterized protein ENSP00000374806	9606	0.48249751329422			2.27098488807678			0.416397631168365
275	0.75	0.82	6.07329830527306	IPI:IPI00853221.1	Gene_Symbol=C15orf42 Uncharacterized protein C15orf42	9606	1.6165976524353	0.253332287073135	13.0065078735352	0.92182445526123	0.33198469877243	1.81161868572235	1.22803449630737	0.659543991088867	81.9465560913086
276	0.75	0.75	3.66876311600208	IPI:IPI00295401.4	Gene_Symbol=MAP3K10 Mitogen-activated protein kinase kinase kinase 10	9606	2.09133887290955			1.38150680065155			2.80606031417847
277	0.74	0.74	15.9999996423721	IPI:IPI00791657.1	Gene_Symbol=COLQ 5 kDa protein	9606
278	0.73	0.73	16.2237763404846	IPI:IPI00647696.1	Gene_Symbol=- Conserved hypothetical protein	9606
279	0.72	1.4	5.00000007450581	IPI:IPI00807399.1	Gene_Symbol=PM20D1 hypothetical protein LOC148811	9606
279	0	1.4	3.18725109100342	IPI:IPI00418413.3	Gene_Symbol=PM20D1 peptidase M20 domain containing 1	9606
280	0.72	0.72	17.676767706871	IPI:IPI00027350.3	Gene_Symbol=PRDX2 Peroxiredoxin-2	9606	1.0585857629776	0.84032666683197	16.8353061676025	0.346656650304794	0.116115093231201	11.9745960235596	1.39038717746735	0.496377825737	62.8209686279297
281	0.72	0.72	11.4427857100964	IPI:IPI00398925.4	Gene_Symbol=LOC649618 similar to Ubiquitin-like protein FUBI	9606
282	0.71	0.82	7.06751048564911	IPI:IPI00480203.3	Gene_Symbol=MICAL3 Isoform 2 of Protein MICAL-3	9606	1.3278181552887	0.190972730517387	1.87156414985657	1.36194348335266	0.438342064619064	3.99317121505737	1.25436902046204	0.123800106346607	1.4612523317337
282	0	0.82	6.86475411057472	IPI:IPI00177937.5	Gene_Symbol=MICAL3 Isoform 1 of Protein MICAL-3	9606
283	0.71	0.71	3.68177630007267	IPI:IPI00242956.4	Gene_Symbol=FCGBP IgGFc-binding protein precursor	9606	1.12548768520355	0.518076598644257	4.90313625335693	1.12318980693817	0.575327575206757	6.51688623428345	1.07266545295715	0.908765494823456	481.349731445313
284	0.71	0.71	12.1359221637249	IPI:IPI00783862.2	Gene_Symbol=BLVRB Flavin reductase	9606	1.31592297554016	0.494319170713425	30.7711544036865	0.784012138843536	0.77587628364563	4519.8740234375	1.70720684528351	0.522339165210724	1466.17114257813
284	0	0.71	12.0772950351238	IPI:IPI00219910.2	Gene_Symbol=- 22 kDa protein	9606
285	0.7	0.7	19.5488721132278	IPI:IPI00394699.1	Gene_Symbol=- Ribosomal protein homolog PD-1	9606				9999
