# Supplementary material for: PGCA: An algorithm to link protein groups created from MS/MS data
Source: PLoS One. 2017 May 31;12(5):e0177569. doi: 10.1371/journal.pone.0177569 (PMC5451011; doi:10.1371/journal.pone.0177569)
Supplement: S3 File — 65 iTRAQ experiments used to process samples from the BiT Heart Cohort. (ZIP) [file pone.0177569.s006.zip › S5DataBiT/BET5588_v339_ProteinSummary.txt]

N	Unused	Total	%Cov	Accession	Name	Species	115:114	PVal 115:114	EF 115:114	116:114	PVal 116:114	EF 116:114	117:114	PVal 117:114	EF 117:114	Biological Processes	Molecular Function	PANTHER ID
1	221.26	221.26	38.3081316947937	IPI:IPI00022229.1	Gene_Symbol=APOB Apolipoprotein B-100 precursor	9606	0.914862811565399	0.000538254564162344	1.05087316036224	0.890697956085205	2.87230182038911E-06	1.04829847812653	0.873758852481842	9.42706606110733E-08	1.04900431632996
2	138.03	138.03	54.7018349170685	IPI:IPI00643525.1	Gene_Symbol=C4A Complement component 4A	9606
3	113.94	116.04	57.7340543270111	IPI:IPI00478003.1	Gene_Symbol=A2M Alpha-2-macroglobulin precursor	9606	0.909503579139709	0.0281424727290869	1.08761775493622	1.13983547687531	0.000830873323138803	1.07833790779114	1.11681485176086	0.00241566402837634	1.07287228107452
4	88.52	88.6	32.2746783494949	IPI:IPI00414283.5	Gene_Symbol=FN1 fibronectin 1 isoform 4 preproprotein	9606	1.27476990222931	1.56269948092813E-08	1.08025515079498	1.22031724452972	0.00011664378689602	1.10304963588715	1.82916116714478	3.52585199675313E-23	1.09253251552582
4	0	86.6	32.5827807188034	IPI:IPI00855777.1	Gene_Symbol=FN1 Isoform 14 of Fibronectin precursor	9606
4	0	86.6	30.6897968053818	IPI:IPI00845263.1	Gene_Symbol=FN1 fibronectin 1 isoform 2 preproprotein	9606
4	0	86.6	32.1428567171097	IPI:IPI00339228.1	Gene_Symbol=FN1 Isoform 8 of Fibronectin precursor	9606
4	0	86.6	31.3375800848007	IPI:IPI00339223.1	Gene_Symbol=FN1 Isoform 3 of Fibronectin precursor	9606
4	0	86.6	30.9304267168045	IPI:IPI00022418.1	Gene_Symbol=FN1 Isoform 1 of Fibronectin precursor	9606
4	0	86.6	33.0422788858414	IPI:IPI00479723.3	Gene_Symbol=FN1 Isoform 10 of Fibronectin precursor	9606
5	78.73	78.74	32.6968967914581	IPI:IPI00032291.2	Gene_Symbol=C5 Complement C5 precursor	9606	0.939880549907684	0.183344841003418	1.09652006626129	1.16790449619293	0.0041283005848527	1.10978126525879	1.07819294929504	0.112667888402939	1.09804165363312
6	74.89	74.89	46.9976902008057	IPI:IPI00021885.1	Gene_Symbol=FGA Isoform 1 of Fibrinogen alpha chain precursor	9606	1.53394913673401	3.83782960314466E-24	1.07051777839661	1.22225511074066	3.29849392244341E-08	1.06959569454193	1.44511795043945	3.81409159521521E-24	1.06029903888702
6	0	74.88	62.2670829296112	IPI:IPI00029717.1	Gene_Symbol=FGA Isoform 2 of Fibrinogen alpha chain precursor	9606
7	72.86	72.86	38.342809677124	IPI:IPI00029739.5	Gene_Symbol=CFH Isoform 1 of Complement factor H precursor	9606	1.08939623832703	0.29647022485733	1.17652189731598	1.20792090892792	0.0140911657363176	1.16121482849121	1.09888768196106	0.390552014112473	1.24359464645386
8	72.58	72.58	66.3951098918915	IPI:IPI00298497.3	Gene_Symbol=FGB Fibrinogen beta chain precursor	9606	1.52016544342041	4.96209614768257E-21	1.07767677307129	1.21266603469849	3.34470342977511E-07	1.07335388660431	1.39087653160095	9.57637831880409E-15	1.07822573184967
9	65.48	65.55	37.5225484371185	IPI:IPI00783987.2	Gene_Symbol=C3 Complement C3 precursor (Fragment)	9606	1.64766275882721	5.60100765767402E-09	1.15115427970886	1.00479423999786	0.930698454380035	1.11643517017365	1.7033543586731	7.42220582141285E-15	1.09959614276886
10	60.77	60.81	46.3849753141403	IPI:IPI00017601.1	Gene_Symbol=CP Ceruloplasmin precursor	9606	0.958614110946655	0.322097718715668	1.08682930469513	1.07913506031036	0.049024909734726	1.07781803607941	0.943394005298615	0.214256063103676	1.09570181369781
11	55.74	55.76	50.8596003055573	IPI:IPI00798430.1	Gene_Symbol=TF Transferrin variant (Fragment)	9606	1.42438519001007	5.6406099409323E-12	1.08874011039734	0.549397230148315	1.12963966675419E-16	1.11518919467926	1.36701607704163	6.70672892222335E-11	1.08422827720642
11	0	55.76	50.8596003055573	IPI:IPI00022463.1	Gene_Symbol=TF Serotransferrin precursor	9606
12	53.41	53.48	43.7634408473969	IPI:IPI00294193.4	Gene_Symbol=ITIH4 Isoform 1 of Inter-alpha-trypsin inhibitor heavy chain H4 precursor	9606	0.987906694412231	0.924602687358856	1.31306612491608	1.145747423172	0.350040644407272	1.35413539409637	1.00436210632324	0.975295960903168	1.34696221351624
13	51.68	51.68	54.3513953685761	IPI:IPI00745872.2	Gene_Symbol=ALB Isoform 1 of Serum albumin precursor	9606	11.6939096450806	1.94835059404802E-23	1.33028328418732	0.730211973190308	0.0357102043926716	1.33984422683716	10.3544692993164	2.0458739021092E-22	1.33094882965088
13	0	49.69	52.6315808296204	IPI:IPI00022434.4	Gene_Symbol=ALB Uncharacterized protein ALB	9606
14	49.97	49.99	67.6767647266388	IPI:IPI00304273.2	Gene_Symbol=APOA4 Apolipoprotein A-IV precursor	9606	0.894555807113647	0.55463969707489	1.57252645492554	2.40348339080811	0.00334028014913201	1.53703844547272	1.71864473819733	0.0797142162919044	1.88635766506195
15	47.08	47.08	46.1728394031525	IPI:IPI00019580.1	Gene_Symbol=PLG Plasminogen precursor	9606	0.868107616901398	0.00721384072676301	1.10621690750122	0.992667555809021	0.854949533939362	1.08419489860535	0.787098467350006	3.11552103084978E-05	1.10855710506439
16	44.37	44.37	44.2455232143402	IPI:IPI00026314.1	Gene_Symbol=GSN Isoform 1 of Gelsolin precursor	9606	1.08843493461609	0.0941515117883682	1.10495579242706	1.20827436447144	0.000925256754271686	1.11342239379883	0.847526609897614	0.0121281258761883	1.13593900203705
17	44.23	44.38	59.6529304981232	IPI:IPI00877703.1	Gene_Symbol=FGG 52 kDa protein	9606	1.5673496723175	6.63088889352181E-11	1.12322342395782	1.1936731338501	0.00255524343810976	1.11941385269165	1.37282264232635	1.14651527383103E-07	1.11277866363525
17	0	44.38	60.7064008712769	IPI:IPI00021891.5	Gene_Symbol=FGG Isoform Gamma-B of Fibrinogen gamma chain precursor	9606
17	0	43.82	57.0786535739899	IPI:IPI00877792.1	Gene_Symbol=FGG 50 kDa protein	9606
17	0	43.82	58.1235706806183	IPI:IPI00219713.1	Gene_Symbol=FGG Isoform Gamma-A of Fibrinogen gamma chain precursor	9606
18	43.96	43.96	51.7316043376923	IPI:IPI00022488.1	Gene_Symbol=HPX Hemopexin precursor	9606	1.04219007492065	0.428191214799881	1.10871911048889	0.897312581539154	0.0152216320857406	1.09086859226227	0.781307280063629	4.07828702009283E-06	1.1048002243042
19	43.55	43.68	47.8902965784073	IPI:IPI00742696.2	Gene_Symbol=GC vitamin D-binding protein precursor	9606	1.05408418178558	0.900056719779968	2.60288739204407	1.3673689365387	0.593720257282257	3.75937128067017	0.883340656757355	0.468907982110977	1.46690809726715
20	42.75	42.75	34.2245995998383	IPI:IPI00645038.1	Gene_Symbol=ITIH2 Inter-alpha (Globulin) inhibitor H2	9606	0.883190512657166	0.0113042015582323	1.0998467206955	1.03278410434723	0.743772566318512	1.21673858165741	0.899904787540436	0.0180350337177515	1.09070885181427
20	0	42.75	33.8266372680664	IPI:IPI00305461.2	Gene_Symbol=ITIH2 Inter-alpha-trypsin inhibitor heavy chain H2 precursor	9606
21	42.16	42.16	42.2110557556152	IPI:IPI00828205.1	Gene_Symbol=IGHM IGHM protein	9606	0.606177628040314	2.60429878835566E-05	1.21873617172241	0.696737766265869	0.000142540928209201	1.17854142189026	0.857358753681183	0.0811262577772141	1.19070053100586
22	41.18	41.39	58.494621515274	IPI:IPI00032179.2	Gene_Symbol=SERPINC1 Antithrombin III variant	9606	1.1097229719162	0.251007080078125	1.19999134540558	1	1	1.17942416667938	0.892805576324463	0.188260406255722	1.18830144405365
23	40.49	40.49	33.2460731267929	IPI:IPI00639937.1	Gene_Symbol=CFB B-factor, properdin	9606	1.0326966047287	0.611677169799805	1.13512539863586	1.16205751895905	0.00921114627271891	1.11756336688995	0.975510895252228	0.666822552680969	1.12212789058685
23	0	40.49	33.2460731267929	IPI:IPI00019591.1	Gene_Symbol=CFB Isoform 1 of Complement factor B precursor (Fragment)	9606
24	40.4	40.48	50.3215432167053	IPI:IPI00019568.1	Gene_Symbol=F2 Prothrombin precursor (Fragment)	9606	0.814310014247894	0.00038224458694458	1.11390209197998	0.899704456329346	0.0559621155261993	1.11460185050964	0.935956180095673	0.13588111102581	1.09174203872681
25	39.83	39.86	46.6666668653488	IPI:IPI00641737.1	Gene_Symbol=HP Haptoglobin precursor	9606	1.50697231292725	8.00772284037521E-08	1.13122606277466	0.618050277233124	2.72120900035588E-07	1.16643977165222	0.519725143909454	7.9048190215758E-09	1.19124925136566
26	38.3	38.3	78.6516845226288	IPI:IPI00021841.1	Gene_Symbol=APOA1 Apolipoprotein A-I precursor	9606	1.53923583030701	1.26026051816552E-07	1.13554954528809	0.768817543983459	0.000250863988185301	1.13756704330444	0.816595911979675	0.005853655282408	1.14944267272949
27	37.58	37.6	48.1366455554962	IPI:IPI00032328.2	Gene_Symbol=KNG1 Isoform HMW of Kininogen-1 precursor	9606	1.01840770244598			1.61673831939697			1.30263197422028
27	0	37.01	62.9976570606232	IPI:IPI00797833.3	Gene_Symbol=KNG1 Kininogen 1	9606
28	37.58	37.58	77.9179811477661	IPI:IPI00021842.1	Gene_Symbol=APOE Apolipoprotein E precursor	9606	1.39954090118408	1.60626859724289E-05	1.14450192451477	1.30938947200775	0.000311114097712561	1.14550340175629	1.34498119354248	0.000462227122625336	1.16738212108612
29	37.27	37.69	38.5642737150192	IPI:IPI00019943.1	Gene_Symbol=AFM Afamin precursor	9606	0.978873431682587	0.727415442466736	1.13167154788971	0.832277119159698	0.0157301966100931	1.15789914131165	0.970856606960297	0.59349000453949	1.11821925640106
30	35.78	35.84	40.8342480659485	IPI:IPI00292530.1	Gene_Symbol=ITIH1 Inter-alpha-trypsin inhibitor heavy chain H1 precursor	9606	0.901215314865112	0.461482316255569	1.32592296600342	1.02715623378754	0.724997878074646	1.16461050510406	0.869320094585419	0.0538135953247547	1.153076171875
31	34.25	34.25	55.5319130420685	IPI:IPI00815926.1	Gene_Symbol=IGHG1 IGHG1 protein	9606
32	33.97	33.97	33.3333343267441	IPI:IPI00296165.5	Gene_Symbol=C1R;C17orf13;ACYP1 Complement C1r subcomponent precursor	9606	0.969744622707367	0.682375073432922	1.16328299045563	1.00896835327148	0.898789465427399	1.15209066867828	0.955716729164124	0.542709171772003	1.16145765781403
33	33.95	33.95	45.0505048036575	IPI:IPI00745089.2	Gene_Symbol=A1BG alpha 1B-glycoprotein precursor	9606	1.07417857646942	0.318614661693573	1.15406811237335	1.16047334671021	0.00786351226270199	1.11342918872833	1.03365051746368	0.615796506404877	1.14151442050934
33	0	33.95	45.0505048036575	IPI:IPI00022895.7	Gene_Symbol=A1BG Alpha-1B-glycoprotein precursor	9606
34	33.34	33.34	56.0402691364288	IPI:IPI00166729.4	Gene_Symbol=AZGP1 alpha-2-glycoprotein 1, zinc	9606	1.16062784194946	0.0462286695837975	1.15757250785828	1.39498615264893	1.1419929251133E-05	1.14183795452118	1.10833871364594	0.0990594178438187	1.13111400604248
35	31.7	31.83	47.2813248634338	IPI:IPI00847635.1	Gene_Symbol=SERPINA3 Isoform 1 of Alpha-1-antichymotrypsin precursor	9606	1.12525272369385	0.0273815635591745	1.10990452766418	1.23060154914856	0.000515938154421747	1.11845541000366	0.899076759815216	0.0673760399222374	1.12110757827759
35	0	31.83	44.6428567171097	IPI:IPI00550991.3	Gene_Symbol=SERPINA3 Alpha-1-antichymotrypsin precursor	9606
36	29.74	29.74	27.4655342102051	IPI:IPI00009920.2	Gene_Symbol=C6 Complement component 6 precursor	9606	1.12368297576904	0.0441194400191307	1.11995530128479	1.11163449287415	0.115353293716908	1.14316868782043	0.85210919380188	0.0276597887277603	1.15113270282745
37	29.7	29.7	38.6000007390976	IPI:IPI00291866.5	Gene_Symbol=SERPING1 Plasma protease C1 inhibitor precursor	9606	1.01848638057709	0.785443067550659	1.14457035064697	1.05104494094849	0.436241298913956	1.1364449262619	0.898277401924133	0.151607945561409	1.15987372398376
37	0.02	27.72	35.3591173887253	IPI:IPI00879931.1	Gene_Symbol=SERPING1 cDNA FLJ78023, highly similar to Homo sapiens serine (or cysteine) proteinase inhibitor, clade G (C1inhibitor), member 1, (angioedema, hereditary) (SERPING1), mRNA	9606
38	29.42	29.42	29.3381035327911	IPI:IPI00022395.1	Gene_Symbol=C9 Complement component C9 precursor	9606	1.2420027256012	0.00585638405755162	1.15789377689362	1.44118618965149	1.24026346384198E-05	1.14160287380219	0.98330557346344	0.80642157793045	1.15191674232483
39	29.21	29.25	35.5060040950775	IPI:IPI00291867.3	Gene_Symbol=CFI Complement factor I precursor	9606	1.00016701221466	0.997328817844391	1.11013305187225	0.998688519001007	0.979658722877502	1.11082363128662	0.860884249210358	0.0336777828633785	1.14709603786469
39	0	28.51	33.2761585712433	IPI:IPI00872555.2	Gene_Symbol=CFI cDNA FLJ76262, highly similar to Homo sapiens I factor (complement) (IF), mRNA	9606
40	26.74	26.74	40.2805596590042	IPI:IPI00879573.1	Gene_Symbol=SERPIND1 Heparin cofactor 2 precursor	9606	0.943333446979523	0.440127640962601	1.1653048992157	0.794222414493561	0.0013047888642177	1.14050686359406	0.756542801856995	0.00246808049269021	1.18666756153107
40	0	26.74	38.1404161453247	IPI:IPI00292950.4	Gene_Symbol=SERPIND1 Serpin peptidase inhibitor, clade D (Heparin cofactor), member 1	9606
41	26.59	26.59	35.0476205348969	IPI:IPI00022371.1	Gene_Symbol=HRG Histidine-rich glycoprotein precursor	9606	1.25285124778748	0.000140730466227978	1.11134493350983	1.25592613220215	6.01087922404986E-05	1.1049200296402	1.01730072498322	0.755940556526184	1.11813771724701
42	26.25	26.25	31.3807517290115	IPI:IPI00298971.1	Gene_Symbol=VTN Vitronectin precursor	9606	0.923105299472809	0.277134239673615	1.15771269798279	0.974991858005524	0.725044310092926	1.15495812892914	0.867355942726135	0.0165295600891113	1.12202560901642
43	25.63	25.63	35.7024788856506	IPI:IPI00020996.3	Gene_Symbol=IGFALS Insulin-like growth factor-binding protein complex acid labile chain precursor	9606	1.08914852142334	0.135248348116875	1.12124466896057	0.709971308708191	2.21787786358618E-06	1.11137235164642	0.735890626907349	1.99056812562048E-05	1.12078559398651
44	25.11	47.23	22.0647767186165	IPI:IPI00025426.2	Gene_Symbol=PZP Pregnancy zone protein precursor	9606	0.523040533065796	3.27368616126478E-06	1.20618832111359	0.206338837742805	2.07525704354339E-06	1.43625068664551	0.515752077102661	1.48907393082709E-08	1.12284982204437
45	24.4	24.4	37.3205751180649	IPI:IPI00006114.4	Gene_Symbol=SERPINF1 Pigment epithelium-derived factor precursor	9606	0.978045523166656	0.744443416595459	1.15039312839508	1.54497230052948	1.44314726640005E-05	1.17294418811798	1.15336465835571	0.0473890751600266	1.15128064155579
46	23.44	23.98	42.5149708986282	IPI:IPI00400826.1	Gene_Symbol=CLU clusterin isoform 1	9606	1.03524208068848	0.60312420129776	1.14588379859924	1.0178120136261	0.81615948677063	1.16838562488556	0.975303292274475	0.740511119365692	1.16723704338074
46	0	23.98	42.5389766693115	IPI:IPI00291262.3	Gene_Symbol=CLU Clusterin precursor	9606
46	0	23.98	40.4017865657806	IPI:IPI00795633.1	Gene_Symbol=CLU CLU	9606
47	23.29	23.76	42.3444986343384	IPI:IPI00553177.1	Gene_Symbol=SERPINA1 Isoform 1 of Alpha-1-antitrypsin precursor	9606	2.4255313873291	4.28481961023408E-08	1.24202120304108	1.09854423999786	0.329991579055786	1.21696484088898	2.54687023162842	1.82869079878856E-08	1.24217319488525
48	23.25	23.33	26.6331672668457	IPI:IPI00021727.1	Gene_Symbol=C4BPA C4b-binding protein alpha chain precursor	9606	1.32424068450928	0.00207658670842648	1.17936742305756	1.05830669403076	0.592946708202362	1.24376130104065	1.01301467418671	0.838229060173035	1.13969194889069
49	22.48	22.67	32.1316599845886	IPI:IPI00654888.4	Gene_Symbol=KLKB1 Plasma kallikrein precursor	9606	0.940966069698334	0.605395913124084	1.27731335163116	0.813193619251251	0.0884233042597771	1.27331745624542	0.824508249759674	0.0265427213162184	1.18198668956757
50	21.83	21.83	27.2835105657578	IPI:IPI00296608.6	Gene_Symbol=C7 Complement component C7 precursor	9606	1.15138447284698	0.119351357221603	1.19914209842682	1.3815495967865	0.000112303307105321	1.14452195167542	1.20506155490875	0.0429739318788052	1.19706535339355
51	21.75	22.28	27.0880371332169	IPI:IPI00876950.1	Gene_Symbol=ITIH3 Isoform 2 of Inter-alpha-trypsin inhibitor heavy chain H3 precursor	9606	1.14588797092438	0.0335819199681282	1.13269531726837	1.78040075302124	3.63526808655479E-08	1.15635228157043	1.28933393955231	0.0176759473979473	1.22815525531769
51	0	22.28	24.943819642067	IPI:IPI00028413.8	Gene_Symbol=ITIH3 Isoform 1 of Inter-alpha-trypsin inhibitor heavy chain H3 precursor	9606
51	0	20.66	29.2537301778793	IPI:IPI00873416.1	Gene_Symbol=ITIH3 Uncharacterized protein ITIH3	9606
52	21.46	21.46	29.0697664022446	IPI:IPI00017696.1	Gene_Symbol=C1S Complement C1s subcomponent precursor	9606	1.11795818805695	0.269939869642258	1.22852647304535	1.17716896533966	0.0685030445456505	1.19345593452454	1.12704634666443	0.172482565045357	1.1934700012207
52	0	19.46	28.0058652162552	IPI:IPI00749179.2	Gene_Symbol=C1S Uncharacterized protein C1S	9606
53	20.94	20.94	52.3160755634308	IPI:IPI00022431.1	Gene_Symbol=AHSG Alpha-2-HS-glycoprotein precursor	9606	1.21105873584747	0.0334153100848198	1.19161295890808	0.920323491096497	0.197399362921715	1.13759934902191	0.991639375686646	0.934874534606934	1.23231148719788
54	20.84	23.9	34.0770781040192	IPI:IPI00430842.3	Gene_Symbol=IGHV3OR16-13;IGHA1 IGHA1 protein	9606	0.636066854000092			1.10916662216187			1.20341086387634
55	20.66	20.66	50.7204592227936	IPI:IPI00022417.4	Gene_Symbol=LRG1 Leucine-rich alpha-2-glycoprotein precursor	9606	1.09197020530701	0.298205971717834	1.18748164176941	1.37285232543945	0.000529481039848179	1.17396342754364	0.954106330871582	0.643334150314331	1.23241627216339
56	20.11	20.11	30.6791573762894	IPI:IPI00328609.3	Gene_Symbol=SERPINA4 Kallistatin precursor	9606	0.885837078094482	0.0708129778504372	1.14200115203857	1.06407618522644	0.278655529022217	1.12458038330078	0.991713881492615	0.882859349250793	1.12504327297211
57	19.84	19.84	69.021737575531	IPI:IPI00855916.1	Gene_Symbol=- Transthyretin	9606	0.859263479709625	0.0942498371005058	1.19620788097382	0.812822639942169	0.0284249726682901	1.20192968845367	0.677235186100006	0.000301688647596166	1.21637749671936
57	0	19.84	79.5918345451355	IPI:IPI00022432.1	Gene_Symbol=TTR Transthyretin precursor	9606
58	19.53	19.53	27.6985734701157	IPI:IPI00879231.1	Gene_Symbol=SERPINF2 Alpha-2-antiplasmin precursor	9606	1.02579534053802	0.802600145339966	1.23332726955414	0.832490980625153	0.0832812339067459	1.23340284824371	0.929305553436279	0.602566540241241	1.33517718315125
58	0	19.53	27.4747461080551	IPI:IPI00029863.4	Gene_Symbol=SERPINF2 SERPINF2 protein	9606
59	19.26	19.27	49.7159093618393	IPI:IPI00022426.1	Gene_Symbol=AMBP AMBP protein precursor	9606	1.08274781703949	0.597311913967133	1.35747003555298	1.31188905239105	0.0986563861370087	1.38523209095001	1.16917550563812	0.334013074636459	1.38604974746704
60	18.3	19.25	32.7127665281296	IPI:IPI00303963.1	Gene_Symbol=C2 Complement C2 precursor (Fragment)	9606	1.16572797298431	0.0401446893811226	1.1565614938736	1.14361464977264	0.0655853003263474	1.15484881401062	1.05517363548279	0.456162244081497	1.16219294071198
61	17.3	17.31	38.116592168808	IPI:IPI00022391.1	Gene_Symbol=APCS Serum amyloid P-component precursor	9606	0.674893975257874	4.36402769992128E-05	1.15894556045532	1.23540616035461	0.0202549863606691	1.18949139118195	0.919392943382263	0.277748674154282	1.17235469818115
62	17.08	17.08	56.5957427024841	IPI:IPI00430820.1	Gene_Symbol=IGKV1-5 IGKV1-5 protein	9606	0.594699323177338	0.0299975462257862	1.48629868030548	0.734831988811493	0.142412722110748	1.754634141922	1.41862547397614	0.046428382396698	1.3993946313858
63	16.8	16.83	25.2115070819855	IPI:IPI00294395.1	Gene_Symbol=C8B Complement component C8 beta chain precursor	9606	0.901824772357941	0.206103712320328	1.18195927143097	0.812594532966614	0.045910581946373	1.22533333301544	0.901271760463715	0.155831128358841	1.16071212291718
64	16.75	16.75	34.2028975486755	IPI:IPI00298828.3	Gene_Symbol=APOH Beta-2-glycoprotein 1 precursor	9606	1.21717894077301	0.0297325197607279	1.19211900234222	1.6902482509613	1.2500179309427E-06	1.1912647485733	1.00942397117615	0.920160233974457	1.20917320251465
65	16.01	16.01	25.1546382904053	IPI:IPI00032220.3	Gene_Symbol=AGT Angiotensinogen precursor	9606	0.689977943897247	5.85354828217532E-05	1.14732694625854	0.544370532035828	8.68719425284326E-08	1.13135385513306	0.452280342578888	9.61683554123738E-07	1.21958994865417
66	15.26	15.26	55.2763819694519	IPI:IPI00844536.2	Gene_Symbol=RBP4 Uncharacterized protein RBP4	9606	0.952808022499084	0.564562559127808	1.18958735466003	1.29230010509491	0.000601776817347854	1.13749217987061	0.867686152458191	0.100862212479115	1.18841087818146
66	0	15.26	49.2462307214737	IPI:IPI00480192.1	Gene_Symbol=RBP4 Retinol binding protein 4, plasma	9606
66	0	15.26	48.756217956543	IPI:IPI00022420.3	Gene_Symbol=RBP4 Plasma retinol-binding protein precursor	9606
67	14.59	14.59	41.6308999061584	IPI:IPI00829626.1	Gene_Symbol=IGL@ IGL@ protein	9606	0.624509513378143	0.197026252746582	2.47589349746704	0.718299984931946	0.420128613710403	2.78219556808472	1.94381189346313	0.0807950720191002	2.21216726303101
67	0.07	12.66	39.0557944774628	IPI:IPI00550162.2	Gene_Symbol=IGLV3-25 IGLV3-25 protein	9606
68	14.53	14.53	33.2191795110703	IPI:IPI00011252.1	Gene_Symbol=C8A Complement component C8 alpha chain precursor	9606	0.821082651615143	0.156614571809769	1.32537317276001	0.849674344062805	0.0442403070628643	1.17126870155334	0.839291393756866	0.0681414306163788	1.20917940139771
69	14.37	14.43	40.8284038305283	IPI:IPI00020986.2	Gene_Symbol=LUM Lumican precursor	9606	1.19124579429626	0.060505460947752	1.20209181308746	1.22134602069855	0.0418220870196819	1.21076905727386	1.00140225887299	0.991383135318756	1.31925392150879
70	13.84	15.84	26.7469882965088	IPI:IPI00292946.1	Gene_Symbol=SERPINA7 Thyroxine-binding globulin precursor	9606	1	1	1.2192941904068	0.788511216640472	0.0934777781367302	1.32786083221436	0.853324353694916	0.0585469678044319	1.17962872982025
71	13.69	13.69	19.8611110448837	IPI:IPI00873445.1	Gene_Symbol=PROS1 80 kDa protein	9606	1.03691077232361	0.706983983516693	1.22770833969116	1.08945405483246	0.438537329435349	1.26236057281494	0.966579735279083	0.710257112979889	1.21492397785187
71	0	13.69	17.0118346810341	IPI:IPI00294004.1	Gene_Symbol=PROS1 Vitamin K-dependent protein S precursor	9606
72	13.21	13.21	23.2520326972008	IPI:IPI00019581.1	Gene_Symbol=F12 Coagulation factor XII precursor	9606	0.926858425140381	0.521270394325256	1.28099572658539	1.08286583423615	0.409936666488647	1.22267019748688	0.62572705745697	0.00370316975750029	1.3354424238205
73	13.03	13.03	34.8703175783157	IPI:IPI00025204.1	Gene_Symbol=CD5L CD5 antigen-like precursor	9606	0.61249041557312	0.000205967618967406	1.1927227973938	0.763340413570404	0.00199494417756796	1.14832353591919	0.817782163619995	0.0114422226324677	1.15266489982605
74	12.17	12.17	27.0422548055649	IPI:IPI00218732.3	Gene_Symbol=PON1 Serum paraoxonase/arylesterase 1	9606	1.04370737075806	0.602871894836426	1.19218230247498	0.895063579082489	0.371632784605026	1.2994909286499	0.948212146759033	0.666994750499725	1.30310833454132
75	12.11	12.13	19.3162396550179	IPI:IPI00023673.1	Gene_Symbol=LGALS3BP Galectin-3-binding protein precursor	9606	1.71203899383545	0.000263119698502123	1.20703911781311	1.47532653808594	0.0225600339472294	1.3712317943573	1.27832520008087	0.0658891275525093	1.30565106868744
76	11.88	11.88	55.6249976158142	IPI:IPI00792115.1	Gene_Symbol=CLEC3B Putative uncharacterized protein DKFZp686H17246	9606	1.10015594959259	0.438829064369202	1.33895349502563	1.08306646347046	0.348775446414948	1.21959710121155	0.80358225107193	0.20775543153286	1.47513854503632
76	0	11.88	44.0594047307968	IPI:IPI00009028.1	Gene_Symbol=CLEC3B Tetranectin precursor	9606
77	11.4	11.4	35.2430552244186	IPI:IPI00163207.1	Gene_Symbol=PGLYRP2 Isoform 1 of N-acetylmuramoyl-L-alanine amidase precursor	9606	0.985360383987427	0.942952275276184	1.57360172271729	0.773958027362823	0.134758412837982	1.42295432090759	0.645803987979889	0.0338291339576244	1.48518443107605
77	0	11.4	32.965299487114	IPI:IPI00394992.1	Gene_Symbol=PGLYRP2 Isoform 2 of N-acetylmuramoyl-L-alanine amidase precursor	9606
78	11.31	11.31	20.2821865677834	IPI:IPI00645849.1	Gene_Symbol=ECM1 Extracellular matrix protein 1	9606	1.04406702518463	0.263296723365784	1.08746814727783	0.980940520763397	0.660691857337952	1.1044248342514	0.883158326148987	0.012994091026485	1.09292376041412
78	0	11.31	19.4444447755814	IPI:IPI00003351.2	Gene_Symbol=ECM1 Extracellular matrix protein 1 precursor	9606
79	11.18	27.16	37.4193549156189	IPI:IPI00784807.1	Gene_Symbol=- Putative uncharacterized protein	9606	0.291967272758484	0.00683884788304567	1.94683027267456	0.514548301696777	0.0313691534101963	1.76388239860535	1.0614949464798	0.443280547857285	1.21523213386536
79	0	25.13	38.8489216566086	IPI:IPI00399007.5	Gene_Symbol=IGHG2 Putative uncharacterized protein DKFZp686I04196 (Fragment)	9606
79	0	21.5	30.6382983922958	IPI:IPI00784942.1	Gene_Symbol=- Putative uncharacterized protein DKFZp686E23209	9606
80	9.9	9.94	20.7423582673073	IPI:IPI00010295.1	Gene_Symbol=CPN1 Carboxypeptidase N catalytic chain precursor	9606	0.972827315330505	0.733774423599243	1.19436252117157	0.874774932861328	0.0763057097792625	1.16277182102203	0.928039014339447	0.570049285888672	1.32754683494568
81	9.54	9.54	33.3333343267441	IPI:IPI00022429.3	Gene_Symbol=ORM1 Alpha-1-acid glycoprotein 1 precursor	9606	2.57002353668213	7.19538802513853E-05	1.33880388736725	1.98222279548645	0.00155210983939469	1.39945757389069	2.21792006492615	0.000415981718106195	1.37433624267578
82	9.52	9.52	31.7725747823715	IPI:IPI00293925.2	Gene_Symbol=FCN3 Isoform 1 of Ficolin-3 precursor	9606	1.09859919548035	0.352177321910858	1.25002706050873	1.18407666683197	0.0887033268809319	1.2241245508194	1.07918357849121	0.399233639240265	1.22237074375153
83	9.16	9.16	49.659863114357	IPI:IPI00654755.3	Gene_Symbol=HBB Hemoglobin subunit beta	9606	0.498409658670425	0.000111463043140247	1.30957460403442	0.329380124807358	3.05933372146683E-06	1.34510231018066	0.452885657548904	1.78821289864572E-06	1.22236967086792
84	9	9	16.8831169605255	IPI:IPI00643948.2	Gene_Symbol=C1QB Complement component 1, q subcomponent, B chain	9606	1.00272440910339	0.979955852031708	1.25994217395782	1.11881697177887	0.323222458362579	1.26802802085876	1.08477067947388	0.437472432851791	1.24700081348419
84	0	9	15.4150202870369	IPI:IPI00477992.1	Gene_Symbol=C1QB complement component 1, q subcomponent, B chain precursor	9606
85	8.63	8.63	8.6904764175415	IPI:IPI00299503.2	Gene_Symbol=GPLD1 Isoform 1 of Phosphatidylinositol-glycan-specific phospholipase D precursor	9606	0.915410578250885	0.63175493478775	1.51776051521301	1.22097420692444	0.247197806835175	1.45352852344513	1.07107102870941	0.716311991214752	1.5358167886734
86	8.39	8.39	29.5566499233246	IPI:IPI00007221.1	Gene_Symbol=SERPINA5 Plasma serine protease inhibitor precursor	9606	1.51334774494171	0.00235960609279573	1.22287940979004	1.02748489379883	0.802455008029938	1.28881621360779	1.16201293468475	0.226816609501839	1.31377029418945
87	8.3	14.79	11.5557551383972	IPI:IPI00478809.3	Gene_Symbol=F5 Coagulation factor V precursor	9606	1.26704144477844	0.0531198531389236	1.27261912822723	1.49723529815674	0.0237996019423008	1.38201522827148	1.14443612098694	0.294180989265442	1.33275508880615
87	0	14.79	11.5298338234425	IPI:IPI00022937.4	Gene_Symbol=F5 Coagulation factor V	9606
88	8.14	8.14	17.0212760567665	IPI:IPI00329775.7	Gene_Symbol=CPB2 Isoform 1 of Carboxypeptidase B2 precursor	9606	1.03849458694458	0.744565069675446	1.32575702667236	0.899548768997192	0.258483022451401	1.23805379867554	0.899583518505096	0.400797814130783	1.34503197669983
89	8.13	8.13	22.5409835577011	IPI:IPI00019576.1	Gene_Symbol=F10 Coagulation factor X precursor	9606	0.940021634101868	0.351876556873322	1.16182100772858	1.10079777240753	0.294000744819641	1.22677576541901	0.997617483139038	0.986733198165894	1.40039837360382
90	8.05	8.1	54.4554471969604	IPI:IPI00021856.3	Gene_Symbol=APOC2 Apolipoprotein C-II precursor	9606	1.62810850143433	0.000389409658964723	1.1606582403183	1.08559918403625	0.279962599277496	1.19047391414642	1.50580930709839	0.00912851933389902	1.2906152009964
91	8	8	43.5897439718246	IPI:IPI00657670.1	Gene_Symbol=- 13 kDa protein	9606	2.19337797164917	6.96201232130989E-06	1.16988480091095	1.50644969940186	0.000141022130264901	1.13855302333832	2.09661602973938	0.000110954621050041	1.25322687625885
91	0	8	51.5151500701904	IPI:IPI00021857.1	Gene_Symbol=APOC3 Apolipoprotein C-III precursor	9606
92	7.75	7.82	41.5841579437256	IPI:IPI00011261.2	Gene_Symbol=C8G Complement component C8 gamma chain precursor	9606	0.846376895904541	0.210409000515938	1.3378494977951	1.01185941696167	0.906265079975128	1.26478636264801	0.896563291549683	0.264635592699051	1.24255466461182
93	7.51	7.52	26.1061936616898	IPI:IPI00026199.1	Gene_Symbol=GPX3 Glutathione peroxidase 3 precursor	9606	0.776551902294159	0.00192084128502756	1.10166549682617	0.764586448669434	0.0309014469385147	1.26087021827698	0.6418536901474	0.00352499610744417	1.2211811542511
94	7.46	7.46	30.2816897630692	IPI:IPI00853068.1	Gene_Symbol=HBA2;HBA1 Alpha 2 globin variant (Fragment)	9606	0.45627149939537	0.000151126499986276	1.25549912452698	0.275399059057236	6.85765771777369E-05	1.38409841060638	0.419105172157288	1.39930443765479E-06	1.11889970302582
94	0	7.46	30.2816897630692	IPI:IPI00410714.5	Gene_Symbol=HBA2;HBA1 Hemoglobin subunit alpha	9606
95	6.45	6.45	17.6470592617989	IPI:IPI00844400.1	Gene_Symbol=C1QA 23 kDa protein	9606	1.06100285053253	0.758115172386169	1.54847478866577	1.08996844291687	0.373547732830048	1.23907911777496	1.09383296966553	0.13584116101265	1.13414204120636
95	0	6.45	15.9183666110039	IPI:IPI00022392.1	Gene_Symbol=C1QA Complement C1q subcomponent subunit A precursor	9606
96	6.36	6.36	19.5061728358269	IPI:IPI00027482.1	Gene_Symbol=SERPINA6 Corticosteroid-binding globulin precursor	9606	0.826909959316254	0.222798347473145	1.39933967590332	0.735316812992096	0.0684145763516426	1.40198636054993	0.629249215126038	0.0100912312045693	1.36842429637909
97	6.31	6.31	15.229357779026	IPI:IPI00738433.1	Gene_Symbol=CPN2 similar to Carboxypeptidase N subunit 2 precursor	9606	1.08635997772217	0.467870205640793	1.29900300502777	0.872310280799866	0.124147161841393	1.20569050312042	0.865202784538269	0.142279520630836	1.2334725856781
97	0	6.31	13.5779812932014	IPI:IPI00479116.1	Gene_Symbol=CPN2 Carboxypeptidase N subunit 2 precursor	9606
98	6.03	6.03	11.6642959415913	IPI:IPI00296534.1	Gene_Symbol=FBLN1 Isoform D of Fibulin-1 precursor	9606	1.35106337070465	0.0821329802274704	1.45036542415619	1.37357401847839	0.0102847889065742	1.19084393978119	1.51902115345001	0.0466995090246201	1.50161635875702
98	0	4.03	10.3840686380863	IPI:IPI00218803.2	Gene_Symbol=FBLN1 Isoform B of Fibulin-1 precursor	9606
99	6	14.59	46.1538463830948	IPI:IPI00785050.1	Gene_Symbol=- Putative uncharacterized protein	9606	0.397376626729965	0.233141183853149	10.4869499206543	0.789842665195465	0.137885749340057	1.52487432956696	1.58150100708008	0.0349802449345589	1.46069073677063
99	0	14.59	46.1538463830948	IPI:IPI00154742.6	Gene_Symbol=IGL@ IGL@ protein	9606
99	0	4	37.8378391265869	IPI:IPI00385985.1	Gene_Symbol=- Ig lambda chain V-III region LOI	9606
100	5.54	7.97	40.5172407627106	IPI:IPI00829956.1	Gene_Symbol=- Rheumatoid factor C6 light chain (Fragment)	9606	0.35493478178978	0.00599148496985435	1.60159242153168	0.604743540287018	0.00886777229607105	1.30022501945496	1.23039209842682	0.165707617998123	1.43584752082825
100	0.12	5.34	38.8888895511627	IPI:IPI00387026.1	Gene_Symbol=- Ig kappa chain V-I region EU	9606
100	0	5.97	33.8983058929443	IPI:IPI00829912.1	Gene_Symbol=IGKV1-5 Ig kappa chain V-I region HK102 precursor	9606
101	5.41	5.41	8.08709189295769	IPI:IPI00025864.5	Gene_Symbol=BCHE Cholinesterase precursor	9606	0.979222655296326	0.657594859600067	1.12967944145203	0.853197634220123	0.0980295613408089	1.2275642156601	0.837589025497437	0.0414528883993626	1.18065869808197
102	5.4	5.46	33.8345855474472	IPI:IPI00386132.1	Gene_Symbol=- Ig kappa chain V-IV region JI precursor	9606	0.584250509738922	0.0107255792245269	1.3501193523407	0.596484124660492	0.175245940685272	2.5345823764801	1.11012744903564	0.372306108474731	1.37401223182678
102	0	5.46	25	IPI:IPI00026197.7	Gene_Symbol=IGKV4-1 Similar to Ig kappa chain V-IV region precursor	9606
102	0	5.46	29.8507452011108	IPI:IPI00386133.1	Gene_Symbol=- Ig kappa chain V-IV region B17 precursor	9606
102	0	3.47	35.0877195596695	IPI:IPI00387120.1	Gene_Symbol=- Ig kappa chain V-IV region Len	9606
103	5.39	5.43	12.2541606426239	IPI:IPI00007240.2	Gene_Symbol=F13B Coagulation factor XIII B chain precursor	9606	1.43491065502167	0.0152773968875408	1.27961349487305	1.19158458709717	0.292863011360168	1.49497556686401	1.0844167470932	0.0504606254398823	1.08468699455261
104	5.24	5.36	9.94764417409897	IPI:IPI00743766.2	Gene_Symbol=FETUB Fetuin-B precursor	9606	1.00204384326935	0.985143005847931	1.33120107650757	1.06409120559692	0.349712133407593	1.17702841758728	1.00729024410248	0.93415492773056	1.25773394107819
104	0	5.36	11.0144928097725	IPI:IPI00552199.3	Gene_Symbol=FETUB GUGU beta form	9606
104	0	4.14	8.83280783891678	IPI:IPI00553061.1	Gene_Symbol=FETUB GUGU gamma form	9606
105	5.23	5.23	18.0048659443855	IPI:IPI00847381.1	Gene_Symbol=SEPP1 selenoprotein P isoform 2	9606	0.953946053981781	0.291928857564926	1.11395573616028	1.14260911941528	0.279134213924408	1.34426152706146	0.946955800056458	0.629131853580475	1.33609282970428
105	0	5.23	18.1102365255356	IPI:IPI00029061.2	Gene_Symbol=SEPP1 Selenoprotein P precursor	9606
105	0	4.8	20.3296706080437	IPI:IPI00798100.1	Gene_Symbol=SEPP1 Protein	9606
106	5.17	5.18	11.2977102398872	IPI:IPI00029193.1	Gene_Symbol=HGFAC Hepatocyte growth factor activator precursor	9606	0.998266160488129	0.993162512779236	1.58730685710907	1.28381264209747	0.0712350904941559	1.32062089443207	0.900741636753082	0.443884611129761	1.36640691757202
107	5.13	5.13	42.7350431680679	IPI:IPI00854644.1	Gene_Symbol=- Uncharacterized protein ENSP00000374805	9606	0.594168722629547	0.110145077109337	2.25272536277771	0.517682611942291	0.00273302267305553	1.15999102592468	1.159703373909	0.629557728767395	3.09685659408569
107	0	16.26	54.6218514442444	IPI:IPI00879329.1	Gene_Symbol=IGKV3-20 Anti-(ED-B) scFV (Fragment)	9606
107	0	15.93	59.5744669437408	IPI:IPI00784985.1	Gene_Symbol=IGK@ IGK@ protein	9606
107	0	13.29	64.6808505058289	IPI:IPI00761125.2	Gene_Symbol=IGKC IGKC protein	9606
107	0	8.15	57.7981650829315	IPI:IPI00387118.1	Gene_Symbol=- Ig kappa chain V-III region WOL	9606
107	0	8.13	48.8372087478638	IPI:IPI00384576.1	Gene_Symbol=- Ig kappa chain V-III region HIC precursor	9606
107	0	8.13	48.8372087478638	IPI:IPI00030205.3	Gene_Symbol=IGKV3-20 Ig kappa chain V-III region HAH precursor	9606
107	0	8.11	57.2727262973785	IPI:IPI00827637.1	Gene_Symbol=- K light chain variable region (Fragment)	9606
107	0	8.11	39.1304343938828	IPI:IPI00827560.1	Gene_Symbol=- HRV Fab N27-VL (Fragment)	9606
107	0	8.11	39.8230075836182	IPI:IPI00827510.1	Gene_Symbol=- HRV Fab 026-VL (Fragment)	9606
107	0	6.23	57.7981650829315	IPI:IPI00387117.5	Gene_Symbol=IGKV3D-20 Ig kappa chain V-III region Ti	9606
107	0	6.15	51.3761460781097	IPI:IPI00387115.1	Gene_Symbol=- Ig kappa chain V-III region SIE	9606
107	0	4.17	49.5412856340408	IPI:IPI00385252.1	Gene_Symbol=- Ig kappa chain V-III region GOL	9606
108	5.09	5.09	17.6616922020912	IPI:IPI00023019.1	Gene_Symbol=SHBG Isoform 1 of Sex hormone-binding globulin precursor	9606	0.79515552520752	0.165472194552422	1.42657840251923	0.76943165063858	0.0441234111785889	1.28733932971954	0.547917187213898	0.0279490947723389	1.6663761138916
109	5.07	5.15	11.7136657238007	IPI:IPI00296176.2	Gene_Symbol=F9 Coagulation factor IX precursor	9606	1.13458144664764	0.288829177618027	1.33223247528076	1.13767671585083	0.242719173431396	1.29884815216064	1.03669381141663	0.694995045661926	1.26780521869659
110	4.92	7.71	32.9218119382858	IPI:IPI00218949.1	Gene_Symbol=CFHR2 Isoform Short of Complement factor H-related protein 2 precursor	9606	0.942030847072601	0.727716207504272	1.64386308193207	1.06095790863037	0.675142526626587	1.50233507156372	0.712091028690338	0.233299434185028	2.06625199317932
110	0	7.71	29.6296298503876	IPI:IPI00006154.1	Gene_Symbol=CFHR2 Isoform Long of Complement factor H-related protein 2 precursor	9606
111	4.66	4.66	38.9999985694885	IPI:IPI00021854.1	Gene_Symbol=APOA2 Apolipoprotein A-II precursor	9606	1.59491860866547	0.0499920211732388	1.59475743770599	0.704970419406891	0.121547743678093	1.64071893692017	1.23424220085144	0.243716418743134	1.53374302387238
112	4.59	4.59	6.1143983155489	IPI:IPI00064667.4	Gene_Symbol=CNDP1 Beta-Ala-His dipeptidase precursor	9606	0.895391821861267	0.601967930793762	2.17028284072876	0.77645468711853	0.428105652332306	3.0170373916626	0.666801333427429	0.333824843168259	3.97674012184143
113	4.44	4.44	19.200000166893	IPI:IPI00021440.1	Gene_Symbol=ACTG1;PSPHL Actin, cytoplasmic 2	9606	1.3534334897995	0.00683955987915397	1.17795205116272	1.3481924533844	0.0170151591300964	1.23455142974854	1.00471723079681	0.973475873470306	1.44673120975494
113	0	4.44	19.200000166893	IPI:IPI00021439.1	Gene_Symbol=ACTB Actin, cytoplasmic 1	9606
113	0	2.92	21.485410630703	IPI:IPI00023006.1	Gene_Symbol=ACTC1 Actin, alpha cardiac muscle 1	9606
113	0	2.92	16.4456233382225	IPI:IPI00008603.1	Gene_Symbol=ACTA2 Actin, aortic smooth muscle	9606
113	0	2.9	21.6374263167381	IPI:IPI00878173.1	Gene_Symbol=ACTA1 Actin, alpha 1, skeletal muscle	9606
113	0	2.9	25.6055355072021	IPI:IPI00514530.5	Gene_Symbol=ACTA1 Uncharacterized protein ACTA1	9606
113	0	2.9	16.4893612265587	IPI:IPI00025416.3	Gene_Symbol=ACTG2 Actin, gamma-enteric smooth muscle	9606
113	0	2.9	19.6286469697952	IPI:IPI00021428.1	Gene_Symbol=ACTA1 Actin, alpha skeletal muscle	9606
113	0	2.9	22.8346452116966	IPI:IPI00414057.3	Gene_Symbol=ACTA1 Actin alpha 1 skeletal muscle protein	9606
114	4.11	4.11	12.4316938221455	IPI:IPI00884176.1	Gene_Symbol=F13A1 coagulation factor XIII A1 subunit precursor	9606	1.30196261405945	0.0630162954330444	1.33212280273438	1.4072699546814	0.0207034349441528	1.2915313243866	0.84101927280426	0.184515699744225	1.35000956058502
114	0	4.11	12.4316938221455	IPI:IPI00297550.8	Gene_Symbol=F13A1 Coagulation factor XIII A chain precursor	9606
115	4.1	4.1	17.3387095332146	IPI:IPI00004373.1	Gene_Symbol=MBL2 Mannose-binding protein C precursor	9606	1.42019879817963	0.0389230735599995	1.35911655426025	0.299253314733505	0.00697913020849228	1.54648208618164	0.561223328113556	0.168445527553558	3.23483467102051
116	4.05	4.13	11.3520413637161	IPI:IPI00012792.1	Gene_Symbol=CDH5 Cadherin-5 precursor	9606	1.49912238121033	0.10820610076189	1.86824834346771	1.2261974811554	0.434306442737579	2.47055912017822	1.27242147922516	0.103444628417492	1.43641865253448
117	4.04	4.04	18.8679248094559	IPI:IPI00178926.2	Gene_Symbol=IGJ immunoglobulin J chain	9606	0.551300764083862	0.0644897893071175	1.93892967700958	0.675099909305573	0.0596128292381763	1.52587342262268	0.842569470405579	0.510150849819183	2.07780790328979
118	4.03	4.2	10.5668298900127	IPI:IPI00027235.1	Gene_Symbol=ATRN Isoform 1 of Attractin precursor	9606	1.04968237876892	0.776071429252625	1.90047752857208	0.876386404037476	0.343165963888168	1.58548176288605	1.1036856174469	0.670800268650055	2.36554741859436
118	0	4.2	10.691823810339	IPI:IPI00162735.3	Gene_Symbol=ATRN Isoform 2 of Attractin precursor	9606
118	0	4.2	8.0442801117897	IPI:IPI00218460.6	Gene_Symbol=ATRN Isoform 3 of Attractin precursor	9606
119	4.03	4.07	27.0161300897598	IPI:IPI00855835.1	Gene_Symbol=- Insulin-like growth factor binding protein 3 isoform b	9606	1.13277947902679	0.546716392040253	1.79615092277527	0.818015277385712	0.409662544727325	1.95170342922211	0.888283669948578	0.365867555141449	1.42575538158417
119	0	4.07	24.2424249649048	IPI:IPI00556155.2	Gene_Symbol=IGFBP3 insulin-like growth factor binding protein 3 isoform a precursor	9606
119	0	4.07	24.7422680258751	IPI:IPI00018305.4	Gene_Symbol=IGFBP3 Insulin-like growth factor-binding protein 3 precursor	9606
119	0	4.07	19.4945842027664	IPI:IPI00444386.3	Gene_Symbol=IGFBP3 CDNA FLJ45630 fis, clone CHONS2001287, moderately similar to INSULIN- LIKE GROWTH FACTOR BINDING PROTEIN 3	9606
120	4	18.22	27.9352217912674	IPI:IPI00647704.1	Gene_Symbol=IGHV3OR16-13;IGHA1 CDNA FLJ41552 fis, clone COLON2004478, highly similar to Protein Tro alpha1 H,myeloma	9606	0.860404014587402			0.960064470767975			1.16066896915436
120	0.06	18.26	29.672446846962	IPI:IPI00423462.5	Gene_Symbol=IGHV3OR16-13;IGHA1 Putative uncharacterized protein DKFZp686K18196 (Fragment)	9606
120	0	19.44	26.3999998569489	IPI:IPI00061977.1	Gene_Symbol=IGHV3OR16-13;IGHA1 IGHA1 protein	9606
120	0	18.14	26.0080635547638	IPI:IPI00386524.3	Gene_Symbol=IGHV3OR16-13;IGHA1 CDNA FLJ25298 fis, clone STM07683, highly similar to Protein Tro alpha1 H,myeloma	9606
121	4	16.14	24.7916668653488	IPI:IPI00785067.1	Gene_Symbol=IGH@ IGH@ protein	9606	0.396198779344559			0.876939833164215			0.899871408939362
121	0.39	2.4	33.3333343267441	IPI:IPI00009792.1	Gene_Symbol=IGHV1OR15-1 Ig heavy chain V-I region V35 precursor	9606
121	0.02	2.06	37.2881352901459	IPI:IPI00829979.1	Gene_Symbol=- Uncharacterized protein ENSP00000375008	9606
121	0.02	2.06	24.7863247990608	IPI:IPI00739205.3	Gene_Symbol=LOC652102 Ig heavy chain V-I region HG3 precursor	9606
121	0.02	2.06	19.1666662693024	IPI:IPI00419517.1	Gene_Symbol=IGHV1-69 IGHV1-69 protein	9606
121	0	27.98	43.75	IPI:IPI00761159.1	Gene_Symbol=IGHM IGHM protein	9606
121	0	21.24	35.4527950286865	IPI:IPI00784894.1	Gene_Symbol=- Putative uncharacterized protein	9606
121	0	16.47	31.3152402639389	IPI:IPI00784950.1	Gene_Symbol=LOC100126583 Putative uncharacterized protein DKFZp686L19235	9606
121	0	16.14	26.2939959764481	IPI:IPI00784758.1	Gene_Symbol=LOC100126583 Putative uncharacterized protein DKFZp686M08189	9606
121	0	16.14	24.2299795150757	IPI:IPI00784830.1	Gene_Symbol=LOC100126583 CDNA FLJ41981 fis, clone SMINT2011888, highly similar to Protein Tro alpha1 H,myeloma	9606
121	0	15.71	24.947589635849	IPI:IPI00783993.1	Gene_Symbol=IGHA2 IGHA2 protein	9606
121	0	15.66	23.6401677131653	IPI:IPI00384952.1	Gene_Symbol=- Putative uncharacterized protein DKFZp686K04218 (Fragment)	9606
121	0	14.14	22.9674801230431	IPI:IPI00642017.1	Gene_Symbol=IGHA2 Putative uncharacterized protein DKFZp686C02218 (Fragment)	9606
121	0	14.14	22.384937107563	IPI:IPI00784969.1	Gene_Symbol=LOC100126583 Putative uncharacterized protein	9606
121	0	12.14	23.6000001430511	IPI:IPI00423461.3	Gene_Symbol=IGHA2 Putative uncharacterized protein DKFZp686C02220 (Fragment)	9606
121	0	12.14	27.9411762952805	IPI:IPI00641229.3	Gene_Symbol=IGHA2 Ig alpha-2 chain C region	9606
121	0	10.14	24.2966756224632	IPI:IPI00829711.1	Gene_Symbol=IGHA2 Uncharacterized protein IGHA2 (Fragment)	9606
121	0	4.52	13.934426009655	IPI:IPI00470652.1	Gene_Symbol=- Single-chain Fv (Fragment)	9606
121	0	3.7	18.0000007152557	IPI:IPI00383629.1	Gene_Symbol=- IgG VH protein precursor (Fragment)	9606
121	0	3.31	24.7863247990608	IPI:IPI00829701.1	Gene_Symbol=- Uncharacterized protein ENSP00000375014	9606
121	0	2.27	18.2389929890633	IPI:IPI00382682.1	Gene_Symbol=- Putative matrix cell adhesion molecule-3	9606
121	0	2	15.384615957737	IPI:IPI00854745.1	Gene_Symbol=- Uncharacterized protein ENSP00000375019	9606
121	0	2	15.384615957737	IPI:IPI00854589.1	Gene_Symbol=- Uncharacterized protein ENSP00000375004	9606
121	0	2	15.0000005960464	IPI:IPI00399379.3	Gene_Symbol=- Uncharacterized protein ENSP00000303034	9606
121	0	2	16.7999997735024	IPI:IPI00386140.1	Gene_Symbol=- Ig heavy chain V-I region Mot	9606
121	0	2	23.0769231915474	IPI:IPI00382678.1	Gene_Symbol=- Putative uncharacterized protein	9606
121	0	2	9.67741906642914	IPI:IPI00382472.1	Gene_Symbol=- Ig heavy chain V-I region SIE	9606
121	0	2	10.2564096450806	IPI:IPI00382455.1	Gene_Symbol=- Ig heavy chain V-I region EU	9606
122	4	14.87	51.8828451633453	IPI:IPI00440577.3	Gene_Symbol=IGKV2-24 IGKV2-24 protein	9606	0.696983098983765	0.249695792794228	6.66815948486328	0.861143052577972	0.809392094612122	470.332336425781	1.17100846767426	0.402001291513443	4.33612775802612
122	0	4.74	24.1666659712791	IPI:IPI00829827.1	Gene_Symbol=- Uncharacterized protein ENSP00000374804	9606
122	0	4	52.8925597667694	IPI:IPI00743194.2	Gene_Symbol=- Kappa light chain variable region (Fragment)	9606
122	0	4	19.8347106575966	IPI:IPI00884433.1	Gene_Symbol=- 13 kDa protein	9606
122	0	4	16.5289252996445	IPI:IPI00829600.1	Gene_Symbol=- Uncharacterized protein ENSP00000374803	9606
123	4	5.22	33.8983058929443	IPI:IPI00854582.1	Gene_Symbol=- Uncharacterized protein ENSP00000374793	9606	0.285963773727417	0.148148640990257	43.3768424987793	0.864233255386353	0.454526752233505	4.98470640182495	1.18639779090881	0.597397267818451	19.3670711517334
123	0.17	4.17	37.9629641771317	IPI:IPI00387022.1	Gene_Symbol=- Ig kappa chain V-I region AG	9606
123	0.17	2.17	28.8135588169098	IPI:IPI00003111.6	Gene_Symbol=LOC652694 Ig kappa chain V-I region AU	9606
123	0.01	4.01	30.5555552244186	IPI:IPI00827485.1	Gene_Symbol=- BRE (Fragment)	9606
123	0.01	3.23	29.6296298503876	IPI:IPI00385614.1	Gene_Symbol=- Ig kappa chain V-I region WAT	9606
123	0.01	2.01	24.0740746259689	IPI:IPI00387101.1	Gene_Symbol=- Ig kappa chain V-I region Scw	9606
123	0	15.36	57.2033882141113	IPI:IPI00472961.2	Gene_Symbol=IGKC IGKC protein	9606
123	0	14.88	58.0508470535278	IPI:IPI00784661.1	Gene_Symbol=- Putative uncharacterized protein	9606
123	0	13.34	56.7796587944031	IPI:IPI00746963.1	Gene_Symbol=IGKC IGKC protein	9606
123	0	12.12	37.7551019191742	IPI:IPI00807459.1	Gene_Symbol=IGKC IGKC protein	9606
123	0	5.22	27.10280418396	IPI:IPI00827939.1	Gene_Symbol=- Anti-mucin1 light chain variable region (Fragment)	9606
123	0	5.22	28.7037044763565	IPI:IPI00003469.1	Gene_Symbol=- Ig kappa chain V-I region WEA	9606
123	0	4.76	33.8983058929443	IPI:IPI00829804.1	Gene_Symbol=- 13 kDa protein	9606
123	0	4.76	37.0370358228683	IPI:IPI00398220.1	Gene_Symbol=- Myosin-reactive immunoglobulin light chain variable region (Fragment)	9606
123	0	4.76	37.3831778764725	IPI:IPI00384398.1	Gene_Symbol=- Myosin-reactive immunoglobulin light chain variable region (Fragment)	9606
123	0	4.33	26.8518507480621	IPI:IPI00007868.6	Gene_Symbol=IGKV1D-8 Myosin-reactive immunoglobulin light chain variable region (Fragment)	9606
123	0	4	23.1481477618217	IPI:IPI00387099.1	Gene_Symbol=- Ig kappa chain V-I region Rei	9606
123	0	3.24	29.6610176563263	IPI:IPI00830122.1	Gene_Symbol=- A30	9606
123	0	3.24	29.6610176563263	IPI:IPI00829699.1	Gene_Symbol=- V(k)3 sequence of NG9 gene from fetal liver DNA precursor	9606
123	0	3.24	29.9145311117172	IPI:IPI00743963.1	Gene_Symbol=IGKC Ig kappa chain V-I region HK101 precursor (Fragment)	9606
123	0	3.22	34.7457617521286	IPI:IPI00829751.1	Gene_Symbol=- 13 kDa protein	9606
123	0	3.22	22.2222223877907	IPI:IPI00829980.2	Gene_Symbol=- Myosin-reactive immunoglobulin light chain variable region (Fragment)	9606
123	0	3.22	18.9655169844627	IPI:IPI00829803.1	Gene_Symbol=- 13 kDa protein	9606
123	0	3.22	22.2222223877907	IPI:IPI00387094.1	Gene_Symbol=- Ig kappa chain V-I region Hau	9606
123	0	3.22	18.604651093483	IPI:IPI00385556.1	Gene_Symbol=- Ig kappa chain V-I region Daudi precursor	9606
123	0	3.22	18.604651093483	IPI:IPI00024134.1	Gene_Symbol=IGKC Ig kappa chain V-I region Walker precursor	9606
123	0	2.33	18.6440676450729	IPI:IPI00854611.1	Gene_Symbol=- Uncharacterized protein ENSP00000374815	9606
123	0	2.02	34.2592597007751	IPI:IPI00387027.1	Gene_Symbol=- Ig kappa chain V-I region Gal	9606
123	0	2	16.666667163372	IPI:IPI00387100.1	Gene_Symbol=- Ig kappa chain V-I region Roy	9606
123	0	2	15.5172407627106	IPI:IPI00382577.1	Gene_Symbol=- Kappa 1 light chain variable region (Fragment)	9606
124	4	4.33	10.8202442526817	IPI:IPI00163446.3	Gene_Symbol=IGHD IGHD protein	9606	0.625733077526093	0.0572330951690674	1.71084678173065	0.543883621692657	0.0958271250128746	3.23384022712708	0.382701635360718	0.49468982219696	163113.15625
124	0	28.31	50.6355941295624	IPI:IPI00645363.2	Gene_Symbol=IGHG1 Putative uncharacterized protein DKFZp686P15220	9606
124	0	2.59	5.90277761220932	IPI:IPI00418422.3	Gene_Symbol=IGHD IGHD protein	9606
124	0	2.33	33.8983058929443	IPI:IPI00829601.1	Gene_Symbol=- Similar to Immunglobulin heavy chain variable region	9606
124	0	2	5.80912865698338	IPI:IPI00829636.1	Gene_Symbol=IGHD FLJ00382 protein (Fragment)	9606
125	4	4	15.5737698078156	IPI:IPI00020019.1	Gene_Symbol=ADIPOQ Adiponectin precursor	9606	1.54946434497833	0.0868031308054924	1.8123025894165	2.04811215400696	0.122327007353306	3.29084587097168	0.869244873523712	0.551104366779327	2.33671975135803
126	4	4	8.97959172725677	IPI:IPI00022394.2	Gene_Symbol=C1QC Complement C1q subcomponent subunit C precursor	9606	1.02622473239899	0.822904706001282	1.32603013515472	1.05248701572418	0.608204960823059	1.27208232879639	1.10557782649994	0.356478244066238	1.28932440280914
127	3.57	3.57	28.6666661500931	IPI:IPI00383953.1	Gene_Symbol=- VH4 heavy chain variable region precursor (Fragment)	9606	0.793654978275299	0.799978613853455	8403.4228515625	0.85163140296936	0.534588158130646	9.73105812072754	1.67241585254669	0.362687140703201	65.7323150634766
127	0	38.08	39.4957989454269	IPI:IPI00884452.1	Gene_Symbol=IGHM IGHM protein	9606
127	0	38.08	39.3634855747223	IPI:IPI00884293.1	Gene_Symbol=IGHM IGHM protein	9606
127	0	38.08	39.3634855747223	IPI:IPI00884141.1	Gene_Symbol=IGHM IGHM protein	9606
127	0	38.08	39.3634855747223	IPI:IPI00883614.1	Gene_Symbol=IGHM IGHM protein	9606
127	0	38.08	37.5999987125397	IPI:IPI00479708.5	Gene_Symbol=IGHM IGHM protein	9606
127	0	20.19	28.0241936445236	IPI:IPI00744561.1	Gene_Symbol=IGHV3OR16-13;IGHA1 IGHA1 protein	9606
127	0	15.71	24.947589635849	IPI:IPI00783993.1	Gene_Symbol=IGHA2 IGHA2 protein	9606
127	0	2.59	54.237288236618	IPI:IPI00829753.1	Gene_Symbol=- Similar to Rheumatoid factor G9 heavy chain	9606
127	0	2.59	31.6239327192307	IPI:IPI00884081.1	Gene_Symbol=- Uncharacterized protein ENSP00000375025	9606
127	0	2.59	31.3559323549271	IPI:IPI00830007.1	Gene_Symbol=- Uncharacterized protein ENSP00000375023	9606
127	0	2.59	31.3559323549271	IPI:IPI00829811.1	Gene_Symbol=LOC652128 Uncharacterized protein ENSP00000375039	9606
127	0	2.59	35.2941185235977	IPI:IPI00815662.1	Gene_Symbol=- Rheumatoid factor G9 heavy chain (Fragment)	9606
127	0	2.59	31.8965524435043	IPI:IPI00328493.4	Gene_Symbol=- Uncharacterized protein ENSP00000375038	9606
127	0	2.59	18.4210523962975	IPI:IPI00827891.1	Gene_Symbol=- Cold agglutinin FS-2 H-chain (Fragment)	9606
127	0	2.05	26.7241388559341	IPI:IPI00385059.1	Gene_Symbol=- Rearranged VH4-34 V gene segment (Fragment)	9606
128	3.52	14.88	56.3559293746948	IPI:IPI00430847.1	Gene_Symbol=IGKC IGKC protein	9606	0.362481862306595	0.221375688910484	12.041130065918	0.461672931909561	0.0866281390190125	2.85262370109558	1.10895013809204	0.624494910240173	7.12157344818115
128	0.01	14.89	59.3220353126526	IPI:IPI00827488.1	Gene_Symbol=IGKC IGKC protein	9606
128	0.01	2.77	33.8983058929443	IPI:IPI00829873.1	Gene_Symbol=- 13 kDa protein	9606
128	0	14.88	58.0508470535278	IPI:IPI00784661.1	Gene_Symbol=- Putative uncharacterized protein	9606
128	0	4.76	33.8983058929443	IPI:IPI00829804.1	Gene_Symbol=- 13 kDa protein	9606
128	0	4.76	33.8983058929443	IPI:IPI00829650.1	Gene_Symbol=- Similar to Ig kappa chain V-I region HK101 precursor	9606
128	0	4.76	37.0370358228683	IPI:IPI00398220.1	Gene_Symbol=- Myosin-reactive immunoglobulin light chain variable region (Fragment)	9606
128	0	4.76	37.3831778764725	IPI:IPI00384398.1	Gene_Symbol=- Myosin-reactive immunoglobulin light chain variable region (Fragment)	9606
128	0	3.22	22.2222223877907	IPI:IPI00003470.1	Gene_Symbol=- Ig kappa chain V-I region Wes	9606
128	0	2.85	37.3831778764725	IPI:IPI00827906.1	Gene_Symbol=- Anti-mucin1 light chain variable region (Fragment)	9606
128	0	2.76	36.2831860780716	IPI:IPI00827506.1	Gene_Symbol=- HRV Fab 025-VL (Fragment)	9606
128	0	1.54	14.1592919826508	IPI:IPI00827789.1	Gene_Symbol=- HRV Fab N6-VL (Fragment)	9606
129	3.48	5.6	7.06112459301949	IPI:IPI00023283.3	Gene_Symbol=TTN Isoform 2 of Titin	9606	1.05569982528687	0.649199247360229	1.28016841411591	1.2181636095047	0.123599663376808	1.29305946826935	1.14295959472656	0.26263102889061	1.275505900383
129	0.08	3.72	6.77041113376617	IPI:IPI00375499.2	Gene_Symbol=TTN titin isoform novex-2	9606
129	0.08	3.72	6.76130279898643	IPI:IPI00375498.2	Gene_Symbol=TTN titin isoform novex-1	9606
129	0.08	3.71	6.72584101557732	IPI:IPI00455173.4	Gene_Symbol=TTN Isoform 3 of Titin	9606
129	0	5.6	7.01892301440239	IPI:IPI00759754.1	Gene_Symbol=TTN Isoform 1 of Titin	9606
129	0	5.6	6.99367672204971	IPI:IPI00759542.1	Gene_Symbol=TTN Isoform 8 of Titin	9606
129	0	5.57	7.20162764191628	IPI:IPI00749039.2	Gene_Symbol=TTN titin isoform N2-A	9606
129	0	5.57	7.08206668496132	IPI:IPI00759613.1	Gene_Symbol=TTN Isoform 5 of Titin	9606
129	0	5.56	7.10420086979866	IPI:IPI00759637.1	Gene_Symbol=TTN Isoform 4 of Titin	9606
129	0	5.56	7.06827342510223	IPI:IPI00179357.2	Gene_Symbol=TTN Isoform 7 of Titin	9606
129	0	4.01	6.41726925969124	IPI:IPI00412307.8	Gene_Symbol=TTN 2268 kDa protein	9606
130	3.47	30.38	52.3305058479309	IPI:IPI00876888.1	Gene_Symbol=- cDNA FLJ78387	9606	0.5256627202034	0.0385489650070667	1.80038499832153	0.62791246175766	0.201217204332352	2.32890248298645	1.23052799701691	0.339402049779892	1.70118188858032
130	0	3.1	26.7175585031509	IPI:IPI00783024.1	Gene_Symbol=- Myosin-reactive immunoglobulin heavy chain variable region (Fragment)	9606
130	0	2.7	23.9999994635582	IPI:IPI00477804.4	Gene_Symbol=- Immunglobulin heavy chain variable region (Fragment)	9606
130	0	2.7	26.0869562625885	IPI:IPI00384404.4	Gene_Symbol=- Rheumatoid factor RF-ET9 (Fragment)	9606
130	0	2.7	14.0740737318993	IPI:IPI00827892.1	Gene_Symbol=- VH87-2 protein (Fragment)	9606
131	3.44	4.99	10.9317682683468	IPI:IPI00655927.1	Gene_Symbol=PRG4 Isoform B of Proteoglycan-4 precursor	9606	0.633619010448456	0.000304365559713915	1.11426198482513	0.723214447498322	0.00643336167559028	1.18812215328217	0.74542111158371	0.00522471778094769	1.15892064571381
131	0	4.99	10.6125347316265	IPI:IPI00024825.2	Gene_Symbol=PRG4 Isoform A of Proteoglycan-4 precursor	9606
131	0	4.97	9.47832465171814	IPI:IPI00656092.1	Gene_Symbol=PRG4 Isoform F of Proteoglycan-4 precursor	9606
131	0	4.97	9.83981713652611	IPI:IPI00655976.1	Gene_Symbol=PRG4 Isoform C of Proteoglycan-4 precursor	9606
131	0	4.97	10.1574800908566	IPI:IPI00655676.1	Gene_Symbol=PRG4 Isoform D of Proteoglycan-4 precursor	9606
131	0	4.84	12.9689171910286	IPI:IPI00656111.1	Gene_Symbol=PRG4 Isoform E of Proteoglycan-4 precursor	9606
132	3.36	18.88	37.6590341329575	IPI:IPI00830132.1	Gene_Symbol=IGHG4 Uncharacterized protein IGHG4 (Fragment)	9606	0.572328865528107	0.14067579805851	2.74708127975464	0.504355549812317	0.152372136712074	3.68279123306274	0.809977114200592	0.607476472854614	4.49303531646729
132	0	18.72	43.1192666292191	IPI:IPI00829814.1	Gene_Symbol=IGHG4 Ig gamma-4 chain C region	9606
132	0	18.72	29.8097252845764	IPI:IPI00550640.2	Gene_Symbol=IGHG4 IGHG4 protein	9606
132	0	18.42	28.151261806488	IPI:IPI00784998.1	Gene_Symbol=- Putative uncharacterized protein DKFZp686M24218	9606
133	3.3	3.3	6.26349896192551	IPI:IPI00301143.5	Gene_Symbol=PI16 Isoform 1 of Peptidase inhibitor 16 precursor	9606	1.25549733638763	0.620098412036896	70.486457824707	1.21676659584045	0.521187543869019	14.362060546875	1.12088048458099	0.83970981836319	280.470764160156
133	0	3.3	7.40740746259689	IPI:IPI00845506.1	Gene_Symbol=PI16 Isoform 2 of Peptidase inhibitor 16 precursor	9606
134	3.25	3.35	9.50468555092812	IPI:IPI00003590.2	Gene_Symbol=QSOX1 Isoform 1 of Sulfhydryl oxidase 1 precursor	9606	1.20634698867798	0.223029240965843	1.58801603317261	1.04186844825745	0.80084890127182	1.84798669815063	1.27385079860687	0.0815302357077599	1.37316715717316
135	3.22	3.22	8.84615406394005	IPI:IPI00165972.3	Gene_Symbol=CFD Complement factor D preproprotein	9606	1.42363560199738	0.261213153600693	7.04463291168213	2.64043402671814	0.154189184308052	21.0689792633057	1.58526170253754	0.0328417792916298	1.35293650627136
135	0.02	1.54	4.78309243917465	IPI:IPI00412105.2	Gene_Symbol=USH1C harmonin isoform b3	9606
135	0	1.52	3.74531820416451	IPI:IPI00872537.1	Gene_Symbol=USH1C 60 kDa protein	9606
135	0	1.52	3.62318828701973	IPI:IPI00478519.3	Gene_Symbol=USH1C Isoform 3 of Harmonin	9606
135	0	1.52	3.75234521925449	IPI:IPI00478105.4	Gene_Symbol=USH1C Isoform 4 of Harmonin	9606
135	0	1.52	3.0674846842885	IPI:IPI00218195.3	Gene_Symbol=USH1C Harmonin (Usher syndrome type-1C protein) (Autoimmune enteropathy- related antigen AIE-75) (Antigen NY-CO-38/NY-CO-37) (PDZ-73 protein) (Renal carcinoma antigen NY-REN-3). Isoform 3	9606
135	0	1.52	2.27272734045982	IPI:IPI00790818.1	Gene_Symbol=USH1C 29 kDa protein	9606
136	3.15	3.16	11.4882506430149	IPI:IPI00852826.2	Gene_Symbol=APOL1 42 kDa protein	9606	1.11160123348236	0.790902614593506	51.6589469909668	0.831671059131622	0.701805531978607	102.384742736816	1.03603827953339	0.929967820644379	58.7179908752441
136	0	3.16	8.54271352291107	IPI:IPI00514475.4	Gene_Symbol=APOL1 Isoform 1 of Apolipoprotein-L1 precursor	9606
136	0	3.16	8.21256041526794	IPI:IPI00186903.3	Gene_Symbol=APOL1 Isoform 2 of Apolipoprotein-L1 precursor	9606
137	3.15	3.15	17.2413796186447	IPI:IPI00645213.1	Gene_Symbol=APOM Apolipoprotein M	9606	1.09700930118561	0.530211865901947	3.64636421203613	0.891529202461243	0.206877961754799	1.63476955890656	0.895365118980408	0.156888768076897	1.42370164394379
137	0	3.15	15.5038759112358	IPI:IPI00514397.1	Gene_Symbol=APOM Apolipoprotein M	9606
137	0	3.15	10.6382980942726	IPI:IPI00030739.1	Gene_Symbol=APOM Apolipoprotein M	9606
138	3.12	6.93	9.58904102444649	IPI:IPI00872573.1	Gene_Symbol=C1RL 48 kDa protein	9606	0.965668797492981	0.784932255744934	1.62039399147034	1.20830035209656	0.234162777662277	1.62158298492432	0.853744387626648	0.0790806859731674	1.22583246231079
138	0	6.93	9.58904102444649	IPI:IPI00795055.1	Gene_Symbol=C1RL CDNA FLJ14022 fis, clone HEMBA1003538, weakly similar to COMPLEMENT C1R COMPONENT	9606
138	0	6.93	8.62423032522202	IPI:IPI00009793.3	Gene_Symbol=C1RL Complement C1r-like protein	9606
139	3.04	3.04	5.9409461915493	IPI:IPI00788786.1	Gene_Symbol=VWF 309 kDa protein	9606	1.15292346477509	0.396662712097168	1.46459436416626	1.3523313999176	0.0570708587765694	1.36931395530701	1.60252583026886	0.0354344435036182	1.53252732753754
139	0	3.04	5.54568059742451	IPI:IPI00023014.1	Gene_Symbol=VWF von Willebrand factor precursor	9606
140	2.75	2.95	35.3846162557602	IPI:IPI00019399.1	Gene_Symbol=SAA4 Serum amyloid A-4 protein precursor	9606	1.57403600215912	0.0311238151043653	1.4228492975235	0.679851770401001	0.0365648120641708	1.38615345954895	1.12134528160095	0.447347342967987	1.69131791591644
141	2.73	3.65	11.4285707473755	IPI:IPI00746623.2	Gene_Symbol=HABP2 Hyaluronan-binding protein 2 precursor	9606	0.986300945281982	0.902842998504639	1.39207983016968	0.770530700683594	0.143897607922554	1.52461230754852	0.780602931976318	0.237259641289711	1.70778810977936
142	2.7	2.7	30.2631586790085	IPI:IPI00220839.2	Gene_Symbol=PRSS3 Protease, serine, 3	9606	0.762276589870453	0.446311235427856	3.46305751800537	0.654892861843109	0.235986262559891	2.96723246574402	0.706014811992645	0.310913234949112	3.04629063606262
142	0	2.7	30.2631586790085	IPI:IPI00015614.3	Gene_Symbol=PRSS3 Isoform A of Trypsin-3 precursor	9606
142	0	2.7	24.2914974689484	IPI:IPI00843764.1	Gene_Symbol=PRSS3 Isoform C of Trypsin-3 precursor	9606
142	0	2.7	22.9885056614876	IPI:IPI00385250.1	Gene_Symbol=PRSS3 Protease serine 4 isoform B	9606
143	2.55	40.47	44.4591015577316	IPI:IPI00878609.1	Gene_Symbol=ITIH4 Protein	9606	0.865305423736572	0.764288067817688	6.14035844802856	1.05424356460571	0.934841871261597	11.7218370437622	0.879834711551666	0.692433476448059	3.33706521987915
143	0	31.63	44.4099366664886	IPI:IPI00878152.1	Gene_Symbol=ITIH4 71 kDa protein	9606
144	2.51	8.57	53.2258093357086	IPI:IPI00828061.1	Gene_Symbol=- Anti-mucin1 heavy chain variable region (Fragment)	9606	0.737460672855377			0.911232471466064			1.81932091712952
144	0	4.34	27.86885201931	IPI:IPI00384400.1	Gene_Symbol=- Myosin-reactive immunoglobulin heavy chain variable region (Fragment)	9606
144	0	2	51.2820541858673	IPI:IPI00827846.1	Gene_Symbol=- Anti-mucin1 heavy chain variable region (Fragment)	9606
145	2.48	136.51	53.7270665168762	IPI:IPI00418163.3	Gene_Symbol=C4B C4B1	9606	1.78306746482849			0.855858325958252			1.89738738536835
146	2.39	5.04	34.4827592372894	IPI:IPI00829653.1	Gene_Symbol=- Uncharacterized protein ENSP00000374812	9606	0.533885359764099	0.00523845758289099	1.2167980670929	0.703639507293701	0.206388875842094	2.27030229568481	0.942005038261414	0.656620264053345	1.64412307739258
146	0	5.04	34.4827592372894	IPI:IPI00784430.3	Gene_Symbol=IGKV3D-11 Similar to Ig kappa chain V-III region VG precursor	9606
146	0	4.12	33.8983058929443	IPI:IPI00816799.1	Gene_Symbol=- Rheumatoid factor D5 light chain (Fragment)	9606
147	2.27	2.38	9.14760902523994	IPI:IPI00032311.4	Gene_Symbol=LBP Lipopolysaccharide-binding protein precursor	9606	1.18908071517944			1.18307316303253			0.849210023880005
148	2.2	2.2	2.77777779847384	IPI:IPI00215717.1	Gene_Symbol=EPB41L3 Isoform C of Band 4.1-like protein 3	9606
148	0	2.2	1.96531787514687	IPI:IPI00215716.1	Gene_Symbol=EPB41L3 Isoform B of Band 4.1-like protein 3	9606
148	0	2.2	1.56393740326166	IPI:IPI00032230.2	Gene_Symbol=EPB41L3 Isoform A of Band 4.1-like protein 3	9606
148	0	2.2	8.28025490045547	IPI:IPI00797109.1	Gene_Symbol=EPB41L3 18 kDa protein	9606
149	2.12	2.12	25.984251499176	IPI:IPI00022731.1	Gene_Symbol=APOC4 Apolipoprotein C-IV precursor	9606	1.35097920894623	0.0407166182994843	1.27736759185791	0.743049383163452	0.282048463821411	5.99286985397339	1.09142363071442	0.580054879188538	4.19236946105957
150	2.11	48.1	67.6767647266388	IPI:IPI00847179.1	Gene_Symbol=APOA4 apolipoprotein A-IV precursor	9606	5.68677997589111	0.0106948353350163	2.18090438842773	0.241605371236801	0.479579150676727	22431682	0	0
151	2.1	19.48	64.4787669181824	IPI:IPI00844156.2	Gene_Symbol=SERPINC1 SERPINC1 protein	9606	1.23330330848694	0.27777174115181	1.84232604503632	0.974760055541992	0.867713391780853	1.79108393192291	1.10623216629028	0.656561076641083	2.31646752357483
152	2.09	2.09	30.1333338022232	IPI:IPI00029260.2	Gene_Symbol=CD14 Monocyte differentiation antigen CD14 precursor	9606	0.982192277908325	0.811724841594696	1.24601292610168	1.39864814281464	0.196898385882378	1.90758621692657	1.04190409183502	0.716724216938019	1.38753247261047
153	2.06	2.06	12.7806559205055	IPI:IPI00744685.2	Gene_Symbol=BTD Uncharacterized protein BTD (Fragment)	9606	0.79407799243927	0.462093144655228	3.00261449813843	0.677774548530579	0.447587877511978	5.96401214599609	0.900516629219055	0.749503970146179	3.42884516716003
153	0	2.06	13.6279925704002	IPI:IPI00218413.2	Gene_Symbol=BTD biotinidase precursor	9606
154	2.03	12.57	35.1515144109726	IPI:IPI00011264.1	Gene_Symbol=CFHR1 Complement factor H-related protein 1 precursor	9606	1.02400290966034			0.914086282253265	0.776171743869781	22.4542827606201	1	1	119.879020690918
154	0.01	2.26	8.43585208058357	IPI:IPI00843942.1	Gene_Symbol=CFHR5 Complement factor H-related protein 5 precursor	9606
154	0.01	2.26	8.09443518519402	IPI:IPI00006543.2	Gene_Symbol=CFHR5 Complement factor H-related 5	9606
154	0	9.98	33.3333343267441	IPI:IPI00167093.4	Gene_Symbol=CFHR1 complement factor H-related 1	9606
154	0	9.98	37.2693717479706	IPI:IPI00883722.1	Gene_Symbol=CFHR1 FHR-1; complement Factor H-related protein 1	9606
155	2.03	4.14	41.9999986886978	IPI:IPI00387116.1	Gene_Symbol=- Ig kappa chain V-III region NG9 precursor (Fragment)	9606	0.477228373289108			0.481199622154236			1.13513350486755
156	2.02	2.02	6.90104141831398	IPI:IPI00644144.1	Gene_Symbol=SELP Selectin P	9606	0.658407986164093	0.0698307380080223	1.79467737674713	0.60961639881134	0.358855724334717	53.249137878418	0.944620788097382	0.369602262973785	1.60778105258942
156	0	2.02	6.39324486255646	IPI:IPI00643835.1	Gene_Symbol=SELP Selectin P	9606
156	0	2.02	8.20433422923088	IPI:IPI00640405.1	Gene_Symbol=SELP Selectin P	9606
156	0	2.02	8.20433422923088	IPI:IPI00514796.1	Gene_Symbol=SELP Selectin P	9606
156	0	2.02	6.90104141831398	IPI:IPI00514233.1	Gene_Symbol=SELP Selectin P	9606
156	0	2.02	6.38554245233536	IPI:IPI00295339.3	Gene_Symbol=SELP P-selectin precursor	9606
156	0.02	2.02	5.56701049208641	IPI:IPI00645768.1	Gene_Symbol=SELE Selectin E	9606
156	0.02	2.02	4.93601448833942	IPI:IPI00514521.1	Gene_Symbol=SELE Selectin E	9606
156	0.02	2.02	4.42622937262058	IPI:IPI00296542.1	Gene_Symbol=SELE E-selectin precursor	9606
156	0	2.02	5.57768940925598	IPI:IPI00646956.1	Gene_Symbol=SELP Selectin P	9606
156	0	2.02	6.52173906564713	IPI:IPI00645234.1	Gene_Symbol=SELP Selectin P	9606
156	0	2	4.67532463371754	IPI:IPI00218795.1	Gene_Symbol=SELL L-selectin precursor	9606
156	0	2	2.19378434121609	IPI:IPI00514728.1	Gene_Symbol=SELE Selectin E	9606
156	0	2	2.47933883219957	IPI:IPI00514342.1	Gene_Symbol=SELE Selectin E	9606
157	2.01	6.6	36.9098722934723	IPI:IPI00829640.1	Gene_Symbol=IGL@ IGL@ protein	9606	0.498288810253143	0.107435017824173	2.91752982139587	0.6795614361763	0.29320701956749	3.2428560256958	1.1735954284668	0.200449556112289	1.44174814224243
157	0.01	2.01	25	IPI:IPI00382436.1	Gene_Symbol=- Ig lambda chain V-III region SH	9606
157	0	2.01	23.275862634182	IPI:IPI00552267.2	Gene_Symbol=IGLV3-19 Similar to V2-13 protein	9606
157	0	2	8.57142880558968	IPI:IPI00827978.1	Gene_Symbol=- VL4 protein (Fragment)	9606
158	2.01	4.68	32.9155683517456	IPI:IPI00029168.1	Gene_Symbol=LPA Apolipoprotein	9606	0.699418008327484	0.171933621168137	3.5167031288147	4.03092336654663	0.0956490710377693	14.605016708374	0.996076703071594	0.98717212677002	11.9232597351074
158	0	2.03	17.8907722234726	IPI:IPI00787629.1	Gene_Symbol=LOC732390 similar to Apolipoprotein	9606
158	0	2.01	20.8955228328705	IPI:IPI00787909.1	Gene_Symbol=LOC732436 similar to Apolipoprotein	9606
159	2.01	2.01	3.26855108141899	IPI:IPI00104907.3	Gene_Symbol=C14orf106 Isoform 1 of Uncharacterized potential DNA-binding protein C14orf106	9606	0.988477170467377	0.930333852767944	3.82020044326782	0.951745092868805	0.683953583240509	3.19021415710449	1.87012779712677	0.132671192288399	5.37650537490845
159	0	2	7.45967775583267	IPI:IPI00385830.3	Gene_Symbol=C14orf106 Isoform 2 of Uncharacterized potential DNA-binding protein C14orf106	9606
160	2.01	2.01	7.89473652839661	IPI:IPI00827565.1	Gene_Symbol=- VH6DJ protein (Fragment)	9606	0.651078939437866	0.270314991474152	11.7649726867676	1.72158896923065	0.659964799880981	117011.3984375	1.51650106906891	0.293777763843536	13.887752532959
161	2	133.15	53.9564192295074	IPI:IPI00654875.1	Gene_Symbol=C4B Complement C4-B precursor	9606	0.617589473724365	0.114271886646748	2.00249934196472	1.23384487628937	0.349631994962692	1.83094727993011	1.76917839050293	0.0832282602787018	2.03233742713928
161	0	132.67	53.9564192295074	IPI:IPI00032258.4	Gene_Symbol=C4A;C4B Complement C4-A precursor	9606
162	2	39.68	46.6244727373123	IPI:IPI00555812.4	Gene_Symbol=GC Vitamin D-binding protein precursor	9606	0.169852316379547	0.342924773693085	701954.0625	0.0968475043773651	0.236987873911858	107217.953125	0.172031536698341	0.369938433170319	2390490
163	2	24.03	35.2941185235977	IPI:IPI00385264.1	Gene_Symbol=- Ig mu heavy chain disease protein	9606	0.142962440848351			0.171857848763466			0.0951349660754204
164	2	4.44	20.3980103135109	IPI:IPI00020091.1	Gene_Symbol=ORM2 Alpha-1-acid glycoprotein 2 precursor	9606	2.25147032737732	0.244290560483932	64.2904357910156	1.45593059062958	0.5668865442276	364.404754638672	4.00164604187012	0.121521152555943	30.1067142486572
165	2	4	30.2521020174026	IPI:IPI00854743.1	Gene_Symbol=- Uncharacterized protein ENSP00000375034	9606	0.546266376972198	0.474350541830063	1196.62707519531	0.744769871234894	0.754278898239136	10036.5517578125	1.62651109695435	0.631891369819641	12969.7099609375
165	0	2	20.6106871366501	IPI:IPI00745363.4	Gene_Symbol=LOC652113 Immunglobulin heavy chain variable region (Fragment)	9606
166	2	2.05	13.3603245019913	IPI:IPI00815665.1	Gene_Symbol=PRSS1 PRSS1 protein	9606	0.877760589122772			0.84151816368103			0.751962244510651
166	0	2.05	12.6436784863472	IPI:IPI00011695.8	Gene_Symbol=PRSS2 Protease serine 2 isoform B	9606
166	0	2	7.8740157186985	IPI:IPI00169276.2	Gene_Symbol=- Trypsinogen C	9606
166	0	2	8.09716582298279	IPI:IPI00011694.1	Gene_Symbol=PRSS1 Trypsin-1 precursor	9606
167	2	2	11.5537852048874	IPI:IPI00555752.2	Gene_Symbol=C4BPB Isoform 2 of C4b-binding protein beta chain precursor	9606	1.33725214004517			0.987856388092041			0.827094674110413
167	0	2	11.5079373121262	IPI:IPI00025862.2	Gene_Symbol=C4BPB Isoform 1 of C4b-binding protein beta chain precursor	9606
168	2	2	5.42299337685108	IPI:IPI00021817.1	Gene_Symbol=PROC Vitamin K-dependent protein C precursor	9606	0.513310432434082			1.4795298576355			0.826986849308014
169	1.82	1.87	5.43014034628868	IPI:IPI00455383.4	Gene_Symbol=CLTC Isoform 2 of Clathrin heavy chain 1	9606	0.687132775783539			0.630810678005219			0.614192843437195
169	0	1.87	5.31343296170235	IPI:IPI00024067.4	Gene_Symbol=CLTC Isoform 1 of Clathrin heavy chain 1	9606
170	1.8	1.84	14.4409939646721	IPI:IPI00220327.3	Gene_Symbol=KRT1 Keratin, type II cytoskeletal 1	9606	1.09321069717407	0.794919312000275	2.71471834182739	0.85025954246521	0.426349073648453	2.02333378791809	1.00057196617126	0.998796105384827	3.03592467308044
171	1.71	1.73	1.99999995529652	IPI:IPI00026969.4	Gene_Symbol=SEC23IP Isoform 1 of SEC23-interacting protein	9606
172	1.71	1.71	19.1666662693024	IPI:IPI00027827.2	Gene_Symbol=SOD3 Extracellular superoxide dismutase [Cu-Zn] precursor	9606	4.54136991500854			0.67337828874588			1.0254487991333
173	1.71	1.71	21.5053766965866	IPI:IPI00007047.1	Gene_Symbol=S100A8 Protein S100-A8	9606	1.4534170627594	0.410268098115921	35.526439666748	0.942667245864868	0.0225783567875624	1.02697467803955	0.42222535610199	0.286186516284943	197.515518188477
174	1.7	3.57	6.41484409570694	IPI:IPI00642259.2	Gene_Symbol=DST Dystonin	9606	1.30530881881714	0.340585440397263	2.51996445655823	1.14207494258881	0.581705331802368	2.4054274559021	1.0812509059906	0.676183581352234	2.00266408920288
174	0	3.48	7.54957273602486	IPI:IPI00074148.4	Gene_Symbol=DST dystonin isoform 1	9606
174	0	3.43	7.79548957943916	IPI:IPI00654639.2	Gene_Symbol=DST Isoform 9 of Bullous pemphigoid antigen 1, isoforms 6/9/10	9606
174	0	3.43	7.75478631258011	IPI:IPI00293251.5	Gene_Symbol=DST Isoform 6 of Bullous pemphigoid antigen 1, isoforms 6/9/10	9606
174	0	2.4	6.09619691967964	IPI:IPI00015631.3	Gene_Symbol=DST Isoform 10 of Bullous pemphigoid antigen 1, isoforms 6/9/10	9606
175	1.7	1.87	11.2847216427326	IPI:IPI00791357.1	Gene_Symbol=CCDC114 Isoform 5 of Coiled-coil domain-containing protein 114	9606	0.801041126251221	0.113690450787544	1.66329944133759	0.804128766059875	0.54865688085556	25.2610836029053	0.75662237405777	0.294380158185959	5.84929370880127
175	0	1.85	10.970464348793	IPI:IPI00847692.1	Gene_Symbol=CCDC114 Isoform 2 of Coiled-coil domain-containing protein 114	9606
175	0	1.71	5.28634376823902	IPI:IPI00847386.1	Gene_Symbol=CCDC114 Isoform 1 of Coiled-coil domain-containing protein 114	9606
175	0	1.71	3.67170609533787	IPI:IPI00065153.1	Gene_Symbol=CCDC114 Isoform 4 of Coiled-coil domain-containing protein 114	9606
176	1.7	1.7	5.9405941516161	IPI:IPI00868938.1	Gene_Symbol=- Beta-2-microglobulin	9606	1.21767270565033			2.33877849578857			1.73416590690613
176	0	1.7	5.0420168787241	IPI:IPI00796379.1	Gene_Symbol=B2M B2M protein	9606
176	0	1.7	4.83870953321457	IPI:IPI00004656.2	Gene_Symbol=B2M Beta-2-microglobulin	9606
177	1.7	1.7	0.652173906564713	IPI:IPI00177820.3	Gene_Symbol=SLC14A2 Urea transporter, kidney	9606	2.16820549964905			1.32906424999237			0.954175591468811
178	1.69	20.34	33.2665324211121	IPI:IPI00166866.3	Gene_Symbol=IGHV3OR16-13;IGHA1 IGHA1 protein	9606	0.611285448074341	0.0133136278018355	1.27998042106628	0.633574962615967	0.0431457869708538	1.52452027797699	1.16338086128235	0.243428379297256	1.48880004882813
179	1.6	4.08	50.4424750804901	IPI:IPI00827773.1	Gene_Symbol=- Cold agglutinin FS-1 L-chain (Fragment)	9606	0.501198172569275	0.109273947775364	4.57894802093506	0.941336333751678			0.783078849315643	0.627937078475952	109.569480895996
179	0	14.12	56.4853549003601	IPI:IPI00550731.2	Gene_Symbol=- Putative uncharacterized protein	9606
179	0	14.12	51.2499988079071	IPI:IPI00419424.3	Gene_Symbol=IGKV1-5 IGKV1-5 protein	9606
179	0	12.17	62.7615034580231	IPI:IPI00854806.1	Gene_Symbol=IGKV1-5 IGKV1-5 protein	9606
179	0	12.12	48.4018266201019	IPI:IPI00430808.2	Gene_Symbol=IGKC Immunoblobulin light chain (Fragment)	9606
179	0	4.05	48.7179487943649	IPI:IPI00743389.1	Gene_Symbol=IGKV1-5 Ig kappa chain V-II region GM607 precursor (Fragment)	9606
179	0	4.01	41.7391300201416	IPI:IPI00387107.3	Gene_Symbol=IGKV2-40 Ig kappa chain V-II region Cum	9606
179	0	4.01	29.6610176563263	IPI:IPI00827829.1	Gene_Symbol=- HRV Fab N8-VL (Fragment)	9606
179	0	4	52.8925597667694	IPI:IPI00743194.2	Gene_Symbol=- Kappa light chain variable region (Fragment)	9606
179	0	4	36.8421047925949	IPI:IPI00384397.1	Gene_Symbol=- Myosin-reactive immunoglobulin light chain variable region (Fragment)	9606
179	0	4	19.8347106575966	IPI:IPI00884433.1	Gene_Symbol=- 13 kDa protein	9606
179	0	4	16.5289252996445	IPI:IPI00829600.1	Gene_Symbol=- Uncharacterized protein ENSP00000374803	9606
179	0	2.08	36.2831860780716	IPI:IPI00736885.1	Gene_Symbol=LOC440786 Ig kappa chain V-II region TEW	9606
179	0	2.05	41.3223147392273	IPI:IPI00829947.1	Gene_Symbol=- 13 kDa protein	9606
179	0	2	37.9629641771317	IPI:IPI00854709.1	Gene_Symbol=- Uncharacterized protein ENSP00000374799 (Fragment)	9606
179	0	2	38.6792451143265	IPI:IPI00387111.5	Gene_Symbol=- Uncharacterized protein ENSP00000333154	9606
179	0	2	15.7024800777435	IPI:IPI00829663.1	Gene_Symbol=- Uncharacterized protein ENSP00000374801	9606
180	1.57	1.6	9.70464125275612	IPI:IPI00292218.4	Gene_Symbol=MST1 Hepatocyte growth factor-like protein precursor	9606	1.60200178623199	0.12023937702179	1.94299876689911	1.248783826828	0.301874101161957	1.76531481742859	1.44741070270538	0.212251216173172	2.10588765144348
180	0	1.34	4.58553805947304	IPI:IPI00384647.1	Gene_Symbol=MST1 Hepatocyte growth factor-like protein homolog	9606
180	0	1.31	5.6637167930603	IPI:IPI00873854.1	Gene_Symbol=MSTP9 64 kDa protein	9606
181	1.52	23.95	49.4252860546112	IPI:IPI00477597.1	Gene_Symbol=HPR Isoform 1 of Haptoglobin-related protein precursor	9606	0.924633502960205	0.657068312168121	1.92144107818604	0.708325982093811	0.476391494274139	5.51383304595947	0.595802307128906	0.329808622598648	5.72537612915039
181	0	23.95	40.7792210578918	IPI:IPI00607707.1	Gene_Symbol=HPR Isoform 2 of Haptoglobin-related protein precursor	9606
181	0	1.52	9.09090936183929	IPI:IPI00028600.1	Gene_Symbol=KLK7 Isoform 1 of Kallikrein-7 precursor	9606
182	1.52	1.83	5.62770552933216	IPI:IPI00168885.5	Gene_Symbol=DHX57 Isoform 1 of Putative ATP-dependent RNA helicase DHX57	9606	0.933263421058655			0.788921177387238			0.623180508613586
182	0	1.83	6.95770829916	IPI:IPI00477424.4	Gene_Symbol=DHX57 DHX57 protein variant (Fragment)	9606
183	1.52	1.52	4.41176481544971	IPI:IPI00418931.1	Gene_Symbol=FLJ45139 CDNA FLJ45139 fis, clone BRAWH3039623	9606	1.00292241573334			1.00182938575745			0.849127292633057
184	1.51	1.51	13.6363640427589	IPI:IPI00022331.1	Gene_Symbol=LCAT Phosphatidylcholine-sterol acyltransferase precursor	9606	1.32676136493683	0.173643440008163	1.65913701057434	1.18226730823517	0.25243091583252	1.45782542228699	1.20461142063141	0.0995340272784233	1.28550899028778
185	1.41	37.01	65.8079624176025	IPI:IPI00215894.1	Gene_Symbol=KNG1 Isoform LMW of Kininogen-1 precursor	9606	1.00959157943726	0.888070344924927	1.29416179656982	1.06023108959198	0.574778139591217	1.46050620079041	0.904034554958344	0.528740882873535	1.77626776695251
185	0	37.01	62.9976570606232	IPI:IPI00797833.3	Gene_Symbol=KNG1 Kininogen 1	9606
185	0	20.24	61.8556678295136	IPI:IPI00789376.1	Gene_Symbol=KNG1 KNG1 protein	9606
186	1.39	1.39	7.0422537624836	IPI:IPI00872216.1	Gene_Symbol=MTMR11 Uncharacterized protein MTMR11 (Fragment)	9606	0.780242741107941	0.645078063011169	7.30710077285767	0.81318473815918	0.297760903835297	1.89252197742462	1.14058971405029	0.639943420886993	2.82095670700073
186	0	1.39	7.03125	IPI:IPI00376863.4	Gene_Symbol=MTMR11 Myotubularin related protein 11	9606
186	0	1.38	6.04838691651821	IPI:IPI00084563.2	Gene_Symbol=MTMR11 Cisplatin resistance associated alpha protein	9606
186	0	1.31	2.77777779847384	IPI:IPI00009141.3	Gene_Symbol=MTMR11 Cisplatin resistance associated beta protein	9606
187	1.34	2.19	2.62390673160553	IPI:IPI00289258.4	Gene_Symbol=MYO10 Myosin-X	9606	0.585395991802216			0.575318813323975			0.417023956775665
188	1.31	3.31	24.7863247990608	IPI:IPI00830130.1	Gene_Symbol=- Rheumatoid factor RF-ET7	9606	1.03166270256042	0.625379145145416	1.81035470962524	0.939244508743286	0.182625204324722	1.26483643054962	1.14315593242645	0.628609299659729	13.1402454376221
188	0	3.31	24.7863247990608	IPI:IPI00829701.1	Gene_Symbol=- Uncharacterized protein ENSP00000375014	9606
188	0	1.31	23.199999332428	IPI:IPI00384410.1	Gene_Symbol=- Myosin-reactive immunoglobulin heavy chain variable region (Fragment)	9606
188	0	1.31	24.3697479367256	IPI:IPI00384409.1	Gene_Symbol=- Myosin-reactive immunoglobulin heavy chain variable region (Fragment)	9606
189	1.26	2.86	6.76446631550789	IPI:IPI00472316.1	Gene_Symbol=DMD dystrophin Dp427p1 isoform	9606	3.3987283706665	0.636611521244049	32630188032	1.13457989692688	0.651687860488892	13.9239826202393	3.46557092666626	0.61747020483017	10139938816
189	0	2.86	6.9904550909996	IPI:IPI00375141.1	Gene_Symbol=DMD dystrophin Dp427l isoform	9606
189	0	2.86	6.77182450890541	IPI:IPI00304639.2	Gene_Symbol=DMD Isoform 3 of Dystrophin	9606
189	0	2.86	6.75712376832962	IPI:IPI00006091.2	Gene_Symbol=DMD Isoform 4 of Dystrophin	9606
190	1.23	1.49	4.45365086197853	IPI:IPI00742831.2	Gene_Symbol=EML5 Isoform 3 of Echinoderm microtubule-associated protein-like 5	9606
190	0	1.49	4.35002520680428	IPI:IPI00418790.3	Gene_Symbol=EML5 echinoderm microtubule associated protein like 5	9606
191	1.17	1.17	33.3333343267441	IPI:IPI00792416.1	Gene_Symbol=MED30 10 kDa protein	9606
191	0	1.17	16.8539330363274	IPI:IPI00063213.1	Gene_Symbol=MED30 Mediator of RNA polymerase II transcription subunit 30	9606
192	1.16	1.21	1.29533680155873	IPI:IPI00853158.2	Gene_Symbol=PRUNE2 prune homolog 2 isoform 1	9606	0.975471138954163	0.814310550689697	2.86045217514038	1.1036262512207	0.262454718351364	1.72960436344147	1.03270101547241	0.815401792526245	3.93632912635803
193	1.15	1.15	3.07898260653019	IPI:IPI00477281.2	Gene_Symbol=WDR91 Uncharacterized protein WDR91	9606	0.429637640714645			1.74493026733398			1.01577794551849
193	0	1.15	3.125	IPI:IPI00023026.5	Gene_Symbol=WDR91 82 kDa protein	9606
194	1.05	1.05	2.83018872141838	IPI:IPI00785140.2	Gene_Symbol=- Uncharacterized protein ENSP00000330714 (Fragment)	9606	1.3049978017807			1.91485679149628			0
195	1.01	1.44	11.0869556665421	IPI:IPI00795769.1	Gene_Symbol=- 52 kDa protein	9606	0.724740028381348			0.797545254230499			1.47394251823425
196	1	1.36	1.63487736135721	IPI:IPI00045945.1	Gene_Symbol=PCDHB18 Protocadherin-psi2	9606
197	0.97	1.01	3.14910039305687	IPI:IPI00032087.4	Gene_Symbol=DIP2C Disco-interacting protein 2 homolog C	9606	0.915807127952576	0.514017105102539	1.61808466911316	1.38626933097839	0.413964211940765	3.9513885974884	0.795270085334778	0.2724289894104	1.92939054965973
198	0.96	0.96	10.6060609221458	IPI:IPI00619965.1	Gene_Symbol=ABCA11 ABCA11 protein	9606	1.08106338977814			0.921732187271118			1.02720212936401
199	0.92	0.94	7.16666653752327	IPI:IPI00646376.2	Gene_Symbol=SNAP91 Isoform 3 of Clathrin coat assembly protein AP180	9606
199	0	0.94	4.7409038990736	IPI:IPI00006612.2	Gene_Symbol=SNAP91 Isoform 1 of Clathrin coat assembly protein AP180	9606
200	0.84	1.7	1.94699838757515	IPI:IPI00024802.1	Gene_Symbol=BTAF1 TATA-binding protein-associated factor 172	9606
201	0.8	3.06	31.0344815254211	IPI:IPI00382500.1	Gene_Symbol=- Ig heavy chain V-III region GAL	9606	0.709202110767365			0.636899352073669			1.54023504257202
202	0.78	11.43	40.6779646873474	IPI:IPI00785200.1	Gene_Symbol=- Putative uncharacterized protein	9606	0.957076191902161	0.94893205165863	1026.82849121094	1.07484877109528	0.313170075416565	1.6346880197525	1.25661385059357	0.063104085624218	1.33460307121277
203	0.77	1.06	5.29844276607037	IPI:IPI00152653.3	Gene_Symbol=DNAH5 Ciliary dynein heavy chain 5	9606
204	0.75	1.33	4.4303797185421	IPI:IPI00792611.2	Gene_Symbol=KIAA0802 Isoform 1 of Uncharacterized protein KIAA0802	9606	0.796164929866791			0.80660206079483			2.02474212646484
205	0.75	0.86	4.21162545681	IPI:IPI00744524.2	Gene_Symbol=WDR87 Isoform 1 of WD repeat-containing protein 87	9606				9999
205	0	0.86	4.1552197188139	IPI:IPI00397715.4	Gene_Symbol=WDR87 Isoform 2 of WD repeat-containing protein 87	9606
206	0.72	0.74	2.65060234814882	IPI:IPI00879338.1	Gene_Symbol=- 47 kDa protein	9606	1.67103445529938	0.358283549547195	61.2829933166504	1.28173875808716	0.276978462934494	4.33121156692505	1.44356989860535	0.452152758836746	55.2195777893066
206	0	0.74	2.65060234814882	IPI:IPI00001701.3	Gene_Symbol=DCDC5 KIAA1493 protein (Fragment)	9606
207	0.71	0.87	3.47878225147724	IPI:IPI00303335.1	Gene_Symbol=NEB Nebulin	9606	0.883107244968414			0.942642867565155			0.818666934967041
208	0.71	0.87	2.81214844435453	IPI:IPI00413780.3	Gene_Symbol=PKN3 Serine/threonine-protein kinase N3	9606	1.60603499412537			1.04781806468964			1.0159797668457
209	0.71	0.79	4.63576167821884	IPI:IPI00641363.1	Gene_Symbol=SPTA1 Spectrin, alpha, erythrocytic 1	9606	0.642618298530579			0.62182354927063			0.61598140001297
209	0	0.79	4.63001243770123	IPI:IPI00220741.6	Gene_Symbol=SPTA1 spectrin, alpha, erythrocytic 1	9606
210	0.7	1.67	7.67263397574425	IPI:IPI00009707.5	Gene_Symbol=RMND5A Isoform 1 of Protein RMD5 homolog A	9606
211	0.7	0.7	3.03907375782728	IPI:IPI00828192.1	Gene_Symbol=CD44 Isoform 17 of CD44 antigen precursor	9606	0.692898511886597			1.11697816848755			0.966099262237549
211	0	0.7	2.86103542894125	IPI:IPI00828117.1	Gene_Symbol=CD44 Isoform 5 of CD44 antigen precursor	9606
211	0	0.7	3.00429183989763	IPI:IPI00828064.1	Gene_Symbol=CD44 Isoform 6 of CD44 antigen precursor	9606
211	0	0.7	3.1437125056982	IPI:IPI00828056.1	Gene_Symbol=CD44 Isoform 16 of CD44 antigen precursor	9606
211	0	0.7	4.89510484039783	IPI:IPI00827893.1	Gene_Symbol=CD44 Isoform 11 of CD44 antigen precursor	9606
211	0	0.7	2.94530149549246	IPI:IPI00827658.1	Gene_Symbol=CD44 Isoform 7 of CD44 antigen precursor	9606
211	0	0.7	2.95358654111624	IPI:IPI00827650.1	Gene_Symbol=CD44 Isoform 3 of CD44 antigen precursor	9606
211	0	0.7	3.11111118644476	IPI:IPI00827555.1	Gene_Symbol=CD44 Isoform 9 of CD44 antigen precursor	9606
211	0	0.7	4.2596347630024	IPI:IPI00419219.3	Gene_Symbol=CD44 Isoform 10 of CD44 antigen precursor	9606
211	0	0.7	3.00429183989763	IPI:IPI00418465.4	Gene_Symbol=CD44 Isoform 4 of CD44 antigen precursor	9606
211	0	0.7	2.83018872141838	IPI:IPI00305064.1	Gene_Symbol=CD44 Isoform CD44 of CD44 antigen precursor	9606
