# Supplementary material for: PGCA: An algorithm to link protein groups created from MS/MS data
Source: PLoS One. 2017 May 31;12(5):e0177569. doi: 10.1371/journal.pone.0177569 (PMC5451011; doi:10.1371/journal.pone.0177569)
Supplement: S3 File — 65 iTRAQ experiments used to process samples from the BiT Heart Cohort. (ZIP) [file pone.0177569.s006.zip › S5DataBiT/BET5589_v339_ProteinSummary.txt]

N	Unused	Total	%Cov	Accession	Name	Species	115:114	PVal 115:114	EF 115:114	116:114	PVal 116:114	EF 116:114	117:114	PVal 117:114	EF 117:114	Biological Processes	Molecular Function	PANTHER ID
1	150.91	150.91	29.9364447593689	IPI:IPI00022229.1	Gene_Symbol=APOB Apolipoprotein B-100 precursor	9606	1.31064486503601	4.70148876274834E-07	1.10417151451111	1.22651755809784	8.40360080474056E-05	1.10304176807404	0.385905295610428	2.06759733283613E-24	1.14110100269318
2	131.54	131.54	57.5983703136444	IPI:IPI00478003.1	Gene_Symbol=A2M Alpha-2-macroglobulin precursor	9606	0.645822465419769	7.14255569688513E-18	1.08827877044678	1.15324819087982	0.00267958058975637	1.09551191329956	1.16486823558807	0.000383988692192361	1.08544099330902
3	125.91	126.16	50.2293586730957	IPI:IPI00643525.1	Gene_Symbol=C4A Complement component 4A	9606
4	85.06	85.06	34.4635188579559	IPI:IPI00414283.5	Gene_Symbol=FN1 fibronectin 1 isoform 4 preproprotein	9606	1.46776282787323	1.09477023002569E-08	1.12095212936401	1.32051563262939	9.70784312812611E-05	1.14169824123383	1.68278563022614	1.21408621003849E-11	1.13009965419769
4	0	84.24	33.503183722496	IPI:IPI00339223.1	Gene_Symbol=FN1 Isoform 3 of Fibronectin precursor	9606
4	0	84.24	33.0678969621658	IPI:IPI00022418.1	Gene_Symbol=FN1 Isoform 1 of Fibronectin precursor	9606
4	0	84.24	34.3487858772278	IPI:IPI00855777.1	Gene_Symbol=FN1 Isoform 14 of Fibronectin precursor	9606
4	0	84.24	33.8850170373917	IPI:IPI00339228.1	Gene_Symbol=FN1 Isoform 8 of Fibronectin precursor	9606
4	0	84.24	35.3400737047195	IPI:IPI00479723.3	Gene_Symbol=FN1 Isoform 10 of Fibronectin precursor	9606
5	76.64	76.64	51.2591361999512	IPI:IPI00029739.5	Gene_Symbol=CFH Isoform 1 of Complement factor H precursor	9606	0.861058950424194	0.0473336465656757	1.15923917293549	1.20635902881622	0.0160643253475428	1.16315257549286	1.58846592903137	4.32608171507809E-09	1.13900017738342
6	73.56	73.56	50.2309441566467	IPI:IPI00021885.1	Gene_Symbol=FGA Isoform 1 of Fibrinogen alpha chain precursor	9606	1.72780084609985	5.37569066647632E-24	1.08752250671387	1.41722345352173	6.09587521519656E-13	1.08810043334961	0.645938336849213	4.52964505774688E-15	1.09872114658356
6	0	73.55	65.9937858581543	IPI:IPI00029717.1	Gene_Symbol=FGA Isoform 2 of Fibrinogen alpha chain precursor	9606
7	72.56	72.56	64.3266499042511	IPI:IPI00798430.1	Gene_Symbol=TF Transferrin variant (Fragment)	9606	0.355813294649124	2.80340794191561E-28	1.11105620861053	0.159721523523331	1.26436157328118E-29	1.17014169692993	0.553109586238861	9.23528283857732E-20	1.09396934509277
7	0	72.56	64.3266499042511	IPI:IPI00022463.1	Gene_Symbol=TF Serotransferrin precursor	9606
8	65.49	65.53	51.2676060199738	IPI:IPI00017601.1	Gene_Symbol=CP Ceruloplasmin precursor	9606	0.90482759475708	0.1649499386549	1.15275919437408	1.32342982292175	3.13871714752167E-05	1.13385808467865	0.733419895172119	7.66191733418964E-05	1.15846979618073
9	59.68	59.69	70.2647686004639	IPI:IPI00298497.3	Gene_Symbol=FGB Fibrinogen beta chain precursor	9606	1.74184095859528	5.34875764566297E-22	1.09490263462067	1.49759864807129	1.26792855728586E-11	1.11067914962769	0.696462452411652	9.56123624717975E-09	1.12071776390076
10	55.95	56.48	27.9832929372787	IPI:IPI00032291.2	Gene_Symbol=C5 Complement C5 precursor	9606	1.19759881496429	0.0169822685420513	1.15762853622437	1.28416812419891	0.00473316013813019	1.184330701828	0.724023818969727	0.000102888086985331	1.16311573982239
11	54.02	54.58	69.4143176078796	IPI:IPI00877703.1	Gene_Symbol=FGG 52 kDa protein	9606	1.63291525840759	3.92522814252061E-09	1.15182828903198	1.35753440856934	3.17884550895542E-05	1.14500308036804	0.649376213550568	1.51124808667191E-07	1.15429711341858
11	0	54.58	70.6401765346527	IPI:IPI00021891.5	Gene_Symbol=FGG Isoform Gamma-B of Fibrinogen gamma chain precursor	9606
11	0	54.58	67.1910107135773	IPI:IPI00877792.1	Gene_Symbol=FGG 50 kDa protein	9606
11	0	54.58	68.4210538864136	IPI:IPI00219713.1	Gene_Symbol=FGG Isoform Gamma-A of Fibrinogen gamma chain precursor	9606
12	51.01	51.01	43.5863882303238	IPI:IPI00639937.1	Gene_Symbol=CFB B-factor, properdin	9606	0.903795897960663	0.0276904050260782	1.09376585483551	1.09109151363373	0.117247872054577	1.11600577831268	1.36119222640991	1.56337557655206E-06	1.12206900119781
12	0	51.01	43.5863882303238	IPI:IPI00019591.1	Gene_Symbol=CFB Isoform 1 of Complement factor B precursor (Fragment)	9606
13	50.31	51.18	28.5027056932449	IPI:IPI00783987.2	Gene_Symbol=C3 Complement C3 precursor (Fragment)	9606	1.25953352451324	0.00131569639779627	1.14256680011749	0.599176466464996	1.26120562526921E-06	1.18783342838287	0.933744549751282	0.278398841619492	1.1350085735321
14	45.85	45.97	55.1948070526123	IPI:IPI00022488.1	Gene_Symbol=HPX Hemopexin precursor	9606	0.716772973537445	2.45377759711118E-06	1.13664865493774	1.30946350097656	0.000611101393587887	1.16116619110107	1.15503931045532	0.0502939410507679	1.15526151657104
15	45.55	45.55	50.6430864334106	IPI:IPI00019568.1	Gene_Symbol=F2 Prothrombin precursor (Fragment)	9606	0.754361271858215	0.000622329243924469	1.16471099853516	0.972655475139618	0.64902651309967	1.13022696971893	0.829434156417847	0.00497499573975801	1.1352334022522
16	44.58	44.7	56.9620251655579	IPI:IPI00742696.2	Gene_Symbol=GC vitamin D-binding protein precursor	9606	0.983910799026489	0.98481148481369	7.38717555999756	0.865157604217529	0.721195995807648	2.85708999633789	1.45398557186127	0.0482472330331802	1.44822919368744
17	44.57	44.57	44.3349748849869	IPI:IPI00745872.2	Gene_Symbol=ALB Isoform 1 of Serum albumin precursor	9606	0.966035723686218	0.739415764808655	1.23173797130585	0.314951598644257	0.0127149717882276	2.43884921073914	0.820385813713074	0.0329219959676266	1.19853103160858
17	0	44.57	43.0622011423111	IPI:IPI00022434.4	Gene_Symbol=ALB Uncharacterized protein ALB	9606
18	43.96	43.96	46.4197516441345	IPI:IPI00019580.1	Gene_Symbol=PLG Plasminogen precursor	9606	0.666744291782379	0.00013602185936179	1.20924198627472	0.931284666061401	0.325081467628479	1.15615081787109	0.859459698200226	0.062237337231636	1.17315721511841
19	42.77	42.8	43.9784944057465	IPI:IPI00294193.4	Gene_Symbol=ITIH4 Isoform 1 of Inter-alpha-trypsin inhibitor heavy chain H4 precursor	9606	0.886757254600525	0.306026816368103	1.27942514419556	1.38352024555206	0.0392929427325726	1.35740554332733	0.685429394245148	0.00843967497348785	1.28990149497986
20	42.6	42.62	46.9047605991364	IPI:IPI00641737.1	Gene_Symbol=HP Haptoglobin precursor	9606	1.88496780395508	3.68639375665225E-05	1.30681526660919	0.650476813316345	0.0216359570622444	1.43563616275787	1.36256468296051	0.0571463480591774	1.3762481212616
21	41.67	41.81	31.6067665815353	IPI:IPI00305461.2	Gene_Symbol=ITIH2 Inter-alpha-trypsin inhibitor heavy chain H2 precursor	9606	0.832947194576263	0.0120398700237274	1.1503758430481	1.03924095630646	0.556546092033386	1.14055967330933	0.584742486476898	1.25230705805279E-08	1.15786325931549
21	0	41.79	31.336897611618	IPI:IPI00645038.1	Gene_Symbol=ITIH2 Inter-alpha (Globulin) inhibitor H2	9606
22	41.28	41.28	53.5353541374207	IPI:IPI00847179.1	Gene_Symbol=APOA4 apolipoprotein A-IV precursor	9606	6.9612512588501	0.0835136920213699	25.865083694458	0.142975464463234	0.224744483828545	9011.76953125	0	0
23	41.06	41.17	45.2685415744781	IPI:IPI00026314.1	Gene_Symbol=GSN Isoform 1 of Gelsolin precursor	9606	1.25137364864349	0.0517716147005558	1.25372707843781	1.68431460857391	3.83839335427183E-07	1.18297135829926	1.31610977649689	0.0113692041486502	1.23160099983215
23	0	39.87	44.3228453397751	IPI:IPI00646773.2	Gene_Symbol=GSN Isoform 2 of Gelsolin precursor	9606
24	38.19	39.76	35.726210474968	IPI:IPI00019943.1	Gene_Symbol=AFM Afamin precursor	9606	0.429315865039825	4.61411464591777E-10	1.20132529735565	0.98345148563385	0.81679493188858	1.15735185146332	1.41875445842743	3.91104458685732E-06	1.13344669342041
25	36.69	36.75	41.4596259593964	IPI:IPI00032328.2	Gene_Symbol=KNG1 Isoform HMW of Kininogen-1 precursor	9606	0.957824170589447	0.531401395797729	1.83011436462402	1.65689432621002	0.269884467124939	18.0917587280273	1.19134724140167	0.516188085079193	10.388952255249
26	36.25	36.25	57.2340428829193	IPI:IPI00815926.1	Gene_Symbol=IGHG1 IGHG1 protein	9606	0.858112990856171	0.622121751308441	2.43339514732361	0.388325035572052	0.0714330673217773	3.00156784057617	0.991126596927643	0.966895699501038	1.87666738033295
27	34.93	35.04	49.553570151329	IPI:IPI00550991.3	Gene_Symbol=SERPINA3 Alpha-1-antichymotrypsin precursor	9606	1.03296065330505	0.74891585111618	1.22656488418579	1.13990890979767	0.149223148822784	1.19759023189545	0.905008375644684	0.255770176649094	1.19199180603027
27	0	35.04	47.5177317857742	IPI:IPI00847635.1	Gene_Symbol=SERPINA3 Isoform 1 of Alpha-1-antichymotrypsin precursor	9606
28	33.6	33.6	68.5393273830414	IPI:IPI00021841.1	Gene_Symbol=APOA1 Apolipoprotein A-I precursor	9606	1.05803501605988	0.480941087007523	1.17635917663574	0.385449290275574	1.45532528250669E-08	1.26077222824097	0.748406112194061	0.00864460505545139	1.23308944702148
29	31.55	31.94	57.0469796657562	IPI:IPI00166729.4	Gene_Symbol=AZGP1 alpha-2-glycoprotein 1, zinc	9606	1.16354012489319	0.107052870094776	1.20520329475403	1.82651054859161	2.95678034945013E-07	1.19864439964294	2.06467890739441	9.35124830903078E-07	1.26326370239258
30	29.68	29.68	63.4782612323761	IPI:IPI00298828.3	Gene_Symbol=APOH Beta-2-glycoprotein 1 precursor	9606	1.0130672454834	0.921843588352203	1.30865442752838	1.53821837902069	0.00129744352307171	1.27914094924927	1.7817919254303	0.000123947291285731	1.30306422710419
31	29.67	29.67	42.1276599168777	IPI:IPI00296165.5	Gene_Symbol=C1R;C17orf13;ACYP1 Complement C1r subcomponent precursor	9606	0.861189007759094	0.191779792308807	1.25766897201538	1.01779580116272	0.889111638069153	1.29377794265747	1.34193873405457	0.00282268016599119	1.20123958587646
32	29.21	29.83	37.8559470176697	IPI:IPI00828205.1	Gene_Symbol=IGHM IGHM protein	9606	0.405438125133514	2.5665239378192E-10	1.20981204509735	0.461297124624252	1.33659516787787E-09	1.19013929367065	0.264213442802429	2.57439020120531E-15	1.17375540733337
33	29.18	29.18	27.4655342102051	IPI:IPI00009920.2	Gene_Symbol=C6 Complement component 6 precursor	9606	0.85051828622818	0.303850084543228	1.37803602218628	1.16824412345886	0.340336441993713	1.39593172073364	1.15491724014282	0.214496120810509	1.26408803462982
34	29.05	29.05	37.2384935617447	IPI:IPI00298971.1	Gene_Symbol=VTN Vitronectin precursor	9606	0.596475958824158	2.34589066394619E-07	1.18117642402649	0.935412287712097	0.348526507616043	1.15297865867615	0.875091910362244	0.0739642083644867	1.15835678577423
35	28.82	28.82	43.8383847475052	IPI:IPI00745089.2	Gene_Symbol=A1BG alpha 1B-glycoprotein precursor	9606	0.742113411426544	8.94023760338314E-05	1.13999223709106	1.10852360725403	0.166300773620605	1.16050934791565	1.35036444664001	0.0115341078490019	1.25478899478912
35	0	28.82	43.8383847475052	IPI:IPI00022895.7	Gene_Symbol=A1BG Alpha-1B-glycoprotein precursor	9606
36	28.12	28.56	47.6076543331146	IPI:IPI00553177.1	Gene_Symbol=SERPINA1 Isoform 1 of Alpha-1-antitrypsin precursor	9606	1.47004806995392	0.000358869525371119	1.20887207984924	0.332708090543747	2.25111011786794E-06	1.36075043678284	1.36315774917603	0.000908578163944185	1.18257236480713
37	27.76	27.81	29.8572987318039	IPI:IPI00292530.1	Gene_Symbol=ITIH1 Inter-alpha-trypsin inhibitor heavy chain H1 precursor	9606	0.938538789749146	0.51060676574707	1.21739888191223	1.1768251657486	0.0633148401975632	1.18847000598907	0.571860015392303	2.50043467531214E-06	1.19346392154694
38	27.59	27.59	32.4000000953674	IPI:IPI00291866.5	Gene_Symbol=SERPING1 Plasma protease C1 inhibitor precursor	9606	1.0176590681076	0.818327665328979	1.16833460330963	1.17362141609192	0.0233480762690306	1.1461660861969	1.03229355812073	0.659819781780243	1.15889501571655
38	0	25.59	29.650092124939	IPI:IPI00879931.1	Gene_Symbol=SERPING1 cDNA FLJ78023, highly similar to Homo sapiens serine (or cysteine) proteinase inhibitor, clade G (C1inhibitor), member 1, (angioedema, hereditary) (SERPING1), mRNA	9606
38	0	25.59	44.7447448968887	IPI:IPI00556459.1	Gene_Symbol=SERPING1 Serine/cysteine proteinase inhibitor clade G member 1 splice variant 2 (Fragment)	9606
39	26.89	26.89	33.6673349142075	IPI:IPI00166866.3	Gene_Symbol=IGHV3OR16-13;IGHA1 IGHA1 protein	9606							9999	0
39	0.18	26.71	33.3992093801498	IPI:IPI00426060.3	Gene_Symbol=IGHV3OR16-13;IGHA1 Putative uncharacterized protein DKFZp686J11235 (Fragment)	9606
40	25.54	25.54	33.5149854421616	IPI:IPI00022431.1	Gene_Symbol=AHSG Alpha-2-HS-glycoprotein precursor	9606	0.528739273548126	0.000589869916439056	1.3882702589035	1.14096200466156	0.312044560909271	1.30207550525665	1.19286179542542	0.0798628181219101	1.22016549110413
41	25.53	25.53	26.8571436405182	IPI:IPI00022371.1	Gene_Symbol=HRG Histidine-rich glycoprotein precursor	9606	0.469814389944077	2.8369178835419E-05	1.330686211586	1.20662593841553	0.0451004914939404	1.20118725299835	1.14075219631195	0.124526657164097	1.18687772750854
42	25.33	25.33	40.1162803173065	IPI:IPI00017696.1	Gene_Symbol=C1S Complement C1s subcomponent precursor	9606	0.936139583587646	0.420896738767624	1.1819874048233	0.994105815887451	0.941025257110596	1.17945098876953	1.34406089782715	0.00463388254866004	1.21355748176575
42	0	25.33	39.4428163766861	IPI:IPI00749179.2	Gene_Symbol=C1S Uncharacterized protein C1S	9606
43	24.79	24.96	41.0752683877945	IPI:IPI00032179.2	Gene_Symbol=SERPINC1 Antithrombin III variant	9606	0.676152646541595	0.00140910479240119	1.25256943702698	1.07911360263824	0.410065621137619	1.20587837696075	0.997883439064026	0.981861710548401	1.20889639854431
44	23.73	23.73	30.7032585144043	IPI:IPI00291867.3	Gene_Symbol=CFI Complement factor I precursor	9606	0.872047662734985	0.311300814151764	1.317995429039	1.18094027042389	0.36699366569519	1.45875418186188	1.65686666965485	0.00496487366035581	1.39311134815216
44	0	21.73	28.4734129905701	IPI:IPI00872555.2	Gene_Symbol=CFI cDNA FLJ76262, highly similar to Homo sapiens I factor (complement) (IF), mRNA	9606
45	23.63	23.85	33.3333343267441	IPI:IPI00021727.1	Gene_Symbol=C4BPA C4b-binding protein alpha chain precursor	9606	1.1060676574707	0.321177929639816	1.23293220996857	1.44409000873566	0.00144772324711084	1.22294485569	1.71383249759674	0.000163308868650347	1.25902473926544
46	23.37	23.39	32.2645276784897	IPI:IPI00879573.1	Gene_Symbol=SERPIND1 Heparin cofactor 2 precursor	9606	1.06422424316406	0.471697002649307	1.19411873817444	1.02617919445038	0.807443380355835	1.24464190006256	0.870615541934967	0.163031980395317	1.2211948633194
46	0	23.39	30.5502831935883	IPI:IPI00292950.4	Gene_Symbol=SERPIND1 Serpin peptidase inhibitor, clade D (Heparin cofactor), member 1	9606
47	22.48	22.48	40.625	IPI:IPI00795633.1	Gene_Symbol=CLU CLU	9606	0.801651000976563	0.0262608863413334	1.21188199520111	0.910040616989136	0.263127505779266	1.18622398376465	0.930886328220367	0.225496590137482	1.1271071434021
47	0	22.48	36.3273441791534	IPI:IPI00400826.1	Gene_Symbol=CLU clusterin isoform 1	9606
47	0	22.48	40.534520149231	IPI:IPI00291262.3	Gene_Symbol=CLU Clusterin precursor	9606
48	21.09	21.09	32.1792274713516	IPI:IPI00879231.1	Gene_Symbol=SERPINF2 Alpha-2-antiplasmin precursor	9606	0.665172040462494	5.96254649281036E-05	1.17647886276245	1.18496453762054	0.0253766644746065	1.15750658512115	0.801518678665161	0.00992493517696857	1.17454075813293
48	0	21.09	31.9191932678223	IPI:IPI00029863.4	Gene_Symbol=SERPINF2 SERPINF2 protein	9606
49	19.81	19.83	52.0504713058472	IPI:IPI00021842.1	Gene_Symbol=APOE Apolipoprotein E precursor	9606	1.19861948490143	0.158193439245224	1.29868686199188	0.941578447818756	0.614285707473755	1.28636848926544	1.58259642124176	0.00728138815611601	1.36629378795624
50	18.87	18.87	36.8876069784164	IPI:IPI00022417.4	Gene_Symbol=LRG1 Leucine-rich alpha-2-glycoprotein precursor	9606	1.3597160577774	0.218671768903732	1.68472564220428	1.23965227603912	0.0110830394551158	1.1664479970932	1.52988004684448	0.00234205438755453	1.26388669013977
51	18.04	18.04	38.2775127887726	IPI:IPI00006114.4	Gene_Symbol=SERPINF1 Pigment epithelium-derived factor precursor	9606	1.10632157325745	0.167064562439919	1.16219890117645	1.54319596290588	0.0004444535006769	1.21337604522705	1.12164962291718	0.11443980038166	1.15879142284393
52	17.1	17.1	35.4166656732559	IPI:IPI00163207.1	Gene_Symbol=PGLYRP2 Isoform 1 of N-acetylmuramoyl-L-alanine amidase precursor	9606	0.777345180511475	0.134136348962784	1.43699550628662	1.10711932182312	0.575171947479248	1.5475172996521	1.17185497283936	0.388193964958191	1.53972113132477
52	0	17.09	32.8075706958771	IPI:IPI00394992.1	Gene_Symbol=PGLYRP2 Isoform 2 of N-acetylmuramoyl-L-alanine amidase precursor	9606
53	16.66	16.66	79.8913061618805	IPI:IPI00855916.1	Gene_Symbol=- Transthyretin	9606	1.05932211875916	0.649792015552521	1.29374885559082	0.964979588985443	0.731170952320099	1.23456406593323	0.984682619571686	0.906565725803375	1.30759882926941
53	0	16.66	78.911566734314	IPI:IPI00022432.1	Gene_Symbol=TTR Transthyretin precursor	9606
54	16.48	16.48	35.7954531908035	IPI:IPI00022426.1	Gene_Symbol=AMBP AMBP protein precursor	9606	1.12088811397552	0.482229977846146	1.41676652431488	1.34921765327454	0.167866602540016	1.5664359331131	1.09599006175995	0.736378014087677	1.80381155014038
55	16.44	16.45	30.7692319154739	IPI:IPI00022395.1	Gene_Symbol=C9 Complement component C9 precursor	9606	1.13133728504181	0.266096323728561	1.25563991069794	1.32027924060822	0.0302252881228924	1.2806978225708	1	1	1.27389848232269
56	16.23	16.35	29.8932373523712	IPI:IPI00296608.6	Gene_Symbol=C7 Complement component C7 precursor	9606	1.14031541347504	0.19197379052639	1.22670900821686	1.05438923835754	0.615964889526367	1.244473695755	1.33186089992523	0.0169647131115198	1.25717866420746
57	16.02	16.06	35.4231983423233	IPI:IPI00654888.4	Gene_Symbol=KLKB1 Plasma kallikrein precursor	9606	0.699128329753876	0.0560112781822681	1.44555139541626	1.23007249832153	0.202588647603989	1.39410269260406	0.936420500278473	0.730626821517944	1.49354207515717
58	15.78	15.78	71.8592941761017	IPI:IPI00844536.2	Gene_Symbol=RBP4 Uncharacterized protein RBP4	9606	1.20582640171051	0.0294829066842794	1.18013095855713	1.48052334785461	0.00200701877474785	1.24899423122406	1.68571579456329	1.60090821736958E-05	1.19062173366547
58	0	15.78	71.8592941761017	IPI:IPI00480192.1	Gene_Symbol=RBP4 Retinol binding protein 4, plasma	9606
58	0	15.78	66.1691546440125	IPI:IPI00022420.3	Gene_Symbol=RBP4 Plasma retinol-binding protein precursor	9606
59	15.67	15.67	27.0103096961975	IPI:IPI00032220.3	Gene_Symbol=AGT Angiotensinogen precursor	9606	0.552153885364532	0.000856813509017229	1.31602203845978	0.854055941104889	0.0577661618590355	1.17841291427612	0.570511519908905	0.00130552367772907	1.31845772266388
60	15.03	15.03	46.2686568498611	IPI:IPI00022429.3	Gene_Symbol=ORM1 Alpha-1-acid glycoprotein 1 precursor	9606	2.20255827903748	0.000119164818897843	1.29982650279999	1.1730477809906	0.220157533884048	1.3187849521637	2.56428480148315	6.48562563583255E-05	1.33223974704742
61	14.57	14.57	49.5726495981216	IPI:IPI00154742.6	Gene_Symbol=IGL@ IGL@ protein	9606	2.78151702880859	0.231817319989204	141.748825073242	0.260702103376389			0.993768632411957
62	13.73	13.73	51.9148945808411	IPI:IPI00430820.1	Gene_Symbol=IGKV1-5 IGKV1-5 protein	9606	1.45726156234741	0.225473091006279	5.8659086227417	0.299153059720993			1.5119127035141	0.522355079650879	280.006286621094
62	0.62	12.35	47.881355881691	IPI:IPI00784865.1	Gene_Symbol=IGK@ IGK@ protein	9606
63	13.22	13.22	34.5291465520859	IPI:IPI00022391.1	Gene_Symbol=APCS Serum amyloid P-component precursor	9606	1.29180729389191	0.00929202605038881	1.18934619426727	0.999011218547821	0.991522252559662	1.23115813732147	1.06457912921906	0.381950348615646	1.1688084602356
64	13.08	13.47	19.906322658062	IPI:IPI00328609.3	Gene_Symbol=SERPINA4 Kallistatin precursor	9606	0.864334106445313	0.68920636177063	2.42083692550659	0.926247358322144	0.759504914283752	1.8388454914093	0.748060464859009	0.109773837029934	1.46029317378998
65	12.64	14.64	29.397588968277	IPI:IPI00292946.1	Gene_Symbol=SERPINA7 Thyroxine-binding globulin precursor	9606	0.762070000171661	0.257712960243225	1.72820377349854	0.84347128868103	0.435706734657288	1.67663013935089	0.821902632713318	0.0514926686882973	1.21882927417755
66	12.28	12.36	26.3313621282578	IPI:IPI00020986.2	Gene_Symbol=LUM Lumican precursor	9606	0.981355786323547	0.882937014102936	1.33839321136475	1.15255117416382	0.417348563671112	1.47643673419952	2.05603766441345	0.00120602012611926	1.3849081993103
67	12.23	12.4	17.6861703395844	IPI:IPI00303963.1	Gene_Symbol=C2 Complement C2 precursor (Fragment)	9606	0.942247927188873	0.640105724334717	1.31028854846954	1.34466779232025	0.00858091097325087	1.22840058803558	1.05654859542847	0.285186916589737	1.11379432678223
68	11.28	11.28	65.3061211109161	IPI:IPI00654755.3	Gene_Symbol=HBB Hemoglobin subunit beta	9606	0.492087960243225	0.0209547430276871	1.6580001115799	0.325212061405182	0.0176892876625061	1.9184775352478	1.01391196250916	0.9227135181427	1.51758706569672
68	0	9.28	47.9999989271164	IPI:IPI00884107.1	Gene_Symbol=HBB Beta-globin gene from a thalassemia patient	9606
68	0	9.28	75.6756782531738	IPI:IPI00796636.9	Gene_Symbol=HBB Mutant beta globin	9606
69	10.59	10.59	28.7477940320969	IPI:IPI00645849.1	Gene_Symbol=ECM1 Extracellular matrix protein 1	9606	1.16868460178375	0.450557559728622	1.60441923141479	0.966445207595825	0.809944808483124	1.39417374134064	1.46442174911499	0.071192778646946	1.53182506561279
69	0	10.59	27.7777791023254	IPI:IPI00003351.2	Gene_Symbol=ECM1 Extracellular matrix protein 1 precursor	9606
70	10.16	10.24	18.2741120457649	IPI:IPI00294395.1	Gene_Symbol=C8B Complement component C8 beta chain precursor	9606	0.735803246498108	0.0436992757022381	1.34186673164368	0.962760508060455	0.756332099437714	1.34667682647705	0.603560626506805	0.0195485316216946	1.44984781742096
71	10	10	44.4444447755814	IPI:IPI00735451.4	Gene_Symbol=- Uncharacterized protein ENSP00000375035	9606	1.67671823501587	0.138921171426773	2.53099679946899	0.278859227895737	0.138809129595757	36.4202041625977	2.30332231521606	0.0862075388431549	3.09083032608032
72	9.94	9.94	28.4297525882721	IPI:IPI00020996.3	Gene_Symbol=IGFALS Insulin-like growth factor-binding protein complex acid labile chain precursor	9606	0.626302123069763	0.00704832375049591	1.3502242565155	0.946099877357483	0.650489389896393	1.30662953853607	0.809297978878021	0.0176063515245914	1.17791318893433
73	9.61	9.61	33.4293961524963	IPI:IPI00025204.1	Gene_Symbol=CD5L CD5 antigen-like precursor	9606	0.496137082576752	0.0047645540907979	1.40917491912842	0.601417660713196	0.0191863998770714	1.45054447650909	0.446108639240265	0.000935970572754741	1.2914776802063
74	9.53	9.53	19.3493157625198	IPI:IPI00011252.1	Gene_Symbol=C8A Complement component C8 alpha chain precursor	9606	0.958757102489471	0.813120186328888	1.54423606395721	0.885408818721771	0.13791835308075	1.20031094551086	0.79893970489502	0.144703924655914	1.51248836517334
75	8.84	9	20.4166665673256	IPI:IPI00873445.1	Gene_Symbol=PROS1 80 kDa protein	9606	1.01432502269745	0.911520838737488	1.36742329597473	1.05721199512482	0.773206651210785	1.60025525093079	0.835354566574097	0.110211603343487	1.26938831806183
75	0	9	19.5266276597977	IPI:IPI00294004.1	Gene_Symbol=PROS1 Vitamin K-dependent protein S precursor	9606
75	0	7	21.2844043970108	IPI:IPI00878131.1	Gene_Symbol=PROS1 PS24	9606
76	8.6	8.6	21.3008135557175	IPI:IPI00019581.1	Gene_Symbol=F12 Coagulation factor XII precursor	9606	0.692462265491486	0.0387395583093166	1.41101503372192	1.25814354419708	0.0298591926693916	1.22472333908081	0.621550977230072	0.0025297726970166	1.30350983142853
77	8.43	16.77	37.5757575035095	IPI:IPI00011264.1	Gene_Symbol=CFHR1 Complement factor H-related protein 1 precursor	9606	1.26450192928314	0.501788973808289	3.46492505073547	1.38651502132416	0.393708914518356	3.68478417396545	0.809165596961975	0.423892080783844	8.27675247192383
77	0	14.77	38.376384973526	IPI:IPI00883722.1	Gene_Symbol=CFHR1 FHR-1; complement Factor H-related protein 1	9606
77	0	14.77	31.5151512622833	IPI:IPI00167093.4	Gene_Symbol=CFHR1 complement factor H-related 1	9606
78	8.29	20.24	49.137932062149	IPI:IPI00426051.3	Gene_Symbol=- Putative uncharacterized protein DKFZp686C15213	9606
79	8.09	8.09	13.3182838559151	IPI:IPI00876950.1	Gene_Symbol=ITIH3 Isoform 2 of Inter-alpha-trypsin inhibitor heavy chain H3 precursor	9606	0.859878718852997	0.580860555171967	1.93068420886993	0.930330872535706	0.499599039554596	1.29077649116516	1.22008192539215	0.108558863401413	1.29973208904266
79	0	8.09	13.2584273815155	IPI:IPI00028413.8	Gene_Symbol=ITIH3 Isoform 1 of Inter-alpha-trypsin inhibitor heavy chain H3 precursor	9606
79	0	8.08	15.5223876237869	IPI:IPI00873416.1	Gene_Symbol=ITIH3 Uncharacterized protein ITIH3	9606
80	8.04	8.04	19.5462480187416	IPI:IPI00163446.3	Gene_Symbol=IGHD IGHD protein	9606	1.83851265907288	0.196858644485474	2.86341118812561	0.232182249426842	0.101242557168007	8.73611259460449	0.802928745746613	0.306766986846924	1.68293046951294
81	8	8	43.5897439718246	IPI:IPI00657670.1	Gene_Symbol=- 13 kDa protein	9606	1.40141177177429	0.0416726320981979	1.37541019916534	1.16286659240723	0.535847365856171	1.79300236701965	2.53260207176209	0.00030277599580586	1.3090785741806
81	0	8	51.5151500701904	IPI:IPI00021857.1	Gene_Symbol=APOC3 Apolipoprotein C-III precursor	9606
82	7.19	7.19	28.999999165535	IPI:IPI00021854.1	Gene_Symbol=APOA2 Apolipoprotein A-II precursor	9606	0.880235731601715	0.614756643772125	1.77346217632294	0.288940519094467	0.00681429263204336	2.12180709838867	0.734160363674164	0.0968743786215782	1.46435153484344
83	6.8	6.8	32.6732665300369	IPI:IPI00009028.1	Gene_Symbol=CLEC3B Tetranectin precursor	9606	0.992703974246979	0.978525340557098	1.94538235664368	1.23623251914978	0.175024032592773	1.41221380233765	1.02814090251923	0.799408435821533	1.30504882335663
83	0	6.8	28.125	IPI:IPI00792115.1	Gene_Symbol=CLEC3B Putative uncharacterized protein DKFZp686H17246	9606
84	6.45	6.6	9.82142835855484	IPI:IPI00746623.2	Gene_Symbol=HABP2 Hyaluronan-binding protein 2 precursor	9606	0.719966888427734	0.0888257622718811	1.50312197208405	0.897743761539459	0.510648548603058	1.51462483406067	0.98964661359787	0.955038070678711	1.61859679222107
85	6.13	6.13	33.8345855474472	IPI:IPI00386132.1	Gene_Symbol=- Ig kappa chain V-IV region JI precursor	9606	0.882817566394806	0.803136944770813	6.61054277420044	0.201163917779922	0.0748135894536972	11.0849027633667	0.482265919446945	0.0820842757821083	2.60944223403931
85	0	6.13	25	IPI:IPI00026197.7	Gene_Symbol=IGKV4-1 Similar to Ig kappa chain V-IV region precursor	9606
85	0.04	4.18	34.2105269432068	IPI:IPI00387120.1	Gene_Symbol=- Ig kappa chain V-IV region Len	9606
85	0	4.13	24.6268659830093	IPI:IPI00386133.1	Gene_Symbol=- Ig kappa chain V-IV region B17 precursor	9606
86	6	6	28.712871670723	IPI:IPI00021856.3	Gene_Symbol=APOC2 Apolipoprotein C-II precursor	9606	1.19899547100067	0.382941156625748	2.0222327709198	0.730522871017456	0.128883227705956	1.71357369422913	2.43197464942932	0.0362491980195045	2.11400556564331
87	5.74	5.79	21.1442783474922	IPI:IPI00023019.1	Gene_Symbol=SHBG Isoform 1 of Sex hormone-binding globulin precursor	9606	0.482990831136703	0.0037925005890429	1.39732778072357	0.694070518016815	0.00457944395020604	1.19335925579071	0.535852551460266	0.0175040308386087	1.51617681980133
87	0	3.79	29.1666656732559	IPI:IPI00219583.1	Gene_Symbol=SHBG Isoform 2 of Sex hormone-binding globulin precursor	9606
88	5.72	33.11	57.4152529239655	IPI:IPI00876888.1	Gene_Symbol=- cDNA FLJ78387	9606	0.584117233753204	0.452046722173691	355.198760986328	0.255416572093964	0.66522890329361	9487622602752	2.79429244995117	0.536349952220917	2279621.75
88	0	3.72	29.6000003814697	IPI:IPI00477804.4	Gene_Symbol=- Immunglobulin heavy chain variable region (Fragment)	9606
89	5.72	9.76	36.0515028238297	IPI:IPI00829640.1	Gene_Symbol=IGL@ IGL@ protein	9606	1.52078974246979	0.0924011468887329	1.80409812927246	0.217989027500153			1.72740721702576	0.338887155056	6.60305976867676
89	0.01	8.07	35.3191494941711	IPI:IPI00745660.2	Gene_Symbol=IGL@ IGL@ protein	9606
89	0	10	36.4806860685349	IPI:IPI00815938.1	Gene_Symbol=IGLV3-21 IGLV3-21 protein	9606
89	0	8.61	38.8888895511627	IPI:IPI00719373.1	Gene_Symbol=IGL@ IGL@ protein	9606
89	0	8.06	31.7796617746353	IPI:IPI00785164.1	Gene_Symbol=- Putative uncharacterized protein	9606
89	0	8.06	31.9148927927017	IPI:IPI00784627.1	Gene_Symbol=- Putative uncharacterized protein	9606
89	0	8.04	28.3898293972015	IPI:IPI00784983.1	Gene_Symbol=- Putative uncharacterized protein	9606
89	0	8.04	28.3898293972015	IPI:IPI00784713.1	Gene_Symbol=- Putative uncharacterized protein	9606
89	0	8.03	29.5358657836914	IPI:IPI00784711.1	Gene_Symbol=- Putative uncharacterized protein	9606
89	0	8.02	28.7553638219833	IPI:IPI00852577.1	Gene_Symbol=IGLC1 IGLC1 protein	9606
89	0	8.02	28.6324799060822	IPI:IPI00784589.1	Gene_Symbol=- Putative uncharacterized protein DKFZp781M0386	9606
89	0	8	25.1063823699951	IPI:IPI00785079.1	Gene_Symbol=- Putative uncharacterized protein	9606
90	5.16	5.16	6.66666701436043	IPI:IPI00027482.1	Gene_Symbol=SERPINA6 Corticosteroid-binding globulin precursor	9606	0.631714463233948	0.192818835377693	2.25953722000122	1.00743615627289	0.968601524829865	1.58474099636078	0.616003274917603	0.0715326741337776	1.72689747810364
91	5.08	5.08	16.803278028965	IPI:IPI00019576.1	Gene_Symbol=F10 Coagulation factor X precursor	9606	0.839913070201874	0.250935018062592	1.43487656116486	1.08982229232788	0.423077940940857	1.28864896297455	0.948001682758331	0.72599583864212	1.48323285579681
92	4.9	4.94	16.3755461573601	IPI:IPI00010295.1	Gene_Symbol=CPN1 Carboxypeptidase N catalytic chain precursor	9606	1.06017911434174	0.816107451915741	1.84585702419281	1.22699522972107	0.312762886285782	1.59788298606873	1.09228157997131	0.399138033390045	1.27929437160492
93	4.63	4.63	15.2112677693367	IPI:IPI00218732.3	Gene_Symbol=PON1 Serum paraoxonase/arylesterase 1	9606	0.744707942008972	0.106528356671333	1.45328009128571	0.682447373867035	0.00834194291383028	1.28220319747925	0.69502180814743	0.175941601395607	1.77102029323578
94	4.53	4.53	28.712871670723	IPI:IPI00011261.2	Gene_Symbol=C8G Complement component C8 gamma chain precursor	9606	0.942802786827087	0.804932653903961	2.00390458106995	1.12819397449493	0.473017424345016	1.59822332859039	0.731999039649963	0.267145276069641	2.07547402381897
95	4.48	4.48	34.4827592372894	IPI:IPI00829956.1	Gene_Symbol=- Rheumatoid factor C6 light chain (Fragment)	9606	0.961364150047302			0.203180387616158			0.34903472661972
95	0	4.48	33.8983058929443	IPI:IPI00829912.1	Gene_Symbol=IGKV1-5 Ig kappa chain V-I region HK102 precursor	9606
95	0.14	3.99	42.5925940275192	IPI:IPI00387026.1	Gene_Symbol=- Ig kappa chain V-I region EU	9606
96	4.43	4.43	26.7605632543564	IPI:IPI00853068.1	Gene_Symbol=HBA2;HBA1 Alpha 2 globin variant (Fragment)	9606	0.521691381931305	0.181014135479927	4.00334978103638	0.346754461526871	0.00225501810200512	1.41020345687866	0.971787214279175	0.871698975563049	1.58654654026031
96	0	4.43	26.7605632543564	IPI:IPI00410714.5	Gene_Symbol=HBA2;HBA1 Hemoglobin subunit alpha	9606
97	4.35	4.35	16.8350175023079	IPI:IPI00556155.2	Gene_Symbol=IGFBP3 insulin-like growth factor binding protein 3 isoform a precursor	9606	0.265423327684402	0.0583041645586491	4.70135641098022	0.72025465965271	0.236578837037086	5.07816076278687	0.953039348125458	0.121163986623287	1.12495267391205
97	0	4.35	17.1821311116219	IPI:IPI00018305.4	Gene_Symbol=IGFBP3 Insulin-like growth factor-binding protein 3 precursor	9606
97	0	3.25	18.5483872890472	IPI:IPI00855835.1	Gene_Symbol=- Insulin-like growth factor binding protein 3 isoform b	9606
97	0	3.25	11.9133576750755	IPI:IPI00444386.3	Gene_Symbol=IGFBP3 CDNA FLJ45630 fis, clone CHONS2001287, moderately similar to INSULIN- LIKE GROWTH FACTOR BINDING PROTEIN 3	9606
98	4.1	4.37	11.0091753304005	IPI:IPI00738433.1	Gene_Symbol=CPN2 similar to Carboxypeptidase N subunit 2 precursor	9606	0.934934735298157	0.537498652935028	1.48056745529175	1.08671009540558	0.498106211423874	1.54654979705811	1.26432180404663	0.0714939460158348	1.33026957511902
98	0	4.37	11.0091753304005	IPI:IPI00479116.1	Gene_Symbol=CPN2 Carboxypeptidase N subunit 2 precursor	9606
99	4.04	4.08	19.9233710765839	IPI:IPI00385250.1	Gene_Symbol=PRSS3 Protease serine 4 isoform B	9606	0.560887813568115	0.610846817493439	35717.6953125	0.596056699752808	0.112462431192398	3.23369836807251	0.746144890785217	0.403181880712509	15.3606986999512
99	0	4.08	17.8137645125389	IPI:IPI00843764.1	Gene_Symbol=PRSS3 Isoform C of Trypsin-3 precursor	9606
99	0	4.08	14.4736841320992	IPI:IPI00220839.2	Gene_Symbol=PRSS3 Protease, serine, 3	9606
99	0	4.08	14.4736841320992	IPI:IPI00015614.3	Gene_Symbol=PRSS3 Isoform A of Trypsin-3 precursor	9606
100	4.02	4.02	21.367521584034	IPI:IPI00884081.1	Gene_Symbol=- Uncharacterized protein ENSP00000375025	9606	1.86309039592743	0.126672625541687	2.87498211860657	0.236929059028625	0.104092359542847	20.4622669219971	2.46642637252808	0.116932816803455	4.30434083938599
100	0	4.02	21.1864411830902	IPI:IPI00829811.1	Gene_Symbol=LOC652128 Uncharacterized protein ENSP00000375039	9606
100	0	4.02	21.5517237782478	IPI:IPI00328493.4	Gene_Symbol=- Uncharacterized protein ENSP00000375038	9606
100	0.57	27.09	34.0322583913803	IPI:IPI00884180.1	Gene_Symbol=IGHM IGHM protein	9606
100	0	26.52	34.7899168729782	IPI:IPI00884452.1	Gene_Symbol=IGHM IGHM protein	9606
100	0	26.52	34.6733659505844	IPI:IPI00884141.1	Gene_Symbol=IGHM IGHM protein	9606
100	0	26.52	34.6733659505844	IPI:IPI00883614.1	Gene_Symbol=IGHM IGHM protein	9606
100	0	26.52	33.1200003623962	IPI:IPI00479708.5	Gene_Symbol=IGHM IGHM protein	9606
100	0	6.06	17.5347223877907	IPI:IPI00418422.3	Gene_Symbol=IGHD IGHD protein	9606
100	0	4	18.6440676450729	IPI:IPI00829753.1	Gene_Symbol=- Similar to Rheumatoid factor G9 heavy chain	9606
100	0	4	12.7118647098541	IPI:IPI00830007.1	Gene_Symbol=- Uncharacterized protein ENSP00000375023	9606
100	0	4	13.1578952074051	IPI:IPI00827891.1	Gene_Symbol=- Cold agglutinin FS-2 H-chain (Fragment)	9606
100	0	4	12.6050427556038	IPI:IPI00815662.1	Gene_Symbol=- Rheumatoid factor G9 heavy chain (Fragment)	9606
100	0	2.59	19.8275864124298	IPI:IPI00854732.1	Gene_Symbol=- Uncharacterized protein ENSP00000375005	9606
100	0	2.02	16.3793101906776	IPI:IPI00385059.1	Gene_Symbol=- Rearranged VH4-34 V gene segment (Fragment)	9606
101	4.01	4.01	28.9256185293198	IPI:IPI00829600.1	Gene_Symbol=- Uncharacterized protein ENSP00000374803	9606	0.513817608356476			0.266733765602112			0.49613356590271
101	0	4	19.8347106575966	IPI:IPI00884433.1	Gene_Symbol=- 13 kDa protein	9606
101	0	4	19.8347106575966	IPI:IPI00743194.2	Gene_Symbol=- Kappa light chain variable region (Fragment)	9606
102	4	8	33.3333343267441	IPI:IPI00009792.1	Gene_Symbol=IGHV1OR15-1 Ig heavy chain V-I region V35 precursor	9606	2.9460916519165	0.227300241589546	167.530776977539	0.576553463935852	0.735102653503418	7526007	2.80645322799683	0.0385048165917397	2.21222758293152
102	0	4	10.3448279201984	IPI:IPI00786926.1	Gene_Symbol=IGHV1-69 Myosin-reactive immunoglobulin heavy chain variable region (Fragment)	9606
103	4	6	32.5203239917755	IPI:IPI00816775.1	Gene_Symbol=- F5-20 (Fragment)	9606	0.875688135623932	0.857420206069946	16.5083885192871	0.233269155025482			1.05520391464233	0.962425351142883	77.3317642211914
103	0	27.56	53.0526340007782	IPI:IPI00784842.1	Gene_Symbol=IGHV4-31 Putative uncharacterized protein DKFZp686G11190	9606
104	4	4.02	11.5763552486897	IPI:IPI00007221.1	Gene_Symbol=SERPINA5 Plasma serine protease inhibitor precursor	9606	1.05940127372742	0.956213235855103	41900.96484375	1.62673282623291	0.324919939041138	31.8580875396729	0.994239449501038
105	4	4	9.97830778360367	IPI:IPI00296176.2	Gene_Symbol=F9 Coagulation factor IX precursor	9606	0.914161741733551	0.840609431266785	5.42671489715576	1.03022217750549	0.954088568687439	7.17891407012939	0.845678627490997	0.750022947788239	7.20965337753296
106	4	4	9.42622944712639	IPI:IPI00020019.1	Gene_Symbol=ADIPOQ Adiponectin precursor	9606	1.49125933647156	0.243036419153214	7.6785101890564	1.98098158836365	0.0333425253629684	1.5766863822937	0.610011100769043	0.381475508213043	72.9225463867188
107	3.83	3.86	13.8461545109749	IPI:IPI00023673.1	Gene_Symbol=LGALS3BP Galectin-3-binding protein precursor	9606	1.89590203762054	0.00144915678538382	1.29660475254059	0.758826553821564	0.00957619585096836	1.1901444196701	1.31358897686005	0.0407035276293755	1.29145407676697
108	3.72	3.72	11.5183249115944	IPI:IPI00743766.2	Gene_Symbol=FETUB Fetuin-B precursor	9606	0.457622170448303	0.00147322483826429	1.13797521591187	1.24744296073914	0.292111873626709	1.95665776729584	0.945433735847473	0.664728343486786	1.61567533016205
108	0	3.72	12.7536237239838	IPI:IPI00552199.3	Gene_Symbol=FETUB GUGU beta form	9606
108	0	2.02	8.83280783891678	IPI:IPI00553061.1	Gene_Symbol=FETUB GUGU gamma form	9606
108	0	2	6.72268941998482	IPI:IPI00792024.1	Gene_Symbol=FETUB 13 kDa protein	9606
109	3.7	10.26	34.1563791036606	IPI:IPI00218949.1	Gene_Symbol=CFHR2 Isoform Short of Complement factor H-related protein 2 precursor	9606	1.54387331008911	0.00208978168666363	1.21086823940277	2.23616933822632	0.0310713890939951	2.00589394569397	1.78016972541809	0.0051282593049109	1.36683082580566
109	0	10.26	30.7407408952713	IPI:IPI00006154.1	Gene_Symbol=CFHR2 Isoform Long of Complement factor H-related protein 2 precursor	9606
110	3.7	6	13.7576997280121	IPI:IPI00009793.3	Gene_Symbol=C1RL Complement C1r-like protein	9606	0.499643981456757			0.955843448638916			1.27061438560486
110	0	6	8.90410989522934	IPI:IPI00872573.1	Gene_Symbol=C1RL 48 kDa protein	9606
110	0	6	8.90410989522934	IPI:IPI00795055.1	Gene_Symbol=C1RL CDNA FLJ14022 fis, clone HEMBA1003538, weakly similar to COMPLEMENT C1R COMPONENT	9606
111	3.55	3.55	14.4796386361122	IPI:IPI00844400.1	Gene_Symbol=C1QA 23 kDa protein	9606	1.21886837482452	0.0971094593405724	1.28995394706726	1.41196990013123	0.0326619371771812	1.34791851043701	0.536931753158569	0.0574388839304447	1.92194628715515
111	0	3.55	13.06122392416	IPI:IPI00022392.1	Gene_Symbol=C1QA Complement C1q subcomponent subunit A precursor	9606
112	3.52	22.06	24.3186578154564	IPI:IPI00783993.1	Gene_Symbol=IGHA2 IGHA2 protein	9606	1.69521307945251	0.119030483067036	2.36922931671143	0.274980634450912	0.07079117000103	4.76981925964355	0.768048763275146	0.678594648838043	10.6520462036133
112	0	24.53	25.4166662693024	IPI:IPI00785067.1	Gene_Symbol=IGH@ IGH@ protein	9606
112	0	24.53	26.93110704422	IPI:IPI00784950.1	Gene_Symbol=LOC100126583 Putative uncharacterized protein DKFZp686L19235	9606
112	0	22.53	26.694044470787	IPI:IPI00784830.1	Gene_Symbol=LOC100126583 CDNA FLJ41981 fis, clone SMINT2011888, highly similar to Protein Tro alpha1 H,myeloma	9606
112	0	22.53	25.0517606735229	IPI:IPI00784758.1	Gene_Symbol=LOC100126583 Putative uncharacterized protein DKFZp686M08189	9606
112	0	20.53	23.6401677131653	IPI:IPI00784969.1	Gene_Symbol=LOC100126583 Putative uncharacterized protein	9606
112	0	20.53	23.7804874777794	IPI:IPI00642017.1	Gene_Symbol=IGHA2 Putative uncharacterized protein DKFZp686C02218 (Fragment)	9606
112	0	18.53	28.8235306739807	IPI:IPI00641229.3	Gene_Symbol=IGHA2 Ig alpha-2 chain C region	9606
112	0	18.06	20.0836822390556	IPI:IPI00384952.1	Gene_Symbol=- Putative uncharacterized protein DKFZp686K04218 (Fragment)	9606
112	0	16.53	18.9999997615814	IPI:IPI00423461.3	Gene_Symbol=IGHA2 Putative uncharacterized protein DKFZp686C02220 (Fragment)	9606
112	0	14.53	24.0409210324287	IPI:IPI00829711.1	Gene_Symbol=IGHA2 Uncharacterized protein IGHA2 (Fragment)	9606
112	0	3.52	14.6666660904884	IPI:IPI00383953.1	Gene_Symbol=- VH4 heavy chain variable region precursor (Fragment)	9606
112	0	1.52	22.2222223877907	IPI:IPI00382540.1	Gene_Symbol=- Ig heavy chain V-II region NEWM	9606
112	0	1.52	2.05479450523853	IPI:IPI00872462.2	Gene_Symbol=- Uncharacterized protein ENSP00000381190	9606
113	3.4	3.4	22.891566157341	IPI:IPI00021855.1	Gene_Symbol=APOC1 Apolipoprotein C-I precursor	9606	1.70360004901886	0.448379248380661	314.683990478516	0.507188141345978	0.240637466311455	30.7281093597412	2.22325921058655	0.111607007682323	6.0386791229248
114	3.4	3.4	16.1290317773819	IPI:IPI00007047.1	Gene_Symbol=S100A8 Protein S100-A8	9606				9999	0		9999	0
115	3.1	3.1	4.46428582072258	IPI:IPI00012792.1	Gene_Symbol=CDH5 Cadherin-5 precursor	9606	0.823101162910461	0.627692997455597	41.9322700500488	0.884089767932892	0.806691765785217	147.774215698242	3.07372736930847	0.00399542134255171	1.35843539237976
116	3.06	3.06	13.0867704749107	IPI:IPI00296534.1	Gene_Symbol=FBLN1 Isoform D of Fibulin-1 precursor	9606	1.39934372901917	0.145205929875374	1.86022126674652	1.06996822357178	0.813042461872101	2.94832062721252	2.09018087387085	0.0347971059381962	1.83630323410034
116	0	3.06	13.0867704749107	IPI:IPI00218803.2	Gene_Symbol=FBLN1 Isoform B of Fibulin-1 precursor	9606
116	0	3.06	9.95607599616051	IPI:IPI00296537.3	Gene_Symbol=FBLN1 Isoform C of Fibulin-1 precursor	9606
116	0	3.06	10.3161387145519	IPI:IPI00413623.2	Gene_Symbol=FBLN1 fibulin 1 isoform B precursor	9606
116	0	3.06	10.954062640667	IPI:IPI00333852.1	Gene_Symbol=FBLN1 Isoform A of Fibulin-1 precursor	9606
117	3.05	30.74	42.4802124500275	IPI:IPI00878609.1	Gene_Symbol=ITIH4 Protein	9606	1	1	1.73346722126007	1.50206053256989	0.279839426279068	2.67531228065491	0.828719973564148	0.376147270202637	1.78017151355743
117	0	24.67	40.8385097980499	IPI:IPI00878152.1	Gene_Symbol=ITIH4 71 kDa protein	9606
118	3	3.03	7.04960823059082	IPI:IPI00852826.2	Gene_Symbol=APOL1 42 kDa protein	9606	0.768021523952484	0.374155133962631	2.7205126285553	0.250451415777206	0.0963525697588921	14.6284818649292	0.85957795381546
118	0	3.03	6.78391978144646	IPI:IPI00514475.4	Gene_Symbol=APOL1 Isoform 1 of Apolipoprotein-L1 precursor	9606
118	0	3.03	6.52173906564713	IPI:IPI00186903.3	Gene_Symbol=APOL1 Isoform 2 of Apolipoprotein-L1 precursor	9606
119	2.69	2.69	14.165261387825	IPI:IPI00009865.2	Gene_Symbol=KRT10 Keratin, type I cytoskeletal 10	9606	1.03300952911377	0.462798327207565	1.44344580173492	1.20391118526459	0.0316763930022717	1.12459218502045	0.74157327413559	0.183198288083076	3.07835865020752
120	2.63	24.16	17.5078868865967	IPI:IPI00748437.2	Gene_Symbol=PZP Uncharacterized protein PZP	9606	0.242786154150963			0.970702886581421	0.580873429775238	1.62979376316071	0.144737988710403
120	0	24.16	14.9122804403305	IPI:IPI00025426.2	Gene_Symbol=PZP Pregnancy zone protein precursor	9606
121	2.6	2.6	19.8630139231682	IPI:IPI00796881.1	Gene_Symbol=ACTG1;PSPHL 16 kDa protein	9606	1.47495901584625			3.58714079856873			4.67888832092285
121	0.01	2.06	12.5730991363525	IPI:IPI00878173.1	Gene_Symbol=ACTA1 Actin, alpha 1, skeletal muscle	9606
121	0.01	2.06	14.8788928985596	IPI:IPI00514530.5	Gene_Symbol=ACTA1 Uncharacterized protein ACTA1	9606
121	0.01	2.06	16.9291332364082	IPI:IPI00414057.3	Gene_Symbol=ACTA1 Actin alpha 1 skeletal muscle protein	9606
121	0.01	2.06	11.405835300684	IPI:IPI00021428.1	Gene_Symbol=ACTA1 Actin, alpha skeletal muscle	9606
121	0.01	2.01	14.6276593208313	IPI:IPI00025416.3	Gene_Symbol=ACTG2 Actin, gamma-enteric smooth muscle	9606
121	0.01	2.01	10.3448279201984	IPI:IPI00023006.1	Gene_Symbol=ACTC1 Actin, alpha cardiac muscle 1	9606
121	0.01	2.01	10.4000002145767	IPI:IPI00021440.1	Gene_Symbol=ACTG1;PSPHL Actin, cytoplasmic 2	9606
121	0.01	2.01	10.4000002145767	IPI:IPI00021439.1	Gene_Symbol=ACTB Actin, cytoplasmic 1	9606
121	0.01	2.01	10.3448279201984	IPI:IPI00008603.1	Gene_Symbol=ACTA2 Actin, aortic smooth muscle	9606
121	0	2	10.6060609221458	IPI:IPI00790339.1	Gene_Symbol=ACTG1;PSPHL 22 kDa protein	9606
121	0	2	12.5683054327965	IPI:IPI00737449.1	Gene_Symbol=LOC643386 similar to actin, alpha 2, smooth muscle, aorta	9606
121	0	2	12.5683054327965	IPI:IPI00737435.1	Gene_Symbol=LOC643386 similar to actin, alpha 2, smooth muscle, aorta	9606
121	0	2	13.9072850346565	IPI:IPI00645534.1	Gene_Symbol=ACTA2 Actin, alpha 2, smooth muscle, aorta	9606
122	2.59	2.59	5.8333333581686	IPI:IPI00299503.2	Gene_Symbol=GPLD1 Isoform 1 of Phosphatidylinositol-glycan-specific phospholipase D precursor	9606	0.640471577644348	0.217738941311836	2.94344711303711	0.422712713479996	0.0190719328820705	1.68058395385742	0.7365962266922	0.367984473705292	3.12855792045593
123	2.57	2.57	17.5510197877884	IPI:IPI00022394.2	Gene_Symbol=C1QC Complement C1q subcomponent subunit C precursor	9606	1.13445591926575	0.668882787227631	2.98573207855225	1.26441884040833	0.315862715244293	2.14048266410828	0.451743870973587	0.36515000462532	680.431030273438
124	2.56	3.22	7.45341628789902	IPI:IPI00816409.1	Gene_Symbol=- V<gamma>1 protein (Fragment)	9606	0.818093478679657			0.8457310795784			0.449174255132675
124	0	30.53	34.8884373903275	IPI:IPI00430842.3	Gene_Symbol=IGHV3OR16-13;IGHA1 IGHA1 protein	9606
124	0	8	31.6239327192307	IPI:IPI00830088.1	Gene_Symbol=- 13 kDa protein	9606
124	0	6	20.8000004291534	IPI:IPI00873155.1	Gene_Symbol=- Uncharacterized protein ENSP00000346720	9606
125	2.43	3.09	35.3846162557602	IPI:IPI00019399.1	Gene_Symbol=SAA4 Serum amyloid A-4 protein precursor	9606	1.15649819374084			0.370379984378815			1.49475991725922
126	2.41	4.11	28.448274731636	IPI:IPI00829653.1	Gene_Symbol=- Uncharacterized protein ENSP00000374812	9606	0.919990241527557			0	0		0.687782883644104
126	0	4.11	28.448274731636	IPI:IPI00784430.3	Gene_Symbol=IGKV3D-11 Similar to Ig kappa chain V-III region VG precursor	9606
126	0	13.72	48.0851054191589	IPI:IPI00784985.1	Gene_Symbol=IGK@ IGK@ protein	9606
126	0	2.45	27.9661029577255	IPI:IPI00816799.1	Gene_Symbol=- Rheumatoid factor D5 light chain (Fragment)	9606
126	0	2	29.0598303079605	IPI:IPI00854644.1	Gene_Symbol=- Uncharacterized protein ENSP00000374805	9606
127	2.37	2.37	19.0476194024086	IPI:IPI00006662.1	Gene_Symbol=APOD Apolipoprotein D precursor	9606	1.17887234687805	0.232150420546532	1.41992330551147	0.593116879463196	0.0662340000271797	1.79949271678925	0.911837995052338	0.448436081409454	1.40165889263153
128	2.29	2.29	15.068493783474	IPI:IPI00032293.1	Gene_Symbol=CST3 Cystatin-C precursor	9606	1.04654061794281	0.51301634311676	1.82600259780884	2.06760954856873	0.0487062484025955	2.02893614768982	2.1765923500061	0.166867554187775	14.1721239089966
129	2.27	2.27	31.6831678152084	IPI:IPI00868938.1	Gene_Symbol=- Beta-2-microglobulin	9606	1.76033091545105	0.163298815488815	6.58374118804932	2.42988228797913	0.119130611419678	8.46543025970459	2.54974222183228	0.141692608594894	14.7546291351318
129	0	2.27	26.8907576799393	IPI:IPI00796379.1	Gene_Symbol=B2M B2M protein	9606
129	0	2.27	17.7419349551201	IPI:IPI00004656.2	Gene_Symbol=B2M Beta-2-microglobulin	9606
130	2.19	2.19	15.5844151973724	IPI:IPI00643948.2	Gene_Symbol=C1QB Complement component 1, q subcomponent, B chain	9606	1.60555064678192	0.189381435513496	2.8311026096344	1.86768233776093	0.0319702588021755	1.6364403963089	0.734740316867828	0.035350788384676	1.24321556091309
130	0	2.19	14.2292484641075	IPI:IPI00477992.1	Gene_Symbol=C1QB complement component 1, q subcomponent, B chain precursor	9606
131	2.18	2.18	3.97236607968807	IPI:IPI00744685.2	Gene_Symbol=BTD Uncharacterized protein BTD (Fragment)	9606	0.825432181358337	0.677842378616333	81.3402786254883	0.892342627048492	0.789361894130707	67.5838623046875	1.08302485942841	0.892209649085999	375.385711669922
131	0	2.18	4.23572733998299	IPI:IPI00218413.2	Gene_Symbol=BTD biotinidase precursor	9606
132	2.13	2.24	3.22327055037022	IPI:IPI00162735.3	Gene_Symbol=ATRN Isoform 2 of Attractin precursor	9606	0.960220575332642	0.949312567710876	641.73974609375	0.969138324260712	0.943693578243256	89.2680511474609	1.31831014156342	0.600912630558014	127.421867370605
132	0	2.24	2.86913923919201	IPI:IPI00027235.1	Gene_Symbol=ATRN Isoform 1 of Attractin precursor	9606
132	0	2.24	1.99261996895075	IPI:IPI00218460.6	Gene_Symbol=ATRN Isoform 3 of Attractin precursor	9606
133	2.1	5.4	32.4786335229874	IPI:IPI00220120.4	Gene_Symbol=IGHV@ Ig heavy chain V-III region VH26 precursor	9606	1.36163175106049			0.125592336058617			1.78615379333496
133	0	2.1	25.6198346614838	IPI:IPI00382488.1	Gene_Symbol=- Ig heavy chain V-III region HIL	9606
134	2.06	2.06	8.83720964193344	IPI:IPI00021304.1	Gene_Symbol=KRT2 Keratin, type II cytoskeletal 2 epidermal	9606	1.32712841033936	0.17684043943882	2.78825068473816	0.848501086235046	0.811669051647186	942.952209472656	1.08174192905426	0.724497377872467	8.68055057525635
134	0.01	2.02	8.52458998560905	IPI:IPI00797452.1	Gene_Symbol=KRT4 33 kDa protein	9606
134	0.01	2.02	4.3771043419838	IPI:IPI00290078.5	Gene_Symbol=KRT4 keratin 4	9606
134	0	2.01	4.96453903615475	IPI:IPI00300725.7	Gene_Symbol=KRT6A Keratin, type II cytoskeletal 6A	9606
134	0	2.01	8.28025490045547	IPI:IPI00796330.1	Gene_Symbol=KRT6A 18 kDa protein	9606
134	0	2	4.25531901419163	IPI:IPI00299145.9	Gene_Symbol=KRT6C Keratin, type II cytoskeletal 6C	9606
134	0	2	4.25531901419163	IPI:IPI00293665.8	Gene_Symbol=KRT6B Keratin, type II cytoskeletal 6B	9606
135	2.05	2.93	33.3333343267441	IPI:IPI00003470.1	Gene_Symbol=- Ig kappa chain V-I region Wes	9606	0.808220088481903			0			1.40624415874481
135	0	12.91	51.2711882591248	IPI:IPI00430847.1	Gene_Symbol=IGKC IGKC protein	9606
135	0	2.89	20.3389823436737	IPI:IPI00829650.1	Gene_Symbol=- Similar to Ig kappa chain V-I region HK101 precursor	9606
136	2.04	2.04	2.86885239183903	IPI:IPI00884176.1	Gene_Symbol=F13A1 coagulation factor XIII A1 subunit precursor	9606	1.20737099647522	0.167533114552498	1.46467065811157	1.30592501163483	0.240224942564964	2.00368237495422	0.844671785831451	0.235294654965401	1.54158020019531
136	0	2.04	2.86885239183903	IPI:IPI00297550.8	Gene_Symbol=F13A1 Coagulation factor XIII A chain precursor	9606
137	2.03	12.04	38.1355941295624	IPI:IPI00785200.1	Gene_Symbol=- Putative uncharacterized protein	9606	1.61304676532745	0.183534651994705	2.79771661758423	0.64963161945343	0.771117091178894	2151472.25	0.957571089267731	0.814922273159027	2.01465487480164
137	0	12.57	46.5811967849731	IPI:IPI00785050.1	Gene_Symbol=- Putative uncharacterized protein	9606
137	0	12.02	38.2978737354279	IPI:IPI00555945.1	Gene_Symbol=IGL@ IGL@ protein	9606
137	0	12.01	32.9166680574417	IPI:IPI00382938.3	Gene_Symbol=IGLV4-3 IGLV4-3 protein	9606
137	0	12	31.489360332489	IPI:IPI00450309.1	Gene_Symbol=IGL@ IGL@ protein	9606
137	0	10.02	31.7796617746353	IPI:IPI00719452.1	Gene_Symbol=IGL@ IGL@ protein	9606
137	0	4.58	51.3513505458832	IPI:IPI00385985.1	Gene_Symbol=- Ig lambda chain V-III region LOI	9606
137	0	2	15.0000005960464	IPI:IPI00880175.1	Gene_Symbol=IGLL1 19 kDa protein	9606
137	0	2	12.6760557293892	IPI:IPI00013438.1	Gene_Symbol=IGLL1 Immunoglobulin lambda-like polypeptide 1 precursor	9606
138	2.03	2.03	33.3333343267441	IPI:IPI00027462.1	Gene_Symbol=S100A9 Protein S100-A9	9606	9999			9999	0		9999	0
139	2.01	24.57	31.5789461135864	IPI:IPI00647704.1	Gene_Symbol=IGHV3OR16-13;IGHA1 CDNA FLJ41552 fis, clone COLON2004478, highly similar to Protein Tro alpha1 H,myeloma	9606	1.53268599510193			0			0
140	2.01	2.9	28.7037044763565	IPI:IPI00387025.1	Gene_Symbol=- Ig kappa chain V-I region DEE	9606
141	2.01	2.01	20.1257854700089	IPI:IPI00178926.2	Gene_Symbol=IGJ immunoglobulin J chain	9606	0.513049244880676	0.217157483100891	20.2915630340576	0.428992986679077	0.258222281932831	101.265899658203	0.490472137928009	0.18718495965004	15.5005779266357
142	2.01	2.01	9.58333313465118	IPI:IPI00029235.1	Gene_Symbol=IGFBP6 Insulin-like growth factor-binding protein 6 precursor	9606	2.54638957977295			2.89178061485291			3.26522755622864
143	2	122.2	50.2293586730957	IPI:IPI00032258.4	Gene_Symbol=C4A;C4B Complement C4-A precursor	9606	2.15686559677124	0.00822908896952868	1.35243487358093	1.84312462806702	0.0880344808101654	2.30937743186951	1.03830564022064	0.501610994338989	1.61614596843719
143	0	122.2	48.6811935901642	IPI:IPI00654875.1	Gene_Symbol=C4B Complement C4-B precursor	9606
144	2	42.7	56.1181426048279	IPI:IPI00555812.4	Gene_Symbol=GC Vitamin D-binding protein precursor	9606	1.08185434341431			1.32881760597229			0
145	2	41.28	53.5353541374207	IPI:IPI00304273.2	Gene_Symbol=APOA4 Apolipoprotein A-IV precursor	9606	1.09640944004059	0.808948636054993	3.03375434875488	2.12907075881958	0.0270711779594421	1.8101202249527	2.71713399887085	0.0178299192339182	1.9568704366684
146	2	25.4	37.922078371048	IPI:IPI00607707.1	Gene_Symbol=HPR Isoform 2 of Haptoglobin-related protein precursor	9606	0.652028024196625			0.287029296159744			0.552052021026611
146	0	25.4	41.9540226459503	IPI:IPI00477597.1	Gene_Symbol=HPR Isoform 1 of Haptoglobin-related protein precursor	9606
147	2	23.72	43.8709676265717	IPI:IPI00784807.1	Gene_Symbol=- Putative uncharacterized protein	9606	1.29310381412506			0.0533143505454063			0.337646842002869
147	0	21.73	52.7577936649323	IPI:IPI00399007.5	Gene_Symbol=IGHG2 Putative uncharacterized protein DKFZp686I04196 (Fragment)	9606
147	0	17.73	36.8085116147995	IPI:IPI00784942.1	Gene_Symbol=- Putative uncharacterized protein DKFZp686E23209	9606
147	0	13.91	34.2436969280243	IPI:IPI00784998.1	Gene_Symbol=- Putative uncharacterized protein DKFZp686M24218	9606
147	0	11.91	40.7124668359756	IPI:IPI00830132.1	Gene_Symbol=IGHG4 Uncharacterized protein IGHG4 (Fragment)	9606
147	0	11.91	48.9296644926071	IPI:IPI00829814.1	Gene_Symbol=IGHG4 Ig gamma-4 chain C region	9606
147	0	11.91	33.8266372680664	IPI:IPI00550640.2	Gene_Symbol=IGHG4 IGHG4 protein	9606
148	2	14	43.3476388454437	IPI:IPI00829626.1	Gene_Symbol=IGL@ IGL@ protein	9606	1.35634088516235			0.145812451839447			1.43100690841675
148	0	14	43.3476388454437	IPI:IPI00550162.2	Gene_Symbol=IGLV3-25 IGLV3-25 protein	9606
148	0	2.01	23.4782606363297	IPI:IPI00747752.2	Gene_Symbol=- V2-7 protein	9606
148	0	2	17.7570089697838	IPI:IPI00382440.1	Gene_Symbol=- Ig lambda chain V-IV region Hil	9606
149	2	12.91	50.4237294197083	IPI:IPI00827488.1	Gene_Symbol=IGKC IGKC protein	9606
149	0	2.89	25.4237294197083	IPI:IPI00829873.1	Gene_Symbol=- 13 kDa protein	9606
150	2	12.91	49.5762705802917	IPI:IPI00784661.1	Gene_Symbol=- Putative uncharacterized protein	9606	1.48757922649384			0			0.440017879009247
150	0	12.91	47.881355881691	IPI:IPI00472961.2	Gene_Symbol=IGKC IGKC protein	9606
150	0	12.02	43.8775509595871	IPI:IPI00807459.1	Gene_Symbol=IGKC IGKC protein	9606
150	0	2.89	20.3389823436737	IPI:IPI00854582.1	Gene_Symbol=- Uncharacterized protein ENSP00000374793	9606
150	0	2.89	20.3389823436737	IPI:IPI00830122.1	Gene_Symbol=- A30	9606
150	0	2.89	22.2222223877907	IPI:IPI00829980.2	Gene_Symbol=- Myosin-reactive immunoglobulin light chain variable region (Fragment)	9606
150	0	2.89	20.3389823436737	IPI:IPI00829804.1	Gene_Symbol=- 13 kDa protein	9606
150	0	2.89	20.3389823436737	IPI:IPI00829699.1	Gene_Symbol=- V(k)3 sequence of NG9 gene from fetal liver DNA precursor	9606
150	0	2.89	20.5128207802773	IPI:IPI00743963.1	Gene_Symbol=IGKC Ig kappa chain V-I region HK101 precursor (Fragment)	9606
150	0	2.89	22.2222223877907	IPI:IPI00398220.1	Gene_Symbol=- Myosin-reactive immunoglobulin light chain variable region (Fragment)	9606
150	0	2.89	22.2222223877907	IPI:IPI00387094.1	Gene_Symbol=- Ig kappa chain V-I region Hau	9606
150	0	2.89	22.2222223877907	IPI:IPI00385614.1	Gene_Symbol=- Ig kappa chain V-I region WAT	9606
150	0	2.89	18.604651093483	IPI:IPI00385556.1	Gene_Symbol=- Ig kappa chain V-I region Daudi precursor	9606
150	0	2.89	22.4299058318138	IPI:IPI00384398.1	Gene_Symbol=- Myosin-reactive immunoglobulin light chain variable region (Fragment)	9606
150	0	2.89	18.604651093483	IPI:IPI00024134.1	Gene_Symbol=IGKC Ig kappa chain V-I region Walker precursor	9606
150	0	2.89	22.2222223877907	IPI:IPI00003469.1	Gene_Symbol=- Ig kappa chain V-I region WEA	9606
150	0	2	22.4137932062149	IPI:IPI00382577.1	Gene_Symbol=- Kappa 1 light chain variable region (Fragment)	9606
150	0	2	16.666667163372	IPI:IPI00827485.1	Gene_Symbol=- BRE (Fragment)	9606
150	0	2	16.666667163372	IPI:IPI00387101.1	Gene_Symbol=- Ig kappa chain V-I region Scw	9606
150	0	2	16.666667163372	IPI:IPI00387100.1	Gene_Symbol=- Ig kappa chain V-I region Roy	9606
150	0	2	16.666667163372	IPI:IPI00387099.1	Gene_Symbol=- Ig kappa chain V-I region Rei	9606
150	0	2	16.666667163372	IPI:IPI00387027.1	Gene_Symbol=- Ig kappa chain V-I region Gal	9606
150	0	2	16.666667163372	IPI:IPI00387022.1	Gene_Symbol=- Ig kappa chain V-I region AG	9606
150	0	2	15.2542367577553	IPI:IPI00003111.6	Gene_Symbol=LOC652694 Ig kappa chain V-I region AU	9606
151	2	6.11	29.8507452011108	IPI:IPI00020091.1	Gene_Symbol=ORM2 Alpha-1-acid glycoprotein 2 precursor	9606	1.12941348552704			0.695146441459656			1.82300913333893
152	2	6	19.4915249943733	IPI:IPI00829979.1	Gene_Symbol=- Uncharacterized protein ENSP00000375008	9606	1.76830244064331			0.495441764593124			1.28212904930115
152	0	6	19.6581199765205	IPI:IPI00739205.3	Gene_Symbol=LOC652102 Ig heavy chain V-I region HG3 precursor	9606
152	0	6	19.1666662693024	IPI:IPI00419517.1	Gene_Symbol=IGHV1-69 IGHV1-69 protein	9606
152	0	2	18.5483872890472	IPI:IPI00384407.1	Gene_Symbol=- Myosin-reactive immunoglobulin heavy chain variable region (Fragment)	9606
152	0	2	8.87096747756004	IPI:IPI00382471.1	Gene_Symbol=- Ig heavy chain V-I region WOL	9606
153	2	4	23.0000004172325	IPI:IPI00827646.1	Gene_Symbol=- Rheumatoid factor RF-IP16 (Fragment)	9606	2.33779096603394			0.351988554000854			1.18720686435699
154	2	3.84	29.9145311117172	IPI:IPI00830035.1	Gene_Symbol=- Similar to Anti-streptococcal/anti-myosin immunoglobulin kappa light chain variable region	9606
155	2	3.72	32.1739137172699	IPI:IPI00384404.4	Gene_Symbol=- Rheumatoid factor RF-ET9 (Fragment)	9606	0.696477472782135			0.566009759902954			0.468529909849167
156	2	3.71	15.7088115811348	IPI:IPI00011695.8	Gene_Symbol=PRSS2 Protease serine 2 isoform B	9606	1.62090790271759			0.676552712917328			1.0371527671814
156	0	3.71	13.3603245019913	IPI:IPI00815665.1	Gene_Symbol=PRSS1 PRSS1 protein	9606
156	0	2.04	9.4488188624382	IPI:IPI00169276.2	Gene_Symbol=- Trypsinogen C	9606
156	0	2.04	9.71659943461418	IPI:IPI00011694.1	Gene_Symbol=PRSS1 Trypsin-1 precursor	9606
157	2	2.01	2.0077720284462	IPI:IPI00853158.2	Gene_Symbol=PRUNE2 prune homolog 2 isoform 1	9606	0.93298727273941			1.88236546516418			0.976155281066895
157	0	2.01	3.11332494020462	IPI:IPI00877720.1	Gene_Symbol=PRUNE2 Prune homolog 2	9606
157	0	2.01	2.01342273503542	IPI:IPI00607780.2	Gene_Symbol=PRUNE2 Isoform 2 of Prune homolog 2	9606
157	0	2.01	2.31660231947899	IPI:IPI00103056.5	Gene_Symbol=PRUNE2 Isoform 1 of Prune homolog 2	9606
158	2	2	9.67741906642914	IPI:IPI00004373.1	Gene_Symbol=MBL2 Mannose-binding protein C precursor	9606	0.512540221214294			0.542603135108948			1.73825085163116
159	2	2	3.98406386375427	IPI:IPI00555752.2	Gene_Symbol=C4BPB Isoform 2 of C4b-binding protein beta chain precursor	9606	1.08579564094543			1.02825486660004			1.11491429805756
159	0	2	3.96825410425663	IPI:IPI00025862.2	Gene_Symbol=C4BPB Isoform 1 of C4b-binding protein beta chain precursor	9606
160	1.95	3.54	4.78462539613247	IPI:IPI00642259.2	Gene_Symbol=DST Dystonin	9606	1.07269215583801	0.938431441783905	9802.564453125	1.55813443660736	0.165360033512115	4.47048759460449	2.59695434570313	0.613214612007141	37499792
160	0	3.46	5.02092055976391	IPI:IPI00074148.4	Gene_Symbol=DST dystonin isoform 1	9606
160	0	3.43	5.16341142356396	IPI:IPI00293251.5	Gene_Symbol=DST Isoform 6 of Bullous pemphigoid antigen 1, isoforms 6/9/10	9606
160	0	3.43	4.95723187923431	IPI:IPI00654639.2	Gene_Symbol=DST Isoform 9 of Bullous pemphigoid antigen 1, isoforms 6/9/10	9606
161	1.87	1.87	2.4883359670639	IPI:IPI00025864.5	Gene_Symbol=BCHE Cholinesterase precursor	9606	0.437494307756424	0.187662616372108	24.2706451416016	0.948217689990997	0.331685304641724	1.47362494468689	0.774993896484375	0.37063005566597	8.43220710754395
161	0	1.7	14.0625	IPI:IPI00797309.1	Gene_Symbol=BCHE BCHE protein	9606
162	1.86	126.16	47.8211015462875	IPI:IPI00418163.3	Gene_Symbol=C4B C4B1	9606
163	1.75	2.28	3.3723022788763	IPI:IPI00478809.3	Gene_Symbol=F5 Coagulation factor V precursor	9606	1.56525564193726			1.13333630561829			0.353370398283005
163	0	2.28	3.36473770439625	IPI:IPI00022937.4	Gene_Symbol=F5 Coagulation factor V	9606
164	1.72	2.03	6.94864019751549	IPI:IPI00048500.14	Gene_Symbol=LOC137886 NSFL1 cofactor p37	9606
164	0	2.01	2.58964151144028	IPI:IPI00845351.1	Gene_Symbol=KIAA1324 Isoform 4 of Protein KIAA1324 precursor	9606
164	0	2.01	2.61306539177895	IPI:IPI00643029.2	Gene_Symbol=KIAA1324 Isoform 2 of Protein KIAA1324 precursor	9606
164	0	2.01	2.56663374602795	IPI:IPI00295813.3	Gene_Symbol=KIAA1324 Isoform 1 of Protein KIAA1324 precursor	9606
165	1.7	7.14	37.4149650335312	IPI:IPI00473011.3	Gene_Symbol=HBB;HBD Hemoglobin subunit delta	9606	0.700410425662994			0.35036039352417			1.43918347358704
166	1.7	2.59	20.3389823436737	IPI:IPI00829836.1	Gene_Symbol=- Uncharacterized protein ENSP00000374797	9606							9999
166	0	2.59	22.2222223877907	IPI:IPI00385555.1	Gene_Symbol=- Ig kappa chain V-I region BAN	9606
167	1.63	4.88	3.93049828708172	IPI:IPI00759542.1	Gene_Symbol=TTN Isoform 8 of Titin	9606	1.10468363761902	0.818287134170532	3.5396134853363	1.1407722234726	0.365739315748215	1.43150842189789	0.917863965034485	0.791855275630951	2.57485008239746
167	0	4.88	3.92430871725082	IPI:IPI00759754.1	Gene_Symbol=TTN Isoform 1 of Titin	9606
167	0	4.88	4.03315089643002	IPI:IPI00749039.2	Gene_Symbol=TTN titin isoform N2-A	9606
167	0	4.88	4.03093844652176	IPI:IPI00179357.2	Gene_Symbol=TTN Isoform 7 of Titin	9606
167	0	4.88	3.93484719097614	IPI:IPI00023283.3	Gene_Symbol=TTN Isoform 2 of Titin	9606
167	0	4.88	3.99461798369884	IPI:IPI00759637.1	Gene_Symbol=TTN Isoform 4 of Titin	9606
167	0	4.79	3.99088151752949	IPI:IPI00759613.1	Gene_Symbol=TTN Isoform 5 of Titin	9606
167	0	2.09	4.04897108674049	IPI:IPI00375499.2	Gene_Symbol=TTN titin isoform novex-2	9606
167	0	2.09	3.98876182734966	IPI:IPI00375498.2	Gene_Symbol=TTN titin isoform novex-1	9606
167	0	2.08	3.98128218948841	IPI:IPI00455173.4	Gene_Symbol=TTN Isoform 3 of Titin	9606
167	0	1.88	4.36120331287384	IPI:IPI00412307.8	Gene_Symbol=TTN 2268 kDa protein	9606
168	1.54	3.71	3.15840616822243	IPI:IPI00289258.4	Gene_Symbol=MYO10 Myosin-X	9606
169	1.54	1.54	2.46913582086563	IPI:IPI00329577.1	Gene_Symbol=JARID1D Isoform 1 of Histone demethylase JARID1D	9606	0.816102087497711	0.662683963775635	82.1329574584961	0.846904575824738	0.805007219314575	793.297302246094	1.65923368930817	0.193811252713203	7.54981565475464
169	0	1.54	2.56410259753466	IPI:IPI00219940.1	Gene_Symbol=JARID1D Isoform 2 of Histone demethylase JARID1D	9606
169	0.01	1.53	3.63095253705978	IPI:IPI00002579.4	Gene_Symbol=JARID1B 190 kDa protein	9606
169	0.01	1.53	3.43264266848564	IPI:IPI00873956.1	Gene_Symbol=JARID1B Isoform 1 of Histone demethylase JARID1B	9606
169	0.01	1.53	2.72151902318001	IPI:IPI00847436.1	Gene_Symbol=JARID1B Isoform 2 of Histone demethylase JARID1B	9606
169	0	1.55	1.47530464455485	IPI:IPI00879547.1	Gene_Symbol=JARID1C 176 kDa protein	9606
169	0	1.55	1.47719969972968	IPI:IPI00219412.2	Gene_Symbol=JARID1C Isoform 2 of Histone demethylase JARID1C	9606
169	0	1.55	1.47435897961259	IPI:IPI00013185.8	Gene_Symbol=JARID1C Isoform 1 of Histone demethylase JARID1C	9606
169	0	1.54	3.99999991059303	IPI:IPI00644852.1	Gene_Symbol=JARID1D 48 kDa protein	9606
170	1.52	1.64	9.03659462928772	IPI:IPI00414694.3	Gene_Symbol=COL18A1 Isoform 3 of Collagen alpha-1(XVIII) chain precursor	9606	1.51313102245331	0.480672001838684	141.508850097656	0.993258774280548	0.96486097574234	4.73738813400269	1.05392217636108	0.368374288082123	1.54635453224182
170	0	1.64	6.15735463798046	IPI:IPI00783931.2	Gene_Symbol=COL18A1 Isoform 1 of Collagen alpha-1(XVIII) chain precursor	9606
170	0	1.64	7.10994079709053	IPI:IPI00022822.5	Gene_Symbol=COL18A1 Isoform 2 of Collagen alpha-1(XVIII) chain precursor	9606
171	1.51	2.11	10.601718723774	IPI:IPI00016250.6	Gene_Symbol=FXR2 Fragile X mental retardation syndrome-related protein 2	9606
172	1.44	1.44	6.51341006159782	IPI:IPI00215983.3	Gene_Symbol=CA1 Carbonic anhydrase 1	9606	0.583357870578766	0.246017619967461	16.2234287261963	0.658145725727081	0.32715517282486	20.0933094024658	1.09052288532257	0.667265057563782	6.76155090332031
173	1.41	1.53	2.08333339542151	IPI:IPI00216531.1	Gene_Symbol=SNTG1 Isoform 2 of Gamma-1-syntrophin	9606	1.8858824968338			1.30152380466461			2.04084825515747
173	0	1.53	1.93423591554165	IPI:IPI00071897.1	Gene_Symbol=SNTG1 Isoform 1 of Gamma-1-syntrophin	9606
173	0	1.52	5.88235296308994	IPI:IPI00432225.1	Gene_Symbol=- TSSP3028	9606
174	1.4	6.96	18.0327862501144	IPI:IPI00884092.1	Gene_Symbol=- Anti-HER3 scFv (Fragment)	9606	1.52550780773163			0.331909954547882			3.06159782409668
174	0	5.69	20.4166665673256	IPI:IPI00748998.1	Gene_Symbol=SCFV Single-chain Fv (Fragment)	9606
175	1.4	1.4	10.1265832781792	IPI:IPI00167942.1	Gene_Symbol=WFDC10A WAP four-disulfide core domain protein 10A precursor	9606	1.59232306480408			1.83542990684509			1.58728408813477
176	1.32	2.49	8.41884315013886	IPI:IPI00743248.5	Gene_Symbol=TNXB DJ34F7.1.1	9606
176	0	2.49	8.41688066720963	IPI:IPI00025276.1	Gene_Symbol=TNXB Isoform XB of Tenascin-X precursor	9606
176	0	2.48	7.46091902256012	IPI:IPI00644296.1	Gene_Symbol=TNXB Tenascin XB	9606
177	1.3	1.3	18.5840710997581	IPI:IPI00026199.1	Gene_Symbol=GPX3 Glutathione peroxidase 3 precursor	9606							9999
178	1.22	1.23	3.56200523674488	IPI:IPI00878798.1	Gene_Symbol=AGL amylo-1, 6-glucosidase, 4-alpha-glucanotransferase isoform 3	9606	0.920758008956909			1.22689127922058			1.28850889205933
178	0	1.23	3.52480411529541	IPI:IPI00514126.2	Gene_Symbol=AGL Isoform 1 of Glycogen debranching enzyme	9606
178	0	1.23	3.5225048661232	IPI:IPI00328318.7	Gene_Symbol=AGL Amylo-1,6-glucosidase, 4-alpha-glucanotransferase isoform 1 variant (Fragment)	9606
178	0	1.23	3.56200523674488	IPI:IPI00219066.4	Gene_Symbol=AGL Isoform 6 of Glycogen debranching enzyme	9606
178	0	1.23	3.56435626745224	IPI:IPI00219065.2	Gene_Symbol=AGL Isoform 5 of Glycogen debranching enzyme	9606
179	1.18	4.04	4.09137420356274	IPI:IPI00749005.2	Gene_Symbol=SYNE1 1011 kDa protein	9606	1.04623413085938	0.943947970867157	668.840942382813	1.6190527677536	0.159652039408684	4.79880475997925	0.973733365535736	0.968417823314667	908.546081542969
179	0	4.04	4.09230403602123	IPI:IPI00386444.2	Gene_Symbol=SYNE1 Isoform 1 of Nesprin-1	9606
179	0	4.04	4.11475598812103	IPI:IPI00247295.3	Gene_Symbol=SYNE1 Isoform 4 of Nesprin-1	9606
180	1.16	1.17	10.1361572742462	IPI:IPI00007240.2	Gene_Symbol=F13B Coagulation factor XIII B chain precursor	9606	1.00833415985107	0.980480134487152	31.1336765289307	1.00162696838379	0.997612297534943	246.664993286133	1.33937156200409	0.0202265623956919	1.12524282932281
181	1.05	1.58	3.34448143839836	IPI:IPI00829736.1	Gene_Symbol=IBTK Isoform 2 of Inhibitor of Bruton tyrosine kinase	9606	1.08648312091827	0.796713292598724	24.2282600402832	1.34586107730865	0.236404627561569	4.34782648086548	1.16391670703888	0.297165215015411	2.6429750919342
181	0	1.58	2.9563931748271	IPI:IPI00792333.2	Gene_Symbol=IBTK Isoform 1 of Inhibitor of Bruton tyrosine kinase	9606
182	1.05	1.05	3.98009940981865	IPI:IPI00398925.4	Gene_Symbol=LOC649618 similar to Ubiquitin-like protein FUBI	9606
183	0.98	1.2	2.2496372461319	IPI:IPI00830091.1	Gene_Symbol=ROBO2 Isoform 1 of Roundabout homolog 2 precursor	9606	0.962113797664642	0.866540789604187	10.0392160415649	1.02751696109772	0.963347613811493	397.067138671875	0.934001207351685	0.925292611122131	1569.869140625
183	0	1.2	5.43859638273716	IPI:IPI00791479.1	Gene_Symbol=ROBO2 CDNA FLJ90299 fis, clone NT2RP2000514, highly similar to Homo sapiens roundabout 2 (robo2) mRNA	9606
183	0	1.2	2.61603370308876	IPI:IPI00420043.1	Gene_Symbol=ROBO2 Isoform 2 of Roundabout homolog 2 precursor	9606
183	0	1.2	2.22381632775068	IPI:IPI00385980.8	Gene_Symbol=ROBO2 ROBO2 isoform a	9606
184	0.96	1.23	1.0043041780591	IPI:IPI00007128.1	Gene_Symbol=PRKCG Protein kinase C gamma type	9606
185	0.96	0.96	1.84275191277266	IPI:IPI00007913.1	Gene_Symbol=ARHGAP26 Isoform 1 of Rho GTPase-activating protein 26	9606
186	0.92	0.92	2.60303691029549	IPI:IPI00021817.1	Gene_Symbol=PROC Vitamin K-dependent protein C precursor	9606				9999
187	0.86	0.86	6.09756112098694	IPI:IPI00479471.2	Gene_Symbol=SPATA13 Spermatogenesis associated 13	9606	1.2543443441391			1.53916561603546			0.33142614364624
187	0	0.86	5.36809824407101	IPI:IPI00043546.5	Gene_Symbol=SPATA13 Spermatogenesis-associated protein 13	9606
188	0.83	12.03	54.3933033943176	IPI:IPI00854806.1	Gene_Symbol=IGKV1-5 IGKV1-5 protein	9606
189	0.83	0.84	4.47627566754818	IPI:IPI00454612.3	Gene_Symbol=ERVK6 HERV-K_6q14.1 provirus ancestral Gag-Pol polyprotein	9606	1.49350309371948			1.19983732700348			0.952927589416504
190	0.83	0.83	4.47897613048553	IPI:IPI00604741.1	Gene_Symbol=RGS3 Isoform 6 of Regulator of G-protein signaling 3	9606	0.975548207759857			0.378479808568954			0.808470129966736
190	0	0.83	4.09015007317066	IPI:IPI00418780.1	Gene_Symbol=RGS3 Isoform 3 of Regulator of G-protein signaling 3	9606
191	0.8	12.8	38.6266082525253	IPI:IPI00816555.1	Gene_Symbol=IGLV2-14 IGLV2-14 protein	9606							9999
192	0.8	2.81	7.46031776070595	IPI:IPI00216694.3	Gene_Symbol=PLS3 plastin 3	9606	1.45472741127014			0.971718549728394			1.7359539270401
193	0.8	0.96	1.4457831159234	IPI:IPI00879338.1	Gene_Symbol=- 47 kDa protein	9606
193	0	0.96	1.70940179377794	IPI:IPI00028083.1	Gene_Symbol=EIF2B2 Translation initiation factor eIF-2B subunit beta	9606
193	0	0.96	1.4457831159234	IPI:IPI00001701.3	Gene_Symbol=DCDC5 KIAA1493 protein (Fragment)	9606
194	0.8	0.8	2.1216407418251	IPI:IPI00302860.1	Gene_Symbol=DHX33 Isoform 1 of Putative ATP-dependent RNA helicase DHX33	9606
195	0.77	0.77	7.06806257367134	IPI:IPI00847727.1	Gene_Symbol=AMACR Alpha-methylacyl-CoA racemase	9606	0.938488960266113			1.00473070144653			1.24995124340057
196	0.77	0.77	5.9405941516161	IPI:IPI00014572.1	Gene_Symbol=SPARC SPARC precursor	9606	0.264223158359528			0.774958193302155			0.664386332035065
197	0.75	35.51	60.8899295330048	IPI:IPI00215894.1	Gene_Symbol=KNG1 Isoform LMW of Kininogen-1 precursor	9606	0.552731812000275	0.0544789656996727	1.86103892326355	1.00098884105682	0.994966924190521	1.81775999069214	1.27047348022461	0.468837946653366	3.19589591026306
198	0.74	0.78	3.79008762538433	IPI:IPI00294713.4	Gene_Symbol=MASP2 Isoform 1 of Mannan-binding lectin serine protease 2 precursor	9606	0			0			0.926545143127441
199	0.73	1.63	5.24091310799122	IPI:IPI00550232.2	Gene_Symbol=XIRP2 cardiomyopathy associated 3 isoform 1	9606	0.425035297870636			0.394668281078339			0.180432081222534
200	0.73	1.45	4.91195544600487	IPI:IPI00418774.3	Gene_Symbol=CCDC73 Isoform 1 of Coiled-coil domain-containing protein 73	9606
201	0.73	1.12	2.16244719922543	IPI:IPI00306305.8	Gene_Symbol=OBSL1 Obscurin-like 1 isoform A	9606	0.769440412521362			0.788560271263123			0.706977009773254
202	0.73	0.73	7.2727270424366	IPI:IPI00022331.1	Gene_Symbol=LCAT Phosphatidylcholine-sterol acyltransferase precursor	9606	0.826327800750732			0.817636132240295	0.385108560323715	5.86337184906006	0.828293085098267	0.302549540996552	3.4271547794342
203	0.72	0.77	2.26420760154724	IPI:IPI00303335.1	Gene_Symbol=NEB Nebulin	9606	1.2191686630249			0			1.02987635135651
204	0.72	0.72	1.79104469716549	IPI:IPI00852920.1	Gene_Symbol=TUFT1 Tuftelin 1	9606	1.01316595077515	0.822990357875824	1.79003727436066	1.39157676696777	0.0759537667036057	1.65418612957001	0.62104731798172	0.0656409412622452	1.87064468860626
204	0	0.72	1.81268882006407	IPI:IPI00218512.1	Gene_Symbol=TUFT1 Isoform 3 of Tuftelin	9606
204	0	0.72	1.64383556693792	IPI:IPI00218511.3	Gene_Symbol=TUFT1 Isoform 2 of Tuftelin	9606
204	0	0.72	1.53846153989434	IPI:IPI00024497.5	Gene_Symbol=TUFT1 Isoform 1 of Tuftelin	9606
205	0.71	0.71	1.89681332558393	IPI:IPI00873498.1	Gene_Symbol=GLTSCR1 Uncharacterized protein GLTSCR1	9606
205	0	0.71	1.60256419330835	IPI:IPI00024568.2	Gene_Symbol=GLTSCR1 glioma tumor suppressor candidate region gene 1	9606
