# Supplementary material for: PGCA: An algorithm to link protein groups created from MS/MS data
Source: PLoS One. 2017 May 31;12(5):e0177569. doi: 10.1371/journal.pone.0177569 (PMC5451011; doi:10.1371/journal.pone.0177569)
Supplement: S3 File — 65 iTRAQ experiments used to process samples from the BiT Heart Cohort. (ZIP) [file pone.0177569.s006.zip › S5DataBiT/BET5590_v339_ProteinSummary.txt]

N	Unused	Total	%Cov	Accession	Name	Species	115:114	PVal 115:114	EF 115:114	116:114	PVal 116:114	EF 116:114	117:114	PVal 117:114	EF 117:114	Biological Processes	Molecular Function	PANTHER ID
1	320.85	320.85	51.2820541858673	IPI:IPI00022229.1	Gene_Symbol=APOB Apolipoprotein B-100 precursor	9606	0.86194634437561	6.77874965049341E-08	1.0542379617691	1.08907330036163	0.000802314258180559	1.05071210861206	1.20989573001862	9.65221375048841E-11	1.05758035182953
2	188.15	188.16	67.0871555805206	IPI:IPI00643525.1	Gene_Symbol=C4A Complement component 4A	9606
3	157.93	159.96	69.9457287788391	IPI:IPI00478003.1	Gene_Symbol=A2M Alpha-2-macroglobulin precursor	9606	0.728518843650818	6.19331326911913E-16	1.07486367225647	0.885127663612366	0.00275306822732091	1.08237767219543	0.883013963699341	0.000993753550574183	1.07602846622467
4	140.3	140.34	48.7553656101227	IPI:IPI00414283.5	Gene_Symbol=FN1 fibronectin 1 isoform 4 preproprotein	9606	0.764154493808746	4.06003737574157E-11	1.07736718654633	1.83137083053589	6.55168782377133E-31	1.0862272977829	1.19861233234406	1.50188452607836E-05	1.08286046981812
4	0	138.34	48.0301767587662	IPI:IPI00022418.1	Gene_Symbol=FN1 Isoform 1 of Fibronectin precursor	9606
4	0	138.34	49.6515691280365	IPI:IPI00339228.1	Gene_Symbol=FN1 Isoform 8 of Fibronectin precursor	9606
4	0	138.34	47.6433128118515	IPI:IPI00339223.1	Gene_Symbol=FN1 Isoform 3 of Fibronectin precursor	9606
4	0	138.34	49.2715239524841	IPI:IPI00855777.1	Gene_Symbol=FN1 Isoform 14 of Fibronectin precursor	9606
5	127.88	127.88	58.8914573192596	IPI:IPI00021885.1	Gene_Symbol=FGA Isoform 1 of Fibrinogen alpha chain precursor	9606	1.36619126796722	1.87057532814884E-25	1.0556366443634	1.42339611053467	3.37147145414559E-25	1.06357181072235	1.33541464805603	1.56153369327637E-17	1.06509149074554
5	0	127.76	75.9316742420197	IPI:IPI00029717.1	Gene_Symbol=FGA Isoform 2 of Fibrinogen alpha chain precursor	9606
6	117.19	117.21	81.6700637340546	IPI:IPI00298497.3	Gene_Symbol=FGB Fibrinogen beta chain precursor	9606	1.4244247674942	3.52442899363824E-31	1.05392396450043	1.42676997184753	1.02586067467319E-23	1.06507873535156	1.38321495056152	3.44548551484142E-17	1.07310032844543
7	109.11	109.11	54.3661952018738	IPI:IPI00017601.1	Gene_Symbol=CP Ceruloplasmin precursor	9606	0.889539659023285	0.00086645275587216	1.07008624076843	0.977374076843262	0.565180897712708	1.08095681667328	0.997049570083618	0.951003849506378	1.09867334365845
8	106.33	106.64	49.6692717075348	IPI:IPI00783987.2	Gene_Symbol=C3 Complement C3 precursor (Fragment)	9606	1.17192196846008	0.000806236988864839	1.09476745128632	0.860200464725494	0.00379511388018727	1.10564661026001	1.48503422737122	1.7852050133299E-12	1.09878718852997
9	104.9	104.99	54.2648255825043	IPI:IPI00029739.5	Gene_Symbol=CFH Isoform 1 of Complement factor H precursor	9606	1.05100858211517	0.434367775917053	1.13444662094116	1.33666026592255	6.93987021804787E-05	1.14701187610626	1.03733885288239	0.653346240520477	1.17587912082672
10	97.12	97.24	42.6014333963394	IPI:IPI00032291.2	Gene_Symbol=C5 Complement C5 precursor	9606	1.31150496006012	5.75146600567678E-07	1.10538280010223	1.29146075248718	5.55508790966996E-07	1.09895193576813	1.19203913211823	0.00123480323236436	1.11031031608582
11	77.22	78	68.9804792404175	IPI:IPI00877703.1	Gene_Symbol=FGG 52 kDa protein	9606	1.46355152130127	4.67963634179258E-17	1.08085584640503	1.45351111888885	3.2798440477216E-14	1.0904825925827	1.37300539016724	3.27313243175809E-09	1.10325729846954
11	0	77.57	69.9779272079468	IPI:IPI00021891.5	Gene_Symbol=FGG Isoform Gamma-B of Fibrinogen gamma chain precursor	9606
11	0	76	66.7415738105774	IPI:IPI00877792.1	Gene_Symbol=FGG 50 kDa protein	9606
12	73.59	73.69	60.2380931377411	IPI:IPI00641737.1	Gene_Symbol=HP Haptoglobin precursor	9606	5.57616186141968	0	1.09408628940582	1.04771459102631	0.307604014873505	1.09350574016571	2.34720253944397	0	1.09008455276489
13	69.3	69.4	56.7741930484772	IPI:IPI00294193.4	Gene_Symbol=ITIH4 Isoform 1 of Inter-alpha-trypsin inhibitor heavy chain H4 precursor	9606	1.10157036781311	0.342973202466965	1.22922646999359	1.02686619758606	0.751183927059174	1.18602406978607	0.771693348884583	0.0155661655589938	1.2280535697937
14	69.12	69.14	68.1818187236786	IPI:IPI00022488.1	Gene_Symbol=HPX Hemopexin precursor	9606	1.39727556705475	7.84938607167884E-12	1.09352040290833	1.09908139705658	0.0262313578277826	1.08610641956329	0.783531785011292	2.66060027342974E-07	1.09327578544617
15	65.75	65.77	55.4320991039276	IPI:IPI00019580.1	Gene_Symbol=PLG Plasminogen precursor	9606	0.957375347614288	0.288955003023148	1.08459067344666	1.02555871009827	0.549792885780334	1.08721423149109	1.06496918201447	0.216465175151825	1.1057745218277
16	63.91	63.91	62.4641835689545	IPI:IPI00798430.1	Gene_Symbol=TF Transferrin variant (Fragment)	9606	0.323595762252808	1.96940123011341E-30	1.14403009414673	0.405667811632156	4.60033181902637E-32	1.10719215869904	0.751050651073456	1.35530214606661E-07	1.10517406463623
16	0	63.91	62.4641835689545	IPI:IPI00022463.1	Gene_Symbol=TF Serotransferrin precursor	9606
17	63.67	63.67	61.7405593395233	IPI:IPI00745872.2	Gene_Symbol=ALB Isoform 1 of Serum albumin precursor	9606	0.318059414625168	9.23815556017448E-30	1.14910352230072	0.687637209892273	5.58258463328326E-13	1.09370756149292	0.288514256477356	1.56166584477611E-32	1.14829766750336
17	0	61.67	58.0542266368866	IPI:IPI00022434.4	Gene_Symbol=ALB Uncharacterized protein ALB	9606
18	62.47	62.62	72.3653376102448	IPI:IPI00215894.1	Gene_Symbol=KNG1 Isoform LMW of Kininogen-1 precursor	9606	1.57376933097839	0.181232929229736	2.17844605445862	1.51108205318451	0.382622003555298	3.22046208381653	2.19259405136108	0.192674025893211	4.02586078643799
18	0	60.62	72.3653376102448	IPI:IPI00797833.3	Gene_Symbol=KNG1 Kininogen 1	9606
19	57.7	57.95	38.6892169713974	IPI:IPI00305461.2	Gene_Symbol=ITIH2 Inter-alpha-trypsin inhibitor heavy chain H2 precursor	9606	0.908474862575531	0.00508911581709981	1.06870770454407	1.23105573654175	3.88638618460391E-05	1.1004638671875	0.739526748657227	2.23589355363707E-10	1.08828461170197
19	0	55.95	37.1122986078262	IPI:IPI00645038.1	Gene_Symbol=ITIH2 Inter-alpha (Globulin) inhibitor H2	9606
20	57.46	57.5	72.7272748947144	IPI:IPI00304273.2	Gene_Symbol=APOA4 Apolipoprotein A-IV precursor	9606	0.989971935749054	0.918716907501221	1.23457133769989	1.47311782836914	0.00324837863445282	1.25915539264679	2.13135552406311	0.00438340846449137	1.60185384750366
21	52.84	52.84	47.251307964325	IPI:IPI00019591.1	Gene_Symbol=CFB Isoform 1 of Complement factor B precursor (Fragment)	9606	1.06241166591644	0.200306132435799	1.09772872924805	1.31075954437256	3.33518926254328E-07	1.10244476795197	1.38131737709045	1.03445916010969E-06	1.1301064491272
21	0	50.84	47.1204191446304	IPI:IPI00639937.1	Gene_Symbol=CFB B-factor, properdin	9606
22	52.37	52.47	62.8691971302032	IPI:IPI00742696.2	Gene_Symbol=GC vitamin D-binding protein precursor	9606	0.775712251663208	0.645320653915405	3.79779314994812	1.70023286342621	0.461578637361526	5.54041147232056	0.994352579116821	0.975290596485138	1.56406843662262
23	51.09	51.09	49.6163696050644	IPI:IPI00026314.1	Gene_Symbol=GSN Isoform 1 of Gelsolin precursor	9606	1.01710915565491	0.74134886264801	1.10778570175171	1.43293678760529	1.54010992847731E-09	1.1057163476944	0.98361736536026	0.82521390914917	1.16067636013031
24	50.01	51.76	57.3954999446869	IPI:IPI00019568.1	Gene_Symbol=F2 Prothrombin precursor (Fragment)	9606	1.16513121128082	0.0016564903780818	1.09812831878662	0.987070202827454	0.82034832239151	1.12016928195953	1.11221253871918	0.0590912476181984	1.11687886714935
25	47.93	48.14	55.3571403026581	IPI:IPI00550991.3	Gene_Symbol=SERPINA3 Alpha-1-antichymotrypsin precursor	9606	2.09159755706787	1.72491476827315E-18	1.1419061422348	1.31482803821564	6.46633043288602E-06	1.12019383907318	0.747646927833557	3.93690788769163E-05	1.14296209812164
25	0	48.14	52.9550850391388	IPI:IPI00847635.1	Gene_Symbol=SERPINA3 Isoform 1 of Alpha-1-antichymotrypsin precursor	9606
26	45.56	45.91	45.4445660114288	IPI:IPI00292530.1	Gene_Symbol=ITIH1 Inter-alpha-trypsin inhibitor heavy chain H1 precursor	9606	1.07653903961182	0.329686671495438	1.16158831119537	1.17592096328735	0.00275920261628926	1.10985064506531	0.83688360452652	0.00607331842184067	1.13379967212677
27	44.75	44.75	51.9262969493866	IPI:IPI00828205.1	Gene_Symbol=IGHM IGHM protein	9606	0.350586712360382	7.43937411673556E-10	1.27015674114227	0.216324970126152	6.4435300628149E-14	1.25771236419678	0.351087242364883	5.91192261811813E-10	1.26653969287872
28	44.31	44.31	55.0209224224091	IPI:IPI00472610.2	Gene_Symbol=IGHM IGHM protein	9606
29	43.47	43.97	64.7311806678772	IPI:IPI00032179.2	Gene_Symbol=SERPINC1 Antithrombin III variant	9606	1.1347359418869	0.136973112821579	1.18362200260162	1.10840129852295	0.252632588148117	1.19676005840302	1.0024778842926	0.983618259429932	1.27502179145813
30	42.91	43.05	45.9098488092422	IPI:IPI00019943.1	Gene_Symbol=AFM Afamin precursor	9606	0.955103099346161	0.506018042564392	1.14797127246857	1.12618160247803	0.0244868025183678	1.10829222202301	1.50741505622864	1.06102817198916E-07	1.13982725143433
31	40.37	40.37	57.2207093238831	IPI:IPI00022431.1	Gene_Symbol=AHSG Alpha-2-HS-glycoprotein precursor	9606	0.498091608285904	1.00943607639348E-10	1.18857300281525	1.12310385704041	0.210939019918442	1.20190978050232	0.794965863227844	0.0210101865231991	1.21347558498383
32	39.9	39.9	66.1073803901672	IPI:IPI00166729.4	Gene_Symbol=AZGP1 alpha-2-glycoprotein 1, zinc	9606	2.20702290534973	5.87857076599683E-22	1.11946558952332	1.24548661708832	0.000287244125502184	1.12146663665771	1.45867085456848	2.32792763199541E-06	1.15739834308624
33	39.43	39.46	43.5460984706879	IPI:IPI00296165.5	Gene_Symbol=C1R;C17orf13;ACYP1 Complement C1r subcomponent precursor	9606	0.908659636974335	0.106539033353329	1.12446844577789	1.29536199569702	0.000161218806169927	1.13296616077423	0.938710391521454	0.275085419416428	1.12262380123138
34	38.78	38.78	80.524343252182	IPI:IPI00021841.1	Gene_Symbol=APOA1 Apolipoprotein A-I precursor	9606	0.665532231330872	2.68112387402653E-07	1.14053690433502	0.638147950172424	1.15580149895322E-08	1.13289284706116	1.56760084629059	0.000257398904068396	1.25271487236023
35	38.57	38.57	33.5100740194321	IPI:IPI00009920.2	Gene_Symbol=C6 Complement component 6 precursor	9606	1.03644132614136	0.579065978527069	1.13822376728058	1.00229549407959	0.971612930297852	1.13844311237335	0.919505059719086	0.112028852105141	1.11004960536957
36	38.4	38.5	49.4989991188049	IPI:IPI00879573.1	Gene_Symbol=SERPIND1 Heparin cofactor 2 precursor	9606	1.33690273761749	2.92117820208659E-05	1.13501393795013	0.987694144248962	0.863035500049591	1.15432286262512	1.30606245994568	0.000701624609064311	1.15991902351379
36	0	38.5	46.8690693378448	IPI:IPI00292950.4	Gene_Symbol=SERPIND1 Serpin peptidase inhibitor, clade D (Heparin cofactor), member 1	9606
37	37.42	37.42	43.2977467775345	IPI:IPI00296608.6	Gene_Symbol=C7 Complement component C7 precursor	9606	1.73113679885864	1.03641477344762E-10	1.1332893371582	1.59455823898315	2.69096773308775E-07	1.16267156600952	1.25064039230347	0.000149655345012434	1.11321699619293
38	35.23	35.5	35.101580619812	IPI:IPI00876950.1	Gene_Symbol=ITIH3 Isoform 2 of Inter-alpha-trypsin inhibitor heavy chain H3 precursor	9606	1.54215443134308	4.45105706603499E-06	1.17523443698883	1.39961874485016	1.40133465720282E-06	1.1241592168808	1.0798237323761	0.313404440879822	1.16474711894989
38	0	35.5	32.6966285705566	IPI:IPI00028413.8	Gene_Symbol=ITIH3 Isoform 1 of Inter-alpha-trypsin inhibitor heavy chain H3 precursor	9606
39	34.96	34.96	79.4952690601349	IPI:IPI00021842.1	Gene_Symbol=APOE Apolipoprotein E precursor	9606	0.972831189632416	0.838198363780975	1.31482267379761	0.766791999340057	0.00333781191147864	1.18508839607239	1.0402979850769	0.709131419658661	1.23920226097107
40	34.38	34.43	69.021737575531	IPI:IPI00855916.1	Gene_Symbol=- Transthyretin	9606	1.5007221698761	0.00238680467009544	1.29170048236847	0.988587141036987	0.904433727264404	1.20972502231598	1.27143824100494	0.0438567362725735	1.26277899742126
40	0	34.43	79.5918345451355	IPI:IPI00022432.1	Gene_Symbol=TTR Transthyretin precursor	9606
41	34.3	34.3	51.4970064163208	IPI:IPI00400826.1	Gene_Symbol=CLU clusterin isoform 1	9606	0.946790874004364	0.321945697069168	1.11646091938019	1.10850274562836	0.121797263622284	1.14076471328735	0.855051815509796	0.0420889966189861	1.16265690326691
41	0	34.3	52.5612473487854	IPI:IPI00291262.3	Gene_Symbol=CLU Clusterin precursor	9606
41	0	32.3	51.3392865657806	IPI:IPI00795633.1	Gene_Symbol=CLU CLU	9606
42	33.5	33.5	69.3617045879364	IPI:IPI00784985.1	Gene_Symbol=IGK@ IGK@ protein	9606
43	33.43	33.43	48.3253598213196	IPI:IPI00006114.4	Gene_Symbol=SERPINF1 Pigment epithelium-derived factor precursor	9606	1.5831835269928	1.83177704116133E-07	1.15580999851227	1.25685799121857	0.0121798953041434	1.19198250770569	1.45938909053802	4.79473201266956E-05	1.18057286739349
44	33.35	33.35	46.5999990701675	IPI:IPI00291866.5	Gene_Symbol=SERPING1 Plasma protease C1 inhibitor precursor	9606	1.54468357563019	4.49786518794126E-12	1.10941815376282	1.40750110149384	1.49868260024277E-08	1.11214828491211	1.10181963443756	0.161348938941956	1.14640963077545
44	0	31.35	40.6998157501221	IPI:IPI00879931.1	Gene_Symbol=SERPING1 cDNA FLJ78023, highly similar to Homo sapiens serine (or cysteine) proteinase inhibitor, clade G (C1inhibitor), member 1, (angioedema, hereditary) (SERPING1), mRNA	9606
45	33.32	33.33	41.0041838884354	IPI:IPI00298971.1	Gene_Symbol=VTN Vitronectin precursor	9606	0.852558732032776	0.0500823520123959	1.17304968833923	1.1338849067688	0.0516968220472336	1.13496339321136	0.878261506557465	0.083629347383976	1.15897822380066
46	33.16	33.16	46.9758063554764	IPI:IPI00744561.1	Gene_Symbol=IGHV3OR16-13;IGHA1 IGHA1 protein	9606	0.876534342765808			0.341237396001816			1.64636659622192
47	32.62	32.83	47.0707058906555	IPI:IPI00022895.7	Gene_Symbol=A1BG Alpha-1B-glycoprotein precursor	9606	1.01888275146484	0.766763925552368	1.13390958309174	1.2255699634552	0.000410820182878524	1.11472225189209	0.828064680099487	0.000660838559269905	1.110631108284
47	0	32.81	47.0707058906555	IPI:IPI00745089.2	Gene_Symbol=A1BG alpha 1B-glycoprotein precursor	9606
48	32.33	32.5	47.8468894958496	IPI:IPI00553177.1	Gene_Symbol=SERPINA1 Isoform 1 of Alpha-1-antitrypsin precursor	9606	1.67604124546051	1.61706452672661E-07	1.16181695461273	0.92686265707016	0.486295700073242	1.24743843078613	1.22978365421295	0.0375888645648956	1.21418225765228
49	32.28	32.37	39.2795890569687	IPI:IPI00291867.3	Gene_Symbol=CFI Complement factor I precursor	9606	1.19528329372406	0.00272641540504992	1.11835432052612	1.16952764987946	0.00625230278819799	1.11514210700989	1.00326311588287	0.954757571220398	1.12306034564972
49	0	30.37	37.0497435331345	IPI:IPI00872555.2	Gene_Symbol=CFI cDNA FLJ76262, highly similar to Homo sapiens I factor (complement) (IF), mRNA	9606
50	31.73	33.31	43.6170220375061	IPI:IPI00303963.1	Gene_Symbol=C2 Complement C2 precursor (Fragment)	9606	1.10614252090454	0.150912791490555	1.1498636007309	1.23634850978851	0.0044170506298542	1.15152096748352	1.00619459152222	0.935107707977295	1.16566431522369
51	30.94	30.94	48.1159418821335	IPI:IPI00298828.3	Gene_Symbol=APOH Beta-2-glycoprotein 1 precursor	9606	1.36139500141144	1.30055730096501E-06	1.11398077011108	1.22339117527008	0.00438929814845324	1.14396488666534	1.44850993156433	6.41098222331493E-06	1.15300905704498
52	30.89	30.99	37.2708767652512	IPI:IPI00879231.1	Gene_Symbol=SERPINF2 Alpha-2-antiplasmin precursor	9606	1.05216991901398	0.404415845870972	1.12935960292816	1.0884598493576	0.198632940649986	1.13976788520813	1.06059694290161	0.471413999795914	1.17713868618011
52	0	30.99	36.9696974754334	IPI:IPI00029863.4	Gene_Symbol=SERPINF2 SERPINF2 protein	9606
53	30.52	32.27	34.8837196826935	IPI:IPI00017696.1	Gene_Symbol=C1S Complement C1s subcomponent precursor	9606	0.892132341861725	0.0387442111968994	1.11389553546906	1.37001597881317	0.000128673375002109	1.15925228595734	0.923296570777893	0.353572964668274	1.18838632106781
54	29.19	29.19	45.3333348035812	IPI:IPI00022371.1	Gene_Symbol=HRG Histidine-rich glycoprotein precursor	9606	0.505753993988037	3.05020758650798E-10	1.17615258693695	0.865685880184174	0.021666219457984	1.12961912155151	1.42819464206696	8.67880714849889E-07	1.13028192520142
55	28.9	28.96	30.4857611656189	IPI:IPI00021727.1	Gene_Symbol=C4BPA C4b-binding protein alpha chain precursor	9606	1.17390298843384	0.000557359308004379	1.0899258852005	1.1141996383667	0.0393425114452839	1.10799777507782	1.4174929857254	1.87678068641617E-08	1.10477578639984
56	28.78	28.8	28.8014322519302	IPI:IPI00022395.1	Gene_Symbol=C9 Complement component C9 precursor	9606	1.45510184764862	2.72957713605138E-05	1.1658524274826	1.56775152683258	1.50249928054791E-08	1.1244809627533	1.08529305458069	0.22026489675045	1.1430401802063
57	27.86	27.86	51.9886374473572	IPI:IPI00022426.1	Gene_Symbol=AMBP AMBP protein precursor	9606	1.48898959159851	0.000167867561685853	1.21462738513947	1.17844867706299	0.027470113709569	1.15604853630066	1.17769134044647	0.134695023298264	1.24173212051392
58	27.05	54.58	22.1997305750847	IPI:IPI00025426.2	Gene_Symbol=PZP Pregnancy zone protein precursor	9606	0.380582451820374	3.39460459741758E-10	1.18674898147583	0.25700905919075	5.43719236301143E-11	1.23060989379883	0.1693155169487	2.96388265041969E-07	1.56618070602417
59	26.56	26.59	35.3718996047974	IPI:IPI00020996.3	Gene_Symbol=IGFALS Insulin-like growth factor-binding protein complex acid labile chain precursor	9606	0.69625186920166	0.000194446853129193	1.18320369720459	1.05563116073608	0.425550252199173	1.14831829071045	0.62817507982254	1.9605911560916E-08	1.11952650547028
60	24.63	24.66	37.4707251787186	IPI:IPI00328609.3	Gene_Symbol=SERPINA4 Kallistatin precursor	9606	1.22738897800446	0.0253064781427383	1.19339823722839	1.33557045459747	0.00152135640382767	1.17879140377045	0.893070101737976	0.206224247813225	1.19790005683899
61	24.16	24.16	17.9168149828911	IPI:IPI00023014.1	Gene_Symbol=VWF von Willebrand factor precursor	9606	1.34492385387421	0.0548760443925858	1.35435771942139	1.5510950088501	0.0137875275686383	1.39865398406982	1.32696509361267	0.0642953515052795	1.35238456726074
61	0.01	22.17	16.7556032538414	IPI:IPI00788786.1	Gene_Symbol=VWF 309 kDa protein	9606
62	23.51	23.51	28.6597937345505	IPI:IPI00032220.3	Gene_Symbol=AGT Angiotensinogen precursor	9606	0.98839807510376	0.885259866714478	1.17739272117615	0.678975045681	0.000203141971724108	1.20760035514832	0.890062034130096	0.218353375792503	1.20788788795471
63	23.43	23.43	54.7550439834595	IPI:IPI00022417.4	Gene_Symbol=LRG1 Leucine-rich alpha-2-glycoprotein precursor	9606	1.69687211513519	1.84353084478062E-05	1.22351908683777	1.12388134002686	0.178085818886757	1.19018852710724	1.19150519371033	0.1042515411973	1.23916709423065
64	22.87	23.32	34.3260198831558	IPI:IPI00654888.4	Gene_Symbol=KLKB1 Plasma kallikrein precursor	9606	0.82683253288269	0.0610045529901981	1.2212176322937	0.944982290267944	0.571089744567871	1.22810566425323	1.00141644477844	0.987684369087219	1.20855271816254
65	22.17	22.23	19.966159760952	IPI:IPI00294395.1	Gene_Symbol=C8B Complement component C8 beta chain precursor	9606	0.99007111787796	0.909513115882874	1.1982274055481	1.33761167526245	0.0156968031078577	1.25837969779968	0.946556329727173	0.471516311168671	1.16895687580109
66	22.03	22.03	22.8571429848671	IPI:IPI00299503.2	Gene_Symbol=GPLD1 Isoform 1 of Phosphatidylinositol-glycan-specific phospholipase D precursor	9606	1.05069589614868	0.526091635227203	1.1794261932373	1.00977420806885	0.880457818508148	1.1468094587326	1.16046607494354	0.146601438522339	1.23147284984589
67	21.88	22.23	47.9674786329269	IPI:IPI00019581.1	Gene_Symbol=F12 Coagulation factor XII precursor	9606	0.57966947555542	1.37610474126859E-08	1.13235700130463	1.17608523368835	0.0213710200041533	1.14510500431061	0.487295836210251	2.25892504701619E-09	1.15834712982178
68	21.83	21.83	31.3932985067368	IPI:IPI00645849.1	Gene_Symbol=ECM1 Extracellular matrix protein 1	9606	0.685004413127899	2.76357295661001E-05	1.1485823392868	0.956431210041046	0.414734661579132	1.11938989162445	0.853004276752472	0.0130466260015965	1.12829792499542
68	0	21.83	30.5555552244186	IPI:IPI00003351.2	Gene_Symbol=ECM1 Extracellular matrix protein 1 precursor	9606
69	21.03	21.03	47.6595759391785	IPI:IPI00555945.1	Gene_Symbol=IGL@ IGL@ protein	9606	0.435980379581451	0.0368470139801502	1.8426251411438	0.358926177024841	0.202268928289413	72.3493423461914	0.777856469154358	0.0810181796550751	1.50443935394287
70	20.17	20.17	74.3718564510345	IPI:IPI00480192.1	Gene_Symbol=RBP4 Retinol binding protein 4, plasma	9606	2.58246827125549	1.87324392109112E-10	1.25979673862457	1.1095267534256	0.271537810564041	1.20708620548248	1.80183351039886	1.96319342649076E-06	1.24118006229401
70	0	20.17	67.8391933441162	IPI:IPI00844536.2	Gene_Symbol=RBP4 Uncharacterized protein RBP4	9606
70	0	20.17	69.1542267799377	IPI:IPI00022420.3	Gene_Symbol=RBP4 Plasma retinol-binding protein precursor	9606
71	19.98	20.02	30.3082197904587	IPI:IPI00011252.1	Gene_Symbol=C8A Complement component C8 alpha chain precursor	9606	1.02220332622528	0.760554790496826	1.16274404525757	1.28313994407654	0.0033748100977391	1.16505670547485	0.855051577091217	0.0900970101356506	1.20224499702454
72	19.05	19.05	29.8611104488373	IPI:IPI00873445.1	Gene_Symbol=PROS1 80 kDa protein	9606	1.11165916919708	0.0173794385045767	1.08875167369843	1.1420031785965	0.0555783584713936	1.1460052728653	1.29373359680176	0.00811853259801865	1.20004916191101
72	0	19.03	27.6627212762833	IPI:IPI00294004.1	Gene_Symbol=PROS1 Vitamin K-dependent protein S precursor	9606
73	18.64	20.64	34.6987962722778	IPI:IPI00292946.1	Gene_Symbol=SERPINA7 Thyroxine-binding globulin precursor	9606	0.672373175621033	8.50760043249466E-05	1.18699061870575	0.937569975852966	0.355641573667526	1.1522251367569	0.606960356235504	1.3450285507588E-07	1.14580655097961
74	18.59	18.6	39.1625612974167	IPI:IPI00007221.1	Gene_Symbol=SERPINA5 Plasma serine protease inhibitor precursor	9606	0.933570921421051	0.31203505396843	1.15469896793365	1.12477993965149	0.0835471227765083	1.1460440158844	0.99607789516449	0.918949782848358	1.08752298355103
75	18.22	18.22	35.2459013462067	IPI:IPI00019576.1	Gene_Symbol=F10 Coagulation factor X precursor	9606	1.00819957256317	0.94217312335968	1.2740318775177	0.979060113430023	0.741431415081024	1.14756429195404	1.06154990196228	0.472024649381638	1.19305765628815
76	18.12	18.12	44.3217664957047	IPI:IPI00394992.1	Gene_Symbol=PGLYRP2 Isoform 2 of N-acetylmuramoyl-L-alanine amidase precursor	9606	1.06423759460449	0.731437146663666	1.46432137489319	1.23999989032745	0.0720726177096367	1.26731050014496	0.876128315925598	0.274786621332169	1.28224635124207
76	0	18.12	48.7847208976746	IPI:IPI00163207.1	Gene_Symbol=PGLYRP2 Isoform 1 of N-acetylmuramoyl-L-alanine amidase precursor	9606
77	17.27	17.27	44.7761207818985	IPI:IPI00022429.3	Gene_Symbol=ORM1 Alpha-1-acid glycoprotein 1 precursor	9606	4.09172201156616	7.32741739284393E-07	1.36320292949677	1.39448881149292	0.0566005185246468	1.41008007526398	2.02986788749695	4.64032345917076E-05	1.27251863479614
78	17.22	17.23	39.0134543180466	IPI:IPI00022391.1	Gene_Symbol=APCS Serum amyloid P-component precursor	9606	1.28289484977722	0.000100864650448784	1.12075126171112	1.44776380062103	0.000113488677015994	1.18639600276947	1.59255433082581	1.47345735967974E-06	1.1734265089035
79	16.32	16.63	33.4319531917572	IPI:IPI00020986.2	Gene_Symbol=LUM Lumican precursor	9606	0.91535222530365	0.312290489673615	1.19522869586945	1.44996178150177	6.38985375189804E-06	1.1345282793045	0.875110447406769	0.00285089900717139	1.08498525619507
80	16.05	38.22	46.6666668653488	IPI:IPI00784807.1	Gene_Symbol=- Putative uncharacterized protein	9606	0.259019613265991	0.00409019785001874	2.08350038528442	0.206603780388832	0.000136708811623976	1.56699252128601	0.299895614385605	0.00189058762043715	1.75002431869507
80	0	38.05	49.4004786014557	IPI:IPI00399007.5	Gene_Symbol=IGHG2 Putative uncharacterized protein DKFZp686I04196 (Fragment)	9606
81	15.34	15.36	28.7179499864578	IPI:IPI00023673.1	Gene_Symbol=LGALS3BP Galectin-3-binding protein precursor	9606	1.11726117134094	0.0713446363806725	1.12972891330719	1.16424238681793	0.0844921544194222	1.19227063655853	1.11581349372864	0.168517768383026	1.17624068260193
82	14.46	14.46	68.0272102355957	IPI:IPI00654755.3	Gene_Symbol=HBB Hemoglobin subunit beta	9606	2.69818115234375	0.000456047797342762	1.52020919322968	0.973444879055023	0.877572655677795	1.46833860874176	1.35810267925262	0.16691680252552	1.58478975296021
83	13.82	13.82	35.4497343301773	IPI:IPI00006662.1	Gene_Symbol=APOD Apolipoprotein D precursor	9606	1.20433151721954	0.0180771332234144	1.15702879428864	0.731037020683289	0.0488718040287495	1.36526441574097	1.66497480869293	4.89185695187189E-05	1.17278182506561
84	13.71	13.71	26.4192134141922	IPI:IPI00010295.1	Gene_Symbol=CPN1 Carboxypeptidase N catalytic chain precursor	9606	1.17812407016754	0.514733612537384	1.69221270084381	1.20451426506042	0.218252584338188	1.36290621757507	1.18589878082275	0.200712025165558	1.31419944763184
85	13.69	18.99	15.4226616024971	IPI:IPI00478809.3	Gene_Symbol=F5 Coagulation factor V precursor	9606	1.16396594047546	0.180193096399307	1.26056063175201	1.11741995811462	0.365229815244675	1.29123055934906	0.912623763084412	0.325036704540253	1.21298027038574
85	0	18.99	14.8945719003677	IPI:IPI00022937.4	Gene_Symbol=F5 Coagulation factor V	9606
86	13.31	13.31	60.6837630271912	IPI:IPI00657670.1	Gene_Symbol=- 13 kDa protein	9606	1.99465727806091	1.01015029940754E-06	1.23130476474762	1.04270672798157	0.606744468212128	1.18153154850006	2.86396098136902	8.28283418741194E-07	1.36717879772186
86	0	13.3	52.5252521038055	IPI:IPI00021857.1	Gene_Symbol=APOC3 Apolipoprotein C-III precursor	9606
87	13	14.96	19.8383539915085	IPI:IPI00656092.1	Gene_Symbol=PRG4 Isoform F of Proteoglycan-4 precursor	9606	0.911777675151825	0.354531675577164	1.23609864711761	1.12974727153778	0.0331777520477772	1.11638832092285	1.42977833747864	0.00209504296071827	1.21360015869141
87	0	14.96	20.5949664115906	IPI:IPI00655976.1	Gene_Symbol=PRG4 Isoform C of Proteoglycan-4 precursor	9606
87	0	14.96	19.8092445731163	IPI:IPI00655927.1	Gene_Symbol=PRG4 Isoform B of Proteoglycan-4 precursor	9606
87	0	14.96	21.259842813015	IPI:IPI00655676.1	Gene_Symbol=PRG4 Isoform D of Proteoglycan-4 precursor	9606
87	0	14.96	19.2307695746422	IPI:IPI00024825.2	Gene_Symbol=PRG4 Isoform A of Proteoglycan-4 precursor	9606
87	0	14.96	22.9367628693581	IPI:IPI00656111.1	Gene_Symbol=PRG4 Isoform E of Proteoglycan-4 precursor	9606
88	12.88	12.88	15.3254017233849	IPI:IPI00027235.1	Gene_Symbol=ATRN Isoform 1 of Attractin precursor	9606	1.07057058811188	0.723141074180603	1.53492522239685	1.01816749572754	0.920142471790314	1.49374628067017	1.15638291835785	0.230446234345436	1.29450058937073
88	0	12.81	15.4088050127029	IPI:IPI00162735.3	Gene_Symbol=ATRN Isoform 2 of Attractin precursor	9606
88	0	10.88	12.0295196771622	IPI:IPI00218460.6	Gene_Symbol=ATRN Isoform 3 of Attractin precursor	9606
89	12.77	13.14	17.4450546503067	IPI:IPI00871960.2	Gene_Symbol=MASP1 cDNA FLJ75203, highly similar to Homo sapiens mannan-binding lectin serine protease 1 (C4/C2activating component of Ra-reactive factor) (MASP1), transcriptvariant 2, mRNA	9606	0.7825688123703	0.126465812325478	1.39301192760468	0.774949252605438	0.0531477518379688	1.29609572887421	0.973439455032349	0.81449168920517	1.29173123836517
89	0	13.14	17.4450546503067	IPI:IPI00290283.6	Gene_Symbol=MASP1 mannan-binding lectin serine protease 1 isoform 2 precursor	9606
89	0	11.55	20.5191597342491	IPI:IPI00871139.1	Gene_Symbol=MASP1 92 kDa protein	9606
89	0	11.55	14.8783981800079	IPI:IPI00299307.4	Gene_Symbol=MASP1 Complement-activating component of Ra-reactive factor precursor	9606
90	12.18	12.18	12.9082426428795	IPI:IPI00025864.5	Gene_Symbol=BCHE Cholinesterase precursor	9606	0.6300048828125	0.0023261378519237	1.2748761177063	1	1	1.23749351501465	1.18075263500214	0.114347137510777	1.24138760566711
91	12.09	12.1	23.5537186264992	IPI:IPI00007199.4	Gene_Symbol=SERPINA10 Protein Z-dependent protease inhibitor precursor	9606	1.00177431106567	0.987975835800171	1.31811857223511	1.07470953464508	0.61333954334259	1.39225900173187	1.17932462692261	0.134908974170685	1.26327109336853
92	12.08	12.08	84.1584146022797	IPI:IPI00021856.3	Gene_Symbol=APOC2 Apolipoprotein C-II precursor	9606	1.68936908245087	0.00153273274190724	1.34125125408173	0.8178431391716	0.277664124965668	1.46130013465881	2.9381217956543	2.97760925604962E-05	1.49729990959167
93	12.01	12.01	14.0458017587662	IPI:IPI00029193.1	Gene_Symbol=HGFAC Hepatocyte growth factor activator precursor	9606	1.06073725223541	0.63973993062973	1.32993650436401	1.03743183612823	0.651248097419739	1.20214700698853	0.970858216285706	0.817043542861938	1.33799183368683
94	12	16.02	26.6666680574417	IPI:IPI00027482.1	Gene_Symbol=SERPINA6 Corticosteroid-binding globulin precursor	9606	0.613781213760376	0.0011420757509768	1.25618541240692	0.664062976837158	0.00256623607128859	1.24460828304291	0.690288245677948	0.00383301288820803	1.23680794239044
95	11.84	11.84	17.3611104488373	IPI:IPI00418422.3	Gene_Symbol=IGHD IGHD protein	9606	0.649014353752136	0.0932369902729988	1.67824792861938	0.881870865821838	0.465890884399414	1.43865704536438	0.95760190486908	0.910441339015961	2.28979349136353
96	11.8	11.8	52.9702961444855	IPI:IPI00011261.2	Gene_Symbol=C8G Complement component C8 gamma chain precursor	9606	1.08953499794006	0.439481139183044	1.27102041244507	1.55316853523254	0.00822816975414753	1.34358537197113	1.06312763690948	0.598467588424683	1.2887818813324
97	11.73	11.97	24.8691096901894	IPI:IPI00743766.2	Gene_Symbol=FETUB Fetuin-B precursor	9606	0.616918802261353	0.00562404608353972	1.36724269390106	0.941872835159302	0.382886350154877	1.15495955944061	0.846326768398285	0.21050663292408	1.31628477573395
97	0	9.97	24.3478253483772	IPI:IPI00552199.3	Gene_Symbol=FETUB GUGU beta form	9606
98	11.3	11.3	23.4862387180328	IPI:IPI00738433.1	Gene_Symbol=CPN2 similar to Carboxypeptidase N subunit 2 precursor	9606	0.949916958808899	0.883526384830475	2.18888163566589	1.02428531646729	0.945094168186188	2.17856693267822	0.994210779666901	0.98789244890213	2.35126662254334
98	0	10.08	21.8348622322083	IPI:IPI00479116.1	Gene_Symbol=CPN2 Carboxypeptidase N subunit 2 precursor	9606
99	11.29	11.29	57.9207897186279	IPI:IPI00009028.1	Gene_Symbol=CLEC3B Tetranectin precursor	9606	0.952869772911072	0.907486498355865	66.1108703613281	1.31502056121826	0.142269864678383	2.20518660545349	0.867473661899567	0.262687474489212	2.20510530471802
100	11.15	11.15	20.4379558563232	IPI:IPI00847381.1	Gene_Symbol=SEPP1 selenoprotein P isoform 2	9606	1.18564534187317	0.0919758155941963	1.22663700580597	1.01688766479492	0.811544001102448	1.16681158542633	1.19939255714417	0.247530654072762	1.39455711841583
100	0	11.15	22.0472440123558	IPI:IPI00029061.2	Gene_Symbol=SEPP1 Selenoprotein P precursor	9606
101	11.14	11.56	39.440992474556	IPI:IPI00220327.3	Gene_Symbol=KRT1 Keratin, type II cytoskeletal 1	9606	1.21390211582184	0.261063188314438	1.45496487617493	1.11845684051514	0.526171565055847	1.48731899261475	0.952018082141876	0.657280623912811	1.28538751602173
102	10.69	10.97	19.4331988692284	IPI:IPI00815665.1	Gene_Symbol=PRSS1 PRSS1 protein	9606	0.865889728069305	0.625481009483337	15.5292558670044	0.903593003749847	0.442416101694107	2.92664861679077	0.863950371742249	0.433454871177673	4.50535821914673
102	0	10.97	18.3908045291901	IPI:IPI00011695.8	Gene_Symbol=PRSS2 Protease serine 2 isoform B	9606
103	10.39	10.4	25.8706480264664	IPI:IPI00023019.1	Gene_Symbol=SHBG Isoform 1 of Sex hormone-binding globulin precursor	9606	0.522722780704498	0.00178749253973365	1.3473334312439	0.563150584697723	0.0067019360139966	1.41433942317963	0.344867885112762	0.0102317119017243	2.02656292915344
103	0	8.4	33.3333343267441	IPI:IPI00219583.1	Gene_Symbol=SHBG Isoform 2 of Sex hormone-binding globulin precursor	9606
104	10.25	10.31	25.8382648229599	IPI:IPI00064667.4	Gene_Symbol=CNDP1 Beta-Ala-His dipeptidase precursor	9606	0.849495828151703	0.217922180891037	1.33647096157074	0.899213910102844	0.252416491508484	1.2279200553894	1.21428120136261	0.225665554404259	1.42173099517822
105	10.11	10.11	21.1267605423927	IPI:IPI00218732.3	Gene_Symbol=PON1 Serum paraoxonase/arylesterase 1	9606	0.659594297409058	0.024629108607769	1.41819310188293	0.658592045307159	0.042149730026722	1.49064314365387	0.784580290317535	0.106687493622303	1.35824072360992
106	10.03	10.03	37.7049177885056	IPI:IPI00020019.1	Gene_Symbol=ADIPOQ Adiponectin precursor	9606	1.4820054769516	0.0123825054615736	1.32632315158844	1.00652885437012	0.984348237514496	2.0993971824646	2.80138206481934	0.00872267875820398	1.99165832996368
107	10.01	10.05	46.3709682226181	IPI:IPI00855835.1	Gene_Symbol=- Insulin-like growth factor binding protein 3 isoform b	9606	0.717233002185822	0.291919529438019	2.13979411125183	0.894875705242157	0.782289266586304	2.83853697776794	0.698067903518677	0.00547962915152311	1.20061588287354
107	0	10.05	34.343433380127	IPI:IPI00556155.2	Gene_Symbol=IGFBP3 insulin-like growth factor binding protein 3 isoform a precursor	9606
107	0	10.05	35.0515455007553	IPI:IPI00018305.4	Gene_Symbol=IGFBP3 Insulin-like growth factor-binding protein 3 precursor	9606
107	0	8.05	31.7689538002014	IPI:IPI00444386.3	Gene_Symbol=IGFBP3 CDNA FLJ45630 fis, clone CHONS2001287, moderately similar to INSULIN- LIKE GROWTH FACTOR BINDING PROTEIN 3	9606
108	10	10	21.2244898080826	IPI:IPI00022394.2	Gene_Symbol=C1QC Complement C1q subcomponent subunit C precursor	9606	0.595934510231018	0.000498194363899529	1.25646817684174	1.23000240325928	0.124031230807304	1.31609499454498	0.717269837856293	0.0257671196013689	1.32710468769073
109	9.98	9.98	31.7002892494202	IPI:IPI00025204.1	Gene_Symbol=CD5L CD5 antigen-like precursor	9606	0.376960635185242	4.78065066999989E-06	1.25674045085907	0.2576062977314	2.25153544306522E-05	1.46861469745636	0.379633784294128	1.70788935065502E-05	1.30361557006836
110	9.88	9.88	24.6753245592117	IPI:IPI00643948.2	Gene_Symbol=C1QB Complement component 1, q subcomponent, B chain	9606	0.535664916038513	0.00187846086919308	1.38456130027771	0.97966480255127	0.714820384979248	1.13114273548126	0.606554806232452	0.000299718783935532	1.22006821632385
110	0	9.88	22.5296437740326	IPI:IPI00477992.1	Gene_Symbol=C1QB complement component 1, q subcomponent, B chain precursor	9606
111	9.58	9.59	10.8925871551037	IPI:IPI00007240.2	Gene_Symbol=F13B Coagulation factor XIII B chain precursor	9606	0.956118941307068	0.741707861423492	1.37446916103363	0.869386315345764	0.51476925611496	1.64032399654388	1.32932424545288	0.149032905697823	1.52338254451752
112	9.56	9.56	24.3362829089165	IPI:IPI00026199.1	Gene_Symbol=GPX3 Glutathione peroxidase 3 precursor	9606	0.88498854637146	0.298539280891418	1.30048382282257	0.922935426235199	0.458701580762863	1.2813093662262	0.916645765304565	0.39834263920784	1.26398289203644
113	9.47	13.76	10.2976158261299	IPI:IPI00759542.1	Gene_Symbol=TTN Isoform 8 of Titin	9606	1.03248524665833	0.869946599006653	1.48809993267059	0.955101549625397	0.793953537940979	1.43035459518433	0.939595758914948	0.859714269638062	2.05190181732178
113	0	13.76	10.3144101798534	IPI:IPI00759754.1	Gene_Symbol=TTN Isoform 1 of Titin	9606
113	0	13.76	10.3421099483967	IPI:IPI00023283.3	Gene_Symbol=TTN Isoform 2 of Titin	9606
113	0	13.73	10.449992865324	IPI:IPI00759637.1	Gene_Symbol=TTN Isoform 4 of Titin	9606
113	0	13.73	10.3495456278324	IPI:IPI00179357.2	Gene_Symbol=TTN Isoform 7 of Titin	9606
113	0	13.73	10.3701047599316	IPI:IPI00749039.2	Gene_Symbol=TTN titin isoform N2-A	9606
113	0	13.66	10.3647418320179	IPI:IPI00759613.1	Gene_Symbol=TTN Isoform 5 of Titin	9606
113	0	10.7	10.9090238809586	IPI:IPI00375498.2	Gene_Symbol=TTN titin isoform novex-1	9606
113	0	10.7	10.9336696565151	IPI:IPI00455173.4	Gene_Symbol=TTN Isoform 3 of Titin	9606
113	0	10.7	10.8562581241131	IPI:IPI00375499.2	Gene_Symbol=TTN titin isoform novex-2	9606
114	9.45	9.45	34.099617600441	IPI:IPI00215983.3	Gene_Symbol=CA1 Carbonic anhydrase 1	9606	2.42111587524414	0.00349573325365782	1.48822140693665	1.39435088634491	0.0753199532628059	1.47170174121857	1.15161740779877	0.269181281328201	1.35762655735016
115	9.22	26.66	65.6370639801025	IPI:IPI00844156.2	Gene_Symbol=SERPINC1 SERPINC1 protein	9606	1.37805652618408	0.0240111388266087	1.31154608726501	1.19173300266266	0.243976578116417	1.36403787136078	0.907577216625214	0.603624880313873	1.48239302635193
116	9.04	9.06	22.4368497729301	IPI:IPI00395488.2	Gene_Symbol=VASN Vasorin precursor	9606	1.59198069572449	0.000277387036476284	1.11366951465607	1.34747719764709	0.00994707643985748	1.1966700553894	1.23886287212372	0.100191339850426	1.32198822498322
117	9.04	9.04	22.9314416646957	IPI:IPI00329775.7	Gene_Symbol=CPB2 Isoform 1 of Carboxypeptidase B2 precursor	9606	1.05808782577515	0.848526358604431	1.99943661689758	0.919119596481323	0.789355397224426	2.09337043762207	0.934421956539154	0.655557870864868	1.42448556423187
118	8.66	8.66	30.2816897630692	IPI:IPI00853068.1	Gene_Symbol=HBA2;HBA1 Alpha 2 globin variant (Fragment)	9606	2.8663067817688	8.59816645970568E-06	1.40574502944946	0.977735221385956	0.89326149225235	1.42131721973419	1.61900317668915	0.00287639303132892	1.33478736877441
118	0	8.66	30.2816897630692	IPI:IPI00410714.5	Gene_Symbol=HBA2;HBA1 Hemoglobin subunit alpha	9606
119	8.63	8.63	32.7759206295013	IPI:IPI00293925.2	Gene_Symbol=FCN3 Isoform 1 of Ficolin-3 precursor	9606	1.03279209136963	0.842259585857391	1.43611598014832	0.89987576007843	0.511981785297394	1.42551445960999	1.3489385843277	0.0640869364142418	1.3792005777359
119	0	6.63	27.0833343267441	IPI:IPI00419744.4	Gene_Symbol=FCN3 Isoform 2 of Ficolin-3 precursor	9606
120	8.61	8.61	16.803278028965	IPI:IPI00884176.1	Gene_Symbol=F13A1 coagulation factor XIII A1 subunit precursor	9606	0.872497379779816	0.332327902317047	1.38656997680664	1.12369191646576	0.0933517888188362	1.15265762805939	1.17138481140137	0.137906804680824	1.25031101703644
120	0	8.61	16.803278028965	IPI:IPI00297550.8	Gene_Symbol=F13A1 Coagulation factor XIII A chain precursor	9606
121	8.6	8.6	40.7999992370605	IPI:IPI00029260.2	Gene_Symbol=CD14 Monocyte differentiation antigen CD14 precursor	9606	1.40874624252319	0.0524853281676769	1.41535615921021	1.39095783233643	0.0137613750994205	1.27402639389038	1.20668816566467	0.109999112784863	1.27487778663635
122	8.46	8.46	49.0000009536743	IPI:IPI00021854.1	Gene_Symbol=APOA2 Apolipoprotein A-II precursor	9606	0.663550674915314	0.212255284190178	1.99566030502319	0.502556204795837	0.00852776970714331	1.59142458438873	2.47652173042297	0.000294822530122474	1.43327975273132
123	8.26	8.26	54.3307065963745	IPI:IPI00022731.1	Gene_Symbol=APOC4 Apolipoprotein C-IV precursor	9606	0.877838313579559	0.274728864431381	1.31415688991547	0.979667067527771	0.90946626663208	1.55525732040405	1.8990923166275	0.00118739681784064	1.28306782245636
124	8.22	22.3	42.121210694313	IPI:IPI00011264.1	Gene_Symbol=CFHR1 Complement factor H-related protein 1 precursor	9606	1.7773574590683	0.00431611808016896	1.31509613990784	0.846657633781433	0.275152832269669	1.4417085647583	1.73705101013184	0.0100441044196486	1.3956503868103
125	8.07	15.71	50.2487540245056	IPI:IPI00020091.1	Gene_Symbol=ORM2 Alpha-1-acid glycoprotein 2 precursor	9606	2.7319450378418	0.0895455479621887	4.0115852355957	1.21011364459991	0.134504407644272	1.39912354946136	1.43936252593994	0.0780674368143082	1.5929502248764
126	7.87	38.81	56.3559293746948	IPI:IPI00876888.1	Gene_Symbol=- cDNA FLJ78387	9606	0.424925684928894	0.00173198396805674	1.28898918628693	0.425942450761795	0.0889768972992897	2.98438596725464	0.61748081445694	0.0074702356941998	1.26726150512695
127	7.81	7.81	27.6923090219498	IPI:IPI00165972.3	Gene_Symbol=CFD Complement factor D preproprotein	9606	2.53720712661743	0.0181938242167234	1.95446503162384	2.43204808235168	0.00105630292091519	1.33731341362	1.48591840267181	0.0420667268335819	1.45203840732574
128	7.4	7.4	7.39687085151672	IPI:IPI00296534.1	Gene_Symbol=FBLN1 Isoform D of Fibulin-1 precursor	9606	0.940364003181458	0.421893119812012	1.19075536727905	1.67336642742157	0.000648127286694944	1.21504068374634	1.12884819507599	0.0275771375745535	1.10794317722321
128	0	5.4	6.11664280295372	IPI:IPI00218803.2	Gene_Symbol=FBLN1 Isoform B of Fibulin-1 precursor	9606
129	7.38	10.56	18.6550974845886	IPI:IPI00296176.2	Gene_Symbol=F9 Coagulation factor IX precursor	9606	1.35964238643646	0.589354395866394	4.28620672225952	1.20247745513916	0.387343674898148	1.69576609134674	1.29681980609894	0.10407218337059	1.43060445785522
130	7.21	15.21	45.9227472543716	IPI:IPI00829640.1	Gene_Symbol=IGL@ IGL@ protein	9606	0.740451753139496	0.240696951746941	1.7590959072113	0.477422922849655	0.0108847124502063	1.64469790458679	1.04971349239349	0.729924380779266	1.38842666149139
131	7.15	7.15	29.5597493648529	IPI:IPI00178926.2	Gene_Symbol=IGJ immunoglobulin J chain	9606	0.3443483710289	0.00110458105336875	1.56237936019897	0.24954017996788	0.000219167661271058	1.53776299953461	0.725920736789703	0.019708102568984	1.28209173679352
132	7.12	7.13	5.90194277465343	IPI:IPI00242956.4	Gene_Symbol=FCGBP IgGFc-binding protein precursor	9606	0.784969091415405	0.316492587327957	1.90097117424011	1.21383655071259	0.433285593986511	1.9801994562149	1.01067674160004	0.96875387430191	2.21380949020386
132	0	7.13	5.53745925426483	IPI:IPI00788189.1	Gene_Symbol=FCGBP similar to Fc fragment of IgG binding protein	9606
133	6.99	8.99	23.6139625310898	IPI:IPI00009793.3	Gene_Symbol=C1RL Complement C1r-like protein	9606	0.999295830726624	0.992893636226654	1.20395839214325	1.1678159236908	0.0568415150046349	1.17509305477142	0.89361846446991	0.165966868400574	1.19074010848999
133	0	7.91	19.8630139231682	IPI:IPI00872573.1	Gene_Symbol=C1RL 48 kDa protein	9606
133	0	7.91	19.8630139231682	IPI:IPI00795055.1	Gene_Symbol=C1RL CDNA FLJ14022 fis, clone HEMBA1003538, weakly similar to COMPLEMENT C1R COMPONENT	9606
134	6.62	6.63	16.0621762275696	IPI:IPI00744685.2	Gene_Symbol=BTD Uncharacterized protein BTD (Fragment)	9606	1.28095901012421	0.0482301712036133	1.27781856060028	1.11062359809875	0.434247344732285	1.34166872501373	0.994933485984802	0.96842497587204	1.34022724628448
134	0	6.63	17.1270713210106	IPI:IPI00218413.2	Gene_Symbol=BTD biotinidase precursor	9606
135	6.53	6.55	18.0873185396194	IPI:IPI00032311.4	Gene_Symbol=LBP Lipopolysaccharide-binding protein precursor	9606	0.937098503112793	0.533936619758606	1.30381512641907	0.992442190647125	0.960726976394653	1.49474167823792	1.1484295129776	0.610500454902649	2.00635147094727
136	6.49	6.49	25.8928567171097	IPI:IPI00514285.2	Gene_Symbol=PTGDS Prostaglandin D2 synthase 21kDa	9606	2.27821254730225	0.0018712863093242	1.42460107803345	1.40496146678925	0.189423590898514	1.77854001522064	0.89056134223938	0.484839260578156	1.4847184419632
136	0	6.49	30.5263161659241	IPI:IPI00013179.1	Gene_Symbol=PTGDS Prostaglandin-H2 D-isomerase precursor	9606
136	0	4.96	23.7499997019768	IPI:IPI00514208.1	Gene_Symbol=PTGDS Prostaglandin D2 synthase 21kDa	9606
137	6.22	6.26	46.616542339325	IPI:IPI00386132.1	Gene_Symbol=- Ig kappa chain V-IV region JI precursor	9606	0.346924543380737	0.000864735862705857	1.57074415683746	0.250294774770737	0.000563457957468927	1.66613173484802	0.649275422096252	0.00939681194722652	1.33385372161865
137	0	6.26	34.4444453716278	IPI:IPI00026197.7	Gene_Symbol=IGKV4-1 Similar to Ig kappa chain V-IV region precursor	9606
137	0	4.26	43.8596487045288	IPI:IPI00387120.1	Gene_Symbol=- Ig kappa chain V-IV region Len	9606
137	0	4.26	37.3134315013886	IPI:IPI00386133.1	Gene_Symbol=- Ig kappa chain V-IV region B17 precursor	9606
138	6.17	6.21	17.5193801522255	IPI:IPI00021304.1	Gene_Symbol=KRT2 Keratin, type II cytoskeletal 2 epidermal	9606	0.742916643619537	0.110848993062973	1.52491164207458	0.878291547298431	0.385408282279968	1.50290548801422	1.06174957752228	0.6320960521698	1.43178677558899
139	6.08	6.18	17.474490404129	IPI:IPI00012792.1	Gene_Symbol=CDH5 Cadherin-5 precursor	9606	0.755488932132721	0.11025895178318	1.45040774345398	0.945902109146118	0.813576400279999	1.77754855155945	0.891020894050598	0.567227363586426	1.62361073493958
139	0	4.17	16.2929743528366	IPI:IPI00607725.4	Gene_Symbol=CDH5 cadherin 5, type 2 isoform 2 preproprotein	9606
140	6	20.01	55.5555582046509	IPI:IPI00154742.6	Gene_Symbol=IGL@ IGL@ protein	9606	0.393945425748825	0.0746711641550064	2.85363054275513	0.529606819152832	0.0144371185451746	1.60198128223419	0.834108829498291	0.0358061082661152	1.18055462837219
140	0	18.01	49.1452991962433	IPI:IPI00785050.1	Gene_Symbol=- Putative uncharacterized protein	9606
140	0	8.01	59.4594597816467	IPI:IPI00385985.1	Gene_Symbol=- Ig lambda chain V-III region LOI	9606
141	6	18.01	24.1999998688698	IPI:IPI00423461.3	Gene_Symbol=IGHA2 Putative uncharacterized protein DKFZp686C02220 (Fragment)	9606	0.576722383499146	0.642319440841675	79.2250213623047	0.619710445404053	0.203340068459511	7.46923160552979	0.984523773193359	0.938579082489014	7.7501540184021
141	0	24.01	32.9166680574417	IPI:IPI00785067.1	Gene_Symbol=IGH@ IGH@ protein	9606
142	6	6	37.349396944046	IPI:IPI00021855.1	Gene_Symbol=APOC1 Apolipoprotein C-I precursor	9606	1.29120934009552	0.228371292352676	1.71401739120483	1.01389288902283	0.933219730854034	1.6199392080307	2.75843691825867	0.0167196281254292	1.94558906555176
143	5.76	7.33	16.9642850756645	IPI:IPI00746623.2	Gene_Symbol=HABP2 Hyaluronan-binding protein 2 precursor	9606	1.25571739673615	0.466398805379868	2.19480872154236	0.887440383434296	0.29559788107872	1.31751263141632	0.914557874202728	0.594170808792114	1.53552043437958
144	5.75	37.03	48.9443391561508	IPI:IPI00472345.1	Gene_Symbol=IGHG3 IGHG3 protein	9606	1.11161184310913	0.886379480361938	1724.6396484375	0.953951060771942	0.971342384815216	595762.1875	1.22268044948578	0.892715752124786	3316544.25
145	5.74	31.72	60.1694941520691	IPI:IPI00746963.1	Gene_Symbol=IGKC IGKC protein	9606
145	0	6.18	49.1525411605835	IPI:IPI00854582.1	Gene_Symbol=- Uncharacterized protein ENSP00000374793	9606
145	0	6.18	33.8983058929443	IPI:IPI00829751.1	Gene_Symbol=- 13 kDa protein	9606
145	0	4.18	18.9655169844627	IPI:IPI00829803.1	Gene_Symbol=- 13 kDa protein	9606
145	0	4.18	20.560747385025	IPI:IPI00827939.1	Gene_Symbol=- Anti-mucin1 light chain variable region (Fragment)	9606
146	5.7	7.7	42.0560747385025	IPI:IPI00384399.1	Gene_Symbol=- Myosin-reactive immunoglobulin light chain variable region (Fragment)	9606	0.467218339443207	0.00590600585564971	1.48471856117249	0.517813146114349	0.254664897918701	4.43944835662842	1.2254251241684	0.045254934579134	1.21690392494202
146	0	3.71	28.0701756477356	IPI:IPI00552852.2	Gene_Symbol=IGLV3-27 V2-19 protein	9606
147	5.7	5.7	21.4285716414452	IPI:IPI00022389.1	Gene_Symbol=CRP Isoform 1 of C-reactive protein precursor	9606	2.44293189048767	0.0714076161384583	2.96271252632141	1.1117889881134	0.665011584758759	2.47665905952454	1.05769634246826	0.842226564884186	2.91019344329834
147	0	3.7	37.2549027204514	IPI:IPI00642842.1	Gene_Symbol=CRP C-reactive protein, pentraxin-related	9606
147	0	3.7	23.0769231915474	IPI:IPI00218876.3	Gene_Symbol=CRP Isoform 2 of C-reactive protein precursor	9606
148	5.49	5.49	13.1221726536751	IPI:IPI00844400.1	Gene_Symbol=C1QA 23 kDa protein	9606	0.540089011192322	0.0173631999641657	1.54825103282928	1.09331655502319	0.532310426235199	1.43733894824982	0.752189159393311	0.216383174061775	1.71433234214783
148	0	5.49	11.8367336690426	IPI:IPI00022392.1	Gene_Symbol=C1QA Complement C1q subcomponent subunit A precursor	9606
149	5.31	5.41	35.0427359342575	IPI:IPI00827846.1	Gene_Symbol=- Anti-mucin1 heavy chain variable region (Fragment)	9606	2.33307576179504			1.01218318939209			1.29465579986572
149	0	8.68	47.5806444883347	IPI:IPI00828061.1	Gene_Symbol=- Anti-mucin1 heavy chain variable region (Fragment)	9606
149	0	8.57	40.1639342308044	IPI:IPI00384400.1	Gene_Symbol=- Myosin-reactive immunoglobulin heavy chain variable region (Fragment)	9606
150	5.22	5.22	21.9178080558777	IPI:IPI00032293.1	Gene_Symbol=CST3 Cystatin-C precursor	9606	3.4396800994873	0.00610510539263487	1.51780724525452	1.71230089664459	0.127410173416138	2.49940824508667	1.06576895713806	0.896548569202423	6.44543313980103
151	5.17	5.18	28.7999987602234	IPI:IPI00021440.1	Gene_Symbol=ACTG1;PSPHL Actin, cytoplasmic 2	9606	1.29513323307037	0.383730977773666	2.00710701942444	1.09531390666962	0.749967336654663	2.09641003608704	0.834400653839111	0.275145500898361	1.46225237846375
151	0	5.18	28.7999987602234	IPI:IPI00021439.1	Gene_Symbol=ACTB Actin, cytoplasmic 1	9606
151	0	4.2	24.8538017272949	IPI:IPI00878173.1	Gene_Symbol=ACTA1 Actin, alpha 1, skeletal muscle	9606
151	0	4.2	22.5464195013046	IPI:IPI00021428.1	Gene_Symbol=ACTA1 Actin, alpha skeletal muscle	9606
151	0	4.18	21.485410630703	IPI:IPI00023006.1	Gene_Symbol=ACTC1 Actin, alpha cardiac muscle 1	9606
151	0	4.18	21.485410630703	IPI:IPI00008603.1	Gene_Symbol=ACTA2 Actin, aortic smooth muscle	9606
151	0	4.18	24.9134942889214	IPI:IPI00514530.5	Gene_Symbol=ACTA1 Uncharacterized protein ACTA1	9606
151	0	4.06	21.5425536036491	IPI:IPI00025416.3	Gene_Symbol=ACTG2 Actin, gamma-enteric smooth muscle	9606
152	5.07	5.07	17.5787732005119	IPI:IPI00871997.1	Gene_Symbol=DBH Dopamine beta-hydroxylase precursor	9606	1.02595639228821	0.662693440914154	1.18426096439362	1.40028882026672	0.127959817647934	1.67022252082825	0.838367640972137	0.387637078762054	1.74444270133972
152	0	5.07	17.1799033880234	IPI:IPI00171678.4	Gene_Symbol=DBH Dopamine beta-hydroxylase	9606
153	4.82	5.28	12.9559457302094	IPI:IPI00644296.1	Gene_Symbol=TNXB Tenascin XB	9606	1.23172545433044	0.80232185125351	7.61221265792847	1.68591821193695	0.341815710067749	3.59294819831848	1.00165498256683	0.995329201221466	1.99350953102112
153	0	5.2	13.1296634674072	IPI:IPI00743248.5	Gene_Symbol=TNXB DJ34F7.1.1	9606
153	0	5.2	12.8468170762062	IPI:IPI00025276.1	Gene_Symbol=TNXB Isoform XB of Tenascin-X precursor	9606
154	4.4	57.72	57.9155683517456	IPI:IPI00878609.1	Gene_Symbol=ITIH4 Protein	9606	1.28770518302917	0.110136613249779	1.39132714271545	1.21005380153656	0.373311519622803	1.62435019016266	0.898485362529755	0.647972822189331	1.72509014606476
154	0	50.8	54.0372669696808	IPI:IPI00878152.1	Gene_Symbol=ITIH4 71 kDa protein	9606
155	4.38	8.99	21.7105269432068	IPI:IPI00220839.2	Gene_Symbol=PRSS3 Protease, serine, 3	9606	1.07286977767944	0.701220631599426	1.98094439506531	1.17307603359222	0.259564459323883	1.55409502983093	1.15745759010315	0.159797161817551	1.33262848854065
155	0	8.99	21.7105269432068	IPI:IPI00015614.3	Gene_Symbol=PRSS3 Isoform A of Trypsin-3 precursor	9606
155	0	8.99	17.8137645125389	IPI:IPI00843764.1	Gene_Symbol=PRSS3 Isoform C of Trypsin-3 precursor	9606
155	0	8.99	16.8582379817963	IPI:IPI00385250.1	Gene_Symbol=PRSS3 Protease serine 4 isoform B	9606
156	4.31	4.31	6.26349896192551	IPI:IPI00301143.5	Gene_Symbol=PI16 Isoform 1 of Peptidase inhibitor 16 precursor	9606	0.976151823997498	0.91506040096283	9.82519245147705	1.26211130619049	0.40827140212059	9.09959983825684	0.846926510334015	0.357077777385712	3.76641392707825
156	0	4	7.40740746259689	IPI:IPI00845506.1	Gene_Symbol=PI16 Isoform 2 of Peptidase inhibitor 16 precursor	9606
157	4.29	4.29	18.1451618671417	IPI:IPI00004373.1	Gene_Symbol=MBL2 Mannose-binding protein C precursor	9606	0.496549159288406	0.0253669172525406	1.74814093112946	0.447968095541	0.00369793968275189	1.44287359714508	0.509185135364532	0.00651192432269454	1.43368864059448
158	4.28	23.93	37.6321345567703	IPI:IPI00550640.2	Gene_Symbol=IGHG4 IGHG4 protein	9606	0.0863143801689148	0.0838536694645882	61.7926368713379	0.0766427665948868	0.0167246907949448	4.25289058685303	0.111393101513386	0.011332880705595	2.75655817985535
158	0	23.93	38.1679385900497	IPI:IPI00830132.1	Gene_Symbol=IGHG4 Uncharacterized protein IGHG4 (Fragment)	9606
158	0	23.93	45.8715587854385	IPI:IPI00829814.1	Gene_Symbol=IGHG4 Ig gamma-4 chain C region	9606
158	0	23.93	28.7815123796463	IPI:IPI00784998.1	Gene_Symbol=- Putative uncharacterized protein DKFZp686M24218	9606
159	4.28	4.3	31.5926879644394	IPI:IPI00852826.2	Gene_Symbol=APOL1 42 kDa protein	9606	0.929470241069794	0.860231101512909	2.75792264938354	0.526512384414673	0.0826374366879463	2.14189195632935	1.20896482467651	0.43851163983345	1.78579461574554
159	0	4.3	24.3718594312668	IPI:IPI00514475.4	Gene_Symbol=APOL1 Isoform 1 of Apolipoprotein-L1 precursor	9606
159	0	4.3	23.4299510717392	IPI:IPI00186903.3	Gene_Symbol=APOL1 Isoform 2 of Apolipoprotein-L1 precursor	9606
160	4.24	26.07	64.4351482391357	IPI:IPI00854806.1	Gene_Symbol=IGKV1-5 IGKV1-5 protein	9606	0.41329488158226	0.0272472631186247	2.00480675697327	0.234229221940041	0.0238976422697306	2.67302632331848	0.473096191883087	0.0179125294089317	1.65457260608673
160	0.01	4.02	45.1327443122864	IPI:IPI00736885.1	Gene_Symbol=LOC440786 Ig kappa chain V-II region TEW	9606
160	0	4.25	42.9752051830292	IPI:IPI00829947.1	Gene_Symbol=- 13 kDa protein	9606
160	0	4.25	44.4444447755814	IPI:IPI00743389.1	Gene_Symbol=IGKV1-5 Ig kappa chain V-II region GM607 precursor (Fragment)	9606
160	0	4.01	44.2477881908417	IPI:IPI00827773.1	Gene_Symbol=- Cold agglutinin FS-1 L-chain (Fragment)	9606
161	4.24	5.2	29.9145311117172	IPI:IPI00830035.1	Gene_Symbol=- Similar to Anti-streptococcal/anti-myosin immunoglobulin kappa light chain variable region	9606	0.48787134885788			0.402879536151886			0.263327151536942
162	4.21	28.25	45.3999996185303	IPI:IPI00061977.1	Gene_Symbol=IGHV3OR16-13;IGHA1 IGHA1 protein	9606	0.341156899929047			0.353846102952957			0.526697337627411
163	4.15	4.15	15.8333331346512	IPI:IPI00029235.1	Gene_Symbol=IGFBP6 Insulin-like growth factor-binding protein 6 precursor	9606	2.98310947418213	0.14947547018528	7.81781482696533	1.43116736412048	0.400835752487183	4.29534196853638	1.49848306179047	0.217541739344597	2.66276478767395
164	4.14	4.14	12.1212117373943	IPI:IPI00027350.3	Gene_Symbol=PRDX2 Peroxiredoxin-2	9606	1.66727936267853	0.2607142329216	16.7666187286377	1.21266293525696	0.309438049793243	3.64886665344238	0.778326630592346	0.12276691198349	1.86224174499512
165	4.1	185.83	67.0871555805206	IPI:IPI00654875.1	Gene_Symbol=C4B Complement C4-B precursor	9606	2.44896197319031	0.00340856052935123	1.55441701412201	1.10139238834381	0.72403472661972	1.94379162788391	1.33583652973175	0.0856612026691437	1.41678857803345
165	0	185.83	67.0871555805206	IPI:IPI00032258.4	Gene_Symbol=C4A;C4B Complement C4-A precursor	9606
166	4.03	4.05	26.9230782985687	IPI:IPI00019399.1	Gene_Symbol=SAA4 Serum amyloid A-4 protein precursor	9606	1.93571531772614	0.00183824042323977	1.28394675254822	0.882708609104156	0.619242489337921	1.90405237674713	1.77994894981384	0.0124209076166153	1.44813621044159
167	4.02	4.06	16.7330682277679	IPI:IPI00555752.2	Gene_Symbol=C4BPB Isoform 2 of C4b-binding protein beta chain precursor	9606	1.12744164466858	0.246182680130005	1.27801251411438	0.929477095603943	0.511094093322754	1.32549560070038	1.70945179462433	0.0017947549931705	1.22337698936462
167	0	4.06	16.666667163372	IPI:IPI00025862.2	Gene_Symbol=C4BPB Isoform 1 of C4b-binding protein beta chain precursor	9606
168	4.01	4.01	31.395348906517	IPI:IPI00305380.3	Gene_Symbol=IGFBP4 Insulin-like growth factor-binding protein 4 precursor	9606	1.34982693195343			1.2250497341156			1.53333032131195
169	4	62.11	48.6024856567383	IPI:IPI00032328.2	Gene_Symbol=KNG1 Isoform HMW of Kininogen-1 precursor	9606	0.963573813438416	0.852810084819794	1.62963783740997	1.29395222663879	0.425876259803772	2.14835500717163	1.17706680297852	0.526236236095428	1.85085546970367
170	4	31.13	62.7118647098541	IPI:IPI00827488.1	Gene_Symbol=IGKC IGKC protein	9606	0.240366101264954			0.241663962602615			0.531120181083679
170	0.55	4.15	36.2831860780716	IPI:IPI00827506.1	Gene_Symbol=- HRV Fab 025-VL (Fragment)	9606
170	0.31	4.82	37.3831778764725	IPI:IPI00827906.1	Gene_Symbol=- Anti-mucin1 light chain variable region (Fragment)	9606
170	0	31.13	61.8644058704376	IPI:IPI00784661.1	Gene_Symbol=- Putative uncharacterized protein	9606
170	0	5.6	38.9830499887466	IPI:IPI00829873.1	Gene_Symbol=- 13 kDa protein	9606
170	0	5.6	33.8983058929443	IPI:IPI00829804.1	Gene_Symbol=- 13 kDa protein	9606
170	0	5.6	33.8983058929443	IPI:IPI00829650.1	Gene_Symbol=- Similar to Ig kappa chain V-I region HK101 precursor	9606
170	0	5.6	37.0370358228683	IPI:IPI00398220.1	Gene_Symbol=- Myosin-reactive immunoglobulin light chain variable region (Fragment)	9606
170	0	5.6	37.3831778764725	IPI:IPI00384398.1	Gene_Symbol=- Myosin-reactive immunoglobulin light chain variable region (Fragment)	9606
170	0	2.64	14.1592919826508	IPI:IPI00827789.1	Gene_Symbol=- HRV Fab N6-VL (Fragment)	9606
171	4	30.01	64.6808505058289	IPI:IPI00430820.1	Gene_Symbol=IGKV1-5 IGKV1-5 protein	9606	0.259215205907822	0.000218743633013219	1.34204852581024	0.244544714689255	0.0195757709443569	2.81951022148132	0.517777442932129	0.00130604079458863	1.25556409358978
171	0.01	7.62	63.6363625526428	IPI:IPI00827637.1	Gene_Symbol=- K light chain variable region (Fragment)	9606
171	0	28.94	60.1694941520691	IPI:IPI00784865.1	Gene_Symbol=IGK@ IGK@ protein	9606
171	0	25.53	50.4273533821106	IPI:IPI00845354.1	Gene_Symbol=IGKC IGKC protein	9606
171	0	17.91	57.1428596973419	IPI:IPI00879329.1	Gene_Symbol=IGKV3-20 Anti-(ED-B) scFV (Fragment)	9606
171	0	8.78	64.2201840877533	IPI:IPI00387115.1	Gene_Symbol=- Ig kappa chain V-III region SIE	9606
171	0	8.78	54.2635679244995	IPI:IPI00384576.1	Gene_Symbol=- Ig kappa chain V-III region HIC precursor	9606
171	0	8.78	54.2635679244995	IPI:IPI00030205.3	Gene_Symbol=IGKV3-20 Ig kappa chain V-III region HAH precursor	9606
171	0	7.6	60.869562625885	IPI:IPI00827560.1	Gene_Symbol=- HRV Fab N27-VL (Fragment)	9606
171	0	7.55	46.0177004337311	IPI:IPI00827510.1	Gene_Symbol=- HRV Fab 026-VL (Fragment)	9606
171	0	6.64	58.7155938148499	IPI:IPI00387118.1	Gene_Symbol=- Ig kappa chain V-III region WOL	9606
171	0	4.64	44.954127073288	IPI:IPI00827826.1	Gene_Symbol=- Cold agglutinin FS-2 L-chain (Fragment)	9606
171	0	2.63	53.4482777118683	IPI:IPI00549330.4	Gene_Symbol=IGKV3D-15 Myosin-reactive immunoglobulin light chain variable region	9606
171	0	2.49	31.7829459905624	IPI:IPI00385253.1	Gene_Symbol=- Ig kappa chain V-III region CLL precursor	9606
171	0	2.15	36.6972476243973	IPI:IPI00384401.1	Gene_Symbol=- Myosin-reactive immunoglobulin kappa chain variable region (Fragment)	9606
172	4	4.16	30.2521020174026	IPI:IPI00854743.1	Gene_Symbol=- Uncharacterized protein ENSP00000375034	9606	0.484646081924438	0.0778215676546097	2.52018690109253	0.412700146436691	0.00736279925331473	1.38901567459106	0.847108364105225	0.717082738876343	5.53770208358765
172	0	37.37	53.6016941070557	IPI:IPI00645363.2	Gene_Symbol=IGHG1 Putative uncharacterized protein DKFZp686P15220	9606
172	0	11.05	20.069807767868	IPI:IPI00163446.3	Gene_Symbol=IGHD IGHD protein	9606
172	0	3.43	33.8983058929443	IPI:IPI00829601.1	Gene_Symbol=- Similar to Immunglobulin heavy chain variable region	9606
172	0	2.21	32.0610672235489	IPI:IPI00745363.4	Gene_Symbol=LOC652113 Immunglobulin heavy chain variable region (Fragment)	9606
173	4	4.01	19.2616373300552	IPI:IPI00019359.3	Gene_Symbol=KRT9 Keratin, type I cytoskeletal 9	9606	1.4370151758194	0.0871689990162849	1.8865612745285	0.975317239761353	0.911266326904297	9.61693859100342	1.09985947608948	0.8273845911026	77.5154724121094
174	4	4	9.77272763848305	IPI:IPI00022331.1	Gene_Symbol=LCAT Phosphatidylcholine-sterol acyltransferase precursor	9606	1.0649653673172	0.854815781116486	3.68816876411438	1.0234808921814	0.951452851295471	4.27562427520752	1.24917030334473	0.572621166706085	4.1869797706604
175	4	4	26.8518507480621	IPI:IPI00827485.1	Gene_Symbol=- BRE (Fragment)	9606	0.675031006336212			0.22127877175808			0.86203670501709
175	0	4	26.8518507480621	IPI:IPI00387101.1	Gene_Symbol=- Ig kappa chain V-I region Scw	9606
175	0	31.13	61.8644058704376	IPI:IPI00784661.1	Gene_Symbol=- Putative uncharacterized protein	9606
175	0	29.13	58.4745764732361	IPI:IPI00472961.2	Gene_Symbol=IGKC IGKC protein	9606
175	0	27.53	44.2176878452301	IPI:IPI00807459.1	Gene_Symbol=IGKC IGKC protein	9606
175	0	6.18	49.1525411605835	IPI:IPI00854582.1	Gene_Symbol=- Uncharacterized protein ENSP00000374793	9606
175	0	5.6	33.8983058929443	IPI:IPI00829804.1	Gene_Symbol=- 13 kDa protein	9606
175	0	5.6	37.0370358228683	IPI:IPI00398220.1	Gene_Symbol=- Myosin-reactive immunoglobulin light chain variable region (Fragment)	9606
175	0	5.6	37.3831778764725	IPI:IPI00384398.1	Gene_Symbol=- Myosin-reactive immunoglobulin light chain variable region (Fragment)	9606
175	0	4.18	49.0740746259689	IPI:IPI00829980.2	Gene_Symbol=- Myosin-reactive immunoglobulin light chain variable region (Fragment)	9606
175	0	4	28.8135588169098	IPI:IPI00003111.6	Gene_Symbol=LOC652694 Ig kappa chain V-I region AU	9606
175	0	3.6	50.8474588394165	IPI:IPI00830122.1	Gene_Symbol=- A30	9606
175	0	3.6	38.9830499887466	IPI:IPI00829699.1	Gene_Symbol=- V(k)3 sequence of NG9 gene from fetal liver DNA precursor	9606
175	0	3.6	30.7692319154739	IPI:IPI00743963.1	Gene_Symbol=IGKC Ig kappa chain V-I region HK101 precursor (Fragment)	9606
175	0	3.6	32.4074059724808	IPI:IPI00003469.1	Gene_Symbol=- Ig kappa chain V-I region WEA	9606
175	0	3.29	37.0370358228683	IPI:IPI00387096.1	Gene_Symbol=- Ig kappa chain V-I region Kue	9606
175	0	3.06	31.0077518224716	IPI:IPI00024134.1	Gene_Symbol=IGKC Ig kappa chain V-I region Walker precursor	9606
175	0	2.96	26.3565897941589	IPI:IPI00385556.1	Gene_Symbol=- Ig kappa chain V-I region Daudi precursor	9606
175	0	2.96	22.2222223877907	IPI:IPI00387094.1	Gene_Symbol=- Ig kappa chain V-I region Hau	9606
175	0	2.96	22.2222223877907	IPI:IPI00385614.1	Gene_Symbol=- Ig kappa chain V-I region WAT	9606
175	0	2.64	24.0740746259689	IPI:IPI00387027.1	Gene_Symbol=- Ig kappa chain V-I region Gal	9606
175	0	2	28.7037044763565	IPI:IPI00387099.1	Gene_Symbol=- Ig kappa chain V-I region Rei	9606
175	0	2	16.666667163372	IPI:IPI00387100.1	Gene_Symbol=- Ig kappa chain V-I region Roy	9606
175	0	2	15.5172407627106	IPI:IPI00382577.1	Gene_Symbol=- Kappa 1 light chain variable region (Fragment)	9606
176	3.82	3.82	16.3507103919983	IPI:IPI00216065.3	Gene_Symbol=PROZ Isoform 2 of Vitamin K-dependent protein Z precursor	9606	1.3466020822525	0.319283932447433	2.21451044082642	1.27253186702728	0.523190855979919	2.89831161499023	1.57536256313324	0.0482830218970776	1.56515574455261
176	0	3.82	15.0000005960464	IPI:IPI00027843.1	Gene_Symbol=PROZ Isoform 1 of Vitamin K-dependent protein Z precursor	9606
177	3.73	3.74	17.1352073550224	IPI:IPI00003590.2	Gene_Symbol=QSOX1 Isoform 1 of Sulfhydryl oxidase 1 precursor	9606	1.07143950462341	0.0310606006532907	1.05877864360809	1.13212895393372	0.28033784031868	1.35061419010162	0.816923677921295	0.202304989099503	1.48523938655853
177	0	3.74	13.9072850346565	IPI:IPI00872013.1	Gene_Symbol=QSOX1 Uncharacterized protein QSOX1	9606
177	0	3.74	13.9072850346565	IPI:IPI00465016.7	Gene_Symbol=QSOX1 Isoform 2 of Sulfhydryl oxidase 1 precursor	9606
178	3.71	5.8	37.398374080658	IPI:IPI00816775.1	Gene_Symbol=- F5-20 (Fragment)	9606	0.439105570316315	0.0228731483221054	1.72460210323334	0.429735720157623	0.0380709059536457	2.07533168792725	0.672623515129089	0.547094404697418	10.7541999816895
178	0	39.42	56.6315770149231	IPI:IPI00784842.1	Gene_Symbol=IGHV4-31 Putative uncharacterized protein DKFZp686G11190	9606
179	3.7	5.7	20.666666328907	IPI:IPI00383953.1	Gene_Symbol=- VH4 heavy chain variable region precursor (Fragment)	9606	0.431190729141235	0.0972669422626495	5.1854829788208	0.313086658716202	0.0218769814819098	1.66071808338165	0.829237639904022	0.019012501463294	1.07366144657135
179	0.42	6.64	37.0689660310745	IPI:IPI00854732.1	Gene_Symbol=- Uncharacterized protein ENSP00000375005	9606
179	0	23.7	31.6561847925186	IPI:IPI00783993.1	Gene_Symbol=IGHA2 IGHA2 protein	9606
179	0	19.7	26.7782419919968	IPI:IPI00384952.1	Gene_Symbol=- Putative uncharacterized protein DKFZp686K04218 (Fragment)	9606
179	0	8.22	35.0427359342575	IPI:IPI00884081.1	Gene_Symbol=- Uncharacterized protein ENSP00000375025	9606
179	0	8.22	34.7457617521286	IPI:IPI00829811.1	Gene_Symbol=LOC652128 Uncharacterized protein ENSP00000375039	9606
179	0	8.22	35.3448271751404	IPI:IPI00328493.4	Gene_Symbol=- Uncharacterized protein ENSP00000375038	9606
179	0	7.68	35.3448271751404	IPI:IPI00385059.1	Gene_Symbol=- Rearranged VH4-34 V gene segment (Fragment)	9606
179	0	5.7	26.2711852788925	IPI:IPI00830007.1	Gene_Symbol=- Uncharacterized protein ENSP00000375023	9606
179	0	5.7	26.2711852788925	IPI:IPI00829753.1	Gene_Symbol=- Similar to Rheumatoid factor G9 heavy chain	9606
179	0	3.7	18.8034191727638	IPI:IPI00382540.1	Gene_Symbol=- Ig heavy chain V-II region NEWM	9606
179	0	2	10.9589040279388	IPI:IPI00386142.1	Gene_Symbol=- Ig heavy chain V-II region ARH-77 precursor	9606
179	0	1.7	2.05479450523853	IPI:IPI00872462.2	Gene_Symbol=- Uncharacterized protein ENSP00000381190	9606
180	3.7	3.7	7.38060772418976	IPI:IPI00828192.1	Gene_Symbol=CD44 Isoform 17 of CD44 antigen precursor	9606	0.964125037193298	0.593376278877258	1.86850845813751	0.915726363658905	0.752628862857819	15.3699798583984	0.871296763420105	0.308137327432632	2.51008129119873
180	0	3.7	6.94822892546654	IPI:IPI00828117.1	Gene_Symbol=CD44 Isoform 5 of CD44 antigen precursor	9606
180	0	3.7	7.29613751173019	IPI:IPI00828064.1	Gene_Symbol=CD44 Isoform 6 of CD44 antigen precursor	9606
180	0	3.7	7.63473063707352	IPI:IPI00828056.1	Gene_Symbol=CD44 Isoform 16 of CD44 antigen precursor	9606
180	0	3.7	7.56676569581032	IPI:IPI00827795.1	Gene_Symbol=CD44 Isoform 8 of CD44 antigen precursor	9606
180	0	3.7	7.15287551283836	IPI:IPI00827658.1	Gene_Symbol=CD44 Isoform 7 of CD44 antigen precursor	9606
180	0	3.7	7.17299580574036	IPI:IPI00827650.1	Gene_Symbol=CD44 Isoform 3 of CD44 antigen precursor	9606
180	0	3.7	7.55555555224419	IPI:IPI00827555.1	Gene_Symbol=CD44 Isoform 9 of CD44 antigen precursor	9606
180	0	3.7	7.29613751173019	IPI:IPI00418465.4	Gene_Symbol=CD44 Isoform 4 of CD44 antigen precursor	9606
180	0	3.7	6.87331557273865	IPI:IPI00305064.1	Gene_Symbol=CD44 Isoform CD44 of CD44 antigen precursor	9606
180	0	3.7	14.6258503198624	IPI:IPI00828108.1	Gene_Symbol=CD44 Isoform 15 of CD44 antigen precursor	9606
180	0	3.7	10.1176470518112	IPI:IPI00827982.1	Gene_Symbol=CD44 Isoform 13 of CD44 antigen precursor	9606
180	0	3.7	10.8585856854916	IPI:IPI00827937.1	Gene_Symbol=CD44 Isoform 14 of CD44 antigen precursor	9606
180	0	3.7	10.0233100354671	IPI:IPI00827893.1	Gene_Symbol=CD44 Isoform 11 of CD44 antigen precursor	9606
180	0	3.7	15.8088237047195	IPI:IPI00798069.1	Gene_Symbol=CD44 CD44 molecule	9606
180	0	3.7	8.72210934758186	IPI:IPI00419219.3	Gene_Symbol=CD44 Isoform 10 of CD44 antigen precursor	9606
180	0	3.7	11.9113571941853	IPI:IPI00297160.4	Gene_Symbol=CD44 Isoform 12 of CD44 antigen precursor	9606
180	0	1.7	22.302158176899	IPI:IPI00002541.4	Gene_Symbol=CD44 CD44 antigen isoform 5 precursor	9606
181	3.53	3.88	13.8828635215759	IPI:IPI00021817.1	Gene_Symbol=PROC Vitamin K-dependent protein C precursor	9606	1.00759184360504	0.978540599346161	2.92157888412476	0.955442011356354	0.731073260307312	3.62724280357361	1.39128947257996	0.187988057732582	3.58346676826477
182	3.52	3.52	20.7920789718628	IPI:IPI00868938.1	Gene_Symbol=- Beta-2-microglobulin	9606	3.78911089897156	0.0439425632357597	3.22256422042847	1.72903001308441	0.208330437541008	10.6084547042847	1.14325177669525	0.487824380397797	5.14067506790161
182	0	3.52	13.4453788399696	IPI:IPI00796379.1	Gene_Symbol=B2M B2M protein	9606
182	0	1.52	8.87096747756004	IPI:IPI00004656.2	Gene_Symbol=B2M Beta-2-microglobulin	9606
183	3.52	3.52	17.4757286906242	IPI:IPI00783862.2	Gene_Symbol=BLVRB Flavin reductase	9606	1.63069224357605	0.162591189146042	5.06466293334961	1.13951277732849	0.748692214488983	53.6787490844727	1.22815632820129	0.185212701559067	2.18558573722839
183	0	3.52	17.3913046717644	IPI:IPI00219910.2	Gene_Symbol=- 22 kDa protein	9606
184	3.35	3.35	18.0223286151886	IPI:IPI00010471.5	Gene_Symbol=LCP1 Plastin-2	9606	0.890420973300934	0.496068775653839	1.83176398277283	0.983344078063965	0.954512476921082	3.07206249237061	1.05158662796021	0.505919218063354	1.30906248092651
185	3.34	11.59	28.3950626850128	IPI:IPI00218949.1	Gene_Symbol=CFHR2 Isoform Short of Complement factor H-related protein 2 precursor	9606	0.618765532970428	0.120484493672848	2.2039635181427	1.29621481895447	0.0590339004993439	1.32841098308563	1.27265155315399	0.0241895858198404	1.17863118648529
185	0.04	11.59	25.555557012558	IPI:IPI00006154.1	Gene_Symbol=CFHR2 Isoform Long of Complement factor H-related protein 2 precursor	9606
186	3.3	8.58	48.6956506967545	IPI:IPI00382481.1	Gene_Symbol=- Ig heavy chain V-III region BUT	9606	0.273732900619507	0.0515318848192692	3.80169272422791	0.38733497262001	0.243566751480103	127.700408935547	0.405865341424942	0.196057215332985	38.2617492675781
187	3.3	6.89	40.4958665370941	IPI:IPI00384391.1	Gene_Symbol=- Myosin-reactive immunoglobulin heavy chain variable region (Fragment)	9606	0.12906688451767			0.370687514543533			0.248699560761452
188	3.23	6.79	56.0000002384186	IPI:IPI00387116.1	Gene_Symbol=- Ig kappa chain V-III region NG9 precursor (Fragment)	9606	0.47337132692337			0.195641711354256			0.622178316116333
189	3.06	28.72	68.2008385658264	IPI:IPI00440577.3	Gene_Symbol=IGKV2-24 IGKV2-24 protein	9606	0.406886368989944			0.188012048602104	0.426409214735031	20107306	0.592777252197266	0.332109689712524	45.565731048584
189	0	4.01	19.8347106575966	IPI:IPI00884433.1	Gene_Symbol=- 13 kDa protein	9606
189	0	4.01	19.8347106575966	IPI:IPI00743194.2	Gene_Symbol=- Kappa light chain variable region (Fragment)	9606
189	0	4	16.5289252996445	IPI:IPI00829600.1	Gene_Symbol=- Uncharacterized protein ENSP00000374803	9606
189	0	3.19	23.3333334326744	IPI:IPI00829827.1	Gene_Symbol=- Uncharacterized protein ENSP00000374804	9606
190	2.96	56.46	72.7272748947144	IPI:IPI00847179.1	Gene_Symbol=APOA4 apolipoprotein A-IV precursor	9606	0.157933086156845	0.216976448893547	86.5454940795898	0.272854417562485	0.549997925758362	246317616	0.301567524671555	0.641388297080994	29777995776
191	2.92	2.96	9.29824560880661	IPI:IPI00031789.1	Gene_Symbol=IL1RAP Isoform 1 of Interleukin-1 receptor accessory protein precursor	9606	0.886731922626495	0.585191488265991	1.87288808822632	0.98198926448822	0.886133074760437	1.44970452785492	0.632201254367828	0.0102033838629723	1.28609049320221
191	0	2.92	13.7640446424484	IPI:IPI00107619.1	Gene_Symbol=IL1RAP Isoform 2 of Interleukin-1 receptor accessory protein precursor	9606
191	0	2.9	12.9629626870155	IPI:IPI00337688.1	Gene_Symbol=IL1RAP Isoform 4 of Interleukin-1 receptor accessory protein precursor	9606
191	0	2.9	12.1387280523777	IPI:IPI00337687.1	Gene_Symbol=IL1RAP Isoform 3 of Interleukin-1 receptor accessory protein precursor	9606
192	2.92	2.95	33.3333343267441	IPI:IPI00735451.4	Gene_Symbol=- Uncharacterized protein ENSP00000375035	9606	0.658963322639465	0.452362805604935	95.6155014038086	0.494177728891373	0.0935442075133324	3.76418519020081	0.762492299079895	0.442824244499207	17.7452621459961
193	2.9	2.91	9.78077575564384	IPI:IPI00009865.2	Gene_Symbol=KRT10 Keratin, type I cytoskeletal 10	9606	0.823770344257355	0.118410773575306	1.37138783931732	0.83490777015686	0.136485263705254	1.37800586223602	1.00415635108948	0.968341648578644	1.48951029777527
194	2.9	2.9	14.6993324160576	IPI:IPI00299738.1	Gene_Symbol=PCOLCE Procollagen C-endopeptidase enhancer 1 precursor	9606	1.27302598953247	0.57874470949173	4.86140632629395	1.18697667121887	0.66632205247879	4.36420488357544	1.26660597324371	0.259571075439453	1.9208767414093
195	2.81	2.85	12.5175803899765	IPI:IPI00292218.4	Gene_Symbol=MST1 Hepatocyte growth factor-like protein precursor	9606	1.2246960401535	0.137125328183174	1.33531582355499	1.11287009716034	0.287799805402756	1.25157153606415	1.15131723880768	0.341396510601044	1.39620387554169
195	0.03	2.32	11.2874783575535	IPI:IPI00384647.1	Gene_Symbol=MST1 Hepatocyte growth factor-like protein homolog	9606
195	0.01	2.28	9.38053131103516	IPI:IPI00873854.1	Gene_Symbol=MSTP9 64 kDa protein	9606
196	2.79	2.85	5.69346398115158	IPI:IPI00024284.4	Gene_Symbol=HSPG2 Basement membrane-specific heparan sulfate proteoglycan core protein precursor	9606	0.941708385944366	0.704948604106903	1.50651252269745	1.33860397338867	0.243143334984779	1.80725610256195	0.991023302078247	0.96617728471756	1.74167513847351
197	2.66	2.66	14.4016221165657	IPI:IPI00643034.2	Gene_Symbol=PLTP Isoform 1 of Phospholipid transfer protein precursor	9606	0.870091795921326	0.619161188602448	2.22905230522156	1.09698855876923	0.65789920091629	1.8247777223587	1.04334628582001	0.87715071439743	2.23202848434448
197	0	2.66	11.7913827300072	IPI:IPI00217778.1	Gene_Symbol=PLTP Isoform 2 of Phospholipid transfer protein precursor	9606
197	0	2.65	13.8271600008011	IPI:IPI00022733.3	Gene_Symbol=PLTP 45 kDa protein	9606
198	2.57	3.27	7.30885788798332	IPI:IPI00514468.1	Gene_Symbol=MACF1 670 kDa protein	9606	0.984353005886078	0.871702075004578	1.44907224178314	0.937017261981964	0.743235468864441	2.10653591156006	1.0922315120697	0.835127890110016	4.98210716247559
198	0	3.27	7.15729221701622	IPI:IPI00432363.1	Gene_Symbol=MACF1 Microtubule-actin cross-linking factor 1, isoform 4	9606
199	2.57	2.57	22.4137932062149	IPI:IPI00645213.1	Gene_Symbol=APOM Apolipoprotein M	9606	0.82332980632782	0.494977623224258	2.22216391563416	0.94286060333252	0.827780306339264	2.20185804367065	1.24543297290802	0.313441812992096	1.78234648704529
199	0	2.57	20.1550394296646	IPI:IPI00514397.1	Gene_Symbol=APOM Apolipoprotein M	9606
199	0	2.57	13.8297870755196	IPI:IPI00030739.1	Gene_Symbol=APOM Apolipoprotein M	9606
200	2.5	2.7	6.4935065805912	IPI:IPI00218795.1	Gene_Symbol=SELL L-selectin precursor	9606	0.739490389823914	0.597030878067017	186.127685546875	1.1683212518692	0.568917870521545	11.6893644332886	0.615110099315643	0.307965934276581	25.6368274688721
200	0.01	2.01	4.51527237892151	IPI:IPI00646956.1	Gene_Symbol=SELP Selectin P	9606
200	0.01	2.01	4.42708320915699	IPI:IPI00644144.1	Gene_Symbol=SELP Selectin P	9606
200	0.01	2.01	4.10132706165314	IPI:IPI00643835.1	Gene_Symbol=SELP Selectin P	9606
200	0.01	2.01	5.26315793395042	IPI:IPI00640405.1	Gene_Symbol=SELP Selectin P	9606
200	0.01	2.01	5.26315793395042	IPI:IPI00514796.1	Gene_Symbol=SELP Selectin P	9606
200	0.01	2.01	4.42708320915699	IPI:IPI00514233.1	Gene_Symbol=SELP Selectin P	9606
200	0.01	2.01	4.09638546407223	IPI:IPI00295339.3	Gene_Symbol=SELP P-selectin precursor	9606
200	0.01	2.01	3.57142873108387	IPI:IPI00645234.1	Gene_Symbol=SELP Selectin P	9606
200	0	2.02	2.68041230738163	IPI:IPI00645768.1	Gene_Symbol=SELE Selectin E	9606
200	0	2.02	2.37659960985184	IPI:IPI00514728.1	Gene_Symbol=SELE Selectin E	9606
200	0	2.02	2.37659960985184	IPI:IPI00514521.1	Gene_Symbol=SELE Selectin E	9606
200	0	2.02	2.68595032393932	IPI:IPI00514342.1	Gene_Symbol=SELE Selectin E	9606
200	0	2.02	2.13114749640226	IPI:IPI00296542.1	Gene_Symbol=SELE E-selectin precursor	9606
201	2.47	2.89	9.25000011920929	IPI:IPI00166892.2	Gene_Symbol=DPP10 DPPY splice variant c	9606	0.898337543010712	0.801782608032227	68.9044799804688	0.874658524990082	0.63963395357132	14.5545406341553	1	1	3.41651153564453
201	0	2.89	5.65326623618603	IPI:IPI00873846.1	Gene_Symbol=DPP10 Isoform 1 of Inactive dipeptidyl peptidase 10	9606
201	0	2.89	5.7034220546484	IPI:IPI00847414.1	Gene_Symbol=DPP10 dipeptidyl peptidase 10 isoform short	9606
202	2.33	8.82	61.224490404129	IPI:IPI00473011.3	Gene_Symbol=HBB;HBD Hemoglobin subunit delta	9606	1.925328373909	0.366764515638351	223.020645141602	0.683731436729431	0.175677597522736	3.92728877067566	0.943968534469604	0.829691350460052	14.4841995239258
203	2.31	2.83	9.76676419377327	IPI:IPI00294713.4	Gene_Symbol=MASP2 Isoform 1 of Mannan-binding lectin serine protease 2 precursor	9606	1.02219581604004	0.86722856760025	1.64647579193115	0.812956631183624	0.294551193714142	1.88330614566803	1.43137383460999	0.149923279881477	1.966099858284
203	0	2.29	17.0984461903572	IPI:IPI00871597.1	Gene_Symbol=MASP2 Uncharacterized protein MASP2 (Fragment)	9606
203	0	2.29	12.9729732871056	IPI:IPI00306378.5	Gene_Symbol=MASP2 Isoform 2 of Mannan-binding lectin serine protease 2 precursor	9606
204	2.28	2.32	6.58499225974083	IPI:IPI00844511.1	Gene_Symbol=MAN1A1 Mannosyl-oligosaccharide 1,2-alpha-mannosidase IA	9606	1.15937447547913	0.00152692303527147	1.02520608901978	1.12143194675446	0.225835874676704	1.32991969585419	1.24886071681976	0.110525406897068	1.41538345813751
204	0	2.32	6.36094659566879	IPI:IPI00439446.2	Gene_Symbol=MAN1A1 MAN1A1 protein	9606
205	2.23	10.61	15.384615957737	IPI:IPI00011694.1	Gene_Symbol=PRSS1 Trypsin-1 precursor	9606	1.05315613746643	0.867002069950104	22.2866306304932	1.25942349433899	0.0239129383116961	1.11642932891846	1.2401088476181	0.288475066423416	3.78640651702881
205	0	8.64	18.1102365255356	IPI:IPI00169276.2	Gene_Symbol=- Trypsinogen C	9606
206	2.21	18.22	52.3605167865753	IPI:IPI00550162.2	Gene_Symbol=IGLV3-25 IGLV3-25 protein	9606	0.675393521785736	0.253192126750946	2.42382144927979	0.470098912715912	0.00631088018417358	1.41837739944458	1.05281949043274	0.711232900619507	1.43243277072906
206	0	20.01	51.5021443367004	IPI:IPI00829626.1	Gene_Symbol=IGL@ IGL@ protein	9606
206	0	2.23	28.0373841524124	IPI:IPI00382440.1	Gene_Symbol=- Ig lambda chain V-IV region Hil	9606
206	0	2	16.5217384696007	IPI:IPI00747752.2	Gene_Symbol=- V2-7 protein	9606
207	2.21	2.33	3.94924953579903	IPI:IPI00167941.1	Gene_Symbol=MDN1 Midasin	9606	0.569308280944824	0.255426913499832	3.25163459777832	0.604256629943848	0.147615373134613	2.18233346939087	0.58152163028717	0.365089476108551	4.3680419921875
208	2.16	2.2	7.22100660204887	IPI:IPI00453457.2	Gene_Symbol=ADAMTS13 Isoform 2 of ADAMTS-13 precursor	9606	0.906800925731659			1.0760246515274			0.845097184181213
208	0	2.2	6.93763121962547	IPI:IPI00449028.2	Gene_Symbol=ADAMTS13 Isoform 1 of ADAMTS-13 precursor	9606
208	0	2.2	6.49253726005554	IPI:IPI00427822.2	Gene_Symbol=ADAMTS13 Isoform 3 of ADAMTS-13 precursor	9606
208	0	2.06	14.8648649454117	IPI:IPI00334996.4	Gene_Symbol=ADAMTS13 Putative uncharacterized protein C9orf8	9606
209	2.15	2.34	3.05907167494297	IPI:IPI00306305.8	Gene_Symbol=OBSL1 Obscurin-like 1 isoform A	9606	1.08501315116882	0.933166027069092	18746.486328125	1.77184462547302	0.0536339804530144	1.84739446640015	1.00482571125031	0.970355689525604	3.71593928337097
210	2.14	2.18	9.59752351045609	IPI:IPI00016334.2	Gene_Symbol=MCAM Isoform 1 of Cell surface glycoprotein MUC18 precursor	9606	0.975977599620819	0.873397767543793	4.63227224349976	1.6542717218399	0.453351974487305	249.872360229492	1.60632014274597	0.246826231479645	11.6963510513306
211	2.12	5.08	38.8888895511627	IPI:IPI00387026.1	Gene_Symbol=- Ig kappa chain V-I region EU	9606	0.415561079978943	0.0303755737841129	1.9620805978775	0.471801817417145	0.469669789075851	5860.32470703125	0.817330360412598	0.140813678503036	1.44123101234436
211	0.01	5.29	42.2413796186447	IPI:IPI00829956.1	Gene_Symbol=- Rheumatoid factor C6 light chain (Fragment)	9606
211	0	27.54	57.2033882141113	IPI:IPI00478600.3	Gene_Symbol=IGKV1-5 IGKV1-5 protein	9606
211	0	5.29	33.8983058929443	IPI:IPI00829912.1	Gene_Symbol=IGKV1-5 Ig kappa chain V-I region HK102 precursor	9606
211	0	2	22.4299058318138	IPI:IPI00387024.1	Gene_Symbol=- Ig kappa chain V-I region CAR	9606
212	2.09	5.63	42.5925940275192	IPI:IPI00827522.1	Gene_Symbol=IGLV1-44 Anti-streptococcal/anti-myosin immunoglobulin lambda light chain variable region (Fragment)	9606	0.47594878077507	0.233862951397896	37.7200469970703	0.48203718662262	0.191388949751854	17.7183017730713	0.665961921215057	0.145723283290863	3.33153319358826
212	0.01	4.22	42.2018349170685	IPI:IPI00385254.1	Gene_Symbol=- Ig lambda chain V-I region WAH	9606
212	0	18.25	61.4406764507294	IPI:IPI00785200.1	Gene_Symbol=- Putative uncharacterized protein	9606
212	0	2.09	16.0714283585548	IPI:IPI00382420.1	Gene_Symbol=- Ig lambda chain V-I region HA	9606
213	2.08	2.09	5.29801324009895	IPI:IPI00783390.1	Gene_Symbol=CHL1 Isoform 1 of Neural cell adhesion molecule L1-like protein precursor	9606	1.22556030750275	0.162922471761703	1.96642279624939	1.80092012882233	0.26797741651535	28.4032115936279	1.33011615276337
213	0	2.09	5.2287582308054	IPI:IPI00299059.5	Gene_Symbol=CHL1 Isoform 2 of Neural cell adhesion molecule L1-like protein precursor	9606
214	2.08	2.08	33.0000013113022	IPI:IPI00789259.1	Gene_Symbol=IGLV1-40 V1-13 protein (Fragment)	9606	0.480399966239929	0.0574347302317619	2.32260990142822	0.463410824537277	0.410350471735001	1549.94409179688	0.584260046482086	0.262270003557205	19.7633647918701
215	2.07	2.13	2.16998197138309	IPI:IPI00295252.2	Gene_Symbol=PREX1 Isoform 1 of Phosphatidylinositol 3,4,5-trisphosphate-dependent Rac exchanger 1 protein	9606	1.00608956813812	0.949441254138947	2.63601589202881	1.15246260166168	0.465236842632294	5.03345632553101	0.689344644546509	0.0431899167597294	1.37874233722687
215	0	2.12	2.88276746869087	IPI:IPI00552692.3	Gene_Symbol=PREX1 Isoform 3 of Phosphatidylinositol 3,4,5-trisphosphate-dependent Rac exchanger 1 protein	9606
216	2.06	2.06	20.3791469335556	IPI:IPI00011832.1	Gene_Symbol=SPP2 Secreted phosphoprotein 24 precursor	9606	1.75878596305847	0.235101997852325	16.0671329498291	1.29995346069336	0.331157445907593	6.74790573120117	1.20522713661194	0.420763671398163	6.32381296157837
217	2.05	7.33	41.9847339391708	IPI:IPI00827581.1	Gene_Symbol=- Variable immnoglobulin anti-estradiol heavy chain (Fragment)	9606	1.15185439586639	0.725886821746826	49.9372024536133	0.773355543613434	0.616571664810181	115.588012695313	0.900876522064209	0.906289458274841	7671.66162109375
218	2.05	2.05	2.61324048042297	IPI:IPI00479471.2	Gene_Symbol=SPATA13 Spermatogenesis associated 13	9606	1.54274809360504			1.57916128635406			1.20446050167084
218	0	2.05	2.30061355978251	IPI:IPI00043546.5	Gene_Symbol=SPATA13 Spermatogenesis-associated protein 13	9606
219	2.04	2.04	6.6596195101738	IPI:IPI00790024.1	Gene_Symbol=C20orf175 Isoform 1 of Uncharacterized protein C20orf175	9606	2.6724910736084	0.00299740838818252	1.26124966144562	1.26232516765594	0.0431215055286884	1.24008464813232	1.72824645042419	0.0495312064886093	1.72353458404541
219	0	2.01	10.2189779281616	IPI:IPI00168750.3	Gene_Symbol=C20orf175 FLJ00360 protein (Fragment)	9606
220	2.04	2.04	7.10227265954018	IPI:IPI00023314.1	Gene_Symbol=INHBC Inhibin beta C chain precursor	9606	1.54033887386322	0.165034338831902	4.28750514984131	1.29212117195129	0.129696249961853	1.95959854125977	0.84800785779953	0.285902589559555	2.74438238143921
221	2.03	2.03	27.86885201931	IPI:IPI00552578.2	Gene_Symbol=SAA1;SAA2 Serum amyloid A protein precursor	9606	2.28458714485168	0.00536479009315372	1.09249556064606	0.759824395179749	0.444076210260391	18.6335296630859	1.09942710399628	0.481681734323502	3.11740803718567
222	2.02	2.08	5.10752685368061	IPI:IPI00000661.1	Gene_Symbol=INSAF Insulin activator factor (Fragment)	9606
223	2.02	2.02	17.7033498883247	IPI:IPI00796333.1	Gene_Symbol=ALDOA 45 kDa protein	9606	0.868123233318329	0.0144190667197108	1.04154562950134	0.706376194953918	0.165191575884819	3.23002219200134	1.00552821159363	0.963478982448578	3.38620233535767
223	0	2.02	20.3296706080437	IPI:IPI00465439.5	Gene_Symbol=ALDOA Fructose-bisphosphate aldolase A	9606
224	2.01	35.13	55.5844128131866	IPI:IPI00515041.5	Gene_Symbol=CFH Uncharacterized protein CFH	9606	2.01722359657288			0.182525679469109			0
225	2.01	2.48	6.88487589359283	IPI:IPI00218326.1	Gene_Symbol=SP100 Isoform Sp100-C of Nuclear autoantigen Sp-100	9606	0.769421815872192			0.598447740077972			0.867039322853088
226	2.01	2.01	13.5135129094124	IPI:IPI00003939.3	Gene_Symbol=- Ig lambda chain V-I region NIG-64	9606	0.666265189647675			0.534844100475311			1.05929315090179
226	0	18	37.0212763547897	IPI:IPI00827875.1	Gene_Symbol=- Lambda-chain precursor	9606
226	0	4	11.5384623408318	IPI:IPI00386134.1	Gene_Symbol=- Ig lambda chain V-I region BL2 precursor	9606
226	0	4	13.6363640427589	IPI:IPI00383016.1	Gene_Symbol=- Immunglobulin light chain variable region (Fragment)	9606
226	0	2	7.20720738172531	IPI:IPI00827923.1	Gene_Symbol=- Light chain Fab (Fragment)	9606
227	2	186.17	66.1123871803284	IPI:IPI00418163.3	Gene_Symbol=C4B C4B1	9606	1.7834495306015	0.0828152596950531	2.61613631248474	1.2297739982605	0.65706604719162	81.2317428588867	1.03453540802002	0.893771827220917	12.9528551101685
228	2	38.32	50.5791485309601	IPI:IPI00418153.1	Gene_Symbol=IGHM Putative uncharacterized protein DKFZp686I15212	9606	0.306511998176575	0.2634417116642	733.98486328125	0.293707847595215	0.212263807654381	219.57568359375	0.894022464752197	0.591192483901978	6.70719146728516
228	0	35.94	56.5032005310059	IPI:IPI00448938.1	Gene_Symbol=IGHG1 IGHG1 protein	9606
228	0	2	9.4488188624382	IPI:IPI00827627.1	Gene_Symbol=- Vh1-D-J3-region (Fragment)	9606
229	2	31.52	51.102203130722	IPI:IPI00166866.3	Gene_Symbol=IGHV3OR16-13;IGHA1 IGHA1 protein	9606	0.355636775493622	0.0277747493237257	2.13243794441223	0.196221008896828	0.204472437500954	43.5554618835449	0.340582132339478	0.0259548015892506	2.14167523384094
229	0	5.43	48.2142865657806	IPI:IPI00007899.4	Gene_Symbol=- Single chain Fv (Fragment)	9606
229	0	3.43	36.7521375417709	IPI:IPI00854667.1	Gene_Symbol=- Uncharacterized protein ENSP00000375015	9606
230	2	31.13	60.1694941520691	IPI:IPI00430847.1	Gene_Symbol=IGKC IGKC protein	9606	0.685646057128906	0.58163446187973	7.03086996078491	0.324453264474869	0.075649805366993	3.82342123985291	0.844490349292755	0.30795356631279	1.55116951465607
230	0	5.6	33.8983058929443	IPI:IPI00829650.1	Gene_Symbol=- Similar to Ig kappa chain V-I region HK101 precursor	9606
230	0	2.96	22.2222223877907	IPI:IPI00003470.1	Gene_Symbol=- Ig kappa chain V-I region Wes	9606
231	2	23.71	50.1278758049011	IPI:IPI00385264.1	Gene_Symbol=- Ig mu heavy chain disease protein	9606	0.113878577947617	0.413997560739517	1317538048	0.0474454984068871	0.0641039088368416	50.0553894042969	0.0493073873221874	0.16288036108017	22098.517578125
232	2	11.25	55.6249976158142	IPI:IPI00792115.1	Gene_Symbol=CLEC3B Putative uncharacterized protein DKFZp686H17246	9606	0	0		0.757133662700653	0.277018368244171	5.17205095291138	0.397109299898148	0.392158329486847	4051.1298828125
232	0	4.04	60.4166686534882	IPI:IPI00791350.1	Gene_Symbol=CLEC3B 11 kDa protein	9606
233	2	7.34	42.7350431680679	IPI:IPI00854644.1	Gene_Symbol=- Uncharacterized protein ENSP00000374805	9606	0.496503680944443	0.170644581317902	11.5125017166138	0.377656608819962	0.163341134786606	25.6895542144775	0.544570982456207	0.114148542284966	4.05376863479614
234	2	7.05	47.4137932062149	IPI:IPI00829653.1	Gene_Symbol=- Uncharacterized protein ENSP00000374812	9606	0.383785903453827	0.205777689814568	58.9170989990234	0.309702605009079	0.169320479035378	57.8150749206543	0.602994978427887	0.27735248208046	19.9228248596191
234	0	7.05	47.4137932062149	IPI:IPI00784430.3	Gene_Symbol=IGKV3D-11 Similar to Ig kappa chain V-III region VG precursor	9606
234	0	4.45	40.6779646873474	IPI:IPI00816799.1	Gene_Symbol=- Rheumatoid factor D5 light chain (Fragment)	9606
235	2	4.11	30.1724135875702	IPI:IPI00386839.1	Gene_Symbol=- Amyloid lambda 6 light chain variable region SAR (Fragment)	9606	0.164691314101219			0.182469919323921			0.283403605222702
235	0	4	17.5572514533997	IPI:IPI00386137.1	Gene_Symbol=- Ig lambda chain V-VI region EB4 precursor	9606
235	0	2.11	23.6486479640007	IPI:IPI00419442.3	Gene_Symbol=IGLV6-57 IGLV6-57 protein	9606
236	2	4	34.0000003576279	IPI:IPI00827646.1	Gene_Symbol=- Rheumatoid factor RF-IP16 (Fragment)	9606	0.585695087909698	0.309850931167603	36.4837760925293	0.43464133143425	0.318445801734924	325.928833007813	0.732071936130524	0.285532891750336	6.73249483108521
237	2	4	31.4814805984497	IPI:IPI00387022.1	Gene_Symbol=- Ig kappa chain V-I region AG	9606	0.34512647986412			0.347358733415604			0.594582378864288
237	0	4	28.8135588169098	IPI:IPI00003111.6	Gene_Symbol=LOC652694 Ig kappa chain V-I region AU	9606
237	0	2.07	30.3571432828903	IPI:IPI00387106.1	Gene_Symbol=- Ig kappa chain V-I region Ni	9606
238	2	3.84	39.8305088281631	IPI:IPI00829836.1	Gene_Symbol=- Uncharacterized protein ENSP00000374797	9606	0.301302939653397	0.220741555094719	246.594131469727	0.20255434513092	0.0144630325958133	1.58565557003021	0.712042629718781	0.152391538023949	2.86664819717407
238	0	3.2	22.2222223877907	IPI:IPI00385555.1	Gene_Symbol=- Ig kappa chain V-I region BAN	9606
239	2	3.23	9.2799998819828	IPI:IPI00008556.1	Gene_Symbol=F11 Isoform 1 of Coagulation factor XI precursor	9606	9999			9999			9999
239	0	3.23	8.55148360133171	IPI:IPI00216588.2	Gene_Symbol=F11 Isoform 2 of Coagulation factor XI precursor	9606
240	2	2.12	5.57275526225567	IPI:IPI00745868.3	Gene_Symbol=ANXA3 Uncharacterized protein ANXA3 (Fragment)	9606	0.976083874702454			1.2977089881897			1.54671251773834
240	0	2.12	5.57275526225567	IPI:IPI00024095.3	Gene_Symbol=ANXA3 Annexin A3	9606
241	2	2.06	31.288343667984	IPI:IPI00019176.3	Gene_Symbol=RARRES2 Retinoic acid receptor responder protein 2 precursor	9606	1.39882946014404			1.32210540771484			0.987192809581757
242	2	2.01	41.8803423643112	IPI:IPI00829834.1	Gene_Symbol=- Ig kappa chain V-III region VH precursor	9606	0.470380753278732	0.0495591163635254	2.11176323890686	0.270705431699753	0.1144715026021	20.451343536377	0.659639596939087	0.0272712968289852	1.25432670116425
243	2	2	33.7078660726547	IPI:IPI00063213.1	Gene_Symbol=MED30 Mediator of RNA polymerase II transcription subunit 30	9606
243	0	2	33.3333343267441	IPI:IPI00792416.1	Gene_Symbol=MED30 10 kDa protein	9606
244	2	2	6.29575401544571	IPI:IPI00018219.1	Gene_Symbol=TGFBI Transforming growth factor-beta-induced protein ig-h3 precursor	9606	0.874481678009033	0.587965905666351	2.46566224098206	0.716038942337036	0.0506164841353893	1.39971101284027	0.817889869213104	0.420296221971512	2.36256623268127
245	2	2	13.6752143502235	IPI:IPI00552591.2	Gene_Symbol=IGLV10-54 V1-20 protein	9606	0.397912502288818	0.158673405647278	19.6944046020508	0.282547026872635	0.12017136067152	21.4976787567139	0.488932996988297	0.0841974169015884	3.35173296928406
246	2	2	23.3009710907936	IPI:IPI00028714.4	Gene_Symbol=MGP Matrix Gla protein precursor	9606	1.00979995727539			1.95690393447876			0.827504456043243
247	2	2	11.6666667163372	IPI:IPI00027827.2	Gene_Symbol=SOD3 Extracellular superoxide dismutase [Cu-Zn] precursor	9606	1.10517978668213			0.99647057056427			0.767384052276611
248	2	2	8.57142880558968	IPI:IPI00658073.1	Gene_Symbol=CCDC126 Coiled-coil domain-containing protein 126 precursor	9606	1.3443318605423			0.999950528144836			1.08577215671539
248	0	2	10.6194689869881	IPI:IPI00061448.5	Gene_Symbol=- 13 kDa protein	9606
249	1.93	2.42	7.48338103294373	IPI:IPI00872759.1	Gene_Symbol=MLL2 564 kDa protein	9606	1.07554638385773	0.633976876735687	1.75663483142853	1.03076505661011	0.941031575202942	4.76255750656128	0.952332258224487	0.827087044715881	2.33146190643311
249	0	2.42	7.3504276573658	IPI:IPI00377245.1	Gene_Symbol=MLL2 Isoform 3 of Myeloid/lymphoid or mixed-lineage leukemia protein 2	9606
249	0	2.42	7.35461786389351	IPI:IPI00297859.1	Gene_Symbol=MLL2 Isoform 1 of Myeloid/lymphoid or mixed-lineage leukemia protein 2	9606
249	0	2.42	7.5247123837471	IPI:IPI00377244.1	Gene_Symbol=MLL2 Isoform 2 of Myeloid/lymphoid or mixed-lineage leukemia protein 2	9606
250	1.91	1.91	8.69565233588219	IPI:IPI00027252.6	Gene_Symbol=PHB2 Prohibitin-2	9606	0.942421913146973			1.08493196964264			1.94835829734802
250	0.05	2.01	6.40445500612259	IPI:IPI00744524.2	Gene_Symbol=WDR87 Isoform 1 of WD repeat-containing protein 87	9606
250	0.05	2.01	6.31868168711662	IPI:IPI00397715.4	Gene_Symbol=WDR87 Isoform 2 of WD repeat-containing protein 87	9606
250	0.02	1.72	5.43872378766537	IPI:IPI00879704.1	Gene_Symbol=WDR87 NYD-SP11 protein	9606
250	0.02	1.72	5.12820519506931	IPI:IPI00793775.2	Gene_Symbol=WDR87 136 kDa protein	9606
251	1.89	3.64	10.2146163582802	IPI:IPI00472316.1	Gene_Symbol=DMD dystrophin Dp427p1 isoform	9606	0.359426349401474	0.18122686445713	8.87376499176025	0.692521154880524	0.219813242554665	2.45063424110413	0.351651579141617	0.247029691934586	16.1045265197754
251	0	3.64	10.2257266640663	IPI:IPI00304639.2	Gene_Symbol=DMD Isoform 3 of Dystrophin	9606
251	0	3.64	10.2035276591778	IPI:IPI00006091.2	Gene_Symbol=DMD Isoform 4 of Dystrophin	9606
251	0	3.64	10.1628303527832	IPI:IPI00375141.1	Gene_Symbol=DMD dystrophin Dp427l isoform	9606
251	0	3.1	11.5614332258701	IPI:IPI00304638.4	Gene_Symbol=DMD Isoform 1 of Dystrophin	9606
251	0	3.1	11.5762487053871	IPI:IPI00220577.5	Gene_Symbol=DMD Isoform 2 of Dystrophin	9606
252	1.85	2.22	4.61753718554974	IPI:IPI00024279.4	Gene_Symbol=HEATR1 HEAT repeat-containing protein 1	9606	1.3851854801178	0.640064895153046	13.0632419586182	1.15590727329254	0.164242804050446	1.33594071865082	1.07804501056671	0.863894939422607	5.28228139877319
252	0	2.22	4.60494421422482	IPI:IPI00641437.1	Gene_Symbol=HEATR1 HEAT repeat containing 1	9606
253	1.84	1.9	6.49246200919151	IPI:IPI00218501.1	Gene_Symbol=RYR2 Isoform 2 of Ryanodine receptor 2	9606	1.29004383087158	0.65664929151535	4.36904001235962	0.897300660610199	0.64675760269165	1.97275495529175	0.927132308483124	0.801666855812073	2.18699932098389
253	0	1.9	6.5029188990593	IPI:IPI00023217.1	Gene_Symbol=RYR2 Isoform 1 of Ryanodine receptor 2	9606
254	1.83	1.83	15.6593412160873	IPI:IPI00219426.1	Gene_Symbol=PVR Isoform Gamma of Poliovirus receptor precursor	9606	1.1673743724823	0.691701710224152	42.0098533630371	1.09830188751221	0.886590003967285	747.588134765625	0.862025320529938	0.717540979385376	52.9360160827637
254	0	1.83	15.3225809335709	IPI:IPI00219425.3	Gene_Symbol=PVR Isoform Beta of Poliovirus receptor precursor	9606
254	0	1.83	8.872901648283	IPI:IPI00299158.1	Gene_Symbol=PVR Isoform Alpha of Poliovirus receptor precursor	9606
254	0	1.83	9.43877547979355	IPI:IPI00219427.1	Gene_Symbol=PVR Isoform Delta of Poliovirus receptor precursor	9606
255	1.77	1.77	19.3749994039536	IPI:IPI00642425.1	Gene_Symbol=ICAM1 Cell surface glycoprotein	9606	1	1	3.22397947311401	0.811764299869537	0.664803862571716	5.95074224472046	1.21903681755066	0.00728982221335173	1.07590985298157
255	0	1.77	17.4812033772469	IPI:IPI00008494.4	Gene_Symbol=ICAM1 Intercellular adhesion molecule 1 precursor	9606
256	1.76	2.13	8.99795517325401	IPI:IPI00008522.3	Gene_Symbol=SCN10A Sodium channel protein type 10 subunit alpha	9606	4.72982454299927			0.733377873897552			1.07432317733765
256	0	1.88	21.5000003576279	IPI:IPI00872541.1	Gene_Symbol=- 23 kDa protein	9606
257	1.75	50.23	61.6033732891083	IPI:IPI00555812.4	Gene_Symbol=GC Vitamin D-binding protein precursor	9606	1.30345511436462			0.0985975712537766			0.153649002313614
258	1.7	3.7	35.8974367380142	IPI:IPI00009792.1	Gene_Symbol=IGHV1OR15-1 Ig heavy chain V-I region V35 precursor	9606	0.19496813416481			0.21241882443428			1.13608229160309
258	0	1.7	14.6551728248596	IPI:IPI00786926.1	Gene_Symbol=IGHV1-69 Myosin-reactive immunoglobulin heavy chain variable region (Fragment)	9606
259	1.7	1.76	6.28930851817131	IPI:IPI00165092.3	Gene_Symbol=YARS2 Tyrosyl-tRNA synthetase, mitochondrial precursor	9606
260	1.64	1.66	11.083123087883	IPI:IPI00844000.1	Gene_Symbol=KIAA0776 Uncharacterized protein KIAA0776	9606	1.20921277999878	0.0232982356101274	1.09239780902863	1.3715306520462	0.125732198357582	2.23282885551453	1.31467592716217	0.320877254009247	6.80270099639893
261	1.6	1.75	8.75179320573807	IPI:IPI00007128.1	Gene_Symbol=PRKCG Protein kinase C gamma type	9606	1.31670486927032	0.103929348289967	1.77859830856323	1.37266063690186	0.0663536489009857	1.52349317073822	1.04656088352203
262	1.55	1.6	9.45229679346085	IPI:IPI00104907.3	Gene_Symbol=C14orf106 Isoform 1 of Uncharacterized potential DNA-binding protein C14orf106	9606	1.48992145061493			0.875647008419037			1.15532159805298
262	0	1.59	11.6935476660728	IPI:IPI00385830.3	Gene_Symbol=C14orf106 Isoform 2 of Uncharacterized potential DNA-binding protein C14orf106	9606
263	1.54	4.73	13.4124889969826	IPI:IPI00029168.1	Gene_Symbol=LPA Apolipoprotein	9606	0.873286008834839	0.121194146573544	1.39340960979462	0.697290539741516	0.608820617198944	660.349792480469	0.839899241924286	0.602778494358063	21.7457256317139
263	0	1.55	19.9623346328735	IPI:IPI00787629.1	Gene_Symbol=LOC732390 similar to Apolipoprotein	9606
263	0	1.52	19.4029852747917	IPI:IPI00787909.1	Gene_Symbol=LOC732436 similar to Apolipoprotein	9606
264	1.53	27.48	39.9116337299347	IPI:IPI00382606.1	Gene_Symbol=F7 Factor VII active site mutant immunoconjugate	9606	1.51973748207092	0.519003748893738	282.959411621094	1.31342685222626			1.68094110488892	0.210367545485497	9.61735343933105
264	0	1.53	18.9189195632935	IPI:IPI00798065.1	Gene_Symbol=F7 Isoform B of Coagulation factor VII precursor	9606
264	0	1.53	18.0257514119148	IPI:IPI00329555.2	Gene_Symbol=F7 Isoform A of Coagulation factor VII precursor	9606
265	1.52	1.52	12.6914665102959	IPI:IPI00746813.1	Gene_Symbol=CHGA chromogranin A precursor	9606	2.71041655540466			0.895684421062469			1.05381858348846
265	0	1.52	12.6914665102959	IPI:IPI00290315.3	Gene_Symbol=CHGA Chromogranin-A precursor	9606
266	1.52	1.52	8.20895507931709	IPI:IPI00827724.1	Gene_Symbol=- Rheumatoid factor Vh I region precursor (Fragment)	9606	0.662006676197052			0.557568669319153			0.859718918800354
267	1.49	1.5	7.50000029802322	IPI:IPI00009034.1	Gene_Symbol=PCDHB10 Protocadherin beta 10 precursor	9606	1.55304360389709			1.25676488876343			1.08024275302887
268	1.4	1.79	1.84966549277306	IPI:IPI00298994.6	Gene_Symbol=TLN1 Talin-1	9606
269	1.4	1.6	5.14426305890083	IPI:IPI00784869.3	Gene_Symbol=DNAH10 dynein, axonemal, heavy chain 10 isoform 1	9606	1.3624826669693	0.00268677552230656	1.0167248249054	1.55255997180939	0.265799790620804	11.9348421096802	0.868528306484222	0.286085397005081	2.37209844589233
270	1.4	1.4	13.3891209959984	IPI:IPI00877862.1	Gene_Symbol=- 27 kDa protein	9606	1.65242183208466			1.18718028068542			1.36356687545776
271	1.4	1.4	8.1761009991169	IPI:IPI00023728.1	Gene_Symbol=GGH Gamma-glutamyl hydrolase precursor	9606	1.172727227211			1.56517171859741			1.07033085823059
272	1.4	1.4	15.9203976392746	IPI:IPI00216138.6	Gene_Symbol=TAGLN Transgelin	9606	0.147003546357155			0.318648159503937			0.643424987792969
272	0	1.4	16.0714283585548	IPI:IPI00556415.1	Gene_Symbol=TAGLN Transgelin variant (Fragment)	9606
273	1.38	2.76	6.51117563247681	IPI:IPI00289258.4	Gene_Symbol=MYO10 Myosin-X	9606	0.946926712989807	0.8995041847229	77.7017822265625	1.23499727249146	0.176431581377983	2.14442467689514	0.837188959121704	0.479999035596848	8.33386516571045
274	1.38	1.41	6.45161271095276	IPI:IPI00465436.4	Gene_Symbol=CAT Catalase	9606	1.74638831615448	0.0910529121756554	2.17737007141113	1.05899178981781	0.915415227413177	7.80234956741333	1.26821899414063	0.317785412073135	2.17025279998779
275	1.33	1.37	6.59472420811653	IPI:IPI00550459.2	Gene_Symbol=CENTB5 Centaurin, beta 5	9606	1.08674824237823	0.43113300204277	2.33945798873901	1.37355780601501	0.526447176933289	80.0584411621094	1.26623237133026	0.127851009368896	1.84144985675812
275	0	1.37	7.24637657403946	IPI:IPI00465167.2	Gene_Symbol=CENTB5 Isoform 1 of Centaurin-beta-5	9606
275	0	1.37	6.91489353775978	IPI:IPI00643360.1	Gene_Symbol=CENTB5 Putative uncharacterized protein	9606
276	1.32	1.59	4.33937832713127	IPI:IPI00853158.2	Gene_Symbol=PRUNE2 prune homolog 2 isoform 1	9606	1.36950349807739	0.390170872211456	16.6033115386963	1.30865776538849	0.34502038359642	7.82963514328003	1.04289746284485	0.944844424724579	466.172912597656
277	1.31	2.34	6.65369629859924	IPI:IPI00221012.7	Gene_Symbol=USP9X ubiquitin specific protease 9, X-linked isoform 3	9606	0.622300982475281	0.330564707517624	4.96075201034546	0.936712026596069	0.540404438972473	1.46875047683716	0.626308917999268	0.19413822889328	2.84641933441162
277	0	2.34	6.69538006186485	IPI:IPI00003964.4	Gene_Symbol=USP9X ubiquitin specific protease 9, X-linked isoform 4	9606
278	1.31	1.31	8.21529775857925	IPI:IPI00030020.1	Gene_Symbol=OPLAH Putative uncharacterized protein	9606
279	1.3	17.31	40.772533416748	IPI:IPI00816555.1	Gene_Symbol=IGLV2-14 IGLV2-14 protein	9606	0.386358141899109	0.139927446842194	14.8721170425415	0.318153202533722	0.082740880548954	6.69878482818604	0.556155264377594	0.0623925216495991	2.08121943473816
280	1.3	1.39	5.2173912525177	IPI:IPI00794512.1	Gene_Symbol=CALCOCO1 Isoform 3 of Calcium-binding and coiled-coil domain-containing protein 1	9606	0.822490274906158	0.839215397834778	15083.4384765625	0.648702323436737	0.554797172546387	690.576049804688	0.773042559623718
280	0	1.39	5.68720363080502	IPI:IPI00788619.1	Gene_Symbol=CALCOCO1 Isoform 2 of Calcium-binding and coiled-coil domain-containing protein 1	9606
280	0	1.39	5.20984083414078	IPI:IPI00011232.3	Gene_Symbol=CALCOCO1 Isoform 1 of Calcium-binding and coiled-coil domain-containing protein 1	9606
281	1.3	1.3	24.1830065846443	IPI:IPI00001610.1	Gene_Symbol=IGF1 Insulin-like growth factor IA precursor	9606	0.672808527946472			1.30202770233154			0.510650277137756
282	1.28	2.44	6.0834988951683	IPI:IPI00642259.2	Gene_Symbol=DST Dystonin	9606	1.1617192029953	0.602728426456451	2.09070324897766	1.1390905380249	0.285277992486954	1.3408989906311	1.25999224185944	0.402980029582977	1.98687589168549
283	1.28	1.94	3.04154306650162	IPI:IPI00102107.1	Gene_Symbol=NSD1;FGFR4 Isoform 1 of Histone-lysine N-methyltransferase, H3 lysine-36 and H4 lysine-20 specific	9606	9.59376049041748			1.07932782173157			3.24307703971863
284	1.26	2.14	7.04939290881157	IPI:IPI00854629.1	Gene_Symbol=OBSCN Isoform 6 of Obscurin	9606	0.834974467754364	0.627386927604675	2.90069937705994	0.96794068813324	0.933797061443329	3.15569019317627	0.999970316886902	1	2.5548849105835
285	1.23	6.04	49.193549156189	IPI:IPI00884080.1	Gene_Symbol=- Similar to Immunglobulin heavy chain variable region	9606	0.570681631565094			0.318374812602997			0.66049712896347
286	1.23	2.34	7.12365582585335	IPI:IPI00790411.1	Gene_Symbol=CNOT10 Isoform 1 of CCR4-NOT transcription complex subunit 10	9606
287	1.23	1.41	18.0232554674149	IPI:IPI00657648.1	Gene_Symbol=EPDR1 ependymin related protein 1 precursor	9606	1.87197816371918			1.75061690807343			1.2098536491394
288	1.23	1.23	17.2131150960922	IPI:IPI00300721.3	Gene_Symbol=- CDNA FLJ35074 fis, clone PLACE6001118	9606	2.75531053543091			1.78392589092255			1.66492104530334
289	1.22	1.48	4.02298867702484	IPI:IPI00290328.3	Gene_Symbol=PTPRJ Receptor-type tyrosine-protein phosphatase eta precursor	9606	1.22925817966461			0			0
290	1.2	1.23	9.09090936183929	IPI:IPI00013933.2	Gene_Symbol=DSP Isoform DPI of Desmoplakin	9606	0.75008350610733	0.902346432209015	18353573888	0.710748553276062	0.543396711349487	144.615676879883	0.47238028049469	0.703798592090607	175143632
291	1.2	1.21	18.1609198451042	IPI:IPI00297261.3	Gene_Symbol=PTPN1 Tyrosine-protein phosphatase non-receptor type 1	9606	1.03015339374542			0.748554110527039			0.661034405231476
292	1.17	2.21	28.2258063554764	IPI:IPI00382471.1	Gene_Symbol=- Ig heavy chain V-I region WOL	9606	1.18719136714935			1.08871698379517			0.797432661056519
293	1.17	1.17	7.11206868290901	IPI:IPI00216728.1	Gene_Symbol=NRXN3 Neurexin 3-alpha	9606
294	1.17	1.17	5.69044016301632	IPI:IPI00873498.1	Gene_Symbol=GLTSCR1 Uncharacterized protein GLTSCR1	9606	0			0			2.16935658454895
294	0	1.17	4.80769239366055	IPI:IPI00024568.2	Gene_Symbol=GLTSCR1 glioma tumor suppressor candidate region gene 1	9606
295	1.16	1.16	15.5279502272606	IPI:IPI00816409.1	Gene_Symbol=- V<gamma>1 protein (Fragment)	9606	0.47389230132103	0.525604128837585	29266.2734375	0.479179710149765	0.447373300790787	2743.77270507813	0.429787516593933	0.0630215704441071	2.90277242660522
296	1.15	1.45	5.03512881696224	IPI:IPI00619902.1	Gene_Symbol=ABCA3 ABCA3 variant protein (Fragment)	9606	0.790377259254456			0.979829132556915			1.81377863883972
296	0	1.45	5.0469484180212	IPI:IPI00017800.2	Gene_Symbol=ABCA3 ATP-binding cassette sub-family A member 3	9606
297	1.15	1.26	4.2976938188076	IPI:IPI00878108.1	Gene_Symbol=DRP2 Dystrophin related protein 2	9606	1.82008230686188			2.42139792442322			0.954387307167053
297	0	1.26	4.28422167897224	IPI:IPI00871834.2	Gene_Symbol=DRP2 dystrophin related protein 2	9606
298	1.14	1.17	4.4066097587347	IPI:IPI00790503.2	Gene_Symbol=MYH10 Isoform 3 of Myosin-10	9606
298	0	1.17	4.41767051815987	IPI:IPI00479307.3	Gene_Symbol=MYH10 Isoform 2 of Myosin-10	9606
298	0	1.17	4.45344112813473	IPI:IPI00397526.2	Gene_Symbol=MYH10 Isoform 1 of Myosin-10	9606
299	1.13	1.13	12.3367197811604	IPI:IPI00019088.1	Gene_Symbol=COL9A2 Collagen alpha-2(IX) chain precursor	9606	1.19612741470337	0.310465604066849	3.34327387809753	1.10051429271698	0.388516455888748	2.34212183952332	1.19503843784332	0.18481057882309	1.96663963794708
300	1.12	1.52	5.85831068456173	IPI:IPI00045945.1	Gene_Symbol=PCDHB18 Protocadherin-psi2	9606
301	1.09	1.09	5.04871569573879	IPI:IPI00737886.2	Gene_Symbol=MUC19 similar to mucin 19	9606
302	1.09	1.09	13.3165836334229	IPI:IPI00006152.1	Gene_Symbol=EDG8 Isoform 1 of Sphingosine 1-phosphate receptor Edg-8	9606	0.363170772790909			0.269805073738098			0.696631789207459
303	1.07	1.07	14.7474750876427	IPI:IPI00218977.1	Gene_Symbol=FTCD Isoform D of Formimidoyltransferase-cyclodeaminase	9606	0.86898934841156			0.962160408496857			1.38269317150116
304	1.05	1.25	5.41688799858093	IPI:IPI00782966.1	Gene_Symbol=ZFP106 Zinc finger protein 106 homolog	9606	1.32817816734314			1.10528755187988			1.40260112285614
305	1.04	1.04	6.19785450398922	IPI:IPI00167609.3	Gene_Symbol=ABTB2 Ankyrin repeat and BTB/POZ domain-containing protein 2	9606	0.95422500371933			0.986506462097168			1.14526224136353
306	1.03	1.04	11.7341637611389	IPI:IPI00854767.1	Gene_Symbol=LOC729269 similar to Protein MICAL-3	9606	1.31390833854675	0.634928286075592	8.31711292266846	1.14961588382721	0.535009682178497	7.22811222076416	1.1022527217865	0.523287057876587	1.72674143314362
307	1.02	1.08	15.7074347138405	IPI:IPI00329547.3	Gene_Symbol=ZC3H13 Isoform 1 of Zinc finger CCCH domain-containing protein 13	9606	0.878433406352997	0.609008550643921	2.53036952018738	0.894876956939697	0.736250936985016	3.44165754318237	0.949925005435944	0.814492642879486	2.28868746757507
307	0.03	1.08	16.7519181966782	IPI:IPI00016472.4	Gene_Symbol=ZC3H13 Isoform 2 of Zinc finger CCCH domain-containing protein 13	9606
308	1.01	1.01	8.41514691710472	IPI:IPI00024046.1	Gene_Symbol=CDH13 Cadherin-13 precursor	9606	0.692631423473358			0.83606481552124			0.568674743175507
309	1	2.7	3.45572344958782	IPI:IPI00749011.1	Gene_Symbol=AGPAT3 1-acyl-sn-glycerol-3-phosphate acyltransferase gamma	9606	0.200518071651459			0.366200894117355			0.56831967830658
310	1	1.05	7.50267952680588	IPI:IPI00026320.1	Gene_Symbol=UBR5 E3 ubiquitin-protein ligase UBR5	9606	0.567699074745178			0.796929657459259			0.804169893264771
311	1	1	13.9303475618362	IPI:IPI00398925.4	Gene_Symbol=LOC649618 similar to Ubiquitin-like protein FUBI	9606
312	1	1	27.7777791023254	IPI:IPI00793240.1	Gene_Symbol=TMEM85 8 kDa protein	9606	0.783639013767242			0.809473633766174			1.12004888057709
313	0.99	5.13	53.7037014961243	IPI:IPI00387113.1	Gene_Symbol=- Ig kappa chain V-III region B6	9606
314	0.99	2.23	10.2173909544945	IPI:IPI00027078.3	Gene_Symbol=CPD Carboxypeptidase D precursor	9606
315	0.98	1.7	14.990858733654	IPI:IPI00787145.1	Gene_Symbol=OTUD1 OTU domain containing 1	9606	0.666449248790741			0.466468006372452			0.46261590719223
316	0.98	1.14	4.25240062177181	IPI:IPI00014829.2	Gene_Symbol=DCHS2 Dachsous-2	9606	1.18058240413666			0.670894324779511			0.883238792419434
317	0.97	0.97	6.22406639158726	IPI:IPI00654613.1	Gene_Symbol=TJAP1 Isoform 4 of Tight junction-associated protein 1	9606
317	0	0.97	5.4844606667757	IPI:IPI00643168.3	Gene_Symbol=TJAP1 Isoform 2 of Tight junction-associated protein 1	9606
317	0	0.97	5.38599640130997	IPI:IPI00010544.3	Gene_Symbol=TJAP1 Isoform 1 of Tight junction-associated protein 1	9606
318	0.96	3.3	8.14950317144394	IPI:IPI00247295.3	Gene_Symbol=SYNE1 Isoform 4 of Nesprin-1	9606	0.814832389354706	0.533063113689423	2.09333515167236	0.893510162830353	0.691679358482361	1.90435409545898	1.18213140964508	0.331467062234879	1.46120774745941
319	0.96	2.66	2.0901046693325	IPI:IPI00103552.4	Gene_Symbol=MUC16 Mucin-16	9606	1.69032156467438			0.962436318397522			1.16775584220886
320	0.96	1.4	8.01767706871033	IPI:IPI00874215.1	Gene_Symbol=EIF4G3 Uncharacterized protein EIF4G3 (Fragment)	9606	0.53252387046814	0.339719921350479	8.85302639007568	0.611385226249695	0.398000210523605	7.28444957733154	0.629479229450226	0.396619319915771	6.43225049972534
320	0	1.4	8.01261812448502	IPI:IPI00646377.1	Gene_Symbol=EIF4G3 Isoform 1 of Eukaryotic translation initiation factor 4 gamma 3	9606
320	0	1.4	9.73180085420609	IPI:IPI00328268.8	Gene_Symbol=EIF4G3 EIF4G3 protein	9606
321	0.96	0.96	3.2026145607233	IPI:IPI00786880.2	Gene_Symbol=- Myosin-XVB	9606	1.15399622917175			1.38423931598663			0.693811893463135
322	0.96	0.96	12.3762376606464	IPI:IPI00008634.4	Gene_Symbol=SLC26A10 Similar to Solute carrier family 26, member 10	9606
323	0.96	0.96	10.6060609221458	IPI:IPI00619965.1	Gene_Symbol=ABCA11 ABCA11 protein	9606	0.794960498809814			1.40233993530273			1.77904736995697
324	0.95	1.04	5.99762462079525	IPI:IPI00869295.1	Gene_Symbol=KNDC1 Isoform 3 of Protein very KIND	9606
324	0	1.04	5.77472858130932	IPI:IPI00065323.5	Gene_Symbol=KNDC1 Isoform 1 of Protein very KIND	9606
324	0	1.04	5.76813258230686	IPI:IPI00028193.4	Gene_Symbol=KNDC1 192 kDa protein	9606
325	0.94	1.14	18.1132078170776	IPI:IPI00871561.1	Gene_Symbol=MYLK3 MLCK protein	9606
325	0	1.14	17.5824180245399	IPI:IPI00304648.4	Gene_Symbol=MYLK3 MLCK protein	9606
326	0.93	0.94	5.80204762518406	IPI:IPI00215762.7	Gene_Symbol=EXOC1 Isoform 2 of Exocyst complex component 1	9606
326	0	0.94	5.70469796657562	IPI:IPI00019427.4	Gene_Symbol=EXOC1 Isoform 1 of Exocyst complex component 1	9606
327	0.93	0.93	19.5652171969414	IPI:IPI00006079.1	Gene_Symbol=BCLAF1 Isoform 1 of Bcl-2-associated transcription factor 1	9606	0.667492806911469	0.370484113693237	4.56335926055908	1.23463714122772	0.645773828029633	74.1352844238281	0.515274107456207	0.100927792489529	2.67085766792297
328	0.93	0.93	12.7167627215385	IPI:IPI00014474.1	Gene_Symbol=AKAP8 A-kinase anchor protein 8	9606	1.01454341411591			0.864863216876984			0.863631248474121
329	0.92	0.96	5.99999986588955	IPI:IPI00646376.2	Gene_Symbol=SNAP91 Isoform 3 of Clathrin coat assembly protein AP180	9606
329	0	0.96	4.41176481544971	IPI:IPI00470905.2	Gene_Symbol=SNAP91 Isoform 2 of Clathrin coat assembly protein AP180	9606
329	0	0.96	3.96912917494774	IPI:IPI00006612.2	Gene_Symbol=SNAP91 Isoform 1 of Clathrin coat assembly protein AP180	9606
330	0.92	0.92	4.16141226887703	IPI:IPI00873764.1	Gene_Symbol=DNAJC10 DNAJC10 protein	9606	0.663485109806061	0.753255844116211	351055.96875	0.721802771091461	0.512545943260193	74.3487701416016	0.579139411449432	0.726053714752197	3686428
330	0	0.92	4.41767051815987	IPI:IPI00844115.1	Gene_Symbol=DNAJC10 Isoform 2 of DnaJ homolog subfamily C member 10 precursor	9606
330	0	0.92	4.16141226887703	IPI:IPI00293260.5	Gene_Symbol=DNAJC10 Isoform 1 of DnaJ homolog subfamily C member 10 precursor	9606
331	0.91	1.55	4.56743687391281	IPI:IPI00173946.6	Gene_Symbol=TANC1 tetratricopeptide repeat, ankyrin repeat and coiled-coil containing 1	9606	1.41739153862			0.617045521736145			1.18537151813507
332	0.91	0.91	9.67356711626053	IPI:IPI00848279.1	Gene_Symbol=CACNA1A calcium channel, alpha 1A subunit isoform 2	9606	1.34198296070099			1.03959739208221			0.631731569766998
333	0.89	0.92	4.5734841376543	IPI:IPI00180408.6	Gene_Symbol=MYH15 Myosin-15	9606	0.548488080501556	0.0198334529995918	1.26847875118256	0.854793906211853	0.687505424022675	41.6651763916016	0.561054944992065	0.252928227186203	21.7872543334961
334	0.89	0.89	6.98113217949867	IPI:IPI00410341.4	Gene_Symbol=ANKRD53 Isoform 1 of Ankyrin repeat domain-containing protein 53	9606	1.58697772026062			1.16241037845612			0.266073733568192
335	0.89	0.89	7.31707289814949	IPI:IPI00477714.5	Gene_Symbol=IGLV8-61 V3-4 protein	9606	0.399856060743332			0.456530213356018			0.534828126430511
336	0.89	0.89	3.74531820416451	IPI:IPI00401072.1	Gene_Symbol=PSMG1 Isoform 2 of Proteasome assembly chaperone 1	9606
336	0	0.89	3.47222238779068	IPI:IPI00030770.1	Gene_Symbol=PSMG1 Isoform 1 of Proteasome assembly chaperone 1	9606
337	0.87	0.88	2.16819979250431	IPI:IPI00293921.3	Gene_Symbol=TOPBP1 DNA topoisomerase 2-binding protein 1	9606	1.00353467464447	0.990901052951813	3.25415945053101	1.65279495716095	0.103052049875259	2.83653163909912	0.994630336761475	0.995368421077728	12093.2998046875
338	0.86	1.31	4.26065176725388	IPI:IPI00787870.1	Gene_Symbol=FLJ43950 similar to vitamin A-deficient testicular protein 11-like isoform 1	9606	9999			9999
339	0.85	0.93	8.76288637518883	IPI:IPI00788747.1	Gene_Symbol=TIMP2 22 kDa protein	9606	0.77536153793335			0.841870784759521			0.624744355678558
339	0	0.93	6.34328350424767	IPI:IPI00787781.1	Gene_Symbol=TIMP2 similar to Metalloproteinase inhibitor 2 precursor	9606
339	0	0.93	7.72727280855179	IPI:IPI00027166.1	Gene_Symbol=TIMP2 Metalloproteinase inhibitor 2 precursor	9606
340	0.85	0.88	2.75495406240225	IPI:IPI00869170.1	Gene_Symbol=MUC5AC Mucin 5AC, oligomeric mucus/gel-forming	9606	1.83352279663086			0.950667321681976			0.785131335258484
341	0.83	9.04	53.7190079689026	IPI:IPI00783287.1	Gene_Symbol=- Immunglobulin heavy chain variable region (Fragment)	9606
342	0.83	1.25	9.26216617226601	IPI:IPI00160131.2	Gene_Symbol=MYO9A myosin IXA	9606	0.507390856742859	0.0951220914721489	3.66106033325195	0.531770765781403	0.467327147722244	1394.47607421875	1.0620641708374	0.912853956222534	258.306030273438
343	0.82	8.31	62.7118647098541	IPI:IPI00555872.5	Gene_Symbol=IGHV3-48 Myosin-reactive immunoglobulin heavy chain variable region (Fragment)	9606
344	0.82	8.1	61.6666674613953	IPI:IPI00382480.1	Gene_Symbol=- Ig heavy chain V-III region BRO	9606
345	0.82	6.2	40.6779646873474	IPI:IPI00384392.1	Gene_Symbol=- Myosin-reactive immunoglobulin heavy chain variable region (Fragment)	9606
346	0.82	6.05	27.6422768831253	IPI:IPI00872895.1	Gene_Symbol=- Uncharacterized protein ENSP00000381660 (Fragment)	9606
347	0.82	5.35	38.5416656732559	IPI:IPI00827482.2	Gene_Symbol=- Uncharacterized protein ENSP00000348964 (Fragment)	9606
348	0.82	4.83	24.3697479367256	IPI:IPI00382494.1	Gene_Symbol=- Ig heavy chain V-III region TEI	9606
349	0.82	0.82	11.0169492661953	IPI:IPI00385683.1	Gene_Symbol=- Ig heavy chain V-III region GAR	9606
350	0.81	1.15	4.63084317743778	IPI:IPI00788166.1	Gene_Symbol=FREM3 similar to FRAS1-related extracellular matrix protein 3 precursor	9606	1.00649058818817			1.46826565265656			1.23429882526398
350	0	1.15	4.63084317743778	IPI:IPI00095592.9	Gene_Symbol=FREM3 similar to FRAS1-related extracellular matrix protein 3 precursor	9606
351	0.81	0.95	4.43444736301899	IPI:IPI00032087.4	Gene_Symbol=DIP2C Disco-interacting protein 2 homolog C	9606	0.739673018455505			1.31972444057465			1.17722988128662
352	0.8	0.9	4.7853622585535	IPI:IPI00658056.3	Gene_Symbol=CD163L1 Isoform 2 of Scavenger receptor cysteine-rich type 1 protein M160 precursor	9606	1.1907571554184			1.22274041175842			1.33535587787628
352	0	0.9	4.7853622585535	IPI:IPI00657946.2	Gene_Symbol=CD163L1 Isoform 3 of Scavenger receptor cysteine-rich type 1 protein M160 precursor	9606
352	0	0.9	4.6799723058939	IPI:IPI00026975.1	Gene_Symbol=CD163L1 Isoform 1 of Scavenger receptor cysteine-rich type 1 protein M160 precursor	9606
353	0.8	0.8	9.4488188624382	IPI:IPI00441942.3	Gene_Symbol=- CDNA FLJ23933 fis, clone COL07392	9606	1.04135429859161			1.18656325340271			1.93817067146301
354	0.79	0.99	11.4341929554939	IPI:IPI00398002.5	Gene_Symbol=PLEC1 plectin 1 isoform 1	9606	2.06627035140991	0.113335378468037	2.83356356620789	0.976252019405365	0.829887747764587	1.38613498210907	1.49532413482666	0.0835762098431587	1.65049409866333
355	0.78	0.99	7.5566753745079	IPI:IPI00643697.1	Gene_Symbol=PSTPIP1 Isoform 2 of Proline-serine-threonine phosphatase-interacting protein 1	9606	0.695521414279938			0.960069000720978			0.583092272281647
355	0	0.99	7.2115384042263	IPI:IPI00022606.2	Gene_Symbol=PSTPIP1 Isoform 1 of Proline-serine-threonine phosphatase-interacting protein 1	9606
356	0.78	0.78	5.89887648820877	IPI:IPI00384251.1	Gene_Symbol=RAB3IL1 Isoform 2 of Guanine nucleotide exchange factor for Rab3A	9606	0.971951544284821	0.869196534156799	5.6659951210022	1.39939367771149	0.421310484409332	27.8276100158691	1.52313923835754	0.3514424264431	26.9216728210449
357	0.77	1.35	5.38555681705475	IPI:IPI00829927.1	Gene_Symbol=ARMC9 Isoform 1 of LisH domain-containing protein ARMC9	9606	1.18560802936554	0.545337855815887	2.21848559379578	0.997242629528046	0.97766101360321	1.33517622947693	0.689343333244324	0.0613796785473824	1.51587605476379
357	0	1.35	6.61654099822044	IPI:IPI00216484.6	Gene_Symbol=ARMC9 Isoform 2 of LisH domain-containing protein ARMC9	9606
358	0.77	0.79	2.64623947441578	IPI:IPI00744767.1	Gene_Symbol=SAMD4A Uncharacterized protein SAMD4A	9606
358	0	0.79	3.02066765725613	IPI:IPI00010390.3	Gene_Symbol=SAMD4A SAMD4A protein	9606
359	0.77	0.77	10.7500001788139	IPI:IPI00642378.2	Gene_Symbol=LASS2 cDNA FLJ75329, highly similar to Homo sapiens LAG1 longevity assurance homolog 2 (S. cerevisiae), transcript variant 2, mRNA	9606	0.803123831748962	0.68891841173172	188.634017944336	1.08255660533905	0.886878669261932	273.813568115234	0.666404366493225	0.417116910219193	52.6033592224121
359	0	0.77	11.3157898187637	IPI:IPI00305304.3	Gene_Symbol=LASS2 LAG1 longevity assurance homolog 2	9606
360	0.76	0.76	3.88114005327225	IPI:IPI00001813.5	Gene_Symbol=KIAA1542 Isoform 1 of RING and PHD-finger domain-containing protein KIAA1542	9606
361	0.75	0.76	17.4781978130341	IPI:IPI00782992.3	Gene_Symbol=SRRM2 Isoform 1 of Serine/arginine repetitive matrix protein 2	9606	0.609983921051025	0.115159332752228	2.20766067504883	0.436019420623779	0.0951959416270256	2.99492692947388	0.822490930557251	0.456222087144852	2.50341296195984
362	0.75	0.75	7.59289190173149	IPI:IPI00033153.1	Gene_Symbol=NXF1 Nuclear RNA export factor 1	9606	0.996324300765991			1.26125264167786			1.29554319381714
363	0.74	0.9	7.40740746259689	IPI:IPI00759546.2	Gene_Symbol=MLLT4 Isoform 5 of Afadin	9606	1.34676229953766	0.499116063117981	43.4726257324219	0.969901323318481	0.868340075016022	6.36458301544189	0.901014387607574	0.836817145347595	156.518035888672
363	0	0.9	7.45614022016525	IPI:IPI00023461.2	Gene_Symbol=MLLT4 Isoform 4 of Afadin	9606
364	0.74	0.86	8.16326513886452	IPI:IPI00385557.1	Gene_Symbol=- Ig heavy chain V-II region SESS precursor	9606	0.350908607244492			0.0621209666132927			0.835470199584961
365	0.73	0.75	7.94979110360146	IPI:IPI00012645.1	Gene_Symbol=SPTBN2 Isoform 1 of Spectrin beta chain, brain 2	9606	1.14184641838074	0.656889915466309	16.7492485046387	0.875945150852203	0.703378260135651	3.66018915176392	1.18664610385895	0.61168098449707	3.44069123268127
366	0.73	0.73	12.0139293372631	IPI:IPI00873067.1	Gene_Symbol=TNRC6B Isoform 1 of Trinucleotide repeat-containing gene 6B protein	9606	1.06528532505035	0.917173326015472	10.1276426315308	0.90931648015976	0.705275118350983	2.55438184738159	0.793752014636993	0.568310678005219	4.34287261962891
366	0	0.73	11.7680497467518	IPI:IPI00385511.5	Gene_Symbol=TNRC6B Uncharacterized protein TNRC6B	9606
367	0.73	0.73	6.83760717511177	IPI:IPI00028083.1	Gene_Symbol=EIF2B2 Translation initiation factor eIF-2B subunit beta	9606	1.31315302848816	0.143031850457191	1.64625334739685	1.68953680992126	0.129214137792587	2.46203827857971	1.92963516712189	0.178226232528687	4.00211620330811
368	0.72	2.72	16.9675096869469	IPI:IPI00848045.1	Gene_Symbol=HYI Isoform 1 of Putative hydroxypyruvate isomerase	9606	0.787399411201477			1.18073189258575			1.18456101417542
369	0.72	2.01	8.28538537025452	IPI:IPI00782985.1	Gene_Symbol=EIF4G2 eukaryotic translation initiation factor 4 gamma, 2 isoform 2	9606
369	0	2.01	7.93825834989548	IPI:IPI00015952.1	Gene_Symbol=EIF4G2 Eukaryotic translation initiation factor 4 gamma 2	9606
370	0.72	0.78	4.50643785297871	IPI:IPI00009410.2	Gene_Symbol=EDEM3 ER degradation-enhancing alpha-mannosidase-like 3	9606
371	0.72	0.72	10.1468622684479	IPI:IPI00794883.1	Gene_Symbol=RHOBTB2 Rho-related BTB domain-containing protein 2	9606	1.06797742843628	0.82690703868866	3.12244129180908	0.978979408740997	0.941281735897064	3.00105547904968	1.0061047077179	0.982231318950653	2.83487892150879
371	0	0.72	10.4539200663567	IPI:IPI00171950.5	Gene_Symbol=RHOBTB2 Rho-related BTB domain-containing protein 2	9606
372	0.72	0.72	6.09523802995682	IPI:IPI00374341.1	Gene_Symbol=CORO2A coronin, actin binding protein, 2A	9606
372	0	0.72	6.09523802995682	IPI:IPI00023736.2	Gene_Symbol=CORO2A Coronin-2A	9606
373	0.72	0.72	3.75335104763508	IPI:IPI00746931.2	Gene_Symbol=- Uncharacterized protein ENSP00000371242 (Fragment)	9606
373	0	0.72	3.0501089990139	IPI:IPI00032455.1	Gene_Symbol=ZBTB12 Zinc finger and BTB domain-containing protein 12	9606
374	0.71	0.92	17.2839507460594	IPI:IPI00032031.1	Gene_Symbol=- PRO2859	9606
375	0.71	0.74	2.90199816226959	IPI:IPI00749231.3	Gene_Symbol=GPR98 G protein-coupled receptor 98 precursor	9606	0.976448535919189	0.98001754283905	15436.421875	0.911868095397949	0.931870341300964	54829.0703125	0.994907140731812	0.987543880939484	27.5270595550537
376	0.71	0.71	24.0963861346245	IPI:IPI00791761.1	Gene_Symbol=- 9 kDa protein	9606
377	0.7	1.28	5.62448315322399	IPI:IPI00480027.3	Gene_Symbol=KIAA0649 Protein KIAA0649	9606
378	0.7	0.85	6.80825710296631	IPI:IPI00783826.1	Gene_Symbol=RYR1 Isoform 1 of Ryanodine receptor 1	9606	1.41467475891113	0.329333752393723	3.21360015869141	1.25462245941162	0.445108592510223	2.81443881988525	1.51936173439026	0.436116427183151	6.44954538345337
378	0	0.85	6.8150207400322	IPI:IPI00334799.8	Gene_Symbol=RYR1 Isoform 3 of Ryanodine receptor 1	9606
378	0	0.85	6.8150207400322	IPI:IPI00220558.3	Gene_Symbol=RYR1 Isoform 2 of Ryanodine receptor 1	9606
