# Supplementary material for: PGCA: An algorithm to link protein groups created from MS/MS data
Source: PLoS One. 2017 May 31;12(5):e0177569. doi: 10.1371/journal.pone.0177569 (PMC5451011; doi:10.1371/journal.pone.0177569)
Supplement: S3 File — 65 iTRAQ experiments used to process samples from the BiT Heart Cohort. (ZIP) [file pone.0177569.s006.zip › S5DataBiT/BET5756_ProteinSummary.txt]

N	Unused	Total	%Cov	Accession	Name	Species	115:114	PVal 115:114	EF 115:114	116:114	PVal 116:114	EF 116:114	117:114	PVal 117:114	EF 117:114	Biological Processes	Molecular Function	PANTHER ID
1	201.89	201.89	67.3165142536163	IPI:IPI00643525.1	Gene_Symbol=C4A Complement component 4A	9606	3.31321549415588			1.66774070262909			2.83978915214539
2	192.03	194.04	77.340567111969	IPI:IPI00478003.1	Gene_Symbol=A2M Alpha-2-macroglobulin precursor	9606	1.83852887153625	0	1.05844521522522	1.47214782238007	2.44128613260812E-40	1.05130553245544	1.66810369491577	0	1.05889546871185
3	189.6	189.6	36.7521375417709	IPI:IPI00022229.1	Gene_Symbol=APOB Apolipoprotein B-100 precursor	9606	0.931955099105835	0.00228598434478045	1.04555106163025	1.28278481960297	9.44331204179192E-19	1.0496346950531	1.33640277385712	2.90424870018376E-21	1.05301308631897
4	116.56	116.56	63.6258661746979	IPI:IPI00021885.1	Gene_Symbol=FGA Isoform 1 of Fibrinogen alpha chain precursor	9606	1.3746325969696	4.62655765081016E-19	1.06790256500244	2.06288170814514	0	1.06527292728424	1.83835542201996	0	1.05964875221252
4	0	116.53	78.1055927276611	IPI:IPI00029717.1	Gene_Symbol=FGA Isoform 2 of Fibrinogen alpha chain precursor	9606
5	111.27	111.27	61.7840349674225	IPI:IPI00017601.1	Gene_Symbol=CP Ceruloplasmin precursor	9606	0.80512273311615	8.13117420617182E-11	1.06470775604248	1.05502212047577	0.110450893640518	1.06774413585663	0.947940111160278	0.110553361475468	1.06763648986816
6	108.26	108.28	43.7339067459106	IPI:IPI00414283.5	Gene_Symbol=FN1 fibronectin 1 isoform 4 preproprotein	9606	0.663944005966187	3.14577262351158E-14	1.0959141254425	1.05098283290863	0.294194281101227	1.09686589241028	1.02783465385437	0.439130991697311	1.07175040245056
6	0	106.28	42.8331941366196	IPI:IPI00022418.1	Gene_Symbol=FN1 Isoform 1 of Fibronectin precursor	9606
6	0	106.28	42.6751583814621	IPI:IPI00339223.1	Gene_Symbol=FN1 Isoform 3 of Fibronectin precursor	9606
6	0	106.28	43.5104519128799	IPI:IPI00339228.1	Gene_Symbol=FN1 Isoform 8 of Fibronectin precursor	9606
6	0	106.28	43.3554083108902	IPI:IPI00855777.1	Gene_Symbol=FN1 Isoform 14 of Fibronectin precursor	9606
7	101.49	101.99	76.7820775508881	IPI:IPI00298497.3	Gene_Symbol=FGB Fibrinogen beta chain precursor	9606	1.31965065002441	4.09466765089162E-31	1.04293310642242	1.96571779251099	0	1.04866409301758	1.69682717323303	0	1.05142271518707
8	97.05	97.06	48.4064936637878	IPI:IPI00783987.2	Gene_Symbol=C3 Complement C3 precursor (Fragment)	9606	1.69049274921417	3.47183551869042E-17	1.10307061672211	1.85411500930786	1.4481319061179E-22	1.09555327892303	2.1457622051239	6.00943193544694E-23	1.11755049228668
9	93.33	93.66	82.4294984340668	IPI:IPI00877703.1	Gene_Symbol=FGG 52 kDa protein	9606	1.34614932537079	2.374166912007E-16	1.06620597839355	1.8817617893219	2.89298067959858E-41	1.0714807510376	1.63914501667023	1.18679356513889E-27	1.07662510871887
9	0	93.66	83.8852107524872	IPI:IPI00021891.5	Gene_Symbol=FGG Isoform Gamma-B of Fibrinogen gamma chain precursor	9606
9	0	91.65	80.674159526825	IPI:IPI00877792.1	Gene_Symbol=FGG 50 kDa protein	9606
9	0	91.65	82.1510314941406	IPI:IPI00219713.1	Gene_Symbol=FGG Isoform Gamma-A of Fibrinogen gamma chain precursor	9606
10	89.22	89.24	61.3978505134583	IPI:IPI00294193.4	Gene_Symbol=ITIH4 Isoform 1 of Inter-alpha-trypsin inhibitor heavy chain H4 precursor	9606	0.96539580821991	0.591629326343536	1.14077305793762	1.25936233997345	0.00393328536301851	1.16436946392059	1.10386526584625	0.409111618995667	1.27070295810699
11	74.64	74.66	50.4467904567719	IPI:IPI00029739.5	Gene_Symbol=CFH Isoform 1 of Complement factor H precursor	9606	1.2407888174057	1.68865244631888E-05	1.09790849685669	1.1659083366394	0.000434633460827172	1.08659291267395	1.09340715408325	0.00456743501126766	1.06272971630096
12	68.87	68.88	31.264916062355	IPI:IPI00032291.2	Gene_Symbol=C5 Complement C5 precursor	9606	0.764547646045685	1.29013648722531E-11	1.06881296634674	0.88754802942276	8.79671570146456E-05	1.05886960029602	0.836398720741272	7.4601853157219E-06	1.07650125026703
13	67.1	67.11	64.1833782196045	IPI:IPI00022463.1	Gene_Symbol=TF Serotransferrin precursor	9606	0.745678007602692	2.58330460160743E-20	1.05004978179932	0.573548376560211	5.93406899112868E-20	1.09845995903015	0.640089988708496	2.28951573586402E-19	1.08031141757965
13	0	65.11	62.7507150173187	IPI:IPI00798430.1	Gene_Symbol=TF Transferrin variant (Fragment)	9606
14	64.01	64.01	75.324672460556	IPI:IPI00022488.1	Gene_Symbol=HPX Hemopexin precursor	9606	0.99778825044632	0.940694987773895	1.06000053882599	0.806501805782318	7.5031664215075E-10	1.06716167926788	0.732054114341736	1.08653548355739E-17	1.06663966178894
15	62.6	62.6	55.4973840713501	IPI:IPI00019591.1	Gene_Symbol=CFB Isoform 1 of Complement factor B precursor (Fragment)	9606	1.04676187038422	0.213055491447449	1.07503318786621	0.978485882282257	0.540504217147827	1.07278370857239	0.890943884849548	0.00176427571568638	1.07389152050018
15	0	62.6	55.3664922714233	IPI:IPI00639937.1	Gene_Symbol=CFB B-factor, properdin	9606
16	58.07	58.07	73.7942099571228	IPI:IPI00019568.1	Gene_Symbol=F2 Prothrombin precursor (Fragment)	9606	0.790900528430939	2.0477792794793E-09	1.07256782054901	0.845394015312195	8.09188627215462E-09	1.05389010906219	0.797616064548492	1.24037358075618E-12	1.05646979808807
17	54.51	54.51	59.2775046825409	IPI:IPI00745872.2	Gene_Symbol=ALB Isoform 1 of Serum albumin precursor	9606	1.01129388809204	0.788652360439301	1.08707368373871	0.471835017204285	3.57737125512847E-12	1.18775463104248	1.14504396915436	0.017055107280612	1.11665511131287
17	0	52.51	55.5023908615112	IPI:IPI00022434.4	Gene_Symbol=ALB Uncharacterized protein ALB	9606
18	53.97	53.97	70.4545438289642	IPI:IPI00847179.1	Gene_Symbol=APOA4 apolipoprotein A-IV precursor	9606	3.14382457733154	0.0193600002676249	2.42216825485229	1.89261674880981	0.209476858377457	3.03644609451294	2.10603904724121	0.0387530028820038	1.99658000469208
19	53.13	53.13	36.6844922304153	IPI:IPI00645038.1	Gene_Symbol=ITIH2 Inter-alpha (Globulin) inhibitor H2	9606	0.799895226955414	1.19266871934087E-07	1.08000481128693	0.657344281673431	8.7407290245223E-18	1.0803257226944	0.658251583576202	5.34070419809393E-16	1.08740222454071
19	0	53.13	36.257928609848	IPI:IPI00305461.2	Gene_Symbol=ITIH2 Inter-alpha-trypsin inhibitor heavy chain H2 precursor	9606
20	51.6	51.6	61.9385361671448	IPI:IPI00847635.1	Gene_Symbol=SERPINA3 Isoform 1 of Alpha-1-antichymotrypsin precursor	9606	1.23856592178345	3.6615072076529E-06	1.09137332439423	2.29695415496826	3.07253732509866E-35	1.10686480998993	2.0196647644043	5.94180828649804E-28	1.10823428630829
20	0	51.6	58.4821403026581	IPI:IPI00550991.3	Gene_Symbol=SERPINA3 Alpha-1-antichymotrypsin precursor	9606
21	50.23	50.24	74.2857158184052	IPI:IPI00641737.1	Gene_Symbol=HP Haptoglobin precursor	9606	1.09289681911469	0.0389911942183971	1.08699834346771	2.16945314407349	3.62998039298049E-31	1.1006338596344	2.30659294128418	5.75809699670757E-33	1.10342752933502
22	48.19	48.2	48.337596654892	IPI:IPI00026314.1	Gene_Symbol=GSN Isoform 1 of Gelsolin precursor	9606	0.857927918434143	3.44448999385349E-05	1.07037782669067	0.702857375144959	9.94063498183095E-07	1.13666141033173	0.674999475479126	1.80490792445198E-06	1.15856158733368
22	0	48.17	47.7428168058395	IPI:IPI00646773.2	Gene_Symbol=GSN Isoform 2 of Gelsolin precursor	9606
23	46.71	46.72	74.7072577476501	IPI:IPI00797833.3	Gene_Symbol=KNG1 Kininogen 1	9606	0.901451587677002	0.00272539583966136	1.06909358501434	0.820686340332031	1.45613994391169E-05	1.0891147851944	0.835515558719635	4.10402681154665E-05	1.08605802059174
23	0	46.72	73.3021080493927	IPI:IPI00215894.1	Gene_Symbol=KNG1 Isoform LMW of Kininogen-1 precursor	9606
24	45.82	46.02	61.7204308509827	IPI:IPI00032179.2	Gene_Symbol=SERPINC1 Antithrombin III variant	9606	0.821591854095459	0.00899672508239746	1.15513277053833	0.718732833862305	1.4869769984216E-05	1.14272654056549	0.76719331741333	0.000146831007441506	1.13465571403503
25	45.28	45.28	50.4938244819641	IPI:IPI00019580.1	Gene_Symbol=PLG Plasminogen precursor	9606	0.462257206439972	2.40698039762901E-18	1.11623239517212	0.460011035203934	2.2431880897907E-16	1.13339745998383	0.417457282543182	1.04534774135509E-18	1.12948608398438
26	45.05	45.29	47.0911085605621	IPI:IPI00292530.1	Gene_Symbol=ITIH1 Inter-alpha-trypsin inhibitor heavy chain H1 precursor	9606	0.787686824798584	8.56831029523164E-05	1.12111675739288	0.68951690196991	3.28580362918274E-08	1.12733399868011	0.669224500656128	1.21831226351787E-06	1.16329109668732
27	44.88	44.88	52.763819694519	IPI:IPI00828205.1	Gene_Symbol=IGHM IGHM protein	9606
28	44.67	44.8	64.5569622516632	IPI:IPI00742696.2	Gene_Symbol=GC vitamin D-binding protein precursor	9606	1.25135886669159	0.762369632720947	16.2624607086182	1.20734369754791	0.81787633895874	22.0931758880615	1.10853922367096	0.892661392688751	18.2477130889893
29	43.92	43.92	56.1616182327271	IPI:IPI00745089.2	Gene_Symbol=A1BG alpha 1B-glycoprotein precursor	9606	0.844885468482971	5.66144553886261E-05	1.08164203166962	0.783979296684265	3.60784179065377E-06	1.10144197940826	0.774480879306793	2.95450081466697E-06	1.10564017295837
29	0	43.92	56.1616182327271	IPI:IPI00022895.7	Gene_Symbol=A1BG Alpha-1B-glycoprotein precursor	9606
30	42	42	57.4000000953674	IPI:IPI00291866.5	Gene_Symbol=SERPING1 Plasma protease C1 inhibitor precursor	9606	1.13386154174805	0.020218763500452	1.11114513874054	1.30967462062836	3.68771611647389E-06	1.11272573471069	1.24293029308319	0.000194918131455779	1.11641776561737
30	0	40	57.0902407169342	IPI:IPI00879931.1	Gene_Symbol=SERPING1 cDNA FLJ78023, highly similar to Homo sapiens serine (or cysteine) proteinase inhibitor, clade G (C1inhibitor), member 1, (angioedema, hereditary) (SERPING1), mRNA	9606
31	41.96	41.96	46.9503551721573	IPI:IPI00296165.5	Gene_Symbol=C1R;C17orf13;ACYP1 Complement C1r subcomponent precursor	9606	1.03477036952972	0.380846470594406	1.08136487007141	0.959566056728363	0.454872488975525	1.11733031272888	0.888854563236237	0.0167585629969835	1.09983289241791
32	38.58	38.58	52.9787242412567	IPI:IPI00815926.1	Gene_Symbol=IGHG1 IGHG1 protein	9606	1.03886663913727	0.70171594619751	1.33349013328552	0.959225654602051	0.515367805957794	1.19736325740814	0.947135627269745	0.382543653249741	1.18450403213501
33	38.2	38.62	44.5742905139923	IPI:IPI00019943.1	Gene_Symbol=AFM Afamin precursor	9606	0.938348531723022	0.159526884555817	1.09426319599152	0.601535201072693	2.17688871373412E-08	1.14790022373199	0.630112528800964	1.97919987954265E-07	1.15102565288544
34	37.54	37.54	54.6025097370148	IPI:IPI00298971.1	Gene_Symbol=VTN Vitronectin precursor	9606	0.853515863418579	2.82729361060774E-05	1.07302618026733	0.805333316326141	2.0280973330955E-05	1.09902679920197	0.761523306369781	6.62441493659571E-07	1.10445892810822
35	37.21	37.26	44.0071552991867	IPI:IPI00022395.1	Gene_Symbol=C9 Complement component C9 precursor	9606	1.42515254020691	6.38218352833064E-06	1.1491367816925	1.72493946552277	1.96185012679706E-11	1.13009023666382	1.45101046562195	2.766365696516E-06	1.14937317371368
36	36.25	36.25	65.5072450637817	IPI:IPI00298828.3	Gene_Symbol=APOH Beta-2-glycoprotein 1 precursor	9606	1.16782343387604	0.00264136446639895	1.1034334897995	0.985691547393799	0.781213045120239	1.10934209823608	0.907260417938232	0.0415496118366718	1.09797382354736
37	34.62	34.62	48.7666040658951	IPI:IPI00292950.4	Gene_Symbol=SERPIND1 Serpin peptidase inhibitor, clade D (Heparin cofactor), member 1	9606	0.731241226196289	5.87197135359929E-09	1.08970534801483	0.766477823257446	0.000862864835653454	1.1609263420105	0.782549500465393	2.27593700401485E-05	1.1088947057724
37	0	34.62	48.4969943761826	IPI:IPI00879573.1	Gene_Symbol=SERPIND1 Heparin cofactor 2 precursor	9606
38	34.38	34.87	50.239235162735	IPI:IPI00553177.1	Gene_Symbol=SERPINA1 Isoform 1 of Alpha-1-antitrypsin precursor	9606	1.44982719421387	0.000406977109378204	1.21604299545288	2.87983727455139	3.55611861572319E-13	1.23225438594818	2.62394618988037	1.10897922789288E-10	1.26062858104706
39	33.78	33.79	39.2287224531174	IPI:IPI00303963.1	Gene_Symbol=C2 Complement C2 precursor (Fragment)	9606	1.07958447933197	0.174641013145447	1.11918306350708	1.13679277896881	0.0436999201774597	1.13235747814178	1.07089245319366	0.107797928154469	1.08809876441956
40	33.34	33.64	60.4026854038239	IPI:IPI00166729.4	Gene_Symbol=AZGP1 alpha-2-glycoprotein 1, zinc	9606	1.20166528224945	1.17951940410421E-05	1.07918202877045	1.86858034133911	4.77421142170645E-15	1.12274479866028	1.80995094776154	3.03894923277519E-15	1.11464655399323
41	32.64	32.7	42.0240134000778	IPI:IPI00291867.3	Gene_Symbol=CFI Complement factor I precursor	9606	1.18859732151031	0.000381932681193575	1.09271919727325	1.07908618450165	0.126563981175423	1.10388886928558	0.980527222156525	0.719094932079315	1.1167174577713
42	31.43	31.51	74.4565188884735	IPI:IPI00855916.1	Gene_Symbol=- Transthyretin	9606	0.851790070533752	0.0111161563545465	1.13024473190308	0.710007667541504	9.39545373057626E-07	1.13310563564301	0.75998866558075	4.0187944250647E-05	1.13156807422638
42	0	31.51	86.3945603370667	IPI:IPI00022432.1	Gene_Symbol=TTR Transthyretin precursor	9606
43	31.05	31.05	43.0476188659668	IPI:IPI00022371.1	Gene_Symbol=HRG Histidine-rich glycoprotein precursor	9606	0.615139365196228	3.5657711151989E-15	1.07985985279083	0.462864607572556	8.43986599358137E-12	1.17306160926819	0.483839839696884	1.49001470883814E-12	1.15165877342224
44	30.86	30.87	50.4990041255951	IPI:IPI00400826.1	Gene_Symbol=CLU clusterin isoform 1	9606	1.03289711475372	0.413980305194855	1.08226907253265	1.13174724578857	0.00095295807113871	1.07302331924438	1.05677282810211	0.342477321624756	1.12290275096893
44	0.01	30.87	50.4464268684387	IPI:IPI00795633.1	Gene_Symbol=CLU CLU	9606
44	0.01	30.87	50.3340780735016	IPI:IPI00291262.3	Gene_Symbol=CLU Clusterin precursor	9606
45	29.81	29.81	56.25	IPI:IPI00022426.1	Gene_Symbol=AMBP AMBP protein precursor	9606	1.02062463760376	0.75318855047226	1.13896417617798	0.941397130489349	0.365952670574188	1.14260101318359	0.864856004714966	0.0615888126194477	1.1648325920105
46	29.51	29.51	69.2883908748627	IPI:IPI00021841.1	Gene_Symbol=APOA1 Apolipoprotein A-I precursor	9606	0.828927636146545	0.000303790933685377	1.09322726726532	0.635359823703766	4.57813236209859E-08	1.11505484580994	0.848793983459473	0.0137376803904772	1.13471519947052
47	28.97	29.21	34.4243794679642	IPI:IPI00876950.1	Gene_Symbol=ITIH3 Isoform 2 of Inter-alpha-trypsin inhibitor heavy chain H3 precursor	9606	1.31347620487213	0.00390183925628662	1.19457757472992	1.82169151306152	1.43447707046107E-07	1.19485294818878	1.70761561393738	0.000124849946587346	1.28054583072662
47	0	29.21	34.2696636915207	IPI:IPI00028413.8	Gene_Symbol=ITIH3 Isoform 1 of Inter-alpha-trypsin inhibitor heavy chain H3 precursor	9606
48	28.69	28.69	42.0618563890457	IPI:IPI00032220.3	Gene_Symbol=AGT Angiotensinogen precursor	9606	0.664345324039459	3.51079236793339E-08	1.12982642650604	0.819838047027588	0.0193544924259186	1.1791912317276	0.720788538455963	1.25450942505267E-05	1.14247989654541
49	27.72	27.72	26.9353121519089	IPI:IPI00009920.2	Gene_Symbol=C6 Complement component 6 precursor	9606	1.03428852558136	0.69413810968399	1.19104504585266	0.931321322917938	0.446436852216721	1.20890378952026	0.869085967540741	0.0416768379509449	1.14405691623688
50	27.59	27.59	38.3584588766098	IPI:IPI00021727.1	Gene_Symbol=C4BPA C4b-binding protein alpha chain precursor	9606	1.30748200416565	0.000172433399711736	1.13620579242706	1.47457325458527	2.97392898573889E-06	1.14844465255737	1.42031311988831	1.46904367284151E-05	1.14885640144348
51	27.22	27.22	48.8038271665573	IPI:IPI00006114.4	Gene_Symbol=SERPINF1 Pigment epithelium-derived factor precursor	9606	1.20946335792542	0.0476696603000164	1.20690047740936	1.17704498767853	0.0968169197440147	1.21520233154297	1.01106083393097	0.877017378807068	1.15687334537506
52	26.36	26.36	36.6279065608978	IPI:IPI00017696.1	Gene_Symbol=C1S Complement C1s subcomponent precursor	9606	0.945611357688904	0.448137104511261	1.16076958179474	1.00199413299561	0.964342534542084	1.09481871128082	0.907241940498352	0.0851889997720718	1.11827671527863
52	0	25.93	31.8181812763214	IPI:IPI00749179.2	Gene_Symbol=C1S Uncharacterized protein C1S	9606
53	26.32	26.32	36.3790184259415	IPI:IPI00294395.1	Gene_Symbol=C8B Complement component C8 beta chain precursor	9606	0.893157005310059	0.0304475426673889	1.10668241977692	0.906968414783478	0.137033551931381	1.14011597633362	0.76535952091217	5.07437907799613E-05	1.11785447597504
54	26.06	26.06	54.1414141654968	IPI:IPI00029863.4	Gene_Symbol=SERPINF2 SERPINF2 protein	9606	0.72122985124588	2.19240082515171E-05	1.14284980297089	0.776645123958588	0.000183077165274881	1.12909650802612	0.745361328125	5.42540074093267E-05	1.1361882686615
54	0	26.06	50.7128298282623	IPI:IPI00879231.1	Gene_Symbol=SERPINF2 Alpha-2-antiplasmin precursor	9606
55	25.82	25.85	33.2147091627121	IPI:IPI00296608.6	Gene_Symbol=C7 Complement component C7 precursor	9606	0.995233952999115	0.966739773750305	1.26899003982544	1.01889765262604	0.833611309528351	1.20342719554901	0.911470711231232	0.465659618377686	1.30073285102844
56	25.62	25.62	50.1362383365631	IPI:IPI00022431.1	Gene_Symbol=AHSG Alpha-2-HS-glycoprotein precursor	9606	0.711050987243652	4.60442617367107E-09	1.1020622253418	0.30455619096756	2.59957017131274E-19	1.18355846405029	0.330674141645432	5.27950838376053E-18	1.18418204784393
57	24.99	25.25	56.6801607608795	IPI:IPI00386879.1	Gene_Symbol=IGHV3OR16-13;IGHA1 CDNA FLJ14473 fis, clone MAMMA1001080, highly similar to Homo sapiens SNC73 protein (SNC73) mRNA	9606
58	24.2	24.2	63.7223958969116	IPI:IPI00021842.1	Gene_Symbol=APOE Apolipoprotein E precursor	9606	1.20729243755341	0.00194141769316047	1.11861324310303	1.39801955223083	0.0124796340242028	1.29223144054413	1.75350511074066	2.34158008538543E-07	1.17919731140137
59	23.53	23.53	59.942364692688	IPI:IPI00022417.4	Gene_Symbol=LRG1 Leucine-rich alpha-2-glycoprotein precursor	9606	1.33201169967651	0.000115614413516596	1.13889729976654	1.94584691524506	2.69215294501635E-09	1.16781878471375	1.77516257762909	3.9016476875986E-06	1.22466564178467
60	22.72	22.77	36.6771161556244	IPI:IPI00654888.4	Gene_Symbol=KLKB1 Plasma kallikrein precursor	9606	0.784153461456299	1.98628204088891E-05	1.09189808368683	0.729436278343201	0.00150838179979473	1.19280052185059	0.724189817905426	5.74458044866333E-06	1.11094427108765
61	22.15	22.15	40.4878050088882	IPI:IPI00019581.1	Gene_Symbol=F12 Coagulation factor XII precursor	9606	0.91417407989502	0.0867431089282036	1.10945534706116	0.92811393737793	0.168632984161377	1.11497581005096	0.803078353404999	0.0140266753733158	1.18557131290436
62	21.19	48.08	35.4250997304916	IPI:IPI00025426.2	Gene_Symbol=PZP Pregnancy zone protein precursor	9606	0.523419976234436	0.0162742640823126	1.66018760204315	0.569325983524323	0.0234578046947718	1.60660004615784	0.570330679416656	0.0229871179908514	1.60107254981995
62	0	46.86	39.7476345300674	IPI:IPI00748437.2	Gene_Symbol=PZP Uncharacterized protein PZP	9606
63	21.13	21.13	32.5619846582413	IPI:IPI00020996.3	Gene_Symbol=IGFALS Insulin-like growth factor-binding protein complex acid labile chain precursor	9606	0.480237305164337	5.49449796380941E-05	1.30978882312775	0.391927659511566	0.0155907599255443	2.07001709938049	0.356090158224106	0.000262434070464224	1.56830143928528
64	19.54	19.54	55.2238821983337	IPI:IPI00022429.3	Gene_Symbol=ORM1 Alpha-1-acid glycoprotein 1 precursor	9606	1.97994577884674	8.91913430223212E-07	1.23711585998535	3.90502023696899	7.48533388050809E-11	1.28378093242645	3.87219929695129	2.56254822916802E-10	1.30276954174042
65	19.06	19.06	71.8592941761017	IPI:IPI00844536.2	Gene_Symbol=RBP4 Uncharacterized protein RBP4	9606	0.966980159282684	0.612873733043671	1.14350140094757	1.06038331985474	0.334950119256973	1.1299501657486	0.97792637348175	0.742624163627625	1.14742863178253
65	0	19.06	71.8592941761017	IPI:IPI00480192.1	Gene_Symbol=RBP4 Retinol binding protein 4, plasma	9606
65	0	19.06	66.1691546440125	IPI:IPI00022420.3	Gene_Symbol=RBP4 Plasma retinol-binding protein precursor	9606
66	18.68	20.68	34.4578325748444	IPI:IPI00292946.1	Gene_Symbol=SERPINA7 Thyroxine-binding globulin precursor	9606	0.814925014972687	0.018576817587018	1.17966604232788	0.778570413589478	0.00332995015196502	1.16542601585388	0.684756934642792	0.000581806525588036	1.20430052280426
67	18.52	18.57	32.8402370214462	IPI:IPI00020986.2	Gene_Symbol=LUM Lumican precursor	9606	1.21349406242371	0.0166056547313929	1.16529679298401	0.927846550941467	0.293047159910202	1.1577205657959	0.834013044834137	0.0245665572583675	1.16741704940796
67	0	16.57	47.5247532129288	IPI:IPI00794403.1	Gene_Symbol=LUM 23 kDa protein	9606
68	17.46	17.46	55.9322059154511	IPI:IPI00472961.2	Gene_Symbol=IGKC IGKC protein	9606	0.808112978935242	0.175343051552773	1.43270659446716	0.834487617015839	0.197341427206993	1.38430464267731	1.00960087776184	0.923875153064728	1.29792678356171
68	0	16.62	56.3559293746948	IPI:IPI00784661.1	Gene_Symbol=- Putative uncharacterized protein	9606
68	0	16.62	50.4237294197083	IPI:IPI00827488.1	Gene_Symbol=IGKC IGKC protein	9606
69	16.27	16.27	50	IPI:IPI00154742.6	Gene_Symbol=IGL@ IGL@ protein	9606	1.76338541507721	0.00183906767051667	1.23946499824524	1.47226464748383	0.190830543637276	1.97907435894012	1.84859538078308	0.00251260073855519	1.28752303123474
70	16.09	16.38	17.6449656486511	IPI:IPI00788786.1	Gene_Symbol=VWF 309 kDa protein	9606	1.03105282783508	0.821107506752014	1.32442319393158	1.7672860622406	0.000436921662185341	1.31825387477875	1.8138165473938	0.000245486531639472	1.31266617774963
70	0	16.37	17.3480272293091	IPI:IPI00023014.1	Gene_Symbol=VWF von Willebrand factor precursor	9606
71	15.85	15.86	24.722221493721	IPI:IPI00873445.1	Gene_Symbol=PROS1 80 kDa protein	9606	0.997449100017548	0.97533643245697	1.1881537437439	1.0598965883255	0.405948013067245	1.1554399728775	1.0364727973938	0.599555373191834	1.15231943130493
71	0	15.84	21.59763276577	IPI:IPI00294004.1	Gene_Symbol=PROS1 Vitamin K-dependent protein S precursor	9606
72	15.35	15.35	40.0352746248245	IPI:IPI00645849.1	Gene_Symbol=ECM1 Extracellular matrix protein 1	9606	0.74902617931366	0.000428137660492212	1.13679242134094	0.825627326965332	0.0401093885302544	1.19873702526093	0.714968144893646	0.00185934908222407	1.19908058643341
72	0	15.35	39.6296292543411	IPI:IPI00003351.2	Gene_Symbol=ECM1 Extracellular matrix protein 1 precursor	9606
73	15.04	15.05	26.6978919506073	IPI:IPI00328609.3	Gene_Symbol=SERPINA4 Kallistatin precursor	9606	0.906614720821381	0.149541184306145	1.1468757390976	0.683407008647919	1.91875024029287E-05	1.14709293842316	0.741982579231262	0.0401405580341816	1.32760739326477
74	14.74	14.74	40.378549695015	IPI:IPI00394992.1	Gene_Symbol=PGLYRP2 Isoform 2 of N-acetylmuramoyl-L-alanine amidase precursor	9606	0.767667949199677	0.0317566581070423	1.26842164993286	0.558000326156616	0.00224093394353986	1.39864647388458	0.548343062400818	0.000342238170560449	1.3156281709671
74	0	14.74	44.4444447755814	IPI:IPI00163207.1	Gene_Symbol=PGLYRP2 Isoform 1 of N-acetylmuramoyl-L-alanine amidase precursor	9606
75	14.33	14.33	63.3663356304169	IPI:IPI00011261.2	Gene_Symbol=C8G Complement component C8 gamma chain precursor	9606	0.968325257301331	0.54805862903595	1.11932969093323	0.921325266361237	0.133601605892181	1.11697006225586	0.825244724750519	0.0258579086512327	1.17936730384827
76	14.25	14.25	36.7713004350662	IPI:IPI00022391.1	Gene_Symbol=APCS Serum amyloid P-component precursor	9606	1.22094762325287	0.0145619288086891	1.16846489906311	1.18267107009888	0.035750973969698	1.16817212104797	1.04953098297119	0.399923712015152	1.12439632415771
77	14.05	14.05	21.3371261954308	IPI:IPI00296534.1	Gene_Symbol=FBLN1 Isoform D of Fibulin-1 precursor	9606	1.50720846652985	0.014548840932548	1.35616409778595	1.56192231178284	0.00086753279902041	1.22069585323334	1.19804048538208	0.369695782661438	1.55018353462219
77	0	12.05	21.3371261954308	IPI:IPI00218803.2	Gene_Symbol=FBLN1 Isoform B of Fibulin-1 precursor	9606
78	14.03	14.03	28.4246563911438	IPI:IPI00011252.1	Gene_Symbol=C8A Complement component C8 alpha chain precursor	9606	0.951470613479614	0.468182444572449	1.15248322486877	0.947094142436981	0.434156358242035	1.15446734428406	0.828283667564392	0.00732271047309041	1.13893246650696
79	13.07	13.07	78.911566734314	IPI:IPI00654755.3	Gene_Symbol=HBB Hemoglobin subunit beta	9606	1.33247125148773	0.000882445950992405	1.15555834770203	1	1	1.27568554878235	0.780158936977386	0.0105947721749544	1.19699048995972
80	12.48	19.64	28.7815123796463	IPI:IPI00784998.1	Gene_Symbol=- Putative uncharacterized protein DKFZp686M24218	9606	1.1195410490036	0.497051507234573	1.52214062213898	1.24461126327515	0.478439420461655	2.17665195465088	1.29009485244751	0.265926152467728	1.72849881649017
81	12.34	12.34	29.4642865657806	IPI:IPI00022389.1	Gene_Symbol=CRP Isoform 1 of C-reactive protein precursor	9606	1.86118602752686	0.0613752938807011	1.93039047718048	3.97994494438171	0.000517158943694085	1.81015467643738	2.27926754951477	0.00525220669806004	1.66438221931458
82	11.95	11.95	28.0665278434753	IPI:IPI00032311.4	Gene_Symbol=LBP Lipopolysaccharide-binding protein precursor	9606	1.33520042896271	0.00937036611139774	1.222376704216	1.71260797977448	0.000635785807389766	1.27801728248596	1.66831600666046	0.000576630525756627	1.25893342494965
83	10.5	10.5	30.1229506731033	IPI:IPI00019576.1	Gene_Symbol=F10 Coagulation factor X precursor	9606	0.906404972076416	0.454128473997116	1.39012968540192	0.940258920192719	0.447846204042435	1.22557413578033	0.935329556465149	0.243218123912811	1.14533793926239
84	10.49	10.49	15.0000005960464	IPI:IPI00746623.2	Gene_Symbol=HABP2 Hyaluronan-binding protein 2 precursor	9606	1.08970391750336	0.218083441257477	1.15806031227112	0.991174817085266	0.90124124288559	1.17010366916656	1.00785005092621	0.894663155078888	1.13867592811584
85	10.2	10.2	39.7993296384811	IPI:IPI00293925.2	Gene_Symbol=FCN3 Isoform 1 of Ficolin-3 precursor	9606	1.1257711648941	0.465174227952957	1.45030665397644	1.13395261764526	0.289393603801727	1.30309665203094	0.998246073722839	0.988881230354309	1.34401619434357
85	0	8.2	35.4166656732559	IPI:IPI00419744.4	Gene_Symbol=FCN3 Isoform 2 of Ficolin-3 precursor	9606
86	10.13	10.13	21.9858154654503	IPI:IPI00329775.7	Gene_Symbol=CPB2 Isoform 1 of Carboxypeptidase B2 precursor	9606	0.981081604957581	0.84062796831131	1.24165093898773	1.041543841362	0.547503650188446	1.1645485162735	0.914753437042236	0.173951059579849	1.14940094947815
87	10.08	10.08	21.6901406645775	IPI:IPI00218732.3	Gene_Symbol=PON1 Serum paraoxonase/arylesterase 1	9606	0.727048337459564	0.0578167550265789	1.39692854881287	0.687678575515747	0.0343732051551342	1.39604270458221	0.52580314874649	0.00428921356797218	1.39648616313934
88	10.05	11.1	34.3283593654633	IPI:IPI00023019.1	Gene_Symbol=SHBG Isoform 1 of Sex hormone-binding globulin precursor	9606	0.670009315013886	0.00175500160548836	1.16147816181183	0.560667634010315	0.0229363888502121	1.56404232978821	0.63306999206543	0.00886386912316084	1.30508279800415
88	0	11.1	34.375	IPI:IPI00219583.1	Gene_Symbol=SHBG Isoform 2 of Sex hormone-binding globulin precursor	9606
89	9.07	9.48	16.6972473263741	IPI:IPI00738433.1	Gene_Symbol=CPN2 similar to Carboxypeptidase N subunit 2 precursor	9606	0.653471112251282	0.00180080148857087	1.21630156040192	0.651029407978058	0.00173250015359372	1.21657609939575	0.596701622009277	0.00747991679236293	1.37619984149933
89	0	7.48	15.0458708405495	IPI:IPI00479116.1	Gene_Symbol=CPN2 Carboxypeptidase N subunit 2 precursor	9606
90	8.87	8.87	39.7333323955536	IPI:IPI00029260.2	Gene_Symbol=CD14 Monocyte differentiation antigen CD14 precursor	9606	1.17515885829926	0.159272894263268	1.28539311885834	1.16061174869537	0.34218442440033	1.44055950641632	0.962817311286926	0.881708323955536	1.86302614212036
91	8.25	8.25	23.3576640486717	IPI:IPI00847381.1	Gene_Symbol=SEPP1 selenoprotein P isoform 2	9606	1.01917791366577	0.758196175098419	1.17346847057343	1.08962082862854	0.460984259843826	1.339728474617	1.05559825897217	0.548425316810608	1.25789415836334
91	0	8.25	18.3727040886879	IPI:IPI00029061.2	Gene_Symbol=SEPP1 Selenoprotein P precursor	9606
92	8.12	8.12	54.4554471969604	IPI:IPI00021856.3	Gene_Symbol=APOC2 Apolipoprotein C-II precursor	9606	1.09065115451813	0.254370391368866	1.21697759628296	1.3252078294754	0.190457329154015	1.70153331756592	1.57011771202087	0.0375170670449734	1.49476683139801
93	8	8.01	26.4197528362274	IPI:IPI00027482.1	Gene_Symbol=SERPINA6 Corticosteroid-binding globulin precursor	9606	0.739745557308197	0.0282795820385218	1.28272020816803	0.707979023456573	0.0428837202489376	1.38731813430786	0.693345844745636	0.0379042252898216	1.39509332180023
94	7.53	7.66	25.3105580806732	IPI:IPI00220327.3	Gene_Symbol=KRT1 Keratin, type II cytoskeletal 1	9606	1.4674950838089	0.0967201814055443	1.66630470752716	0.923835754394531	0.742238879203796	2.01154446601868	1.19751107692719	0.481931626796722	2.04714560508728
95	7.52	7.52	22.6600989699364	IPI:IPI00007221.1	Gene_Symbol=SERPINA5 Plasma serine protease inhibitor precursor	9606	1.20523846149445	0.280169695615768	1.51483988761902	1.04978501796722	0.682785987854004	1.35887110233307	1.0785026550293	0.581936836242676	1.42007899284363
96	7.36	9.36	25.9259253740311	IPI:IPI00218949.1	Gene_Symbol=CFHR2 Isoform Short of Complement factor H-related protein 2 precursor	9606	1.19268667697906	0.526287078857422	1.89864325523376	1.41391849517822	0.269275635480881	2.00650811195374	1.26826250553131	0.426872223615646	1.97879123687744
96	0	9.36	23.3333334326744	IPI:IPI00006154.1	Gene_Symbol=CFHR2 Isoform Long of Complement factor H-related protein 2 precursor	9606
96	0	14.21	31.8181812763214	IPI:IPI00011264.1	Gene_Symbol=CFHR1 Complement factor H-related protein 1 precursor	9606
96	0	12.21	32.1033209562302	IPI:IPI00883722.1	Gene_Symbol=CFHR1 FHR-1; complement Factor H-related protein 1	9606
96	0	12.21	26.3636350631714	IPI:IPI00167093.4	Gene_Symbol=CFHR1 complement factor H-related 1	9606
97	7.31	28.22	43.5700565576553	IPI:IPI00472345.1	Gene_Symbol=IGHG3 IGHG3 protein	9606	1.04989302158356	0.866189122200012	2.99561667442322	0.860784292221069	0.584455490112305	2.71397471427917	0.934711933135986	0.688549757003784	1.87159740924835
97	0	26.95	38.3104115724564	IPI:IPI00168728.1	Gene_Symbol=IGHM FLJ00385 protein (Fragment)	9606
98	7.22	7.22	24.8979598283768	IPI:IPI00022394.2	Gene_Symbol=C1QC Complement C1q subcomponent subunit C precursor	9606	1.24024486541748	0.0987833589315414	1.30681645870209	1.13638424873352	0.470650434494019	1.48665881156921	1.12316930294037	0.206919431686401	1.21838700771332
99	6.93	6.95	20.5240175127983	IPI:IPI00010295.1	Gene_Symbol=CPN1 Carboxypeptidase N catalytic chain precursor	9606	0.682737410068512	0.000289764575427398	1.14530396461487	0.707573294639587	0.00187639356590807	1.18412506580353	0.615296959877014	0.00351790036074817	1.30527460575104
100	6.8	6.8	17.5999999046326	IPI:IPI00021440.1	Gene_Symbol=ACTG1;PSPHL Actin, cytoplasmic 2	9606	1.35805916786194	0.193643048405647	1.72361373901367	1.61526691913605	0.0429501160979271	1.57584595680237	1.49303507804871	0.0274095311760902	1.38785040378571
100	0	6.8	17.5999999046326	IPI:IPI00021439.1	Gene_Symbol=ACTB Actin, cytoplasmic 1	9606
100	0.03	4.83	13.3023262023926	IPI:IPI00739539.5	Gene_Symbol=A26C1B Chimeric POTE-actin protein	9606
100	0.03	4.83	13.3023262023926	IPI:IPI00479743.3	Gene_Symbol=A26C1A Isoform 1 of Prostate, ovary, testis-expressed protein on chromosome 2 (Fragment)	9606
100	0	5.71	22.5296437740326	IPI:IPI00794523.2	Gene_Symbol=ACTG1;PSPHL ACTG1 protein	9606
101	6.68	6.83	30.2419364452362	IPI:IPI00855835.1	Gene_Symbol=- Insulin-like growth factor binding protein 3 isoform b	9606	0.52871036529541	0.0198293328285217	1.56079256534576	0.465915501117706	0.232636347413063	5.10088348388672	0.371930450201035	0.0410062149167061	2.49137496948242
101	0	6.83	28.9562284946442	IPI:IPI00556155.2	Gene_Symbol=IGFBP3 insulin-like growth factor binding protein 3 isoform a precursor	9606
101	0	6.83	29.5532643795013	IPI:IPI00018305.4	Gene_Symbol=IGFBP3 Insulin-like growth factor-binding protein 3 precursor	9606
102	6.43	7.09	21.6919735074043	IPI:IPI00296176.2	Gene_Symbol=F9 Coagulation factor IX precursor	9606	1.15423178672791	0.203262016177177	1.27867150306702	1.31443107128143	0.00150616175960749	1.12919306755066	1.07823204994202	0.586996078491211	1.37885963916779
103	6.32	6.32	28.2786875963211	IPI:IPI00020019.1	Gene_Symbol=ADIPOQ Adiponectin precursor	9606	0.907699167728424	0.643336117267609	1.60554206371307	1.59701466560364	0.00661471020430326	1.33705794811249	1.59547579288483	0.0207397192716599	1.45022439956665
104	6.31	6.31	21.6814160346985	IPI:IPI00026199.1	Gene_Symbol=GPX3 Glutathione peroxidase 3 precursor	9606	0.884112298488617	0.245095878839493	1.28556537628174	1.04146409034729	0.703356921672821	1.31734395027161	1.02934813499451	0.809170544147491	1.36518263816833
105	6.26	6.27	16.7857140302658	IPI:IPI00299503.2	Gene_Symbol=GPLD1 Isoform 1 of Phosphatidylinositol-glycan-specific phospholipase D precursor	9606	0.881736040115356	0.104867696762085	1.21012580394745	0.821016132831573	0.0262172445654869	1.15047562122345	0.691297173500061	0.0121725145727396	1.19349789619446
106	6.26	6.26	28.571429848671	IPI:IPI00643948.2	Gene_Symbol=C1QB Complement component 1, q subcomponent, B chain	9606	1.10499620437622	0.267117470502853	1.21290576457977	1.27507483959198	0.0125395320355892	1.19113278388977	1.2236430644989	0.0101832887157798	1.14937400817871
106	0	6.26	26.0869562625885	IPI:IPI00477992.1	Gene_Symbol=C1QB complement component 1, q subcomponent, B chain precursor	9606
107	6.14	6.14	25.3521114587784	IPI:IPI00853068.1	Gene_Symbol=HBA2;HBA1 Alpha 2 globin variant (Fragment)	9606	1.50947368144989	0.00099755940027535	1.18413400650024	1.02128040790558	0.808396816253662	1.22546327114105	0.781169950962067	0.0925250574946404	1.35293340682983
107	0	6.14	25.3521114587784	IPI:IPI00410714.5	Gene_Symbol=HBA2;HBA1 Hemoglobin subunit alpha	9606
108	6.07	6.07	23.2653066515923	IPI:IPI00022392.1	Gene_Symbol=C1QA Complement C1q subcomponent subunit A precursor	9606	1.21990740299225	2.89898944174638E-05	1.04405248165131	1.13824057579041	0.104729309678078	1.18045628070831	1.02746200561523	0.830022037029266	1.34400498867035
108	0	6.07	15.8371046185493	IPI:IPI00844400.1	Gene_Symbol=C1QA 23 kDa protein	9606
109	6.06	6.2	10.3773586452007	IPI:IPI00162735.3	Gene_Symbol=ATRN Isoform 2 of Attractin precursor	9606	0.981121182441711	0.754458904266357	1.17109370231628	0.787195146083832	0.112882666289806	1.38826704025269	0.819577813148499	0.0378154888749123	1.19811737537384
109	0	6.2	9.2372290790081	IPI:IPI00027235.1	Gene_Symbol=ATRN Isoform 1 of Attractin precursor	9606
110	6.03	10.08	35.8208954334259	IPI:IPI00020091.1	Gene_Symbol=ORM2 Alpha-1-acid glycoprotein 2 precursor	9606	1.2281266450882	0.311349332332611	1.63667976856232	1.75650477409363	0.12309941649437	2.23079824447632	1.65406656265259	0.196986809372902	2.46841025352478
111	6.01	6.2	14.2985612154007	IPI:IPI00478809.3	Gene_Symbol=F5 Coagulation factor V precursor	9606	0.764059841632843	0.356305807828903	2.19737982749939	0.746506631374359	0.508639633655548	3.4669885635376	0.735332846641541	0.524712324142456	3.90707683563232
111	0	6.2	14.2664879560471	IPI:IPI00022937.4	Gene_Symbol=F5 Coagulation factor V	9606
112	6	199.91	67.3165142536163	IPI:IPI00654875.1	Gene_Symbol=C4B Complement C4-B precursor	9606	1.18166494369507	0.577968955039978	2.05796456336975	1.3190701007843	0.359310269355774	2.02521419525146	1.33904206752777	0.348827958106995	2.0676703453064
112	0	198.44	67.3165142536163	IPI:IPI00032258.4	Gene_Symbol=C4A;C4B Complement C4-A precursor	9606
113	6	6.13	25.806450843811	IPI:IPI00004373.1	Gene_Symbol=MBL2 Mannose-binding protein C precursor	9606	0.949107706546783	0.612773895263672	1.34341990947723	1.26715779304504	0.116923943161964	1.41198194026947	1.05661356449127	0.673103213310242	1.45674538612366
114	6	6.01	20.7547172904015	IPI:IPI00178926.2	Gene_Symbol=IGJ immunoglobulin J chain	9606	1.15513467788696	0.21344019472599	1.4112823009491	0.994791746139526	0.942358016967773	1.31677067279816	0.947273194789886	0.3669413626194	1.22328007221222
115	6	6.01	15.9362554550171	IPI:IPI00555752.2	Gene_Symbol=C4BPB Isoform 2 of C4b-binding protein beta chain precursor	9606	1.16013193130493	0.468424022197723	2.05468082427979	1.29159545898438	0.0653273463249207	1.34464406967163	1.23121428489685	0.0163216572254896	1.12273466587067
115	0	6.01	15.8730164170265	IPI:IPI00025862.2	Gene_Symbol=C4BPB Isoform 1 of C4b-binding protein beta chain precursor	9606
116	6	6	12.7049177885056	IPI:IPI00884176.1	Gene_Symbol=F13A1 coagulation factor XIII A1 subunit precursor	9606	1.26291275024414	0.512944877147675	2.72835206985474	1.31264972686768	0.0719270259141922	1.3730902671814	1.20773589611053	0.400720059871674	1.84943175315857
116	0	6	12.7049177885056	IPI:IPI00297550.8	Gene_Symbol=F13A1 Coagulation factor XIII A chain precursor	9606
116	0	4	52.9411792755127	IPI:IPI00855773.1	Gene_Symbol=F13A1 Coagulation factor XIII, A1 polypeptide	9606
116	0	4	49.2753624916077	IPI:IPI00642188.2	Gene_Symbol=F13A1 Coagulation factor XIII, A1 polypeptide	9606
117	6	6	29.0598303079605	IPI:IPI00657670.1	Gene_Symbol=- 13 kDa protein	9606	1.31081855297089	0.0028145166579634	1.16247570514679	2.14372992515564	5.87980230193352E-06	1.20098757743835	2.39091324806213	1.51758722495288E-05	1.26509785652161
117	0	6	34.343433380127	IPI:IPI00021857.1	Gene_Symbol=APOC3 Apolipoprotein C-III precursor	9606
118	5.61	5.61	48.1249988079071	IPI:IPI00792115.1	Gene_Symbol=CLEC3B Putative uncharacterized protein DKFZp686H17246	9606	0.791795194149017	0.166297569870949	1.46737539768219	0.546740829944611	0.0216225385665894	1.58126795291901	0.525952458381653	0.00211764313280582	1.28720915317535
119	5.58	5.58	18.0152669548988	IPI:IPI00029193.1	Gene_Symbol=HGFAC Hepatocyte growth factor activator precursor	9606	0.853674530982971	0.236875936388969	1.37155938148499	0.978964805603027	0.890754044055939	1.49685657024384	1.10682225227356	0.327185332775116	1.28737640380859
120	5.52	26.41	63.3204638957977	IPI:IPI00844156.2	Gene_Symbol=SERPINC1 SERPINC1 protein	9606	0.842646718025208	0.0719872340559959	1.20988845825195	0.805121958255768	0.164022713899612	1.38575112819672	0.868206322193146	0.254634648561478	1.30416452884674
121	5.52	7.52	32.8358203172684	IPI:IPI00386133.1	Gene_Symbol=- Ig kappa chain V-IV region B17 precursor	9606	1.002481341362	0.980743050575256	1.28556728363037	1.16570389270782	0.337057858705521	1.44974946975708	1.33979141712189	0.221401065587997	1.71350467205048
121	0	5.54	38.5964900255203	IPI:IPI00387120.1	Gene_Symbol=- Ig kappa chain V-IV region Len	9606
121	0	5.52	27.819550037384	IPI:IPI00386132.1	Gene_Symbol=- Ig kappa chain V-IV region JI precursor	9606
121	0	5.52	20.5555558204651	IPI:IPI00026197.7	Gene_Symbol=IGKV4-1 Similar to Ig kappa chain V-IV region precursor	9606
121	0	4	13.8461545109749	IPI:IPI00385143.1	Gene_Symbol=- Microfibrillar protein 2 (Fragment)	9606
122	5.45	5.45	24.230769276619	IPI:IPI00165972.3	Gene_Symbol=CFD Complement factor D preproprotein	9606	1.3119512796402	0.0798319876194	1.3709511756897	1.58698773384094	0.0165059566497803	1.40910732746124	1.30244112014771	0.148018315434456	1.47632551193237
123	5.31	5.33	30.9664696455002	IPI:IPI00064667.4	Gene_Symbol=CNDP1 Beta-Ala-His dipeptidase precursor	9606	0.614383935928345	0.0291212592273951	1.48192048072815	0.568615198135376	0.0962622910737991	2.11679434776306	0.599931001663208	0.0118338344618678	1.34398686885834
124	5.22	5.22	23.7693384289742	IPI:IPI00292218.4	Gene_Symbol=MST1 Hepatocyte growth factor-like protein precursor	9606	0.988875091075897	0.90374767780304	1.25375115871429	0.989143788814545	0.947404384613037	1.49886405467987	0.878140687942505	0.110213316977024	1.18804001808167
124	0.01	3.23	11.7561683058739	IPI:IPI00718805.1	Gene_Symbol=MSTP9 Brain-rescue-factor-1	9606
125	5.15	5.33	20.4188480973244	IPI:IPI00743766.2	Gene_Symbol=FETUB Fetuin-B precursor	9606	0.663823306560516	0.0217240788042545	1.30237591266632	0.565427124500275	0.0271945856511593	1.51144707202911	0.51260370016098	0.00804388523101807	1.29623520374298
125	0	4.17	15.1419565081596	IPI:IPI00553061.1	Gene_Symbol=FETUB GUGU gamma form	9606
125	0	4.17	13.9130428433418	IPI:IPI00552199.3	Gene_Symbol=FETUB GUGU beta form	9606
126	5.06	5.06	18.4438034892082	IPI:IPI00025204.1	Gene_Symbol=CD5L CD5 antigen-like precursor	9606	0.882296025753021	0.189748793840408	1.23029756546021	0.654451727867126	0.0043577253818512	1.26295065879822	0.632986009120941	0.000481266994029284	1.1778416633606
127	4.95	17.35	68.510639667511	IPI:IPI00784985.1	Gene_Symbol=IGK@ IGK@ protein	9606	0.726245164871216	0.0104104988276958	1.06872618198395	0.788511753082275	0.398712188005447	8.88308715820313	0.964433431625366	0.596128404140472	1.86880278587341
127	0	9.42	45.7983195781708	IPI:IPI00879329.1	Gene_Symbol=IGKV3-20 Anti-(ED-B) scFV (Fragment)	9606
127	0	5.75	57.7981650829315	IPI:IPI00387118.1	Gene_Symbol=- Ig kappa chain V-III region WOL	9606
127	0	5.72	50.3875970840454	IPI:IPI00384576.1	Gene_Symbol=- Ig kappa chain V-III region HIC precursor	9606
127	0	5.72	50.3875970840454	IPI:IPI00030205.3	Gene_Symbol=IGKV3-20 Ig kappa chain V-III region HAH precursor	9606
127	0	5.7	40.9090906381607	IPI:IPI00827637.1	Gene_Symbol=- K light chain variable region (Fragment)	9606
127	0	5.7	39.1304343938828	IPI:IPI00827560.1	Gene_Symbol=- HRV Fab N27-VL (Fragment)	9606
127	0	5	49.5412856340408	IPI:IPI00387117.5	Gene_Symbol=IGKV3D-20 Ig kappa chain V-III region Ti	9606
127	0	4.82	36.7521375417709	IPI:IPI00854644.1	Gene_Symbol=- Uncharacterized protein ENSP00000374805	9606
127	0	3.75	57.7981650829315	IPI:IPI00387115.1	Gene_Symbol=- Ig kappa chain V-III region SIE	9606
127	0	3.04	49.5412856340408	IPI:IPI00385252.1	Gene_Symbol=- Ig kappa chain V-III region GOL	9606
128	4.68	4.8	22.3194748163223	IPI:IPI00746813.1	Gene_Symbol=CHGA chromogranin A precursor	9606	1.89192199707031	0.366058230400085	5.20638656616211	2.40669894218445	0.18482868373394	4.34407520294189	3.08099150657654	0.0974948182702065	4.14404010772705
128	0	4.8	20.5689281225204	IPI:IPI00290315.3	Gene_Symbol=CHGA Chromogranin-A precursor	9606
129	4.56	4.77	20.7678884267807	IPI:IPI00163446.3	Gene_Symbol=IGHD IGHD protein	9606	0.624263286590576	0.16567587852478	2.57868885993958	0.536571502685547	0.00704195909202099	1.2535697221756	0.479030072689056	0.101410113275051	2.9847424030304
130	4.51	4.51	23.5609099268913	IPI:IPI00003590.2	Gene_Symbol=QSOX1 Isoform 1 of Sulfhydryl oxidase 1 precursor	9606	1.13201820850372	0.611543297767639	1.80214810371399	1.10569334030151	0.308527261018753	1.25602638721466	1.16263270378113	0.240026146173477	1.33726239204407
130	0	4.34	21.854305267334	IPI:IPI00872013.1	Gene_Symbol=QSOX1 Uncharacterized protein QSOX1	9606
130	0	4.34	21.854305267334	IPI:IPI00465016.7	Gene_Symbol=QSOX1 Isoform 2 of Sulfhydryl oxidase 1 precursor	9606
131	4.48	4.5	12.5567317008972	IPI:IPI00007240.2	Gene_Symbol=F13B Coagulation factor XIII B chain precursor	9606	0.833631277084351	0.416836827993393	1.85220420360565	0.867822289466858	0.612184107303619	2.22526240348816	0.855211198329926	0.254673510789871	1.42508566379547
132	4.38	66.38	61.6095006465912	IPI:IPI00878609.1	Gene_Symbol=ITIH4 Protein	9606	1.02709233760834	0.878375589847565	1.5063042640686	1.24533092975616	0.0452356226742268	1.23735308647156	1.13233172893524	0.394382536411285	1.39311683177948
132	0	55.06	60.2484464645386	IPI:IPI00878152.1	Gene_Symbol=ITIH4 71 kDa protein	9606
133	4.21	4.21	21.0953339934349	IPI:IPI00643034.2	Gene_Symbol=PLTP Isoform 1 of Phospholipid transfer protein precursor	9606	1.0532341003418	0.830809533596039	2.03104019165039	1.21685814857483	0.290198713541031	1.62821578979492	0.932517290115356	0.828932166099548	2.56959795951843
133	0	4.21	20.4081639647484	IPI:IPI00217778.1	Gene_Symbol=PLTP Isoform 2 of Phospholipid transfer protein precursor	9606
133	0	2.21	21.9753086566925	IPI:IPI00022733.3	Gene_Symbol=PLTP 45 kDa protein	9606
134	4.16	4.17	24.5867773890495	IPI:IPI00007199.4	Gene_Symbol=SERPINA10 Protein Z-dependent protease inhibitor precursor	9606	0.888099610805511	0.306242227554321	1.45476746559143	0.941655337810516	0.264213889837265	1.18335390090942	0.963068306446075	0.474141836166382	1.20346069335938
135	4.12	7.22	40.5172407627106	IPI:IPI00829956.1	Gene_Symbol=- Rheumatoid factor C6 light chain (Fragment)	9606	0.79020893573761	0.487366795539856	17.7305107116699	0.868197858333588	0.582871735095978	10.3484287261963	0.896293818950653	0.570101022720337	5.68024158477783
135	0.11	5.15	38.8888895511627	IPI:IPI00387026.1	Gene_Symbol=- Ig kappa chain V-I region EU	9606
135	0	5.22	33.8983058929443	IPI:IPI00829912.1	Gene_Symbol=IGKV1-5 Ig kappa chain V-I region HK102 precursor	9606
136	4.11	4.11	10.6818176805973	IPI:IPI00022331.1	Gene_Symbol=LCAT Phosphatidylcholine-sterol acyltransferase precursor	9606	0.905645608901978	0.191014617681503	1.47638404369354	0.807800531387329	0.332305073738098	4.75844764709473	1.11658203601837	0.310251474380493	2.10131430625916
137	4.05	8.05	28.5106390714645	IPI:IPI00745660.2	Gene_Symbol=IGL@ IGL@ protein	9606	0.809752702713013	0.270455479621887	1.58165335655212	0.864088118076324	0.239780128002167	1.34166860580444	0.867084920406342	0.155183374881744	1.2540180683136
137	0.01	8.04	35.0210964679718	IPI:IPI00784711.1	Gene_Symbol=- Putative uncharacterized protein	9606
137	0.01	8.04	32.6180249452591	IPI:IPI00829640.1	Gene_Symbol=IGL@ IGL@ protein	9606
137	0	10.27	35.8974367380142	IPI:IPI00719373.1	Gene_Symbol=IGL@ IGL@ protein	9606
137	0	10.27	36.9098722934723	IPI:IPI00815938.1	Gene_Symbol=IGLV3-21 IGLV3-21 protein	9606
137	0	8.03	28.3898293972015	IPI:IPI00785164.1	Gene_Symbol=- Putative uncharacterized protein	9606
137	0	8.03	28.5106390714645	IPI:IPI00784627.1	Gene_Symbol=- Putative uncharacterized protein	9606
137	0	8	28.5106390714645	IPI:IPI00785079.1	Gene_Symbol=- Putative uncharacterized protein	9606
137	0	8	30.5084735155106	IPI:IPI00784983.1	Gene_Symbol=- Putative uncharacterized protein	9606
137	0	8	28.8135588169098	IPI:IPI00784713.1	Gene_Symbol=- Putative uncharacterized protein	9606
137	0	8	25.321888923645	IPI:IPI00852577.1	Gene_Symbol=IGLC1 IGLC1 protein	9606
137	0	8	25.2136766910553	IPI:IPI00784589.1	Gene_Symbol=- Putative uncharacterized protein DKFZp781M0386	9606
138	4.03	16.88	60.6694579124451	IPI:IPI00854806.1	Gene_Symbol=IGKV1-5 IGKV1-5 protein	9606	1.24083471298218			0.717894732952118			0.764658510684967
138	0	6.03	47.0085471868515	IPI:IPI00743389.1	Gene_Symbol=IGKV1-5 Ig kappa chain V-II region GM607 precursor (Fragment)	9606
138	0	4.03	39.6694213151932	IPI:IPI00829947.1	Gene_Symbol=- 13 kDa protein	9606
139	4.01	7.72	64.7540986537933	IPI:IPI00783023.1	Gene_Symbol=- Immunglobulin heavy chain variable region (Fragment)	9606
140	4	21.29	39.5999997854233	IPI:IPI00061977.1	Gene_Symbol=IGHV3OR16-13;IGHA1 IGHA1 protein	9606	0.730007708072662			0.839311182498932			0.559899628162384
140	0	22.95	49.2094874382019	IPI:IPI00426060.3	Gene_Symbol=IGHV3OR16-13;IGHA1 Putative uncharacterized protein DKFZp686J11235 (Fragment)	9606
140	0	21.2	55.9118211269379	IPI:IPI00166866.3	Gene_Symbol=IGHV3OR16-13;IGHA1 IGHA1 protein	9606
140	0	5.06	27.86885201931	IPI:IPI00470652.1	Gene_Symbol=- Single-chain Fv (Fragment)	9606
140	0	4	20.5128207802773	IPI:IPI00830130.1	Gene_Symbol=- Rheumatoid factor RF-ET7	9606
140	0	4	20.5128207802773	IPI:IPI00829701.1	Gene_Symbol=- Uncharacterized protein ENSP00000375014	9606
140	0	2.08	19.200000166893	IPI:IPI00384410.1	Gene_Symbol=- Myosin-reactive immunoglobulin heavy chain variable region (Fragment)	9606
140	0	2.08	20.1680675148964	IPI:IPI00384409.1	Gene_Symbol=- Myosin-reactive immunoglobulin heavy chain variable region (Fragment)	9606
141	4	18.81	28.9583325386047	IPI:IPI00785067.1	Gene_Symbol=IGH@ IGH@ protein	9606	0.869474768638611	0.108152858912945	1.35642063617706	0.695935606956482	0.0546615198254585	1.48653388023376	0.734096109867096	0.073500856757164	1.57694363594055
141	0.29	2.4	33.0508470535278	IPI:IPI00829979.1	Gene_Symbol=- Uncharacterized protein ENSP00000375008	9606
141	0.29	2.4	20.5128207802773	IPI:IPI00739205.3	Gene_Symbol=LOC652102 Ig heavy chain V-I region HG3 precursor	9606
141	0.29	2.39	20.0000002980232	IPI:IPI00419517.1	Gene_Symbol=IGHV1-69 IGHV1-69 protein	9606
141	0.07	16.87	27.8825998306274	IPI:IPI00783993.1	Gene_Symbol=IGHA2 IGHA2 protein	9606
141	0.07	13.18	24.6861919760704	IPI:IPI00384952.1	Gene_Symbol=- Putative uncharacterized protein DKFZp686K04218 (Fragment)	9606
141	0.01	2.01	14.5161285996437	IPI:IPI00382472.1	Gene_Symbol=- Ig heavy chain V-I region SIE	9606
141	0	29.22	48.7500011920929	IPI:IPI00761159.1	Gene_Symbol=IGHM IGHM protein	9606
141	0	26.91	38.5356456041336	IPI:IPI00784894.1	Gene_Symbol=- Putative uncharacterized protein	9606
141	0	19.38	35.6993734836578	IPI:IPI00784950.1	Gene_Symbol=LOC100126583 Putative uncharacterized protein DKFZp686L19235	9606
141	0	17.1	33.8809043169022	IPI:IPI00784830.1	Gene_Symbol=LOC100126583 CDNA FLJ41981 fis, clone SMINT2011888, highly similar to Protein Tro alpha1 H,myeloma	9606
141	0	16.82	27.0325213670731	IPI:IPI00642017.1	Gene_Symbol=IGHA2 Putative uncharacterized protein DKFZp686C02218 (Fragment)	9606
141	0	16.81	30.8488607406616	IPI:IPI00784758.1	Gene_Symbol=LOC100126583 Putative uncharacterized protein DKFZp686M08189	9606
141	0	15.1	28.8702934980392	IPI:IPI00784969.1	Gene_Symbol=LOC100126583 Putative uncharacterized protein	9606
141	0	14.81	32.9411774873734	IPI:IPI00641229.3	Gene_Symbol=IGHA2 Ig alpha-2 chain C region	9606
141	0	11.11	18.9999997615814	IPI:IPI00423461.3	Gene_Symbol=IGHA2 Putative uncharacterized protein DKFZp686C02220 (Fragment)	9606
141	0	5.06	27.86885201931	IPI:IPI00470652.1	Gene_Symbol=- Single-chain Fv (Fragment)	9606
141	0	4	20.5128207802773	IPI:IPI00830130.1	Gene_Symbol=- Rheumatoid factor RF-ET7	9606
141	0	4	20.5128207802773	IPI:IPI00829701.1	Gene_Symbol=- Uncharacterized protein ENSP00000375014	9606
141	0	3.4	20.5128207802773	IPI:IPI00009792.1	Gene_Symbol=IGHV1OR15-1 Ig heavy chain V-I region V35 precursor	9606
141	0	2.28	27.0440250635147	IPI:IPI00382682.1	Gene_Symbol=- Putative matrix cell adhesion molecule-3	9606
141	0	2	20.833332836628	IPI:IPI00399379.3	Gene_Symbol=- Uncharacterized protein ENSP00000303034	9606
141	0	2	18.0000007152557	IPI:IPI00383629.1	Gene_Symbol=- IgG VH protein precursor (Fragment)	9606
141	0	2	10.2564096450806	IPI:IPI00854745.1	Gene_Symbol=- Uncharacterized protein ENSP00000375019	9606
141	0	2	10.2564096450806	IPI:IPI00854589.1	Gene_Symbol=- Uncharacterized protein ENSP00000375004	9606
141	0	2	9.6000000834465	IPI:IPI00386140.1	Gene_Symbol=- Ig heavy chain V-I region Mot	9606
141	0	2	23.0769231915474	IPI:IPI00382678.1	Gene_Symbol=- Putative uncharacterized protein	9606
141	0	2	10.2564096450806	IPI:IPI00382455.1	Gene_Symbol=- Ig heavy chain V-I region EU	9606
142	4	4	10.7081167399883	IPI:IPI00744685.2	Gene_Symbol=BTD Uncharacterized protein BTD (Fragment)	9606	0.824815452098846	0.160762667655945	1.88031542301178	0.776787757873535	0.562198042869568	49.7428817749023	0.710877239704132	0.340590685606003	13.0623168945313
142	0	4	11.4180482923985	IPI:IPI00218413.2	Gene_Symbol=BTD biotinidase precursor	9606
143	4	4	10.1895727217197	IPI:IPI00216065.3	Gene_Symbol=PROZ Isoform 2 of Vitamin K-dependent protein Z precursor	9606	0.691012620925903	0.112858816981316	1.79500639438629	1.08283162117004	0.756016731262207	2.61806058883667	0.922105252742767	0.684223473072052	2.09891676902771
143	0	4	8.50000008940697	IPI:IPI00027843.1	Gene_Symbol=PROZ Isoform 1 of Vitamin K-dependent protein Z precursor	9606
144	3.72	3.75	17.5379425287247	IPI:IPI00009865.2	Gene_Symbol=KRT10 Keratin, type I cytoskeletal 10	9606	1.64643561840057	0.00464493781328201	1.27418446540833	0.939628064632416	0.511933445930481	1.27180993556976	1.0603791475296	0.208485633134842	1.11476218700409
144	0	1.74	13.368983566761	IPI:IPI00884222.1	Gene_Symbol=- Similar to Keratin, type I cytoskeletal 10	9606
145	3.52	3.52	27.3972600698471	IPI:IPI00032293.1	Gene_Symbol=CST3 Cystatin-C precursor	9606	1.41813993453979	0.0308570936322212	1.31043457984924	2.00634145736694	0.0132327759638429	1.41642045974731	1.79289102554321	0.00396444508805871	1.17192888259888
145	0.02	1.56	6.76691755652428	IPI:IPI00029693.1	Gene_Symbol=NRP2 Isoform A22 of Neuropilin-2 precursor	9606
145	0.02	1.54	6.51214122772217	IPI:IPI00300890.2	Gene_Symbol=NRP2 neuropilin 2 isoform 4 precursor	9606
145	0	1.54	6.27062693238258	IPI:IPI00375877.2	Gene_Symbol=NRP2 Isoform A0 of Neuropilin-2 precursor	9606
145	0	1.54	6.32630437612534	IPI:IPI00300891.3	Gene_Symbol=NRP2 neuropilin 2 isoform 5 precursor	9606
145	0	1.54	6.15550763905048	IPI:IPI00218781.1	Gene_Symbol=NRP2 Isoform A17 of Neuropilin-2 precursor	9606
145	0	1.52	6.04089237749577	IPI:IPI00301618.6	Gene_Symbol=SDCCAG1 Isoform 1 of Serologically defined colon cancer antigen 1	9606
145	0	1.52	5.72354197502136	IPI:IPI00641131.2	Gene_Symbol=NRP2 104 kDa protein	9606
145	0	1.52	10.2073356509209	IPI:IPI00168388.1	Gene_Symbol=SRP68 Isoform 1 of Signal recognition particle 68 kDa protein	9606
145	0	1.52	8.04020091891289	IPI:IPI00816078.1	Gene_Symbol=SDCCAG1 SDCCAG1 protein (Fragment)	9606
145	0	1.52	7.55033567547798	IPI:IPI00102936.3	Gene_Symbol=SRP68 Isoform 2 of Signal recognition particle 68 kDa protein	9606
145	0	1.52	5.81039749085903	IPI:IPI00386885.1	Gene_Symbol=SRP68 CDNA FLJ14414 fis, clone HEMBA1004847, highly similar to SIGNAL RECOGNITION PARTICLE 68 KD PROTEIN	9606
146	3.52	3.52	15.8415839076042	IPI:IPI00868938.1	Gene_Symbol=- Beta-2-microglobulin	9606	1.24065041542053	0.26701357960701	3.39280652999878	2.34099268913269	0.167010739445686	18.2123126983643	1.56631743907928	0.292015224695206	16.7026062011719
146	0	3.52	13.4453788399696	IPI:IPI00796379.1	Gene_Symbol=B2M B2M protein	9606
146	0	1.52	4.83870953321457	IPI:IPI00004656.2	Gene_Symbol=B2M Beta-2-microglobulin	9606
147	3.4	3.45	13.3748054504395	IPI:IPI00025864.5	Gene_Symbol=BCHE Cholinesterase precursor	9606	0.888321876525879	0.115168422460556	1.31680846214294	0.540739774703979	0.177120894193649	9.31193065643311	0.679200768470764	0.286345392465591	10.7298192977905
147	0	2	14.0625	IPI:IPI00797309.1	Gene_Symbol=BCHE BCHE protein	9606
148	3.3	33.27	49.1525411605835	IPI:IPI00876888.1	Gene_Symbol=- cDNA FLJ78387	9606	0.588284552097321	0.412086427211761	9.21766090393066	0.598733007907867	0.477667927742004	12.7810773849487	0.581348180770874	0.30790302157402	5.5912709236145
148	0	37.82	52.0920515060425	IPI:IPI00472610.2	Gene_Symbol=IGHM IGHM protein	9606
148	0	32.2	50.8474588394165	IPI:IPI00645363.2	Gene_Symbol=IGHG1 Putative uncharacterized protein DKFZp686P15220	9606
148	0	29.21	51.4367818832397	IPI:IPI00816681.1	Gene_Symbol=IGHM Hepatitis B virus receptor binding protein (Fragment)	9606
148	0	2	38.6792451143265	IPI:IPI00883855.1	Gene_Symbol=- Similar to Hepatitis B virus receptor binding protein	9606
149	3.22	15.49	48.9270389080048	IPI:IPI00829626.1	Gene_Symbol=IGL@ IGL@ protein	9606	0.971096515655518	0.930473744869232	2.67721939086914	1.36826384067535	0.0156010678038001	1.22203969955444	1.41393423080444	0.0263899173587561	1.30913078784943
149	0.01	2.28	32.1739137172699	IPI:IPI00747752.2	Gene_Symbol=- V2-7 protein	9606
149	0	14.27	47.6394861936569	IPI:IPI00550162.2	Gene_Symbol=IGLV3-25 IGLV3-25 protein	9606
149	0	2	35.5140179395676	IPI:IPI00382440.1	Gene_Symbol=- Ig lambda chain V-IV region Hil	9606
150	3.15	16.62	55.0847470760345	IPI:IPI00430847.1	Gene_Symbol=IGKC IGKC protein	9606	0.842388331890106	0.573695421218872	2.37968373298645	0.94009405374527	0.927091538906097	7.22528648376465	1.02273142337799	0.919520914554596	1.91850054264069
150	0	4.22	33.8983058929443	IPI:IPI00829650.1	Gene_Symbol=- Similar to Ig kappa chain V-I region HK101 precursor	9606
150	0	3.05	22.2222223877907	IPI:IPI00003470.1	Gene_Symbol=- Ig kappa chain V-I region Wes	9606
151	3.15	3.17	14.2857149243355	IPI:IPI00294713.4	Gene_Symbol=MASP2 Isoform 1 of Mannan-binding lectin serine protease 2 precursor	9606	1.10631430149078	0.658325850963593	8.65131187438965	1.36125338077545	0.197037220001221	3.50118017196655	1.13720834255219	0.233060449361801	1.87069988250732
151	0	3.15	12.435232847929	IPI:IPI00871597.1	Gene_Symbol=MASP2 Uncharacterized protein MASP2 (Fragment)	9606
151	0	3.15	12.9729732871056	IPI:IPI00306378.5	Gene_Symbol=MASP2 Isoform 2 of Mannan-binding lectin serine protease 2 precursor	9606
152	2.95	2.95	34.0000003576279	IPI:IPI00021854.1	Gene_Symbol=APOA2 Apolipoprotein A-II precursor	9606	1.05732083320618	0.843389987945557	2.27970266342163	0.800470232963562	0.418093740940094	2.13011693954468	1.0778466463089	0.604555189609528	1.51227009296417
153	2.92	3.97	42.3728823661804	IPI:IPI00829836.1	Gene_Symbol=- Uncharacterized protein ENSP00000374797	9606	0.659603178501129	0.591972053050995	1196.89111328125	0.685220003128052	0.127534285187721	2.65191316604614	0.893411934375763	0.830545663833618	191.028228759766
153	0	5.05	34.2592597007751	IPI:IPI00385555.1	Gene_Symbol=- Ig kappa chain V-I region BAN	9606
154	2.9	5.04	7.60853290557861	IPI:IPI00749039.2	Gene_Symbol=TTN titin isoform N2-A	9606	1.22447597980499	0.308960318565369	1.52339518070221	1.27699434757233	0.207533821463585	1.49819159507751	1.27325797080994	0.169902548193932	1.43891382217407
154	0.03	2.31	6.69564381241798	IPI:IPI00412307.8	Gene_Symbol=TTN 2268 kDa protein	9606
154	0	5.04	7.38573521375656	IPI:IPI00759754.1	Gene_Symbol=TTN Isoform 1 of Titin	9606
154	0	5.04	7.35916942358017	IPI:IPI00759542.1	Gene_Symbol=TTN Isoform 8 of Titin	9606
154	0	5.04	7.54073858261108	IPI:IPI00759637.1	Gene_Symbol=TTN Isoform 4 of Titin	9606
154	0	5.04	7.50260278582573	IPI:IPI00179357.2	Gene_Symbol=TTN Isoform 7 of Titin	9606
154	0	5.04	7.38513618707657	IPI:IPI00023283.3	Gene_Symbol=TTN Isoform 2 of Titin	9606
154	0	5.01	7.69300907850266	IPI:IPI00759613.1	Gene_Symbol=TTN Isoform 5 of Titin	9606
154	0	3.3	7.83981084823608	IPI:IPI00375499.2	Gene_Symbol=TTN titin isoform novex-2	9606
154	0	3.3	7.79915302991867	IPI:IPI00455173.4	Gene_Symbol=TTN Isoform 3 of Titin	9606
154	0	3.3	7.76311382651329	IPI:IPI00375498.2	Gene_Symbol=TTN titin isoform novex-1	9606
155	2.89	2.89	3.476482629776	IPI:IPI00797345.1	Gene_Symbol=INTS8 Isoform 2 of Integrator complex subunit 8	9606	1.62807643413544			1.47112560272217			1.59935355186462
155	0	2.89	3.41708548367023	IPI:IPI00375653.5	Gene_Symbol=INTS8 Isoform 1 of Integrator complex subunit 8	9606
156	2.83	2.96	44.8275864124298	IPI:IPI00549330.4	Gene_Symbol=IGKV3D-15 Myosin-reactive immunoglobulin light chain variable region	9606	0.678420424461365			0.952182650566101			0.925442159175873
156	0	2.95	24.0310072898865	IPI:IPI00385253.1	Gene_Symbol=- Ig kappa chain V-III region CLL precursor	9606
156	0	2.82	22.9357793927193	IPI:IPI00384401.1	Gene_Symbol=- Myosin-reactive immunoglobulin kappa chain variable region (Fragment)	9606
157	2.72	2.8	28.3400803804398	IPI:IPI00011694.1	Gene_Symbol=PRSS1 Trypsin-1 precursor	9606	0.928605675697327	0.748776197433472	1.75537002086639	1.05081343650818	0.766048312187195	1.50013852119446	1.04127037525177	0.759971797466278	1.38014912605286
157	0.07	2.16	22.2222223877907	IPI:IPI00011695.8	Gene_Symbol=PRSS2 Protease serine 2 isoform B	9606
157	0.02	2.11	29.1497975587845	IPI:IPI00815665.1	Gene_Symbol=PRSS1 PRSS1 protein	9606
157	0.01	2.59	14.9606302380562	IPI:IPI00169276.2	Gene_Symbol=- Trypsinogen C	9606
158	2.68	3.54	14.7909969091415	IPI:IPI00656111.1	Gene_Symbol=PRG4 Isoform E of Proteoglycan-4 precursor	9606	0.870000779628754	0.280063837766647	1.36307179927826	0.779480338096619	0.0639112666249275	1.31280386447906	0.872708737850189	0.248451292514801	1.32318639755249
158	0	3.54	10.7116647064686	IPI:IPI00655927.1	Gene_Symbol=PRG4 Isoform B of Proteoglycan-4 precursor	9606
158	0	3.54	10.3988602757454	IPI:IPI00024825.2	Gene_Symbol=PRG4 Isoform A of Proteoglycan-4 precursor	9606
158	0	3.52	9.47832465171814	IPI:IPI00656092.1	Gene_Symbol=PRG4 Isoform F of Proteoglycan-4 precursor	9606
158	0	3.52	9.83981713652611	IPI:IPI00655976.1	Gene_Symbol=PRG4 Isoform C of Proteoglycan-4 precursor	9606
158	0	3.52	10.1574800908566	IPI:IPI00655676.1	Gene_Symbol=PRG4 Isoform D of Proteoglycan-4 precursor	9606
159	2.65	2.67	15.7264962792397	IPI:IPI00023673.1	Gene_Symbol=LGALS3BP Galectin-3-binding protein precursor	9606	1.13101661205292	0.0205539874732494	1.09106874465942	1.15309083461761	0.385084480047226	1.56333613395691	1.05153775215149	0.672616183757782	1.40881288051605
160	2.59	3.36	8.53822827339172	IPI:IPI00514468.1	Gene_Symbol=MACF1 670 kDa protein	9606	1.6236492395401			1.2893602848053			1.51637887954712
160	0.31	2.07	8.37365090847015	IPI:IPI00550385.2	Gene_Symbol=MACF1 Isoform 1 of Microtubule-actin cross-linking factor 1, isoforms 1/2/3/5	9606
160	0.15	1.92	8.6792454123497	IPI:IPI00478226.1	Gene_Symbol=MACF1 Isoform 5 of Microtubule-actin cross-linking factor 1, isoforms 1/2/3/5	9606
160	0.15	1.92	8.47145467996597	IPI:IPI00256861.4	Gene_Symbol=MACF1 Isoform 2 of Microtubule-actin cross-linking factor 1, isoforms 1/2/3/5	9606
160	0.11	1.87	8.22478607296944	IPI:IPI00744472.1	Gene_Symbol=MACF1 614 kDa protein	9606
160	0	3.36	8.23509618639946	IPI:IPI00432363.1	Gene_Symbol=MACF1 Microtubule-actin cross-linking factor 1, isoform 4	9606
161	2.55	2.79	5.81130348145962	IPI:IPI00784473.1	Gene_Symbol=VPS13D vacuolar protein sorting 13D isoform 1	9606	0.225578263401985	0.419601857662201	2320252.5	0.63109678030014	0.82096540927887	620034496	0.365429282188416	0.614694774150848	106957960
161	0	2.79	5.84460236132145	IPI:IPI00783859.2	Gene_Symbol=VPS13D Isoform 2 of Vacuolar protein sorting-associated protein 13D	9606
162	2.39	26.15	60.851925611496	IPI:IPI00430842.3	Gene_Symbol=IGHV3OR16-13;IGHA1 IGHA1 protein	9606	0.951741695404053			0.991170942783356			1.0234911441803
162	0	7.18	67.5213694572449	IPI:IPI00830088.1	Gene_Symbol=- 13 kDa protein	9606
162	0	5.18	44.8000013828278	IPI:IPI00873155.1	Gene_Symbol=- Uncharacterized protein ENSP00000346720	9606
162	0	1.52	4.34782616794109	IPI:IPI00816409.1	Gene_Symbol=- V<gamma>1 protein (Fragment)	9606
163	2.27	2.27	28.3582091331482	IPI:IPI00398925.4	Gene_Symbol=LOC649618 similar to Ubiquitin-like protein FUBI	9606
164	2.23	2.23	7.06521719694138	IPI:IPI00411559.2	Gene_Symbol=SMC4 Isoform 1 of Structural maintenance of chromosomes protein 4	9606	1.60322606563568	0.0486872904002666	1.5833911895752	1.51419031620026	0.319103747606277	17.9638690948486	1.33639669418335	0.042503047734499	1.27935135364532
164	0	2.23	7.39837363362312	IPI:IPI00328298.6	Gene_Symbol=SMC4 Isoform 2 of Structural maintenance of chromosomes protein 4	9606
165	2.22	2.22	9.80683490633965	IPI:IPI00395488.2	Gene_Symbol=VASN Vasorin precursor	9606	1.31500566005707	0.311587363481522	2.04979610443115	1.57684564590454	0.0745051801204681	1.71431291103363	1.43009769916534	0.0390845574438572	1.38256585597992
166	2.12	2.15	18.3673471212387	IPI:IPI00385557.1	Gene_Symbol=- Ig heavy chain V-II region SESS precursor	9606	1.38322722911835			1.22927570343018			1.23413527011871
166	0.01	2.55	13.49206417799	IPI:IPI00382534.1	Gene_Symbol=- Ig heavy chain V-II region OU	9606
167	2.07	27.42	46.3362067937851	IPI:IPI00426051.3	Gene_Symbol=- Putative uncharacterized protein DKFZp686C15213	9606	0.388423770666122			0.314331412315369			0.467553436756134
167	0	27.18	44.1247016191483	IPI:IPI00399007.5	Gene_Symbol=IGHG2 Putative uncharacterized protein DKFZp686I04196 (Fragment)	9606
167	0	26.93	38.2795691490173	IPI:IPI00784807.1	Gene_Symbol=- Putative uncharacterized protein	9606
167	0	24.21	39.148935675621	IPI:IPI00784942.1	Gene_Symbol=- Putative uncharacterized protein DKFZp686E23209	9606
167	0	17.25	38.1679385900497	IPI:IPI00829767.1	Gene_Symbol=IGHG2 Uncharacterized protein IGHG2 (Fragment)	9606
168	2.05	2.06	2.61194035410881	IPI:IPI00024279.4	Gene_Symbol=HEATR1 HEAT repeat-containing protein 1	9606	0.773926019668579	0.196812510490417	2.82931327819824	0.751059353351593	0.479324072599411	30.2180767059326	0.639807164669037	0.134587168693542	3.37976551055908
168	0	2.02	2.47212797403336	IPI:IPI00641437.1	Gene_Symbol=HEATR1 HEAT repeat containing 1	9606
169	2.05	2.05	20.4651162028313	IPI:IPI00021304.1	Gene_Symbol=KRT2 Keratin, type II cytoskeletal 2 epidermal	9606	1.5566018819809	0.212075501680374	6.99715518951416	1.06246614456177	0.608421802520752	2.97335934638977	1.21365928649902	0.457154005765915	8.58188819885254
170	2.05	2.05	16.449086368084	IPI:IPI00852826.2	Gene_Symbol=APOL1 42 kDa protein	9606	0.543621122837067			0.401577264070511			0.617789268493652
170	0	2.05	12.8140702843666	IPI:IPI00514475.4	Gene_Symbol=APOL1 Isoform 1 of Apolipoprotein-L1 precursor	9606
170	0	2.05	12.31884136796	IPI:IPI00186903.3	Gene_Symbol=APOL1 Isoform 2 of Apolipoprotein-L1 precursor	9606
171	2.04	2.04	46.7213124036789	IPI:IPI00552578.2	Gene_Symbol=SAA1;SAA2 Serum amyloid A protein precursor	9606	1.228924036026	0.585749626159668	31.1985206604004	3.4032723903656	0.264500141143799	958.214111328125	3.67526912689209	0.237536534667015	648.15283203125
171	0.02	2.02	50.8196711540222	IPI:IPI00006146.4	Gene_Symbol=SAA1;SAA2 serum amyloid A2	9606
172	2.02	2.98	33.0000013113022	IPI:IPI00387116.1	Gene_Symbol=- Ig kappa chain V-III region NG9 precursor (Fragment)	9606	0.641454756259918	0.308550804853439	19.5053768157959	0.695948779582977	0.317736834287643	12.3135957717896	0.85950493812561	0.777134239673615	194.157501220703
173	2.02	2.02	21.9101130962372	IPI:IPI00063213.1	Gene_Symbol=MED30 Mediator of RNA polymerase II transcription subunit 30	9606
173	0	2.02	33.3333343267441	IPI:IPI00792416.1	Gene_Symbol=MED30 10 kDa protein	9606
174	2.01	3.85	9.32025238871574	IPI:IPI00027172.1	Gene_Symbol=CLIP1 Isoform Long of CAP-Gly domain-containing linker protein 1	9606	1.07892668247223	0.476557195186615	2.45135474205017	2.0680685043335	0.425985485315323	1482.39672851563	2.0653715133667	0.391935735940933	677.844665527344
174	0	3.85	9.24895703792572	IPI:IPI00013455.8	Gene_Symbol=CLIP1 CLIP1 protein	9606
174	0	3.85	8.18965509533882	IPI:IPI00217113.1	Gene_Symbol=CLIP1 Isoform Short of CAP-Gly domain-containing linker protein 1	9606
175	2.01	2.19	5.112474411726	IPI:IPI00008522.3	Gene_Symbol=SCN10A Sodium channel protein type 10 subunit alpha	9606	0.765588223934174			0.52827775478363			0.571280002593994
176	2	201.37	66.3417458534241	IPI:IPI00418163.3	Gene_Symbol=C4B C4B1	9606	1.30286860466003	0.584019422531128	80.6984481811523	1.38991689682007	0.359304487705231	14.1320190429688	1.29130005836487	0.55652266740799	48.575439453125
177	2	53.97	70.4545438289642	IPI:IPI00304273.2	Gene_Symbol=APOA4 Apolipoprotein A-IV precursor	9606	0.793361842632294	0.298345327377319	1.62798249721527	0.478672236204147	0.0126079143956304	1.687744140625	0.450862228870392	0.000804004084784538	1.39874172210693
178	2	24.69	56.0693621635437	IPI:IPI00423462.5	Gene_Symbol=IGHV3OR16-13;IGHA1 Putative uncharacterized protein DKFZp686K18196 (Fragment)	9606
179	2	14.81	25.319692492485	IPI:IPI00829711.1	Gene_Symbol=IGHA2 Uncharacterized protein IGHA2 (Fragment)	9606	1.05962932109833			0.432374864816666			1.23833835124969
180	2	14	38.6266082525253	IPI:IPI00816555.1	Gene_Symbol=IGLV2-14 IGLV2-14 protein	9606	0.763598144054413			0.751662850379944			0.40246456861496
181	2	4.95	36.2068951129913	IPI:IPI00829653.1	Gene_Symbol=- Uncharacterized protein ENSP00000374812	9606	0.675961256027222			0.683257937431335			0.808814585208893
181	0	4.95	36.2068951129913	IPI:IPI00784430.3	Gene_Symbol=IGKV3D-11 Similar to Ig kappa chain V-III region VG precursor	9606
181	0	4.82	28.8135588169098	IPI:IPI00816799.1	Gene_Symbol=- Rheumatoid factor D5 light chain (Fragment)	9606
182	2	4	15.2968034148216	IPI:IPI00872573.1	Gene_Symbol=C1RL 48 kDa protein	9606	0.651045203208923			0.814542889595032			1.1214040517807
182	0	4	15.2968034148216	IPI:IPI00795055.1	Gene_Symbol=C1RL CDNA FLJ14022 fis, clone HEMBA1003538, weakly similar to COMPLEMENT C1R COMPONENT	9606
182	0	4	13.7576997280121	IPI:IPI00009793.3	Gene_Symbol=C1RL Complement C1r-like protein	9606
183	2	4	33.613446354866	IPI:IPI00854743.1	Gene_Symbol=- Uncharacterized protein ENSP00000375034	9606	0.748692810535431	0.141991391777992	2.30272817611694	0.954116463661194	0.836873471736908	9.75576686859131	0.823556184768677	0.155741050839424	1.85102438926697
183	0	2	21.3740453124046	IPI:IPI00745363.4	Gene_Symbol=LOC652113 Immunglobulin heavy chain variable region (Fragment)	9606
184	2	2.27	7.32142850756645	IPI:IPI00060624.4	Gene_Symbol=KLHL29 similar to Kelch repeat and BTB domain-containing protein 9	9606	1.00221192836761			0.519398629665375			0.639856398105621
184	0	2.26	6.97674453258514	IPI:IPI00431795.4	Gene_Symbol=KLHL29 similar to Kelch repeat and BTB domain-containing protein 9	9606
185	2	2.09	15.9663870930672	IPI:IPI00748265.2	Gene_Symbol=- Rheumatoid factor RF-ET13	9606	1.18219566345215			1.41284704208374			0.975813388824463
186	2	2.03	4.39999997615814	IPI:IPI00026969.4	Gene_Symbol=SEC23IP Isoform 1 of SEC23-interacting protein	9606
187	2	2	34.2960298061371	IPI:IPI00607713.1	Gene_Symbol=C1orf66 Chromosome 1 open reading frame 66	9606	1.22213160991669			2.04663753509521			1.52424502372742
187	0	2	19.1578954458237	IPI:IPI00101357.2	Gene_Symbol=C1orf66 UPF0431 protein C1orf66	9606
188	2	2	11.3079018890858	IPI:IPI00828117.1	Gene_Symbol=CD44 Isoform 5 of CD44 antigen precursor	9606	1.40810942649841			1.85904097557068			1.34427118301392
188	0	2	11.6409540176392	IPI:IPI00827658.1	Gene_Symbol=CD44 Isoform 7 of CD44 antigen precursor	9606
188	0	2	11.6736993193626	IPI:IPI00827650.1	Gene_Symbol=CD44 Isoform 3 of CD44 antigen precursor	9606
188	0	2	11.8741057813168	IPI:IPI00418465.4	Gene_Symbol=CD44 Isoform 4 of CD44 antigen precursor	9606
188	0	2	11.185984313488	IPI:IPI00305064.1	Gene_Symbol=CD44 Isoform CD44 of CD44 antigen precursor	9606
188	0	2	10.1302459836006	IPI:IPI00828192.1	Gene_Symbol=CD44 Isoform 17 of CD44 antigen precursor	9606
188	0	2	10.0143060088158	IPI:IPI00828064.1	Gene_Symbol=CD44 Isoform 6 of CD44 antigen precursor	9606
188	0	2	10.4790419340134	IPI:IPI00828056.1	Gene_Symbol=CD44 Isoform 16 of CD44 antigen precursor	9606
188	0	2	10.9792277216911	IPI:IPI00827795.1	Gene_Symbol=CD44 Isoform 8 of CD44 antigen precursor	9606
188	0	2	13.9860138297081	IPI:IPI00827893.1	Gene_Symbol=CD44 Isoform 11 of CD44 antigen precursor	9606
188	0	2	7.99999982118607	IPI:IPI00827555.1	Gene_Symbol=CD44 Isoform 9 of CD44 antigen precursor	9606
188	0	2	12.1703863143921	IPI:IPI00419219.3	Gene_Symbol=CD44 Isoform 10 of CD44 antigen precursor	9606
188	0	2	11.9999997317791	IPI:IPI00827982.1	Gene_Symbol=CD44 Isoform 13 of CD44 antigen precursor	9606
188	0	2	12.8787875175476	IPI:IPI00827937.1	Gene_Symbol=CD44 Isoform 14 of CD44 antigen precursor	9606
188	0	2	14.1274243593216	IPI:IPI00297160.4	Gene_Symbol=CD44 Isoform 12 of CD44 antigen precursor	9606
188	0	2	7.48299285769463	IPI:IPI00828108.1	Gene_Symbol=CD44 Isoform 15 of CD44 antigen precursor	9606
188	0	2	8.08823555707932	IPI:IPI00798069.1	Gene_Symbol=CD44 CD44 molecule	9606
189	2	2	21.4750543236732	IPI:IPI00021817.1	Gene_Symbol=PROC Vitamin K-dependent protein C precursor	9606	1.0222806930542	0.954200148582459	48.6749839782715	0.741443514823914	0.715543508529663	2788.00366210938	0.458663314580917	0.0453563667833805	2.02745389938354
190	2	2	17.0124486088753	IPI:IPI00019755.3	Gene_Symbol=GSTO1 Glutathione transferase omega-1	9606	1.03641390800476	0.955681502819061	676.859008789063	0.940077841281891	0.888559639453888	84.716438293457	1.06931555271149	0.897945880889893	193.712921142578
191	2	2	8.1690140068531	IPI:IPI00001862.2	Gene_Symbol=KLF2 Krueppel-like factor 2	9606	0.904775023460388	0.0891347751021385	1.19625413417816	0.831114709377289	0.0926172733306885	1.41111958026886	0.871337175369263	0.379078656435013	3.27253937721252
192	2	2	8.57142880558968	IPI:IPI00658073.1	Gene_Symbol=CCDC126 Coiled-coil domain-containing protein 126 precursor	9606	0.947868227958679			0.86364758014679			0.678310751914978
192	0	2	10.6194689869881	IPI:IPI00061448.5	Gene_Symbol=- 13 kDa protein	9606
193	2	2	3.02114803344011	IPI:IPI00299150.4	Gene_Symbol=CTSS Cathepsin S precursor	9606	0.67704302072525			1.84901916980743			2.05659341812134
194	1.73	1.73	5.82298152148724	IPI:IPI00515001.2	Gene_Symbol=SYNJ2 Isoform 2A of Synaptojanin-2	9606	1.04964029788971			1.20388829708099			0.810078084468842
194	0	1.73	4.4107511639595	IPI:IPI00844344.1	Gene_Symbol=SYNJ2 160 kDa protein	9606
194	0	1.73	4.4107511639595	IPI:IPI00477078.2	Gene_Symbol=SYNJ2 Isoform 2B1 of Synaptojanin-2	9606
194	0	1.73	4.27807494997978	IPI:IPI00300621.1	Gene_Symbol=SYNJ2 Isoform 2B2 of Synaptojanin-2	9606
195	1.72	1.72	5.65068498253822	IPI:IPI00219252.1	Gene_Symbol=DYRK1A Isoform 4 of Dual specificity tyrosine-phosphorylation-regulated kinase 1A	9606
195	0	1.72	6.23818524181843	IPI:IPI00219251.1	Gene_Symbol=DYRK1A Isoform 2 of Dual specificity tyrosine-phosphorylation-regulated kinase 1A	9606
195	0	1.72	4.37665767967701	IPI:IPI00219250.1	Gene_Symbol=DYRK1A Isoform 1 of Dual specificity tyrosine-phosphorylation-regulated kinase 1A	9606
195	0	1.72	6.09981529414654	IPI:IPI00182717.8	Gene_Symbol=DYRK1A Isoform 3 of Dual specificity tyrosine-phosphorylation-regulated kinase 1A	9606
195	0	1.72	4.32503260672092	IPI:IPI00014344.1	Gene_Symbol=DYRK1A Isoform Long of Dual specificity tyrosine-phosphorylation-regulated kinase 1A	9606
195	0	1.7	13.4125635027885	IPI:IPI00332215.1	Gene_Symbol=DYRK1B Isoform 2 of Dual specificity tyrosine-phosphorylation-regulated kinase 1B	9606
195	0	1.7	13.1447583436966	IPI:IPI00215873.1	Gene_Symbol=DYRK1B Isoform 3 of Dual specificity tyrosine-phosphorylation-regulated kinase 1B	9606
195	0	1.7	12.5596180558205	IPI:IPI00000352.1	Gene_Symbol=DYRK1B Isoform 1 of Dual specificity tyrosine-phosphorylation-regulated kinase 1B	9606
196	1.7	1.86	10.1313322782516	IPI:IPI00061009.4	Gene_Symbol=WDR67 Isoform 1 of WD repeat-containing protein 67	9606	0.199501603841782			0.160519868135452			0.113158583641052
196	0	1.86	9.9900096654892	IPI:IPI00152231.3	Gene_Symbol=WDR67 Isoform 2 of WD repeat-containing protein 67	9606
197	1.7	1.71	5.51470592617989	IPI:IPI00470905.2	Gene_Symbol=SNAP91 Isoform 2 of Clathrin coat assembly protein AP180	9606	0.674375891685486	0.432721763849258	57.1468658447266	1.19282269477844	0.523533880710602	11.1610708236694	0.922483444213867	0.582785189151764	3.79498267173767
197	0	1.71	3.74862179160118	IPI:IPI00006612.2	Gene_Symbol=SNAP91 Isoform 1 of Clathrin coat assembly protein AP180	9606
197	0	1.71	4.50000017881393	IPI:IPI00646376.2	Gene_Symbol=SNAP91 Isoform 3 of Clathrin coat assembly protein AP180	9606
198	1.69	1.7	5.97402602434158	IPI:IPI00218795.1	Gene_Symbol=SELL L-selectin precursor	9606	0.792306482791901			0.800804734230042			0.580801069736481
198	0	1.42	9.77080836892128	IPI:IPI00643835.1	Gene_Symbol=SELP Selectin P	9606
198	0	1.42	10.546875	IPI:IPI00514233.1	Gene_Symbol=SELP Selectin P	9606
198	0	1.42	9.75903645157814	IPI:IPI00295339.3	Gene_Symbol=SELP P-selectin precursor	9606
198	0	1.42	9.69455540180206	IPI:IPI00646956.1	Gene_Symbol=SELP Selectin P	9606
198	0	1.42	9.50520858168602	IPI:IPI00644144.1	Gene_Symbol=SELP Selectin P	9606
198	0	1.42	9.28792580962181	IPI:IPI00640405.1	Gene_Symbol=SELP Selectin P	9606
198	0	1.42	9.28792580962181	IPI:IPI00514796.1	Gene_Symbol=SELP Selectin P	9606
198	0	1.42	7.91925489902496	IPI:IPI00645234.1	Gene_Symbol=SELP Selectin P	9606
198	0	1.41	9.69072133302689	IPI:IPI00645768.1	Gene_Symbol=SELE Selectin E	9606
198	0	1.41	8.59232172369957	IPI:IPI00514728.1	Gene_Symbol=SELE Selectin E	9606
198	0	1.41	8.59232172369957	IPI:IPI00514521.1	Gene_Symbol=SELE Selectin E	9606
198	0	1.41	9.71074402332306	IPI:IPI00514342.1	Gene_Symbol=SELE Selectin E	9606
198	0	1.41	7.70491808652878	IPI:IPI00296542.1	Gene_Symbol=SELE E-selectin precursor	9606
199	1.63	1.7	17.2413796186447	IPI:IPI00786926.1	Gene_Symbol=IGHV1-69 Myosin-reactive immunoglobulin heavy chain variable region (Fragment)	9606	0.881585121154785	0.564363658428192	2.20859527587891	1.02500581741333	0.849953174591064	1.64077150821686	1.00175404548645	0.992996096611023	2.14089059829712
199	0	3.4	20.5128207802773	IPI:IPI00009792.1	Gene_Symbol=IGHV1OR15-1 Ig heavy chain V-I region V35 precursor	9606
200	1.61	1.61	10.7635691761971	IPI:IPI00032230.2	Gene_Symbol=EPB41L3 Isoform A of Band 4.1-like protein 3	9606	1.57703030109406			0.930430889129639			1.20296442508698
200	0	1.61	16.3398697972298	IPI:IPI00215717.1	Gene_Symbol=EPB41L3 Isoform C of Band 4.1-like protein 3	9606
200	0	1.61	11.5606926381588	IPI:IPI00215716.1	Gene_Symbol=EPB41L3 Isoform B of Band 4.1-like protein 3	9606
200	0	1.57	9.55414026975632	IPI:IPI00797109.1	Gene_Symbol=EPB41L3 18 kDa protein	9606
201	1.56	1.7	7.03012943267822	IPI:IPI00007128.1	Gene_Symbol=PRKCG Protein kinase C gamma type	9606	1.60798931121826			2.80946397781372			2.37618827819824
202	1.55	1.55	5.22565320134163	IPI:IPI00220928.1	Gene_Symbol=PCDHA9 Isoform 2 of Protocadherin alpha 9 precursor	9606
202	0	1.52	8.36501866579056	IPI:IPI00010753.1	Gene_Symbol=PCDHA7 Isoform 2 of Protocadherin alpha 7 precursor	9606
202	0	1.52	7.04375654459	IPI:IPI00009041.1	Gene_Symbol=PCDHA7 Isoform 1 of Protocadherin alpha 7 precursor	9606
202	0	1.52	4.88721802830696	IPI:IPI00873543.1	Gene_Symbol=PCDHA9 86 kDa protein	9606
202	0	1.52	4.10526320338249	IPI:IPI00001493.1	Gene_Symbol=PCDHA9 Isoform 1 of Protocadherin alpha 9 precursor	9606
202	0	1.52	3.39622646570206	IPI:IPI00873479.1	Gene_Symbol=PCDHA4 86 kDa protein	9606
202	0	1.52	3.38345877826214	IPI:IPI00219141.1	Gene_Symbol=PCDHA4 Isoform 2 of Protocadherin alpha 4 precursor	9606
202	0	1.52	2.85110883414745	IPI:IPI00009044.1	Gene_Symbol=PCDHA4 Isoform 1 of Protocadherin alpha 4 precursor	9606
203	1.53	1.53	38.5826766490936	IPI:IPI00022731.1	Gene_Symbol=APOC4 Apolipoprotein C-IV precursor	9606	0.713300466537476	0.120763063430786	2.28010249137878	0.902536749839783	0.156732872128487	1.38738667964935	0.693483829498291	0.494835674762726	97.1147994995117
204	1.52	44.33	63.7130796909332	IPI:IPI00555812.4	Gene_Symbol=GC Vitamin D-binding protein precursor	9606
205	1.45	1.49	11.7391303181648	IPI:IPI00794512.1	Gene_Symbol=CALCOCO1 Isoform 3 of Calcium-binding and coiled-coil domain-containing protein 1	9606	1.00283741950989	0.990963518619537	2.59602379798889	0.844374775886536	0.704010248184204	5.2644739151001	1.04200422763824	0.867725133895874	2.55525708198547
205	0	1.49	12.7962082624435	IPI:IPI00788619.1	Gene_Symbol=CALCOCO1 Isoform 2 of Calcium-binding and coiled-coil domain-containing protein 1	9606
205	0	1.49	11.7221422493458	IPI:IPI00011232.3	Gene_Symbol=CALCOCO1 Isoform 1 of Calcium-binding and coiled-coil domain-containing protein 1	9606
205	0	1.49	9.85691547393799	IPI:IPI00792755.1	Gene_Symbol=CALCOCO1 70 kDa protein	9606
205	0	1.44	11.9863010942936	IPI:IPI00794026.1	Gene_Symbol=CALCOCO1 33 kDa protein	9606
205	0	1.4	17.0506909489632	IPI:IPI00797276.1	Gene_Symbol=CALCOCO1 25 kDa protein	9606
205	0	1.4	25.4237294197083	IPI:IPI00796420.1	Gene_Symbol=CALCOCO1 7 kDa protein	9606
206	1.42	3.42	8.04890468716621	IPI:IPI00020153.3	Gene_Symbol=BSN Protein bassoon	9606
207	1.42	1.51	3.44954133033752	IPI:IPI00003391.5	Gene_Symbol=ODZ1 Teneurin-1	9606	0.917203903198242			1.38808178901672			1.12242782115936
208	1.4	1.4	15.4676258563995	IPI:IPI00550459.2	Gene_Symbol=CENTB5 Centaurin, beta 5	9606	1.07037246227264	0.588209807872772	1.58077251911163	1.22106742858887	0.203227177262306	1.58547651767731	1.032599568367	0.85375589132309	1.93528544902802
208	0	1.4	16.9960469007492	IPI:IPI00465167.2	Gene_Symbol=CENTB5 Isoform 1 of Centaurin-beta-5	9606
208	0	1.4	11.3475173711777	IPI:IPI00643360.1	Gene_Symbol=CENTB5 Putative uncharacterized protein	9606
209	1.35	1.74	11.5913562476635	IPI:IPI00021808.3	Gene_Symbol=HARS Histidyl-tRNA synthetase, cytoplasmic	9606	1.22284924983978			1.12040543556213			1.02481269836426
210	1.32	1.49	8.28586220741272	IPI:IPI00872808.1	Gene_Symbol=DOCK1 Uncharacterized protein DOCK1	9606
210	0	1.49	8.09651464223862	IPI:IPI00015286.1	Gene_Symbol=DOCK1 Dedicator of cytokinesis protein 1	9606
211	1.32	1.32	9.39849615097046	IPI:IPI00008494.4	Gene_Symbol=ICAM1 Intercellular adhesion molecule 1 precursor	9606	3.49005770683289			0.845329642295837			5.06149673461914
211	0	1.32	8.5416667163372	IPI:IPI00642425.1	Gene_Symbol=ICAM1 Cell surface glycoprotein	9606
212	1.26	2.07	9.37803685665131	IPI:IPI00289258.4	Gene_Symbol=MYO10 Myosin-X	9606	0.42071795463562			0.830650866031647			0.900916278362274
213	1.25	1.27	2.23445594310761	IPI:IPI00853158.2	Gene_Symbol=PRUNE2 prune homolog 2 isoform 1	9606	1.16928958892822	0.593121111392975	14.4959115982056	1.41501271724701	0.47598522901535	59.7353630065918	1.22761988639832	0.655761241912842	76.6927871704102
214	1.23	42.37	48.0645149946213	IPI:IPI00884180.1	Gene_Symbol=IGHM IGHM protein	9606	0.857189297676086			0.731087028980255			0.912243127822876
215	1.22	1.37	7.7625572681427	IPI:IPI00149964.6	Gene_Symbol=C18orf8 Uncharacterized protein C18orf8	9606	0.777646422386169	0.40043368935585	10.2254838943481	0.919859886169434	0.614603161811829	4.63505220413208	0.98010516166687	0.906591057777405	5.62762594223022
216	1.18	1.94	6.81622102856636	IPI:IPI00743813.2	Gene_Symbol=ASPM Isoform 1 of Abnormal spindle-like microcephaly-associated protein	9606	1.89423501491547	0.0536177456378937	1.94155335426331	1.50621700286865	0.208213597536087	2.61537432670593	1.73459792137146	0.0755671337246895	2.30391216278076
217	1.17	1.19	8.14365223050117	IPI:IPI00742743.1	Gene_Symbol=TP53BP1 Isoform 2 of Tumor suppressor p53-binding protein 1	9606
217	0	1.19	8.35495591163635	IPI:IPI00657708.2	Gene_Symbol=TP53BP1 Uncharacterized protein TP53BP1	9606
217	0	1.19	8.16430002450943	IPI:IPI00029778.3	Gene_Symbol=TP53BP1 Isoform 1 of Tumor suppressor p53-binding protein 1	9606
218	1.15	1.15	13.1249994039536	IPI:IPI00003176.1	Gene_Symbol=HTRA1 Serine protease HTRA1 precursor	9606	1.14876413345337			1.85819530487061			1.77907180786133
219	1.14	1.16	9.95671004056931	IPI:IPI00303373.6	Gene_Symbol=PLEKHG2 Isoform 1 of Pleckstrin homology domain-containing family G member 2	9606
220	1.13	1.26	14.2984807491302	IPI:IPI00443799.2	Gene_Symbol=MGC15523 hypothetical protein LOC124565 isoform a	9606	0.845301806926727			1.41606211662292			1.0767982006073
221	1.12	1.12	13.2530122995377	IPI:IPI00298099.2	Gene_Symbol=C14orf181 hypothetical protein LOC400223	9606
222	1.1	1.5	8.58725756406784	IPI:IPI00871779.1	Gene_Symbol=GTSE1 Uncharacterized protein GTSE1	9606
222	0	1.5	8.61111134290695	IPI:IPI00160901.3	Gene_Symbol=GTSE1 G2 and S phase-expressed protein 1	9606
223	1.07	1.39	6.55164867639542	IPI:IPI00795015.2	Gene_Symbol=SACS Isoform 1 of Sacsin	9606	1.17584598064423	0.743078351020813	123.974006652832	1.68346536159515	0.551648676395416	2414.88720703125	1.26946353912354	0.811565935611725	20769.70703125
224	1.07	1.07	12.3693376779556	IPI:IPI00479471.2	Gene_Symbol=SPATA13 Spermatogenesis associated 13	9606	1.300861120224	0.154459163546562	2.28678512573242	2.24680042266846	0.0294586643576622	1.61009204387665	1.6940290927887	0.00966349057853222	1.1070191860199
225	1.04	2.87	7.62094110250473	IPI:IPI00642259.2	Gene_Symbol=DST Dystonin	9606	1.31349205970764	0.423106104135513	15.1007766723633	1.39244699478149	0.243516772985458	5.43251991271973	1.38991141319275	0.488632947206497	56.6300582885742
226	1	1.59	12.3478263616562	IPI:IPI00641582.1	Gene_Symbol=BAG3 BAG family molecular chaperone regulator 3	9606	0.749002635478973	0.566409528255463	92.8552017211914	0.988932907581329	0.987526416778564	1360.6357421875	0.828566193580627	0.716424643993378	149.117538452148
227	1	1.48	6.3211128115654	IPI:IPI00607861.2	Gene_Symbol=H6PD GDH/6PGL endoplasmic bifunctional protein precursor	9606	1.47649824619293			2.33857798576355			1.80927693843842
228	1	1	6.2682218849659	IPI:IPI00845221.1	Gene_Symbol=PHACTR4 Isoform 3 of Phosphatase and actin regulator 4	9606
228	0	1	6.03932589292526	IPI:IPI00657967.2	Gene_Symbol=PHACTR4 Isoform 2 of Phosphatase and actin regulator 4	9606
228	0	1	6.12535625696182	IPI:IPI00217851.6	Gene_Symbol=PHACTR4 Isoform 1 of Phosphatase and actin regulator 4	9606
229	1	1	8.26210826635361	IPI:IPI00444379.1	Gene_Symbol=PLXDC1 CDNA FLJ45632 fis, clone CHONS2001834, highly similar to Homo sapiens tumor endothelial marker 7	9606	0.756702482700348			1.05201756954193			0.477441042661667
230	1	1	6.0606062412262	IPI:IPI00787349.1	Gene_Symbol=LOC149478 similar to gprs CG18471-PA	9606
231	0.99	5.72	47.5806444883347	IPI:IPI00884080.1	Gene_Symbol=- Similar to Immunglobulin heavy chain variable region	9606
232	0.94	0.94	11.6402119398117	IPI:IPI00006662.1	Gene_Symbol=APOD Apolipoprotein D precursor	9606	1.15394365787506	0.478263914585114	5.46922063827515	1.70302307605743	0.175286635756493	6.76080226898193	1.97907769680023	0.0590561255812645	2.24098467826843
233	0.92	1.02	2.86677908152342	IPI:IPI00872753.1	Gene_Symbol=MPP4 Isoform 5 of MAGUK p55 subfamily member 4	9606	0.942810714244843			1.36216270923615			1.03107464313507
233	0	1.02	2.82392017543316	IPI:IPI00604511.1	Gene_Symbol=MPP4 Isoform 4 of MAGUK p55 subfamily member 4	9606
233	0	1.02	2.86677908152342	IPI:IPI00220204.5	Gene_Symbol=MPP4 Isoform 2 of MAGUK p55 subfamily member 4	9606
233	0	1.02	2.66875978559256	IPI:IPI00157237.1	Gene_Symbol=MPP4 Isoform 1 of MAGUK p55 subfamily member 4	9606
234	0.92	0.92	9.43396240472794	IPI:IPI00785140.2	Gene_Symbol=- Uncharacterized protein ENSP00000330714 (Fragment)	9606	0.988230109214783			2.56598162651062			0.303971916437149
235	0.9	6	38.2608681917191	IPI:IPI00387107.3	Gene_Symbol=IGKV2-40 Ig kappa chain V-II region Cum	9606
236	0.88	1.16	7.62886628508568	IPI:IPI00298301.3	Gene_Symbol=MYH3 Myosin-3	9606	1.50693571567535	0.0208610128611326	1.18625271320343	1.82915568351746	0.155815839767456	6.79590272903442	1.57763075828552	0.346910864114761	33.4946784973145
237	0.87	0.87	7.66033232212067	IPI:IPI00642778.3	Gene_Symbol=USP54 ubiquitin specific peptidase 54	9606	1.46556663513184			1.41856789588928			0.872016131877899
238	0.82	0.92	6.77710846066475	IPI:IPI00016919.1	Gene_Symbol=CAPN9 Isoform 2 of Calpain-9	9606	0.756360471248627			0.981291234493256			1.06596982479095
238	0	0.92	6.52173906564713	IPI:IPI00009063.1	Gene_Symbol=CAPN9 Isoform 1 of Calpain-9	9606
239	0.8	1.37	11.0722608864307	IPI:IPI00186290.6	Gene_Symbol=EEF2 Elongation factor 2	9606
240	0.8	0.8	3.89213934540749	IPI:IPI00218500.6	Gene_Symbol=MLL Isoform 14P-18B of Zinc finger protein HRX	9606	1.45284640789032			0			0.568033874034882
240	0	0.8	3.85487526655197	IPI:IPI00009286.4	Gene_Symbol=MLL Isoform 1 of Zinc finger protein HRX	9606
241	0.78	1.17	6.87086060643196	IPI:IPI00641363.1	Gene_Symbol=SPTA1 Spectrin, alpha, erythrocytic 1	9606
241	0	1.17	6.86234012246132	IPI:IPI00220741.6	Gene_Symbol=SPTA1 spectrin, alpha, erythrocytic 1	9606
242	0.77	0.77	18.0124223232269	IPI:IPI00332192.4	Gene_Symbol=IL25 Isoform 2 of Interleukin-25 precursor	9606	1.18579816818237	0.408929526805878	5.05345726013184	1.0479736328125	0.760814249515533	4.52403974533081	1.0276745557785	0.882501363754272	6.41034317016602
242	0	0.77	16.3841813802719	IPI:IPI00009731.1	Gene_Symbol=IL25 Isoform 1 of Interleukin-25 precursor	9606
243	0.76	1.89	6.1191625893116	IPI:IPI00398857.5	Gene_Symbol=NAIP1B similar to Baculoviral IAP repeat-containing protein 1	9606	3.65407657623291			8.77661037445068			9.39546871185303
244	0.76	0.9	3.61445769667625	IPI:IPI00879338.1	Gene_Symbol=- 47 kDa protein	9606	1.42826616764069			1.34004950523376			1.08665776252747
244	0	0.9	3.61445769667625	IPI:IPI00001701.3	Gene_Symbol=DCDC5 KIAA1493 protein (Fragment)	9606
245	0.75	0.75	6.94006308913231	IPI:IPI00068506.1	Gene_Symbol=ABCF2 ATP-binding cassette, sub-family F, member 2 isoform b	9606
246	0.74	34.46	46.5263158082962	IPI:IPI00784842.1	Gene_Symbol=IGHV4-31 Putative uncharacterized protein DKFZp686G11190	9606	0.726353168487549			0.416327089071274			0.534860968589783
247	0.74	17.28	60.8510613441467	IPI:IPI00430820.1	Gene_Symbol=IGKV1-5 IGKV1-5 protein	9606
248	0.74	1.03	7.47663527727127	IPI:IPI00005651.3	Gene_Symbol=IPO13 Importin-13	9606
249	0.74	1	8.47723707556725	IPI:IPI00160131.2	Gene_Symbol=MYO9A myosin IXA	9606
250	0.74	0.74	13.2264524698257	IPI:IPI00001453.2	Gene_Symbol=INA Alpha-internexin	9606
251	0.74	0.74	5.79999983310699	IPI:IPI00747810.2	Gene_Symbol=FSCN1 FSCN1 protein (Fragment)	9606
251	0	0.74	5.88235296308994	IPI:IPI00163187.10	Gene_Symbol=FSCN1 Fascin	9606
252	0.73	0.73	17.1717166900635	IPI:IPI00027350.3	Gene_Symbol=PRDX2 Peroxiredoxin-2	9606	0.732443392276764			0.79376608133316			0.68529200553894
253	0.72	0.78	9.42028984427452	IPI:IPI00455363.1	Gene_Symbol=ATXN2 Isoform 4 of Ataxin-2	9606	1.10053944587708			1.21265578269958			1.21990919113159
253	0	0.78	11.770623922348	IPI:IPI00455359.1	Gene_Symbol=ATXN2 Isoform 2 of Ataxin-2	9606
253	0	0.78	8.91089141368866	IPI:IPI00180154.4	Gene_Symbol=ATXN2 ataxin 2	9606
254	0.72	0.72	11.297070980072	IPI:IPI00877862.1	Gene_Symbol=- 27 kDa protein	9606
255	0.71	2.54	8.14995914697647	IPI:IPI00472316.1	Gene_Symbol=DMD dystrophin Dp427p1 isoform	9606	0.897789120674133	0.846889853477478	266.650695800781	0.481850832700729	0.517875492572784	18271.19921875	1.04011106491089
255	0	2.54	8.15882533788681	IPI:IPI00304639.2	Gene_Symbol=DMD Isoform 3 of Dystrophin	9606
255	0	2.54	8.14111232757568	IPI:IPI00006091.2	Gene_Symbol=DMD Isoform 4 of Dystrophin	9606
256	0.71	0.76	12.8701597452164	IPI:IPI00298057.1	Gene_Symbol=PPL Periplakin	9606	1.26219534873962			1.46518397331238			1.20984876155853
257	0.7	13.29	48.1171548366547	IPI:IPI00440577.3	Gene_Symbol=IGKV2-24 IGKV2-24 protein	9606	0.589212238788605			0.713435232639313			0.645407915115356
258	0.7	3.53	17.3239439725876	IPI:IPI00848342.1	Gene_Symbol=LTF Lactotransferrin precursor	9606
258	0	3.53	17.2995775938034	IPI:IPI00298860.5	Gene_Symbol=LTF Growth-inhibiting protein 12	9606
