# Supplementary material for: PGCA: An algorithm to link protein groups created from MS/MS data
Source: PLoS One. 2017 May 31;12(5):e0177569. doi: 10.1371/journal.pone.0177569 (PMC5451011; doi:10.1371/journal.pone.0177569)
Supplement: S3 File — 65 iTRAQ experiments used to process samples from the BiT Heart Cohort. (ZIP) [file pone.0177569.s006.zip › S5DataBiT/BET5757_ProteinSummary.txt]

N	Unused	Total	%Cov	Accession	Name	Species	115:114	PVal 115:114	EF 115:114	116:114	PVal 116:114	EF 116:114	117:114	PVal 117:114	EF 117:114	Biological Processes	Molecular Function	PANTHER ID
1	182.23	182.23	72.3202168941498	IPI:IPI00478003.1	Gene_Symbol=A2M Alpha-2-macroglobulin precursor	9606	0.708437502384186	1.91535490896534E-22	1.06558763980865	0.725842297077179	9.84905408426593E-20	1.06612062454224	0.719259023666382	1.81634779766716E-18	1.07108283042908
2	171.86	172.08	61.8119239807129	IPI:IPI00643525.1	Gene_Symbol=C4A Complement component 4A	9606
3	149.23	149.33	30.177515745163	IPI:IPI00022229.1	Gene_Symbol=APOB Apolipoprotein B-100 precursor	9606	0.595633447170258	8.40331219665901E-25	1.08496987819672	0.55281788110733	2.09115913358311E-27	1.09032237529755	0.439020425081253	0	1.07904160022736
4	139.2	139.2	57.2748243808746	IPI:IPI00021885.1	Gene_Symbol=FGA Isoform 1 of Fibrinogen alpha chain precursor	9606	1.25672471523285	4.7405321211742E-15	1.05630218982697	1.34816205501556	2.759726151173E-21	1.05976843833923	1.25253915786743	3.70629200073525E-13	1.06028747558594
4	0	138.08	75	IPI:IPI00029717.1	Gene_Symbol=FGA Isoform 2 of Fibrinogen alpha chain precursor	9606
5	123.99	124.92	56.1034262180328	IPI:IPI00783987.2	Gene_Symbol=C3 Complement C3 precursor (Fragment)	9606	0.672815203666687	2.5693396299431E-09	1.12851715087891	0.811941683292389	5.46636911167298E-05	1.10259008407593	0.740763962268829	1.61913575880135E-07	1.11169826984406
6	114.26	114.34	59.5305144786835	IPI:IPI00017601.1	Gene_Symbol=CP Ceruloplasmin precursor	9606	0.840895891189575	0.109669417142868	1.23858594894409	0.571605980396271	6.06962612437201E-06	1.24384367465973	0.687360942363739	0.000779675610829145	1.23256731033325
7	109.48	109.48	69.6817398071289	IPI:IPI00828205.1	Gene_Symbol=IGHM IGHM protein	9606	3.3028564453125	0.226677313446999	12.269115447998	2.3452308177948	0.306342780590057	9.07058238983154	3.44400715827942	0.215549632906914	12.3588457107544
8	92.75	93.01	75.967413187027	IPI:IPI00298497.3	Gene_Symbol=FGB Fibrinogen beta chain precursor	9606	1.20884740352631	5.96559910845396E-12	1.05340921878815	1.25193154811859	4.23165768105669E-14	1.05728876590729	1.17671000957489	5.36738546941251E-08	1.05893874168396
9	85.55	85.57	36.1802577972412	IPI:IPI00414283.5	Gene_Symbol=FN1 fibronectin 1 isoform 4 preproprotein	9606	0.881124436855316	0.0220324024558067	1.11393177509308	0.75840175151825	1.13736143703136E-06	1.11065709590912	0.674034833908081	1.18103837820627E-09	1.12225294113159
9	0	83.57	36.6004407405853	IPI:IPI00855777.1	Gene_Symbol=FN1 Isoform 14 of Fibronectin precursor	9606
9	0	83.57	36.1062705516815	IPI:IPI00339228.1	Gene_Symbol=FN1 Isoform 8 of Fibronectin precursor	9606
9	0	83.57	35.2016985416412	IPI:IPI00339223.1	Gene_Symbol=FN1 Isoform 3 of Fibronectin precursor	9606
9	0	83.57	34.7443431615829	IPI:IPI00022418.1	Gene_Symbol=FN1 Isoform 1 of Fibronectin precursor	9606
10	84.62	84.72	37.3508363962173	IPI:IPI00032291.2	Gene_Symbol=C5 Complement C5 precursor	9606	0.685190260410309	2.53934480527398E-18	1.07127273082733	0.844366490840912	2.21166351366264E-06	1.06882166862488	0.954855501651764	0.293367922306061	1.09069228172302
11	80.45	80.67	81.9956600666046	IPI:IPI00877703.1	Gene_Symbol=FGG 52 kDa protein	9606	1.1879608631134	1.78788486664416E-05	1.07913482189178	1.23956096172333	5.89697151553992E-07	1.08396947383881	1.16499841213226	0.0046480456367135	1.10974955558777
11	0	80.62	80.2247166633606	IPI:IPI00877792.1	Gene_Symbol=FGG 50 kDa protein	9606
11	0	80.42	83.0022096633911	IPI:IPI00021891.5	Gene_Symbol=FGG Isoform Gamma-B of Fibrinogen gamma chain precursor	9606
11	0	80.37	81.2357008457184	IPI:IPI00219713.1	Gene_Symbol=FGG Isoform Gamma-A of Fibrinogen gamma chain precursor	9606
12	72.71	72.85	42.8919583559036	IPI:IPI00029739.5	Gene_Symbol=CFH Isoform 1 of Complement factor H precursor	9606	0.736364245414734	1.99387173438481E-09	1.09346699714661	0.836475193500519	1.1483417438285E-05	1.07866322994232	0.799017071723938	8.5933525042492E-06	1.0981559753418
13	70.48	70.5	62.8939807415009	IPI:IPI00022463.1	Gene_Symbol=TF Serotransferrin precursor	9606	0.567414522171021	4.39270160704965E-20	1.10385382175446	0.410808682441711	9.79365414274993E-35	1.10122394561768	0.402169793844223	2.1241039426396E-35	1.10091769695282
13	0	68.5	61.4613175392151	IPI:IPI00798430.1	Gene_Symbol=TF Transferrin variant (Fragment)	9606
14	68.92	68.99	58.1720411777496	IPI:IPI00294193.4	Gene_Symbol=ITIH4 Isoform 1 of Inter-alpha-trypsin inhibitor heavy chain H4 precursor	9606	0.750993847846985	0.0170441437512636	1.25904977321625	0.6661297082901	0.0010485703824088	1.25138282775879	0.83706933259964	0.0948424339294434	1.23517906665802
15	67.19	67.19	71.1864411830902	IPI:IPI00827488.1	Gene_Symbol=IGKC IGKC protein	9606	4.09792613983154	0.00113182771019638	1.72016310691833	2.67795348167419	0.00497485930100083	1.69881844520569	3.11829710006714	0.00543409027159214	1.86785864830017
16	65.7	65.71	62.8899812698364	IPI:IPI00745872.2	Gene_Symbol=ALB Isoform 1 of Serum albumin precursor	9606	0.285398244857788	0	1.10013830661774	0.255137801170349	0	1.09861946105957	0.217049285769463	0	1.09524250030518
16	0.02	63.73	60.446572303772	IPI:IPI00022434.4	Gene_Symbol=ALB Uncharacterized protein ALB	9606
17	62.02	64.29	62.3404264450073	IPI:IPI00815926.1	Gene_Symbol=IGHG1 IGHG1 protein	9606	2.54053616523743	0.287115335464478	310.210906982422	1.45137298107147	0.726590514183044	30783.919921875	1.81383514404297	0.595027804374695	28115.61328125
18	57.27	57.27	58.1151843070984	IPI:IPI00639937.1	Gene_Symbol=CFB B-factor, properdin	9606	0.697207987308502	3.66963322792971E-13	1.08876407146454	0.648784279823303	9.1567841635881E-17	1.08911156654358	0.703249096870422	2.03555128308608E-09	1.11141562461853
18	0	57.27	58.1151843070984	IPI:IPI00019591.1	Gene_Symbol=CFB Isoform 1 of Complement factor B precursor (Fragment)	9606
19	56.1	56.16	61.1904740333557	IPI:IPI00641737.1	Gene_Symbol=HP Haptoglobin precursor	9606	1.64772653579712	1.03199552760395E-24	1.08756625652313	2.7129807472229	0	1.11029899120331	1.18673622608185	0.0013366584898904	1.10876178741455
20	54.96	54.96	60.3896081447601	IPI:IPI00022488.1	Gene_Symbol=HPX Hemopexin precursor	9606	0.5693119764328	5.18150715817037E-31	1.07783043384552	0.543746292591095	5.02242265523291E-29	1.08945512771606	0.340213596820831	4.20389539297445E-45	1.10713350772858
21	54.07	54.07	74.4949519634247	IPI:IPI00304273.2	Gene_Symbol=APOA4 Apolipoprotein A-IV precursor	9606	1.0035285949707	0.968039810657501	1.20823860168457	2.16779375076294	9.84910002443939E-07	1.19156336784363	1.69273698329926	0.00014327336975839	1.226442694664
22	53.13	53.13	57.0739567279816	IPI:IPI00019568.1	Gene_Symbol=F2 Prothrombin precursor (Fragment)	9606	0.456083446741104	1.0200402539116E-18	1.12833535671234	0.558547914028168	1.27064471208802E-15	1.11249208450317	0.562323808670044	6.44760261840112E-16	1.10911023616791
23	52.53	52.56	64.5089268684387	IPI:IPI00550991.3	Gene_Symbol=SERPINA3 Alpha-1-antichymotrypsin precursor	9606	1.04008305072784	0.413505375385284	1.09842491149902	1.49467790126801	3.78365776210199E-11	1.11465704441071	2.01983857154846	8.53049412673578E-24	1.11593115329742
23	0	52.56	63.3569717407227	IPI:IPI00847635.1	Gene_Symbol=SERPINA3 Isoform 1 of Alpha-1-antichymotrypsin precursor	9606
24	49.55	49.91	44.1975295543671	IPI:IPI00019580.1	Gene_Symbol=PLG Plasminogen precursor	9606	0.485556840896606	2.39591158365971E-19	1.10538291931152	0.524868845939636	7.59977926348594E-19	1.09739696979523	0.511775016784668	9.63202245420807E-16	1.12339782714844
25	49.08	49.1	64.1350209712982	IPI:IPI00742696.2	Gene_Symbol=GC vitamin D-binding protein precursor	9606	0.50552362203598			0.391248673200607			0.478451818227768
26	47.5	47.52	59.569376707077	IPI:IPI00553177.1	Gene_Symbol=SERPINA1 Isoform 1 of Alpha-1-antitrypsin precursor	9606	2.06660318374634	5.58901264773536E-15	1.14896094799042	1.93885791301727	4.10499325503855E-12	1.16450774669647	2.44083976745605	4.18384809219505E-13	1.21166777610779
27	46.59	46.63	40.9090906381607	IPI:IPI00305461.2	Gene_Symbol=ITIH2 Inter-alpha-trypsin inhibitor heavy chain H2 precursor	9606	0.494449347257614	4.0267381833463E-31	1.08529484272003	0.55415815114975	2.89472225180924E-23	1.09380316734314	0.543070197105408	8.11445756279218E-24	1.09457767009735
27	0	46.39	39.0374332666397	IPI:IPI00645038.1	Gene_Symbol=ITIH2 Inter-alpha (Globulin) inhibitor H2	9606
28	45.63	48.94	55.4655849933624	IPI:IPI00386879.1	Gene_Symbol=IGHV3OR16-13;IGHA1 CDNA FLJ14473 fis, clone MAMMA1001080, highly similar to Homo sapiens SNC73 protein (SNC73) mRNA	9606	1.63266634941101	0.350095987319946	45.5232543945313	0.871124446392059	0.845896303653717	1212.0283203125	1.26444804668427	0.439251661300659	11.7098779678345
29	43.91	45.56	49.2487490177155	IPI:IPI00019943.1	Gene_Symbol=AFM Afamin precursor	9606	0.459360480308533	3.22348700703757E-15	1.14354813098907	0.554797291755676	3.28698229082965E-15	1.10699045658112	0.503325402736664	2.16313729081707E-12	1.15461671352386
30	43.58	44.68	46.0606068372726	IPI:IPI00745089.2	Gene_Symbol=A1BG alpha 1B-glycoprotein precursor	9606	0.654310286045074	1.58698857007089E-12	1.10337924957275	0.702474355697632	6.58886705195982E-08	1.12344229221344	0.73535031080246	7.16390011548662E-12	1.07723128795624
30	0	44.68	46.0606068372726	IPI:IPI00022895.7	Gene_Symbol=A1BG Alpha-1B-glycoprotein precursor	9606
31	42.87	43.08	64.0860199928284	IPI:IPI00032179.2	Gene_Symbol=SERPINC1 Antithrombin III variant	9606	0.554621338844299	4.63263039041095E-11	1.14501190185547	0.68313056230545	9.19214357963938E-07	1.14370322227478	0.79944258928299	0.0143068078905344	1.19343674182892
32	41.45	41.45	47.8957921266556	IPI:IPI00879573.1	Gene_Symbol=SERPIND1 Heparin cofactor 2 precursor	9606	0.576820731163025	2.30270785078757E-11	1.13639152050018	0.573213636875153	4.86913721148285E-12	1.13069081306458	0.432784855365753	3.19380961478745E-20	1.1154260635376
32	0	41.45	45.351043343544	IPI:IPI00292950.4	Gene_Symbol=SERPIND1 Serpin peptidase inhibitor, clade D (Heparin cofactor), member 1	9606
33	41.06	41.06	42.2301292419434	IPI:IPI00296608.6	Gene_Symbol=C7 Complement component C7 precursor	9606	1.80171489715576	1.8388739420061E-08	1.1934140920639	1.59512984752655	2.62240769188793E-06	1.19365584850311	1.75830948352814	8.23898673729673E-08	1.19812071323395
34	40.76	40.76	41.7124032974243	IPI:IPI00292530.1	Gene_Symbol=ITIH1 Inter-alpha-trypsin inhibitor heavy chain H1 precursor	9606	0.494763225317001	8.29569113115387E-17	1.13019049167633	0.550571084022522	1.66608557971081E-18	1.10003125667572	0.530754923820496	2.24885929323015E-10	1.18220138549805
35	40.71	41.07	67.447304725647	IPI:IPI00215894.1	Gene_Symbol=KNG1 Isoform LMW of Kininogen-1 precursor	9606	0.591169595718384	0.00238647311925888	1.23768723011017	0.74553918838501	0.0267417710274458	1.26901829242706	0.704583525657654	0.0160427112132311	1.27456724643707
35	0	41.07	64.6369993686676	IPI:IPI00797833.3	Gene_Symbol=KNG1 Kininogen 1	9606
36	39.31	39.31	69.2307710647583	IPI:IPI00154742.6	Gene_Symbol=IGL@ IGL@ protein	9606	9999			9999			9999
37	38.37	38.37	43.3503836393356	IPI:IPI00026314.1	Gene_Symbol=GSN Isoform 1 of Gelsolin precursor	9606	0.507380664348602	1.65698075919873E-14	1.13297379016876	0.524630427360535	1.89165848783757E-12	1.1471312046051	0.501454830169678	4.33281058601076E-12	1.16176819801331
37	0	38.37	44.0492480993271	IPI:IPI00646773.2	Gene_Symbol=GSN Isoform 2 of Gelsolin precursor	9606
38	36.5	36.81	51.5999972820282	IPI:IPI00291866.5	Gene_Symbol=SERPING1 Plasma protease C1 inhibitor precursor	9606	0.688559710979462	8.38534311431438E-11	1.10228562355042	0.894126951694489	0.031126769259572	1.10676288604736	1.0324147939682	0.554407894611359	1.11302554607391
38	0.01	34.82	47.8821367025375	IPI:IPI00879931.1	Gene_Symbol=SERPING1 cDNA FLJ78023, highly similar to Homo sapiens serine (or cysteine) proteinase inhibitor, clade G (C1inhibitor), member 1, (angioedema, hereditary) (SERPING1), mRNA	9606
39	35.74	35.74	45.7142859697342	IPI:IPI00022371.1	Gene_Symbol=HRG Histidine-rich glycoprotein precursor	9606	0.682953774929047	1.75252889977884E-09	1.10528469085693	0.699521541595459	2.12102904129097E-07	1.12254846096039	0.530192196369171	5.64494306333485E-13	1.1295074224472
40	35.66	35.75	63.7583911418915	IPI:IPI00166729.4	Gene_Symbol=AZGP1 alpha-2-glycoprotein 1, zinc	9606	0.705659449100494	4.2708711589512E-06	1.14407014846802	1.26721751689911	0.0010148105211556	1.14547526836395	1.55840933322906	7.47932404010498E-07	1.16934442520142
41	35.41	35.41	69.6629226207733	IPI:IPI00021841.1	Gene_Symbol=APOA1 Apolipoprotein A-I precursor	9606	0.480961948633194	8.64288160354679E-14	1.13749003410339	1.76801812648773	1.31127914082541E-10	1.14363241195679	0.928033828735352	0.240537345409393	1.13507473468781
42	33.63	33.65	38.8652473688126	IPI:IPI00296165.5	Gene_Symbol=C1R;C17orf13;ACYP1 Complement C1r subcomponent precursor	9606	0.676765978336334	2.08061877060572E-07	1.12859284877777	0.764070749282837	4.3250107410131E-05	1.12281763553619	0.824513375759125	0.00443667313084006	1.13699400424957
43	32.69	32.69	47.6987451314926	IPI:IPI00298971.1	Gene_Symbol=VTN Vitronectin precursor	9606	0.507126808166504	2.34208641792643E-14	1.14850330352783	0.618919551372528	1.45700775888713E-08	1.15921425819397	0.642648160457611	2.1688322249247E-09	1.13529527187347
44	31.36	31.42	35.0626111030579	IPI:IPI00022395.1	Gene_Symbol=C9 Complement component C9 precursor	9606	0.990452289581299	0.884512722492218	1.14183187484741	1.0641188621521	0.368343949317932	1.14802289009094	1.30497491359711	0.000521166366524994	1.1531867980957
45	30.78	30.78	57.2139322757721	IPI:IPI00022429.3	Gene_Symbol=ORM1 Alpha-1-acid glycoprotein 1 precursor	9606	2.08460068702698	8.58307416251591E-08	1.24970901012421	2.97884702682495	1.19755938499111E-09	1.31357955932617	4.3978967666626	9.20412877858379E-12	1.35641026496887
46	30.73	30.73	31.8133622407913	IPI:IPI00009920.2	Gene_Symbol=C6 Complement component 6 precursor	9606	0.700438857078552	1.02377052826341E-05	1.15285515785217	0.694270312786102	1.10897474314697E-06	1.13668167591095	0.724582314491272	3.14704561787948E-06	1.12641155719757
47	29.99	30.06	38.5934829711914	IPI:IPI00291867.3	Gene_Symbol=CFI Complement factor I precursor	9606	0.796532809734344	0.000270819989964366	1.12131786346436	0.696637392044067	4.54748351330636E-06	1.14626955986023	0.83462780714035	0.00361658725887537	1.12508499622345
47	0	28.06	36.3636374473572	IPI:IPI00872555.2	Gene_Symbol=CFI cDNA FLJ76262, highly similar to Homo sapiens I factor (complement) (IF), mRNA	9606
48	29.45	29.52	34.5058619976044	IPI:IPI00021727.1	Gene_Symbol=C4BPA C4b-binding protein alpha chain precursor	9606	0.614400863647461	0.000125730657600798	1.25361692905426	0.704399466514587	0.0079475985839963	1.28607785701752	0.808254718780518	0.00246972567401826	1.14033854007721
49	28.7	28.7	53.3141195774078	IPI:IPI00025204.1	Gene_Symbol=CD5L CD5 antigen-like precursor	9606	2.66170501708984	1.27042219653277E-14	1.16717720031738	1.97833049297333	1.67593328104232E-10	1.16682207584381	2.0963978767395	1.25102816994627E-09	1.19994616508484
50	28.55	28.62	69.4006323814392	IPI:IPI00021842.1	Gene_Symbol=APOE Apolipoprotein E precursor	9606	0.590766847133636	4.72690970809708E-07	1.18716239929199	1.19722580909729	0.0101810237392783	1.14387214183807	0.862273633480072	0.0193842183798552	1.13051962852478
51	28.3	28.3	47.6839244365692	IPI:IPI00022431.1	Gene_Symbol=AHSG Alpha-2-HS-glycoprotein precursor	9606	0.454527705907822	4.99033969703078E-09	1.23316931724548	0.287247747182846	8.65370310589849E-16	1.20382702350616	0.242867961525917	2.25647509197014E-18	1.1816018819809
52	28.27	28.27	32.1649491786957	IPI:IPI00032220.3	Gene_Symbol=AGT Angiotensinogen precursor	9606	0.498962938785553	1.35423311453664E-10	1.17043793201447	0.460590302944183	4.89175453616264E-12	1.1666294336319	0.494196265935898	2.47937365083217E-10	1.17938256263733
53	27.68	27.74	57.101446390152	IPI:IPI00298828.3	Gene_Symbol=APOH Beta-2-glycoprotein 1 precursor	9606	0.66348135471344	4.70321204204538E-09	1.12168574333191	0.718628764152527	4.0437160350848E-05	1.15778708457947	0.718402028083801	2.06756849365775E-05	1.15067636966705
54	27.61	29.61	39.5348846912384	IPI:IPI00017696.1	Gene_Symbol=C1S Complement C1s subcomponent precursor	9606	0.667059600353241	1.40136933168833E-08	1.10823965072632	0.679805934429169	0.000687341555021703	1.22876751422882	0.69165575504303	1.48919662024127E-06	1.13013851642609
55	27.49	27.49	50.8928596973419	IPI:IPI00795633.1	Gene_Symbol=CLU CLU	9606	0.759289503097534	0.00149687868542969	1.17728745937347	0.820025146007538	0.00236181286163628	1.13134026527405	0.842082321643829	0.0113191539421678	1.13975822925568
55	0	27.49	44.5109784603119	IPI:IPI00400826.1	Gene_Symbol=CLU clusterin isoform 1	9606
55	0	27.49	49.6659249067307	IPI:IPI00291262.3	Gene_Symbol=CLU Clusterin precursor	9606
56	27.33	27.33	43.7881886959076	IPI:IPI00879231.1	Gene_Symbol=SERPINF2 Alpha-2-antiplasmin precursor	9606	0.477758824825287	1.1253208786902E-13	1.12773275375366	0.5398268699646	5.29941411933632E-12	1.12573063373566	0.561765968799591	5.85887116599793E-09	1.16136252880096
56	0	27.33	43.4343427419662	IPI:IPI00029863.4	Gene_Symbol=SERPINF2 SERPINF2 protein	9606
57	26.59	26.59	80.4347813129425	IPI:IPI00855916.1	Gene_Symbol=- Transthyretin	9606	0.446876913309097	2.82519136293139E-15	1.15948116779327	0.630585253238678	2.43115805265148E-10	1.1274721622467	0.612533092498779	8.47554582072974E-10	1.14203882217407
57	0	26.59	79.5918345451355	IPI:IPI00022432.1	Gene_Symbol=TTR Transthyretin precursor	9606
58	24.3	24.3	53.3141195774078	IPI:IPI00022417.4	Gene_Symbol=LRG1 Leucine-rich alpha-2-glycoprotein precursor	9606	1.58315777778625	5.31739124198793E-06	1.17120659351349	1.388432264328	0.00223936093971133	1.21754801273346	1.70222175121307	9.99816074909177E-06	1.21379959583282
59	23.67	24.13	28.0564248561859	IPI:IPI00654888.4	Gene_Symbol=KLKB1 Plasma kallikrein precursor	9606	0.555215954780579	2.29051875066943E-06	1.20322453975677	0.563105642795563	1.61420132371859E-07	1.16168200969696	0.619155943393707	4.54165747214574E-05	1.21051371097565
60	23.5	23.5	42.6446288824081	IPI:IPI00020996.3	Gene_Symbol=IGFALS Insulin-like growth factor-binding protein complex acid labile chain precursor	9606	0.330378860235214	7.30332516685195E-10	1.21010768413544	0.393318891525269	4.39943512731134E-08	1.23563623428345	0.344278395175934	3.2170022201683E-10	1.19019329547882
61	23.24	23.24	30.0225734710693	IPI:IPI00876950.1	Gene_Symbol=ITIH3 Isoform 2 of Inter-alpha-trypsin inhibitor heavy chain H3 precursor	9606	0.841117262840271	0.414464890956879	1.53383469581604	0.906559407711029	0.639469087123871	1.52840805053711	0.998254477977753	0.993300974369049	1.52450489997864
61	0.1	21.34	36.2686574459076	IPI:IPI00873416.1	Gene_Symbol=ITIH3 Uncharacterized protein ITIH3	9606
61	0	23.24	27.8651684522629	IPI:IPI00028413.8	Gene_Symbol=ITIH3 Isoform 1 of Inter-alpha-trypsin inhibitor heavy chain H3 precursor	9606
62	21.69	36.21	68.4873938560486	IPI:IPI00879329.1	Gene_Symbol=IGKV3-20 Anti-(ED-B) scFV (Fragment)	9606
63	21.34	21.34	43.5406684875488	IPI:IPI00006114.4	Gene_Symbol=SERPINF1 Pigment epithelium-derived factor precursor	9606	0.760937452316284	0.00129665911663324	1.16047978401184	0.77078253030777	0.00962373334914446	1.20727562904358	0.789246022701263	0.0158549286425114	1.2053200006485
64	20.29	20.32	26.9035518169403	IPI:IPI00294395.1	Gene_Symbol=C8B Complement component C8 beta chain precursor	9606	0.675160944461823	0.000157378643052652	1.19467508792877	0.651610612869263	0.0314150005578995	1.47161030769348	0.669463455677032	9.36497826842242E-07	1.12993657588959
65	20.16	20.25	34.4262301921844	IPI:IPI00328609.3	Gene_Symbol=SERPINA4 Kallistatin precursor	9606	0.591584861278534	0.0015522224130109	1.34465742111206	0.646534621715546	9.65250819717767E-06	1.16277778148651	0.6334148645401	0.000544209848158062	1.25695848464966
66	19.83	34.18	30.8823525905609	IPI:IPI00784998.1	Gene_Symbol=- Putative uncharacterized protein DKFZp686M24218	9606	1.42739152908325	0.462382286787033	2.95222997665405	0.81115335226059	0.687962651252747	3.26129412651062	0.905694484710693	0.862974941730499	3.70022511482239
67	18.02	18.02	67.8217828273773	IPI:IPI00011261.2	Gene_Symbol=C8G Complement component C8 gamma chain precursor	9606	0.76803582906723	0.000887667818460613	1.14229381084442	0.692766427993774	0.000527771946508437	1.1895512342453	0.745501816272736	0.000127138613606803	1.12535154819489
68	17.94	19.94	27.9518067836761	IPI:IPI00292946.1	Gene_Symbol=SERPINA7 Thyroxine-binding globulin precursor	9606	0.568102061748505	1.0040318557003E-05	1.2287894487381	0.421681493520737	4.07577260830294E-09	1.21122431755066	0.468714326620102	1.5785687423886E-07	1.23198592662811
69	17.92	51.29	25.7759779691696	IPI:IPI00025426.2	Gene_Symbol=PZP Pregnancy zone protein precursor	9606	0.225574120879173	3.63886192644713E-06	1.52268815040588	0.234266713261604	3.37817795070805E-07	1.3924697637558	0.216316416859627	2.65790056630522E-09	1.21626079082489
70	17.64	18.39	26.7287224531174	IPI:IPI00303963.1	Gene_Symbol=C2 Complement C2 precursor (Fragment)	9606	0.747752785682678	9.15440687094815E-05	1.12973856925964	0.536390781402588	1.15596762384484E-07	1.16796743869781	0.615516185760498	2.27703803830082E-05	1.19738066196442
71	17.2	19.92	26.5270501375198	IPI:IPI00163446.3	Gene_Symbol=IGHD IGHD protein	9606	1.2453281879425	0.230406880378723	1.45353007316589	0.599145770072937	0.0120436325669289	1.46571981906891	0.620734095573425	0.0974980741739273	1.77706468105316
72	17.18	17.18	42.7083343267441	IPI:IPI00163207.1	Gene_Symbol=PGLYRP2 Isoform 1 of N-acetylmuramoyl-L-alanine amidase precursor	9606	0.590247988700867	0.000110209766717162	1.2458084821701	0.626259744167328	0.00129621173255146	1.29037952423096	0.57056188583374	0.00147688237484545	1.36426627635956
72	0	17.18	36.5930587053299	IPI:IPI00394992.1	Gene_Symbol=PGLYRP2 Isoform 2 of N-acetylmuramoyl-L-alanine amidase precursor	9606
73	16.9	16.9	69.1542267799377	IPI:IPI00022420.3	Gene_Symbol=RBP4 Plasma retinol-binding protein precursor	9606	0.839725732803345	0.125701099634171	1.25369954109192	0.821711659431458	0.09885024279356	1.26508724689484	0.847772836685181	0.0646822452545166	1.19213843345642
73	0.01	16.89	71.8592941761017	IPI:IPI00844536.2	Gene_Symbol=RBP4 Uncharacterized protein RBP4	9606
73	0.01	16.89	65.8291459083557	IPI:IPI00480192.1	Gene_Symbol=RBP4 Retinol binding protein 4, plasma	9606
74	16.6	16.6	42.6008969545364	IPI:IPI00022391.1	Gene_Symbol=APCS Serum amyloid P-component precursor	9606	1.01789450645447	0.704853057861328	1.09851384162903	0.953251659870148	0.41580718755722	1.12487733364105	1.14072227478027	0.0307889711111784	1.12619566917419
75	16.51	16.51	26.7123281955719	IPI:IPI00011252.1	Gene_Symbol=C8A Complement component C8 alpha chain precursor	9606	0.646304547786713	0.000134855348733254	1.19732248783112	0.684550344944	0.000495446438435465	1.19781076908112	0.678928732872009	2.05241303774528E-05	1.13767731189728
76	15.3	15.3	63.2478654384613	IPI:IPI00735451.4	Gene_Symbol=- Uncharacterized protein ENSP00000375035	9606	2.31130504608154	0.000611416238825768	1.51230502128601	1.87090826034546	0.0109243644401431	1.58377623558044	2.04027986526489	0.00101424974855036	1.45317316055298
77	15.25	15.25	46.0227280855179	IPI:IPI00022426.1	Gene_Symbol=AMBP AMBP protein precursor	9606	0.631304323673248	4.47870334028266E-05	1.21771848201752	0.612111449241638	1.65010260388954E-05	1.21613776683807	0.681350469589233	0.00123865401837975	1.24570655822754
78	14	14	67.3469364643097	IPI:IPI00654755.3	Gene_Symbol=HBB Hemoglobin subunit beta	9606	0.648948490619659	0.000700652599334717	1.24725079536438	0.560002088546753	4.27841797545625E-07	1.16733717918396	0.694639623165131	1.14148488137289E-05	1.13394105434418
79	13.98	14.02	40.2366876602173	IPI:IPI00020986.2	Gene_Symbol=LUM Lumican precursor	9606	1.08934104442596	0.271841704845428	1.17084527015686	0.935764074325562	0.251932412385941	1.12436437606812	1.0762745141983	0.286511152982712	1.15004873275757
80	13.63	13.63	27.4590164422989	IPI:IPI00019576.1	Gene_Symbol=F10 Coagulation factor X precursor	9606	0.660253167152405	0.0727273970842361	1.59229552745819	0.820169627666473	0.092424750328064	1.27209866046906	0.759200632572174	0.018621101975441	1.23827385902405
81	13.01	13.01	46.9999998807907	IPI:IPI00789259.1	Gene_Symbol=IGLV1-40 V1-13 protein (Fragment)	9606	2.68749475479126	0.0141069581732154	1.93320071697235	2.2179753780365	0.00528989732265472	1.49370813369751	2.4987461566925	0.00466994708403945	1.56157636642456
81	0	13.22	34.9514573812485	IPI:IPI00382422.1	Gene_Symbol=- Ig lambda chain V-I region NEWM	9606
81	0	11.22	30.3571432828903	IPI:IPI00879963.1	Gene_Symbol=IGL@ 12 kDa protein	9606
81	0	11.22	22.0338985323906	IPI:IPI00827965.2	Gene_Symbol=- V1-18 protein	9606
82	12.62	12.62	20.8112880587578	IPI:IPI00645849.1	Gene_Symbol=ECM1 Extracellular matrix protein 1	9606	0.859691739082336	0.358995229005814	1.45135962963104	0.753594100475311	0.000826150411739945	1.11854958534241	0.648509740829468	0.0234836377203465	1.42083036899567
82	0	12.62	19.4444447755814	IPI:IPI00003351.2	Gene_Symbol=ECM1 Extracellular matrix protein 1 precursor	9606
83	12.52	12.56	22.636815905571	IPI:IPI00023019.1	Gene_Symbol=SHBG Isoform 1 of Sex hormone-binding globulin precursor	9606	0.411323219537735	0.000140983902383596	1.3529007434845	0.348293572664261	8.5494204540737E-05	1.39664030075073	0.302684962749481	0.000118056137580425	1.52053999900818
83	0	10.56	25	IPI:IPI00219583.1	Gene_Symbol=SHBG Isoform 2 of Sex hormone-binding globulin precursor	9606
84	12.38	12.38	23.1863439083099	IPI:IPI00296534.1	Gene_Symbol=FBLN1 Isoform D of Fibulin-1 precursor	9606	0.907650768756866	0.318706542253494	1.23078668117523	0.971479475498199	0.67807549238205	1.16485929489136	0.796224772930145	0.233564779162407	1.49727058410645
84	0	10.38	22.0483645796776	IPI:IPI00218803.2	Gene_Symbol=FBLN1 Isoform B of Fibulin-1 precursor	9606
85	12.23	12.23	11.5261472761631	IPI:IPI00788786.1	Gene_Symbol=VWF 309 kDa protein	9606	1.90977692604065	0.00805944949388504	1.55471909046173	1.63700425624847	0.0198852252215147	1.49199962615967	1.60314548015594	0.0685554817318916	1.671959400177
85	0	12.23	11.5179516375065	IPI:IPI00023014.1	Gene_Symbol=VWF von Willebrand factor precursor	9606
86	12.22	12.94	18.3928564190865	IPI:IPI00746623.2	Gene_Symbol=HABP2 Hyaluronan-binding protein 2 precursor	9606	0.897772312164307	0.248762086033821	1.21518504619598	0.908563852310181	0.342088252305985	1.23683881759644	0.865583539009094	0.137332499027252	1.21927261352539
87	12	12.01	35.8870953321457	IPI:IPI00004373.1	Gene_Symbol=MBL2 Mannose-binding protein C precursor	9606	0.862317204475403	0.135294333100319	1.22833132743835	1.18402898311615	0.0647829249501228	1.19965243339539	1.14258003234863	0.275630354881287	1.30040884017944
88	11.95	12.3	23.2520326972008	IPI:IPI00019581.1	Gene_Symbol=F12 Coagulation factor XII precursor	9606	0.360379427671433	4.98004908422445E-07	1.29709434509277	0.270255416631699	1.38582345599048E-08	1.28813397884369	0.285872220993042	5.30267607601331E-10	1.21055793762207
89	11.95	12.04	29.1060298681259	IPI:IPI00032311.4	Gene_Symbol=LBP Lipopolysaccharide-binding protein precursor	9606	2.09557771682739	0.0059809572994709	1.58440136909485	1.34523677825928	0.185623645782471	1.60363483428955	1.50540494918823	0.00442752800881863	1.27217376232147
90	11.73	49.51	66.1087870597839	IPI:IPI00854806.1	Gene_Symbol=IGKV1-5 IGKV1-5 protein	9606	2.91590046882629	0.0150112621486187	2.17424893379211	1.73295974731445	0.307096570730209	3.33857846260071	2.0461311340332	0.0900948271155357	2.38205361366272
91	11.55	11.74	50.6756782531738	IPI:IPI00419442.3	Gene_Symbol=IGLV6-57 IGLV6-57 protein	9606	3.47646522521973	0.00945095531642437	2.18876910209656	2.72813534736633	0.0264200177043676	2.28991937637329	3.01965522766113	0.0161797869950533	2.22036218643188
92	10.99	15.73	38.3245378732681	IPI:IPI00029168.1	Gene_Symbol=LPA Apolipoprotein	9606	2.38691425323486	0.0319972634315491	2.07186079025269	2.86882710456848	0.0136272702366114	1.89962828159332	2.70791983604431	0.0143999615684152	1.85664510726929
93	10.79	10.8	28.3333331346512	IPI:IPI00873445.1	Gene_Symbol=PROS1 80 kDa protein	9606	0.587518692016602	0.00778983719646931	1.44140315055847	0.833496749401093	0.0891476348042488	1.2387843132019	0.842305123806	0.0887166261672974	1.22369170188904
93	0	10.77	25.591716170311	IPI:IPI00294004.1	Gene_Symbol=PROS1 Vitamin K-dependent protein S precursor	9606
94	10.45	25.36	54.5064389705658	IPI:IPI00829640.1	Gene_Symbol=IGL@ IGL@ protein	9606
95	10.41	13.67	51.1278212070465	IPI:IPI00386132.1	Gene_Symbol=- Ig kappa chain V-IV region JI precursor	9606	3.24062967300415	0.00018510346126277	1.42413949966431	2.23838520050049	0.00110154086723924	1.40083038806915	2.47711300849915	0.000431646913057193	1.37466812133789
95	0	13.26	33.3333343267441	IPI:IPI00026197.7	Gene_Symbol=IGKV4-1 Similar to Ig kappa chain V-IV region precursor	9606
96	10.26	10.29	19.6506544947624	IPI:IPI00010295.1	Gene_Symbol=CPN1 Carboxypeptidase N catalytic chain precursor	9606	0.540785551071167	5.5702399549773E-05	1.20118916034698	0.490103751420975	7.93303188402206E-05	1.26786112785339	0.501125156879425	8.53018718771636E-06	1.18961119651794
97	10.21	24.1	60.1990044116974	IPI:IPI00020091.1	Gene_Symbol=ORM2 Alpha-1-acid glycoprotein 2 precursor	9606	1.37478697299957	0.15132662653923	1.58836114406586	2.00009202957153	0.0396336726844311	1.91774952411652	2.47632741928101	0.0016911115963012	1.57107698917389
98	10.15	46.6	55.29865026474	IPI:IPI00784894.1	Gene_Symbol=- Putative uncharacterized protein	9606	1.99270641803741	0.00710322940722108	1.52438771724701	1.36888062953949	0.214858561754227	1.72374486923218	1.31960320472717	0.0616787597537041	1.34333539009094
99	10.11	35.93	60.0858390331268	IPI:IPI00550162.2	Gene_Symbol=IGLV3-25 IGLV3-25 protein	9606	2.62366533279419	0.000181591880391352	1.43091177940369	1.54188060760498	0.0664001703262329	1.5985392332077	1.77557957172394	0.00178594829048961	1.34566652774811
100	10.01	12.03	24.19753074646	IPI:IPI00027482.1	Gene_Symbol=SERPINA6 Corticosteroid-binding globulin precursor	9606	0.587184727191925	0.0065553723834455	1.39063000679016	0.499830931425095	0.00513044698163867	1.50545752048492	0.610530018806458	0.0108591737225652	1.40407538414001
101	10	10	30.1886796951294	IPI:IPI00178926.2	Gene_Symbol=IGJ immunoglobulin J chain	9606	4.8660364151001	5.45241209692904E-06	1.6714563369751	3.64288711547852	4.73623076686636E-05	1.65640306472778	3.97233843803406	1.31578635773622E-05	1.61860501766205
102	9.8	9.8	12.9461154341698	IPI:IPI00027235.1	Gene_Symbol=ATRN Isoform 1 of Attractin precursor	9606	0.647412121295929	0.0794968530535698	1.64258360862732	0.711597740650177	0.00931456591933966	1.26626873016357	0.640492141246796	0.00387553125619888	1.30438208580017
102	0	9.8	12.5461250543594	IPI:IPI00218460.6	Gene_Symbol=ATRN Isoform 3 of Attractin precursor	9606
102	0	9.79	12.5	IPI:IPI00162735.3	Gene_Symbol=ATRN Isoform 2 of Attractin precursor	9606
103	9.46	9.46	50.8474588394165	IPI:IPI00829753.1	Gene_Symbol=- Similar to Rheumatoid factor G9 heavy chain	9606	1.99414896965027	0.0554205253720284	2.04167079925537	1.34878730773926	0.328947752714157	2.03692412376404	1.65313351154327	0.0303322840481997	1.53995931148529
103	0	8.03	42.3728823661804	IPI:IPI00830007.1	Gene_Symbol=- Uncharacterized protein ENSP00000375023	9606
104	9.15	9.4	26.9333332777023	IPI:IPI00021440.1	Gene_Symbol=ACTG1;PSPHL Actin, cytoplasmic 2	9606	1.34461581707001	0.00478126760572195	1.18802034854889	1.00386416912079	0.975693106651306	1.32701480388641	2.66811895370483	3.07585469272453E-05	1.30930972099304
104	0	9.4	26.9333332777023	IPI:IPI00021439.1	Gene_Symbol=ACTB Actin, cytoplasmic 1	9606
105	8.93	11.65	48.3606547117233	IPI:IPI00384400.1	Gene_Symbol=- Myosin-reactive immunoglobulin heavy chain variable region (Fragment)	9606	1.7223207950592	0.321246325969696	45.3896293640137	1.31152009963989	0.749356150627136	4003.46948242188	1.4059202671051	0.537399590015411	130.301727294922
106	8.86	8.86	57.0422530174255	IPI:IPI00853068.1	Gene_Symbol=HBA2;HBA1 Alpha 2 globin variant (Fragment)	9606	0.590068280696869	0.00159123830962926	1.28434109687805	0.513998985290527	5.96750287513714E-05	1.20224106311798	0.739230990409851	0.0125284427776933	1.23905909061432
106	0	8.86	57.0422530174255	IPI:IPI00410714.5	Gene_Symbol=HBA2;HBA1 Hemoglobin subunit alpha	9606
107	8.48	8.48	19.1549301147461	IPI:IPI00218732.3	Gene_Symbol=PON1 Serum paraoxonase/arylesterase 1	9606	0.414862513542175	8.63256136653945E-05	1.34453892707825	0.43102902173996	2.24868999794126E-05	1.26925146579742	0.38817510008812	3.19858827424468E-06	1.23514771461487
108	8.42	8.43	16.5811970829964	IPI:IPI00023673.1	Gene_Symbol=LGALS3BP Galectin-3-binding protein precursor	9606	1.2032356262207	0.356661885976791	1.57378768920898	1.11472880840302	0.228206887841225	1.21904718875885	0.977796316146851	0.808914184570313	1.24284934997559
109	8.01	59.35	59.1101706027985	IPI:IPI00876888.1	Gene_Symbol=- cDNA FLJ78387	9606	0.885059773921967	0.878369092941284	7.99276304244995	0.583214044570923	0.460343509912491	6.26208972930908	0.74086207151413	0.690863430500031	7.00478315353394
109	0.01	10.02	38.1679385900497	IPI:IPI00783024.1	Gene_Symbol=- Myosin-reactive immunoglobulin heavy chain variable region (Fragment)	9606
109	0	6.01	37.0370358228683	IPI:IPI00827892.1	Gene_Symbol=- VH87-2 protein (Fragment)	9606
109	0	6.01	37.5999987125397	IPI:IPI00477804.4	Gene_Symbol=- Immunglobulin heavy chain variable region (Fragment)	9606
110	8.01	8.01	24.1071432828903	IPI:IPI00022389.1	Gene_Symbol=CRP Isoform 1 of C-reactive protein precursor	9606	3.51810789108276	0.00254737143404782	1.53054893016815	1.59943604469299	0.0240688789635897	1.42294013500214	3.08634662628174	0.0108477659523487	1.88149154186249
110	0	6.01	43.1372553110123	IPI:IPI00642842.1	Gene_Symbol=CRP C-reactive protein, pentraxin-related	9606
110	0	6.01	48.3516484498978	IPI:IPI00218876.3	Gene_Symbol=CRP Isoform 2 of C-reactive protein precursor	9606
111	8	8	32.3770493268967	IPI:IPI00020019.1	Gene_Symbol=ADIPOQ Adiponectin precursor	9606	0.914995551109314	0.569208323955536	1.3997415304184	1.82993125915527	0.00757270213216543	1.49761867523193	1.4611257314682	0.0104695241898298	1.3084888458252
112	7.71	7.71	22.4586293101311	IPI:IPI00329775.7	Gene_Symbol=CPB2 Isoform 1 of Carboxypeptidase B2 precursor	9606	0.830124974250793	0.0135381417348981	1.11972618103027	0.792505204677582	0.182530969381332	1.53474497795105	0.875233888626099	0.203271180391312	1.29880726337433
113	7.69	7.69	29.1666656732559	IPI:IPI00419744.4	Gene_Symbol=FCN3 Isoform 2 of Ficolin-3 precursor	9606	0.553466737270355	0.00638566259294748	1.43973171710968	0.420008897781372	0.0153278885409236	1.90335297584534	0.431585282087326	0.00557356374338269	1.65509033203125
113	0	7.69	28.0936449766159	IPI:IPI00293925.2	Gene_Symbol=FCN3 Isoform 1 of Ficolin-3 precursor	9606
114	7.5	7.5	10.8864687383175	IPI:IPI00025864.5	Gene_Symbol=BCHE Cholinesterase precursor	9606	0.520367324352264	0.0238442569971085	1.6671359539032	0.456349343061447	0.00165435904636979	1.33468580245972	0.439052402973175	0.00237924396060407	1.39606249332428
115	7.33	15.24	46.551725268364	IPI:IPI00549330.4	Gene_Symbol=IGKV3D-15 Myosin-reactive immunoglobulin light chain variable region	9606	3.29799342155457	0.000853864592500031	1.70289778709412	2.5125572681427	0.000977681716904044	1.52182292938232	2.56059312820435	0.000482243165606633	1.46792554855347
116	7.24	57.45	68.2203412055969	IPI:IPI00746963.1	Gene_Symbol=IGKC IGKC protein	9606	5.65955591201782			3.69642186164856			3.64073753356934
117	7.2	7.2	24.5333328843117	IPI:IPI00029260.2	Gene_Symbol=CD14 Monocyte differentiation antigen CD14 precursor	9606	0.697009086608887	0.0252809356898069	1.34217071533203	0.725943803787231	0.554064154624939	3.66638898849487	0.746577024459839	0.0413971915841103	1.31715571880341
118	7.08	7.1	26.1061936616898	IPI:IPI00026199.1	Gene_Symbol=GPX3 Glutathione peroxidase 3 precursor	9606	0.656195640563965	0.371944129467011	3.20336008071899	0.816916942596436	0.382930070161819	1.77409267425537	0.964477360248566	0.908989548683167	2.28159880638123
119	6.94	31.33	54.8936188220978	IPI:IPI00555945.1	Gene_Symbol=IGL@ IGL@ protein	9606	2.42498564720154	0.000940277823247015	1.49367892742157	1.37642228603363	0.140897125005722	1.56968748569489	1.69864094257355	0.0346706695854664	1.6174920797348
119	0	10.81	35.5932205915451	IPI:IPI00788824.2	Gene_Symbol=IGLV1-44 Light chain Fab	9606
120	6.32	31.28	54.935622215271	IPI:IPI00816555.1	Gene_Symbol=IGLV2-14 IGLV2-14 protein	9606	7.43159961700439			6.31518840789795			7.36450672149658
121	6.24	24.38	67.5675690174103	IPI:IPI00844156.2	Gene_Symbol=SERPINC1 SERPINC1 protein	9606	0.561446368694305	1.49687430166523E-05	1.21125757694244	0.69139039516449	8.99108563316986E-05	1.15718388557434	0.728709578514099	6.134436262073E-05	1.12798655033112
122	6.16	19.21	57.1428596973419	IPI:IPI00556287.1	Gene_Symbol=- Putative uncharacterized protein	9606
123	6.09	6.09	13.8686135411263	IPI:IPI00847381.1	Gene_Symbol=SEPP1 selenoprotein P isoform 2	9606	0.583667039871216	0.00195461232215166	1.26324188709259	0.700252950191498	0.0327682644128799	1.3675731420517	0.698770523071289	0.0156303811818361	1.29221570491791
123	0	6.09	14.9606302380562	IPI:IPI00029061.2	Gene_Symbol=SEPP1 Selenoprotein P precursor	9606
124	6.02	42.93	53.717029094696	IPI:IPI00399007.5	Gene_Symbol=IGHG2 Putative uncharacterized protein DKFZp686I04196 (Fragment)	9606	1.18795609474182	0.364543557167053	1.49775493144989	0.737971961498261	0.2099819034338	1.65749549865723	0.892703890800476	0.586740732192993	1.56873106956482
124	0.05	30.94	45.8015263080597	IPI:IPI00829767.1	Gene_Symbol=IGHG2 Uncharacterized protein IGHG2 (Fragment)	9606
124	0.01	41.24	49.0322589874268	IPI:IPI00784807.1	Gene_Symbol=- Putative uncharacterized protein	9606
124	0	43.12	58.1896543502808	IPI:IPI00426051.3	Gene_Symbol=- Putative uncharacterized protein DKFZp686C15213	9606
124	0	35.07	42.7659571170807	IPI:IPI00784942.1	Gene_Symbol=- Putative uncharacterized protein DKFZp686E23209	9606
125	6	10.68	45.6896543502808	IPI:IPI00382500.1	Gene_Symbol=- Ig heavy chain V-III region GAL	9606	1.96576988697052	0.217254623770714	3.97869658470154	1.60063922405243	0.439250290393829	5.38021039962769	1.73051142692566	0.17994736135006	2.72371292114258
125	0	4.72	20.833332836628	IPI:IPI00382501.1	Gene_Symbol=- Ig heavy chain V-III region DOB	9606
126	6	9.9	48.1481492519379	IPI:IPI00387101.1	Gene_Symbol=- Ig kappa chain V-I region Scw	9606	2.87988042831421	0.0329318940639496	2.00541281700134	1.44581151008606	0.0703375935554504	1.68147170543671	2.04025912284851	0.239780247211456	36.003978729248
126	0.02	10.14	38.8888895511627	IPI:IPI00827485.1	Gene_Symbol=- BRE (Fragment)	9606
126	0	9.35	42.6356583833694	IPI:IPI00024134.1	Gene_Symbol=IGKC Ig kappa chain V-I region Walker precursor	9606
127	6	6.21	13.350784778595	IPI:IPI00743766.2	Gene_Symbol=FETUB Fetuin-B precursor	9606	0.434966534376144	0.00138449121732265	1.39743876457214	0.653668999671936	0.00254470622166991	1.21632301807404	0.547509968280792	0.0102330222725868	1.49134409427643
127	0	6.21	12.4637678265572	IPI:IPI00552199.3	Gene_Symbol=FETUB GUGU beta form	9606
127	0	4.21	7.57097825407982	IPI:IPI00553061.1	Gene_Symbol=FETUB GUGU gamma form	9606
128	6	6	55.5555582046509	IPI:IPI00657670.1	Gene_Symbol=- 13 kDa protein	9606	0.427802950143814	0.001047887140885	1.3786084651947	0.619857370853424	0.0276300199329853	1.49166452884674	0.337035298347473	0.00385083421133459	1.73492968082428
128	0	6	44.4444447755814	IPI:IPI00021857.1	Gene_Symbol=APOC3 Apolipoprotein C-III precursor	9606
129	5.9	11.86	36.6666674613953	IPI:IPI00419517.1	Gene_Symbol=IGHV1-69 IGHV1-69 protein	9606	3.52705693244934	0.12197919934988	8.08992576599121	2.10729908943176	0.287537932395935	9.33536148071289	2.94393253326416	0.185534223914146	10.3854780197144
130	5.74	7.64	7.45199248194695	IPI:IPI00759542.1	Gene_Symbol=TTN Isoform 8 of Titin	9606	1.27238571643829	0.277324646711349	1.56336009502411	1.08376431465149	0.685141742229462	1.49682772159576	1.23715674877167	0.261701166629791	1.46619260311127
130	0.03	7.63	7.44395926594734	IPI:IPI00759754.1	Gene_Symbol=TTN Isoform 1 of Titin	9606
130	0.03	7.63	7.42892175912857	IPI:IPI00023283.3	Gene_Symbol=TTN Isoform 2 of Titin	9606
130	0.03	7.63	7.61152505874634	IPI:IPI00749039.2	Gene_Symbol=TTN titin isoform N2-A	9606
130	0.03	7.62	7.59156793355942	IPI:IPI00759637.1	Gene_Symbol=TTN Isoform 4 of Titin	9606
130	0.03	7.62	7.55317583680153	IPI:IPI00179357.2	Gene_Symbol=TTN Isoform 7 of Titin	9606
130	0.03	7.44	7.68693014979362	IPI:IPI00759613.1	Gene_Symbol=TTN Isoform 5 of Titin	9606
130	0.02	6.23	7.54500776529312	IPI:IPI00375498.2	Gene_Symbol=TTN titin isoform novex-1	9606
130	0.02	6.22	7.57799223065376	IPI:IPI00375499.2	Gene_Symbol=TTN titin isoform novex-2	9606
130	0.02	6.22	7.46861770749092	IPI:IPI00455173.4	Gene_Symbol=TTN Isoform 3 of Titin	9606
131	5.7	6	22.2222223877907	IPI:IPI00011695.8	Gene_Symbol=PRSS2 Protease serine 2 isoform B	9606	1.0743111371994	0.742174565792084	2.26441240310669	0.878341555595398	0.694799840450287	3.42648077011108	0.733545184135437	0.0900505408644676	1.53679919242859
131	0	6	16.1943316459656	IPI:IPI00815665.1	Gene_Symbol=PRSS1 PRSS1 protein	9606
132	5.7	5.7	33.6633652448654	IPI:IPI00868938.1	Gene_Symbol=- Beta-2-microglobulin	9606	2.635657787323	0.0243600737303495	1.9406932592392	1.67678332328796	0.160802841186523	2.77085590362549	1.70231020450592	0.111543223261833	2.30751633644104
132	0	5.7	21.8487396836281	IPI:IPI00796379.1	Gene_Symbol=B2M B2M protein	9606
132	0	3.7	19.3548381328583	IPI:IPI00004656.2	Gene_Symbol=B2M Beta-2-microglobulin	9606
133	4.8	45.99	59.5190405845642	IPI:IPI00166866.3	Gene_Symbol=IGHV3OR16-13;IGHA1 IGHA1 protein	9606	1.84655070304871	0.0640927255153656	1.95568215847015	1.67150366306305	0.0494175888597965	1.66784036159515	1.74624359607697	0.0625640600919724	1.82986044883728
134	4.77	4.82	10.7569716870785	IPI:IPI00555752.2	Gene_Symbol=C4BPB Isoform 2 of C4b-binding protein beta chain precursor	9606	0.925479769706726	0.744569659233093	1.99334275722504	0.934282183647156	0.781926929950714	2.04355335235596	0.85526031255722	0.358717411756516	1.58420324325562
134	0	4.82	10.7142858207226	IPI:IPI00025862.2	Gene_Symbol=C4BPB Isoform 1 of C4b-binding protein beta chain precursor	9606
135	4.7	4.7	12.7380952239037	IPI:IPI00299503.2	Gene_Symbol=GPLD1 Isoform 1 of Phosphatidylinositol-glycan-specific phospholipase D precursor	9606	0.514381051063538	0.0504803173243999	1.94897866249084	0.61748743057251	0.0459147654473782	1.59297299385071	0.621522128582001	0.100614152848721	1.86054646968842
136	4.56	4.57	33.8983058929443	IPI:IPI00816799.1	Gene_Symbol=- Rheumatoid factor D5 light chain (Fragment)	9606	3.72883105278015	0.00246144505217671	1.32509708404541	3.03146529197693	0.00164961651898921	1.21417689323425	3.01699757575989	0.0077461851760745	1.52295279502869
136	0	11.42	47.4137932062149	IPI:IPI00829653.1	Gene_Symbol=- Uncharacterized protein ENSP00000374812	9606
136	0	11.42	47.4137932062149	IPI:IPI00784430.3	Gene_Symbol=IGKV3D-11 Similar to Ig kappa chain V-III region VG precursor	9606
137	4.56	4.56	23.3766227960587	IPI:IPI00643948.2	Gene_Symbol=C1QB Complement component 1, q subcomponent, B chain	9606	0.766674399375916	0.0127775697037578	1.20841193199158	0.618103206157684	0.00347277475520968	1.3011828660965	0.757904410362244	0.000930745387449861	1.12719917297363
137	0	4.56	21.3438734412193	IPI:IPI00477992.1	Gene_Symbol=C1QB complement component 1, q subcomponent, B chain precursor	9606
138	4.46	4.62	10.5867348611355	IPI:IPI00012792.1	Gene_Symbol=CDH5 Cadherin-5 precursor	9606	0.87086820602417	0.329179137945175	1.46013331413269	0.813829958438873	0.669514894485474	3.46814918518066	1.00289928913116	0.989087343215942	1.73754394054413
138	0	2.59	10.1644247770309	IPI:IPI00607725.4	Gene_Symbol=CDH5 cadherin 5, type 2 isoform 2 preproprotein	9606
139	4.37	9.86	9.44244638085365	IPI:IPI00478809.3	Gene_Symbol=F5 Coagulation factor V precursor	9606	0.717238247394562	0.332383632659912	11.35484790802	0.693873286247253	0.102360166609287	2.12364339828491	0.616469383239746	0.0924989953637123	2.45813822746277
139	0	9.86	9.42126512527466	IPI:IPI00022937.4	Gene_Symbol=F5 Coagulation factor V	9606
140	4.29	4.29	18.7155961990356	IPI:IPI00738433.1	Gene_Symbol=CPN2 similar to Carboxypeptidase N subunit 2 precursor	9606	0.536002397537231	0.000227067939704284	1.23751723766327	0.523524641990662	0.000629720743745565	1.29897129535675	0.536026418209076	0.000111415698484052	1.20955014228821
140	0	4.25	17.0642197132111	IPI:IPI00479116.1	Gene_Symbol=CPN2 Carboxypeptidase N subunit 2 precursor	9606
141	4.28	4.28	13.2987916469574	IPI:IPI00744685.2	Gene_Symbol=BTD Uncharacterized protein BTD (Fragment)	9606	0.704695522785187	0.506680011749268	4.39719104766846	0.706272065639496	0.0955928787589073	1.58476650714874	0.567930638790131	0.0993475690484047	2.14389443397522
141	0	4.28	14.1804784536362	IPI:IPI00218413.2	Gene_Symbol=BTD biotinidase precursor	9606
142	4.22	9.19	63.5593235492706	IPI:IPI00829836.1	Gene_Symbol=- Uncharacterized protein ENSP00000374797	9606	1.66980195045471			0.681008756160736			1.46529924869537
143	4.22	4.24	18.9655169844627	IPI:IPI00007221.1	Gene_Symbol=SERPINA5 Plasma serine protease inhibitor precursor	9606	0.655191242694855	0.30253130197525	3.75034666061401	0.782189190387726	0.241051197052002	1.89893615245819	0.676634252071381	0.288556814193726	3.23494386672974
144	4.21	4.21	44.9999988079071	IPI:IPI00792115.1	Gene_Symbol=CLEC3B Putative uncharacterized protein DKFZp686H17246	9606	0.477606445550919	0.00278589176014066	1.36682856082916	0.465956956148148	0.000369234185200185	1.20956563949585	0.479257732629776	0.0156765226274729	1.65880489349365
144	0	4.21	27.2277235984802	IPI:IPI00009028.1	Gene_Symbol=CLEC3B Tetranectin precursor	9606
145	4.18	4.18	22.8571429848671	IPI:IPI00022392.1	Gene_Symbol=C1QA Complement C1q subcomponent subunit A precursor	9606	0.652401566505432	0.0454808063805103	1.51473939418793	0.547557950019836	0.00778456497937441	1.45612990856171	0.671427428722382	0.00161674607079476	1.19661605358124
145	0	2.18	15.384615957737	IPI:IPI00844400.1	Gene_Symbol=C1QA 23 kDa protein	9606
146	4.17	97.09	59.0322554111481	IPI:IPI00884180.1	Gene_Symbol=IGHM IGHM protein	9606	2.53171873092651	0.00490441592410207	1.64549374580383	1.81206870079041	0.0333261489868164	1.69024682044983	2.14185976982117	0.0150716425850987	1.71527099609375
146	0	7.8	48.2758611440659	IPI:IPI00854732.1	Gene_Symbol=- Uncharacterized protein ENSP00000375005	9606
147	4.16	4.19	14.3984213471413	IPI:IPI00064667.4	Gene_Symbol=CNDP1 Beta-Ala-His dipeptidase precursor	9606	0.369756191968918	0.00124915014021099	1.40495181083679	0.31488710641861	3.52565621142276E-05	1.17184114456177	0.345755726099014	0.0040532136335969	1.64406156539917
148	4.15	4.15	32.5301200151443	IPI:IPI00021855.1	Gene_Symbol=APOC1 Apolipoprotein C-I precursor	9606	0.790621817111969	0.46812704205513	14.8829030990601	1.44989454746246	0.419417828321457	38.6453018188477	0.789973676204681	0.49094557762146	18.3842144012451
149	4.12	46.06	53.5564839839935	IPI:IPI00440577.3	Gene_Symbol=IGKV2-24 IGKV2-24 protein	9606	3.12789273262024	0.000873087963555008	1.5134984254837	2.43811249732971	0.00508210016414523	1.61912143230438	2.58469128608704	0.00696081854403019	1.73967087268829
149	0	4.17	30.8333337306976	IPI:IPI00829827.1	Gene_Symbol=- Uncharacterized protein ENSP00000374804	9606
150	4.11	4.11	45.0819671154022	IPI:IPI00006146.4	Gene_Symbol=SAA1;SAA2 serum amyloid A2	9606	2.90630531311035	0.0253800097852945	2.2647967338562	4.94297170639038	0.0413732267916203	4.39329242706299	6.98614025115967	0.0187090039253235	3.77722668647766
150	0	4.11	29.5081973075867	IPI:IPI00552578.2	Gene_Symbol=SAA1;SAA2 Serum amyloid A protein precursor	9606
151	4.1	10.92	40.0000005960464	IPI:IPI00829740.1	Gene_Symbol=- V2-6 protein	9606	1.71396195888519	0.187757357954979	2.742112159729	1.21281480789185	0.399796426296234	1.8722608089447	1.35211205482483	0.377743393182755	2.53351545333862
152	4.06	12.51	64.8148119449615	IPI:IPI00387113.1	Gene_Symbol=- Ig kappa chain V-III region B6	9606	2.74089908599854	0.0130026694387197	1.8286075592041	1.92904102802277	0.00977766234427691	1.42628848552704	2.40910673141479	0.00409635622054338	1.41950726509094
153	4.03	59.61	61.0526323318481	IPI:IPI00784842.1	Gene_Symbol=IGHV4-31 Putative uncharacterized protein DKFZp686G11190	9606
154	4.01	4.01	14.1987830400467	IPI:IPI00643034.2	Gene_Symbol=PLTP Isoform 1 of Phospholipid transfer protein precursor	9606	1.18285179138184	0.278163403272629	1.49846172332764	0.964495837688446	0.908664524555206	2.51585984230042	1.07705295085907	0.780844151973724	2.17364525794983
154	0	4.01	14.5124718546867	IPI:IPI00217778.1	Gene_Symbol=PLTP Isoform 2 of Phospholipid transfer protein precursor	9606
155	4	12.5	59.6330285072327	IPI:IPI00827826.1	Gene_Symbol=- Cold agglutinin FS-2 L-chain (Fragment)	9606	3.23965311050415			2.84667825698853			3.30910611152649
155	0	52.04	65.5319154262543	IPI:IPI00430820.1	Gene_Symbol=IGKV1-5 IGKV1-5 protein	9606
155	0	48.38	66.5254235267639	IPI:IPI00784865.1	Gene_Symbol=IGK@ IGK@ protein	9606
155	0	47.11	61.0169470310211	IPI:IPI00816118.1	Gene_Symbol=IGKC IGKC protein	9606
156	4	5.3	25.862067937851	IPI:IPI00816289.2	Gene_Symbol=IGLV3-1 V2-1 protein	9606	3.9792218208313	0.23062039911747	773.106384277344	3.09719657897949	0.311971455812454	2126.953125	3.93430972099304	0.184273317456245	178.255859375
157	4	4	8.97959172725677	IPI:IPI00022394.2	Gene_Symbol=C1QC Complement C1q subcomponent subunit C precursor	9606	0.800725996494293	0.240306600928307	1.56477522850037	0.711678802967072	0.100733272731304	1.55932700634003	0.789732336997986	0.140852376818657	1.42995476722717
158	4	4	29.7029703855515	IPI:IPI00021856.3	Gene_Symbol=APOC2 Apolipoprotein C-II precursor	9606	0.986404716968536	0.945789754390717	7.67195987701416	0.601005256175995	0.318543285131454	34.3727951049805	0.351010173559189	0.211379215121269	98.1658248901367
159	3.97	4.07	26.7080754041672	IPI:IPI00816409.1	Gene_Symbol=- V<gamma>1 protein (Fragment)	9606	2.33090329170227			1.69032573699951			2.42385101318359
160	3.82	12.76	54.8672556877136	IPI:IPI00827643.1	Gene_Symbol=- HRV Fab 027-VL (Fragment)	9606	3.89305377006531	0.177191585302353	139.054153442383	3.63237261772156	0.132380723953247	31.7542953491211	4.27057456970215	0.181659579277039	223.904342651367
161	3.8	4.04	26.3975143432617	IPI:IPI00220327.3	Gene_Symbol=KRT1 Keratin, type II cytoskeletal 1	9606	0.590346336364746	0.166876003146172	6.02984237670898	0.537577688694	0.543729305267334	8532.9921875	0.698605477809906	0.0324358828365803	1.26161634922028
162	3.76	5.48	26.4856934547424	IPI:IPI00655927.1	Gene_Symbol=PRG4 Isoform B of Proteoglycan-4 precursor	9606	0.908842921257019	0.900433838367462	7.32542085647583	0.938718020915985	0.886811256408691	3.18261885643005	0.822109580039978	0.711808323860168	3.93752193450928
162	0	5.48	25.712251663208	IPI:IPI00024825.2	Gene_Symbol=PRG4 Isoform A of Proteoglycan-4 precursor	9606
162	0	5.47	26.0102868080139	IPI:IPI00656092.1	Gene_Symbol=PRG4 Isoform F of Proteoglycan-4 precursor	9606
162	0	5.47	27.0022869110107	IPI:IPI00655976.1	Gene_Symbol=PRG4 Isoform C of Proteoglycan-4 precursor	9606
162	0	5.47	27.8740167617798	IPI:IPI00655676.1	Gene_Symbol=PRG4 Isoform D of Proteoglycan-4 precursor	9606
162	0	5.44	14.3622726202011	IPI:IPI00656111.1	Gene_Symbol=PRG4 Isoform E of Proteoglycan-4 precursor	9606
163	3.73	5.73	33.0769240856171	IPI:IPI00386134.1	Gene_Symbol=- Ig lambda chain V-I region BL2 precursor	9606	2.63813495635986	0.0545544400811195	2.88300633430481	2.02445435523987	0.0883536487817764	3.49656271934509	2.30446171760559	0.0642046481370926	2.92542767524719
163	0	30.25	59.1489374637604	IPI:IPI00827875.1	Gene_Symbol=- Lambda-chain precursor	9606
163	0	5.73	22.5225225090981	IPI:IPI00003939.3	Gene_Symbol=- Ig lambda chain V-I region NIG-64	9606
163	0	1.73	14.4144147634506	IPI:IPI00827923.1	Gene_Symbol=- Light chain Fab (Fragment)	9606
164	3.7	13.3	63.2478654384613	IPI:IPI00854841.1	Gene_Symbol=- Uncharacterized protein ENSP00000375033	9606	3.55360317230225			2.89298963546753			3.87006020545959
164	0	43.12	58.1896543502808	IPI:IPI00426051.3	Gene_Symbol=- Putative uncharacterized protein DKFZp686C15213	9606
164	0	13.3	62.7118647098541	IPI:IPI00555872.5	Gene_Symbol=IGHV3-48 Myosin-reactive immunoglobulin heavy chain variable region (Fragment)	9606
165	3.64	3.64	19.0476194024086	IPI:IPI00385557.1	Gene_Symbol=- Ig heavy chain V-II region SESS precursor	9606	3.17419767379761	0.00142105424311012	1.50432431697845	2.54174017906189	0.0127539886161685	1.82895147800446	2.91895914077759	0.00144937064033002	1.46328258514404
165	0.01	3.55	19.8412701487541	IPI:IPI00382534.1	Gene_Symbol=- Ig heavy chain V-II region OU	9606
165	0	41.4	48.073023557663	IPI:IPI00719233.1	Gene_Symbol=IGHV3OR16-13;IGHA1 IGHA1 protein	9606
165	0	2.1	13.3333340287209	IPI:IPI00004529.5	Gene_Symbol=IGHV2-70 Ig heavy chain V-II region COR	9606
165	0	2.07	17.6470592617989	IPI:IPI00854624.1	Gene_Symbol=- Uncharacterized protein ENSP00000375043	9606
165	0	2	17.2932326793671	IPI:IPI00872037.1	Gene_Symbol=- Uncharacterized protein ENSP00000381669 (Fragment)	9606
166	3.64	3.64	21.9178080558777	IPI:IPI00032293.1	Gene_Symbol=CST3 Cystatin-C precursor	9606	1.65193474292755	0.244946047663689	13.2317905426025	1.30860912799835	0.245817616581917	4.01215410232544	1.41539943218231	0.147376909852028	2.83074951171875
167	3.53	3.54	36.1344546079636	IPI:IPI00748265.2	Gene_Symbol=- Rheumatoid factor RF-ET13	9606	2.1342716217041	0.128789469599724	3.18617701530457	1.76884424686432	0.197498798370361	3.00368785858154	1.80207633972168	0.292668163776398	5.99433326721191
168	3.45	28.2	33.8912129402161	IPI:IPI00384952.1	Gene_Symbol=- Putative uncharacterized protein DKFZp686K04218 (Fragment)	9606	2.02666521072388	0.213268369436264	4.16564130783081	1.65074622631073	0.395676523447037	5.01803159713745	1.75135266780853	0.312210768461227	4.35387706756592
169	3.43	5.58	18.5185179114342	IPI:IPI00218949.1	Gene_Symbol=CFHR2 Isoform Short of Complement factor H-related protein 2 precursor	9606	0.718254327774048	0.114721313118935	1.69716942310333	0.754145562648773	0.145186185836792	1.68405508995056	0.810145020484924	0.344296336174011	2.09099769592285
169	0.04	5.58	16.666667163372	IPI:IPI00006154.1	Gene_Symbol=CFHR2 Isoform Long of Complement factor H-related protein 2 precursor	9606
169	0.04	10.43	29.6969711780548	IPI:IPI00011264.1	Gene_Symbol=CFHR1 Complement factor H-related protein 1 precursor	9606
169	0.04	8.43	28.7822872400284	IPI:IPI00883722.1	Gene_Symbol=CFHR1 FHR-1; complement Factor H-related protein 1	9606
169	0.04	8.43	23.6363634467125	IPI:IPI00167093.4	Gene_Symbol=CFHR1 complement factor H-related 1	9606
170	3.39	4.11	12.6475542783737	IPI:IPI00009865.2	Gene_Symbol=KRT10 Keratin, type I cytoskeletal 10	9606	1.15712940692902	0.856338202953339	3220.6259765625	1.00122249126434	0.997312426567078	39.6478462219238	1.11498510837555	0.745549559593201	26.4109878540039
171	3.37	10.27	39.3162399530411	IPI:IPI00829845.1	Gene_Symbol=- Uncharacterized protein ENSP00000375026	9606	2.67399716377258			2.10429787635803			2.00300025939941
172	3.24	7.6	46.2962955236435	IPI:IPI00382442.1	Gene_Symbol=- Ig lambda chain V-V region DEL	9606	2.98836445808411	0.0199480187147856	1.9649406671524	1.95597207546234	0.00911563728004694	1.31985688209534	2.28425240516663	0.0126105286180973	1.4962671995163
173	3.22	15.05	43.5146450996399	IPI:IPI00828105.1	Gene_Symbol=- Anti-Mpl scFv (Fragment)	9606
174	3.12	3.12	11.6120219230652	IPI:IPI00884176.1	Gene_Symbol=F13A1 coagulation factor XIII A1 subunit precursor	9606	0.98595517873764	0.986234545707703	8.49272060394287	1.03451144695282	0.962954998016357	6.72569990158081	1.0453155040741	0.955352008342743	7.88618946075439
174	0	3.12	11.6120219230652	IPI:IPI00297550.8	Gene_Symbol=F13A1 Coagulation factor XIII A chain precursor	9606
175	3.02	6.33	42.990654706955	IPI:IPI00384399.1	Gene_Symbol=- Myosin-reactive immunoglobulin light chain variable region (Fragment)	9606	3.67165088653564	0.175470247864723	15.1154747009277	1.77157509326935	0.0385232791304588	1.64455628395081	2.08226227760315	0.227667689323425	6.26811933517456
175	0.02	35.86	62.2317612171173	IPI:IPI00829626.1	Gene_Symbol=IGL@ IGL@ protein	9606
176	3.02	3.43	12.8279879689217	IPI:IPI00294713.4	Gene_Symbol=MASP2 Isoform 1 of Mannan-binding lectin serine protease 2 precursor	9606	0.609413743019104	0.113964267075062	3.12265396118164	0.43694731593132			0.437385022640228	0.213529750704765	38.9625854492188
176	0	3	13.4715020656586	IPI:IPI00871597.1	Gene_Symbol=MASP2 Uncharacterized protein MASP2 (Fragment)	9606
176	0	3	14.0540540218353	IPI:IPI00306378.5	Gene_Symbol=MASP2 Isoform 2 of Mannan-binding lectin serine protease 2 precursor	9606
177	3.02	3.35	9.3083843588829	IPI:IPI00644296.1	Gene_Symbol=TNXB Tenascin XB	9606	0.819285690784454	0.72846132516861	263.252563476563	0.532279193401337	0.509941756725311	3891.22021484375	0.685892760753632	0.592595756053925	623.252136230469
177	0	3.35	9.23292115330696	IPI:IPI00025276.1	Gene_Symbol=TNXB Isoform XB of Tenascin-X precursor	9606
177	0	3.35	8.95522385835648	IPI:IPI00743248.5	Gene_Symbol=TNXB DJ34F7.1.1	9606
177	0	1.97	8.50376784801483	IPI:IPI00744907.2	Gene_Symbol=TNXB Tenascin-X	9606
178	2.86	3.28	5.80747798085213	IPI:IPI00749005.2	Gene_Symbol=SYNE1 1011 kDa protein	9606	0.786873638629913	0.724083960056305	5.79225969314575	0.635653793811798	0.403891026973724	3.59013295173645	0.849670231342316	0.776897609233856	4.05649185180664
178	0	3.28	5.80879859626293	IPI:IPI00386444.2	Gene_Symbol=SYNE1 Isoform 1 of Nesprin-1	9606
178	0	3.28	5.84066733717918	IPI:IPI00247295.3	Gene_Symbol=SYNE1 Isoform 4 of Nesprin-1	9606
178	0	3.23	5.61436899006367	IPI:IPI00745471.2	Gene_Symbol=SYNE1 Spectrin-like protein of the nuclear envelope and Golgi	9606
178	0	1.81	4.96415756642818	IPI:IPI00396977.2	Gene_Symbol=SYNE1 Isoform 7 of Nesprin-1	9606
178	0	1.54	7.40971341729164	IPI:IPI00394892.2	Gene_Symbol=SYNE1 Isoform 8 of Nesprin-1	9606
178	0	1.5	3.88405807316303	IPI:IPI00247297.3	Gene_Symbol=SYNE1 Isoform 6 of Nesprin-1	9606
178	0	1.5	4.78170476853848	IPI:IPI00247296.1	Gene_Symbol=SYNE1 Isoform 5 of Nesprin-1	9606
178	0	1.5	4.27769981324673	IPI:IPI00640830.1	Gene_Symbol=SYNE1 OTTHUMP00000017445	9606
178	0	1.49	4.18287925422192	IPI:IPI00642043.1	Gene_Symbol=SYNE1 OTTHUMP00000017446	9606
178	0	1.38	8.29068571329117	IPI:IPI00748856.2	Gene_Symbol=SYNE1 112 kDa protein	9606
178	0	1.38	8.50840359926224	IPI:IPI00747907.1	Gene_Symbol=SYNE1 Spectrin repeat containing, nuclear envelope 1	9606
178	0	1.38	8.29068571329117	IPI:IPI00247300.3	Gene_Symbol=SYNE1 Isoform 9 of Nesprin-1	9606
178	0	1.38	8.24847221374512	IPI:IPI00170463.1	Gene_Symbol=SYNE1 Isoform 3 of Nesprin-1	9606
179	2.86	2.86	13.4615391492844	IPI:IPI00165972.3	Gene_Symbol=CFD Complement factor D preproprotein	9606	1.27479600906372	0.294786363840103	1.84055638313293	1.01661276817322	0.795399725437164	1.20332169532776	1.10983765125275	0.44975820183754	1.46595513820648
180	2.81	2.81	36.0000014305115	IPI:IPI00021854.1	Gene_Symbol=APOA2 Apolipoprotein A-II precursor	9606	0.417989552021027	0.0313938967883587	2.15729761123657	0.909430086612701	0.45366957783699	1.32716083526611	0.526779770851135	0.0272659156471491	1.72482657432556
181	2.72	3.38	15.9663870930672	IPI:IPI00829750.1	Gene_Symbol=- Uncharacterized protein ENSP00000375006	9606	2.71270871162415	0.0017319928156212	1.52435910701752	2.11371421813965	0.00596734974533319	1.52269184589386	2.52150201797485	0.00576877128332853	1.67429161071777
181	0	3.38	15.7024800777435	IPI:IPI00007906.1	Gene_Symbol=- Myosin-reactive immunoglobulin heavy chain variable region (Fragment)	9606
181	0.13	2.13	16.7999997735024	IPI:IPI00382536.1	Gene_Symbol=- Ig heavy chain V-II region MCE	9606
182	2.68	51.63	61.8733525276184	IPI:IPI00878609.1	Gene_Symbol=ITIH4 Protein	9606	0.774813055992126	0.168056130409241	1.50248730182648	0.844349026679993	0.29086971282959	1.44549751281738	1.00096154212952	0.995773255825043	1.55825924873352
182	0	43.62	64.2857134342194	IPI:IPI00878152.1	Gene_Symbol=ITIH4 71 kDa protein	9606
183	2.66	3.68	17.1366587281227	IPI:IPI00296176.2	Gene_Symbol=F9 Coagulation factor IX precursor	9606	0.560815393924713	0.0110260872170329	1.38579070568085	0.770682215690613	0.349105328321457	1.97877013683319	0.818833470344543	0.445311903953552	1.92714023590088
184	2.59	2.6	7.88530483841896	IPI:IPI00879762.1	Gene_Symbol=- 31 kDa protein	9606	1.26250922679901	0.353305548429489	6.27268934249878	1.11779844760895	0.75035685300827	30.6129951477051	1.4835364818573	0.149132803082466	3.30674409866333
185	2.34	4.34	31.3432842493057	IPI:IPI00827486.1	Gene_Symbol=- Rheumatoid factor light chain variable region precursor (Fragment)	9606	2.91381525993347			1.42684853076935			1.75968265533447
186	2.28	6.29	51.8518507480621	IPI:IPI00387097.1	Gene_Symbol=- Ig kappa chain V-I region Lay	9606	2.05426359176636	0.163186594843864	10.9955253601074	1.32183444499969	0.0943507179617882	1.69775247573853	1.73223078250885	0.0452283769845963	1.64342796802521
187	2.28	2.28	9.31818187236786	IPI:IPI00022331.1	Gene_Symbol=LCAT Phosphatidylcholine-sterol acyltransferase precursor	9606	0.436611443758011	0.109138779342175	3.61751461029053	0.628368377685547	0.140849053859711	2.32107210159302	0.54633903503418	0.0134713547304273	1.35663199424744
188	2.27	4.08	25.6198346614838	IPI:IPI00382488.1	Gene_Symbol=- Ig heavy chain V-III region HIL	9606	1.08597922325134			1.03819668292999			1.03365838527679
188	0	10.2	58.119660615921	IPI:IPI00220120.4	Gene_Symbol=IGHV@ Ig heavy chain V-III region VH26 precursor	9606
189	2.25	3.18	13.3333340287209	IPI:IPI00021304.1	Gene_Symbol=KRT2 Keratin, type II cytoskeletal 2 epidermal	9606	1.43303191661835	0.741253435611725	41006.671875	1.51778590679169	0.658880650997162	7545.22216796875	1.4900575876236	0.62930303812027	2199.34692382813
189	0.03	2.06	11.7845118045807	IPI:IPI00290078.5	Gene_Symbol=KRT4 keratin 4	9606
189	0.03	2.05	14.4262298941612	IPI:IPI00797452.1	Gene_Symbol=KRT4 33 kDa protein	9606
189	0.01	3.01	11.8794329464436	IPI:IPI00300725.7	Gene_Symbol=KRT6A Keratin, type II cytoskeletal 6A	9606
189	0.01	3	15.6028375029564	IPI:IPI00299145.9	Gene_Symbol=KRT6C Keratin, type II cytoskeletal 6C	9606
189	0.01	3	11.3475173711777	IPI:IPI00293665.8	Gene_Symbol=KRT6B Keratin, type II cytoskeletal 6B	9606
189	0	2.92	10.8280256390572	IPI:IPI00796330.1	Gene_Symbol=KRT6A 18 kDa protein	9606
190	2.25	2.25	24.9158248305321	IPI:IPI00556155.2	Gene_Symbol=IGFBP3 insulin-like growth factor binding protein 3 isoform a precursor	9606	0.513863086700439	0.0267673935741186	1.682985663414	0.596567392349243	0.0646842196583748	1.77735888957977	0.52914160490036	0.0436801724135876	1.82665348052979
190	0	2.25	25.4295527935028	IPI:IPI00018305.4	Gene_Symbol=IGFBP3 Insulin-like growth factor-binding protein 3 precursor	9606
190	0	2.25	22.9838714003563	IPI:IPI00855835.1	Gene_Symbol=- Insulin-like growth factor binding protein 3 isoform b	9606
191	2.24	2.27	9.383624792099	IPI:IPI00032230.2	Gene_Symbol=EPB41L3 Isoform A of Band 4.1-like protein 3	9606	0.585452914237976			0.730625689029694			0.363450288772583
191	0	2.25	10.6358379125595	IPI:IPI00215716.1	Gene_Symbol=EPB41L3 Isoform B of Band 4.1-like protein 3	9606
191	0	2.25	11.6013072431087	IPI:IPI00215717.1	Gene_Symbol=EPB41L3 Isoform C of Band 4.1-like protein 3	9606
191	0	2.24	29.9363046884537	IPI:IPI00797109.1	Gene_Symbol=EPB41L3 18 kDa protein	9606
192	2.23	165.72	61.8119239807129	IPI:IPI00654875.1	Gene_Symbol=C4B Complement C4-B precursor	9606	0.694847762584686	0.100030481815338	1.5913177728653	0.535555601119995	0.0285638477653265	1.69405078887939	0.624569833278656	0.0334220379590988	1.51579654216766
192	0	165.71	61.8119239807129	IPI:IPI00032258.4	Gene_Symbol=C4A;C4B Complement C4-A precursor	9606
193	2.21	19.69	80.0000011920929	IPI:IPI00387116.1	Gene_Symbol=- Ig kappa chain V-III region NG9 precursor (Fragment)	9606	3.83202481269836	0.157469853758812	74.4684829711914	2.87443590164185	0.147992342710495	23.9535121917725	2.51079392433167	0.277735471725464	233.578430175781
194	2.21	17.86	76.146787405014	IPI:IPI00387117.5	Gene_Symbol=IGKV3D-20 Ig kappa chain V-III region Ti	9606	6.67540502548218	0.0321559123694897	4.48757743835449	4.91786336898804	0.101157449185848	10.6247339248657	5.82424354553223	0.0778160393238068	9.47307205200195
194	0	47.9	62.7615034580231	IPI:IPI00550731.2	Gene_Symbol=- Putative uncharacterized protein	9606
195	2.18	61.93	72.8813588619232	IPI:IPI00430847.1	Gene_Symbol=IGKC IGKC protein	9606	3.42617654800415	8.18592161522247E-05	1.47352194786072	2.81148433685303	0.000144886536872946	1.42345643043518	3.07242822647095	0.000262865738477558	1.48106551170349
195	0.03	6.66	28.7037044763565	IPI:IPI00003470.1	Gene_Symbol=- Ig kappa chain V-I region Wes	9606
195	0	18.04	57.6271176338196	IPI:IPI00829650.1	Gene_Symbol=- Similar to Ig kappa chain V-I region HK101 precursor	9606
196	2.16	47.9	65.2542352676392	IPI:IPI00478600.3	Gene_Symbol=IGKV1-5 IGKV1-5 protein	9606	3.81685614585876	0.0625923350453377	5.35855197906494	2.58326697349548	0.0834613516926765	4.90386581420898	2.25465083122253	0.0225605703890324	1.44228065013885
196	0.04	13.08	56.0344815254211	IPI:IPI00829956.1	Gene_Symbol=- Rheumatoid factor C6 light chain (Fragment)	9606
196	0	9.08	44.9152529239655	IPI:IPI00829912.1	Gene_Symbol=IGKV1-5 Ig kappa chain V-I region HK102 precursor	9606
196	0	8.9	42.5925940275192	IPI:IPI00387026.1	Gene_Symbol=- Ig kappa chain V-I region EU	9606
196	0	7.68	59.8130822181702	IPI:IPI00387024.1	Gene_Symbol=- Ig kappa chain V-I region CAR	9606
197	2.15	13.43	62.2807025909424	IPI:IPI00387120.1	Gene_Symbol=- Ig kappa chain V-IV region Len	9606	3.07129740715027	0.0198467690497637	1.55990040302277	1.99601256847382	0.265619933605194	49.0386581420898	2.94873714447021	0.156001791357994	31.0622158050537
198	2.12	13.4	62.2641503810883	IPI:IPI00642632.1	Gene_Symbol=- C7 protein	9606	1.43335711956024	0.111970901489258	2.25457787513733	1.11640501022339	0.746404230594635	27.7852153778076	1.5550594329834	0.130624800920486	3.21392130851746
199	2.12	8.34	55.6521713733673	IPI:IPI00387107.3	Gene_Symbol=IGKV2-40 Ig kappa chain V-II region Cum	9606	0.749805688858032			2.42439985275269			1.01066398620605
199	0	6.01	48.1481492519379	IPI:IPI00854709.1	Gene_Symbol=- Uncharacterized protein ENSP00000374799 (Fragment)	9606
199	0	6.01	34.9056601524353	IPI:IPI00387111.5	Gene_Symbol=- Uncharacterized protein ENSP00000333154	9606
200	2.09	11.47	57.7586233615875	IPI:IPI00829724.1	Gene_Symbol=- Uncharacterized protein ENSP00000375041	9606	3.3674328327179	0.200002670288086	150.296035766602	2.56428933143616	0.184024333953857	35.1044006347656	2.95707201957703	0.2217728048563	148.856796264648
200	0	11.47	57.7586233615875	IPI:IPI00760721.3	Gene_Symbol=- 13 kDa protein	9606
201	2.07	4.07	14.1732290387154	IPI:IPI00827627.1	Gene_Symbol=- Vh1-D-J3-region (Fragment)	9606	2.8629903793335	0.0538391619920731	2.98900485038757	1.32755970954895	0.456012070178986	3.7803156375885	1.41844117641449	0.511141240596771	6.67235803604126
201	0	53.34	51.1727094650269	IPI:IPI00448938.1	Gene_Symbol=IGHG1 IGHG1 protein	9606
201	0	43.61	51.7374515533447	IPI:IPI00418153.1	Gene_Symbol=IGHM Putative uncharacterized protein DKFZp686I15212	9606
202	2.07	2.19	5.10134361684322	IPI:IPI00024284.4	Gene_Symbol=HSPG2 Basement membrane-specific heparan sulfate proteoglycan core protein precursor	9606	0.639653563499451	0.0500221140682697	1.56364524364471	0.483321875333786	0.0627891272306442	2.49457383155823	0.502540409564972	0.165188431739807	10.1844701766968
203	2.07	2.07	8.57908874750137	IPI:IPI00784385.1	Gene_Symbol=ADCY1 Adenylate cyclase type 1	9606
204	2.06	61.83	72.457629442215	IPI:IPI00784661.1	Gene_Symbol=- Putative uncharacterized protein	9606	3.99924731254578	0.149157732725143	66.9266510009766	3.089768409729	0.0610611960291862	3.97106122970581	2.95056009292603	0.138659864664078	20.9603328704834
204	0	22.39	66.3551390171051	IPI:IPI00384398.1	Gene_Symbol=- Myosin-reactive immunoglobulin light chain variable region (Fragment)	9606
204	0	20.39	59.2592597007751	IPI:IPI00398220.1	Gene_Symbol=- Myosin-reactive immunoglobulin light chain variable region (Fragment)	9606
205	2.06	2.46	24.5762705802917	IPI:IPI00553215.2	Gene_Symbol=IGLV2-18 V1-5 protein	9606	0.988684117794037			1.02800190448761			0.918953418731689
206	2.06	2.06	4.34782616794109	IPI:IPI00290856.4	Gene_Symbol=LYVE1 Lymphatic vessel endothelial hyaluronic acid receptor 1 precursor	9606	0.965715289115906	0.689572751522064	1.38409638404846	0.824931561946869	0.171900704503059	1.48647427558899	1.2619823217392	0.0740527585148811	1.33476424217224
207	2.05	2.18	11.8925832211971	IPI:IPI00873848.1	Gene_Symbol=POSTN 87 kDa protein	9606	0.701675474643707			1.88504219055176			1.81948363780975
207	0	2.18	11.5099012851715	IPI:IPI00641231.1	Gene_Symbol=POSTN 90 kDa protein	9606
207	0	2.18	11.4956736564636	IPI:IPI00410241.2	Gene_Symbol=POSTN Isoform 3 of Periostin precursor	9606
207	0	2.18	11.1244022846222	IPI:IPI00007960.4	Gene_Symbol=POSTN Isoform 1 of Periostin precursor	9606
207	0	2.14	11.296533793211	IPI:IPI00218585.5	Gene_Symbol=POSTN Isoform 2 of Periostin precursor	9606
208	2.05	2.09	4.03587445616722	IPI:IPI00795199.1	Gene_Symbol=C10orf38 Astroprincin (Fragment)	9606
208	0.03	2.09	3.37078645825386	IPI:IPI00000265.2	Gene_Symbol=C10orf38 Uncharacterized protein C10orf38 precursor	9606
209	2.04	6.18	49.1071432828903	IPI:IPI00382420.1	Gene_Symbol=- Ig lambda chain V-I region HA	9606	1.97128856182098			1.07509756088257			1.17919027805328
209	0	28.49	60.1694941520691	IPI:IPI00785200.1	Gene_Symbol=- Putative uncharacterized protein	9606
209	0	12.07	50.9259283542633	IPI:IPI00827522.1	Gene_Symbol=IGLV1-44 Anti-streptococcal/anti-myosin immunoglobulin lambda light chain variable region (Fragment)	9606
209	0	9.69	49.5412856340408	IPI:IPI00385254.1	Gene_Symbol=- Ig lambda chain V-I region WAH	9606
210	2.04	2.44	6.13430924713612	IPI:IPI00456969.1	Gene_Symbol=DYNC1H1 Dynein heavy chain, cytosolic	9606	1.18872451782227	0.878243386745453	84536.4765625	1.20646226406097	0.802424490451813	1695.88171386719	1.27144849300385	0.717339813709259	610.88427734375
210	0	1.82	10.6598988175392	IPI:IPI00440177.1	Gene_Symbol=DYNC1H1 DYNC1H1 protein	9606
211	2.04	2.04	3.91566269099712	IPI:IPI00296777.3	Gene_Symbol=SPARCL1 SPARC-like protein 1 precursor	9606	0.964461743831635			0.80544900894165			0.891968071460724
211	0	2	6.38297870755196	IPI:IPI00793166.1	Gene_Symbol=SPARCL1 15 kDa protein	9606
212	2.03	43.37	37.9970550537109	IPI:IPI00382606.1	Gene_Symbol=F7 Factor VII active site mutant immunoconjugate	9606	0.646578788757324			0.420349508523941			0.64105898141861
212	0	2.04	13.7387380003929	IPI:IPI00798065.1	Gene_Symbol=F7 Isoform B of Coagulation factor VII precursor	9606
212	0	2.04	13.0901291966438	IPI:IPI00329555.2	Gene_Symbol=F7 Isoform A of Coagulation factor VII precursor	9606
213	2.03	2.34	8.69565233588219	IPI:IPI00795769.1	Gene_Symbol=- 52 kDa protein	9606	1.94186913967133			1.64901638031006			1.8355039358139
213	0	2.03	11.7283947765827	IPI:IPI00798360.1	Gene_Symbol=CIP29 18 kDa protein	9606
213	0	2.03	9.04761925339699	IPI:IPI00014938.3	Gene_Symbol=CIP29 Nuclear protein Hcc-1	9606
213	0	2	7.02702701091766	IPI:IPI00844412.1	Gene_Symbol=- Similar to Nuclear protein Hcc-1	9606
213	0	2	19.5121943950653	IPI:IPI00797742.1	Gene_Symbol=CIP29 5 kDa protein	9606
214	2.03	2.24	7.87992477416992	IPI:IPI00426283.2	Gene_Symbol=MAPK7 Mitogen activated protein kinase 7 transcript variant 5	9606
214	0	2.03	9.13705602288246	IPI:IPI00555640.2	Gene_Symbol=MAPK7 Mitogen activated protein kinase 7 transcript variant 5 variant	9606
215	2.03	2.04	10.4387290775776	IPI:IPI00007240.2	Gene_Symbol=F13B Coagulation factor XIII B chain precursor	9606	0.961809158325195	0.871569216251373	2.02256560325623	1.01315641403198	0.970470309257507	2.81509280204773	0.928998708724976	0.829791188240051	2.71816658973694
216	2.03	2.03	17.7545696496964	IPI:IPI00852826.2	Gene_Symbol=APOL1 42 kDa protein	9606	0.486980885267258			0.368484109640121			0.230388939380646
216	0	2.03	10.8040198683739	IPI:IPI00514475.4	Gene_Symbol=APOL1 Isoform 1 of Apolipoprotein-L1 precursor	9606
216	0	2.03	10.386473685503	IPI:IPI00186903.3	Gene_Symbol=APOL1 Isoform 2 of Apolipoprotein-L1 precursor	9606
217	2.02	51.36	61.0547661781311	IPI:IPI00430842.3	Gene_Symbol=IGHV3OR16-13;IGHA1 IGHA1 protein	9606	2.93741202354431	0.0921946093440056	4.54783010482788	1.967289686203	0.158739760518074	3.7550687789917	2.61913847923279	0.169156983494759	7.11564493179321
217	0	14.6	70.9401726722717	IPI:IPI00830088.1	Gene_Symbol=- 13 kDa protein	9606
218	2.02	21.27	43.3476388454437	IPI:IPI00852577.1	Gene_Symbol=IGLC1 IGLC1 protein	9606	2.45723915100098	0.0555024892091751	2.55607128143311	1.58828055858612	0.669941782951355	22.8137245178223	1.97665774822235	0.154285982251167	3.13858938217163
219	2.02	19.91	76.5217363834381	IPI:IPI00827560.1	Gene_Symbol=- HRV Fab N27-VL (Fragment)	9606
220	2.02	14.74	31.9672137498856	IPI:IPI00470652.1	Gene_Symbol=- Single-chain Fv (Fragment)	9606	1.386714220047			1.57195115089417			1.5500271320343
220	0	36.8	47.4000006914139	IPI:IPI00061977.1	Gene_Symbol=IGHV3OR16-13;IGHA1 IGHA1 protein	9606
220	0	9.24	46.1538463830948	IPI:IPI00829701.1	Gene_Symbol=- Uncharacterized protein ENSP00000375014	9606
220	0	9.24	31.6239327192307	IPI:IPI00830130.1	Gene_Symbol=- Rheumatoid factor RF-ET7	9606
220	0	2.02	9.6000000834465	IPI:IPI00384410.1	Gene_Symbol=- Myosin-reactive immunoglobulin heavy chain variable region (Fragment)	9606
220	0	2.02	10.0840337574482	IPI:IPI00384409.1	Gene_Symbol=- Myosin-reactive immunoglobulin heavy chain variable region (Fragment)	9606
221	2.02	2.16	20.6249997019768	IPI:IPI00073777.1	Gene_Symbol=PLXDC2 Isoform 2 of Plexin domain-containing protein 2 precursor	9606	0.608012318611145	0.547967970371246	1563.13330078125	1.26608228683472	0.435410588979721	11.5158166885376	1.20581245422363	0.0429888255894184	1.1744749546051
221	0	2.16	18.7145560979843	IPI:IPI00044369.2	Gene_Symbol=PLXDC2 Isoform 1 of Plexin domain-containing protein 2 precursor	9606
222	2.02	2.02	23.9436626434326	IPI:IPI00871778.1	Gene_Symbol=MINPP1 32 kDa protein	9606
222	0	2.02	23.9436626434326	IPI:IPI00607763.1	Gene_Symbol=MINPP1 Isoform 3 of Multiple inositol polyphosphate phosphatase 1 precursor	9606
222	0	2.02	13.9630392193794	IPI:IPI00293748.3	Gene_Symbol=MINPP1 Isoform 1 of Multiple inositol polyphosphate phosphatase 1 precursor	9606
222	0	2.02	21.7948719859123	IPI:IPI00028553.1	Gene_Symbol=MINPP1 Isoform 2 of Multiple inositol polyphosphate phosphatase 1 precursor	9606
223	2.02	2.02	9.12863090634346	IPI:IPI00019755.3	Gene_Symbol=GSTO1 Glutathione transferase omega-1	9606	1.20835506916046			1.27173233032227			1.29751861095428
224	2.01	2.04	14.7971361875534	IPI:IPI00798314.1	Gene_Symbol=SNX26 87 kDa protein	9606	1.91307973861694			3.14850354194641			0
224	0	2.04	9.63480994105339	IPI:IPI00549274.2	Gene_Symbol=SNX26 Isoform 1 of TC10/CDC42 GTPase-activating protein	9606
224	0	2.04	11.0418520867825	IPI:IPI00418896.2	Gene_Symbol=SNX26 Isoform 2 of TC10/CDC42 GTPase-activating protein	9606
224	0	2.04	7.99289494752884	IPI:IPI00607892.1	Gene_Symbol=SNX26 Isoform 3 of TC10/CDC42 GTPase-activating protein	9606
225	2.01	2.03	7.42438137531281	IPI:IPI00871307.1	Gene_Symbol=TMF1 TMF1 protein	9606	0.383991122245789	0.207641661167145	61.1603546142578	0.354301571846008	0.0453306324779987	2.56087017059326	0.553728461265564	0.00496148690581322	1.06027936935425
225	0	2.03	7.41079598665237	IPI:IPI00010586.1	Gene_Symbol=TMF1 TATA element modulatory factor	9606
226	2.01	2.01	8.31408798694611	IPI:IPI00641481.2	Gene_Symbol=CETP Isoform 2 of Cholesteryl ester transfer protein precursor	9606	1.03104794025421	0.913507580757141	17.1477432250977	1.05621600151062	0.942237496376038	2075.54345703125	0.896024286746979	0.902789771556854	8641.724609375
226	0	2.01	7.30223134160042	IPI:IPI00006173.3	Gene_Symbol=CETP Isoform 1 of Cholesteryl ester transfer protein precursor	9606
227	2	170.09	60.8371555805206	IPI:IPI00418163.3	Gene_Symbol=C4B C4B1	9606	0.431077599525452	0.0983422100543976	5.28497219085693	0.450137436389923	0.101091839373112	5.07417392730713	0.463432192802429	0.208031535148621	27.4406051635742
228	2	54.07	74.4949519634247	IPI:IPI00847179.1	Gene_Symbol=APOA4 apolipoprotein A-IV precursor	9606	0.0330112464725971	0.0190626718103886	3.66237568855286	0.0422830656170845	0.0200672559440136	3.55157256126404	0.0295675657689571
229	2	49.56	46.2585031986237	IPI:IPI00807459.1	Gene_Symbol=IGKC IGKC protein	9606	2.43585729598999	0.133343979716301	11.0747299194336	1.80461585521698	0.267485618591309	28.5372791290283	1.57744300365448	0.485118806362152	251.348556518555
230	2	49.1	63.2911384105682	IPI:IPI00555812.4	Gene_Symbol=GC Vitamin D-binding protein precursor	9606	0.681209921836853	0.0546098910272121	1.52110695838928	0.688694596290588	0.0697530433535576	1.68422842025757	0.757408976554871	0.0860894024372101	1.61662685871124
231	2	40.37	45.652174949646	IPI:IPI00032328.2	Gene_Symbol=KNG1 Isoform HMW of Kininogen-1 precursor	9606	0.522535383701324			0.534932971000671			0.494395762681961
232	2	29.6	57.0815443992615	IPI:IPI00815938.1	Gene_Symbol=IGLV3-21 IGLV3-21 protein	9606	2.29227828979492	0.000463371281512082	1.00770127773285	1.31065022945404	0.122839666903019	1.95736265182495	1.76037895679474	0.15593384206295	6.02616310119629
233	2	26.52	44.6808516979218	IPI:IPI00807428.1	Gene_Symbol=- Putative uncharacterized protein	9606	1.20692479610443			0.891451597213745			0.961768388748169
233	0	2	15.4471546411514	IPI:IPI00477714.5	Gene_Symbol=IGLV8-61 V3-4 protein	9606
233	0	2	9.00000035762787	IPI:IPI00873719.1	Gene_Symbol=- Uncharacterized protein ENSP00000382635	9606
234	2	21.25	41.4529919624329	IPI:IPI00784589.1	Gene_Symbol=- Putative uncharacterized protein DKFZp781M0386	9606	1.89673054218292	0.251615583896637	29.7615985870361	1.64536011219025	0.214439958333969	9.16744518280029	1.69862818717957	0.305240601301193	33.1212692260742
234	0	2.29	32.4786335229874	IPI:IPI00553092.2	Gene_Symbol=IGLV7-46 V3-3 protein	9606
234	0	2.29	24.7863247990608	IPI:IPI00816095.1	Gene_Symbol=IGLV7-43 V lambda precursor	9606
234	0	2.29	24.7863247990608	IPI:IPI00022890.1	Gene_Symbol=IGLV7-43 Ig lambda chain V region 4A precursor	9606
235	2	10.55	58.119660615921	IPI:IPI00830035.1	Gene_Symbol=- Similar to Anti-streptococcal/anti-myosin immunoglobulin kappa light chain variable region	9606	1.47617959976196	0.495302557945251	7.59097003936768	1.16006016731262	0.721487104892731	4.74854230880737	1.3210825920105	0.576929330825806	6.13828182220459
236	2	6.68	29.3233096599579	IPI:IPI00828191.1	Gene_Symbol=- NANUC-2 heavy chain (Fragment)	9606	2.38126850128174			2.59147357940674			1.97310543060303
237	2	6.37	25.4545450210571	IPI:IPI00827532.1	Gene_Symbol=- Anti-folate binding protein (Fragment)	9606	2.28541421890259	0.0555521696805954	2.506178855896	1.88907587528229	0.0705410242080688	2.45770573616028	2.69736194610596	0.0053744213655591	1.11231052875519
237	0	4.01	16.9491529464722	IPI:IPI00552118.2	Gene_Symbol=IGLV2-23 V1-7 protein	9606
238	2	6.01	39.1304343938828	IPI:IPI00384404.4	Gene_Symbol=- Rheumatoid factor RF-ET9 (Fragment)	9606	3.29275035858154	0.0532583445310593	3.43233847618103	2.11380362510681	0.126441329717636	3.55694341659546	2.6153552532196	0.115410186350346	4.67500019073486
239	2	4.36	15.3153151273727	IPI:IPI00382433.1	Gene_Symbol=- Ig lambda chain V-II region VIL	9606	3.03654074668884			2.50662565231323			3.21105122566223
240	2	4.11	32.5203239917755	IPI:IPI00816775.1	Gene_Symbol=- F5-20 (Fragment)	9606	1.03180992603302			0.62391597032547			0.823481380939484
241	2	4	23.5294118523598	IPI:IPI00854743.1	Gene_Symbol=- Uncharacterized protein ENSP00000375034	9606	0.7794429063797	0.118846386671066	1.50205278396606	0.788574695587158	0.232993081212044	1.83050644397736	0.678540527820587	0.0573034361004829	1.51836729049683
241	0	2.02	25.9541988372803	IPI:IPI00745363.4	Gene_Symbol=LOC652113 Immunglobulin heavy chain variable region (Fragment)	9606
242	2	4	19.3548381328583	IPI:IPI00382471.1	Gene_Symbol=- Ig heavy chain V-I region WOL	9606	4.59363269805908			2.60536003112793			3.16726732254028
242	0	2	10.0000001490116	IPI:IPI00455222.3	Gene_Symbol=- Uncharacterized protein ENSP00000341641	9606
243	2	3.22	28.9473682641983	IPI:IPI00830057.1	Gene_Symbol=- Uncharacterized protein ENSP00000374791	9606	3.94533205032349	0.0617587976157665	5.45827531814575	2.23780822753906	0.196129366755486	25.9656925201416	2.88796877861023	0.077527143061161	5.20273733139038
244	2	2.35	4.33839485049248	IPI:IPI00021817.1	Gene_Symbol=PROC Vitamin K-dependent protein C precursor	9606	0.289310485124588	0.142280995845795	35.9387016296387	0.636927425861359	0.000461733405245468	1.00416576862335	0.527260422706604	0.21934249997139	18.5122947692871
245	2	2.3	25	IPI:IPI00552323.3	Gene_Symbol=IGLV4-60 V5-4 protein	9606	3.1443612575531			2.67420721054077			2.2474308013916
246	2	2.07	14.2857149243355	IPI:IPI00019359.3	Gene_Symbol=KRT9 Keratin, type I cytoskeletal 9	9606	0.599445879459381			0.340626955032349			2.57265400886536
247	2	2.07	14.6067410707474	IPI:IPI00063213.1	Gene_Symbol=MED30 Mediator of RNA polymerase II transcription subunit 30	9606
247	0	2.07	14.4444450736046	IPI:IPI00792416.1	Gene_Symbol=MED30 10 kDa protein	9606
248	2	2.04	5.45229241251946	IPI:IPI00555628.1	Gene_Symbol=NCAM1 Neural cell adhesion molecule 1, 120 kDa isoform variant (Fragment)	9606	0.588288843631744			0.503959953784943			0.83527010679245
248	0	2.04	3.7296038120985	IPI:IPI00795918.1	Gene_Symbol=NCAM1 neural cell adhesion molecule 1 isoform 2	9606
248	0	2.04	3.77358496189117	IPI:IPI00435020.3	Gene_Symbol=NCAM1 Neural cell adhesion molecule 1, 140 kDa isoform precursor	9606
248	0	2.04	4.20499332249165	IPI:IPI00411478.2	Gene_Symbol=NCAM1 Isoform C of Neural cell adhesion molecule 1, 120 kDa isoform precursor	9606
248	0	2.04	4.20499332249165	IPI:IPI00220737.1	Gene_Symbol=NCAM1 Isoform N-CAM 120 of Neural cell adhesion molecule 1, 120 kDa isoform precursor	9606
249	2	2.01	29.565218091011	IPI:IPI00830044.1	Gene_Symbol=- Uncharacterized protein ENSP00000374806	9606	2.49447512626648	0.079088568687439	3.24511814117432	1.89033699035645	0.157465115189552	3.45087599754334	2.18229484558105	0.0878402814269066	2.90617895126343
250	2	2	5.39215691387653	IPI:IPI00299059.5	Gene_Symbol=CHL1 Isoform 2 of Neural cell adhesion molecule L1-like protein precursor	9606	0.567910194396973			0.46452796459198			0.633719503879547
250	0	2	4.88410592079163	IPI:IPI00783390.1	Gene_Symbol=CHL1 Isoform 1 of Neural cell adhesion molecule L1-like protein precursor	9606
251	2	2	5.56537099182606	IPI:IPI00104907.3	Gene_Symbol=C14orf106 Isoform 1 of Uncharacterized potential DNA-binding protein C14orf106	9606	0.524970650672913	0.194179594516754	13.1693744659424	0.506876647472382	0.232009813189507	26.9380149841309	0.48668509721756	0.105065941810608	4.59038496017456
251	0	2	2.82258056104183	IPI:IPI00385830.3	Gene_Symbol=C14orf106 Isoform 2 of Uncharacterized potential DNA-binding protein C14orf106	9606
252	2	2	9.47867333889008	IPI:IPI00216065.3	Gene_Symbol=PROZ Isoform 2 of Vitamin K-dependent protein Z precursor	9606	0			0.344731420278549			0.555557131767273
252	0	2	7.75000005960464	IPI:IPI00027843.1	Gene_Symbol=PROZ Isoform 1 of Vitamin K-dependent protein Z precursor	9606
253	2	2	5.88235296308994	IPI:IPI00465436.4	Gene_Symbol=CAT Catalase	9606	0.406790733337402			0.754346191883087			1.08234548568726
254	2	2	2.43902429938316	IPI:IPI00007128.1	Gene_Symbol=PRKCG Protein kinase C gamma type	9606	0.847330749034882	0.18155400454998	1.85357141494751	1.09559285640717	0.771483778953552	22.0130023956299	1.29501581192017	0.0733987465500832	1.46287763118744
255	2	2	2.08514332771301	IPI:IPI00412364.5	Gene_Symbol=BTBD12 BTB/POZ domain-containing protein 12	9606	9999			9999
255	0	2	1.30861504003406	IPI:IPI00291796.2	Gene_Symbol=BTBD12 BTB (POZ) domain containing 12	9606
256	2	2	11.0726647078991	IPI:IPI00152253.3	Gene_Symbol=TMEM163 Isoform 1 of Transmembrane protein 163	9606
257	2	2	4.16666679084301	IPI:IPI00029235.1	Gene_Symbol=IGFBP6 Insulin-like growth factor-binding protein 6 precursor	9606	1.21008956432343	0.341079533100128	4.21431636810303	1.30741834640503	0.401138782501221	11.9873447418213	1.4334682226181	0.369411468505859	20.0738563537598
258	1.91	1.91	6.2910795211792	IPI:IPI00414482.2	Gene_Symbol=GTF3C1 Isoform 1 of General transcription factor 3C polypeptide 1	9606	0.996471405029297	0.988645970821381	12.4037141799927	0.819994032382965	0.376632183790207	5.44258213043213	0.67391711473465	0.180091798305511	4.29564762115479
258	0	1.91	5.68990036845207	IPI:IPI00794530.2	Gene_Symbol=GTF3C1 Isoform 2 of General transcription factor 3C polypeptide 1	9606
258	0	1.91	5.77942728996277	IPI:IPI00414481.5	Gene_Symbol=GTF3C1 GTF3C1 protein	9606
258	0	1.85	5.75815737247467	IPI:IPI00807491.1	Gene_Symbol=GTF3C1 Isoform 3 of General transcription factor 3C polypeptide 1	9606
258	0	1.72	5.45346774160862	IPI:IPI00874274.2	Gene_Symbol=GTF3C1 Uncharacterized protein GTF3C1	9606
259	1.85	1.94	13.5163679718971	IPI:IPI00647205.1	Gene_Symbol=C6orf174 Uncharacterized protein C6orf174 precursor	9606	0.503210842609406	0.0878303796052933	2.33499574661255	0.57383006811142	0.111227042973042	2.13110756874084	0.423738807439804	0.0429361537098885	2.24155712127686
260	1.85	1.85	33.7500005960464	IPI:IPI00883654.1	Gene_Symbol=MLLT4 CDNA FLJ34371 fis, clone FEBRA2017200	9606	1.3446216583252	0.476022750139236	4.32559299468994	0.998020708560944	0.995154321193695	2.6037540435791	0.841006636619568	0.690001308917999	5.03202676773071
260	0	1.84	28.3464580774307	IPI:IPI00644048.1	Gene_Symbol=C6orf124;LOC729439 hypothetical protein LOC653483	9606
261	1.8	3.46	8.42862203717232	IPI:IPI00854629.1	Gene_Symbol=OBSCN Isoform 6 of Obscurin	9606	1.48566913604736	0.557667195796967	417.756134033203	1.36674606800079	0.558507740497589	118.604202270508	1.21730923652649	0.635560631752014	48.2815322875977
261	0	3.46	7.99347460269928	IPI:IPI00742748.1	Gene_Symbol=OBSCN Isoform 2 of Obscurin	9606
261	0	3.46	7.99447819590569	IPI:IPI00288940.5	Gene_Symbol=OBSCN Isoform 1 of Obscurin	9606
262	1.79	3.51	7.33496323227882	IPI:IPI00472316.1	Gene_Symbol=DMD dystrophin Dp427p1 isoform	9606	0.412241548299789	0.0471976846456528	2.38728380203247	0.408423960208893	0.0809625089168549	2.87295985221863	0.328882426023483	0.0250698067247868	2.47074294090271
262	0	3.51	7.34294280409813	IPI:IPI00304639.2	Gene_Symbol=DMD Isoform 3 of Dystrophin	9606
262	0	3.51	7.32700154185295	IPI:IPI00006091.2	Gene_Symbol=DMD Isoform 4 of Dystrophin	9606
262	0	3.51	6.93430677056313	IPI:IPI00375141.1	Gene_Symbol=DMD dystrophin Dp427l isoform	9606
262	0	3.24	7.59385675191879	IPI:IPI00304638.4	Gene_Symbol=DMD Isoform 1 of Dystrophin	9606
262	0	3.24	7.60358795523643	IPI:IPI00220577.5	Gene_Symbol=DMD Isoform 2 of Dystrophin	9606
263	1.77	4.07	5.33880889415741	IPI:IPI00009793.3	Gene_Symbol=C1RL Complement C1r-like protein	9606	0.945733249187469			0.686388254165649			1.48817312717438
263	0	4	10.2739728987217	IPI:IPI00795055.1	Gene_Symbol=C1RL CDNA FLJ14022 fis, clone HEMBA1003538, weakly similar to COMPLEMENT C1R COMPONENT	9606
263	0	4	3.88127863407135	IPI:IPI00872573.1	Gene_Symbol=C1RL 48 kDa protein	9606
264	1.77	2.22	17.2413796186447	IPI:IPI00828083.1	Gene_Symbol=- Heavy chain Fab (Fragment)	9606	1.77500236034393			1.38956582546234			1.50628662109375
265	1.75	13.65	52.7777791023254	IPI:IPI00007868.6	Gene_Symbol=IGKV1D-8 Myosin-reactive immunoglobulin light chain variable region (Fragment)	9606	1.51306354999542	0.127575978636742	2.91197872161865	1.28745710849762	0.445329010486603	14.9015674591064	1.24434006214142	0.282027512788773	3.73542022705078
266	1.75	2	4.06885743141174	IPI:IPI00872216.1	Gene_Symbol=MTMR11 Uncharacterized protein MTMR11 (Fragment)	9606	4.77543020248413			3.39608836174011			3.79375696182251
266	0	2	4.06249985098839	IPI:IPI00376863.4	Gene_Symbol=MTMR11 Myotubularin related protein 11	9606
266	0	2	6.04838691651821	IPI:IPI00084563.2	Gene_Symbol=MTMR11 Cisplatin resistance associated alpha protein	9606
266	0	2	5.95238097012043	IPI:IPI00009141.3	Gene_Symbol=MTMR11 Cisplatin resistance associated beta protein	9606
267	1.72	4.06	15.384615957737	IPI:IPI00026802.1	Gene_Symbol=GPX5 Epididymal secretory glutathione peroxidase precursor	9606	5.35658550262451	0.0688915103673935	10.1422061920166	3.58571887016296	0.149767607450485	48.8631477355957	4.66259527206421	0.124011836946011	47.4430541992188
268	1.72	1.73	3.09653915464878	IPI:IPI00006205.1	Gene_Symbol=SLC33A1 Acetyl-coenzyme A transporter 1	9606	3.05636978149414			2.75834965705872			4.18090152740479
269	1.71	2	2.67175566405058	IPI:IPI00795128.1	Gene_Symbol=- 30 kDa protein	9606
269	0	2	1.43737168982625	IPI:IPI00642708.1	Gene_Symbol=CARD8 CARD8 protein	9606
269	0	2	1.62412989884615	IPI:IPI00032131.3	Gene_Symbol=CARD8 Isoform 1 of Caspase recruitment domain-containing protein 8	9606
270	1.71	1.71	5.52228875458241	IPI:IPI00217391.6	Gene_Symbol=LMTK2 Serine/threonine-protein kinase LMTK2 precursor	9606	1.28129625320435			1			1.32045161724091
271	1.7	12.43	56.4102590084076	IPI:IPI00854644.1	Gene_Symbol=- Uncharacterized protein ENSP00000374805	9606	1.1887115240097			1.14523184299469			1.14025211334229
272	1.7	9.58	35.1851850748062	IPI:IPI00387099.1	Gene_Symbol=- Ig kappa chain V-I region Rei	9606	0.772760331630707			0.814969003200531			0.819951295852661
273	1.7	1.75	11.7768593132496	IPI:IPI00007199.4	Gene_Symbol=SERPINA10 Protein Z-dependent protease inhibitor precursor	9606	0.887491464614868	0.656014621257782	2.16148996353149	1.15426361560822	0.677001953125	2.69944357872009	1.14169216156006	0.521744668483734	1.79120373725891
274	1.7	1.72	4.30555567145348	IPI:IPI00465273.1	Gene_Symbol=UHRF1BP1 UHRF1-binding protein 1	9606	0.497438758611679			0.647176563739777			0.921546757221222	0.841336071491241	59.0662269592285
274	0	1.59	3.92857156693935	IPI:IPI00873679.1	Gene_Symbol=UHRF1BP1 155 kDa protein	9606
274	0	1.54	9.375	IPI:IPI00423436.1	Gene_Symbol=UHRF1BP1 Putative uncharacterized protein DKFZp686F10110 (Fragment)	9606
275	1.69	9.73	49.193549156189	IPI:IPI00884080.1	Gene_Symbol=- Similar to Immunglobulin heavy chain variable region	9606	1.20877170562744			0.953240096569061			0.814494848251343
276	1.66	2.2	7.09426626563072	IPI:IPI00289258.4	Gene_Symbol=MYO10 Myosin-X	9606	0.486203700304031	0.223972454667091	28.8897495269775	0.43019238114357	0.193632453680038	28.9128303527832	0.394422143697739	0.178025126457214	29.8008079528809
277	1.65	1.77	2.84826513379812	IPI:IPI00742831.2	Gene_Symbol=EML5 Isoform 3 of Echinoderm microtubule-associated protein-like 5	9606	0.98883581161499			1.16165173053741			2.02604532241821
277	0	1.77	2.93373800814152	IPI:IPI00418790.3	Gene_Symbol=EML5 echinoderm microtubule associated protein like 5	9606
277	0	1.62	2.61780098080635	IPI:IPI00843972.1	Gene_Symbol=EML5 Isoform 2 of Echinoderm microtubule-associated protein-like 5	9606
278	1.56	1.63	6.38776421546936	IPI:IPI00873123.1	Gene_Symbol=NEB nebulin	9606	1.52845394611359	0.431367009878159	3.8468382358551	0.780443131923676	0.547325432300568	4.4182243347168	1.21765279769897	0.768728077411652	12.4356145858765
278	0	1.63	6.23781681060791	IPI:IPI00303335.1	Gene_Symbol=NEB Nebulin	9606
279	1.53	1.62	1.32772019132972	IPI:IPI00853158.2	Gene_Symbol=PRUNE2 prune homolog 2 isoform 1	9606	0.676047682762146			0.503735840320587			0.675048172473907
279	0	1.59	2.4906599894166	IPI:IPI00877720.1	Gene_Symbol=PRUNE2 Prune homolog 2	9606
279	0	1.59	3.35570462048054	IPI:IPI00607780.2	Gene_Symbol=PRUNE2 Isoform 2 of Prune homolog 2	9606
279	0	1.59	3.86100374162197	IPI:IPI00103056.5	Gene_Symbol=PRUNE2 Isoform 1 of Prune homolog 2	9606
280	1.52	9.72	43.5185194015503	IPI:IPI00382436.1	Gene_Symbol=- Ig lambda chain V-III region SH	9606	6.36412811279297			3.77620935440063			4.36382961273193
280	0	9.24	43.1034475564957	IPI:IPI00552267.2	Gene_Symbol=IGLV3-19 Similar to V2-13 protein	9606
281	1.52	3.91	28.9719611406326	IPI:IPI00884223.1	Gene_Symbol=- Similar to VK3 protein	9606
282	1.52	3.52	23.9999994635582	IPI:IPI00827646.1	Gene_Symbol=- Rheumatoid factor RF-IP16 (Fragment)	9606	2.59741401672363	0.140649124979973	15.2401685714722	1.99532783031464	0.11265729367733	4.80513429641724	1.5429767370224	0.186221972107887	5.2571964263916
283	1.52	2.03	7.14285746216774	IPI:IPI00168885.5	Gene_Symbol=DHX57 Isoform 1 of Putative ATP-dependent RNA helicase DHX57	9606	0.604248046875			0.588672578334808			0.360958337783813
283	0	1.98	6.5484307706356	IPI:IPI00477424.4	Gene_Symbol=DHX57 DHX57 protein variant (Fragment)	9606
284	1.52	1.67	10.1583123207092	IPI:IPI00294834.6	Gene_Symbol=ASPH Aspartyl/asparaginyl beta-hydroxylase	9606	1.67715263366699			1.61806988716125			1.48510026931763
285	1.52	1.52	14.2857149243355	IPI:IPI00658073.1	Gene_Symbol=CCDC126 Coiled-coil domain-containing protein 126 precursor	9606	0.895792603492737			0.731382191181183			0.7344611287117
285	0	1.52	17.6991149783134	IPI:IPI00061448.5	Gene_Symbol=- 13 kDa protein	9606
286	1.51	1.53	16.6953533887863	IPI:IPI00216780.3	Gene_Symbol=CILP2 Cartilage intermediate layer protein 2 precursor	9606	1.61557114124298	0.582808911800385	24.0345687866211	1.27331137657166	0.710716307163239	11.3896369934082	1.66089355945587	0.399006694555283	106.514183044434
287	1.42	50.16	71.7948734760284	IPI:IPI00853045.1	Gene_Symbol=IGKC Anti-RhD monoclonal T125 kappa light chain precursor	9606	2.07361221313477			1.81842410564423			2.33368611335754
288	1.42	1.42	8.01980197429657	IPI:IPI00643720.3	Gene_Symbol=OGDHL 2-oxoglutarate dehydrogenase E1 component-like, mitochondrial precursor	9606
289	1.41	12.81	59.8130822181702	IPI:IPI00827939.1	Gene_Symbol=- Anti-mucin1 light chain variable region (Fragment)	9606	1.48222398757935			0.999316692352295			1.43726670742035
289	0	14.49	44.9152529239655	IPI:IPI00829751.1	Gene_Symbol=- 13 kDa protein	9606
289	0	12.49	50	IPI:IPI00829803.1	Gene_Symbol=- 13 kDa protein	9606
290	1.4	1.4	4.24028262495995	IPI:IPI00374008.3	Gene_Symbol=MCOLN2 mucolipin 2	9606
291	1.38	1.72	5.12422360479832	IPI:IPI00010272.4	Gene_Symbol=SLC24A3 Sodium/potassium/calcium exchanger 3 precursor	9606
292	1.37	1.37	7.02875405550003	IPI:IPI00299301.1	Gene_Symbol=DMN Isoform 1 of Desmuslin	9606	1.3502699136734	0.600469291210175	8.13802242279053	1.42442667484283	0.419900447130203	4.53323125839233	2.12912535667419	0.00953109096735716	1.15461528301239
292	0	1.36	7.50199556350708	IPI:IPI00299302.3	Gene_Symbol=DMN Isoform 2 of Desmuslin	9606
293	1.35	1.93	8.8731624186039	IPI:IPI00219168.7	Gene_Symbol=SPTBN5 Spectrin beta chain, brain 4	9606	1.95297586917877	0.110166743397713	4.42213869094849	1.83039033412933	0.0798783749341965	2.63494896888733	1.82717752456665	0.0179992504417896	1.24184346199036
294	1.32	1.35	8.12567695975304	IPI:IPI00788083.1	Gene_Symbol=BAHCC1 similar to BAH domain and coiled-coil containing 1	9606	1.45606243610382	0.685904145240784	7173.19677734375	1.29724442958832	0.57538104057312	66.6609115600586	1.19946753978729	0.546678125858307	14.5464391708374
295	1.31	50.38	65.3846144676209	IPI:IPI00845354.1	Gene_Symbol=IGKC IGKC protein	9606	2.33529758453369			2.23108553886414			2.61087369918823
296	1.31	2	7.89473652839661	IPI:IPI00827565.1	Gene_Symbol=- VH6DJ protein (Fragment)	9606
297	1.3	1.33	4.88782040774822	IPI:IPI00872622.1	Gene_Symbol=ANKS1B Uncharacterized protein ANKS1B	9606	3.41725158691406			2.20939445495605			1.84498119354248
297	0	1.33	4.88390699028969	IPI:IPI00375174.1	Gene_Symbol=ANKS1B Ankyrin repeat and sterile alpha motif domain-containing protein 1B	9606
298	1.3	1.3	1.50107219815254	IPI:IPI00167941.1	Gene_Symbol=MDN1 Midasin	9606	3.99719905853271			2.68589687347412			3.64971804618835
299	1.3	1.3	10.6481492519379	IPI:IPI00795150.1	Gene_Symbol=BSG 46 kDa protein	9606
300	1.3	1.3	4.0425531566143	IPI:IPI00374301.5	Gene_Symbol=- hypothetical protein	9606	3.81965637207031			2.89866757392883			1.86381137371063
301	1.29	1.36	2.90010739117861	IPI:IPI00024292.2	Gene_Symbol=LRP2 Low-density lipoprotein receptor-related protein 2 precursor	9606	1.2697012424469	0.642187416553497	6.65961408615112	0.98305606842041	0.978479564189911	11.1966609954834	1.11913633346558	0.84782087802887	9.24669933319092
302	1.26	1.26	11.4093959331512	IPI:IPI00216984.5	Gene_Symbol=CALML3 Calmodulin-like protein 3	9606
303	1.24	1.39	4.26324494183064	IPI:IPI00641363.1	Gene_Symbol=SPTA1 Spectrin, alpha, erythrocytic 1	9606	0.854332268238068	0.521037757396698	2.40596270561218	0.563825726509094	0.0217585414648056	1.44739603996277	0.624783873558044	0.130991831421852	2.25885081291199
303	0	1.39	4.25795800983906	IPI:IPI00220741.6	Gene_Symbol=SPTA1 spectrin, alpha, erythrocytic 1	9606
304	1.22	3.22	5.78034669160843	IPI:IPI00328397.3	Gene_Symbol=NEK8 Serine/threonine-protein kinase Nek8	9606	3.67216396331787			1.74325752258301			2.2179594039917
305	1.22	1.24	4.11081314086914	IPI:IPI00443799.2	Gene_Symbol=MGC15523 hypothetical protein LOC124565 isoform a	9606	1.29538762569427			1.36708736419678			1.01605474948883
306	1.16	41.41	56.2620401382446	IPI:IPI00423462.5	Gene_Symbol=IGHV3OR16-13;IGHA1 Putative uncharacterized protein DKFZp686K18196 (Fragment)	9606
307	1.15	1.15	12.55813986063	IPI:IPI00852938.1	Gene_Symbol=COL25A1 Uncharacterized protein COL25A1	9606	0.597493946552277			0.595214486122131			0.554447174072266
308	1.15	1.15	18.045112490654	IPI:IPI00787310.1	Gene_Symbol=PNMA6A Paraneoplastic antigen-like protein 6A	9606	4.99431371688843			4.40519523620605			5.01229333877563
308	0	1.15	18.045112490654	IPI:IPI00059235.4	Gene_Symbol=PNMA6B Paraneoplastic antigen-like protein 6B	9606
309	1.14	14.81	87.1559619903564	IPI:IPI00385252.1	Gene_Symbol=- Ig kappa chain V-III region GOL	9606	5.05713653564453			4.87486696243286			4.71496248245239
310	1.14	1.28	11.4799447357655	IPI:IPI00794166.1	Gene_Symbol=SHANK1 Uncharacterized protein SHANK1	9606	1.02139222621918	0.951615154743195	3.77917551994324	1.26575589179993	0.559396207332611	4.31017065048218	0.854779601097107	0.823824346065521	14.4052133560181
311	1.14	1.14	6.62499964237213	IPI:IPI00009034.1	Gene_Symbol=PCDHB10 Protocadherin beta 10 precursor	9606	3.54837727546692	0.0481044054031372	3.45727157592773	1.72010636329651	0.330146193504334	6.22932100296021	1.51055443286896	0.395572334527969	5.22882652282715
312	1.11	1.28	21.8390807509422	IPI:IPI00056334.3	Gene_Symbol=PRKCDBP protein kinase C, delta binding protein	9606
313	1.11	1.15	4.36469465494156	IPI:IPI00745209.2	Gene_Symbol=C9orf131 hypothetical protein LOC138724 isoform D	9606	9999			9999			9999
313	0	1.15	4.1705284267664	IPI:IPI00398256.2	Gene_Symbol=C9orf131 hypothetical protein LOC138724 isoform A	9606
314	1.1	85.09	58.0378234386444	IPI:IPI00794184.1	Gene_Symbol=CP 97 kDa protein	9606
315	1.1	12.68	39.5973145961761	IPI:IPI00739995.3	Gene_Symbol=LPA similar to Apolipoprotein	9606	7.47384023666382			3.21113419532776			6.04941940307617
316	1.1	1.1	41.2280708551407	IPI:IPI00843970.1	Gene_Symbol=- LOC389562	9606
317	1.09	1.2	6.28480538725853	IPI:IPI00020729.1	Gene_Symbol=IRS4 Insulin receptor substrate 4	9606	1.83525919914246			1.75362145900726			0.602397620677948
318	1.08	1.09	38.053098320961	IPI:IPI00647029.1	Gene_Symbol=CHMP2A 13 kDa protein	9606	1.64604210853577			0.832051634788513			1.04745376110077
319	1.06	1.75	4.42435778677464	IPI:IPI00749231.3	Gene_Symbol=GPR98 G protein-coupled receptor 98 precursor	9606	1.27953851222992			1.21249639987946			1.15479290485382
320	1.06	1.57	5.39925545454025	IPI:IPI00005826.1	Gene_Symbol=HERC2 Probable E3 ubiquitin-protein ligase HERC2	9606	2.68179631233215	0.192826688289642	50.2524681091309	2.04343914985657	0.224093824625015	28.0830307006836	2.00919365882874	0.240123748779297	33.5170440673828
321	1.06	1.15	4.42953035235405	IPI:IPI00328291.2	Gene_Symbol=CKAP2L Cytoskeleton-associated protein 2-like	9606	1.6110600233078	0.28934845328331	19.3130493164063	1.29193079471588	0.582117855548859	68.3476257324219	1.70020115375519	0.45170584321022	327.326843261719
322	1.06	1.12	5.03756068646908	IPI:IPI00856012.1	Gene_Symbol=COL6A6 collagen type VI alpha 6	9606	1.87165999412537	0.455248385667801	8.22147274017334	2.63464617729187	0.37693127989769	15.0036792755127	1.16484808921814	0.794888556003571	4.59268856048584
323	1.05	2	5.22388070821762	IPI:IPI00382721.1	Gene_Symbol=MED22 Surf5c (Fragment)	9606
324	1.05	1.82	11.7206983268261	IPI:IPI00025463.3	Gene_Symbol=PHLDA1 pleckstrin homology-like domain, family A, member 1	9606	2.72827816009521			1.2357839345932			0
325	1.05	1.45	12.6943007111549	IPI:IPI00792993.1	Gene_Symbol=ZNF385A 40 kDa protein	9606
326	1.05	1.1	13.5831385850906	IPI:IPI00874019.1	Gene_Symbol=- Uncharacterized protein ENSP00000383763 (Fragment)	9606
327	1.04	1.25	6.71573132276535	IPI:IPI00877174.1	Gene_Symbol=OAS3 2'-5'oligoadenylate synthetase 3	9606
327	0	1.25	6.71573132276535	IPI:IPI00002405.4	Gene_Symbol=OAS3 2'-5'-oligoadenylate synthetase 3	9606
328	1.03	2.7	6.82515352964401	IPI:IPI00384317.1	Gene_Symbol=KIF27 Isoform 3 of Kinesin-like protein KIF27	9606	1.67368686199188	0.333057761192322	43.5704345703125	1.37633764743805			2.04921650886536
328	0	2.7	6.35260492563248	IPI:IPI00294749.1	Gene_Symbol=KIF27 Isoform 1 of Kinesin-like protein KIF27	9606
329	1.02	1.08	2.86650285124779	IPI:IPI00297396.5	Gene_Symbol=REXO1 RNA exonuclease 1 homolog	9606	0.584400057792664			0.322401463985443			0.298230558633804
330	1.01	1.01	19.8275864124298	IPI:IPI00645213.1	Gene_Symbol=APOM Apolipoprotein M	9606	0.68423980474472	0.0304148141294718	1.25924587249756	0.489585071802139	0.212669998407364	23.3245735168457	0.454636335372925	0.0204514805227518	1.37969577312469
330	0	1.01	17.8294569253922	IPI:IPI00514397.1	Gene_Symbol=APOM Apolipoprotein M	9606
330	0	1.01	12.2340433299541	IPI:IPI00030739.1	Gene_Symbol=APOM Apolipoprotein M	9606
331	1	12.63	48.8549619913101	IPI:IPI00827581.1	Gene_Symbol=- Variable immnoglobulin anti-estradiol heavy chain (Fragment)	9606
332	1	1.56	6.71736374497414	IPI:IPI00472646.3	Gene_Symbol=KIAA0317 Isoform 2 of Protein KIAA0317	9606
332	0	1.56	6.43985420465469	IPI:IPI00006561.3	Gene_Symbol=KIAA0317 Isoform 1 of Protein KIAA0317	9606
333	1	1.44	4.30201925337315	IPI:IPI00027703.1	Gene_Symbol=MAN2A2 Isoform Long of Alpha-mannosidase IIx	9606	5.06413125991821			3.88969898223877			4.35134029388428
334	1	1	16.4021164178848	IPI:IPI00006662.1	Gene_Symbol=APOD Apolipoprotein D precursor	9606	0.771636545658112	0.208281800150871	3.05823945999146	1.68904423713684	0.0396186597645283	1.51438200473785	1.16949117183685	0.0184276793152094	1.05929160118103
335	1	1	7.57575780153275	IPI:IPI00387020.2	Gene_Symbol=MYOZ2 Myozenin-2	9606	0.994118452072144			1.12575209140778			0.641741871833801
336	0.97	0.97	3.76749187707901	IPI:IPI00735181.2	Gene_Symbol=UNC45A Isoform 2 of UNC45 homolog A	9606
336	0	0.97	3.70762720704079	IPI:IPI00072534.2	Gene_Symbol=UNC45A Isoform 1 of UNC45 homolog A	9606
337	0.96	1.22	3.43074984848499	IPI:IPI00792009.1	Gene_Symbol=CCDC123 Isoform 1 of Coiled-coil domain-containing protein 123, mitochondrial precursor	9606	1.40567326545715	0.746708989143372	29569.18359375	1.7774977684021	0.68007481098175	595972.875	0.302786141633987	0.382613450288773	33117.8203125
338	0.96	0.99	9.47287976741791	IPI:IPI00028932.7	Gene_Symbol=MAST3 Microtubule-associated serine/threonine-protein kinase 3	9606	1.69759035110474			1.7708306312561			0.711795628070831
339	0.96	0.96	7.29386880993843	IPI:IPI00790024.1	Gene_Symbol=C20orf175 Isoform 1 of Uncharacterized protein C20orf175	9606	1.43983066082001			1.12231492996216			1.72716128826141
340	0.95	1.06	6.32308349013329	IPI:IPI00844585.2	Gene_Symbol=ABCA4 ABCA4 variant protein	9606	0.647492408752441	0.0518644005060196	1.55795133113861	0.802401900291443	0.241144195199013	1.77687835693359	0.812404632568359	0.0692760124802589	1.28196561336517
341	0.95	0.95	6.75675645470619	IPI:IPI00878576.1	Gene_Symbol=- Autotaxin isoform gamma	9606	0.792653679847717			0.72127240896225			0.716746807098389
342	0.93	1.08	4.15800400078297	IPI:IPI00017341.3	Gene_Symbol=SF3A2 SF3A2 protein (Fragment)	9606
343	0.92	2.53	5.06706424057484	IPI:IPI00396243.6	Gene_Symbol=WDR19 Isoform 1 of WD repeat-containing protein 19	9606	5.29736804962158			4.30215215682983			5.57629013061523
344	0.92	2.45	4.84048388898373	IPI:IPI00873495.1	Gene_Symbol=POLQ DNA polymerase theta	9606
344	0	2.45	5.09652495384216	IPI:IPI00794779.2	Gene_Symbol=POLQ DNA polymerase theta	9606
345	0.92	1.29	4.39663231372833	IPI:IPI00016702.4	Gene_Symbol=RABGAP1 Isoform 1 of Rab GTPase-activating protein 1	9606	0.446769058704376			0.70164829492569			0.655809700489044
346	0.92	0.94	6.39563724398613	IPI:IPI00157790.7	Gene_Symbol=KIAA0368 KIAA0368 protein	9606	1.28148543834686	0.428893536329269	12.3755350112915	1.00004696846008	1	85.5630035400391	0.885237097740173	0.840699791908264	428.397308349609
347	0.92	0.93	6.88000023365021	IPI:IPI00016576.3	Gene_Symbol=GRHL2 Isoform 1 of Grainyhead-like protein 2 homolog	9606	1.14169359207153			1.90788424015045			0.943803906440735
348	0.92	0.92	3.22580635547638	IPI:IPI00856084.1	Gene_Symbol=IMPDH1 inosine monophosphate dehydrogenase 1 isoform c	9606
348	0	0.92	3.88548038899899	IPI:IPI00647813.1	Gene_Symbol=IMPDH1 Isoform 2 of Inosine-5'-monophosphate dehydrogenase 1	9606
348	0	0.92	3.37477810680866	IPI:IPI00644730.1	Gene_Symbol=IMPDH1 Isoform 3 of Inosine-5'-monophosphate dehydrogenase 1	9606
348	0	0.92	3.58490571379662	IPI:IPI00442268.1	Gene_Symbol=IMPDH1 CDNA FLJ16255 fis, clone HLUNG2015548, highly similar to INOSINE-5'- MONOPHOSPHATE DEHYDROGENASE 1	9606
348	0	0.92	3.17195318639278	IPI:IPI00375527.4	Gene_Symbol=IMPDH1 inosine monophosphate dehydrogenase 1 isoform a	9606
349	0.92	0.92	3.125	IPI:IPI00101734.5	Gene_Symbol=FAM105B Protein FAM105B	9606
350	0.92	0.92	2.20820195972919	IPI:IPI00068506.1	Gene_Symbol=ABCF2 ATP-binding cassette, sub-family F, member 2 isoform b	9606	1.36539828777313	0.0504711382091045	1.36942100524902	1.12941145896912	0.214239835739136	1.71762299537659	1.44474744796753	0.0318383909761906	1.26364243030548
350	0	0.92	2.24719103425741	IPI:IPI00005045.1	Gene_Symbol=ABCF2 ATP-binding cassette sub-family F member 2	9606
351	0.91	6.12	22.881355881691	IPI:IPI00830005.1	Gene_Symbol=- V1-2 protein	9606
351	0.04	6.12	24.1071432828903	IPI:IPI00827815.1	Gene_Symbol=- Light chain Fab (Fragment)	9606
352	0.91	1.19	9.26640927791595	IPI:IPI00028213.1	Gene_Symbol=SEMA3D Semaphorin-3D precursor	9606	0.212840169668198			0.258215367794037			0.261841893196106
353	0.91	0.91	5.90000003576279	IPI:IPI00026969.4	Gene_Symbol=SEC23IP Isoform 1 of SEC23-interacting protein	9606	0.817533612251282			0.685042977333069			0.999038636684418
354	0.9	1	8.47457647323608	IPI:IPI00007664.5	Gene_Symbol=PGCP Plasma glutamate carboxypeptidase precursor	9606
354	0	1	7.40740746259689	IPI:IPI00005794.2	Gene_Symbol=PGCP 60 kDa protein	9606
355	0.88	1.18	5.47945201396942	IPI:IPI00296365.4	Gene_Symbol=CENPE Isoform 1 of Centromeric protein E	9606	1.08707904815674	0.851942479610443	5.4572868347168	1.15312731266022	0.729700863361359	4.68389177322388	1.1399804353714	0.885240912437439	31.5203857421875
356	0.88	0.88	6.30165264010429	IPI:IPI00299040.2	Gene_Symbol=PKD2 Polycystin-2	9606	1.44490742683411			0.797929167747498			1.20949101448059
357	0.86	1.8	6.4487636089325	IPI:IPI00480159.1	Gene_Symbol=INPP5F inositol polyphosphate-5-phosphatase F	9606	0.196651875972748	0.203530266880989	935.486450195313	0.184546813368797	0.1819107234478	548.90283203125	0.138785898685455	0.1295365691185	177.199752807617
358	0.86	0.91	6.77035674452782	IPI:IPI00740074.1	Gene_Symbol=LRIG1 Leucine-rich repeat protein LRIG1	9606	9999			9999			9999
359	0.86	0.86	10.1431980729103	IPI:IPI00059395.3	Gene_Symbol=KIFC2 Kinesin-like protein KIFC2	9606
360	0.85	5.49	35.7142865657806	IPI:IPI00382489.1	Gene_Symbol=- Ig heavy chain V-III region KOL	9606
361	0.85	0.89	3.42935509979725	IPI:IPI00641777.2	Gene_Symbol=CLCN4 81 kDa protein	9606
361	0	0.89	3.28947380185127	IPI:IPI00294055.1	Gene_Symbol=CLCN4 Chloride channel protein 4	9606
362	0.85	0.87	4.18994426727295	IPI:IPI00410211.2	Gene_Symbol=DPY19L3 Isoform 1 of Protein dpy-19 homolog 3	9606	0.669904351234436			1.1361163854599			0.925701200962067
363	0.85	0.85	9.87780019640923	IPI:IPI00783166.2	Gene_Symbol=MGC34829 similar to ribosomal protein L7-like 1	9606	0.406320750713348			0.572706937789917			0.629768848419189
364	0.85	0.85	5.10708391666412	IPI:IPI00292787.6	Gene_Symbol=ACTR5 Actin-related protein 5	9606	1.62845087051392			1.0926194190979			1.0884245634079
365	0.83	1.71	7.56676569581032	IPI:IPI00220754.1	Gene_Symbol=ADD3 Isoform 1 of Gamma-adducin	9606
365	0	1.71	7.22379609942436	IPI:IPI00004408.1	Gene_Symbol=ADD3 Isoform 2 of Gamma-adducin	9606
366	0.83	1.38	3.92071455717087	IPI:IPI00031411.3	Gene_Symbol=FAT Cadherin-related tumor suppressor homolog precursor	9606	1.75392806529999	0.360284328460693	7.79911994934082	1.50161671638489	0.535600006580353	10.5799160003662	1.6262332201004	0.428286969661713	8.35848617553711
367	0.82	0.82	8.23529437184334	IPI:IPI00744267.1	Gene_Symbol=TOB1 Similar to Tob1 protein	9606	0.48858106136322			0.521815776824951			0.459396541118622
368	0.81	2.81	6.3678041100502	IPI:IPI00020153.3	Gene_Symbol=BSN Protein bassoon	9606	2.11138105392456	0.0702597796916962	2.36832094192505	1.79238951206207	0.220226958394051	3.32820177078247	1.95005476474762	0.245802849531174	4.37990522384644
369	0.81	0.84	6.24071322381496	IPI:IPI00221226.7	Gene_Symbol=ANXA6 Annexin A6	9606	0.706763386726379			0.571229636669159			0.529488623142242
369	0	0.84	6.29685148596764	IPI:IPI00002459.4	Gene_Symbol=ANXA6 annexin VI isoform 2	9606
370	0.81	0.81	11.9047619402409	IPI:IPI00307162.2	Gene_Symbol=VCL Isoform 2 of Vinculin	9606	0.788257300853729			0.44653457403183			2.61578106880188
370	0	0.81	12.6641646027565	IPI:IPI00291175.7	Gene_Symbol=VCL Isoform 1 of Vinculin	9606
371	0.81	0.81	5.35211265087128	IPI:IPI00640346.1	Gene_Symbol=ANKRD20A4 Coiled-coil domain containing 29	9606	2.74486446380615			2.41865515708923			2.79938769340515
372	0.8	0.83	9.29070934653282	IPI:IPI00152231.3	Gene_Symbol=WDR67 Isoform 2 of WD repeat-containing protein 67	9606	0.659773528575897			0.505369603633881			0.368508160114288
372	0	0.83	8.7242029607296	IPI:IPI00061009.4	Gene_Symbol=WDR67 Isoform 1 of WD repeat-containing protein 67	9606
373	0.8	0.81	4.21455949544907	IPI:IPI00029605.1	Gene_Symbol=GALNS N-acetylgalactosamine-6-sulfatase precursor	9606	1.28288841247559			2.59716296195984			0.969130337238312
374	0.79	1.72	6.04089237749577	IPI:IPI00001192.6	Gene_Symbol=KIAA1370 Isoform 1 of Uncharacterized protein KIAA1370	9606	0.621762335300446	0.168851643800735	5.1555323600769	0.768738210201263	0.0116580361500382	1.06311368942261	0.942261040210724	0.653053641319275	3.47818756103516
375	0.79	0.82	5.91350384056568	IPI:IPI00738216.2	Gene_Symbol=KIAA0947 Isoform 1 of Uncharacterized protein KIAA0947	9606
376	0.79	0.79	5.68181835114956	IPI:IPI00090720.4	Gene_Symbol=QRSL1 glutaminyl-tRNA synthase (glutamine-hydrolyzing)-like 1	9606				9999			9999
377	0.78	1.5	5.40755465626717	IPI:IPI00642259.2	Gene_Symbol=DST Dystonin	9606	0.995946526527405	0.985770583152771	2.38325500488281	0.694071650505066	0.181290954351425	2.17994117736816	0.780200600624084	0.337469398975372	2.3485803604126
378	0.77	7.04	45.7364350557327	IPI:IPI00884450.1	Gene_Symbol=- Similar to VH-3 family (VH26)D/J protein	9606
379	0.77	2.72	6.79021254181862	IPI:IPI00239406.2	Gene_Symbol=SYNE2 Isoform 2 of Nesprin-2	9606	0.818664371967316	0.606914281845093	2.70821571350098	0.958354651927948	0.917897462844849	2.93287396430969	0.842700481414795	0.762135028839111	5.17176580429077
379	0	2.72	6.81191012263298	IPI:IPI00239405.4	Gene_Symbol=SYNE2 Isoform 1 of Nesprin-2	9606
380	0.77	0.99	5.97864761948586	IPI:IPI00815832.4	Gene_Symbol=C9orf39 Isoform 1 of Uncharacterized protein C9orf39	9606	1.78403413295746			2.47072792053223			1.25025475025177
380	0	0.99	5.97439557313919	IPI:IPI00657839.2	Gene_Symbol=C9orf39 Isoform 2 of Uncharacterized protein C9orf39	9606
381	0.77	0.79	3.15512716770172	IPI:IPI00797383.1	Gene_Symbol=SPAG5 128 kDa protein	9606
381	0	0.79	3.01760267466307	IPI:IPI00328118.4	Gene_Symbol=SPAG5 Sperm-associated antigen 5	9606
382	0.77	0.77	4.48818914592266	IPI:IPI00844578.1	Gene_Symbol=DHX9 ATP-dependent RNA helicase A	9606	0.746121227741241			0.627505838871002			0.71599805355072
383	0.76	4.26	60.526317358017	IPI:IPI00382476.1	Gene_Symbol=- Ig heavy chain V-III region WEA	9606	0.557177007198334			0.326885730028152			0.244096487760544
384	0.76	0.89	4.8856146633625	IPI:IPI00790360.1	Gene_Symbol=KIAA1632 Isoform 1 of UPF0493 protein KIAA1632	9606	0.483806103467941	0.336197227239609	217.413497924805	0.515471518039703	0.566194355487823	32272.8984375	0.500887393951416	0.617800414562225	373457.71875
384	0	0.89	4.87993806600571	IPI:IPI00400765.2	Gene_Symbol=- 293 kDa protein	9606
385	0.76	0.84	12.8514051437378	IPI:IPI00003590.2	Gene_Symbol=QSOX1 Isoform 1 of Sulfhydryl oxidase 1 precursor	9606	1.01597428321838	0.959279119968414	23.1917400360107	1.00435936450958	0.994221985340118	440.841400146484	0.800760447978973
386	0.75	0.98	11.1642740666866	IPI:IPI00448880.1	Gene_Symbol=CAPN9 CAPN9 protein	9606	1.31789994239807			2.04244351387024			2.26699590682983
386	0	0.98	10.5421677231789	IPI:IPI00016919.1	Gene_Symbol=CAPN9 Isoform 2 of Calpain-9	9606
386	0	0.98	10.1449273526669	IPI:IPI00009063.1	Gene_Symbol=CAPN9 Isoform 1 of Calpain-9	9606
387	0.74	1.26	9.69387739896774	IPI:IPI00160131.2	Gene_Symbol=MYO9A myosin IXA	9606
388	0.74	1.25	5.71428574621677	IPI:IPI00377242.5	Gene_Symbol=JPH4 Junctophilin 4	9606	0.681336760520935			0.636566877365112			0.884450614452362
389	0.74	0.74	4.32432442903519	IPI:IPI00382752.1	Gene_Symbol=WWOX Oxidoreductase	9606
390	0.72	4.1	20.6896558403969	IPI:IPI00552771.2	Gene_Symbol=IGLV3-16 V2-11 protein	9606
391	0.72	0.83	10.4863218963146	IPI:IPI00008226.1	Gene_Symbol=THSD3 73 kDa protein	9606
392	0.72	0.72	4.72297929227352	IPI:IPI00021290.5	Gene_Symbol=ACLY ATP-citrate synthase	9606
393	0.72	0.72	6.36042430996895	IPI:IPI00419903.3	Gene_Symbol=LOC554235 Putative L-aspartate dehydrogenase	9606	0.926165461540222			0.787507832050323			0.731595158576965
394	0.72	0.72	2.83018872141838	IPI:IPI00785140.2	Gene_Symbol=- Uncharacterized protein ENSP00000330714 (Fragment)	9606	3.99814033508301			6.8968358039856			0
395	0.71	0.86	4.09993603825569	IPI:IPI00878154.1	Gene_Symbol=EP400 E1A binding protein p400	9606	0.511622309684753			1.93676853179932	0.356665730476379	194.148452758789	1.03451371192932	0.598199844360352	1.80378866195679
395	0	0.86	4.20637540519238	IPI:IPI00798339.2	Gene_Symbol=EP400 Isoform 4 of E1A-binding protein p400	9606
395	0	0.86	4.14642058312893	IPI:IPI00783692.1	Gene_Symbol=EP400 Isoform 3 of E1A-binding protein p400	9606
395	0	0.86	4.09862324595451	IPI:IPI00783050.9	Gene_Symbol=EP400 Uncharacterized protein EP400	9606
395	0	0.86	4.05063293874264	IPI:IPI00167535.5	Gene_Symbol=EP400 Isoform 1 of E1A-binding protein p400	9606
395	0	0.86	4.0973111987114	IPI:IPI00064931.2	Gene_Symbol=EP400 Isoform 2 of E1A-binding protein p400	9606
396	0.71	0.71	3.80952395498753	IPI:IPI00023736.2	Gene_Symbol=CORO2A Coronin-2A	9606	0.60920649766922			0.886587917804718			0.814617276191711
397	0.7	1.08	7.75862038135529	IPI:IPI00217113.1	Gene_Symbol=CLIP1 Isoform Short of CAP-Gly domain-containing linker protein 1	9606	0.446645498275757			0.461753964424133			0.405166298151016
397	0	1.08	7.56832510232925	IPI:IPI00027172.1	Gene_Symbol=CLIP1 Isoform Long of CAP-Gly domain-containing linker protein 1	9606
397	0	1.08	7.51043111085892	IPI:IPI00013455.8	Gene_Symbol=CLIP1 CLIP1 protein	9606
398	0.7	0.99	4.41932156682014	IPI:IPI00001985.2	Gene_Symbol=VPS18 Isoform 1 of Vacuolar protein sorting-associated protein 18 homolog	9606	1.08797705173492	0.375966757535934	2.05078482627869	0.568897366523743	0.515170454978943	1838.78601074219	0.812180638313293
399	0.7	0.93	4.01069521903992	IPI:IPI00305227.3	Gene_Symbol=CHAT Isoform M of Choline O-acetyltransferase	9606
400	0.7	0.9	5.14958314597607	IPI:IPI00828082.1	Gene_Symbol=MYO18A Isoform 4 of Myosin-XVIIIa	9606	2.41249370574951			1.96925663948059			1.03817689418793
400	0	0.9	5.24475537240505	IPI:IPI00760925.2	Gene_Symbol=MYO18A Isoform 3 of Myosin-XVIIIa	9606
400	0	0.9	5.11197671294212	IPI:IPI00760846.1	Gene_Symbol=MYO18A Isoform 1 of Myosin-XVIIIa	9606
401	0.7	0.87	9.76744219660759	IPI:IPI00181617.4	Gene_Symbol=RBM34 RNA-binding protein 34	9606	2.79743242263794			1.45822250843048			1.11660408973694
402	0.7	0.7	7.20288082957268	IPI:IPI00784603.3	Gene_Symbol=ATXN7L1 Ataxin-7-like protein 1	9606
403	0.7	0.7	11.1801236867905	IPI:IPI00748151.2	Gene_Symbol=C2orf30 Isoform 1 of XTP3-transactivated gene B protein precursor	9606
403	0	0.7	12.5874131917953	IPI:IPI00432337.3	Gene_Symbol=C2orf30 Isoform 2 of XTP3-transactivated gene B protein precursor	9606
404	0.7	0.7	23.3009710907936	IPI:IPI00883994.1	Gene_Symbol=MICA;HLA-B;HLA-A;LOC730410;HLA-C;HLA-A29.1 HLA-B*4012 alpha1 & alpha2 domain precursor (Fragment)	9606	1.76823735237122			2.72668027877808			1.2457435131073
405	0.7	0.7	8.69565233588219	IPI:IPI00787949.1	Gene_Symbol=LOC728962 similar to 60S ribosomal protein L7	9606	0.308716535568237			0.173080667853355			0.242749884724617
