# Supplementary material for: PGCA: An algorithm to link protein groups created from MS/MS data
Source: PLoS One. 2017 May 31;12(5):e0177569. doi: 10.1371/journal.pone.0177569 (PMC5451011; doi:10.1371/journal.pone.0177569)
Supplement: S3 File — 65 iTRAQ experiments used to process samples from the BiT Heart Cohort. (ZIP) [file pone.0177569.s006.zip › S5DataBiT/BET5758_ProteinSummary.txt]

N	Unused	Total	%Cov	Accession	Name	Species	115:114	PVal 115:114	EF 115:114	116:114	PVal 116:114	EF 116:114	117:114	PVal 117:114	EF 117:114	Biological Processes	Molecular Function	PANTHER ID
1	218.4	218.4	42.6473796367645	IPI:IPI00022229.1	Gene_Symbol=APOB Apolipoprotein B-100 precursor	9606	0.88581383228302	1.14094154923805E-06	1.04842352867126	1.2138444185257	4.49933631306999E-16	1.04368078708649	0.872492969036102	1.04845071291493E-06	1.05443370342255
2	210.34	210.34	67.6605522632599	IPI:IPI00643525.1	Gene_Symbol=C4A Complement component 4A	9606	1.82673704624176			1.65634989738464			4.57578754425049
3	184.65	184.73	69.512927532196	IPI:IPI00783987.2	Gene_Symbol=C3 Complement C3 precursor (Fragment)	9606	1.63433885574341	1.21912966396259E-43	1.0575704574585	1.21287155151367	4.6626843011599E-12	1.05328619480133	1.8226660490036	1.20511667931934E-43	1.07078695297241
4	168.25	168.29	70.6241548061371	IPI:IPI00478003.1	Gene_Symbol=A2M Alpha-2-macroglobulin precursor	9606	0.85312831401825	3.27370969444019E-07	1.06112670898438	0.808851599693298	2.17477962721757E-11	1.06110775470734	0.848061084747314	3.1070194950189E-07	1.06335759162903
5	131.36	131.36	48.0257511138916	IPI:IPI00414283.5	Gene_Symbol=FN1 fibronectin 1 isoform 4 preproprotein	9606	1.19407796859741	2.68550934379164E-07	1.06667602062225	1.81976795196533	1.42634639411493E-38	1.06884181499481	0.898950934410095	0.00785856600850821	1.08058440685272
5	0	129.36	46.0966557264328	IPI:IPI00845263.1	Gene_Symbol=FN1 fibronectin 1 isoform 2 preproprotein	9606
5	0	129.36	48.5627174377441	IPI:IPI00339228.1	Gene_Symbol=FN1 Isoform 8 of Fibronectin precursor	9606
5	0	129.36	46.7309296131134	IPI:IPI00022418.1	Gene_Symbol=FN1 Isoform 1 of Fibronectin precursor	9606
5	0	129.36	48.7858712673187	IPI:IPI00855777.1	Gene_Symbol=FN1 Isoform 14 of Fibronectin precursor	9606
5	0	129.36	46.921443939209	IPI:IPI00339223.1	Gene_Symbol=FN1 Isoform 3 of Fibronectin precursor	9606
6	125.26	125.26	67.2300457954407	IPI:IPI00017601.1	Gene_Symbol=CP Ceruloplasmin precursor	9606	0.991681694984436	0.780358850955963	1.06040263175964	1.00284457206726	0.920684576034546	1.05746245384216	1.17891085147858	5.72641063456558E-08	1.05933272838593
7	123.51	123.51	64.3187046051025	IPI:IPI00021885.1	Gene_Symbol=FGA Isoform 1 of Fibrinogen alpha chain precursor	9606	1.20119047164917	1.05924921611766E-11	1.05205166339874	1.14958465099335	2.50881953434146E-07	1.0530993938446	1.64221143722534	8.4077907859489E-45	1.05959665775299
7	0	123.51	76.2422382831573	IPI:IPI00029717.1	Gene_Symbol=FGA Isoform 2 of Fibrinogen alpha chain precursor	9606
8	121.81	121.81	76.7820775508881	IPI:IPI00298497.3	Gene_Symbol=FGB Fibrinogen beta chain precursor	9606	1.20892584323883	7.59243143878414E-17	1.04322469234467	1.1730729341507	9.76018419730773E-13	1.04310619831085	1.59693729877472	0	1.05217802524567
9	98.01	98.02	41.3484483957291	IPI:IPI00032291.2	Gene_Symbol=C5 Complement C5 precursor	9606	1.3691771030426	6.43258368663094E-14	1.0743123292923	1.10743939876556	0.00169456971343607	1.06412184238434	1.6347576379776	1.77053661284577E-23	1.07829058170319
10	90.48	90.48	75.0410497188568	IPI:IPI00745872.2	Gene_Symbol=ALB Isoform 1 of Serum albumin precursor	9606	0.280236035585403	0	1.09028792381287	0.775716245174408	3.29545686425572E-20	1.05040574073792	0.165221184492111	0	1.19567370414734
11	89.4	89.4	51.4216065406799	IPI:IPI00029739.5	Gene_Symbol=CFH Isoform 1 of Complement factor H precursor	9606	1.16352379322052	0.00991182681173086	1.12062609195709	1.09875285625458	0.110631756484509	1.12333571910858	1.28298103809357	5.17818225489464E-05	1.1217839717865
12	82.16	82.16	74.0259766578674	IPI:IPI00022488.1	Gene_Symbol=HPX Hemopexin precursor	9606	1.20727467536926	1.17619521233792E-07	1.06962585449219	0.921103417873383	0.00800091214478016	1.06200671195984	1.13659238815308	0.00135661172680557	1.08034539222717
13	81.88	81.89	63.3237838745117	IPI:IPI00798430.1	Gene_Symbol=TF Transferrin variant (Fragment)	9606	0.716540217399597	2.18507110734227E-13	1.08270049095154	0.829889833927155	1.06492552731652E-05	1.08288252353668	0.580289781093597	2.01667733959163E-22	1.09336745738983
13	0	81.89	63.3237838745117	IPI:IPI00022463.1	Gene_Symbol=TF Serotransferrin precursor	9606
14	78.43	78.45	66.9892489910126	IPI:IPI00294193.4	Gene_Symbol=ITIH4 Isoform 1 of Inter-alpha-trypsin inhibitor heavy chain H4 precursor	9606	1.05255341529846	0.77782940864563	1.44025599956512	0.930541515350342	0.670313954353333	1.40438961982727	1.32376337051392	0.119579061865807	1.42831790447235
15	74.45	75.17	77.0065069198608	IPI:IPI00877703.1	Gene_Symbol=FGG 52 kDa protein	9606	1.23036551475525	2.23939014176722E-06	1.08623063564301	1.14484441280365	0.000543511239811778	1.07797479629517	1.61373591423035	5.81069629523611E-20	1.09312343597412
15	0	75.17	76.600444316864	IPI:IPI00021891.5	Gene_Symbol=FGG Isoform Gamma-B of Fibrinogen gamma chain precursor	9606
15	0	74.64	75.0561773777008	IPI:IPI00877792.1	Gene_Symbol=FGG 50 kDa protein	9606
15	0	74.64	74.5995402336121	IPI:IPI00219713.1	Gene_Symbol=FGG Isoform Gamma-A of Fibrinogen gamma chain precursor	9606
16	70.72	70.72	57.0370376110077	IPI:IPI00019580.1	Gene_Symbol=PLG Plasminogen precursor	9606	0.83649343252182	2.14172871437768E-07	1.06395697593689	0.888515830039978	0.00162856059614569	1.0745894908905	0.933682084083557	0.10148698836565	1.08596241474152
17	65.76	65.76	67.524117231369	IPI:IPI00019568.1	Gene_Symbol=F2 Prothrombin precursor (Fragment)	9606	0.880678057670593	0.00420072535052896	1.08978283405304	0.691398024559021	1.35313399374226E-10	1.10697972774506	1.09743881225586	0.0276471376419067	1.08604764938354
18	64.66	64.66	49.2146611213684	IPI:IPI00019591.1	Gene_Symbol=CFB Isoform 1 of Complement factor B precursor (Fragment)	9606	1.03133928775787	0.424773752689362	1.07937705516815	1.18950068950653	0.000264283124124631	1.09521079063416	1.2162412405014	0.000382272846763954	1.11133408546448
19	64.43	64.43	60.0000023841858	IPI:IPI00815926.1	Gene_Symbol=IGHG1 IGHG1 protein	9606	0.866584300994873	0.44011652469635	1.90558958053589	0.889497756958008	0.541149079799652	1.99355852603912	0.686359763145447	0.131960898637772	1.92510521411896
20	63.73	63.73	68.5267865657806	IPI:IPI00550991.3	Gene_Symbol=SERPINA3 Alpha-1-antichymotrypsin precursor	9606	2.15554785728455	1.7801955560936E-40	1.08915233612061	1.18656122684479	1.8455451936461E-05	1.07907450199127	3.02631664276123	0	1.10564291477203
20	0	63.73	67.6122903823853	IPI:IPI00847635.1	Gene_Symbol=SERPINA3 Isoform 1 of Alpha-1-antichymotrypsin precursor	9606
21	63.52	63.7	66.0337567329407	IPI:IPI00742696.2	Gene_Symbol=GC vitamin D-binding protein precursor	9606	1.43463063240051	0.000220945774344727	1.08203768730164	1.7391095161438	0.00724087050184608	1.35568511486053	1.54178464412689	0.0218664910644293	1.39057540893555
22	61.6	61.61	73.5363006591797	IPI:IPI00215894.1	Gene_Symbol=KNG1 Isoform LMW of Kininogen-1 precursor	9606	0.972278952598572	0.794051289558411	1.28664648532867	0.946082353591919	0.538957893848419	1.23149263858795	1.12545430660248	0.362022250890732	1.35395872592926
22	0	61.61	70.7259953022003	IPI:IPI00797833.3	Gene_Symbol=KNG1 Kininogen 1	9606
23	60.39	60.39	49.8942911624908	IPI:IPI00305461.2	Gene_Symbol=ITIH2 Inter-alpha-trypsin inhibitor heavy chain H2 precursor	9606	0.934619545936584	0.112412616610527	1.08636808395386	1.12136006355286	0.00920123513787985	1.08840775489807	0.896144151687622	0.0174077320843935	1.09314835071564
24	58.77	58.8	52.6893496513367	IPI:IPI00292530.1	Gene_Symbol=ITIH1 Inter-alpha-trypsin inhibitor heavy chain H1 precursor	9606	0.99638295173645	0.948992967605591	1.11864674091339	1.09090399742126	0.116313420236111	1.11511731147766	1.03405404090881	0.60748416185379	1.13767302036285
25	57.85	57.86	75.9523808956146	IPI:IPI00641737.1	Gene_Symbol=HP Haptoglobin precursor	9606	2.05620193481445	1.31433134574943E-33	1.09491968154907	1.22904598712921	5.6215267107973E-08	1.07339406013489	2.52298998832703	6.1657132430292E-44	1.09693205356598
26	54.85	56.86	57.2864294052124	IPI:IPI00828205.1	Gene_Symbol=IGHM IGHM protein	9606	1.04055333137512			1.02521550655365			0.879474878311157
27	54.23	54.23	70.2020227909088	IPI:IPI00847179.1	Gene_Symbol=APOA4 apolipoprotein A-IV precursor	9606	0.0538535974919796	0.177686706185341	41704.234375	0.070874884724617	0.0353289917111397	6.4769139289856	0.0457174554467201
28	49.45	49.53	64.0860199928284	IPI:IPI00032179.2	Gene_Symbol=SERPINC1 Antithrombin III variant	9606	0.905115365982056	0.0777738764882088	1.11779451370239	0.970460116863251	0.644050776958466	1.13940215110779	0.948492169380188	0.432441502809525	1.14462983608246
29	48.27	48.27	50.6393849849701	IPI:IPI00026314.1	Gene_Symbol=GSN Isoform 1 of Gelsolin precursor	9606	0.754595100879669	0.000221791342482902	1.15352666378021	1.0364636182785	0.576420366764069	1.13617277145386	0.656670093536377	1.73397407543519E-09	1.12445771694183
30	48.08	48.08	53.1914889812469	IPI:IPI00296165.5	Gene_Symbol=C1R;C17orf13;ACYP1 Complement C1r subcomponent precursor	9606	0.954133749008179	0.18498520553112	1.07283437252045	1.04110336303711	0.459773451089859	1.11510872840881	1.05296897888184	0.298745095729828	1.10405886173248
31	47.76	47.88	50.0834703445435	IPI:IPI00019943.1	Gene_Symbol=AFM Afamin precursor	9606	0.804039001464844	0.000153833752847277	1.11368882656097	1.12768149375916	0.0372811667621136	1.11941611766815	0.767022609710693	9.02491738088429E-05	1.13427352905273
32	46.91	49.37	51.2145757675171	IPI:IPI00386879.1	Gene_Symbol=IGHV3OR16-13;IGHA1 CDNA FLJ14473 fis, clone MAMMA1001080, highly similar to Homo sapiens SNC73 protein (SNC73) mRNA	9606	1.26440954208374			1.38583207130432			0.930263102054596
33	40.8	40.8	33.8282078504562	IPI:IPI00009920.2	Gene_Symbol=C6 Complement component 6 precursor	9606	0.980186879634857	0.708170413970947	1.11412048339844	0.987177133560181	0.797942519187927	1.10733711719513	1.13761949539185	0.078177347779274	1.15534198284149
34	40.54	40.62	42.7101194858551	IPI:IPI00291867.3	Gene_Symbol=CFI Complement factor I precursor	9606	1.14973676204681	0.0120692672207952	1.11297488212585	1.11896681785583	0.0965196639299393	1.14291143417358	1.30719327926636	7.74170644035621E-07	1.09535324573517
34	0	38.62	40.4802739620209	IPI:IPI00872555.2	Gene_Symbol=CFI cDNA FLJ76262, highly similar to Homo sapiens I factor (complement) (IF), mRNA	9606
35	40.44	40.44	57.3825478553772	IPI:IPI00166729.4	Gene_Symbol=AZGP1 alpha-2-glycoprotein 1, zinc	9606	1.4701315164566	5.78849537191672E-08	1.12599086761475	0.828124642372131	1.5514058759436E-05	1.08125269412994	1.62314522266388	3.64746167297314E-12	1.10795629024506
36	40.42	40.42	54.4927537441254	IPI:IPI00298828.3	Gene_Symbol=APOH Beta-2-glycoprotein 1 precursor	9606	0.94527280330658	0.251524180173874	1.1023463010788	1.01185286045074	0.853913307189941	1.13638079166412	0.936844825744629	0.188682302832603	1.10331964492798
37	40.35	40.37	60.287082195282	IPI:IPI00553177.1	Gene_Symbol=SERPINA1 Isoform 1 of Alpha-1-antitrypsin precursor	9606	2.16757893562317	1.47996317637614E-15	1.13162207603455	0.908331513404846	0.102248176932335	1.12320411205292	2.18977761268616	3.0659472221228E-14	1.14787113666534
38	40.33	40.95	52.5252521038055	IPI:IPI00022895.7	Gene_Symbol=A1BG Alpha-1B-glycoprotein precursor	9606	0.981048107147217	0.717155992984772	1.1105123758316	1.06240510940552	0.228261843323708	1.10437273979187	0.988393187522888	0.856878161430359	1.13713455200195
38	0	40.89	52.5252521038055	IPI:IPI00745089.2	Gene_Symbol=A1BG alpha 1B-glycoprotein precursor	9606
39	40.31	40.32	57.0661902427673	IPI:IPI00022395.1	Gene_Symbol=C9 Complement component C9 precursor	9606	1.48047387599945	2.39643441091175E-07	1.13682675361633	1.18215906620026	0.00217147031798959	1.10883820056915	1.9666029214859	3.03613102541067E-12	1.15034925937653
40	38.38	38.38	56.7362427711487	IPI:IPI00292950.4	Gene_Symbol=SERPIND1 Serpin peptidase inhibitor, clade D (Heparin cofactor), member 1	9606	0.952642142772675	0.320801794528961	1.10222721099854	0.994174897670746	0.896542012691498	1.09414982795715	1.0319048166275	0.552279055118561	1.11140382289886
40	0	38.38	57.5150310993195	IPI:IPI00879573.1	Gene_Symbol=SERPIND1 Heparin cofactor 2 precursor	9606
41	38.2	38.2	73.1914877891541	IPI:IPI00784985.1	Gene_Symbol=IGK@ IGK@ protein	9606
42	37.24	37.24	86.435329914093	IPI:IPI00021842.1	Gene_Symbol=APOE Apolipoprotein E precursor	9606	1.42683804035187	5.60737025807612E-05	1.16819822788239	1.55096125602722	3.11168939504114E-08	1.13018608093262	1.5785619020462	1.08783071439689E-08	1.12849521636963
43	36.9	36.9	74.1573035717011	IPI:IPI00021841.1	Gene_Symbol=APOA1 Apolipoprotein A-I precursor	9606	0.647544384002686	6.36879937676582E-10	1.10613489151001	0.454014509916306	4.79646738180215E-14	1.13245356082916	0.338865250349045	1.51968247014134E-11	1.23864150047302
44	36.6	36.61	49.101796746254	IPI:IPI00400826.1	Gene_Symbol=CLU clusterin isoform 1	9606	1.0814151763916	0.0849073752760887	1.09370028972626	0.997014462947845	0.962835907936096	1.13768780231476	1.17486560344696	0.0116277802735567	1.13102209568024
44	0	36.6	51.224946975708	IPI:IPI00291262.3	Gene_Symbol=CLU Clusterin precursor	9606
44	0	36.57	52.2321403026581	IPI:IPI00795633.1	Gene_Symbol=CLU CLU	9606
45	35.72	35.72	69.5652186870575	IPI:IPI00855916.1	Gene_Symbol=- Transthyretin	9606	1.1534218788147	0.0380162857472897	1.14415574073792	0.999736905097961	0.996972799301147	1.14186429977417	1.09381008148193	0.248984083533287	1.16610670089722
45	0	35.72	80.2721083164215	IPI:IPI00022432.1	Gene_Symbol=TTR Transthyretin precursor	9606
46	35.07	35.07	42.9735243320465	IPI:IPI00879231.1	Gene_Symbol=SERPINF2 Alpha-2-antiplasmin precursor	9606	0.84919947385788	0.0252627599984407	1.15262377262115	1.0067366361618	0.910520374774933	1.12762677669525	1.00093293190002	0.990683138370514	1.17395532131195
46	0	35.07	42.6262617111206	IPI:IPI00029863.4	Gene_Symbol=SERPINF2 SERPINF2 protein	9606
47	34.87	34.87	54.4959127902985	IPI:IPI00022431.1	Gene_Symbol=AHSG Alpha-2-HS-glycoprotein precursor	9606	0.392730593681335	2.7516844461643E-14	1.19073605537415	0.882466912269592	0.0041428585536778	1.08703994750977	0.364932358264923	7.29518476064259E-15	1.19852483272552
48	33.68	33.68	45.1882839202881	IPI:IPI00298971.1	Gene_Symbol=VTN Vitronectin precursor	9606	0.945658445358276	0.160442993044853	1.08168339729309	1.11873042583466	0.0503493919968605	1.11889743804932	1.04658472537994	0.31620517373085	1.09407341480255
49	33.03	33.03	39.3895357847214	IPI:IPI00017696.1	Gene_Symbol=C1S Complement C1s subcomponent precursor	9606	0.841432154178619	0.661680519580841	41.7531433105469	0.86023885011673	0.695211827754974	39.8589401245117	1.35888171195984	0.220031395554543	4.0674843788147
50	32.47	32.47	45.1999992132187	IPI:IPI00291866.5	Gene_Symbol=SERPING1 Plasma protease C1 inhibitor precursor	9606	1.10521006584167	0.0144163426011801	1.08237183094025	0.885023713111877	0.0124023640528321	1.09902548789978	1.23299837112427	0.000148475766764022	1.10714793205261
51	32.06	32.97	36.9074493646622	IPI:IPI00876950.1	Gene_Symbol=ITIH3 Isoform 2 of Inter-alpha-trypsin inhibitor heavy chain H3 precursor	9606	1.30125224590302	0.00156478583812714	1.16683673858643	1.23571050167084	0.00124026811681688	1.12857735157013	1.68324840068817	2.51859137279098E-06	1.2002762556076
51	0	32.97	36.7415726184845	IPI:IPI00028413.8	Gene_Symbol=ITIH3 Isoform 1 of Inter-alpha-trypsin inhibitor heavy chain H3 precursor	9606
51	0	32.12	50.5970120429993	IPI:IPI00873416.1	Gene_Symbol=ITIH3 Uncharacterized protein ITIH3	9606
52	31.13	31.13	65.8119678497314	IPI:IPI00154742.6	Gene_Symbol=IGL@ IGL@ protein	9606	0.991704046726227	0.962918877601624	1.59597766399384	1.07253277301788	0.756655216217041	1.79631996154785	0.715343058109283	0.0646802559494972	1.44426202774048
53	31.06	31.06	37.714284658432	IPI:IPI00022371.1	Gene_Symbol=HRG Histidine-rich glycoprotein precursor	9606	0.466971755027771	9.88889387043557E-11	1.1769585609436	0.821986436843872	0.00125556695275009	1.11926674842834	0.476897180080414	6.11863060218099E-11	1.16792094707489
54	30.6	30.6	39.6694213151932	IPI:IPI00020996.3	Gene_Symbol=IGFALS Insulin-like growth factor-binding protein complex acid labile chain precursor	9606	1.04144597053528	0.41167226433754	1.10494470596313	1.05858647823334	0.209929719567299	1.09512197971344	1.09870278835297	0.0195137858390808	1.08090507984161
55	29.86	29.86	42.7642285823822	IPI:IPI00019581.1	Gene_Symbol=F12 Coagulation factor XII precursor	9606	0.828239500522614	0.0015241022920236	1.11691224575043	0.884375095367432	0.00178369064815342	1.07609164714813	0.856597065925598	0.0766878575086594	1.1881902217865
56	27.65	27.65	39.0862941741943	IPI:IPI00294395.1	Gene_Symbol=C8B Complement component C8 beta chain precursor	9606	1.00587916374207	0.915931046009064	1.11851537227631	1.20442628860474	0.0111231049522758	1.15113973617554	1.14919781684875	0.0614579916000366	1.15731489658356
57	27.04	27.04	41.6494846343994	IPI:IPI00032220.3	Gene_Symbol=AGT Angiotensinogen precursor	9606	0.903806686401367	0.19813597202301	1.16916048526764	0.74972677230835	0.00149465387221426	1.1859530210495	0.923108398914337	0.390108913183212	1.20470595359802
58	26.97	53.34	48.1695562601089	IPI:IPI00784894.1	Gene_Symbol=- Putative uncharacterized protein	9606	0.798592567443848	0.134971708059311	1.38349640369415	0.622285306453705	0.00885050371289253	1.34095704555511	0.649988234043121	0.00594919500872493	1.27360129356384
59	24.52	24.52	58.2132577896118	IPI:IPI00022417.4	Gene_Symbol=LRG1 Leucine-rich alpha-2-glycoprotein precursor	9606	1.22749614715576	0.0286723393946886	1.19810140132904	0.951472282409668	0.480084449052811	1.15702474117279	1.76268494129181	8.68457482283702E-06	1.20631289482117
60	23.87	23.88	32.1316599845886	IPI:IPI00654888.4	Gene_Symbol=KLKB1 Plasma kallikrein precursor	9606	0.877936482429504	0.00948267802596092	1.0992683172226	0.924326181411743	0.0954363644123077	1.09833538532257	0.892764508724213	0.0279614385217428	1.10499799251556
61	23.2	23.2	48.2649832963943	IPI:IPI00394992.1	Gene_Symbol=PGLYRP2 Isoform 2 of N-acetylmuramoyl-L-alanine amidase precursor	9606	0.882960557937622	0.533965229988098	1.50720489025116	1.25305128097534	0.215331703424454	1.44447004795074	0.839368879795074	0.28585222363472	1.3952831029892
61	0	23.2	52.4305582046509	IPI:IPI00163207.1	Gene_Symbol=PGLYRP2 Isoform 1 of N-acetylmuramoyl-L-alanine amidase precursor	9606
62	22.66	22.66	93.1972801685333	IPI:IPI00654755.3	Gene_Symbol=HBB Hemoglobin subunit beta	9606	1.77962982654572	4.76922679126801E-08	1.1767909526825	1.40924835205078	0.000713145185727626	1.20412707328796	1.12270486354828	0.126917511224747	1.16246497631073
63	22.59	22.59	39.952152967453	IPI:IPI00006114.4	Gene_Symbol=SERPINF1 Pigment epithelium-derived factor precursor	9606	0.900268495082855	0.369363129138947	1.27016627788544	0.929672122001648	0.608206033706665	1.34018170833588	0.943819284439087	0.446725845336914	1.16853547096252
64	22.55	22.55	32.0205479860306	IPI:IPI00011252.1	Gene_Symbol=C8A Complement component C8 alpha chain precursor	9606	0.991411089897156	0.877391636371613	1.12238657474518	1.23970246315002	0.00291975797154009	1.14022755622864	1.16939437389374	0.0262706223875284	1.14530777931213
65	22.52	22.53	38.5638296604156	IPI:IPI00303963.1	Gene_Symbol=C2 Complement C2 precursor (Fragment)	9606	1.092529296875	0.286458879709244	1.18360006809235	1.11923122406006	0.0954120233654976	1.14368391036987	1.26164901256561	0.00697419699281454	1.17499446868896
66	22.1	22.1	54.2613625526428	IPI:IPI00022426.1	Gene_Symbol=AMBP AMBP protein precursor	9606	1.06035113334656	0.396137207746506	1.14964783191681	1.08694636821747	0.169855698943138	1.12896776199341	1.12791776657104	0.114045992493629	1.16328132152557
67	22.02	22.02	75.3768861293793	IPI:IPI00844536.2	Gene_Symbol=RBP4 Uncharacterized protein RBP4	9606	1.08205926418304	0.421161711215973	1.21777844429016	1.02025079727173	0.883251786231995	1.31743144989014	1.2466698884964	0.013052623718977	1.18645811080933
67	0	22.02	66.3316607475281	IPI:IPI00480192.1	Gene_Symbol=RBP4 Retinol binding protein 4, plasma	9606
67	0	22.02	70.1492547988892	IPI:IPI00022420.3	Gene_Symbol=RBP4 Plasma retinol-binding protein precursor	9606
68	21.63	21.66	28.4757107496262	IPI:IPI00021727.1	Gene_Symbol=C4BPA C4b-binding protein alpha chain precursor	9606	1.16748654842377	0.0101821580901742	1.12084543704987	0.794171333312988	0.00445451494306326	1.16241037845612	1.36130034923553	2.38672805608076E-06	1.10535633563995
69	21.61	21.64	27.6393830776215	IPI:IPI00296608.6	Gene_Symbol=C7 Complement component C7 precursor	9606	1.14188039302826	0.173081785440445	1.21925294399261	1.15950906276703	0.142974495887756	1.22696900367737	1.21843409538269	0.119686953723431	1.29136967658997
70	20.65	45.07	30.4318487644196	IPI:IPI00025426.2	Gene_Symbol=PZP Pregnancy zone protein precursor	9606	0.349293321371078	0.00198072823695838	1.79043292999268	0.285048097372055	0.000610021874308586	1.81198477745056	0.330888897180557	0.000649990222882479	1.6955463886261
71	19.92	19.92	48.756217956543	IPI:IPI00022429.3	Gene_Symbol=ORM1 Alpha-1-acid glycoprotein 1 precursor	9606	4.2811484336853	1.06144129604995E-14	1.2046183347702	0.892514824867249	0.136583775281906	1.1645040512085	6.09600353240967	1.41802725906414E-14	1.26409459114075
72	19.62	19.62	16.8147891759872	IPI:IPI00023014.1	Gene_Symbol=VWF von Willebrand factor precursor	9606	1.4290816783905	0.00823334325104952	1.27922916412354	1.40140926837921	0.00243216240778565	1.21218037605286	1.43642723560333	0.00106966739986092	1.20249009132385
72	0	17.62	17.146922647953	IPI:IPI00788786.1	Gene_Symbol=VWF 309 kDa protein	9606
73	19.4	19.4	57.4257433414459	IPI:IPI00011261.2	Gene_Symbol=C8G Complement component C8 gamma chain precursor	9606	1.03071713447571	0.702191472053528	1.1819589138031	1.21557128429413	0.00907352939248085	1.14759886264801	1.18353176116943	0.00877686031162739	1.12543284893036
74	18.41	18.41	41.2556052207947	IPI:IPI00022391.1	Gene_Symbol=APCS Serum amyloid P-component precursor	9606	1.18862068653107	0.000423730612965301	1.09120392799377	0.929811120033264	0.142992109060287	1.10427248477936	1.46158170700073	1.02314572814066E-07	1.1104553937912
75	18.33	18.34	26.6666680574417	IPI:IPI00873445.1	Gene_Symbol=PROS1 80 kDa protein	9606	1.02205610275269	0.597158491611481	1.08991813659668	0.895733594894409	0.111121326684952	1.14866709709167	1.18574619293213	0.00444948952645063	1.11472380161285
75	0	18.23	22.1893489360809	IPI:IPI00294004.1	Gene_Symbol=PROS1 Vitamin K-dependent protein S precursor	9606
76	17.91	19.91	35.9036147594452	IPI:IPI00292946.1	Gene_Symbol=SERPINA7 Thyroxine-binding globulin precursor	9606	0.728952765464783	0.00284132664091885	1.2110288143158	0.847343802452087	0.00483523076400161	1.11398386955261	0.731412827968597	0.049158226698637	1.36548888683319
77	16.81	17.06	25.5269318819046	IPI:IPI00328609.3	Gene_Symbol=SERPINA4 Kallistatin precursor	9606	0.838678181171417	0.028172330930829	1.16714096069336	1.02472114562988	0.830468595027924	1.26856601238251	0.735643088817596	0.00205681379884481	1.19387805461884
78	16.02	16.02	29.2768955230713	IPI:IPI00645849.1	Gene_Symbol=ECM1 Extracellular matrix protein 1	9606	0.838810741901398	0.00703648617491126	1.12136125564575	1.20868694782257	0.00344306859187782	1.11517524719238	0.761520564556122	0.0172734092921019	1.23574459552765
78	0	16.02	26.4814823865891	IPI:IPI00003351.2	Gene_Symbol=ECM1 Extracellular matrix protein 1 precursor	9606
79	15.32	16.44	33.5078537464142	IPI:IPI00163446.3	Gene_Symbol=IGHD IGHD protein	9606	0.753546476364136	0.0073279831558466	1.19633173942566	0.889885604381561	0.315341472625732	1.29062604904175	0.738526821136475	0.0126897692680359	1.24064552783966
80	13.44	13.46	31.1637073755264	IPI:IPI00064667.4	Gene_Symbol=CNDP1 Beta-Ala-His dipeptidase precursor	9606	0.948217034339905	0.683472037315369	1.33047437667847	0.940322577953339	0.618135154247284	1.30946576595306	1.01662182807922	0.917839527130127	1.42119765281677
81	12.42	12.42	31.5573781728745	IPI:IPI00019576.1	Gene_Symbol=F10 Coagulation factor X precursor	9606	1.0070093870163	0.910354554653168	1.16377151012421	0.792965233325958	0.0227007605135441	1.20144104957581	1.15719842910767	0.0153763666749001	1.10957133769989
82	12.36	12.37	25.6218910217285	IPI:IPI00023019.1	Gene_Symbol=SHBG Isoform 1 of Sex hormone-binding globulin precursor	9606	0.475003570318222	0.000759235699661076	1.3366140127182	0.597872197628021	0.000109842731035315	1.15132415294647	0.567815780639648	0.0161548405885696	1.5190509557724
83	12.1	12.1	22.7522939443588	IPI:IPI00738433.1	Gene_Symbol=CPN2 similar to Carboxypeptidase N subunit 2 precursor	9606	1.08480155467987	0.341498047113419	1.19745945930481	1.1770955324173	0.210708871483803	1.30996799468994	1.20299279689789	0.078840933740139	1.23367762565613
83	0	10.1	21.1009174585342	IPI:IPI00479116.1	Gene_Symbol=CPN2 Carboxypeptidase N subunit 2 precursor	9606
84	12.03	12.05	15.4198467731476	IPI:IPI00029193.1	Gene_Symbol=HGFAC Hepatocyte growth factor activator precursor	9606	0.961396872997284	0.525303959846497	1.1494665145874	1.15237426757813	0.131582245230675	1.21712732315063	0.971805930137634	0.373279958963394	1.07371270656586
85	12.01	12.01	20.5821201205254	IPI:IPI00032311.4	Gene_Symbol=LBP Lipopolysaccharide-binding protein precursor	9606	1.35417234897614	0.0157371163368225	1.25988507270813	1.10674643516541	0.338654309511185	1.25488114356995	1.73683094978333	5.18136948812753E-05	1.18989646434784
86	11.88	11.88	61.9718313217163	IPI:IPI00853068.1	Gene_Symbol=HBA2;HBA1 Alpha 2 globin variant (Fragment)	9606	1.92754459381104	0.000111282686702907	1.30392026901245	1.54961061477661	0.006007288582623	1.33717918395996	1.16711044311523	0.218920394778252	1.2937228679657
86	0	11.88	61.9718313217163	IPI:IPI00410714.5	Gene_Symbol=HBA2;HBA1 Hemoglobin subunit alpha	9606
87	11.72	36.82	76.694917678833	IPI:IPI00827488.1	Gene_Symbol=IGKC IGKC protein	9606	1.00792121887207	0.954998254776001	4.11990928649902	0.906352043151855	0.444006592035294	2.84870672225952	0.767901420593262	0.180786654353142	2.66281390190125
87	0	10.66	66.9491529464722	IPI:IPI00829873.1	Gene_Symbol=- 13 kDa protein	9606
88	11.7	28.01	36.9747906923294	IPI:IPI00784998.1	Gene_Symbol=- Putative uncharacterized protein DKFZp686M24218	9606
89	11.36	11.37	25.7641911506653	IPI:IPI00010295.1	Gene_Symbol=CPN1 Carboxypeptidase N catalytic chain precursor	9606	0.995146155357361	0.975624620914459	1.40125477313995	1.13996088504791	0.201566681265831	1.23410105705261	1.03458106517792	0.801355719566345	1.33103656768799
90	11.27	11.82	17.0946449041367	IPI:IPI00655927.1	Gene_Symbol=PRG4 Isoform B of Proteoglycan-4 precursor	9606	1.40075099468231	0.064914882183075	1.43957662582397	1.16308701038361	0.127906888723373	1.2299257516861	1.47351014614105	0.0972868725657463	1.61473309993744
90	0	11.82	16.5954411029816	IPI:IPI00024825.2	Gene_Symbol=PRG4 Isoform A of Proteoglycan-4 precursor	9606
90	0	11.82	15.8706828951836	IPI:IPI00656092.1	Gene_Symbol=PRG4 Isoform F of Proteoglycan-4 precursor	9606
90	0	11.82	16.475972533226	IPI:IPI00655976.1	Gene_Symbol=PRG4 Isoform C of Proteoglycan-4 precursor	9606
90	0	11.82	17.0078739523888	IPI:IPI00655676.1	Gene_Symbol=PRG4 Isoform D of Proteoglycan-4 precursor	9606
90	0	9.82	21.2218642234802	IPI:IPI00656111.1	Gene_Symbol=PRG4 Isoform E of Proteoglycan-4 precursor	9606
91	11.27	11.27	28.7610620260239	IPI:IPI00026199.1	Gene_Symbol=GPX3 Glutathione peroxidase 3 precursor	9606	1.35457372665405	0.000237062005908228	1.12904620170593	1.16839349269867	0.00194818223826587	1.08692014217377	1.55963099002838	0.00012786709703505	1.17864739894867
92	10.55	10.55	24.4047611951828	IPI:IPI00299503.2	Gene_Symbol=GPLD1 Isoform 1 of Phosphatidylinositol-glycan-specific phospholipase D precursor	9606	0.828583359718323	0.00453297235071659	1.11436069011688	0.869155585765839	0.261536031961441	1.31202960014343	0.687058985233307	0.0620592162013054	1.49213635921478
93	10.44	10.44	28.1065076589584	IPI:IPI00020986.2	Gene_Symbol=LUM Lumican precursor	9606	0.720218479633331	0.0132285049185157	1.27298104763031	0.895279765129089	0.103083327412605	1.14790689945221	0.624335110187531	0.01206408534199	1.405104637146
94	10.33	18.04	53.7313461303711	IPI:IPI00020091.1	Gene_Symbol=ORM2 Alpha-1-acid glycoprotein 2 precursor	9606	1.78506946563721	0.2848259806633	3.68321585655212	0.861658573150635	0.804241001605988	4.76297521591187	2.06093859672546	0.0153974555432796	1.64037764072418
95	10.1	10.1	19.1452994942665	IPI:IPI00023673.1	Gene_Symbol=LGALS3BP Galectin-3-binding protein precursor	9606	0.954496085643768	0.629547595977783	1.23882043361664	1.09680283069611	0.377841830253601	1.25637984275818	1.0838611125946	0.555476188659668	1.3523256778717
96	10.02	10.02	22.672064602375	IPI:IPI00011694.1	Gene_Symbol=PRSS1 Trypsin-1 precursor	9606	0.949224889278412	0.645785987377167	1.29264044761658	0.889676034450531	0.592614531517029	1.63761675357819	0.95965588092804	0.695785820484161	1.26994609832764
97	10	10	23.7903222441673	IPI:IPI00004373.1	Gene_Symbol=MBL2 Mannose-binding protein C precursor	9606	1.18140113353729	0.0950265452265739	1.23189187049866	0.783899128437042	0.0487461537122726	1.27321553230286	1.2233419418335	0.0954104512929916	1.28734695911407
98	9.81	9.81	10.7142858207226	IPI:IPI00746623.2	Gene_Symbol=HABP2 Hyaluronan-binding protein 2 precursor	9606	0.944979250431061	0.413717478513718	1.17084312438965	1.02108263969421	0.836782157421112	1.26781797409058	1.04135751724243	0.736648619174957	1.32507514953613
99	9.76	9.76	23.9436626434326	IPI:IPI00218732.3	Gene_Symbol=PON1 Serum paraoxonase/arylesterase 1	9606	0.730768024921417	0.000679877877701074	1.15048313140869	0.79827493429184	0.0318148396909237	1.22238147258759	0.683469533920288	0.00221448997035623	1.22584247589111
100	9.71	9.71	29.8701286315918	IPI:IPI00643948.2	Gene_Symbol=C1QB Complement component 1, q subcomponent, B chain	9606	1.05050146579742	0.75411981344223	1.41212260723114	1.07805395126343	0.725116312503815	1.59771239757538	0.983464002609253	0.889874160289764	1.30317485332489
100	0	9.71	27.2727280855179	IPI:IPI00477992.1	Gene_Symbol=C1QB complement component 1, q subcomponent, B chain precursor	9606
101	9.56	9.56	17.9669037461281	IPI:IPI00329775.7	Gene_Symbol=CPB2 Isoform 1 of Carboxypeptidase B2 precursor	9606	1.13553488254547	0.300643503665924	1.30863261222839	1.07228910923004	0.221419349312782	1.13086116313934	1.23672270774841	0.113533273339272	1.32036399841309
102	9.53	9.53	51.2499988079071	IPI:IPI00792115.1	Gene_Symbol=CLEC3B Putative uncharacterized protein DKFZp686H17246	9606	0.709807157516479	0.00850077159702778	1.25092089176178	0.977834343910217	0.789251029491425	1.21031522750854	0.672741234302521	0.0055018630810082	1.26754093170166
102	0.11	7.64	43.0693060159683	IPI:IPI00009028.1	Gene_Symbol=CLEC3B Tetranectin precursor	9606
103	9.2	9.2	44.4444447755814	IPI:IPI00884081.1	Gene_Symbol=- Uncharacterized protein ENSP00000375025	9606
103	0	51.55	51.5966415405273	IPI:IPI00884452.1	Gene_Symbol=IGHM IGHM protein	9606
103	0	51.55	51.4237880706787	IPI:IPI00884141.1	Gene_Symbol=IGHM IGHM protein	9606
103	0	51.55	51.4237880706787	IPI:IPI00883614.1	Gene_Symbol=IGHM IGHM protein	9606
103	0	51.55	49.1200000047684	IPI:IPI00479708.5	Gene_Symbol=IGHM IGHM protein	9606
103	0	9.2	43.9655184745789	IPI:IPI00328493.4	Gene_Symbol=- Uncharacterized protein ENSP00000375038	9606
103	0	7.26	44.0677970647812	IPI:IPI00829811.1	Gene_Symbol=LOC652128 Uncharacterized protein ENSP00000375039	9606
104	9.1	9.1	31.9672137498856	IPI:IPI00020019.1	Gene_Symbol=ADIPOQ Adiponectin precursor	9606	1.4933089017868	0.147587969899178	1.77274060249329	1.21740794181824	0.114578686654568	1.29009103775024	1.60856413841248	0.00989284366369247	1.39120531082153
105	8.72	8.72	70.9999978542328	IPI:IPI00021854.1	Gene_Symbol=APOA2 Apolipoprotein A-II precursor	9606	0.536718487739563	0.00413462053984404	1.40341627597809	0.506339073181152	0.00156307395081967	1.35613620281219	0.372774392366409	0.0129179991781712	1.99582457542419
106	8.3	24.46	48.0851054191589	IPI:IPI00555945.1	Gene_Symbol=IGL@ IGL@ protein	9606	1.18964409828186	0.548896551132202	2.27161693572998	0.878605544567108	0.700011909008026	2.64014744758606	0.892153859138489	0.353225857019424	1.39284813404083
107	8.2	12.25	15.835140645504	IPI:IPI00296176.2	Gene_Symbol=F9 Coagulation factor IX precursor	9606	0.863711893558502	0.055044736713171	1.16367471218109	0.810648858547211	0.430992245674133	1.94648373126984	1.05652606487274	0.630424201488495	1.34105968475342
108	8.14	8.14	54.4554471969604	IPI:IPI00021856.3	Gene_Symbol=APOC2 Apolipoprotein C-II precursor	9606	1.30122876167297	0.00486376695334911	1.15996026992798	1.73883759975433	0.000934053328819573	1.25137722492218	1.492884516716	0.000686694169417024	1.16561877727509
109	8.04	10.1	44.3609029054642	IPI:IPI00386132.1	Gene_Symbol=- Ig kappa chain V-IV region JI precursor	9606	0.926120281219482	0.252135306596756	1.14777660369873	0.870200872421265	0.0377690643072128	1.13882172107697	0.682197690010071	0.000516159401740879	1.20081949234009
109	0	10.04	30.0000011920929	IPI:IPI00026197.7	Gene_Symbol=IGKV4-1 Similar to Ig kappa chain V-IV region precursor	9606
109	0	9.1	40.2985066175461	IPI:IPI00386133.1	Gene_Symbol=- Ig kappa chain V-IV region B17 precursor	9606
109	0	8.07	43.8596487045288	IPI:IPI00387120.1	Gene_Symbol=- Ig kappa chain V-IV region Len	9606
110	8.02	8.05	21.6942146420479	IPI:IPI00007199.4	Gene_Symbol=SERPINA10 Protein Z-dependent protease inhibitor precursor	9606	0.958884477615356	0.88707023859024	2.16056418418884	0.983887612819672	0.943371832370758	1.81576490402222	1.1737048625946	0.492006450891495	1.80132472515106
111	8	58.08	53.8135588169098	IPI:IPI00876888.1	Gene_Symbol=- cDNA FLJ78387	9606	1.70657956600189	0.0460861474275589	1.68356394767761	1.52811443805695	0.115158028900623	1.77243137359619	1.25565040111542	0.261741101741791	1.58854329586029
111	0	8	36.0000014305115	IPI:IPI00477804.4	Gene_Symbol=- Immunglobulin heavy chain variable region (Fragment)	9606
111	0	8	27.8260856866837	IPI:IPI00384404.4	Gene_Symbol=- Rheumatoid factor RF-ET9 (Fragment)	9606
111	0	6	35.5555564165115	IPI:IPI00827892.1	Gene_Symbol=- VH87-2 protein (Fragment)	9606
112	8	35.8	67.2340452671051	IPI:IPI00430820.1	Gene_Symbol=IGKV1-5 IGKV1-5 protein	9606
113	8	29.66	69.111967086792	IPI:IPI00844156.2	Gene_Symbol=SERPINC1 SERPINC1 protein	9606	0.972382605075836	0.508247852325439	1.09251344203949	1.07756686210632	0.170526891946793	1.11729621887207	0.960246622562408	0.628264129161835	1.19216966629028
114	8	12	20.7407400012016	IPI:IPI00027482.1	Gene_Symbol=SERPINA6 Corticosteroid-binding globulin precursor	9606	0.743554174900055	0.0170285329222679	1.24209427833557	0.827293634414673	0.0829501003026962	1.25286853313446	0.775370717048645	0.012700573541224	1.18813335895538
115	8	8.02	29.1187733411789	IPI:IPI00215983.3	Gene_Symbol=CA1 Carbonic anhydrase 1	9606	1.47161483764648	0.00395297119393945	1.16421627998352	1.40384066104889	0.0482703521847725	1.3969966173172	1.14234936237335	0.4981689453125	1.73513162136078
116	8	8	30.584192276001	IPI:IPI00018305.4	Gene_Symbol=IGFBP3 Insulin-like growth factor-binding protein 3 precursor	9606	1.03701961040497	0.860954165458679	1.71665751934052	1.0751725435257	0.634444117546082	1.47930681705475	0.969803035259247	0.83191978931427	1.4561653137207
116	0	8	24.9158248305321	IPI:IPI00556155.2	Gene_Symbol=IGFBP3 insulin-like growth factor binding protein 3 isoform a precursor	9606
116	0	6	33.8709682226181	IPI:IPI00855835.1	Gene_Symbol=- Insulin-like growth factor binding protein 3 isoform b	9606
117	8	8	50.4273533821106	IPI:IPI00657670.1	Gene_Symbol=- 13 kDa protein	9606	1.45295143127441	0.0588365569710732	1.47816824913025	1.41886949539185	0.0697197541594505	1.46897399425507	1.97906088829041	0.0109853595495224	1.62232315540314
117	0	8	44.4444447755814	IPI:IPI00021857.1	Gene_Symbol=APOC3 Apolipoprotein C-III precursor	9606
118	7.92	13.42	49.193549156189	IPI:IPI00828061.1	Gene_Symbol=- Anti-mucin1 heavy chain variable region (Fragment)	9606	0.868636667728424			0.521142959594727			0.552070081233978
118	0	9.7	45.9016382694244	IPI:IPI00384400.1	Gene_Symbol=- Myosin-reactive immunoglobulin heavy chain variable region (Fragment)	9606
119	7.82	7.82	22.3628684878349	IPI:IPI00292218.4	Gene_Symbol=MST1 Hepatocyte growth factor-like protein precursor	9606	0.870899200439453	0.0557022653520107	1.15547072887421	1.13477945327759	0.143112435936928	1.22627186775208	1.0228146314621	0.512039244174957	1.10161113739014
120	7.7	7.7	21.2244898080826	IPI:IPI00022394.2	Gene_Symbol=C1QC Complement C1q subcomponent subunit C precursor	9606	1.03517472743988	0.596300959587097	1.14741408824921	1.06894886493683	0.39005321264267	1.17581963539124	1.09564638137817	0.253732889890671	1.17965006828308
121	7.53	9.87	12.0681919157505	IPI:IPI00022937.4	Gene_Symbol=F5 Coagulation factor V	9606	1.07302117347717	0.575043737888336	1.57899975776672	1.19699907302856	0.105638258159161	1.31477284431458	1.00630259513855	0.972421824932098	1.99952018260956
121	0	9.87	11.6007186472416	IPI:IPI00478809.3	Gene_Symbol=F5 Coagulation factor V precursor	9606
122	7.01	19.22	41.6308999061584	IPI:IPI00829640.1	Gene_Symbol=IGL@ IGL@ protein	9606	1.5608993768692	0.316215872764587	21.4685287475586	1.50749850273132	0.368861943483353	30.3384323120117	1.39871203899384	0.499323666095734	70.4197311401367
123	6.59	41.85	43.6873733997345	IPI:IPI00166866.3	Gene_Symbol=IGHV3OR16-13;IGHA1 IGHA1 protein	9606	1.2285521030426	0.375161737203598	1.87825989723206	1.03185307979584	0.865200400352478	1.71604824066162	1.22440099716187	0.48848769068718	2.26609921455383
124	6.34	6.34	31.0344815254211	IPI:IPI00786926.1	Gene_Symbol=IGHV1-69 Myosin-reactive immunoglobulin heavy chain variable region (Fragment)	9606	1.02494847774506	0.688841044902802	1.16095590591431	0.973785042762756	0.761050343513489	1.23693072795868	0.830102920532227	0.00675287935882807	1.11379909515381
125	6.22	6.22	7.97760635614395	IPI:IPI00027235.1	Gene_Symbol=ATRN Isoform 1 of Attractin precursor	9606	0.746786594390869	0.0153382234275341	1.22090923786163	0.868746697902679	0.044332817196846	1.14443683624268	0.766567230224609	0.0886642709374428	1.39028167724609
125	0	6.2	6.71586692333221	IPI:IPI00218460.6	Gene_Symbol=ATRN Isoform 3 of Attractin precursor	9606
125	0	6.16	8.41194987297058	IPI:IPI00162735.3	Gene_Symbol=ATRN Isoform 2 of Attractin precursor	9606
126	6.09	6.09	14.355231821537	IPI:IPI00847381.1	Gene_Symbol=SEPP1 selenoprotein P isoform 2	9606	1.19059371948242	0.0898174419999123	1.24280083179474	1.02839517593384	0.769910633563995	1.28186452388763	1.24547064304352	0.078263558447361	1.29561054706573
126	0	6.09	15.4855638742447	IPI:IPI00029061.2	Gene_Symbol=SEPP1 Selenoprotein P precursor	9606
127	6.07	26.87	49.7854083776474	IPI:IPI00829626.1	Gene_Symbol=IGL@ IGL@ protein	9606	1.26150369644165	0.0769824385643005	1.30216085910797	1.06041634082794	0.55148184299469	1.24310171604156	0.899787187576294	0.496274471282959	1.40727519989014
127	0	5.41	30.4347813129425	IPI:IPI00747752.2	Gene_Symbol=- V2-7 protein	9606
127	0	4.29	43.9252346754074	IPI:IPI00382440.1	Gene_Symbol=- Ig lambda chain V-IV region Hil	9606
128	6.07	6.07	19.6335077285767	IPI:IPI00743766.2	Gene_Symbol=FETUB Fetuin-B precursor	9606	0.797712087631226	0.208764284849167	1.56925487518311	0.864365935325623	0.69488513469696	2.92570042610168	0.845286130905151	0.00750431139022112	1.08622658252716
128	0	4.07	19.4202899932861	IPI:IPI00552199.3	Gene_Symbol=FETUB GUGU beta form	9606
129	6	205.79	67.6605522632599	IPI:IPI00654875.1	Gene_Symbol=C4B Complement C4-B precursor	9606	1.76767003536224	0.0836426615715027	1.97272562980652	1.66148829460144	0.0950756520032883	1.88758718967438	2.00692367553711	0.0464223623275757	1.97479295730591
129	0	207.18	67.6605522632599	IPI:IPI00032258.4	Gene_Symbol=C4A;C4B Complement C4-A precursor	9606
130	6	14.82	80.0000011920929	IPI:IPI00387116.1	Gene_Symbol=- Ig kappa chain V-III region NG9 precursor (Fragment)	9606	0.857351839542389			0.649872481822968			0.821102023124695
130	0	33.24	62.6050412654877	IPI:IPI00879329.1	Gene_Symbol=IGKV3-20 Anti-(ED-B) scFV (Fragment)	9606
130	0	17.86	69.767439365387	IPI:IPI00384576.1	Gene_Symbol=- Ig kappa chain V-III region HIC precursor	9606
130	0	17.86	69.767439365387	IPI:IPI00030205.3	Gene_Symbol=IGKV3-20 Ig kappa chain V-III region HAH precursor	9606
131	6	6	8.62329825758934	IPI:IPI00007240.2	Gene_Symbol=F13B Coagulation factor XIII B chain precursor	9606	0.770040690898895	0.40780246257782	2.37735366821289	0.931081235408783	0.804779410362244	2.32114458084106	0.642914950847626	0.232037425041199	2.56220650672913
132	6	6	35.2459013462067	IPI:IPI00552578.2	Gene_Symbol=SAA1;SAA2 Serum amyloid A protein precursor	9606	1.62552881240845	0.448543161153793	9.35738468170166	1.01485013961792	0.88809996843338	1.48930048942566	4.64168739318848	0.0303054060786963	3.24405288696289
132	0	4	29.5081973075867	IPI:IPI00006146.4	Gene_Symbol=SAA1;SAA2 serum amyloid A2	9606
133	6	6	12.5	IPI:IPI00022389.1	Gene_Symbol=CRP Isoform 1 of C-reactive protein precursor	9606	2.63341879844666	0.00249256263487041	1.55879819393158	1.28736817836761	0.327209144830704	1.81890988349915	7.08555269241333	0.000276061182375997	1.74467742443085
133	0	4	15.6862750649452	IPI:IPI00642842.1	Gene_Symbol=CRP C-reactive protein, pentraxin-related	9606
133	0	4	17.5824180245399	IPI:IPI00218876.3	Gene_Symbol=CRP Isoform 2 of C-reactive protein precursor	9606
134	5.9	28.54	71.129709482193	IPI:IPI00854806.1	Gene_Symbol=IGKV1-5 IGKV1-5 protein	9606	1.12331676483154	0.757369935512543	2.98465895652771	1.00930106639862	0.979480087757111	2.87260437011719	0.777366995811462	0.463496088981628	2.60172533988953
134	0	7.01	51.3274312019348	IPI:IPI00827773.1	Gene_Symbol=- Cold agglutinin FS-1 L-chain (Fragment)	9606
134	0	5.44	54.7008574008942	IPI:IPI00743389.1	Gene_Symbol=IGKV1-5 Ig kappa chain V-II region GM607 precursor (Fragment)	9606
134	0	4.38	51.2396693229675	IPI:IPI00829947.1	Gene_Symbol=- 13 kDa protein	9606
134	0	4.01	36.2831860780716	IPI:IPI00736885.1	Gene_Symbol=LOC440786 Ig kappa chain V-II region TEW	9606
135	5.7	5.72	14.9933069944382	IPI:IPI00003590.2	Gene_Symbol=QSOX1 Isoform 1 of Sulfhydryl oxidase 1 precursor	9606	1.05686008930206	0.415730088949203	1.71178758144379	1.41624784469604	0.206942856311798	4.43818521499634	1.27596306800842	0.291329115629196	4.59499883651733
135	0	3.71	11.4238411188126	IPI:IPI00872013.1	Gene_Symbol=QSOX1 Uncharacterized protein QSOX1	9606
135	0	3.71	11.4238411188126	IPI:IPI00465016.7	Gene_Symbol=QSOX1 Isoform 2 of Sulfhydryl oxidase 1 precursor	9606
136	5.7	5.71	25.1231521368027	IPI:IPI00007221.1	Gene_Symbol=SERPINA5 Plasma serine protease inhibitor precursor	9606	0.816289842128754	0.165786936879158	1.4251309633255	1.00192630290985	0.972029268741608	1.17454588413239	0.79186487197876	0.0122149912640452	1.14634430408478
137	5.68	7.71	55.5555582046509	IPI:IPI00735451.4	Gene_Symbol=- Uncharacterized protein ENSP00000375035	9606	0.815044939517975	0.0372221991419792	1.2051762342453	0.698141396045685	0.0417074337601662	1.40421748161316	0.69770735502243	0.0202200096100569	1.31764769554138
138	5.63	37.23	65.2542352676392	IPI:IPI00746963.1	Gene_Symbol=IGKC IGKC protein	9606	0.812105357646942			0.83085572719574			0.8689826130867
138	0	10.07	42.3728823661804	IPI:IPI00829751.1	Gene_Symbol=- 13 kDa protein	9606
139	5.55	25.81	36.1999988555908	IPI:IPI00423461.3	Gene_Symbol=IGHA2 Putative uncharacterized protein DKFZp686C02220 (Fragment)	9606	1.06647217273712	0.80944436788559	2.17726564407349	1.04248642921448	0.925010144710541	3.65048599243164	1.00124454498291	0.998836934566498	12.4583492279053
140	5.53	5.53	21.2244898080826	IPI:IPI00022392.1	Gene_Symbol=C1QA Complement C1q subcomponent subunit A precursor	9606	0.94338983297348	0.470895111560822	1.21189165115356	1.10929596424103	0.379429847002029	1.31877934932709	0.98283988237381	0.886477828025818	1.34485054016113
140	0	4	13.1221726536751	IPI:IPI00844400.1	Gene_Symbol=C1QA 23 kDa protein	9606
141	5.4	5.4	9.69945341348648	IPI:IPI00884176.1	Gene_Symbol=F13A1 coagulation factor XIII A1 subunit precursor	9606	0.915898978710175	0.561459958553314	1.53632140159607	1.04552328586578	0.86056524515152	2.09762692451477	0.776515603065491	0.0719240009784698	1.34284055233002
141	0	5.4	9.69945341348648	IPI:IPI00297550.8	Gene_Symbol=F13A1 Coagulation factor XIII A chain precursor	9606
142	5.36	5.36	23.6311241984367	IPI:IPI00025204.1	Gene_Symbol=CD5L CD5 antigen-like precursor	9606	0.581966698169708	0.00667429389432073	1.38614439964294	0.643950581550598	0.00296636344864964	1.25088381767273	0.526669323444366	0.000421996490331367	1.2510632276535
143	5.34	5.34	11.1363627016544	IPI:IPI00022331.1	Gene_Symbol=LCAT Phosphatidylcholine-sterol acyltransferase precursor	9606	0.809113442897797	0.152608245611191	1.49755108356476	0.958014011383057	0.83499813079834	2.18172430992126	0.944898307323456	0.686723649501801	1.68669664859772
144	5.06	46.64	48.6810564994812	IPI:IPI00399007.5	Gene_Symbol=IGHG2 Putative uncharacterized protein DKFZp686I04196 (Fragment)	9606	0.964543759822845	0.676899254322052	1.20612299442291	0.855698764324188	0.147413179278374	1.24745309352875	0.712954521179199	0.0516770854592323	1.40677380561829
144	0.2	45.63	50.862067937851	IPI:IPI00426051.3	Gene_Symbol=- Putative uncharacterized protein DKFZp686C15213	9606
144	0	45.42	38.9247298240662	IPI:IPI00784807.1	Gene_Symbol=- Putative uncharacterized protein	9606
144	0	36.03	37.4468088150024	IPI:IPI00784942.1	Gene_Symbol=- Putative uncharacterized protein DKFZp686E23209	9606
144	0	29.72	42.239186167717	IPI:IPI00829767.1	Gene_Symbol=IGHG2 Uncharacterized protein IGHG2 (Fragment)	9606
145	4.96	4.96	25.1908391714096	IPI:IPI00745363.4	Gene_Symbol=LOC652113 Immunglobulin heavy chain variable region (Fragment)	9606	0.941007912158966	0.650442004203796	1.64192497730255	0.833638191223145	0.063329353928566	1.22997987270355	0.754439115524292	0.0925410315394402	1.48728084564209
146	4.89	4.89	25.7861644029617	IPI:IPI00178926.2	Gene_Symbol=IGJ immunoglobulin J chain	9606	0.617351233959198	0.000416402064729482	1.13194251060486	0.771385669708252	0.0137728173285723	1.18749535083771	0.662667870521545	0.0102970683947206	1.28428900241852
147	4.62	4.62	20.5526769161224	IPI:IPI00744685.2	Gene_Symbol=BTD Uncharacterized protein BTD (Fragment)	9606	0.677616536617279	0.289799422025681	3.23423266410828	1.10879266262054	0.864456236362457	9.9427604675293	0.778152823448181	0.453352391719818	3.21904492378235
147	0	4.62	21.9152852892876	IPI:IPI00218413.2	Gene_Symbol=BTD biotinidase precursor	9606
148	4.54	16	55.6603789329529	IPI:IPI00642632.1	Gene_Symbol=- C7 protein	9606	1.40256321430206	0.798492968082428	500570.34375	1.23614609241486	0.886735379695892	3204196.25	1.24594151973724	0.868466019630432	615138.25
149	4.31	4.31	31.25	IPI:IPI00419744.4	Gene_Symbol=FCN3 Isoform 2 of Ficolin-3 precursor	9606	0.734415352344513	0.221722185611725	2.13350582122803	0.7434983253479	0.0449071861803532	1.32283663749695	0.829804956912994	0.15688644349575	1.43627023696899
149	0	4.31	30.1003336906433	IPI:IPI00293925.2	Gene_Symbol=FCN3 Isoform 1 of Ficolin-3 precursor	9606
150	4.27	12.05	52.5862097740173	IPI:IPI00549330.4	Gene_Symbol=IGKV3D-15 Myosin-reactive immunoglobulin light chain variable region	9606	0.806217312812805	0.01075956877321	1.10178005695343	0.751257121562958	0.164657592773438	1.77302706241608	0.675135135650635	0.0459567755460739	1.455641746521
150	0	8.41	60.550457239151	IPI:IPI00384401.1	Gene_Symbol=- Myosin-reactive immunoglobulin kappa chain variable region (Fragment)	9606
151	4.27	4.27	12.9817441105843	IPI:IPI00643034.2	Gene_Symbol=PLTP Isoform 1 of Phospholipid transfer protein precursor	9606	0.988814115524292	0.961054384708405	2.40649056434631	0.844941854476929	0.257221847772598	1.5874103307724	0.963739514350891	0.944455444812775	7.53905200958252
151	0	4.27	14.5124718546867	IPI:IPI00217778.1	Gene_Symbol=PLTP Isoform 2 of Phospholipid transfer protein precursor	9606
151	0	2.27	12.0987646281719	IPI:IPI00022733.3	Gene_Symbol=PLTP 45 kDa protein	9606
152	4.23	9.24	53.4482777118683	IPI:IPI00829956.1	Gene_Symbol=- Rheumatoid factor C6 light chain (Fragment)	9606	0.817330718040466	0.263998419046402	1.75861382484436	0.853305220603943	0.342780977487564	1.73940563201904	0.659846544265747	0.126460507512093	2.0235960483551
152	0.12	7.91	67.592591047287	IPI:IPI00387026.1	Gene_Symbol=- Ig kappa chain V-I region EU	9606
152	0	8.18	42.3728823661804	IPI:IPI00829912.1	Gene_Symbol=IGKV1-5 Ig kappa chain V-I region HK102 precursor	9606
153	4.23	4.23	15.1999995112419	IPI:IPI00029260.2	Gene_Symbol=CD14 Monocyte differentiation antigen CD14 precursor	9606	0.842085242271423	0.687134683132172	4.8919792175293	1.25423765182495	0.418241143226624	2.62124276161194	1.07151818275452	0.823800146579742	3.23546695709229
154	4.11	4.16	37.9999995231628	IPI:IPI00789259.1	Gene_Symbol=IGLV1-40 V1-13 protein (Fragment)	9606	0.793709993362427	0.0485137738287449	1.25124478340149	0.786455810070038	0.552801847457886	36.8076095581055	0.677014768123627	0.389720857143402	32.4591178894043
154	0	4	27.678570151329	IPI:IPI00879963.1	Gene_Symbol=IGL@ 12 kDa protein	9606
154	0	4	29.1262149810791	IPI:IPI00382422.1	Gene_Symbol=- Ig lambda chain V-I region NEWM	9606
154	0	4	14.4067794084549	IPI:IPI00827965.2	Gene_Symbol=- V1-18 protein	9606
155	4.08	4.08	36.2204730510712	IPI:IPI00022731.1	Gene_Symbol=APOC4 Apolipoprotein C-IV precursor	9606	1.06546437740326	0.627409517765045	3.37281370162964	1.48312497138977	0.0911125242710114	2.05790328979492	1.59528005123138	0.0252216644585133	1.26519966125488
156	4.02	4.66	28.0701756477356	IPI:IPI00552852.2	Gene_Symbol=IGLV3-27 V2-19 protein	9606	0.855790674686432	0.727723121643066	76.7742919921875	0.885915458202362	0.392489641904831	2.97645330429077	0.621917486190796	0.5276238322258	722.351013183594
156	0	5.94	28.0373841524124	IPI:IPI00384399.1	Gene_Symbol=- Myosin-reactive immunoglobulin light chain variable region (Fragment)	9606
157	4	13.43	52.5862097740173	IPI:IPI00784430.3	Gene_Symbol=IGKV3D-11 Similar to Ig kappa chain V-III region VG precursor	9606	0.84429943561554	0.0263930149376392	1.12830638885498	0.843927085399628	0.088614821434021	1.26257121562958	0.704315960407257	0.000686328217852861	1.04032707214355
157	0.01	11.44	52.5862097740173	IPI:IPI00829653.1	Gene_Symbol=- Uncharacterized protein ENSP00000374812	9606
157	0	4.08	51.694917678833	IPI:IPI00816799.1	Gene_Symbol=- Rheumatoid factor D5 light chain (Fragment)	9606
158	4	12.55	54.9180328845978	IPI:IPI00783161.1	Gene_Symbol=- Immunglobulin heavy chain variable region (Fragment)	9606	0.987304210662842			0.994291722774506			1.01482760906219
158	0.2	11.39	55.5555582046509	IPI:IPI00854841.1	Gene_Symbol=- Uncharacterized protein ENSP00000375033	9606
158	0	51.54	54.7854781150818	IPI:IPI00549291.4	Gene_Symbol=IGHM IGHM protein	9606
158	0	14.36	62.5	IPI:IPI00783149.1	Gene_Symbol=- Immunglobulin heavy chain variable region (Fragment)	9606
158	0	14.36	60.0000023841858	IPI:IPI00782983.1	Gene_Symbol=- Immunglobulin heavy chain variable region (Fragment)	9606
158	0	13.07	50.8196711540222	IPI:IPI00783094.1	Gene_Symbol=- Immunglobulin heavy chain variable region (Fragment)	9606
158	0	9.14	59.8290622234344	IPI:IPI00884078.1	Gene_Symbol=- Rheumatoid factor RF-IP18	9606
158	0	8.48	43.2203382253647	IPI:IPI00827678.1	Gene_Symbol=- VH-7 family (N54P3)D/J protein (Fragment)	9606
158	0	7.13	47.2222208976746	IPI:IPI00827733.1	Gene_Symbol=- VH-7 family (N54P3)D/J protein (Fragment)	9606
159	4	6.16	37.9629641771317	IPI:IPI00387022.1	Gene_Symbol=- Ig kappa chain V-I region AG	9606
159	0.68	6.74	50.9259283542633	IPI:IPI00387027.1	Gene_Symbol=- Ig kappa chain V-I region Gal	9606
159	0.01	10.67	54.2056083679199	IPI:IPI00384398.1	Gene_Symbol=- Myosin-reactive immunoglobulin light chain variable region (Fragment)	9606
159	0.01	9.59	54.6296298503876	IPI:IPI00829980.2	Gene_Symbol=- Myosin-reactive immunoglobulin light chain variable region (Fragment)	9606
159	0.01	3.48	21.5517237782478	IPI:IPI00382577.1	Gene_Symbol=- Kappa 1 light chain variable region (Fragment)	9606
159	0	34.82	68.2203412055969	IPI:IPI00472961.2	Gene_Symbol=IGKC IGKC protein	9606
159	0	28.51	45.5782324075699	IPI:IPI00807459.1	Gene_Symbol=IGKC IGKC protein	9606
159	0	11.23	44.0677970647812	IPI:IPI00854582.1	Gene_Symbol=- Uncharacterized protein ENSP00000374793	9606
159	0	10.42	71.2962985038757	IPI:IPI00398220.1	Gene_Symbol=- Myosin-reactive immunoglobulin light chain variable region (Fragment)	9606
159	0	8.66	44.9152529239655	IPI:IPI00830122.1	Gene_Symbol=- A30	9606
159	0	8.66	58.4745764732361	IPI:IPI00829804.1	Gene_Symbol=- 13 kDa protein	9606
159	0	8.57	53.3898293972015	IPI:IPI00829699.1	Gene_Symbol=- V(k)3 sequence of NG9 gene from fetal liver DNA precursor	9606
159	0	8.57	53.8461565971375	IPI:IPI00743963.1	Gene_Symbol=IGKC Ig kappa chain V-I region HK101 precursor (Fragment)	9606
159	0	7.55	44.4444447755814	IPI:IPI00003469.1	Gene_Symbol=- Ig kappa chain V-I region WEA	9606
159	0	6.22	36.1111104488373	IPI:IPI00827485.1	Gene_Symbol=- BRE (Fragment)	9606
159	0	6.15	41.6666656732559	IPI:IPI00387099.1	Gene_Symbol=- Ig kappa chain V-I region Rei	9606
159	0	5.25	35.5932205915451	IPI:IPI00003111.6	Gene_Symbol=LOC652694 Ig kappa chain V-I region AU	9606
159	0	5.01	60.1851880550385	IPI:IPI00387094.1	Gene_Symbol=- Ig kappa chain V-I region Hau	9606
159	0	4.95	28.6821693181992	IPI:IPI00385556.1	Gene_Symbol=- Ig kappa chain V-I region Daudi precursor	9606
159	0	4.95	24.8062014579773	IPI:IPI00024134.1	Gene_Symbol=IGKC Ig kappa chain V-I region Walker precursor	9606
159	0	4.86	43.5185194015503	IPI:IPI00385614.1	Gene_Symbol=- Ig kappa chain V-I region WAT	9606
159	0	3.26	35.1851850748062	IPI:IPI00387100.1	Gene_Symbol=- Ig kappa chain V-I region Roy	9606
159	0	3.16	27.7777791023254	IPI:IPI00387101.1	Gene_Symbol=- Ig kappa chain V-I region Scw	9606
160	4	4	16.449086368084	IPI:IPI00852826.2	Gene_Symbol=APOL1 42 kDa protein	9606	1.17351424694061	0.789614081382751	9.60448837280273	0.973873615264893	0.940799534320831	3.88941025733948	1.33649754524231	0.61616313457489	8.35725116729736
160	0	4	14.5728647708893	IPI:IPI00514475.4	Gene_Symbol=APOL1 Isoform 1 of Apolipoprotein-L1 precursor	9606
160	0	4	14.0096619725227	IPI:IPI00186903.3	Gene_Symbol=APOL1 Isoform 2 of Apolipoprotein-L1 precursor	9606
161	4	4	27.4193555116653	IPI:IPI00382471.1	Gene_Symbol=- Ig heavy chain V-I region WOL	9606	1.10244452953339			1.13199055194855			1.08100187778473
161	0	8.36	41.5254235267639	IPI:IPI00829979.1	Gene_Symbol=- Uncharacterized protein ENSP00000375008	9606
161	0	8.36	30.7692319154739	IPI:IPI00739205.3	Gene_Symbol=LOC652102 Ig heavy chain V-I region HG3 precursor	9606
161	0	7.31	25.8333325386047	IPI:IPI00419517.1	Gene_Symbol=IGHV1-69 IGHV1-69 protein	9606
161	0	4.3	28.2258063554764	IPI:IPI00384407.1	Gene_Symbol=- Myosin-reactive immunoglobulin heavy chain variable region (Fragment)	9606
161	0	2	13.3333340287209	IPI:IPI00455222.3	Gene_Symbol=- Uncharacterized protein ENSP00000341641	9606
162	3.98	3.98	17.8294569253922	IPI:IPI00382539.1	Gene_Symbol=- Ig heavy chain V-II region WAH	9606	1.00739145278931			0.808061480522156			1.00751900672913
163	3.81	3.81	14.0825033187866	IPI:IPI00296534.1	Gene_Symbol=FBLN1 Isoform D of Fibulin-1 precursor	9606	1.1146924495697	0.49522402882576	1.75942492485046	1.13765358924866	0.239965975284576	1.39869153499603	0.863744497299194	0.344500094652176	1.67108225822449
163	0	3.81	14.0825033187866	IPI:IPI00218803.2	Gene_Symbol=FBLN1 Isoform B of Fibulin-1 precursor	9606
164	3.7	3.7	9.57943946123123	IPI:IPI00399005.7	Gene_Symbol=IGHE Ig epsilon chain C region	9606	3.42179846763611	0.0727518275380135	4.53363418579102	2.6335711479187	0.0984478741884232	4.11239290237427	3.71880269050598	0.0852413848042488	5.84121561050415
164	0.02	1.72	13.7295082211494	IPI:IPI00829970.1	Gene_Symbol=IGHE Uncharacterized protein IGHE (Fragment)	9606
165	3.56	15.32	62.3931646347046	IPI:IPI00830088.1	Gene_Symbol=- 13 kDa protein	9606	1.40632629394531	0.410671502351761	26.0518054962158	1.29940485954285	0.305876791477203	5.6659197807312	0.998469054698944	0.996899247169495	54.3035087585449
165	0	51.39	49.4929015636444	IPI:IPI00430842.3	Gene_Symbol=IGHV3OR16-13;IGHA1 IGHA1 protein	9606
165	0	12.83	43.2000011205673	IPI:IPI00873155.1	Gene_Symbol=- Uncharacterized protein ENSP00000346720	9606
166	3.52	6.16	54.3103456497192	IPI:IPI00382500.1	Gene_Symbol=- Ig heavy chain V-III region GAL	9606	0.767833590507507	0.726150393486023	1504.1572265625	0.992002189159393	0.952140927314758	3.87531518936157	0.583985149860382	0.543028473854065	2506.73217773438
166	0	4	44.1666662693024	IPI:IPI00382501.1	Gene_Symbol=- Ig heavy chain V-III region DOB	9606
167	3.51	3.51	18.8461542129517	IPI:IPI00165972.3	Gene_Symbol=CFD Complement factor D preproprotein	9606	1.07032763957977	0.713519155979156	1.99689114093781	1.33740949630737	0.169496938586235	1.80995988845825	1.03134071826935	0.800696909427643	1.58672213554382
168	3.26	11.45	50	IPI:IPI00387113.1	Gene_Symbol=- Ig kappa chain V-III region B6	9606	1.7861932516098	0.0348920822143555	1.61427140235901	1	1	1.49285912513733	1.34293127059937	0.116911202669144	1.6107120513916
169	3.16	51.87	48.8709688186646	IPI:IPI00884180.1	Gene_Symbol=IGHM IGHM protein	9606	1.32681405544281	0.266649067401886	2.22029685974121	1.26270473003387	0.34909787774086	2.2882022857666	0.916236102581024	0.560948312282562	1.72408580780029
169	0.15	5.94	32.7868849039078	IPI:IPI00827944.1	Gene_Symbol=- Heavy chain Fab (Fragment)	9606
169	0.01	35.68	32.4947595596313	IPI:IPI00783993.1	Gene_Symbol=IGHA2 IGHA2 protein	9606
169	0	33.24	34.3096226453781	IPI:IPI00784969.1	Gene_Symbol=LOC100126583 Putative uncharacterized protein	9606
169	0	9.2	43.9655184745789	IPI:IPI00328493.4	Gene_Symbol=- Uncharacterized protein ENSP00000375038	9606
169	0	8.36	50	IPI:IPI00854732.1	Gene_Symbol=- Uncharacterized protein ENSP00000375005	9606
169	0	3.45	29.4117659330368	IPI:IPI00384393.1	Gene_Symbol=- Myosin-reactive immunoglobulin heavy chain variable region (Fragment)	9606
170	3.03	47.16	57.0833325386047	IPI:IPI00423463.1	Gene_Symbol=IGHG1 Putative uncharacterized protein DKFZp686O01196	9606	1.16545724868774	0.767952799797058	163.835372924805	0.991870999336243	0.984288215637207	66.7758941650391	1	1	59.0521812438965
170	0.37	5.77	35.3383451700211	IPI:IPI00828191.1	Gene_Symbol=- NANUC-2 heavy chain (Fragment)	9606
170	0.03	55.2	55.3684234619141	IPI:IPI00784842.1	Gene_Symbol=IGHV4-31 Putative uncharacterized protein DKFZp686G11190	9606
170	0	9.91	55.73770403862	IPI:IPI00783023.1	Gene_Symbol=- Immunglobulin heavy chain variable region (Fragment)	9606
170	0	9.4	53.7190079689026	IPI:IPI00828156.1	Gene_Symbol=- NANUC-1 heavy chain (Fragment)	9606
171	3	3	12.6654058694839	IPI:IPI00044369.2	Gene_Symbol=PLXDC2 Isoform 1 of Plexin domain-containing protein 2 precursor	9606	1.17635190486908	0.202791810035706	1.97496604919434	1.22698438167572			1.10171735286713	0.18177492916584	1.43521463871002
171	0	3	14.2857149243355	IPI:IPI00640599.1	Gene_Symbol=PLXDC2 Isoform 3 of Plexin domain-containing protein 2 precursor	9606
171	0	3	11.0416673123837	IPI:IPI00073777.1	Gene_Symbol=PLXDC2 Isoform 2 of Plexin domain-containing protein 2 precursor	9606
172	2.98	3.61	7.13291168212891	IPI:IPI00759542.1	Gene_Symbol=TTN Isoform 8 of Titin	9606	1.00731432437897	0.933843314647675	1.21014857292175	0.974371075630188	0.807571351528168	1.2602231502533	1.08766460418701	0.521708250045776	1.3257360458374
172	0	3.61	7.13828206062317	IPI:IPI00759754.1	Gene_Symbol=TTN Isoform 1 of Titin	9606
172	0	3.61	7.13410004973412	IPI:IPI00023283.3	Gene_Symbol=TTN Isoform 2 of Titin	9606
172	0	3.6	7.16998055577278	IPI:IPI00759637.1	Gene_Symbol=TTN Isoform 4 of Titin	9606
172	0	3.6	7.17469975352287	IPI:IPI00749039.2	Gene_Symbol=TTN titin isoform N2-A	9606
172	0	3.6	7.13372007012367	IPI:IPI00179357.2	Gene_Symbol=TTN Isoform 7 of Titin	9606
172	0	3.59	7.27963522076607	IPI:IPI00759613.1	Gene_Symbol=TTN Isoform 5 of Titin	9606
172	0	3.19	7.60749354958534	IPI:IPI00375499.2	Gene_Symbol=TTN titin isoform novex-2	9606
172	0	3.19	7.6263353228569	IPI:IPI00375498.2	Gene_Symbol=TTN titin isoform novex-1	9606
172	0	3.19	7.63574242591858	IPI:IPI00455173.4	Gene_Symbol=TTN Isoform 3 of Titin	9606
172	0	2.86	6.76890015602112	IPI:IPI00412307.8	Gene_Symbol=TTN 2268 kDa protein	9606
173	2.89	2.89	9.5238097012043	IPI:IPI00006662.1	Gene_Symbol=APOD Apolipoprotein D precursor	9606	1.19742929935455	0.11317802220583	1.3306542634964	1.0900160074234	0.405836939811707	1.42622005939484	1.16756045818329	0.403701275587082	1.88620471954346
174	2.85	4.85	9.03490781784058	IPI:IPI00009793.3	Gene_Symbol=C1RL Complement C1r-like protein	9606	1.14202237129211	0.746018648147583	54.7442817687988	1.18994045257568	0.373700797557831	4.34881353378296	0.999342322349548	0.998727798461914	66.1061325073242
174	0	4	5.47945201396942	IPI:IPI00872573.1	Gene_Symbol=C1RL 48 kDa protein	9606
174	0	4	5.47945201396942	IPI:IPI00795055.1	Gene_Symbol=C1RL CDNA FLJ14022 fis, clone HEMBA1003538, weakly similar to COMPLEMENT C1R COMPONENT	9606
175	2.85	2.85	26.7123281955719	IPI:IPI00032293.1	Gene_Symbol=CST3 Cystatin-C precursor	9606	1.09253585338593	0.390785902738571	1.41980576515198	1.0002224445343	0.999654710292816	6.34906387329102	0.981897056102753	0.907360315322876	1.81746912002563
176	2.84	3.05	7.47726485133171	IPI:IPI00514468.1	Gene_Symbol=MACF1 670 kDa protein	9606	0.9043989777565	0.338701337575912	1.26690530776978	0.813887119293213	0.138599753379822	1.34329259395599	0.731408178806305	0.105022609233856	1.49358296394348
176	0	3.05	7.47726485133171	IPI:IPI00432363.1	Gene_Symbol=MACF1 Microtubule-actin cross-linking factor 1, isoform 4	9606
177	2.8	3.32	6.89655169844627	IPI:IPI00873681.2	Gene_Symbol=AKT3 57 kDa protein	9606	0.599087119102478	0.422381311655045	162.180511474609	0.554832220077515	0.654309689998627	243298.84375	0.59937459230423
177	0	3.32	6.70611411333084	IPI:IPI00872713.1	Gene_Symbol=AKT3 59 kDa protein	9606
177	0	3.31	6.23655915260315	IPI:IPI00219411.3	Gene_Symbol=AKT3 Isoform 2 of RAC-gamma serine/threonine-protein kinase	9606
177	0	3.31	6.05427958071232	IPI:IPI00031747.3	Gene_Symbol=AKT3 Isoform 1 of RAC-gamma serine/threonine-protein kinase	9606
177	0	2	6.04166649281979	IPI:IPI00012866.2	Gene_Symbol=AKT1 RAC-alpha serine/threonine-protein kinase	9606
178	2.74	3.38	29.9212604761124	IPI:IPI00883711.1	Gene_Symbol=- Similar to Anti-(ED-B) scFV	9606	1.15486395359039	0.0686239376664162	1.18677878379822	1.1013605594635	0.45877531170845	1.57838475704193	0.972479939460754	0.0455900505185127	1.02691161632538
178	0.02	8.25	47.0085471868515	IPI:IPI00829845.1	Gene_Symbol=- Uncharacterized protein ENSP00000375026	9606
178	0	7.7	32.4786335229874	IPI:IPI00830059.1	Gene_Symbol=- Uncharacterized protein ENSP00000375013	9606
179	2.7	5.8	19.6850389242172	IPI:IPI00827627.1	Gene_Symbol=- Vh1-D-J3-region (Fragment)	9606	0.88115268945694	0.184362590312958	1.31400072574615	0.733122527599335	0.0761037468910217	1.47876644134521	0.596349596977234	0.0870506837964058	2.01987624168396
179	0	56.88	49.0347504615784	IPI:IPI00418153.1	Gene_Symbol=IGHM Putative uncharacterized protein DKFZp686I15212	9606
179	0	55.17	53.7313461303711	IPI:IPI00448938.1	Gene_Symbol=IGHG1 IGHG1 protein	9606
180	2.63	9.5	37.0712399482727	IPI:IPI00029168.1	Gene_Symbol=LPA Apolipoprotein	9606	1.06651198863983			0.884473443031311			0.476016521453857
180	0	9.02	35.7046991586685	IPI:IPI00739995.3	Gene_Symbol=LPA similar to Apolipoprotein	9606
180	0	2.02	46.0177004337311	IPI:IPI00164229.1	Gene_Symbol=- Apolipoprotein (Fragment)	9606
181	2.6	2.6	14.5496532320976	IPI:IPI00641481.2	Gene_Symbol=CETP Isoform 2 of Cholesteryl ester transfer protein precursor	9606	1.08807873725891	0.752521157264709	13.7174215316772	0.741676986217499	0.344884544610977	9.82656860351563	1.12605381011963	0.724977731704712	26.3581008911133
181	0	2.6	12.7789050340652	IPI:IPI00006173.3	Gene_Symbol=CETP Isoform 1 of Cholesteryl ester transfer protein precursor	9606
182	2.49	2.49	9.79782268404961	IPI:IPI00025864.5	Gene_Symbol=BCHE Cholinesterase precursor	9606	0.827561318874359	0.476474910974503	9.33167457580566	1.03973507881165	0.602095723152161	1.98612987995148	0.814167737960815	0.15493606030941	1.91285812854767
182	0	2	14.0625	IPI:IPI00797309.1	Gene_Symbol=BCHE BCHE protein	9606
183	2.47	13.14	58.6776852607727	IPI:IPI00384391.1	Gene_Symbol=- Myosin-reactive immunoglobulin heavy chain variable region (Fragment)	9606	1	1	1.23338079452515	0.955806255340576	0.264787256717682	1.28874790668488	0.956599593162537	0.743253350257874	3.74821710586548
184	2.45	2.45	30.7692319154739	IPI:IPI00019399.1	Gene_Symbol=SAA4 Serum amyloid A-4 protein precursor	9606	1.14968395233154	0.525689721107483	2.19843912124634	1.03838002681732	0.804936230182648	1.7792272567749	1.76546657085419	0.0338712967932224	1.58718919754028
185	2.35	2.69	12.5932842493057	IPI:IPI00743248.5	Gene_Symbol=TNXB DJ34F7.1.1	9606	0.66776180267334	0.10576356202364	1.75178527832031	0.896168053150177	0.423738241195679	1.45880794525146	0.567455530166626	0.149941504001617	2.55156874656677
185	0	2.69	12.5903472304344	IPI:IPI00025276.1	Gene_Symbol=TNXB Isoform XB of Tenascin-X precursor	9606
185	0	2.69	12.5059217214584	IPI:IPI00644296.1	Gene_Symbol=TNXB Tenascin XB	9606
186	2.35	2.35	12.0980091392994	IPI:IPI00844511.1	Gene_Symbol=MAN1A1 Mannosyl-oligosaccharide 1,2-alpha-mannosidase IA	9606	0.922343075275421	0.757624685764313	13.0164451599121	0.960821151733398	0.886004626750946	16.5370426177979	1.14539802074432	0.0488718673586845	1.14187872409821
186	0	2.35	11.6863906383514	IPI:IPI00439446.2	Gene_Symbol=MAN1A1 MAN1A1 protein	9606
187	2.31	27.86	70.7112967967987	IPI:IPI00440577.3	Gene_Symbol=IGKV2-24 IGKV2-24 protein	9606	0.705097496509552	0.692731380462646	4783.26318359375	0.73997437953949	0.356931149959564	11.0500831604004	0.550034523010254	0.360032767057419	124.049896240234
188	2.3	2.3	10.3585660457611	IPI:IPI00555752.2	Gene_Symbol=C4BPB Isoform 2 of C4b-binding protein beta chain precursor	9606	0.98795884847641	0.886191189289093	2.34391307830811	0.702684581279755	0.106820806860924	2.13700675964355	1.33851516246796	0.162573084235191	2.63043665885925
188	0	2.3	10.3174597024918	IPI:IPI00025862.2	Gene_Symbol=C4BPB Isoform 1 of C4b-binding protein beta chain precursor	9606
189	2.27	2.29	9.17678847908974	IPI:IPI00646732.2	Gene_Symbol=TMTC4 Isoform 1 of Transmembrane and TPR repeat-containing protein 4	9606	1.55650115013123	0.378274232149124	44.6223030090332	1.32710790634155	0.242685556411743	4.22603559494019	1.67055594921112	0.418445974588394	153.256774902344
189	0	2.29	8.94736871123314	IPI:IPI00514153.3	Gene_Symbol=TMTC4 transmembrane and tetratricopeptide repeat containing 4 isoform 1	9606
189	0	2.29	8.33333358168602	IPI:IPI00872008.1	Gene_Symbol=TMTC4 Uncharacterized protein TMTC4	9606
190	2.22	22.58	46.1864411830902	IPI:IPI00785200.1	Gene_Symbol=- Putative uncharacterized protein	9606	0.966066718101501	0.918992400169373	3.64155960083008	1.07618451118469	0.730697631835938	2.22309875488281	0.921641230583191	0.0660624131560326	1.09968280792236
190	0.03	2.2	44.6428567171097	IPI:IPI00382420.1	Gene_Symbol=- Ig lambda chain V-I region HA	9606
190	0	5.96	52.2935807704926	IPI:IPI00385254.1	Gene_Symbol=- Ig lambda chain V-I region WAH	9606
190	0	5.61	47.2222208976746	IPI:IPI00827522.1	Gene_Symbol=IGLV1-44 Anti-streptococcal/anti-myosin immunoglobulin lambda light chain variable region (Fragment)	9606
191	2.2	2.51	7.03812316060066	IPI:IPI00641150.2	Gene_Symbol=LAMA1 similar to laminin, alpha 1 precursor	9606	1.07503759860992	0.341509610414505	1.7274557352066	1.07166039943695	0.664668202400208	4.5364031791687	1.20487332344055	0.682116687297821	76.8335113525391
191	0	2.51	7.54471570253372	IPI:IPI00375294.2	Gene_Symbol=LAMA1 Laminin subunit alpha-1 precursor	9606
192	2.2	2.2	8.7186262011528	IPI:IPI00028030.3	Gene_Symbol=COMP Cartilage oligomeric matrix protein precursor	9606	0.879301965236664	0.058490052819252	1.16250813007355	1.0950493812561	0.43861135840416	2.58620357513428	1.07114112377167	0.505209147930145	2.42934846878052
192	0	2.2	8.01104977726936	IPI:IPI00643348.2	Gene_Symbol=COMP 80 kDa protein	9606
193	2.17	2.4	23.2919260859489	IPI:IPI00220327.3	Gene_Symbol=KRT1 Keratin, type II cytoskeletal 1	9606	0.684092104434967	0.188153654336929	2.29515838623047	0.762372851371765	0.71647322177887	16.3167819976807	0.57470828294754	0.172993957996368	7.10596513748169
194	2.17	2.2	6.92212581634521	IPI:IPI00871139.1	Gene_Symbol=MASP1 92 kDa protein	9606	1.13886332511902	0.772416710853577	83.3500137329102	1.23802614212036	0.552875638008118	24.672327041626	0.730566143989563	0.404898673295975	19.0151996612549
194	0	2.2	6.29470646381378	IPI:IPI00299307.4	Gene_Symbol=MASP1 Complement-activating component of Ra-reactive factor precursor	9606
194	0	2.2	3.84615398943424	IPI:IPI00871960.2	Gene_Symbol=MASP1 cDNA FLJ75203, highly similar to Homo sapiens mannan-binding lectin serine protease 1 (C4/C2activating component of Ra-reactive factor) (MASP1), transcriptvariant 2, mRNA	9606
194	0	2.2	3.84615398943424	IPI:IPI00290283.6	Gene_Symbol=MASP1 mannan-binding lectin serine protease 1 isoform 2 precursor	9606
195	2.17	2.17	17.6470592617989	IPI:IPI00748265.2	Gene_Symbol=- Rheumatoid factor RF-ET13	9606	0.870115160942078	0.617253482341766	13.160551071167	0.768475532531738	0.0708317533135414	1.45329964160919	0.745780825614929	0.20443020761013	3.45459294319153
196	2.15	46.32	45.9677428007126	IPI:IPI00744561.1	Gene_Symbol=IGHV3OR16-13;IGHA1 IGHA1 protein	9606	0.888683199882507	0.453766345977783	3.65504050254822	0.870191335678101	0.155538305640221	1.55337429046631	0.715962707996368	0.115464128553867	2.17831158638
196	0	50.22	48.3193278312683	IPI:IPI00785084.1	Gene_Symbol=IGHV4-31 Immunoglobulin heavy variable 4-31	9606
196	0	7.7	51.694917678833	IPI:IPI00829753.1	Gene_Symbol=- Similar to Rheumatoid factor G9 heavy chain	9606
196	0	6.51	40.6779646873474	IPI:IPI00830007.1	Gene_Symbol=- Uncharacterized protein ENSP00000375023	9606
196	0	3.86	19.6581199765205	IPI:IPI00830025.1	Gene_Symbol=- Uncharacterized protein ENSP00000375021	9606
196	0	2.74	17.8082197904587	IPI:IPI00827927.1	Gene_Symbol=- Precursor (AA -19 to 113) precursor (Fragment)	9606
197	2.14	2.15	10.1395353674889	IPI:IPI00479743.3	Gene_Symbol=A26C1A Isoform 1 of Prostate, ovary, testis-expressed protein on chromosome 2 (Fragment)	9606	1.77567791938782	0.283300310373306	32.4382705688477	1.42127454280853	0.150463581085205	2.93244171142578	2.0813353061676
197	0	2.15	8.93023237586021	IPI:IPI00739539.5	Gene_Symbol=A26C1B Chimeric POTE-actin protein	9606
197	0	2.15	8.2790695130825	IPI:IPI00740545.1	Gene_Symbol=LOC653269 similar to Prostate, ovary, testis expressed protein on chromosome 2 isoform 2	9606
197	0	2.12	11.9999997317791	IPI:IPI00021439.1	Gene_Symbol=ACTB Actin, cytoplasmic 1	9606
197	0	2.12	7.46666640043259	IPI:IPI00021440.1	Gene_Symbol=ACTG1;PSPHL Actin, cytoplasmic 2	9606
197	0	2.1	9.06666666269302	IPI:IPI00555900.1	Gene_Symbol=FKSG30 Kappa-actin	9606
197	0	2.04	6.45472034811974	IPI:IPI00738655.2	Gene_Symbol=LOC653781 similar to Prostate, ovary, testis expressed protein on chromosome 2	9606
197	0	2.03	10.7055962085724	IPI:IPI00786945.1	Gene_Symbol=LOC727848 similar to actin-like protein	9606
197	0	2.03	10.7055962085724	IPI:IPI00748022.1	Gene_Symbol=P704P similar to actin-like protein	9606
197	0	2.01	6.71936795115471	IPI:IPI00794523.2	Gene_Symbol=ACTG1;PSPHL ACTG1 protein	9606
198	2.08	3.48	46.2809920310974	IPI:IPI00382488.1	Gene_Symbol=- Ig heavy chain V-III region HIL	9606	1.11208665370941			0.811205267906189			0.847304403781891
198	0	10.96	58.9743614196777	IPI:IPI00220120.4	Gene_Symbol=IGHV@ Ig heavy chain V-III region VH26 precursor	9606
199	2.08	2.08	16.7664676904678	IPI:IPI00302283.3	Gene_Symbol=SEPSECS Isoform 1 of O-phosphoseryl-tRNA	9606	1.39319479465485	0.368930250406265	15.7604055404663	1.07501983642578	0.673578381538391	5.11757707595825	1.58746361732483	0.454246819019318	161.293930053711
200	2.07	3.07	12.1951222419739	IPI:IPI00828148.1	Gene_Symbol=- HRV Fab N6-VH (Fragment)	9606	1.40363466739655			1.08511412143707			1.08056581020355
201	2.07	2.2	7.52788111567497	IPI:IPI00220165.1	Gene_Symbol=SHANK1 Isoform 3 of SH3 and multiple ankyrin repeat domains protein 1	9606	0.840230107307434	0.428435146808624	5.83060359954834	0.800208032131195	0.131112962961197	1.80694127082825	0.619520604610443	0.313589155673981	26.1860790252686
201	0	2.2	6.45458772778511	IPI:IPI00794166.1	Gene_Symbol=SHANK1 Uncharacterized protein SHANK1	9606
201	0	2.2	6.4784824848175	IPI:IPI00007695.1	Gene_Symbol=SHANK1 Isoform 1 of SH3 and multiple ankyrin repeat domains protein 1	9606
202	2.07	2.09	12.4797396361828	IPI:IPI00171678.4	Gene_Symbol=DBH Dopamine beta-hydroxylase	9606	0.881784915924072	0.262613594532013	2.0128276348114	0.876649737358093	0.618651926517487	11.5900840759277	0.693264424800873	0.480410158634186	79.5797500610352
202	0	2.09	11.1111111938953	IPI:IPI00871997.1	Gene_Symbol=DBH Dopamine beta-hydroxylase precursor	9606
203	2.07	2.09	7.01298713684082	IPI:IPI00218795.1	Gene_Symbol=SELL L-selectin precursor	9606	0.801044046878815	0.32476669549942	4.84131193161011	1.0490483045578	0.660019874572754	2.79779267311096	0.702149927616119	0.0194906182587147	1.14751434326172
203	0	2.03	8.43373462557793	IPI:IPI00295339.3	Gene_Symbol=SELP P-selectin precursor	9606
203	0	2.03	7.43691921234131	IPI:IPI00646956.1	Gene_Symbol=SELP Selectin P	9606
203	0	2.03	8.69565233588219	IPI:IPI00645234.1	Gene_Symbol=SELP Selectin P	9606
203	0	2.03	7.29166641831398	IPI:IPI00644144.1	Gene_Symbol=SELP Selectin P	9606
203	0	2.03	6.75512701272964	IPI:IPI00643835.1	Gene_Symbol=SELP Selectin P	9606
203	0	2.03	8.66873040795326	IPI:IPI00640405.1	Gene_Symbol=SELP Selectin P	9606
203	0	2.03	8.66873040795326	IPI:IPI00514796.1	Gene_Symbol=SELP Selectin P	9606
203	0	2.01	6.640625	IPI:IPI00514233.1	Gene_Symbol=SELP Selectin P	9606
203	0	2.01	3.50515469908714	IPI:IPI00645768.1	Gene_Symbol=SELE Selectin E	9606
203	0	2.01	3.10786105692387	IPI:IPI00514728.1	Gene_Symbol=SELE Selectin E	9606
203	0	2.01	3.10786105692387	IPI:IPI00514521.1	Gene_Symbol=SELE Selectin E	9606
203	0	2.01	3.51239666342735	IPI:IPI00514342.1	Gene_Symbol=SELE Selectin E	9606
203	0	2.01	2.786885201931	IPI:IPI00296542.1	Gene_Symbol=SELE E-selectin precursor	9606
204	2.06	38.69	41.4258182048798	IPI:IPI00423462.5	Gene_Symbol=IGHV3OR16-13;IGHA1 Putative uncharacterized protein DKFZp686K18196 (Fragment)	9606
205	2.06	2.39	4.45486530661583	IPI:IPI00760941.2	Gene_Symbol=DKFZp434J1015 Uncharacterized protein ENSP00000371687	9606	1.55051493644714	0.106541186571121	1.9558961391449	0.834084510803223	0.783863544464111	12.1047315597534	1.6459938287735	0.087591290473938	1.97421288490295
206	2.05	2.05	18.260869383812	IPI:IPI00830044.1	Gene_Symbol=- Uncharacterized protein ENSP00000374806	9606	0.845914900302887	0.215976551175117	2.1176905632019	0.720815718173981	0.230894863605499	4.84749412536621	0.648561477661133	0.35749340057373	31.8539714813232
207	2.05	2.05	3.98481972515583	IPI:IPI00465436.4	Gene_Symbol=CAT Catalase	9606	1.07598841190338	0.965584099292755	29416754	1.0104900598526	0.994690418243408	8009246.5	1.46569108963013	0.742675542831421	85522.015625
208	2.04	2.05	18.2124793529511	IPI:IPI00009865.2	Gene_Symbol=KRT10 Keratin, type I cytoskeletal 10	9606	0.492225140333176	0.0625947192311287	2.43121647834778	0.818187713623047	0.0471871234476566	1.20843839645386	0.611818671226501	0.0554898753762245	1.72549962997437
209	2.01	34.96	73.7288117408752	IPI:IPI00430847.1	Gene_Symbol=IGKC IGKC protein	9606	0.900353908538818	0.398941606283188	1.52908670902252	0.773902833461761	0.174492135643959	1.7043536901474	0.777550935745239	0.172297537326813	1.68040335178375
209	0	9.53	60.1694941520691	IPI:IPI00829650.1	Gene_Symbol=- Similar to Ig kappa chain V-I region HK101 precursor	9606
209	0	5.72	28.7037044763565	IPI:IPI00003470.1	Gene_Symbol=- Ig kappa chain V-I region Wes	9606
210	2.01	8.74	78.7610590457916	IPI:IPI00827506.1	Gene_Symbol=- HRV Fab 025-VL (Fragment)	9606	1.21251702308655			1.07826375961304			0.794071137905121
211	2.01	4.05	26.0162591934204	IPI:IPI00816775.1	Gene_Symbol=- F5-20 (Fragment)	9606	0.834308087825775	0.853330075740814	18273.720703125	1.00365650653839	0.995146811008453	437.942169189453	0.711070537567139	0.732843697071075	16496.966796875
212	2.01	2.93	12.6600280404091	IPI:IPI00031056.3	Gene_Symbol=ZMYND15 Zinc finger MYND domain-containing protein 15	9606	0.547203242778778			0.877734839916229			0.456457793712616
213	2	206.94	66.6857779026031	IPI:IPI00418163.3	Gene_Symbol=C4B C4B1	9606	1.49294149875641	0.213034972548485	2.60126066207886	1.39845359325409	0.0444887466728687	1.3702449798584	1.75025725364685	0.086675226688385	2.13701748847961
214	2	61.53	51.5527963638306	IPI:IPI00032328.2	Gene_Symbol=KNG1 Isoform HMW of Kininogen-1 precursor	9606	0.954570710659027	0.904490053653717	49.8007392883301	1.18609118461609	0.500577807426453	8.77920532226563	1.09745919704437	0.580786287784576	4.60543966293335
215	2	59.79	65.8227860927582	IPI:IPI00555812.4	Gene_Symbol=GC Vitamin D-binding protein precursor	9606	0.211946681141853	0.24451756477356	2884.02197265625	0.176600113511086	0.353687196969986	870186.3125	0.178239077329636	0.184733137488365	694.654296875
216	2	58.08	54.5263171195984	IPI:IPI00807531.2	Gene_Symbol=IGHG1 IGHG1 protein	9606	1.62751591205597			1.35956561565399			1.38107013702393
216	0	46.08	48.5477179288864	IPI:IPI00384938.1	Gene_Symbol=IGHG1 Putative uncharacterized protein DKFZp686N02209	9606
216	0	9.53	41.4529919624329	IPI:IPI00844239.1	Gene_Symbol=- Immunoblobulin G1 Fab heavy chain variable region (Fragment)	9606
217	2	58.03	68.2058036327362	IPI:IPI00878609.1	Gene_Symbol=ITIH4 Protein	9606	0.276868224143982	0.0865090414881706	9.30977630615234	0.236998587846756	0.238740012049675	1340.50500488281	0.318237334489822	0.253085166215897	449.742523193359
217	0	46.01	65.6832277774811	IPI:IPI00878152.1	Gene_Symbol=ITIH4 71 kDa protein	9606
218	2	54.23	69.4444417953491	IPI:IPI00304273.2	Gene_Symbol=APOA4 Apolipoprotein A-IV precursor	9606	1.13741636276245	0.206647396087646	1.25639128684998	0.737715661525726	0.0449210181832314	1.34191119670868	0.827724874019623	0.112733952701092	1.28788995742798
219	2	51.3	46.0416674613953	IPI:IPI00761159.1	Gene_Symbol=IGHM IGHM protein	9606	1.42526519298553			1.76654148101807			1.10354804992676
220	2	34.06	50.8905827999115	IPI:IPI00830132.1	Gene_Symbol=IGHG4 Uncharacterized protein IGHG4 (Fragment)	9606	0.558641016483307			0.587488234043121			0.497373849153519
221	2	33.03	52.9411792755127	IPI:IPI00385264.1	Gene_Symbol=- Ig mu heavy chain disease protein	9606	1.48438572883606	0.0072719887830317	1.29046201705933	1.5060201883316	0.0126935504376888	1.34375631809235	1.49013984203339	0.0121564092114568	1.33009397983551
222	2	30.19	39.3999993801117	IPI:IPI00061977.1	Gene_Symbol=IGHV3OR16-13;IGHA1 IGHA1 protein	9606	0.785273015499115			0.785385608673096			0.629439830780029
222	0	9.83	21.7213109135628	IPI:IPI00470652.1	Gene_Symbol=- Single-chain Fv (Fragment)	9606
222	0	8.36	30.7692319154739	IPI:IPI00830130.1	Gene_Symbol=- Rheumatoid factor RF-ET7	9606
222	0	8.36	30.7692319154739	IPI:IPI00829701.1	Gene_Symbol=- Uncharacterized protein ENSP00000375014	9606
222	0	4.3	28.0000001192093	IPI:IPI00384410.1	Gene_Symbol=- Myosin-reactive immunoglobulin heavy chain variable region (Fragment)	9606
222	0	4.3	29.4117659330368	IPI:IPI00384409.1	Gene_Symbol=- Myosin-reactive immunoglobulin heavy chain variable region (Fragment)	9606
223	2	22.08	29.9232751131058	IPI:IPI00829711.1	Gene_Symbol=IGHA2 Uncharacterized protein IGHA2 (Fragment)	9606
224	2	18.16	34.3347638845444	IPI:IPI00852577.1	Gene_Symbol=IGLC1 IGLC1 protein	9606	1.64393758773804	0.0804988741874695	2.23208355903625	1.35138404369354	0.171897038817406	2.88342952728271	0.976519823074341	0.974048972129822	1639.13952636719
225	2	15.44	45.8015263080597	IPI:IPI00827581.1	Gene_Symbol=- Variable immnoglobulin anti-estradiol heavy chain (Fragment)	9606	0.975327551364899	0.939470767974854	27.8944206237793	1.01696217060089	0.943300724029541	10.9489107131958	0.863437652587891	0.677647531032562	28.9083042144775
226	2	11.1	56.8807363510132	IPI:IPI00827826.1	Gene_Symbol=- Cold agglutinin FS-2 L-chain (Fragment)	9606	0.751780092716217			0.683971107006073			0.666303038597107
227	2	7.79	60.6837630271912	IPI:IPI00830035.1	Gene_Symbol=- Similar to Anti-streptococcal/anti-myosin immunoglobulin kappa light chain variable region	9606	1.59079420566559			1.57680702209473			1.28348767757416
228	2	7.51	44.8598116636276	IPI:IPI00827906.1	Gene_Symbol=- Anti-mucin1 light chain variable region (Fragment)	9606	0.954518735408783	0.502061009407043	1.81353950500488	0.80716997385025	0.468355536460876	11.7506494522095	0.748924493789673	0.150607377290726	2.42454075813293
229	2	6.74	34.2592597007751	IPI:IPI00385555.1	Gene_Symbol=- Ig kappa chain V-I region BAN	9606	0.948724210262299			0.774220049381256			0.642879247665405
229	0	5.4	46.6101706027985	IPI:IPI00829836.1	Gene_Symbol=- Uncharacterized protein ENSP00000374797	9606
230	2	6	31.4814805984497	IPI:IPI00382442.1	Gene_Symbol=- Ig lambda chain V-V region DEL	9606	0.92402982711792	0.553817629814148	3.28644323348999	0.999251425266266	0.994582295417786	3.05898833274841	0.775889992713928	0.475930482149124	19.8669586181641
231	2	5.52	25.2100855112076	IPI:IPI00829841.1	Gene_Symbol=- 13 kDa protein	9606	0.880357146263123	0.479507297277451	4.56343746185303	0.834915578365326	0.0767026469111443	1.31989419460297	0.635178744792938	0.0899083986878395	2.270188331604
232	2	5.1	30.0000011920929	IPI:IPI00827646.1	Gene_Symbol=- Rheumatoid factor RF-IP16 (Fragment)	9606	1.19980657100677			0.823783338069916			1.25776290893555
233	2	5	38.0597025156021	IPI:IPI00827486.1	Gene_Symbol=- Rheumatoid factor light chain variable region precursor (Fragment)	9606	1.0020340681076	0.9683438539505	1.16193556785583	0.984504401683807	0.729006588459015	1.13956308364868	0.785374999046326	0.089213602244854	1.36327719688416
234	2	4.23	30.1724135875702	IPI:IPI00386839.1	Gene_Symbol=- Amyloid lambda 6 light chain variable region SAR (Fragment)	9606	0.968266546726227			0.996425807476044			0.726850986480713
234	0	2.23	29.0540546178818	IPI:IPI00419442.3	Gene_Symbol=IGLV6-57 IGLV6-57 protein	9606
234	0	2.03	19.0839692950249	IPI:IPI00386137.1	Gene_Symbol=- Ig lambda chain V-VI region EB4 precursor	9606
235	2	2	11.516035348177	IPI:IPI00294713.4	Gene_Symbol=MASP2 Isoform 1 of Mannan-binding lectin serine protease 2 precursor	9606	0.955959260463715			0.667713463306427			0.886252522468567
235	0	2	12.435232847929	IPI:IPI00871597.1	Gene_Symbol=MASP2 Uncharacterized protein MASP2 (Fragment)	9606
235	0	2	12.9729732871056	IPI:IPI00306378.5	Gene_Symbol=MASP2 Isoform 2 of Mannan-binding lectin serine protease 2 precursor	9606
236	2	2	8.88888910412788	IPI:IPI00845506.1	Gene_Symbol=PI16 Isoform 2 of Peptidase inhibitor 16 precursor	9606	0.67917412519455			0.991298615932465			0.415654450654984
236	0	2	5.18358536064625	IPI:IPI00301143.5	Gene_Symbol=PI16 Isoform 1 of Peptidase inhibitor 16 precursor	9606
237	2	2	19.1176474094391	IPI:IPI00794777.1	Gene_Symbol=PRDX2 Uncharacterized protein PRDX2	9606	1.25540256500244			1.23662388324738			0.745152056217194
237	0	2	13.1313130259514	IPI:IPI00027350.3	Gene_Symbol=PRDX2 Peroxiredoxin-2	9606
238	2	2	33.3333343267441	IPI:IPI00792416.1	Gene_Symbol=MED30 10 kDa protein	9606
238	0	2	16.8539330363274	IPI:IPI00063213.1	Gene_Symbol=MED30 Mediator of RNA polymerase II transcription subunit 30	9606
239	2	2	10.2040819823742	IPI:IPI00385557.1	Gene_Symbol=- Ig heavy chain V-II region SESS precursor	9606	0.785264194011688			0.794456422328949			0.659637689590454
239	0	2	13.49206417799	IPI:IPI00382534.1	Gene_Symbol=- Ig heavy chain V-II region OU	9606
240	2	2	2.87769790738821	IPI:IPI00299158.1	Gene_Symbol=PVR Isoform Alpha of Poliovirus receptor precursor	9606	0.978200793266296			0.619018137454987			0.865719854831696
240	0	2	3.06122452020645	IPI:IPI00219427.1	Gene_Symbol=PVR Isoform Delta of Poliovirus receptor precursor	9606
240	0	2	3.2967034727335	IPI:IPI00219426.1	Gene_Symbol=PVR Isoform Gamma of Poliovirus receptor precursor	9606
240	0	2	3.22580635547638	IPI:IPI00219425.3	Gene_Symbol=PVR Isoform Beta of Poliovirus receptor precursor	9606
241	2	2	14.4508674740791	IPI:IPI00292532.6	Gene_Symbol=CAMP Cathelicidin antimicrobial peptide precursor	9606	0.811556220054626			1.29659903049469			0.97322142124176
242	1.81	1.81	2.51865666359663	IPI:IPI00024279.4	Gene_Symbol=HEATR1 HEAT repeat-containing protein 1	9606	0.983771622180939	0.943729400634766	10.4420080184937	1.236781001091	0.487840265035629	13.4496088027954	1.14759659767151	0.551313102245331	7.81983661651611
242	0	1.81	2.03587003052235	IPI:IPI00641437.1	Gene_Symbol=HEATR1 HEAT repeat containing 1	9606
243	1.74	9.86	33.030304312706	IPI:IPI00011264.1	Gene_Symbol=CFHR1 Complement factor H-related protein 1 precursor	9606	0.918343842029572			0.867411673069			1.05661535263062
243	0.04	5.86	28.7878781557083	IPI:IPI00167093.4	Gene_Symbol=CFHR1 complement factor H-related 1	9606
243	0.04	5.86	28.7822872400284	IPI:IPI00883722.1	Gene_Symbol=CFHR1 FHR-1; complement Factor H-related protein 1	9606
243	0.04	3.86	16.0493820905685	IPI:IPI00218949.1	Gene_Symbol=CFHR2 Isoform Short of Complement factor H-related protein 2 precursor	9606
243	0.04	3.86	14.4444450736046	IPI:IPI00006154.1	Gene_Symbol=CFHR2 Isoform Long of Complement factor H-related protein 2 precursor	9606
244	1.74	1.74	11.0047847032547	IPI:IPI00010471.5	Gene_Symbol=LCP1 Plastin-2	9606	1.01105272769928			0.936833500862122			1.15294551849365
245	1.72	9.4	48.7179487943649	IPI:IPI00854644.1	Gene_Symbol=- Uncharacterized protein ENSP00000374805	9606	1.27127575874329	0.592133164405823	59.7578315734863	1.04163384437561	0.912508964538574	42.4133148193359	1.02654016017914	0.957806885242462	150.556976318359
246	1.7	51.17	42.0955896377563	IPI:IPI00448925.3	Gene_Symbol=IGHG1 IGHG1 protein	9606	0.720133781433105			0.857220947742462			0.765505433082581
246	0	43.77	42.1906679868698	IPI:IPI00449920.1	Gene_Symbol=IGHV3OR16-13;IGHA1 CDNA FLJ90170 fis, clone MAMMA1000370, highly similar to Ig alpha-1 chain C region	9606
247	1.7	35.4	61.0169470310211	IPI:IPI00784661.1	Gene_Symbol=- Putative uncharacterized protein	9606	1.11697494983673			1.17025506496429			0.922512650489807
247	0.01	10.67	54.2056083679199	IPI:IPI00384398.1	Gene_Symbol=- Myosin-reactive immunoglobulin light chain variable region (Fragment)	9606
247	0	10.42	71.2962985038757	IPI:IPI00398220.1	Gene_Symbol=- Myosin-reactive immunoglobulin light chain variable region (Fragment)	9606
248	1.7	31.58	36.2170100212097	IPI:IPI00749179.2	Gene_Symbol=C1S Uncharacterized protein C1S	9606	1.36419570446014			1.1513170003891			1.55705797672272
249	1.7	21.86	40.3433471918106	IPI:IPI00816555.1	Gene_Symbol=IGLV2-14 IGLV2-14 protein	9606	0.544165730476379			0.792598724365234			0.496540069580078
250	1.7	2.08	7.94135630130768	IPI:IPI00872997.1	Gene_Symbol=KIF21B Isoform 1 of Kinesin-like protein KIF21B	9606	1.02179598808289	0.856913805007935	1.57426631450653	0.965163230895996	0.631921887397766	1.31328594684601	0.998088717460632	0.976985931396484	1.28770816326141
250	0	2.08	8.00492614507675	IPI:IPI00644778.2	Gene_Symbol=KIF21B Isoform 2 of Kinesin-like protein KIF21B	9606
250	0	2.08	5.38922138512135	IPI:IPI00397809.4	Gene_Symbol=KIF21B Kinesin-like protein KIF21B variant	9606
251	1.7	2.03	1.72413792461157	IPI:IPI00829992.1	Gene_Symbol=MYO1C myosin IC isoform b	9606
251	0	2.03	1.69332083314657	IPI:IPI00743335.1	Gene_Symbol=MYO1C myosin IC isoform a	9606
251	0	2.03	1.75097268074751	IPI:IPI00010418.4	Gene_Symbol=MYO1C Myosin-Ic	9606
251	0	1.7	2.65306122601032	IPI:IPI00791026.1	Gene_Symbol=MYO1C 56 kDa protein	9606
252	1.7	1.84	12.1896162629128	IPI:IPI00788135.1	Gene_Symbol=LOC730031 similar to Afadin	9606
253	1.7	1.7	5.9405941516161	IPI:IPI00868938.1	Gene_Symbol=- Beta-2-microglobulin	9606	1.13425660133362			1.26764702796936			1.21530258655548
253	0	1.7	5.0420168787241	IPI:IPI00796379.1	Gene_Symbol=B2M B2M protein	9606
253	0	1.7	4.83870953321457	IPI:IPI00004656.2	Gene_Symbol=B2M Beta-2-microglobulin	9606
254	1.7	1.7	4.85436879098415	IPI:IPI00783862.2	Gene_Symbol=BLVRB Flavin reductase	9606	1.2512640953064			1.22730922698975			1.20720016956329
254	0	1.7	4.83091771602631	IPI:IPI00219910.2	Gene_Symbol=- 22 kDa protein	9606
255	1.66	1.71	4.15944531559944	IPI:IPI00168698.1	Gene_Symbol=PDZD8 PDZ domain-containing protein 8	9606	0.897946834564209			0.670510470867157			0.923985779285431
256	1.65	35.13	31.5040647983551	IPI:IPI00642017.1	Gene_Symbol=IGHA2 Putative uncharacterized protein DKFZp686C02218 (Fragment)	9606	0.872455179691315	0.679991602897644	23.4158248901367	0.81205415725708	0.574450731277466	28.489143371582	0.659832775592804	0.23347133398056	7.60780811309814
257	1.59	15.92	76.3636350631714	IPI:IPI00827637.1	Gene_Symbol=- K light chain variable region (Fragment)	9606	0.67413991689682			0.603515028953552			0.725092649459839
258	1.54	1.62	6.60994797945023	IPI:IPI00871686.1	Gene_Symbol=CLASP2 Isoform 1 of CLIP-associating protein 2	9606	0.779168426990509	0.322537869215012	5.80949687957764	0.541661620140076	0.0195464864373207	1.27031219005585	0.508255839347839	0.0156028494238853	1.23465955257416
258	0	1.62	6.70205727219582	IPI:IPI00478227.5	Gene_Symbol=CLASP2 165 kDa protein	9606
258	0	1.62	6.70650750398636	IPI:IPI00024382.4	Gene_Symbol=CLASP2 CLIP-associating protein 2	9606
258	0	1.53	16.8674692511559	IPI:IPI00789917.1	Gene_Symbol=CLASP2 9 kDa protein	9606
259	1.52	20.33	39.3162399530411	IPI:IPI00784935.1	Gene_Symbol=IGL@ IGL@ protein	9606	1.30758082866669			1.06280755996704			1.05200803279877
259	0	1.52	3.44827584922314	IPI:IPI00830090.1	Gene_Symbol=LOC731848 hypothetical protein	9606
260	1.52	1.65	6.14828206598759	IPI:IPI00182659.1	Gene_Symbol=TAGAP Isoform 2 of T-cell activation Rho GTPase-activating protein	9606
260	0	1.65	4.65116277337074	IPI:IPI00166033.1	Gene_Symbol=TAGAP Isoform 1 of T-cell activation Rho GTPase-activating protein	9606
260	0	1.52	5.55555559694767	IPI:IPI00651776.1	Gene_Symbol=TAGAP Isoform 3 of T-cell activation Rho GTPase-activating protein	9606
261	1.52	1.52	12.4260358512402	IPI:IPI00176104.1	Gene_Symbol=SLITRK2 Isoform 1 of SLIT and NTRK-like protein 2 precursor	9606
261	0	1.52	12.5511601567268	IPI:IPI00410358.1	Gene_Symbol=SLITRK2 Isoform 2 of SLIT and NTRK-like protein 2 precursor	9606
262	1.52	1.52	19.7080299258232	IPI:IPI00793994.1	Gene_Symbol=IGF1 insulin-like growth factor 1 isoform 2 preproprotein	9606	1.15719437599182	0.663500189781189	23.9617576599121	1.14305460453033	0.618788599967957	12.0561199188232	1.49873030185699	0.386357128620148	35.4966049194336
262	0	1.52	17.6470592617989	IPI:IPI00001610.1	Gene_Symbol=IGF1 Insulin-like growth factor IA precursor	9606
262	0	1.52	9.49367061257362	IPI:IPI00853336.1	Gene_Symbol=IGF1 insulin-like growth factor 1 isoform 1 preproprotein	9606
262	0	1.52	10.7913672924042	IPI:IPI00852675.1	Gene_Symbol=IGF1 Insulin-like growth factor-I	9606
262	0	1.52	11.1111111938953	IPI:IPI00797681.1	Gene_Symbol=IGF1 15 kDa protein	9606
262	0	1.52	7.69230797886848	IPI:IPI00433029.1	Gene_Symbol=IGF1 Insulin-like growth factor IB precursor	9606
263	1.43	1.68	7.65401348471642	IPI:IPI00008756.5	Gene_Symbol=DST Isoform 1 of Bullous pemphigoid antigen 1, isoforms 1/2/3/4/5/8 (Fragment)	9606	2.32981324195862			1.23495328426361			3.61856579780579
263	0	1.68	7.42574259638786	IPI:IPI00816460.2	Gene_Symbol=DST Isoform 2 of Bullous pemphigoid antigen 1, isoforms 1/2/3/4/5/8 (Fragment)	9606
263	0	1.67	8.13609436154366	IPI:IPI00217993.1	Gene_Symbol=DST Isoform 4 of Bullous pemphigoid antigen 1, isoforms 1/2/3/4/5/8 (Fragment)	9606
263	0	1.61	7.8897699713707	IPI:IPI00217992.1	Gene_Symbol=DST Isoform 3 of Bullous pemphigoid antigen 1, isoforms 1/2/3/4/5/8 (Fragment)	9606
264	1.4	6	36.6071432828903	IPI:IPI00387106.1	Gene_Symbol=- Ig kappa chain V-I region Ni	9606
265	1.4	1.63	15.9334123134613	IPI:IPI00873904.1	Gene_Symbol=GRIPAP1 Isoform 1 of GRIP1-associated protein 1	9606	0.254625588655472			0.875294327735901			1.82075989246368
265	0	1.63	16.8341711163521	IPI:IPI00644786.3	Gene_Symbol=GRIPAP1 91 kDa protein	9606
265	0	1.63	15.9334123134613	IPI:IPI00413942.3	Gene_Symbol=GRIPAP1 96 kDa protein	9606
265	0	1.63	13.0864202976227	IPI:IPI00607628.3	Gene_Symbol=GRIPAP1 Isoform 4 of GRIP1-associated protein 1	9606
266	1.4	1.4	5.6315366178751	IPI:IPI00791675.1	Gene_Symbol=PITPNM1 Isoform 2 of Membrane-associated phosphatidylinositol transfer protein 1	9606
266	0	1.4	5.62700964510441	IPI:IPI00307758.7	Gene_Symbol=PITPNM1 Isoform 1 of Membrane-associated phosphatidylinositol transfer protein 1	9606
267	1.4	1.4	7.16180354356766	IPI:IPI00376213.4	Gene_Symbol=GPR120 Isoform 1 of G-protein coupled receptor 120	9606
268	1.38	5.18	40.3669714927673	IPI:IPI00387105.1	Gene_Symbol=- Ig kappa chain V-I region Mev	9606	0.92730700969696			0.815374672412872			0.898537516593933
269	1.36	1.45	4.79274615645409	IPI:IPI00853158.2	Gene_Symbol=PRUNE2 prune homolog 2 isoform 1	9606	1.17207968235016	0.143971666693687	1.29298603534698	1.17380261421204	0.21858412027359	1.38910722732544	1.27246749401093	0.080987274646759	1.34432590007782
269	0	1.32	7.72104635834694	IPI:IPI00877720.1	Gene_Symbol=PRUNE2 Prune homolog 2	9606
270	1.3	1.38	16.326530277729	IPI:IPI00402182.2	Gene_Symbol=SYNCRIP Isoform 2 of Heterogeneous nuclear ribonucleoprotein Q	9606	3.10490298271179			2.86451029777527			4.11535596847534
271	1.3	1.3	4.20234687626362	IPI:IPI00749231.3	Gene_Symbol=GPR98 G protein-coupled receptor 98 precursor	9606	0.911401569843292	0.00403363350778818	1.00749671459198	0.88201642036438	0.114264473319054	1.33565998077393	0.900022864341736	0.83241331577301	143.48274230957
272	1.3	1.3	23.4234228730202	IPI:IPI00004416.1	Gene_Symbol=CHMP2A Charged multivesicular body protein 2a	9606	0.848270297050476	0.520563542842865	9.30433654785156	0.997114717960358	0.985828757286072	5.2021427154541	1.1483610868454	0.138425379991531	1.47451508045197
273	1.27	1.32	4.76190485060215	IPI:IPI00845508.1	Gene_Symbol=BAHCC1 BAH domain and coiled-coil containing 1	9606	1.22596287727356	0.402656584978104	6.6675009727478	1.29281938076019	0.275547206401825	4.51664304733276	1.23987329006195	0.25730311870575	3.21712064743042
274	1.25	1.29	4.75211329758167	IPI:IPI00472779.1	Gene_Symbol=ANK3 Ankyrin-3	9606	1.74746870994568	0.196962580084801	2.92900633811951	1.51724803447723	0.326959073543549	3.11154437065125	1.99005162715912	0.170720815658569	3.3894054889679
275	1.23	1.3	7.4846625328064	IPI:IPI00748752.1	Gene_Symbol=CAPN3 Isoform III of Calpain-3	9606	1.47491419315338			1.57706451416016			0.790895164012909
275	0	1.3	7.42996335029602	IPI:IPI00025819.1	Gene_Symbol=CAPN3 Isoform I of Calpain-3	9606
276	1.23	1.23	9.34976637363434	IPI:IPI00028915.3	Gene_Symbol=CACNA1H Isoform 1 of Voltage-dependent T-type calcium channel subunit alpha-1H	9606	1.05310308933258			1.07089352607727			1.26425802707672
277	1.22	1.22	2.91845500469208	IPI:IPI00026533.5	Gene_Symbol=KIAA1546 Protein KIAA1546	9606
278	1.22	1.22	4.41176481544971	IPI:IPI00418931.1	Gene_Symbol=FLJ45139 CDNA FLJ45139 fis, clone BRAWH3039623	9606	1.05595111846924			1.257603764534			1.23097395896912
279	1.22	1.22	2.74914093315601	IPI:IPI00179034.4	Gene_Symbol=SLC25A30 Kidney mitochondrial carrier protein 1	9606
280	1.18	1.57	7.2969451546669	IPI:IPI00239406.2	Gene_Symbol=SYNE2 Isoform 2 of Nesprin-2	9606	0.649079203605652	0.273449718952179	2.57514381408691	0.642669379711151	0.160165846347809	2.03953266143799	0.620921194553375	0.37413564324379	3.7570321559906
280	0	1.57	7.32026174664497	IPI:IPI00239405.4	Gene_Symbol=SYNE2 Isoform 1 of Nesprin-2	9606
281	1.18	1.2	4.83689531683922	IPI:IPI00400967.4	Gene_Symbol=KIAA1843 KIAA1843 protein (Fragment)	9606	0.968762576580048			1.16431033611298			1.14090096950531
282	1.15	1.15	27.3239433765411	IPI:IPI00169140.1	Gene_Symbol=LOC440683 Seven transmembrane helix receptor	9606	3.23334956169128	0.23724253475666	340.016082763672	1.0018447637558	0.998407363891602	11822.0078125	4.70399141311646	0.213791966438293	960.203674316406
283	1.15	1.15	6.4453125	IPI:IPI00748339.1	Gene_Symbol=FRMD4A 114 kDa protein	9606	1.92752909660339			0.949549078941345			1.7181361913681
283	0	1.15	6.35226145386696	IPI:IPI00644865.1	Gene_Symbol=FRMD4A FERM domain containing 4A	9606
284	1.11	1.21	11.0921502113342	IPI:IPI00645702.1	Gene_Symbol=CTPS2 CTP synthase 2	9606	0.903753042221069			0.876256465911865			0.762206017971039
285	1.11	1.18	7.27611929178238	IPI:IPI00847600.1	Gene_Symbol=PLD5 Isoform 1 of Inactive phospholipase D5	9606
285	0	1.18	8.78378376364708	IPI:IPI00847136.1	Gene_Symbol=PLD5 Isoform 2 of Inactive phospholipase D5	9606
285	0	1.18	8.22784826159477	IPI:IPI00167254.3	Gene_Symbol=PLD5 Isoform 4 of Inactive phospholipase D5	9606
286	1.11	1.11	8.67293626070023	IPI:IPI00013933.2	Gene_Symbol=DSP Isoform DPI of Desmoplakin	9606
287	1.1	4.81	14.7540986537933	IPI:IPI00015916.1	Gene_Symbol=QSOX1 Bone-derived growth factor (Fragment)	9606
288	1.1	1.1	4.1522491723299	IPI:IPI00339297.1	Gene_Symbol=GALNT4 Polypeptide N-acetylgalactosaminyltransferase 4	9606	1.23116731643677	0.166421547532082	1.52093350887299	0.858912110328674	0.2303127348423	1.46790516376495	1.28666412830353	0.034437257796526	1.22954630851746
289	1.07	1.5	10.9766639769077	IPI:IPI00470724.1	Gene_Symbol=HEPH Isoform 2 of Hephaestin precursor	9606	0.79428631067276			0.904270172119141			1.12368285655975
289	0	1.5	10.9388463199139	IPI:IPI00107855.2	Gene_Symbol=HEPH Hephaestin precursor	9606
290	1.05	1.07	5.40703535079956	IPI:IPI00218501.1	Gene_Symbol=RYR2 Isoform 2 of Ryanodine receptor 2	9606	0.99222731590271			1.02580237388611			1.07341992855072
290	0	1.07	5.41574396193028	IPI:IPI00023217.1	Gene_Symbol=RYR2 Isoform 1 of Ryanodine receptor 2	9606
291	1.05	1.05	8.05860832333565	IPI:IPI00012485.1	Gene_Symbol=TSSK6 Testis-specific serine/threonine-protein kinase 6	9606
292	1	61.94	59.9147140979767	IPI:IPI00829944.1	Gene_Symbol=IGHG1 IGHG1 protein	9606	1.39778113365173			0.757591366767883			0.869801938533783
293	1	1	18.4210523962975	IPI:IPI00397836.1	Gene_Symbol=GSG2 Isoform 1 of Serine/threonine-protein kinase haspin	9606	0.870700836181641	0.727497935295105	47.2659645080566	0.89989846944809	0.241275876760483	1.705246925354	0.818238854408264	0.758843183517456	604.019775390625
294	1	1	9.45273637771606	IPI:IPI00398925.4	Gene_Symbol=LOC649618 similar to Ubiquitin-like protein FUBI	9606
295	0.97	10.26	49.193549156189	IPI:IPI00884080.1	Gene_Symbol=- Similar to Immunglobulin heavy chain variable region	9606
296	0.97	1.29	46.1538463830948	IPI:IPI00829834.1	Gene_Symbol=- Ig kappa chain V-III region VH precursor	9606	0.833253383636475	0.556239664554596	3.06750202178955	0.895492017269135	0.322743386030197	1.44031631946564	0.87665057182312	0.573794960975647	2.34009909629822
297	0.96	0.96	5.51401861011982	IPI:IPI00031388.1	Gene_Symbol=PIK3CB Phosphatidylinositol-4,5-bisphosphate 3-kinase catalytic subunit beta isoform	9606
298	0.96	0.96	10.5882346630096	IPI:IPI00644111.1	Gene_Symbol=C6orf105 OTTHUMP00000016034	9606	0.909013390541077			0.670681953430176			0.785886585712433
299	0.95	2.84	6.52131959795952	IPI:IPI00843999.2	Gene_Symbol=UBR4 Isoform 1 of E3 ubiquitin-protein ligase UBR4	9606	1.13204097747803	0.618069052696228	1.89262449741364	1.11047291755676	0.730417251586914	2.19686913490295	1.00961494445801	0.972015023231506	2.03750729560852
299	0	2.84	6.49500414729118	IPI:IPI00746934.2	Gene_Symbol=UBR4 Isoform 2 of E3 ubiquitin-protein ligase UBR4	9606
299	0	2.84	6.55165761709213	IPI:IPI00646605.3	Gene_Symbol=UBR4 Isoform 3 of E3 ubiquitin-protein ligase UBR4	9606
300	0.92	0.92	8.20895507931709	IPI:IPI00385429.1	Gene_Symbol=COLEC11 Isoform 9 of Collectin-11 precursor	9606	1.19093060493469			1.08682131767273			1.54202044010162
301	0.9	0.95	14.950980246067	IPI:IPI00794549.1	Gene_Symbol=SHMT2 45 kDa protein	9606
301	0	0.95	12.1031753718853	IPI:IPI00789370.1	Gene_Symbol=SHMT2 Serine hydroxymethyltransferase (Fragment)	9606
301	0	0.95	12.7083331346512	IPI:IPI00748411.1	Gene_Symbol=SHMT2 Serine hydroxymethyltransferase (Fragment)	9606
301	0	0.95	12.1031753718853	IPI:IPI00002520.1	Gene_Symbol=SHMT2 Serine hydroxymethyltransferase, mitochondrial precursor	9606
302	0.89	21.05	33.054393529892	IPI:IPI00384952.1	Gene_Symbol=- Putative uncharacterized protein DKFZp686K04218 (Fragment)	9606	1.08623242378235	0.0590788424015045	1.10275626182556	0.889034867286682	0.203775301575661	1.64115178585052	0.81187629699707	0.129238411784172	1.72474026679993
303	0.89	0.99	4.78873252868652	IPI:IPI00028155.2	Gene_Symbol=G6PC2 islet-specific glucose-6-phosphatase-related protein isoform 1	9606	1.03010439872742			0.897671222686768			0.981873154640198
304	0.89	0.9	6.73294141888618	IPI:IPI00784490.1	Gene_Symbol=SDK1 Isoform 1 of Protein sidekick-1 precursor	9606
305	0.89	0.89	2.70270276814699	IPI:IPI00657860.1	Gene_Symbol=BST1 Uncharacterized protein BST1	9606	0.831545531749725			0.939245760440826			0.794557392597198
305	0	0.89	2.83018872141838	IPI:IPI00026240.2	Gene_Symbol=BST1 ADP-ribosyl cyclase 2 precursor	9606
306	0.88	1.03	7.99830704927444	IPI:IPI00742682.2	Gene_Symbol=TPR nuclear pore complex-associated protein TPR	9606	1.484210729599			1.10765171051025			2.130863904953
307	0.88	0.88	23.4899327158928	IPI:IPI00793504.1	Gene_Symbol=ARHGAP26 18 kDa protein	9606
307	0.03	0.88	21.0843369364738	IPI:IPI00791808.1	Gene_Symbol=ARHGAP26 Uncharacterized protein ARHGAP26	9606
307	0.03	0.88	4.6113308519125	IPI:IPI00216360.1	Gene_Symbol=ARHGAP26 Isoform 2 of Rho GTPase-activating protein 26	9606
307	0.03	0.88	4.29975427687168	IPI:IPI00007913.1	Gene_Symbol=ARHGAP26 Isoform 1 of Rho GTPase-activating protein 26	9606
308	0.87	0.87	6.1643835157156	IPI:IPI00219252.1	Gene_Symbol=DYRK1A Isoform 4 of Dual specificity tyrosine-phosphorylation-regulated kinase 1A	9606
308	0	0.87	6.80529326200485	IPI:IPI00219251.1	Gene_Symbol=DYRK1A Isoform 2 of Dual specificity tyrosine-phosphorylation-regulated kinase 1A	9606
308	0	0.87	4.77453581988811	IPI:IPI00219250.1	Gene_Symbol=DYRK1A Isoform 1 of Dual specificity tyrosine-phosphorylation-regulated kinase 1A	9606
308	0	0.87	6.65434375405312	IPI:IPI00182717.8	Gene_Symbol=DYRK1A Isoform 3 of Dual specificity tyrosine-phosphorylation-regulated kinase 1A	9606
308	0	0.87	4.71821762621403	IPI:IPI00014344.1	Gene_Symbol=DYRK1A Isoform Long of Dual specificity tyrosine-phosphorylation-regulated kinase 1A	9606
309	0.84	0.85	5.90471923351288	IPI:IPI00784869.3	Gene_Symbol=DNAH10 dynein, axonemal, heavy chain 10 isoform 1	9606
310	0.82	7.01	43.4782594442368	IPI:IPI00387107.3	Gene_Symbol=IGKV2-40 Ig kappa chain V-II region Cum	9606
311	0.8	1.1	8.29645991325378	IPI:IPI00845386.1	Gene_Symbol=KIAA1310 Isoform 1 of Uncharacterized protein KIAA1310	9606	1.3451931476593			1.37390542030334			1.57590818405151
311	0	1.1	8.54214131832123	IPI:IPI00465061.4	Gene_Symbol=KIAA1310 Isoform 3 of Uncharacterized protein KIAA1310	9606
311	0	1.1	9.61538478732109	IPI:IPI00002396.4	Gene_Symbol=KIAA1310 Isoform 2 of Uncharacterized protein KIAA1310	9606
312	0.8	0.87	11.4470839500427	IPI:IPI00479235.3	Gene_Symbol=CDK5RAP2 CDK5 regulatory subunit associated protein 2	9606
312	0	0.87	11.1991547048092	IPI:IPI00384417.2	Gene_Symbol=CDK5RAP2 CDK5 regulatory subunit associated protein 2 isoform a	9606
312	0	0.87	11.1991547048092	IPI:IPI00329038.5	Gene_Symbol=CDK5RAP2 Isoform 1 of CDK5 regulatory subunit-associated protein 2	9606
313	0.8	0.82	7.12742954492569	IPI:IPI00464979.4	Gene_Symbol=SUCLA2 Isoform 1 of Succinyl-CoA ligase [ADP-forming] beta-chain, mitochondrial precursor	9606	1.4446827173233	0.706285536289215	12117.302734375	0.991539597511292	0.964328348636627	6.85248231887817	2.12349891662598	0.693401098251343	89299080
313	0	0.82	7.48299285769463	IPI:IPI00217232.2	Gene_Symbol=SUCLA2 Isoform 2 of Succinyl-CoA ligase [ADP-forming] beta-chain, mitochondrial precursor	9606
314	0.77	0.77	6.20261877775192	IPI:IPI00784285.1	Gene_Symbol=TEX14 Isoform 3 of Testis-expressed protein 14	9606	2.10337781906128			1.24538159370422			2.61280727386475
314	0	0.77	6.0362171381712	IPI:IPI00783967.1	Gene_Symbol=TEX14 Isoform 2 of Testis-expressed protein 14	9606
314	0	0.77	6.01202398538589	IPI:IPI00217259.6	Gene_Symbol=TEX14 Isoform 1 of Testis-expressed protein 14	9606
315	0.76	1.23	9.02679860591888	IPI:IPI00844515.1	Gene_Symbol=HMMR hyaluronan-mediated motility receptor isoform b	9606	1.0137425661087			0.982484459877014			1.3007425069809
316	0.76	0.97	0.953079201281071	IPI:IPI00401831.4	Gene_Symbol=PLEKHH1 Isoform 1 of Pleckstrin homology domain-containing family H member 1	9606
317	0.75	1.36	8.27814564108849	IPI:IPI00783390.1	Gene_Symbol=CHL1 Isoform 1 of Neural cell adhesion molecule L1-like protein precursor	9606	0.913503706455231	0.458980292081833	2.74598383903503	1.16992652416229	0.27864396572113	2.54254579544067	0.845701098442078	0.223095029592514	2.17785906791687
317	0	1.36	8.16993489861488	IPI:IPI00299059.5	Gene_Symbol=CHL1 Isoform 2 of Neural cell adhesion molecule L1-like protein precursor	9606
318	0.75	0.75	22.3752155900002	IPI:IPI00216780.3	Gene_Symbol=CILP2 Cartilage intermediate layer protein 2 precursor	9606	1.01403105258942	0.835836291313171	1.95671236515045	1.03251171112061	0.97666347026825	65171.296875	1.02827954292297	0.964649438858032	586.708740234375
319	0.74	0.87	2.40963846445084	IPI:IPI00879338.1	Gene_Symbol=- 47 kDa protein	9606
319	0	0.87	2.40963846445084	IPI:IPI00001701.3	Gene_Symbol=DCDC5 KIAA1493 protein (Fragment)	9606
320	0.74	0.81	2.33271941542625	IPI:IPI00795781.1	Gene_Symbol=- Protein	9606	1.05330681800842	0.925512433052063	274.243682861328	1.19128274917603	0.380265086889267	4.53915786743164	1.10833489894867	0.869874060153961	547.096130371094
320	0	0.81	2.16771252453327	IPI:IPI00514134.2	Gene_Symbol=SCN11A Isoform 3 of Sodium channel protein type 11 subunit alpha	9606
320	0	0.81	2.12171971797943	IPI:IPI00296063.6	Gene_Symbol=SCN11A Isoform 1 of Sodium channel protein type 11 subunit alpha	9606
321	0.73	0.85	23.275862634182	IPI:IPI00645213.1	Gene_Symbol=APOM Apolipoprotein M	9606
321	0	0.85	20.9302321076393	IPI:IPI00514397.1	Gene_Symbol=APOM Apolipoprotein M	9606
321	0	0.85	14.3617019057274	IPI:IPI00030739.1	Gene_Symbol=APOM Apolipoprotein M	9606
322	0.72	0.72	5.35939484834671	IPI:IPI00018888.2	Gene_Symbol=GLI2 GLI-Kruppel family member GLI2	9606
323	0.72	0.72	4.23976592719555	IPI:IPI00784147.1	Gene_Symbol=CBX6;NPTXR Uncharacterized protein NPTXR	9606	1.33105134963989			1.20184993743896			1.64660477638245
324	0.72	0.72	7.36196339130402	IPI:IPI00019176.3	Gene_Symbol=RARRES2 Retinoic acid receptor responder protein 2 precursor	9606	0.905328094959259			0.742337942123413			0.956830143928528
325	0.7	1.24	10.8139201998711	IPI:IPI00743813.2	Gene_Symbol=ASPM Isoform 1 of Abnormal spindle-like microcephaly-associated protein	9606	0.843780875205994	0.0308930147439241	1.14057970046997	0.746515691280365	0.0586248226463795	1.37543272972107	0.765125811100006	0.307473450899124	2.3361964225769
326	0.7	0.81	6.022584810853	IPI:IPI00426066.3	Gene_Symbol=DEPDC5 Pleckstrin/ G-protein, interacting region domain containing protein	9606
326	0	0.81	6.10687024891377	IPI:IPI00005665.1	Gene_Symbol=DEPDC5 Isoform 1 of DEP domain-containing protein 5	9606
327	0.7	0.7	4.61868941783905	IPI:IPI00163729.7	Gene_Symbol=MKL1 MKL/myocardin-like protein 1	9606	1.4384845495224	0.0190466735512018	1.14827156066895	1.26798903942108	0.229186996817589	3.1129105091095	1.65357172489166	0.211173459887505	9.03464126586914
