# Supplementary material for: PGCA: An algorithm to link protein groups created from MS/MS data
Source: PLoS One. 2017 May 31;12(5):e0177569. doi: 10.1371/journal.pone.0177569 (PMC5451011; doi:10.1371/journal.pone.0177569)
Supplement: S3 File — 65 iTRAQ experiments used to process samples from the BiT Heart Cohort. (ZIP) [file pone.0177569.s006.zip › S5DataBiT/BET5759_v339_ProteinSummary.txt]

N	Unused	Total	%Cov	Accession	Name	Species	115:114	PVal 115:114	EF 115:114	116:114	PVal 116:114	EF 116:114	117:114	PVal 117:114	EF 117:114	Biological Processes	Molecular Function	PANTHER ID
1	184.62	184.62	36.0070139169693	IPI:IPI00022229.1	Gene_Symbol=APOB Apolipoprotein B-100 precursor	9606	1.26134824752808	2.90427237814583E-10	1.0700980424881	0.858227491378784	6.84297119732946E-05	1.07607412338257	0.893859386444092	0.000872213218826801	1.06699419021606
2	176.51	176.69	60.4931175708771	IPI:IPI00643525.1	Gene_Symbol=C4A Complement component 4A	9606
3	159.66	161.03	66.3500666618347	IPI:IPI00478003.1	Gene_Symbol=A2M Alpha-2-macroglobulin precursor	9606	0.892400562763214	0.000604464497882873	1.06619846820831	0.858576416969299	8.562359289499E-05	1.07748806476593	0.937662541866302	0.0781124457716942	1.07386600971222
4	155.52	156.16	61.5754663944244	IPI:IPI00783987.2	Gene_Symbol=C3 Complement C3 precursor (Fragment)	9606	1.14771223068237	1.265323703592E-06	1.05512940883636	1.45892000198364	3.94000769936193E-26	1.06023705005646	1.16265988349915	1.12824272946455E-06	1.06014907360077
5	109.24	109.25	55.6581974029541	IPI:IPI00021885.1	Gene_Symbol=FGA Isoform 1 of Fibrinogen alpha chain precursor	9606	0.963133215904236	0.160893172025681	1.05377542972565	1.08391952514648	0.00753956288099289	1.06044793128967	2.23724246025085	0	1.06460738182068
5	0	109.23	72.2049713134766	IPI:IPI00029717.1	Gene_Symbol=FGA Isoform 2 of Fibrinogen alpha chain precursor	9606
6	95.93	95.94	55.7746469974518	IPI:IPI00017601.1	Gene_Symbol=CP Ceruloplasmin precursor	9606	0.72235894203186	2.97406196891892E-12	1.08759748935699	0.838086009025574	0.00014941229892429	1.09307467937469	1.25380730628967	2.8388317474537E-08	1.07868421077728
7	95.83	95.83	35.2789700031281	IPI:IPI00414283.5	Gene_Symbol=FN1 fibronectin 1 isoform 4 preproprotein	9606	1.77155113220215	4.70188409198334E-27	1.07906353473663	1.16084027290344	0.000349886569892988	1.08314085006714	1.83971452713013	5.21203397750962E-23	1.09797143936157
7	0	95.83	34.3099772930145	IPI:IPI00339223.1	Gene_Symbol=FN1 Isoform 3 of Fibronectin precursor	9606
7	0	95.83	33.8642090559006	IPI:IPI00022418.1	Gene_Symbol=FN1 Isoform 1 of Fibronectin precursor	9606
7	0	95.8	35.2759391069412	IPI:IPI00855777.1	Gene_Symbol=FN1 Isoform 14 of Fibronectin precursor	9606
7	0	95.8	34.79965031147	IPI:IPI00339228.1	Gene_Symbol=FN1 Isoform 8 of Fibronectin precursor	9606
7	0	95.77	36.1672788858414	IPI:IPI00479723.3	Gene_Symbol=FN1 Isoform 10 of Fibronectin precursor	9606
7	0	94.31	33.0028921365738	IPI:IPI00845263.1	Gene_Symbol=FN1 fibronectin 1 isoform 2 preproprotein	9606
7	0	94.31	31.691563129425	IPI:IPI00855785.1	Gene_Symbol=FN1 Isoform 15 of Fibronectin precursor	9606
7	0	94.31	32.0932120084763	IPI:IPI00339227.4	Gene_Symbol=FN1 Isoform 7 of Fibronectin precursor	9606
7	0	94.24	33.7009251117706	IPI:IPI00867588.1	Gene_Symbol=FN1 Isoform 13 of Fibronectin precursor	9606
8	89.7	90.25	40.7517910003662	IPI:IPI00032291.2	Gene_Symbol=C5 Complement C5 precursor	9606	1.04976546764374	0.0615931786596775	1.05230474472046	1.28439080715179	4.84633617958696E-11	1.06878900527954	1.26999604701996	1.37772393493663E-09	1.07285356521606
9	83.37	83.39	70.7717597484589	IPI:IPI00745872.2	Gene_Symbol=ALB Isoform 1 of Serum albumin precursor	9606	1.45376324653625	3.52385201347734E-22	1.06702899932861	1.12421560287476	0.00218006689101458	1.07646048069	0.179064780473709	3.62614328263533E-16	1.42896938323975
10	82.61	82.83	75.7637500762939	IPI:IPI00298497.3	Gene_Symbol=FGB Fibrinogen beta chain precursor	9606	0.981193006038666	0.486424177885056	1.05480873584747	1.06574952602386	0.0928317159414291	1.07667112350464	2.19520664215088	0	1.06926202774048
11	74.6	74.6	61.4613175392151	IPI:IPI00798430.1	Gene_Symbol=TF Transferrin variant (Fragment)	9606	0.923013269901276	0.0657174438238144	1.0891615152359	0.876688778400421	0.0131883369758725	1.10899579524994	0.608454763889313	1.21928255981713E-20	1.08580088615417
11	0	74.6	61.4613175392151	IPI:IPI00022463.1	Gene_Symbol=TF Serotransferrin precursor	9606
12	69.49	69.49	62.1212124824524	IPI:IPI00022488.1	Gene_Symbol=HPX Hemopexin precursor	9606	1.10156309604645	0.00318314624018967	1.0653909444809	1.21134185791016	1.22741752761613E-07	1.07032752037048	0.949711978435516	0.129482939839363	1.06861925125122
13	67.91	67.92	55.4838716983795	IPI:IPI00294193.4	Gene_Symbol=ITIH4 Isoform 1 of Inter-alpha-trypsin inhibitor heavy chain H4 precursor	9606	0.768037557601929	0.0238017253577709	1.25418531894684	0.83516126871109	0.176553398370743	1.30435228347778	1.14541018009186	0.153743088245392	1.20856559276581
14	64.93	66.4	68.9804792404175	IPI:IPI00877703.1	Gene_Symbol=FGG 52 kDa protein	9606	0.936103820800781	0.156319588422775	1.09499478340149	1.01466023921967	0.783771634101868	1.10930049419403	2.13437485694885	1.66432602760044E-30	1.10202622413635
14	0	66.4	70.1986730098724	IPI:IPI00021891.5	Gene_Symbol=FGG Isoform Gamma-B of Fibrinogen gamma chain precursor	9606
14	0	66.4	66.7415738105774	IPI:IPI00877792.1	Gene_Symbol=FGG 50 kDa protein	9606
14	0	66.4	67.9633855819702	IPI:IPI00219713.1	Gene_Symbol=FGG Isoform Gamma-A of Fibrinogen gamma chain precursor	9606
15	60.06	60.06	56.4489126205444	IPI:IPI00828205.1	Gene_Symbol=IGHM IGHM protein	9606
16	59.88	59.96	60.5485260486603	IPI:IPI00742696.2	Gene_Symbol=GC vitamin D-binding protein precursor	9606	1.29142773151398	0.257761806249619	1.6339305639267	1.04880702495575	0.877628743648529	2.02527594566345	0.850351989269257	0.126908659934998	1.24778497219086
17	58.65	58.66	45.1570689678192	IPI:IPI00639937.1	Gene_Symbol=CFB B-factor, properdin	9606	1.00131416320801	0.976125419139862	1.09097611904144	1.00026345252991	0.99611622095108	1.11650311946869	1.43705832958221	8.10077213642124E-11	1.10116767883301
17	0	58.66	45.1570689678192	IPI:IPI00019591.1	Gene_Symbol=CFB Isoform 1 of Complement factor B precursor (Fragment)	9606
18	55.9	55.92	68.1818187236786	IPI:IPI00847179.1	Gene_Symbol=APOA4 apolipoprotein A-IV precursor	9606	0.0403846763074398	0.11125635355711	1339.10095214844	0.0458655022084713	0.135054811835289	4603.3818359375	0.082702524960041
19	55.75	55.81	36.5556448698044	IPI:IPI00029739.5	Gene_Symbol=CFH Isoform 1 of Complement factor H precursor	9606	1.00707042217255	0.872590959072113	1.09120297431946	1.12573349475861	0.0344992280006409	1.11577796936035	1.46434342861176	1.18381073832552E-08	1.12492620944977
20	53.48	53.58	44.5989310741425	IPI:IPI00645038.1	Gene_Symbol=ITIH2 Inter-alpha (Globulin) inhibitor H2	9606	0.930986106395721	0.135742291808128	1.09898865222931	0.794950187206268	0.000102706253528595	1.11843073368073	0.972150444984436	0.528117179870605	1.092689037323
20	0	53.58	44.0803378820419	IPI:IPI00305461.2	Gene_Symbol=ITIH2 Inter-alpha-trypsin inhibitor heavy chain H2 precursor	9606
21	49.77	50.11	65.0118231773376	IPI:IPI00847635.1	Gene_Symbol=SERPINA3 Isoform 1 of Alpha-1-antichymotrypsin precursor	9606	1.01241195201874	0.83682519197464	1.12636256217957	1.90378510951996	3.14658086912611E-12	1.16532170772552	1.02915561199188	0.674578309059143	1.14557814598083
21	0	50.11	61.3839268684387	IPI:IPI00550991.3	Gene_Symbol=SERPINA3 Alpha-1-antichymotrypsin precursor	9606
22	49.64	50.38	55.9574484825134	IPI:IPI00815926.1	Gene_Symbol=IGHG1 IGHG1 protein	9606
23	45.87	46.06	66.2763476371765	IPI:IPI00215894.1	Gene_Symbol=KNG1 Isoform LMW of Kininogen-1 precursor	9606	0.846652805805206	0.334234952926636	1.76413822174072	0.83015900850296	0.217341676354408	1.56898248195648	1.14868807792664	0.0454322136938572	1.14073097705841
23	0	46.05	65.5737698078156	IPI:IPI00797833.3	Gene_Symbol=KNG1 Kininogen 1	9606
24	45.83	45.83	45.9259271621704	IPI:IPI00019580.1	Gene_Symbol=PLG Plasminogen precursor	9606	0.822876930236816	0.0001705389295239	1.10211515426636	0.761246979236603	9.29410134631325E-07	1.10491895675659	0.909232616424561	0.0134536921977997	1.07758641242981
25	42.34	42.41	35.8946204185486	IPI:IPI00292530.1	Gene_Symbol=ITIH1 Inter-alpha-trypsin inhibitor heavy chain H1 precursor	9606	0.917546391487122	0.181227192282677	1.13573241233826	0.86073237657547	0.0221613813191652	1.13617253303528	0.997509002685547	0.97265100479126	1.15599977970123
26	41.23	41.45	39.8976981639862	IPI:IPI00026314.1	Gene_Symbol=GSN Isoform 1 of Gelsolin precursor	9606	1.05673944950104	0.340383291244507	1.12195479869843	0.77730917930603	0.00115801161155105	1.15847647190094	1.02051341533661	0.667193353176117	1.09882020950317
27	41.04	41.08	49.6784567832947	IPI:IPI00019568.1	Gene_Symbol=F2 Prothrombin precursor (Fragment)	9606	0.870570659637451	0.00152730720583349	1.08690047264099	0.495494812726974	7.2358424793909E-15	1.14395451545715	0.944531440734863	0.174499422311783	1.08665978908539
28	40.15	40.19	55.0000011920929	IPI:IPI00641737.1	Gene_Symbol=HP Haptoglobin precursor	9606	1.50346231460571	9.42680156157394E-10	1.11366629600525	1.91255474090576	2.39425615123571E-15	1.11942267417908	0.976017713546753	0.719419598579407	1.14475572109222
29	38.83	39.03	58.9247286319733	IPI:IPI00032179.2	Gene_Symbol=SERPINC1 Antithrombin III variant	9606	0.890960872173309	0.251637399196625	1.22440659999847	0.928259372711182	0.473878771066666	1.23442828655243	1.05842840671539	0.63430792093277	1.27450394630432
30	38.11	38.38	38.0634397268295	IPI:IPI00019943.1	Gene_Symbol=AFM Afamin precursor	9606	0.98753148317337	0.798957884311676	1.1036149263382	0.840506672859192	0.00472217006608844	1.12498736381531	1.07109653949738	0.321820646524429	1.14803373813629
31	38.11	38.11	39.6793574094772	IPI:IPI00879573.1	Gene_Symbol=SERPIND1 Heparin cofactor 2 precursor	9606	0.887593150138855	0.00212957873009145	1.07683312892914	0.852474570274353	0.000823894049972296	1.09439361095428	0.910321414470673	0.0993700996041298	1.11894571781158
31	0	38.11	37.5711560249329	IPI:IPI00292950.4	Gene_Symbol=SERPIND1 Serpin peptidase inhibitor, clade D (Heparin cofactor), member 1	9606
32	37.89	37.89	63.1355941295624	IPI:IPI00430847.1	Gene_Symbol=IGKC IGKC protein	9606	1.11829745769501	0.617103517055511	2.27224063873291	1.11994063854218	0.07927405834198	1.15727710723877	0.755653381347656	0.263691484928131	2.18890166282654
33	36.14	36.14	55.3691267967224	IPI:IPI00166729.4	Gene_Symbol=AZGP1 alpha-2-glycoprotein 1, zinc	9606	1.09114015102386	0.0642073228955269	1.09706842899323	1.32158362865448	3.20586127600109E-06	1.10775339603424	1.09084594249725	0.0824431627988815	1.10374402999878
34	36.11	36.75	44.0404027700424	IPI:IPI00745089.2	Gene_Symbol=A1BG alpha 1B-glycoprotein precursor	9606	0.899234414100647	0.0508222915232182	1.11252164840698	0.885673701763153	0.0687850043177605	1.14013671875	1.17627060413361	0.0108475387096405	1.13111996650696
34	0	36.75	44.0404027700424	IPI:IPI00022895.7	Gene_Symbol=A1BG Alpha-1B-glycoprotein precursor	9606
35	34.35	34.35	50.627613067627	IPI:IPI00298971.1	Gene_Symbol=VTN Vitronectin precursor	9606	1.03301763534546	0.541452348232269	1.11151194572449	0.867844343185425	0.00437230756506324	1.10058224201202	0.994145929813385	0.948832333087921	1.19971787929535
36	32.95	32.95	44.9999988079071	IPI:IPI00291866.5	Gene_Symbol=SERPING1 Plasma protease C1 inhibitor precursor	9606	1.01751160621643	0.694685876369476	1.09243714809418	0.953131437301636	0.416059345006943	1.12487280368805	1.23107755184174	0.000238299777265638	1.11099696159363
36	0.08	31.03	41.9889509677887	IPI:IPI00879931.1	Gene_Symbol=SERPING1 cDNA FLJ78023, highly similar to Homo sapiens serine (or cysteine) proteinase inhibitor, clade G (C1inhibitor), member 1, (angioedema, hereditary) (SERPING1), mRNA	9606
37	31.32	31.32	44.4196432828903	IPI:IPI00795633.1	Gene_Symbol=CLU CLU	9606	1.09814918041229	0.0852429047226906	1.11322164535522	1.02743637561798	0.696919679641724	1.14975810050964	1.06363558769226	0.354600548744202	1.14249801635742
37	0	31.32	39.7205591201782	IPI:IPI00400826.1	Gene_Symbol=CLU clusterin isoform 1	9606
37	0	31.32	44.3207114934921	IPI:IPI00291262.3	Gene_Symbol=CLU Clusterin precursor	9606
38	30.34	30.34	70.4119861125946	IPI:IPI00021841.1	Gene_Symbol=APOA1 Apolipoprotein A-I precursor	9606	1.30189514160156	0.000850146228913218	1.15808355808258	1.57571303844452	3.9966712961359E-07	1.16004908084869	0.382108986377716	3.76368242127612E-11	1.22151529788971
39	30.21	31.45	37.4749511480331	IPI:IPI00166866.3	Gene_Symbol=IGHV3OR16-13;IGHA1 IGHA1 protein	9606	1.04892253875732	0.735380291938782	1.35823917388916	1.36984491348267	0.0365956760942936	1.33744764328003	0.766847133636475	0.257992923259735	1.64423513412476
40	30.17	30.19	39.716312289238	IPI:IPI00296165.5	Gene_Symbol=C1R;C17orf13;ACYP1 Complement C1r subcomponent precursor	9606	1.0743020772934	0.168396189808846	1.1095005273819	0.892190515995026	0.0353109836578369	1.11141574382782	1.24177646636963	0.000129659587400965	1.10474443435669
41	29.83	29.84	65.2173936367035	IPI:IPI00855916.1	Gene_Symbol=- Transthyretin	9606	1.38862240314484	3.00802753372409E-06	1.13571000099182	1.18553292751312	0.0202477537095547	1.15339541435242	0.656993389129639	5.10516292706598E-05	1.21135187149048
41	0	29.84	74.8299300670624	IPI:IPI00022432.1	Gene_Symbol=TTR Transthyretin precursor	9606
42	29.79	29.79	49.31880235672	IPI:IPI00022431.1	Gene_Symbol=AHSG Alpha-2-HS-glycoprotein precursor	9606	0.661481201648712	4.88287419386779E-08	1.13567817211151	0.375503689050674	2.22282804142326E-12	1.22417843341827	1.20060896873474	0.0044898740015924	1.13106393814087
43	29.54	29.96	47.8468894958496	IPI:IPI00553177.1	Gene_Symbol=SERPINA1 Isoform 1 of Alpha-1-antitrypsin precursor	9606	0.951981902122498	0.481134712696075	1.15143299102783	2.43191337585449	3.56495111208943E-10	1.21653783321381	0.792555034160614	0.0239087082445621	1.22074806690216
44	28.03	28.03	38.9534890651703	IPI:IPI00017696.1	Gene_Symbol=C1S Complement C1s subcomponent precursor	9606	1.04989004135132	0.288901448249817	1.09708213806152	0.819517731666565	0.0047556352801621	1.14114964008331	1.08502614498138	0.135068655014038	1.11506283283234
45	27.64	27.64	32.5581401586533	IPI:IPI00022395.1	Gene_Symbol=C9 Complement component C9 precursor	9606	1.04189336299896	0.476152449846268	1.12360894680023	1.38839101791382	4.00972676288802E-05	1.14738416671753	1.44588398933411	1.44262480716861E-06	1.13101327419281
46	26.81	26.9	30.7216495275497	IPI:IPI00032220.3	Gene_Symbol=AGT Angiotensinogen precursor	9606	0.727781414985657	1.49138104461599E-05	1.12667667865753	0.766862869262695	0.000660675577819347	1.14904725551605	0.603116095066071	1.81653513209312E-06	1.1772153377533
47	26.67	26.67	36.0330581665039	IPI:IPI00020996.3	Gene_Symbol=IGFALS Insulin-like growth factor-binding protein complex acid labile chain precursor	9606	0.957063436508179	0.390182584524155	1.10905206203461	0.976432800292969	0.729870438575745	1.15131294727325	0.809818267822266	0.00179517350625247	1.13163614273071
48	26.3	26.3	63.0914807319641	IPI:IPI00021842.1	Gene_Symbol=APOE Apolipoprotein E precursor	9606	1.87655210494995	2.58471777669911E-06	1.23681104183197	1.57309579849243	8.88985232450068E-06	1.18127632141113	1.04260694980621	0.602302253246307	1.17713499069214
49	26.1	26.1	37.1428579092026	IPI:IPI00022371.1	Gene_Symbol=HRG Histidine-rich glycoprotein precursor	9606	0.459847867488861	6.55759138396689E-13	1.13359987735748	0.40890109539032	3.09268181810513E-13	1.14622473716736	1.16615688800812	0.00366631615906954	1.10422658920288
50	25.64	25.64	55.982905626297	IPI:IPI00154742.6	Gene_Symbol=IGL@ IGL@ protein	9606	0.897338390350342	0.336443305015564	2.2336163520813	1.13935148715973	0.333630830049515	2.60662770271301	0.774119257926941	0.48674076795578	22.6542320251465
51	25.05	25.35	34.707447886467	IPI:IPI00303963.1	Gene_Symbol=C2 Complement C2 precursor (Fragment)	9606	1.04224669933319	0.604819774627686	1.17757666110992	0.970113635063171	0.658111333847046	1.15059685707092	1.11449110507965	0.101375453174114	1.14052522182465
52	23.63	23.63	25.0265121459961	IPI:IPI00009920.2	Gene_Symbol=C6 Complement component 6 precursor	9606	0.875170111656189	0.0350882261991501	1.13112235069275	0.885356962680817	0.0653301477432251	1.13897228240967	1.05125820636749	0.475115239620209	1.15280389785767
53	23.57	23.57	34.0122193098068	IPI:IPI00879231.1	Gene_Symbol=SERPINF2 Alpha-2-antiplasmin precursor	9606	0.927844703197479	0.316540479660034	1.16272974014282	0.895039677619934	0.147342875599861	1.16491782665253	0.939511239528656	0.339708715677261	1.14099133014679
53	0	23.57	33.7373733520508	IPI:IPI00029863.4	Gene_Symbol=SERPINF2 SERPINF2 protein	9606
54	22.92	22.99	27.9588341712952	IPI:IPI00291867.3	Gene_Symbol=CFI Complement factor I precursor	9606	0.999758422374725	0.99778288602829	1.1924614906311	1.01022624969482	0.883390426635742	1.15401458740234	1.22949409484863	0.0442002005875111	1.22220718860626
54	0	20.99	25.7289886474609	IPI:IPI00872555.2	Gene_Symbol=CFI cDNA FLJ76262, highly similar to Homo sapiens I factor (complement) (IF), mRNA	9606
55	22.76	22.79	34.4827592372894	IPI:IPI00654888.4	Gene_Symbol=KLKB1 Plasma kallikrein precursor	9606	0.843641459941864	0.0467745810747147	1.18217658996582	0.777922391891479	0.000189004102139734	1.12165951728821	0.916671395301819	0.259833991527557	1.16941463947296
56	22.75	22.75	40.6698554754257	IPI:IPI00006114.4	Gene_Symbol=SERPINF1 Pigment epithelium-derived factor precursor	9606	1.01162528991699	0.883107006549835	1.17750060558319	0.892604172229767	0.163174048066139	1.17875909805298	1.34251582622528	0.00227214768528938	1.18917798995972
57	22.14	22.18	25.7956445217133	IPI:IPI00021727.1	Gene_Symbol=C4BPA C4b-binding protein alpha chain precursor	9606	0.978298902511597	0.780881285667419	1.17465579509735	0.802609384059906	0.0407485403120518	1.23349630832672	1.33091282844543	0.00085271435091272	1.16754817962646
58	21.96	22	32.7868849039078	IPI:IPI00328609.3	Gene_Symbol=SERPINA4 Kallistatin precursor	9606	0.868454337120056	0.0693474262952805	1.16602039337158	0.761271774768829	9.43913764785975E-05	1.11851990222931	0.951138615608215	0.366904824972153	1.12078154087067
59	21.72	46.25	25.3711193799973	IPI:IPI00025426.2	Gene_Symbol=PZP Pregnancy zone protein precursor	9606	0.229892000555992	8.43998577693128E-07	1.41485202312469	0.243565335869789	1.87524874490919E-05	1.54486703872681	0.471434384584427	2.24429027184669E-06	1.2251957654953
60	21.67	21.68	47.826087474823	IPI:IPI00298828.3	Gene_Symbol=APOH Beta-2-glycoprotein 1 precursor	9606	0.968774616718292	0.499665051698685	1.09981143474579	0.920278251171112	0.276561468839645	1.16591989994049	1.12459349632263	0.142055705189705	1.17271089553833
61	20.25	20.26	35.1945847272873	IPI:IPI00294395.1	Gene_Symbol=C8B Complement component C8 beta chain precursor	9606	0.818765640258789	0.00120344839524478	1.11488020420074	0.835460662841797	0.00687525840476155	1.13132691383362	1.17852890491486	0.000493656552862376	1.08411085605621
62	18.71	18.71	34.582132101059	IPI:IPI00022417.4	Gene_Symbol=LRG1 Leucine-rich alpha-2-glycoprotein precursor	9606	0.692285358905792	2.16509415622568E-05	1.12685132026672	0.968020915985107	0.629157483577728	1.15362799167633	1.26060771942139	2.67241939582163E-05	1.07990705966949
63	18.43	18.62	26.927638053894	IPI:IPI00296608.6	Gene_Symbol=C7 Complement component C7 precursor	9606	1.04780507087708	0.510117173194885	1.15535461902618	0.979668319225311	0.758268415927887	1.14621007442474	1.54735124111176	9.2022617081966E-08	1.12535536289215
64	18.34	20.34	33.9759021997452	IPI:IPI00292946.1	Gene_Symbol=SERPINA7 Thyroxine-binding globulin precursor	9606	0.801297843456268	0.00541231827810407	1.15803587436676	0.687012612819672	0.00064908288186416	1.20947659015656	0.995327234268188	0.936508297920227	1.13002812862396
65	16.98	16.98	55.2238821983337	IPI:IPI00022429.3	Gene_Symbol=ORM1 Alpha-1-acid glycoprotein 1 precursor	9606	1.34935522079468	0.0516205690801144	1.35273039340973	3.26571106910706	7.06584614817984E-05	1.54625761508942	1.71497559547424	0.000982185709290206	1.31202220916748
66	16.76	16.77	39.9103134870529	IPI:IPI00022391.1	Gene_Symbol=APCS Serum amyloid P-component precursor	9606	1.19834077358246	0.0015244708629325	1.10929667949677	1.03235697746277	0.540708780288696	1.1121346950531	1.21571254730225	9.46710060816258E-05	1.08886182308197
67	16.7	16.73	24.8780488967896	IPI:IPI00019581.1	Gene_Symbol=F12 Coagulation factor XII precursor	9606	0.784098207950592	0.00103770801797509	1.13980662822723	0.675845384597778	1.82553037575417E-06	1.12639486789703	0.796842038631439	0.0184107050299644	1.20212149620056
68	16.41	40.14	49.8924732208252	IPI:IPI00784807.1	Gene_Symbol=- Putative uncharacterized protein	9606	1.0359947681427	0.874657452106476	1.92636704444885	1.38863241672516	0.324774175882339	2.43302202224731	0.549893021583557	0.188306897878647	3.06946086883545
68	0	36.73	51.079136133194	IPI:IPI00399007.5	Gene_Symbol=IGHG2 Putative uncharacterized protein DKFZp686I04196 (Fragment)	9606
68	0	30.7	41.4893627166748	IPI:IPI00784942.1	Gene_Symbol=- Putative uncharacterized protein DKFZp686E23209	9606
69	16.13	16.13	48.7437188625336	IPI:IPI00844536.2	Gene_Symbol=RBP4 Uncharacterized protein RBP4	9606	1.1849502325058	0.0205402821302414	1.1511070728302	1.00344562530518	0.974337756633759	1.24644684791565	0.973028302192688	0.75893622636795	1.2012095451355
69	0	16.13	48.7437188625336	IPI:IPI00480192.1	Gene_Symbol=RBP4 Retinol binding protein 4, plasma	9606
69	0	16.13	43.2835817337036	IPI:IPI00022420.3	Gene_Symbol=RBP4 Plasma retinol-binding protein precursor	9606
70	16.05	16.05	25.3424644470215	IPI:IPI00011252.1	Gene_Symbol=C8A Complement component C8 alpha chain precursor	9606	0.898853659629822	0.202688932418823	1.18665373325348	0.865508139133453	0.158279106020927	1.23104703426361	1.24992740154266	0.0370016396045685	1.23072707653046
71	14.29	14.29	69.3877577781677	IPI:IPI00654755.3	Gene_Symbol=HBB Hemoglobin subunit beta	9606	0.912835240364075	0.156581774353981	1.13781404495239	0.865716218948364	0.0125344255939126	1.11610984802246	0.778270661830902	0.000381769932573661	1.13055670261383
72	13.75	13.75	44.6022719144821	IPI:IPI00022426.1	Gene_Symbol=AMBP AMBP protein precursor	9606	1.03970241546631	0.81247353553772	1.39727759361267	0.969617486000061	0.846491992473602	1.383220911026	1.20479798316956	0.344357877969742	1.48843228816986
73	13.14	19.75	44.6351945400238	IPI:IPI00829640.1	Gene_Symbol=IGL@ IGL@ protein	9606	0.964691698551178			1.24445033073425			0.847911238670349
74	13.13	13.13	30.1229506731033	IPI:IPI00019576.1	Gene_Symbol=F10 Coagulation factor X precursor	9606	1.01374232769012	0.659176886081696	1.07778644561768	0.594211041927338	0.0270526241511106	1.54127073287964	1.20201110839844	0.148942023515701	1.31979322433472
75	12.82	12.82	21.4446946978569	IPI:IPI00876950.1	Gene_Symbol=ITIH3 Isoform 2 of Inter-alpha-trypsin inhibitor heavy chain H3 precursor	9606	1	1	1.17575418949127	1.16005003452301	0.118054136633873	1.20958232879639	1.57462966442108	0.000918152625672519	1.27026402950287
75	0	12.82	21.3483139872551	IPI:IPI00028413.8	Gene_Symbol=ITIH3 Isoform 1 of Inter-alpha-trypsin inhibitor heavy chain H3 precursor	9606
75	0	12.82	25.8208960294724	IPI:IPI00873416.1	Gene_Symbol=ITIH3 Uncharacterized protein ITIH3	9606
76	12.02	12.02	28.7323951721191	IPI:IPI00218732.3	Gene_Symbol=PON1 Serum paraoxonase/arylesterase 1	9606	0.942042887210846	0.527552664279938	1.21651446819305	0.82312285900116	0.0454315356910229	1.2094783782959	0.692476749420166	0.0055915261618793	1.27422142028809
76	0	10.02	27.3049652576447	IPI:IPI00798167.1	Gene_Symbol=PON1 32 kDa protein	9606
77	11.94	11.98	28.165939450264	IPI:IPI00010295.1	Gene_Symbol=CPN1 Carboxypeptidase N catalytic chain precursor	9606	0.925875008106232	0.393856853246689	1.21785712242126	0.884505450725555	0.0119323376566172	1.09136664867401	1.06140613555908	0.388657242059708	1.16272103786469
78	11.88	11.88	25.3602296113968	IPI:IPI00025204.1	Gene_Symbol=CD5L CD5 antigen-like precursor	9606	0.634826898574829	1.17152121674735E-05	1.15890336036682	0.666055977344513	4.78418905913713E-06	1.12927567958832	0.727131903171539	5.91616771998815E-05	1.12842154502869
79	11.11	11.2	15.7798171043396	IPI:IPI00738433.1	Gene_Symbol=CPN2 similar to Carboxypeptidase N subunit 2 precursor	9606	1.12417507171631	0.121965803205967	1.16563534736633	1.04941046237946	0.681240797042847	1.28358399868011	1.02221822738647	0.896232903003693	1.4367493391037
79	0	9.2	14.128440618515	IPI:IPI00479116.1	Gene_Symbol=CPN2 Carboxypeptidase N subunit 2 precursor	9606
80	10.41	10.43	18.3333337306976	IPI:IPI00873445.1	Gene_Symbol=PROS1 80 kDa protein	9606	1.02706289291382	0.726281404495239	1.1820216178894	0.631782591342926	0.000246556999627501	1.19463348388672	1.14552271366119	0.277467608451843	1.30455076694489
80	0	10.4	14.0532538294792	IPI:IPI00294004.1	Gene_Symbol=PROS1 Vitamin K-dependent protein S precursor	9606
81	10.37	10.37	21.2389379739761	IPI:IPI00026199.1	Gene_Symbol=GPX3 Glutathione peroxidase 3 precursor	9606	1.13944065570831	0.293620616197586	1.30310916900635	1.22067654132843	0.10030609369278	1.27930641174316	0.835803687572479	0.142753466963768	1.28741610050201
82	10.3	10.33	27.8106510639191	IPI:IPI00020986.2	Gene_Symbol=LUM Lumican precursor	9606	0.814377129077911	0.0655994415283203	1.24813508987427	0.623367846012115	0.00496474700048566	1.32843542098999	1.18957006931305	0.101026833057404	1.23981368541718
83	10.16	10.16	31.4236104488373	IPI:IPI00163207.1	Gene_Symbol=PGLYRP2 Isoform 1 of N-acetylmuramoyl-L-alanine amidase precursor	9606	1.00265169143677	0.978422999382019	1.23714828491211	0.723806858062744	0.0635387375950813	1.41294455528259	0.702308773994446	0.0325337573885918	1.37252426147461
83	0	10.16	27.2870659828186	IPI:IPI00394992.1	Gene_Symbol=PGLYRP2 Isoform 2 of N-acetylmuramoyl-L-alanine amidase precursor	9606
84	9.74	48.34	54.0254235267639	IPI:IPI00876888.1	Gene_Symbol=- cDNA FLJ78387	9606	1.4168062210083	0.114320263266563	1.58672690391541	1.82206797599792	0.0126008149236441	1.51850080490112	0.435952663421631	0.0338873565196991	2.10088610649109
85	9.62	13.24	7.04744905233383	IPI:IPI00179357.2	Gene_Symbol=TTN Isoform 7 of Titin	9606	0.857153058052063	0.276455789804459	1.32986283302307	0.791930377483368	0.168121322989464	1.40212488174438	1.00681138038635	0.980438470840454	1.76416552066803
85	0	12.74	6.93276077508926	IPI:IPI00759542.1	Gene_Symbol=TTN Isoform 8 of Titin	9606
85	0	12.74	6.93740919232368	IPI:IPI00759754.1	Gene_Symbol=TTN Isoform 1 of Titin	9606
85	0	12.74	6.92101120948792	IPI:IPI00023283.3	Gene_Symbol=TTN Isoform 2 of Titin	9606
85	0	12.72	7.06234127283096	IPI:IPI00759637.1	Gene_Symbol=TTN Isoform 4 of Titin	9606
85	0	12.72	7.0280946791172	IPI:IPI00749039.2	Gene_Symbol=TTN titin isoform N2-A	9606
86	9.5	9.5	41.5492951869965	IPI:IPI00853068.1	Gene_Symbol=HBA2;HBA1 Alpha 2 globin variant (Fragment)	9606	0.860742688179016	0.0377434901893139	1.15054821968079	0.834050118923187	0.037113580852747	1.18418085575104	0.777066111564636	0.00604287255555391	1.18330037593842
86	0	9.5	41.5492951869965	IPI:IPI00410714.5	Gene_Symbol=HBA2;HBA1 Hemoglobin subunit alpha	9606
87	9.34	9.34	13.0160957574844	IPI:IPI00027235.1	Gene_Symbol=ATRN Isoform 1 of Attractin precursor	9606	0.912554204463959	0.434385716915131	1.2844694852829	0.812670707702637	0.143142029643059	1.33581340312958	1.10057890415192	0.193924367427826	1.16570484638214
87	0	9.34	12.8144651651382	IPI:IPI00162735.3	Gene_Symbol=ATRN Isoform 2 of Attractin precursor	9606
87	0	9.29	11.4391140639782	IPI:IPI00218460.6	Gene_Symbol=ATRN Isoform 3 of Attractin precursor	9606
88	9.31	9.48	16.4921462535858	IPI:IPI00743766.2	Gene_Symbol=FETUB Fetuin-B precursor	9606	0.568461239337921	0.00794858206063509	1.42481255531311	0.53906923532486	0.000494189618621022	1.24889230728149	0.880260348320007	0.0923878625035286	1.16884815692902
88	0	9.48	18.260869383812	IPI:IPI00552199.3	Gene_Symbol=FETUB GUGU beta form	9606
89	9.24	10.48	18.6736479401588	IPI:IPI00163446.3	Gene_Symbol=IGHD IGHD protein	9606	0.56187230348587	0.0805462896823883	2.02625560760498	0.673002898693085	0.162066027522087	1.9790198802948	0.214448750019073	0.119368821382523	9.64320278167725
90	9.1	9.1	19.9134200811386	IPI:IPI00643948.2	Gene_Symbol=C1QB Complement component 1, q subcomponent, B chain	9606	1.00425267219543	0.96781462430954	1.25676906108856	0.873287975788116	0.197638645768166	1.24450540542603	1.1416791677475	0.373861789703369	1.37319958209991
90	0	9.1	18.1818187236786	IPI:IPI00477992.1	Gene_Symbol=C1QB complement component 1, q subcomponent, B chain precursor	9606
91	9	9.03	8.71575921773911	IPI:IPI00788786.1	Gene_Symbol=VWF 309 kDa protein	9606	1.75695848464966	0.000512509839609265	1.27355360984802	1.78905010223389	0.000276986393146217	1.25722706317902	2.2414722442627	0.000115201328299008	1.32593202590942
91	0	9.02	7.92747959494591	IPI:IPI00023014.1	Gene_Symbol=VWF von Willebrand factor precursor	9606
92	8.71	9	12.1428571641445	IPI:IPI00746623.2	Gene_Symbol=HABP2 Hyaluronan-binding protein 2 precursor	9606	0.941756546497345	0.379182279109955	1.17350268363953	0.93269419670105	0.714405536651611	1.58792364597321	1.04185271263123	0.666323125362396	1.25894522666931
93	8.47	8.47	9.64285731315613	IPI:IPI00299503.2	Gene_Symbol=GPLD1 Isoform 1 of Phosphatidylinositol-glycan-specific phospholipase D precursor	9606	0.887013554573059	0.268650442361832	1.28119957447052	0.71465802192688	0.0301790796220303	1.33393275737762	1.26271212100983	0.0180371720343828	1.18924081325531
94	8.46	8.52	23.9085242152214	IPI:IPI00032311.4	Gene_Symbol=LBP Lipopolysaccharide-binding protein precursor	9606	0.927485227584839	0.453444063663483	1.26897299289703	1.00301170349121	0.984302699565887	1.4317330121994	1.62106156349182	0.0164138171821833	1.43081402778625
95	8.29	8.41	22.1674874424934	IPI:IPI00007221.1	Gene_Symbol=SERPINA5 Plasma serine protease inhibitor precursor	9606	0.987801313400269	0.872949421405792	1.19124829769135	0.851452887058258	0.0280231963843107	1.14763879776001	1.0554141998291	0.412412256002426	1.15762770175934
96	8.03	8.03	26.7361104488373	IPI:IPI00419744.4	Gene_Symbol=FCN3 Isoform 2 of Ficolin-3 precursor	9606	0.687062799930573	0.0297654643654823	1.38816821575165	0.566775441169739	0.0148872891440988	1.52762937545776	1.17760980129242	0.163886517286301	1.27886080741882
96	0	8.03	25.7525086402893	IPI:IPI00293925.2	Gene_Symbol=FCN3 Isoform 1 of Ficolin-3 precursor	9606
97	8.02	8.02	54.4554471969604	IPI:IPI00021856.3	Gene_Symbol=APOC2 Apolipoprotein C-II precursor	9606	1.46414124965668	0.0387673452496529	1.41802883148193	1.04932117462158	0.758002460002899	1.49939858913422	1.09987211227417	0.564691364765167	1.52423179149628
98	7.99	7.99	53.9822995662689	IPI:IPI00827773.1	Gene_Symbol=- Cold agglutinin FS-1 L-chain (Fragment)	9606	0.849876940250397	0.312067478895187	1.53242814540863	1.08859431743622	0.607926309108734	1.60478186607361	0.473644882440567	0.0116150118410587	1.53650689125061
98	0	29.26	63.5983288288116	IPI:IPI00854806.1	Gene_Symbol=IGKV1-5 IGKV1-5 protein	9606
98	0	6.32	49.5726495981216	IPI:IPI00743389.1	Gene_Symbol=IGKV1-5 Ig kappa chain V-II region GM607 precursor (Fragment)	9606
98	0	6.29	43.8016533851624	IPI:IPI00829947.1	Gene_Symbol=- 13 kDa protein	9606
98	0	5.99	31.3559323549271	IPI:IPI00827829.1	Gene_Symbol=- HRV Fab N8-VL (Fragment)	9606
99	7.96	7.96	36.1386150121689	IPI:IPI00011261.2	Gene_Symbol=C8G Complement component C8 gamma chain precursor	9606	0.861311316490173	0.083950936794281	1.1930787563324	0.884422719478607	0.0677274540066719	1.14462006092072	1.24915456771851	0.0252010598778725	1.20172214508057
99	0	5.96	35.3658527135849	IPI:IPI00513935.1	Gene_Symbol=C8G Complement component 8, gamma polypeptide	9606
100	7.71	16.66	38.8059705495834	IPI:IPI00020091.1	Gene_Symbol=ORM2 Alpha-1-acid glycoprotein 2 precursor	9606	1.1970442533493	0.0355566069483757	1.17359292507172	1.80478000640869	0.000686206680256873	1.18838584423065	1.62920451164246	0.0530515536665916	1.64601516723633
101	7.7	24.44	50.64377784729	IPI:IPI00829626.1	Gene_Symbol=IGL@ IGL@ protein	9606	1.09759330749512	0.514861047267914	3.45475792884827	1.37901496887207	0.0787981599569321	1.66198647022247	1.13826286792755	0.125230893492699	1.3880842924118
102	7.56	7.56	15.8392429351807	IPI:IPI00329775.7	Gene_Symbol=CPB2 Isoform 1 of Carboxypeptidase B2 precursor	9606	1.03598928451538	0.734435021877289	1.25677239894867	1.10024404525757	0.320136904716492	1.22798264026642	1.07307016849518	0.439521580934525	1.21805107593536
103	7.22	7.22	23.2804238796234	IPI:IPI00645849.1	Gene_Symbol=ECM1 Extracellular matrix protein 1	9606	0.801285028457642	0.00265047163702548	1.10848343372345	0.826886355876923	0.0696663483977318	1.23660886287689	1.02075743675232	0.646182835102081	1.1143102645874
103	0	7.22	22.037036716938	IPI:IPI00003351.2	Gene_Symbol=ECM1 Extracellular matrix protein 1 precursor	9606
104	7.22	7.22	43.5897439718246	IPI:IPI00657670.1	Gene_Symbol=- 13 kDa protein	9606	2.0325243473053	2.05040851142257E-06	1.16195595264435	1.13049328327179	0.157039985060692	1.19687986373901	1.1178605556488	0.182046413421631	1.19038093090057
104	0	7.22	51.5151500701904	IPI:IPI00021857.1	Gene_Symbol=APOC3 Apolipoprotein C-III precursor	9606
105	7.15	11.27	23.2098758220673	IPI:IPI00027482.1	Gene_Symbol=SERPINA6 Corticosteroid-binding globulin precursor	9606	0.717091977596283	0.0022410664241761	1.14186143875122	0.666714727878571	0.0768049880862236	1.6076956987381	0.633970081806183	0.00487096840515733	1.25156724452972
106	7.12	7.12	43.9999997615814	IPI:IPI00021854.1	Gene_Symbol=APOA2 Apolipoprotein A-II precursor	9606	1.50761675834656	0.059298001229763	1.5469936132431	1.17593002319336	0.089175820350647	1.22304379940033	0.462583154439926	0.00577837927266955	1.48880648612976
107	7.08	26.16	31.0416668653488	IPI:IPI00785067.1	Gene_Symbol=IGH@ IGH@ protein	9606	0.775568664073944			0.904026389122009			0.696781575679779
107	0	20.16	26.3999998569489	IPI:IPI00423461.3	Gene_Symbol=IGHA2 Putative uncharacterized protein DKFZp686C02220 (Fragment)	9606
108	6.95	6.97	50.3759384155273	IPI:IPI00386132.1	Gene_Symbol=- Ig kappa chain V-IV region JI precursor	9606	0.821676671504974	0.167977184057236	1.3830201625824	1.0610659122467	0.538729786872864	1.27770566940308	0.544858753681183	0.000425197998993099	1.16984724998474
108	0	6.94	30.0000011920929	IPI:IPI00026197.7	Gene_Symbol=IGKV4-1 Similar to Ig kappa chain V-IV region precursor	9606
108	0	4.97	35.0746273994446	IPI:IPI00386133.1	Gene_Symbol=- Ig kappa chain V-IV region B17 precursor	9606
109	6.74	10.63	8.58812928199768	IPI:IPI00478809.3	Gene_Symbol=F5 Coagulation factor V precursor	9606	1.26398134231567	0.0915279164910316	1.32768404483795	1.20499193668365	0.254774391651154	1.42693102359772	1.17705094814301	0.31396496295929	1.42674696445465
109	0	10.58	8.70345458388329	IPI:IPI00022937.4	Gene_Symbol=F5 Coagulation factor V	9606
110	6.64	6.64	21.5488210320473	IPI:IPI00556155.2	Gene_Symbol=IGFBP3 insulin-like growth factor binding protein 3 isoform a precursor	9606	1.0236884355545	0.82336562871933	1.27848839759827	1.01822900772095	0.908172905445099	1.46649038791656	0.826939046382904	0.609372079372406	2.37001276016235
110	0.02	6.21	24.1935476660728	IPI:IPI00855835.1	Gene_Symbol=- Insulin-like growth factor binding protein 3 isoform b	9606
110	0	6.64	19.2439869046211	IPI:IPI00018305.4	Gene_Symbol=IGFBP3 Insulin-like growth factor-binding protein 3 precursor	9606
110	0	4.64	15.8844769001007	IPI:IPI00444386.3	Gene_Symbol=IGFBP3 CDNA FLJ45630 fis, clone CHONS2001287, moderately similar to INSULIN- LIKE GROWTH FACTOR BINDING PROTEIN 3	9606
111	6.27	19.5	55.8823525905609	IPI:IPI00879329.1	Gene_Symbol=IGKV3-20 Anti-(ED-B) scFV (Fragment)	9606	1.05181932449341	0.486541032791138	1.29292130470276	1.30995666980743	0.0501385182142258	1.31051397323608	0.507880091667175	0.00980180036276579	1.33745813369751
111	0	7.94	47.826087474823	IPI:IPI00827560.1	Gene_Symbol=- HRV Fab N27-VL (Fragment)	9606
111	0	6.3	64.2201840877533	IPI:IPI00387118.1	Gene_Symbol=- Ig kappa chain V-III region WOL	9606
111	0	6.3	64.2201840877533	IPI:IPI00387115.1	Gene_Symbol=- Ig kappa chain V-III region SIE	9606
111	0	6.28	54.2635679244995	IPI:IPI00384576.1	Gene_Symbol=- Ig kappa chain V-III region HIC precursor	9606
111	0	6.28	54.2635679244995	IPI:IPI00030205.3	Gene_Symbol=IGKV3-20 Ig kappa chain V-III region HAH precursor	9606
111	0	6.27	47.272726893425	IPI:IPI00827637.1	Gene_Symbol=- K light chain variable region (Fragment)	9606
111	0	6.27	46.0177004337311	IPI:IPI00827510.1	Gene_Symbol=- HRV Fab 026-VL (Fragment)	9606
112	6.14	6.15	11.1922137439251	IPI:IPI00847381.1	Gene_Symbol=SEPP1 selenoprotein P isoform 2	9606	1.05401170253754	0.674565076828003	1.35466873645782	0.912952244281769	0.318352699279785	1.2353458404541	1.02778553962708	0.790541470050812	1.28590703010559
112	0	6.15	12.073490768671	IPI:IPI00029061.2	Gene_Symbol=SEPP1 Selenoprotein P precursor	9606
113	6.12	6.12	27.8225809335709	IPI:IPI00004373.1	Gene_Symbol=MBL2 Mannose-binding protein C precursor	9606	1.01472580432892	0.941803395748138	1.7981253862381	1.05366444587708	0.642978608608246	1.38247656822205	0.866795897483826	0.408293485641479	1.60689806938171
114	6.02	6.04	34.7457617521286	IPI:IPI00003111.6	Gene_Symbol=LOC652694 Ig kappa chain V-I region AU	9606	0.928337514400482	0.77517831325531	1.83856379985809	1.13501727581024	0.327652931213379	1.33758652210236	0.577747642993927	0.00945222284644842	1.4118686914444
114	0	6.04	31.4814805984497	IPI:IPI00387022.1	Gene_Symbol=- Ig kappa chain V-I region AG	9606
114	0	4.05	30.3571432828903	IPI:IPI00387106.1	Gene_Symbol=- Ig kappa chain V-I region Ni	9606
115	6	174.63	60.4931175708771	IPI:IPI00032258.4	Gene_Symbol=C4A;C4B Complement C4-A precursor	9606	1.62706756591797	0.0978081598877907	1.87395286560059	1.66812992095947	0.159663572907448	2.2786877155304	2.4241418838501	0.184355467557907	4.63727283477783
115	0	173.47	60.0917458534241	IPI:IPI00654875.1	Gene_Symbol=C4B Complement C4-B precursor	9606
116	5.86	5.97	15.6472265720367	IPI:IPI00296534.1	Gene_Symbol=FBLN1 Isoform D of Fibulin-1 precursor	9606	1.17704808712006	0.157655671238899	1.27594172954559	0.828496754169464	0.138511180877686	1.30938041210175	1.38505780696869	0.00300857378169894	1.18948233127594
117	5.54	5.57	10.5343513190746	IPI:IPI00029193.1	Gene_Symbol=HGFAC Hepatocyte growth factor activator precursor	9606	1.13020503520966	0.271466583013535	1.33605706691742	1.01110970973969	0.772073984146118	1.11731505393982	0.986798405647278	0.916007459163666	1.4463222026825
118	5.4	23.66	64.0926659107208	IPI:IPI00844156.2	Gene_Symbol=SERPINC1 SERPINC1 protein	9606	0.651614189147949	0.0192490071058273	1.40847849845886	0.720802187919617	0.0609978698194027	1.4128782749176	0.82232654094696	0.0859121233224869	1.25707352161407
119	5.4	5.4	20.666666328907	IPI:IPI00383953.1	Gene_Symbol=- VH4 heavy chain variable region precursor (Fragment)	9606	0.881450533866882	0.177911251783371	1.25742793083191	1.32115089893341	0.0610930435359478	1.35344052314758	0.776626110076904	0.187029227614403	1.60353362560272
119	0	5.05	26.4957278966904	IPI:IPI00884081.1	Gene_Symbol=- Uncharacterized protein ENSP00000375025	9606
119	0	5.05	26.2711852788925	IPI:IPI00830007.1	Gene_Symbol=- Uncharacterized protein ENSP00000375023	9606
119	0	5.05	26.2711852788925	IPI:IPI00829811.1	Gene_Symbol=LOC652128 Uncharacterized protein ENSP00000375039	9606
119	0	5.05	26.2711852788925	IPI:IPI00829753.1	Gene_Symbol=- Similar to Rheumatoid factor G9 heavy chain	9606
119	0	5.05	26.7241388559341	IPI:IPI00328493.4	Gene_Symbol=- Uncharacterized protein ENSP00000375038	9606
119	0	4	26.7241388559341	IPI:IPI00385059.1	Gene_Symbol=- Rearranged VH4-34 V gene segment (Fragment)	9606
119	0	3.4	18.8034191727638	IPI:IPI00382540.1	Gene_Symbol=- Ig heavy chain V-II region NEWM	9606
120	5	6.6	16.2689805030823	IPI:IPI00296176.2	Gene_Symbol=F9 Coagulation factor IX precursor	9606	1.03170597553253	0.853563904762268	1.5530891418457	0.616210877895355	0.0208167154341936	1.4378582239151	1.07679915428162	0.676686227321625	1.58007919788361
121	5	5	15.2173906564713	IPI:IPI00186903.3	Gene_Symbol=APOL1 Isoform 2 of Apolipoprotein-L1 precursor	9606	0.859480857849121	0.441515117883682	1.72407424449921	0.734086811542511	0.247526094317436	1.98744237422943	0.510953187942505	0.00514955213293433	1.3359237909317
121	0	5	12.8140702843666	IPI:IPI00514475.4	Gene_Symbol=APOL1 Isoform 1 of Apolipoprotein-L1 precursor	9606
121	0	4.89	15.1436030864716	IPI:IPI00852826.2	Gene_Symbol=APOL1 42 kDa protein	9606
122	5	5	8.2426130771637	IPI:IPI00025864.5	Gene_Symbol=BCHE Cholinesterase precursor	9606	0.872707724571228	0.347703665494919	1.61831402778625	0.676080167293549	0.0576282106339931	1.52630662918091	0.717637300491333	0.154999256134033	1.89437913894653
122	0	3.3	26.5625	IPI:IPI00797309.1	Gene_Symbol=BCHE BCHE protein	9606
123	4.69	4.69	20.8000004291534	IPI:IPI00021440.1	Gene_Symbol=ACTG1;PSPHL Actin, cytoplasmic 2	9606	1.02397990226746	0.751929402351379	1.21442472934723	1.31277763843536	0.0175209566950798	1.21366274356842	1.67630243301392	0.00132669659797102	1.19644713401794
123	0	4.69	20.8000004291534	IPI:IPI00021439.1	Gene_Symbol=ACTB Actin, cytoplasmic 1	9606
123	0	3	17.2514617443085	IPI:IPI00878173.1	Gene_Symbol=ACTA1 Actin, alpha 1, skeletal muscle	9606
123	0	3	20.4152256250381	IPI:IPI00514530.5	Gene_Symbol=ACTA1 Uncharacterized protein ACTA1	9606
123	0	3	15.6498670578003	IPI:IPI00021428.1	Gene_Symbol=ACTA1 Actin, alpha skeletal muscle	9606
123	0	2.99	16.9291332364082	IPI:IPI00414057.3	Gene_Symbol=ACTA1 Actin alpha 1 skeletal muscle protein	9606
123	0	2.97	14.6276593208313	IPI:IPI00025416.3	Gene_Symbol=ACTG2 Actin, gamma-enteric smooth muscle	9606
123	0	2.97	14.5888596773148	IPI:IPI00023006.1	Gene_Symbol=ACTC1 Actin, alpha cardiac muscle 1	9606
123	0	2.97	14.5888596773148	IPI:IPI00008603.1	Gene_Symbol=ACTA2 Actin, aortic smooth muscle	9606
124	4.59	6.91	12.7310067415237	IPI:IPI00009793.3	Gene_Symbol=C1RL Complement C1r-like protein	9606	0.843645870685577	0.481581956148148	7.68128967285156	0.574894845485687	0.278668403625488	26.8919410705566	0.920978903770447	0.814651370048523	32.7991523742676
124	0	6.02	12.1004566550255	IPI:IPI00872573.1	Gene_Symbol=C1RL 48 kDa protein	9606
124	0	6.02	12.1004566550255	IPI:IPI00795055.1	Gene_Symbol=C1RL CDNA FLJ14022 fis, clone HEMBA1003538, weakly similar to COMPLEMENT C1R COMPONENT	9606
125	4.41	37.67	45.4894423484802	IPI:IPI00472345.1	Gene_Symbol=IGHG3 IGHG3 protein	9606	0.599901735782623	0.108973503112793	2.05362200737	0.77495539188385	0.0111843254417181	1.15553140640259	0.550581753253937	0.00756719475612044	1.3424973487854
126	4.33	7.52	34.4262301921844	IPI:IPI00384400.1	Gene_Symbol=- Myosin-reactive immunoglobulin heavy chain variable region (Fragment)	9606	0.985383749008179	0.935194194316864	1.6036810874939	1.25733840465546	0.243525967001915	1.5922759771347	0.670912146568298	0.0263264067471027	1.38016796112061
127	4.32	19.32	47.2340434789658	IPI:IPI00555945.1	Gene_Symbol=IGL@ IGL@ protein	9606	0.768162071704865	0.190821200609207	2.81712770462036	1.13466322422028	0.315200477838516	2.37924981117249	0.69198203086853	0.169428169727325	3.57984471321106
128	4.21	6.33	10.1396031677723	IPI:IPI00656092.1	Gene_Symbol=PRG4 Isoform F of Proteoglycan-4 precursor	9606	1.11015856266022	0.691258132457733	1.97220134735107	1.37971329689026	0.234895616769791	1.89561569690704	0.626211583614349	0.0686914622783661	1.69099843502045
128	0	6.33	10.5263158679008	IPI:IPI00655976.1	Gene_Symbol=PRG4 Isoform C of Proteoglycan-4 precursor	9606
128	0	6.33	10.1247251033783	IPI:IPI00655927.1	Gene_Symbol=PRG4 Isoform B of Proteoglycan-4 precursor	9606
128	0	6.33	10.866142064333	IPI:IPI00655676.1	Gene_Symbol=PRG4 Isoform D of Proteoglycan-4 precursor	9606
128	0	6.33	9.82905998826027	IPI:IPI00024825.2	Gene_Symbol=PRG4 Isoform A of Proteoglycan-4 precursor	9606
128	0	6.33	12.1114693582058	IPI:IPI00656111.1	Gene_Symbol=PRG4 Isoform E of Proteoglycan-4 precursor	9606
129	4.15	4.15	9.76138859987259	IPI:IPI00021817.1	Gene_Symbol=PROC Vitamin K-dependent protein C precursor	9606	1.03692150115967	0.846747934818268	2.03669834136963	0.509883046150208	0.138431310653687	3.34530925750732	1.10260081291199	0.489176601171494	1.64895713329315
130	4.07	4.07	30.6122452020645	IPI:IPI00022392.1	Gene_Symbol=C1QA Complement C1q subcomponent subunit A precursor	9606	1.03581202030182	0.630467653274536	1.1799453496933	1.05182874202728	0.571180105209351	1.22283756732941	0.978844404220581	0.870465517044067	1.34846889972687
130	0	4.07	23.9819005131722	IPI:IPI00844400.1	Gene_Symbol=C1QA 23 kDa protein	9606
131	4.05	6.93	55.1724135875702	IPI:IPI00829956.1	Gene_Symbol=- Rheumatoid factor C6 light chain (Fragment)	9606	0.942811667919159	0.132321521639824	1.17093300819397	1.44729149341583	0.334939420223236	15.2996253967285	0.950744926929474
131	0	6.9	39.8305088281631	IPI:IPI00829912.1	Gene_Symbol=IGKV1-5 Ig kappa chain V-I region HK102 precursor	9606
131	0	5.17	45.3703701496124	IPI:IPI00387026.1	Gene_Symbol=- Ig kappa chain V-I region EU	9606
132	4.03	24.03	41.386553645134	IPI:IPI00784998.1	Gene_Symbol=- Putative uncharacterized protein DKFZp686M24218	9606	0.498425751924515	0.0448883362114429	1.92924809455872	0.728287756443024	0.126349791884422	1.71132385730743	0.146346539258957	0.0387972742319107	5.3551344871521
132	0.03	22.79	41.0147994756699	IPI:IPI00550640.2	Gene_Symbol=IGHG4 IGHG4 protein	9606
132	0.01	22.77	44.7837144136429	IPI:IPI00830132.1	Gene_Symbol=IGHG4 Uncharacterized protein IGHG4 (Fragment)	9606
132	0	22.76	57.4923574924469	IPI:IPI00829814.1	Gene_Symbol=IGHG4 Ig gamma-4 chain C region	9606
133	4.02	6.05	44.7154462337494	IPI:IPI00816775.1	Gene_Symbol=- F5-20 (Fragment)	9606	1.63446605205536	0.135455638170242	2.38450241088867	1.79357826709747	0.154754742980003	3.07655882835388	0.506701052188873	0.00356663553975523	1.19145262241364
134	4	5.7	45.6896543502808	IPI:IPI00829653.1	Gene_Symbol=- Uncharacterized protein ENSP00000374812	9606	0.924820303916931	0.79855751991272	20.7570552825928	1.17433261871338	0.508569717407227	8.14641761779785	0.505875408649445	0.0033556423150003	1.0466982126236
134	0.15	4.69	42.7350431680679	IPI:IPI00854644.1	Gene_Symbol=- Uncharacterized protein ENSP00000374805	9606
134	0	34.9	63.404256105423	IPI:IPI00784985.1	Gene_Symbol=IGK@ IGK@ protein	9606
134	0	5.7	34.4827592372894	IPI:IPI00784430.3	Gene_Symbol=IGKV3D-11 Similar to Ig kappa chain V-III region VG precursor	9606
134	0	4	38.9830499887466	IPI:IPI00816799.1	Gene_Symbol=- Rheumatoid factor D5 light chain (Fragment)	9606
135	4	4	20.0000002980232	IPI:IPI00022394.2	Gene_Symbol=C1QC Complement C1q subcomponent subunit C precursor	9606	1.04524719715118	0.615052700042725	1.21539402008057	0.963817834854126	0.715569317340851	1.25817883014679	1.12369310855865	0.160069823265076	1.19185423851013
136	4	4	15.5737698078156	IPI:IPI00020019.1	Gene_Symbol=ADIPOQ Adiponectin precursor	9606	1.33193528652191	0.466514676809311	3.98570704460144	1.6708996295929	0.101518876850605	2.14516496658325	0.640839397907257	0.123655572533607	2.10472798347473
137	4	4	11.3360323011875	IPI:IPI00011694.1	Gene_Symbol=PRSS1 Trypsin-1 precursor	9606	0.970675647258759	0.910736680030823	14.5758008956909	1.00590491294861	0.987287521362305	42.3375587463379	1.17030358314514	0.766107678413391	179.796188354492
137	0.02	2.02	14.9911820888519	IPI:IPI00872703.1	Gene_Symbol=TMPRSS13 transmembrane protease, serine 13	9606
137	0.02	2.02	15.977443754673	IPI:IPI00012505.5	Gene_Symbol=TMPRSS13 Isoform 3 of Transmembrane protease, serine 13	9606
137	0.02	2.02	11.4942528307438	IPI:IPI00011695.8	Gene_Symbol=PRSS2 Protease serine 2 isoform B	9606
137	0	2	8.60215052962303	IPI:IPI00554441.1	Gene_Symbol=TMPRSS13 Isoform 2 of Transmembrane protease, serine 13	9606
137	0	2	8.26161801815033	IPI:IPI00000848.4	Gene_Symbol=TMPRSS13 Isoform 1 of Transmembrane protease, serine 13	9606
137	0	2	8.09716582298279	IPI:IPI00815665.1	Gene_Symbol=PRSS1 PRSS1 protein	9606
137	0	2	7.8740157186985	IPI:IPI00169276.2	Gene_Symbol=- Trypsinogen C	9606
138	4	4	6.37450218200684	IPI:IPI00555752.2	Gene_Symbol=C4BPB Isoform 2 of C4b-binding protein beta chain precursor	9606	0.897115886211395	0.493222683668137	3.85908365249634	0.735593676567078	0.57593846321106	143.215484619141	0.830366551876068	0.660752177238464	54.846321105957
138	0	4	6.34920671582222	IPI:IPI00025862.2	Gene_Symbol=C4BPB Isoform 1 of C4b-binding protein beta chain precursor	9606
138	0.01	2.01	3.27455922961235	IPI:IPI00735989.2	Gene_Symbol=RFPL4A similar to ret finger protein-like 1	9606
138	0	2	3.8674034178257	IPI:IPI00643437.1	Gene_Symbol=C4BPB Complement component 4 binding protein, beta	9606
139	3.97	4.02	13.4328365325928	IPI:IPI00023019.1	Gene_Symbol=SHBG Isoform 1 of Sex hormone-binding globulin precursor	9606	0.246466308832169	0.0719496011734009	7.53666925430298	0.240541830658913	0.0907589197158813	13.4455032348633	0.217972323298454	0.106312550604343	26.1219444274902
139	0	4.02	14.9305552244186	IPI:IPI00219583.1	Gene_Symbol=SHBG Isoform 2 of Sex hormone-binding globulin precursor	9606
140	3.96	3.97	9.92248058319092	IPI:IPI00021304.1	Gene_Symbol=KRT2 Keratin, type II cytoskeletal 2 epidermal	9606	1.20861339569092	0.212459936738014	1.57008123397827	0.885434448719025	0.736509919166565	3.87840390205383	0.911972522735596	0.188477084040642	1.22369396686554
140	0.01	3.26	9.7517728805542	IPI:IPI00300725.7	Gene_Symbol=KRT6A Keratin, type II cytoskeletal 6A	9606
140	0.01	3.23	23.5668793320656	IPI:IPI00796330.1	Gene_Symbol=KRT6A 18 kDa protein	9606
140	0	3.25	14.5390063524246	IPI:IPI00293665.8	Gene_Symbol=KRT6B Keratin, type II cytoskeletal 6B	9606
140	0	3.25	7.26950317621231	IPI:IPI00299145.9	Gene_Symbol=KRT6C Keratin, type II cytoskeletal 6C	9606
140	0	2.06	13.6363640427589	IPI:IPI00290078.5	Gene_Symbol=KRT4 keratin 4	9606
140	0	2.04	11.147540807724	IPI:IPI00797452.1	Gene_Symbol=KRT4 33 kDa protein	9606
141	3.81	3.81	8.33333358168602	IPI:IPI00884176.1	Gene_Symbol=F13A1 coagulation factor XIII A1 subunit precursor	9606	1.01790857315063	0.68616384267807	1.13517785072327	0.68100517988205	0.0282759536057711	1.35897660255432	1.11713290214539	0.0614765323698521	1.12827265262604
141	0	3.81	8.33333358168602	IPI:IPI00297550.8	Gene_Symbol=F13A1 Coagulation factor XIII A chain precursor	9606
141	0	1.81	30.588236451149	IPI:IPI00855773.1	Gene_Symbol=F13A1 Coagulation factor XIII, A1 polypeptide	9606
141	0	1.81	37.6811593770981	IPI:IPI00642188.2	Gene_Symbol=F13A1 Coagulation factor XIII, A1 polypeptide	9606
142	3.69	4.23	10.1265832781792	IPI:IPI00292218.4	Gene_Symbol=MST1 Hepatocyte growth factor-like protein precursor	9606	1.00068700313568	0.991846561431885	1.17871296405792	1.05305206775665	0.45077446103096	1.17650878429413	1.12077701091766	0.61016321182251	1.71502351760864
142	0	3.22	7.76014104485512	IPI:IPI00384647.1	Gene_Symbol=MST1 Hepatocyte growth factor-like protein homolog	9606
143	3.55	3.59	23.7547889351845	IPI:IPI00215983.3	Gene_Symbol=CA1 Carbonic anhydrase 1	9606	1.36898291110992			1.04140388965607			0.859437346458435
143	0	3.56	22.0512822270393	IPI:IPI00796435.1	Gene_Symbol=CA1 22 kDa protein	9606
143	0	3.56	22.9729726910591	IPI:IPI00788926.1	Gene_Symbol=CA1 16 kDa protein	9606
143	0	3.52	17.3228353261948	IPI:IPI00798267.1	Gene_Symbol=CA1 14 kDa protein	9606
144	3.32	3.32	15.6565651297569	IPI:IPI00027350.3	Gene_Symbol=PRDX2 Peroxiredoxin-2	9606	0.523354589939117	0.0560800954699516	2.06805300712585	0.621687412261963	0.0145443957298994	1.14797735214233	0.5518439412117	0.0816702395677567	2.64952611923218
144	0	1.32	16.9117644429207	IPI:IPI00794777.1	Gene_Symbol=PRDX2 Uncharacterized protein PRDX2	9606
145	3.22	3.25	18.1380420923233	IPI:IPI00019359.3	Gene_Symbol=KRT9 Keratin, type I cytoskeletal 9	9606	0.998259425163269	0.994681298732758	14.1466007232666	0.482426702976227	0.00499030528590083	1.07530248165131	0.71604585647583	0.240417093038559	5.38444328308105
146	3.2	3.44	7.78061226010323	IPI:IPI00012792.1	Gene_Symbol=CDH5 Cadherin-5 precursor	9606	1.12635099887848	0.463123649358749	3.84230184555054	1.24826860427856	0.158537894487381	2.04736948013306	1.19332110881805	0.481479316949844	8.31997680664063
147	3.15	3.19	11.4398419857025	IPI:IPI00064667.4	Gene_Symbol=CNDP1 Beta-Ala-His dipeptidase precursor	9606	1.16433143615723	0.067557193338871	1.18836641311646	0.917695820331573	0.438801169395447	1.35921406745911	0.823890030384064	0.0618975125253201	1.23575448989868
147	0	2.19	7.74193555116653	IPI:IPI00749466.1	Gene_Symbol=CNDP1 35 kDa protein	9606
148	3.07	4.27	29.6296298503876	IPI:IPI00007868.6	Gene_Symbol=IGKV1D-8 Myosin-reactive immunoglobulin light chain variable region (Fragment)	9606	1.0053825378418	0.981446921825409	2.41129612922668	1.18018972873688	0.265718311071396	1.59366846084595	0.632334291934967	0.39183446764946	6.1735372543335
148	0.04	7.45	58.3333313465118	IPI:IPI00829980.2	Gene_Symbol=- Myosin-reactive immunoglobulin light chain variable region (Fragment)	9606
148	0	33.75	63.9830529689789	IPI:IPI00746963.1	Gene_Symbol=IGKC IGKC protein	9606
148	0	33.71	61.965811252594	IPI:IPI00853045.1	Gene_Symbol=IGKC Anti-RhD monoclonal T125 kappa light chain precursor	9606
148	0	7.22	47.4576264619827	IPI:IPI00854582.1	Gene_Symbol=- Uncharacterized protein ENSP00000374793	9606
148	0	5.22	23.275862634182	IPI:IPI00829803.1	Gene_Symbol=- 13 kDa protein	9606
148	0	5.22	22.881355881691	IPI:IPI00829751.1	Gene_Symbol=- 13 kDa protein	9606
148	0	5.22	25.2336442470551	IPI:IPI00827939.1	Gene_Symbol=- Anti-mucin1 light chain variable region (Fragment)	9606
148	0	4.23	36.4406794309616	IPI:IPI00854611.1	Gene_Symbol=- Uncharacterized protein ENSP00000374815	9606
149	3.06	3.06	11.8181817233562	IPI:IPI00022331.1	Gene_Symbol=LCAT Phosphatidylcholine-sterol acyltransferase precursor	9606	0.989128172397614	0.927387714385986	1.42101967334747	0.794734656810761	0.124355189502239	1.41209673881531	1.38067471981049	0.183779418468475	1.81574666500092
150	3.05	51.3	42.4193561077118	IPI:IPI00884180.1	Gene_Symbol=IGHM IGHM protein	9606	0.702797472476959			0.818223774433136			0.54747474193573
150	0.01	22.19	32.0083677768707	IPI:IPI00784969.1	Gene_Symbol=LOC100126583 Putative uncharacterized protein	9606
150	0	5.05	26.7241388559341	IPI:IPI00854732.1	Gene_Symbol=- Uncharacterized protein ENSP00000375005	9606
150	0	3.05	12.8205135464668	IPI:IPI00830025.1	Gene_Symbol=- Uncharacterized protein ENSP00000375021	9606
150	0	2	7.08661451935768	IPI:IPI00828037.1	Gene_Symbol=- Heavy chain Fab (Fragment)	9606
151	3.05	3.06	6.15384615957737	IPI:IPI00023673.1	Gene_Symbol=LGALS3BP Galectin-3-binding protein precursor	9606	1.18170022964478	0.00553667126223445	1.05514562129974	0.925258219242096	0.2443578094244	1.22737455368042	1.09289073944092	0.447396010160446	1.5032422542572
152	3.01	3.01	13.7500002980232	IPI:IPI00792115.1	Gene_Symbol=CLEC3B Putative uncharacterized protein DKFZp686H17246	9606	1.0658940076828	0.37539878487587	1.21595942974091	0.691759526729584	0.0182611756026745	1.2836366891861	0.855062365531921	0.0491773597896099	1.16824281215668
152	0	3.01	10.8910888433456	IPI:IPI00009028.1	Gene_Symbol=CLEC3B Tetranectin precursor	9606
153	2.85	56.91	60.7594907283783	IPI:IPI00555812.4	Gene_Symbol=GC Vitamin D-binding protein precursor	9606	0.0564292892813683	0.00393167044967413	1.25305807590485	0.0714464485645294	0.0963645875453949	166.389083862305	0.0622872896492481
154	2.85	2.85	40.1639342308044	IPI:IPI00006146.4	Gene_Symbol=SAA1;SAA2 serum amyloid A2	9606	1.51518976688385	0.118831872940063	2.71054649353027	5.57503652572632	0.0406209193170071	4.03488302230835	1.76928043365479	0.133986204862595	4.70555353164673
154	0	2.85	15.5737698078156	IPI:IPI00552578.2	Gene_Symbol=SAA1;SAA2 Serum amyloid A protein precursor	9606
155	2.82	2.82	16.9811323285103	IPI:IPI00178926.2	Gene_Symbol=IGJ immunoglobulin J chain	9606	0.591605544090271	0.131794959306717	2.49133658409119	0.677340686321259	0.124346822500229	1.92274832725525	0.691571474075317	0.160934001207352	2.06999492645264
156	2.81	8.66	48.7179487943649	IPI:IPI00829845.1	Gene_Symbol=- Uncharacterized protein ENSP00000375026	9606	0.752273321151733	0.340122491121292	2.6810474395752	1.12308621406555	0.468134015798569	1.75479590892792	0.980484366416931	0.950918614864349	3.38826131820679
157	2.76	2.76	27.3972600698471	IPI:IPI00032293.1	Gene_Symbol=CST3 Cystatin-C precursor	9606	0.92871081829071	0.73420912027359	2.26186609268188	1.27094352245331	0.18257512152195	1.67210471630096	1.9394519329071	0.152087584137917	3.52589464187622
158	2.69	3.08	5.13640940189362	IPI:IPI00514468.1	Gene_Symbol=MACF1 670 kDa protein	9606	1.0543338060379	0.783315002918243	1.59799003601074	1.1636255979538	0.380351781845093	1.49947047233582	0.804700016975403	0.272903382778168	1.5740259885788
158	0	3.08	5.13640940189362	IPI:IPI00432363.1	Gene_Symbol=MACF1 Microtubule-actin cross-linking factor 1, isoform 4	9606
159	2.62	10.5	53.7735819816589	IPI:IPI00642632.1	Gene_Symbol=- C7 protein	9606	4.33891677856445	0.0690659955143929	7.62194204330444	6.10516738891602	0.0383577644824982	4.00158071517944	0.230135858058929	0.151054918766022	91.2939987182617
160	2.48	2.86	10.9278813004494	IPI:IPI00029168.1	Gene_Symbol=LPA Apolipoprotein	9606	1.89716362953186			1.54340159893036			1.6783539056778
160	0	2.03	11.6760827600956	IPI:IPI00787629.1	Gene_Symbol=LOC732390 similar to Apolipoprotein	9606
160	0	2	7.46268630027771	IPI:IPI00787909.1	Gene_Symbol=LOC732436 similar to Apolipoprotein	9606
161	2.46	48.98	52.5065958499908	IPI:IPI00878609.1	Gene_Symbol=ITIH4 Protein	9606	0.207372948527336	0.0170028507709503	2.44530510902405	0.14239539206028	0.0272338446229696	4.10883378982544	1.35880947113037	0.0671003758907318	1.41449463367462
161	0.02	39.28	52.7950286865234	IPI:IPI00878152.1	Gene_Symbol=ITIH4 71 kDa protein	9606
162	2.42	2.42	26.5384614467621	IPI:IPI00165972.3	Gene_Symbol=CFD Complement factor D preproprotein	9606	1.55134761333466	0.275587409734726	3.56610822677612	1.26932740211487	0.628593385219574	6.13500165939331	2.72595906257629	0.0839043334126472	3.80184412002563
163	2.33	171.87	60.0917458534241	IPI:IPI00418163.3	Gene_Symbol=C4B C4B1	9606	1.38792359828949	0.0334332399070263	1.30290877819061	1.58603155612946	0.0789485797286034	1.81010472774506	1.80200111865997	0.305935919284821	6.41450119018555
164	2.27	2.27	10.1045303046703	IPI:IPI00479471.2	Gene_Symbol=SPATA13 Spermatogenesis associated 13	9606	0.963139116764069	0.789951980113983	1.50766372680664	1.1256719827652	0.433980196714401	1.51901090145111	2.16437840461731	0.0379009321331978	1.99517035484314
164	0	2.27	8.89570564031601	IPI:IPI00043546.5	Gene_Symbol=SPATA13 Spermatogenesis-associated protein 13	9606
165	2.25	32.51	55.648535490036	IPI:IPI00440577.3	Gene_Symbol=IGKV2-24 IGKV2-24 protein	9606	0.800419628620148	0.044499609619379	1.21901261806488	1.02132880687714	0.0768572762608528	1.03306663036346	0.63925975561142	0.128320872783661	3.19543862342834
165	0	4	16.5289252996445	IPI:IPI00884433.1	Gene_Symbol=- 13 kDa protein	9606
165	0	4	16.5289252996445	IPI:IPI00829600.1	Gene_Symbol=- Uncharacterized protein ENSP00000374803	9606
165	0	4	16.5289252996445	IPI:IPI00743194.2	Gene_Symbol=- Kappa light chain variable region (Fragment)	9606
165	0	3.98	20.833332836628	IPI:IPI00829827.1	Gene_Symbol=- Uncharacterized protein ENSP00000374804	9606
166	2.2	2.24	3.64477336406708	IPI:IPI00242956.4	Gene_Symbol=FCGBP IgGFc-binding protein precursor	9606	0.626025021076202			0.897985517978668			1.07656168937683
166	0	2.24	3.4853421151638	IPI:IPI00788189.1	Gene_Symbol=FCGBP similar to Fc fragment of IgG binding protein	9606
167	2.19	5.02	41.9999986886978	IPI:IPI00387116.1	Gene_Symbol=- Ig kappa chain V-III region NG9 precursor (Fragment)	9606	0.978456974029541	0.945883691310883	25.7241249084473	1.17601585388184	0.588964760303497	15.4014711380005	0.520556449890137	0.0439285635948181	1.77411651611328
168	2.15	8.15	31.8965524435043	IPI:IPI00552267.2	Gene_Symbol=IGLV3-19 Similar to V2-13 protein	9606	1.14081561565399	0.498510718345642	1.99680316448212	1.54420864582062	0.303821116685867	3.9089515209198	0.753631174564362	0.090984620153904	1.48375856876373
168	0	8.15	34.2592597007751	IPI:IPI00382436.1	Gene_Symbol=- Ig lambda chain V-III region SH	9606
169	2.1	2.11	10.0583091378212	IPI:IPI00294713.4	Gene_Symbol=MASP2 Isoform 1 of Mannan-binding lectin serine protease 2 precursor	9606	0.719677746295929	0.199259012937546	3.86776995658875	0.956925272941589	0.891065120697021	25.4686584472656	1.32786703109741	0.471175104379654	26.8626766204834
169	0	1.4	8.29015523195267	IPI:IPI00871597.1	Gene_Symbol=MASP2 Uncharacterized protein MASP2 (Fragment)	9606
169	0	1.4	8.64864885807037	IPI:IPI00306378.5	Gene_Symbol=MASP2 Isoform 2 of Mannan-binding lectin serine protease 2 precursor	9606
170	2.08	2.08	30.1333338022232	IPI:IPI00029260.2	Gene_Symbol=CD14 Monocyte differentiation antigen CD14 precursor	9606	0.823563575744629	0.11246058344841	1.35879993438721	0.721883177757263	0.0109792007133365	1.15969789028168	1.15286266803741	0.245901986956596	1.45783030986786
171	2.07	2.31	25.3846168518066	IPI:IPI00019399.1	Gene_Symbol=SAA4 Serum amyloid A-4 protein precursor	9606	1.35952663421631	0.258832067251205	2.33135223388672	1.38252413272858	0.287123739719391	2.63672804832459	1.07704949378967	0.417777895927429	1.37077248096466
172	2.07	2.07	5.15222474932671	IPI:IPI00032466.1	Gene_Symbol=KCNN4 Intermediate conductance calcium-activated potassium channel protein 4	9606	1.52089262008667			1.09511995315552			1.72985911369324
173	2.06	2.58	2.45478041470051	IPI:IPI00874213.1	Gene_Symbol=VPS13A 351 kDa protein	9606	1.13669347763062	0.0388234928250313	1.10450923442841	0.893710136413574	0.399869590997696	2.82053184509277	1.41662096977234	0.620871126651764	685.845397949219
173	0	2.58	2.45557352900505	IPI:IPI00478586.3	Gene_Symbol=VPS13A Isoform 2 of Vacuolar protein sorting-associated protein 13A	9606
173	0	2.58	2.26771645247936	IPI:IPI00873376.1	Gene_Symbol=VPS13A 360 kDa protein	9606
173	0	2.58	2.26843096315861	IPI:IPI00843835.1	Gene_Symbol=VPS13A Isoform 1 of Vacuolar protein sorting-associated protein 13A	9606
173	0	2.58	2.29591839015484	IPI:IPI00746613.2	Gene_Symbol=VPS13A Isoform 3 of Vacuolar protein sorting-associated protein 13A	9606
173	0	2.58	2.34527681022882	IPI:IPI00604660.3	Gene_Symbol=VPS13A Isoform 4 of Vacuolar protein sorting-associated protein 13A	9606
174	2.06	2.06	9.49913635849953	IPI:IPI00744685.2	Gene_Symbol=BTD Uncharacterized protein BTD (Fragment)	9606	0.954598784446716	0.873333811759949	3.02568125724792	0.741145849227905	0.212745189666748	3.74908304214478	0.926069974899292	0.517879724502563	2.807532787323
174	0	2.06	10.1289130747318	IPI:IPI00218413.2	Gene_Symbol=BTD biotinidase precursor	9606
175	2.05	2.05	9.69827622175217	IPI:IPI00305992.4	Gene_Symbol=WBSCR16 Williams-Beuren syndrome chromosomal region 16 protein	9606	0.97981721162796	0.932838499546051	1.8795018196106	1.07920014858246	0.716915369033813	1.72211945056915	1.06168437004089	0.696532726287842	1.48628640174866
175	0	2	2.62172278016806	IPI:IPI00739144.2	Gene_Symbol=LOC653375 similar to Williams-Beuren syndrome chromosome region 16	9606
176	2.04	2.32	5.35714291036129	IPI:IPI00411559.2	Gene_Symbol=SMC4 Isoform 1 of Structural maintenance of chromosomes protein 4	9606	1.37982726097107			1.30546891689301			2.33308434486389
176	0	2.32	5.60975596308708	IPI:IPI00328298.6	Gene_Symbol=SMC4 Isoform 2 of Structural maintenance of chromosomes protein 4	9606
177	2.04	2.06	3.88958603143692	IPI:IPI00001424.1	Gene_Symbol=PCDHB9 Protocadherin beta 9 precursor	9606	0.974182188510895	0.892183721065521	6.98395729064941	1.16146612167358	0.495026260614395	6.50378751754761	0.893354713916779	0.457288414239883	3.49888157844543
177	0	2.06	3.125	IPI:IPI00009034.1	Gene_Symbol=PCDHB10 Protocadherin beta 10 precursor	9606
178	2.03	7.52	26.2295067310333	IPI:IPI00470652.1	Gene_Symbol=- Single-chain Fv (Fragment)	9606
178	0.01	28.22	32.600000500679	IPI:IPI00061977.1	Gene_Symbol=IGHV3OR16-13;IGHA1 IGHA1 protein	9606
178	0.01	6.01	22.2222223877907	IPI:IPI00829701.1	Gene_Symbol=- Uncharacterized protein ENSP00000375014	9606
178	0	6	32.4786335229874	IPI:IPI00830130.1	Gene_Symbol=- Rheumatoid factor RF-ET7	9606
178	0	2	21.8487396836281	IPI:IPI00384409.1	Gene_Symbol=- Myosin-reactive immunoglobulin heavy chain variable region (Fragment)	9606
178	0	2	8.79999995231628	IPI:IPI00384410.1	Gene_Symbol=- Myosin-reactive immunoglobulin heavy chain variable region (Fragment)	9606
179	2.03	3.37	14.165261387825	IPI:IPI00009865.2	Gene_Symbol=KRT10 Keratin, type I cytoskeletal 10	9606	1.00878882408142	0.943287491798401	3.47212743759155	0.756541013717651	0.399854898452759	13.1224842071533	0.826054513454437	0.0424798429012299	1.17616319656372
180	2.02	2.41	28.3783793449402	IPI:IPI00419442.3	Gene_Symbol=IGLV6-57 IGLV6-57 protein	9606	1.14118945598602	0.546166181564331	2.20123410224915	1.41590714454651	0.0187930855900049	1.23132455348969	1.0769294500351	0.293591111898422	1.25351345539093
180	0.01	4.01	22.9007631540298	IPI:IPI00386137.1	Gene_Symbol=- Ig lambda chain V-VI region EB4 precursor	9606
180	0	4.4	30.1724135875702	IPI:IPI00386839.1	Gene_Symbol=- Amyloid lambda 6 light chain variable region SAR (Fragment)	9606
181	2.02	2.04	3.58680039644241	IPI:IPI00007128.1	Gene_Symbol=PRKCG Protein kinase C gamma type	9606	1.37610340118408	0.111308947205544	1.65066063404083	1.20298886299133	0.24430388212204	1.62796270847321	1.14076089859009	0.697052657604218	3.52732086181641
182	2.01	24.83	35.7289522886276	IPI:IPI00784830.1	Gene_Symbol=LOC100126583 CDNA FLJ41981 fis, clone SMINT2011888, highly similar to Protein Tro alpha1 H,myeloma	9606	1.25910878181458	0.809417426586151	13162.7431640625	1.63874852657318	0.484170764684677	392.026458740234	0.322126895189285	0.419391125440598	69057.4296875
183	2.01	5.17	40.1709407567978	IPI:IPI00830035.1	Gene_Symbol=- Similar to Anti-streptococcal/anti-myosin immunoglobulin kappa light chain variable region	9606	1.41265296936035			1.60808992385864			0.568529188632965
184	2.01	2.12	5.70948794484138	IPI:IPI00737363.2	Gene_Symbol=INTS1 similar to CG3173-PA isoform 7	9606	0.933032631874084			1.7922089099884			0
185	2.01	2.06	6.80412352085114	IPI:IPI00873776.1	Gene_Symbol=MORC2 MORC family CW-type zinc finger 2	9606
185	0	2.06	6.39534890651703	IPI:IPI00455518.5	Gene_Symbol=MORC2 MORC family CW-type zinc finger protein 2	9606
186	2	55.92	68.1818187236786	IPI:IPI00304273.2	Gene_Symbol=APOA4 Apolipoprotein A-IV precursor	9606	1.46533477306366	0.000822611036710441	1.18464863300323	1.12843894958496	0.0807110741734505	1.14962041378021	2.17662858963013	1.92218412848888E-05	1.22174310684204
187	2	45.71	45.8074539899826	IPI:IPI00032328.2	Gene_Symbol=KNG1 Isoform HMW of Kininogen-1 precursor	9606	1.42735826969147	0.276901721954346	8.1715784072876	0.71657657623291	0.559465646743774	165.658737182617	1.4778687953949	0.317835181951523	14.9765281677246
188	2	41.64	46.848738193512	IPI:IPI00785084.1	Gene_Symbol=IGHV4-31 Immunoglobulin heavy variable 4-31	9606	1.07251071929932			1.16340827941895			0.587307989597321
188	0	25.56	31.8658292293549	IPI:IPI00783993.1	Gene_Symbol=IGHA2 IGHA2 protein	9606
188	0	4	17.1232879161835	IPI:IPI00386142.1	Gene_Symbol=- Ig heavy chain V-II region ARH-77 precursor	9606
189	2	37.74	61.8644058704376	IPI:IPI00827488.1	Gene_Symbol=IGKC IGKC protein	9606	0.693229377269745			1.26986396312714			0.55504983663559
189	0	9.21	39.8305088281631	IPI:IPI00829873.1	Gene_Symbol=- 13 kDa protein	9606
190	2	35.89	57.8723430633545	IPI:IPI00430820.1	Gene_Symbol=IGKV1-5 IGKV1-5 protein	9606	0.529666244983673	0.154758766293526	7.40780258178711	0.779449343681335	0.0875642374157906	1.54995501041412	0.534795880317688	0.15253834426403	6.97789239883423
190	0	3.75	39.5348846912384	IPI:IPI00385253.1	Gene_Symbol=- Ig kappa chain V-III region CLL precursor	9606
190	0	3.72	28.448274731636	IPI:IPI00549330.4	Gene_Symbol=IGKV3D-15 Myosin-reactive immunoglobulin light chain variable region	9606
190	0	2.05	29.3577969074249	IPI:IPI00384401.1	Gene_Symbol=- Myosin-reactive immunoglobulin kappa chain variable region (Fragment)	9606
191	2	32.28	40.4092073440552	IPI:IPI00385264.1	Gene_Symbol=- Ig mu heavy chain disease protein	9606	1.91350173950195	0.113922983407974	4.44358587265015	2.00281810760498	0.0254048816859722	1.42241656780243	0.399898856878281
192	2	19.5	48.4978526830673	IPI:IPI00815938.1	Gene_Symbol=IGLV3-21 IGLV3-21 protein	9606	0.699457228183746			1.10865819454193			0.529841184616089
193	2	6.62	29.6296298503876	IPI:IPI00387096.1	Gene_Symbol=- Ig kappa chain V-I region Kue	9606	1.04436922073364			1.21355986595154			1.34881591796875
193	0	5.77	38.8888895511627	IPI:IPI00827485.1	Gene_Symbol=- BRE (Fragment)	9606
193	0	4.04	26.8518507480621	IPI:IPI00387101.1	Gene_Symbol=- Ig kappa chain V-I region Scw	9606
194	2	4.85	31.4814805984497	IPI:IPI00385555.1	Gene_Symbol=- Ig kappa chain V-I region BAN	9606	0.737734317779541	0.427735149860382	3.76692342758179	0.912154912948608	0.221054598689079	1.25260066986084	0.508585810661316	0.0107660219073296	1.35572373867035
194	0	3.21	43.2203382253647	IPI:IPI00829836.1	Gene_Symbol=- Uncharacterized protein ENSP00000374797	9606
195	2	4.03	32.7731102705002	IPI:IPI00854743.1	Gene_Symbol=- Uncharacterized protein ENSP00000375034	9606	1.02949059009552	0.964846134185791	797.02099609375	1.3659383058548	0.473105162382126	38.1248016357422	1.63177585601807	0.540174305438995	1165.68640136719
195	0	2.03	34.3511462211609	IPI:IPI00745363.4	Gene_Symbol=LOC652113 Immunglobulin heavy chain variable region (Fragment)	9606
196	2	4	7.67590627074242	IPI:IPI00021364.1	Gene_Symbol=CFP Properdin precursor	9606	1.03771948814392			1.12518286705017			1.11582684516907
197	2	2.51	11.7647059261799	IPI:IPI00873681.2	Gene_Symbol=AKT3 57 kDa protein	9606	0.411159723997116			0.890118658542633			0.525727093219757
197	0	2.51	11.4398419857025	IPI:IPI00872713.1	Gene_Symbol=AKT3 59 kDa protein	9606
197	0	2.45	11.3978497684002	IPI:IPI00219411.3	Gene_Symbol=AKT3 Isoform 2 of RAC-gamma serine/threonine-protein kinase	9606
197	0	2.45	11.0647179186344	IPI:IPI00031747.3	Gene_Symbol=AKT3 Isoform 1 of RAC-gamma serine/threonine-protein kinase	9606
198	2	2.08	9.68229919672012	IPI:IPI00007240.2	Gene_Symbol=F13B Coagulation factor XIII B chain precursor	9606	0.672878324985504			0.945665419101715			0.837781608104706
199	2	2	23.6966818571091	IPI:IPI00011832.1	Gene_Symbol=SPP2 Secreted phosphoprotein 24 precursor	9606	0.834894061088562	0.444149076938629	6.83514738082886	0.697812139987946	0.171734690666199	3.53980469703674	1.00249111652374	0.986853063106537	4.62096452713013
200	2	2	19.4029852747917	IPI:IPI00827724.1	Gene_Symbol=- Rheumatoid factor Vh I region precursor (Fragment)	9606	0.925459861755371			0.824427783489227			0.55750697851181
201	2	2	8.92857164144516	IPI:IPI00883592.1	Gene_Symbol=- RNA-directed DNA polymerase (Reverse transcriptase), related domain containing protein	9606	1.20569539070129	0.449167549610138	7.57276487350464	0.841607451438904	0.595661997795105	19.5485000610352	0.128726065158844	0.163868546485901	950.532165527344
202	2	2	5.33333346247673	IPI:IPI00844242.1	Gene_Symbol=RECK RECK protein	9606	1.49190652370453	0.194209069013596	4.95614528656006	1.09265434741974	0.726763963699341	11.7062339782715	0.150959134101868	0.0638286620378494	11.2096576690674
202	0	2	1.23583944514394	IPI:IPI00028082.1	Gene_Symbol=RECK Reversion-inducing cysteine-rich protein with Kazal motifs precursor	9606
203	2	2	5.88235296308994	IPI:IPI00642842.1	Gene_Symbol=CRP C-reactive protein, pentraxin-related	9606	0.71433812379837			2.51306819915771			1.93215143680573
203	0	2	6.593406945467	IPI:IPI00218876.3	Gene_Symbol=CRP Isoform 2 of C-reactive protein precursor	9606
203	0	2	2.67857145518065	IPI:IPI00022389.1	Gene_Symbol=CRP Isoform 1 of C-reactive protein precursor	9606
204	2	2	4.16666679084301	IPI:IPI00029235.1	Gene_Symbol=IGFBP6 Insulin-like growth factor-binding protein 6 precursor	9606	0.978114902973175			0.832767248153687			1.62060844898224
205	1.83	2.07	6.23188391327858	IPI:IPI00027078.3	Gene_Symbol=CPD Carboxypeptidase D precursor	9606	1.40605688095093	0.326555401086807	11.4600973129272	1.07440614700317	0.0748278498649597	1.11368978023529	1.2160279750824	0.578172862529755	24.1657695770264
206	1.8	1.8	4.02173921465874	IPI:IPI00177820.3	Gene_Symbol=SLC14A2 Urea transporter, kidney	9606	0.860587179660797	0.913295209407806	1110411	0.90652060508728			1.16478514671326	0.72694194316864	69.2752914428711
207	1.72	2	8.37209299206734	IPI:IPI00218730.5	Gene_Symbol=PDE6A Rod cGMP-specific 3',5'-cyclic phosphodiesterase subunit alpha	9606	0.44777438044548			0.498195469379425			0.708355724811554
208	1.71	2	2.67175566405058	IPI:IPI00795128.1	Gene_Symbol=- 30 kDa protein	9606
208	0	2	1.43737168982625	IPI:IPI00642708.1	Gene_Symbol=CARD8 CARD8 protein	9606
208	0	2	1.62412989884615	IPI:IPI00032131.3	Gene_Symbol=CARD8 Isoform 1 of Caspase recruitment domain-containing protein 8	9606
209	1.7	8.08	40.3361350297928	IPI:IPI00829590.1	Gene_Symbol=- Uncharacterized protein ENSP00000375044	9606	0.952522337436676			1.06965780258179			0.498555928468704
209	0	3.4	31.4516127109528	IPI:IPI00883765.1	Gene_Symbol=- Similar to Immunglobulin heavy chain variable region	9606
209	0	1.74	28.0991733074188	IPI:IPI00382488.1	Gene_Symbol=- Ig heavy chain V-III region HIL	9606
210	1.7	7.51	48.7179487943649	IPI:IPI00830059.1	Gene_Symbol=- Uncharacterized protein ENSP00000375013	9606	0.83394593000412			1.02426087856293			1.11856544017792
210	0	2.66	27.7777791023254	IPI:IPI00869311.1	Gene_Symbol=- Immunoglobulin-like fold domain containing protein	9606
211	1.7	1.7	2.21987310796976	IPI:IPI00790024.1	Gene_Symbol=C20orf175 Isoform 1 of Uncharacterized protein C20orf175	9606	1.21114015579224			1.1156587600708			2.13792657852173
211	0	1.7	8.02919715642929	IPI:IPI00168750.3	Gene_Symbol=C20orf175 FLJ00360 protein (Fragment)	9606
212	1.61	1.64	6.28272220492363	IPI:IPI00871686.1	Gene_Symbol=CLASP2 Isoform 1 of CLIP-associating protein 2	9606	0.828020513057709	0.534640192985535	2.35976433753967	1.07126343250275	0.778650462627411	2.03927993774414	0.767231464385986	0.322359621524811	2.04071235656738
212	0	1.64	6.3702717423439	IPI:IPI00478227.5	Gene_Symbol=CLASP2 165 kDa protein	9606
212	0	1.64	6.37450218200684	IPI:IPI00024382.4	Gene_Symbol=CLASP2 CLIP-associating protein 2	9606
212	0	1.52	30.1204830408096	IPI:IPI00789917.1	Gene_Symbol=CLASP2 9 kDa protein	9606
213	1.59	1.59	19.7278916835785	IPI:IPI00382456.1	Gene_Symbol=- Ig heavy chain V-I region ND precursor (Fragment)	9606	0.808802008628845			1.24594879150391			0.557341516017914
213	0	1.4	5.8333333581686	IPI:IPI00455222.3	Gene_Symbol=- Uncharacterized protein ENSP00000341641	9606
214	1.58	3.61	27.3504287004471	IPI:IPI00735451.4	Gene_Symbol=- Uncharacterized protein ENSP00000375035	9606	0.53489738702774	0.304938822984695	62.0952529907227	0.552267789840698	0.380707919597626	170.55485534668	0.526368498802185	0.307577848434448	72.0777282714844
215	1.55	1.6	15.384615957737	IPI:IPI00639797.1	Gene_Symbol=HSD17B10 Hydroxysteroid (17-beta) dehydrogenase 10	9606	0.608525812625885			1.33393800258636			1.22827970981598
215	0	1.6	10.3174597024918	IPI:IPI00336094.5	Gene_Symbol=HSD17B10 Isoform 2 of 3-hydroxyacyl-CoA dehydrogenase type-2	9606
215	0	1.6	9.96168553829193	IPI:IPI00017726.1	Gene_Symbol=HSD17B10 Isoform 1 of 3-hydroxyacyl-CoA dehydrogenase type-2	9606
216	1.55	1.55	9.10404622554779	IPI:IPI00014474.1	Gene_Symbol=AKAP8 A-kinase anchor protein 8	9606	0.999227046966553			0.869817614555359			0.930501341819763
217	1.54	1.73	4.02684547007084	IPI:IPI00455383.4	Gene_Symbol=CLTC Isoform 2 of Clathrin heavy chain 1	9606	1.2580474615097	0.126724720001221	1.80111718177795	0.961290538311005	0.770673215389252	3.78763723373413	0.808961451053619	0.181276842951775	2.20000791549683
217	0	1.73	3.94029840826988	IPI:IPI00024067.4	Gene_Symbol=CLTC Isoform 1 of Clathrin heavy chain 1	9606
218	1.53	1.53	5.18987327814102	IPI:IPI00009448.1	Gene_Symbol=TNFAIP3 Tumor necrosis factor, alpha-induced protein 3	9606	0.953831315040588	0.924670577049255	156.331726074219	0.86336886882782	0.543344438076019	8.4985179901123	0.749126851558685	0.701408863067627	1397.63195800781
219	1.52	2.27	6.00461885333061	IPI:IPI00791228.1	Gene_Symbol=GRIA4 glutamate receptor, ionotrophic, AMPA 4 isoform 3 precursor	9606	0.886303961277008			1.09529995918274			1.05974292755127
219	0	2.27	2.94117648154497	IPI:IPI00718977.3	Gene_Symbol=GRIA4 glutamate receptor, ionotrophic, AMPA 4 isoform 2 precursor	9606
219	0	2.27	2.88248341530561	IPI:IPI00007632.1	Gene_Symbol=GRIA4 Glutamate receptor 4 precursor	9606
220	1.52	1.52	5.9405941516161	IPI:IPI00868938.1	Gene_Symbol=- Beta-2-microglobulin	9606	1.20795834064484			0.821322739124298			2.68990969657898
220	0	1.52	5.0420168787241	IPI:IPI00796379.1	Gene_Symbol=B2M B2M protein	9606
220	0	1.52	4.83870953321457	IPI:IPI00004656.2	Gene_Symbol=B2M Beta-2-microglobulin	9606
221	1.5	1.68	2.99877598881722	IPI:IPI00292056.4	Gene_Symbol=PIK3C2B Phosphatidylinositol-4-phosphate 3-kinase C2 domain-containing beta polypeptide	9606	1.51982867717743	0.501285493373871	208.560012817383	1.99826419353485			0.796601176261902
222	1.49	1.55	5.10134361684322	IPI:IPI00024284.4	Gene_Symbol=HSPG2 Basement membrane-specific heparan sulfate proteoglycan core protein precursor	9606	0.884304463863373			0.731704831123352			1.04497849941254
223	1.48	1.98	5.26824556291103	IPI:IPI00719285.1	Gene_Symbol=CIT Citron	9606	0.684647917747498	0.0377363599836826	1.33065414428711	0.947842419147491	0.367853343486786	1.55863046646118	1.05940842628479	0.933500945568085	1090.42895507813
223	0	1.98	5.37740513682365	IPI:IPI00022465.3	Gene_Symbol=CIT Isoform 1 of Citron Rho-interacting kinase	9606
223	0	1.41	5.80912865698338	IPI:IPI00884041.1	Gene_Symbol=CIT Isoform 2 of Citron Rho-interacting kinase	9606
224	1.45	1.57	4.97925318777561	IPI:IPI00794166.1	Gene_Symbol=SHANK1 Uncharacterized protein SHANK1	9606	0.882644236087799	0.629710972309113	2.59307384490967	1.13047385215759	0.480101764202118	1.84615111351013	0.836032569408417	0.483285814523697	2.46667504310608
224	0	1.57	5.01858741044998	IPI:IPI00220165.1	Gene_Symbol=SHANK1 Isoform 3 of SH3 and multiple ankyrin repeat domains protein 1	9606
224	0	1.57	4.99768629670143	IPI:IPI00007695.1	Gene_Symbol=SHANK1 Isoform 1 of SH3 and multiple ankyrin repeat domains protein 1	9606
224	0	1.31	3.94056849181652	IPI:IPI00220164.1	Gene_Symbol=SHANK1 Isoform 2 of SH3 and multiple ankyrin repeat domains protein 1	9606
225	1.44	1.57	8.57787802815437	IPI:IPI00788135.1	Gene_Symbol=LOC730031 similar to Afadin	9606	1.12108647823334			0.912733554840088			0.978404343128204
226	1.42	22.16	52.3605167865753	IPI:IPI00550162.2	Gene_Symbol=IGLV3-25 IGLV3-25 protein	9606	0.954327702522278	0.827189922332764	8.45007419586182	1.25053417682648	0.56470912694931	32.6546516418457	0.728310167789459	0.0463307276368141	1.34134471416473
227	1.4	2	3.74112501740456	IPI:IPI00556369.3	Gene_Symbol=SMG1 Isoform 1 of Serine/threonine-protein kinase SMG1	9606	0.945376873016357	0.695663869380951	1.44880986213684	1.19351470470428	0.601847052574158	2.38251090049744	1.07013833522797	0.561390459537506	1.39273881912231
227	0	2	3.18091437220573	IPI:IPI00639874.2	Gene_Symbol=SMG1 Isoform 2 of Serine/threonine-protein kinase SMG1	9606
227	0	1.55	2.8703399002552	IPI:IPI00854827.1	Gene_Symbol=SMG1 341 kDa protein	9606
227	0	1.55	2.8703399002552	IPI:IPI00183368.7	Gene_Symbol=SMG1 Isoform 3 of Serine/threonine-protein kinase SMG1	9606
228	1.4	1.45	1.99750307947397	IPI:IPI00395444.7	Gene_Symbol=CAMSAP1 calmodulin regulated spectrin-associated protein 1	9606
228	0	1.42	7.59999975562096	IPI:IPI00478199.3	Gene_Symbol=CAMSAP1 Calmodulin regulated spectrin-associated protein 1	9606
229	1.39	1.45	3.73210646212101	IPI:IPI00008522.3	Gene_Symbol=SCN10A Sodium channel protein type 10 subunit alpha	9606	1.21244740486145	0.559789001941681	3.30539035797119	0.897302627563477	0.47785758972168	1.71351087093353	0.476174473762512	0.067914105951786	2.40455627441406
230	1.37	3.31	4.78130951523781	IPI:IPI00472316.1	Gene_Symbol=DMD dystrophin Dp427p1 isoform	9606	1.4570369720459	0.400120347738266	32.3348197937012	1.0640766620636	0.892531394958496	102.53343963623	0.531216263771057	0.774676084518433	2800002304
230	0	3.31	4.94104437530041	IPI:IPI00375141.1	Gene_Symbol=DMD dystrophin Dp427l isoform	9606
230	0	3.31	4.78651076555252	IPI:IPI00304639.2	Gene_Symbol=DMD Isoform 3 of Dystrophin	9606
230	0	3.31	4.77611944079399	IPI:IPI00006091.2	Gene_Symbol=DMD Isoform 4 of Dystrophin	9606
230	0	2.79	5.63139915466309	IPI:IPI00304638.4	Gene_Symbol=DMD Isoform 1 of Dystrophin	9606
230	0	2.79	5.6386161595583	IPI:IPI00220577.5	Gene_Symbol=DMD Isoform 2 of Dystrophin	9606
231	1.36	1.5	5.31049259006977	IPI:IPI00007928.4	Gene_Symbol=PRPF8 Pre-mRNA-processing-splicing factor 8	9606	1.26627516746521			0.649340271949768			0.860311508178711
232	1.36	1.49	8.18278416991234	IPI:IPI00871728.2	Gene_Symbol=FAM115A KIAA0738 protein (Fragment)	9606	1.2553197145462	0.277665495872498	3.84450888633728	1.01186740398407	0.979952931404114	116.600936889648	0.966754376888275	0.868855953216553	7.81346273422241
232	0	1.49	8.36047753691673	IPI:IPI00006050.4	Gene_Symbol=FAM115A Putative uncharacterized protein KIAA0738	9606
233	1.36	1.38	6.38297870755196	IPI:IPI00217802.2	Gene_Symbol=C12orf25 Uncharacterized protein C12orf25	9606	0.940581142902374			0.987789392471313			0.836568176746368
234	1.34	1.38	6.89361691474915	IPI:IPI00014897.4	Gene_Symbol=PLCB4 Isoform 2 of 1-phosphatidylinositol-4,5-bisphosphate phosphodiesterase beta-4	9606	1.25809407234192	0.216657862067223	2.80952286720276	1.03118860721588	0.261882811784744	1.18558764457703	1.72909343242645	0.0792303681373596	2.38792872428894
235	1.33	2.54	4.79041934013367	IPI:IPI00397809.4	Gene_Symbol=KIF21B Kinesin-like protein KIF21B variant	9606	1.0208386182785	0.405851423740387	1.21421635150909	0.906818687915802	0.803723812103271	49.5258827209473	1.03676247596741	0.716395616531372	2.61347103118896
235	0	2.54	4.33720238506794	IPI:IPI00872997.1	Gene_Symbol=KIF21B Isoform 1 of Kinesin-like protein KIF21B	9606
235	0	2.54	4.37192134559155	IPI:IPI00644778.2	Gene_Symbol=KIF21B Isoform 2 of Kinesin-like protein KIF21B	9606
236	1.33	2.4	9.27419364452362	IPI:IPI00084563.2	Gene_Symbol=MTMR11 Cisplatin resistance associated alpha protein	9606	1.01906788349152			0.887024998664856			0.495723307132721
236	0	2.4	9.12698432803154	IPI:IPI00009141.3	Gene_Symbol=MTMR11 Cisplatin resistance associated beta protein	9606
237	1.33	1.35	9.44700464606285	IPI:IPI00478618.1	Gene_Symbol=PFKFB4 6-phosphofructo-2-kinase/fructose-2, 6-biphosphatase 4 splice isoform 5	9606	1.27314007282257			1.10079407691956			1.03566074371338
237	0	1.35	5.54370991885662	IPI:IPI00220070.5	Gene_Symbol=PFKFB4 6-phosphofructo-2-kinase/fructose-2,6-biphosphatase 4	9606
238	1.32	1.58	5.40540553629398	IPI:IPI00217158.1	Gene_Symbol=CDKL3 Isoform 1 of Cyclin-dependent kinase-like 3	9606	0.808034718036652			0.996863126754761			0.37151238322258
238	0	1.48	6.15384615957737	IPI:IPI00655579.1	Gene_Symbol=CDKL3 Isoform 2 of Cyclin-dependent kinase-like 3	9606
239	1.31	41.3	45.2083319425583	IPI:IPI00761159.1	Gene_Symbol=IGHM IGHM protein	9606
240	1.26	1.96	12.543860077858	IPI:IPI00550987.1	Gene_Symbol=CEP135 Isoform 1 of Centrosomal protein of 135 kDa	9606	1.09747123718262	0.824418067932129	4.88769483566284	0.895783483982086	0.831076204776764	7.05592441558838	1.51117086410522	0.16061145067215	2.25574517250061
241	1.25	1.26	7.48709142208099	IPI:IPI00216780.3	Gene_Symbol=CILP2 Cartilage intermediate layer protein 2 precursor	9606	1.23000144958496			1.39721441268921			0
242	1.22	1.23	24.0174666047096	IPI:IPI00794205.1	Gene_Symbol=- 26 kDa protein	9606	1.10644590854645			1.49397826194763	0.31362372636795	15.4557733535767	1.2251980304718	0.463624507188797	2.1627209186554
242	0	1.23	18.3035716414452	IPI:IPI00418813.2	Gene_Symbol=- CDNA FLJ46113 fis, clone TESTI2036285, highly similar to Rattus norvegicus ubiquitin C	9606
243	1.22	1.22	6.70050755143166	IPI:IPI00010136.2	Gene_Symbol=CTBP2 Isoform 2 of C-terminal-binding protein 2	9606
244	1.2	1.9	3.93211916089058	IPI:IPI00641363.1	Gene_Symbol=SPTA1 Spectrin, alpha, erythrocytic 1	9606
244	0.01	1.9	3.92724275588989	IPI:IPI00220741.6	Gene_Symbol=SPTA1 spectrin, alpha, erythrocytic 1	9606
245	1.18	1.39	4.82374764978886	IPI:IPI00295640.3	Gene_Symbol=ABCA6 Isoform 1 of ATP-binding cassette sub-family A member 6	9606
246	1.18	1.28	5.97889795899391	IPI:IPI00217047.4	Gene_Symbol=SPTBN4 Isoform 3 of Spectrin beta chain, brain 3	9606
246	0	1.28	5.96723854541779	IPI:IPI00018829.2	Gene_Symbol=SPTBN4 Isoform 1 of Spectrin beta chain, brain 3	9606
247	1.17	1.18	8.6235485970974	IPI:IPI00871997.1	Gene_Symbol=DBH Dopamine beta-hydroxylase precursor	9606	1.57305920124054			1.45269167423248	0.00900452304631472	1.06941747665405	1.3951530456543
247	0	1.18	8.42787697911263	IPI:IPI00171678.4	Gene_Symbol=DBH Dopamine beta-hydroxylase	9606
248	1.16	1.16	4.26409915089607	IPI:IPI00005039.1	Gene_Symbol=MTIF2 Translation initiation factor IF-2, mitochondrial precursor	9606	1.30808353424072	0.266887158155441	4.5754189491272	1.09285581111908	0.677306592464447	7.62791633605957	1.23538708686829	0.226281076669693	2.71015739440918
249	1.15	1.19	8.67117121815681	IPI:IPI00639924.1	Gene_Symbol=LOC374920 97 kDa protein	9606	0.702542781829834			1.07492077350616			0.533471643924713
250	1.15	1.15	23.6220479011536	IPI:IPI00022731.1	Gene_Symbol=APOC4 Apolipoprotein C-IV precursor	9606	1.71184098720551	0.36778062582016	85.8581924438477	1.07813775539398	0.130354374647141	1.21959710121155	1.58679747581482	0.39226034283638	63.7074699401855
251	1.12	1.12	6.32368698716164	IPI:IPI00073442.7	Gene_Symbol=C14orf73 SEC6-like protein C14orf73	9606	0.536975681781769			0.801836133003235			0.681322276592255
252	1.1	4.14	36.2068951129913	IPI:IPI00382500.1	Gene_Symbol=- Ig heavy chain V-III region GAL	9606	1.47548818588257			1.65186476707458			0
253	1.1	1.28	12.4600641429424	IPI:IPI00221108.5	Gene_Symbol=TYMS Thymidylate synthase	9606
254	1.1	1.12	9.31372568011284	IPI:IPI00053621.7	Gene_Symbol=ZNF99 zinc finger protein 99	9606	0.866730928421021			0.903688967227936			1.02778303623199
255	1.07	1.18	5.19287846982479	IPI:IPI00795923.1	Gene_Symbol=PCM1 Isoform 2 of Pericentriolar material 1 protein	9606	9999			9999
255	0	1.18	5.18774688243866	IPI:IPI00006213.2	Gene_Symbol=PCM1 pericentriolar material 1	9606
255	0	1.18	5.09461425244808	IPI:IPI00001654.4	Gene_Symbol=PCM1 Isoform 3 of Pericentriolar material 1 protein	9606
256	1.06	1.42	4.97822016477585	IPI:IPI00008756.5	Gene_Symbol=DST Isoform 1 of Bullous pemphigoid antigen 1, isoforms 1/2/3/4/5/8 (Fragment)	9606
257	1.06	1.07	8.2242988049984	IPI:IPI00016005.2	Gene_Symbol=FMO2 Dimethylaniline monooxygenase [N-oxide-forming] 2	9606	1.50676071643829	0.0710597112774849	1.79293644428253	1.08417844772339	0.456753939390183	2.4500195980072	0.199710264801979	0.297245413064957	30261.349609375
258	1.04	1.06	5.03144636750221	IPI:IPI00165496.2	Gene_Symbol=NGLY1 Isoform 2 of Peptide-N(4)-(N-acetyl-beta-glucosaminyl)asparagine amidase	9606	0.796141862869263	0.297527194023132	4.31367874145508	0.642327725887299	0.371978044509888	41.2480773925781	0.931920528411865	0.886200964450836	142.341903686523
258	0	1.06	4.89296652376652	IPI:IPI00074605.2	Gene_Symbol=NGLY1 Isoform 1 of Peptide-N(4)-(N-acetyl-beta-glucosaminyl)asparagine amidase	9606
259	1.03	1.47	4.80299107730389	IPI:IPI00743813.2	Gene_Symbol=ASPM Isoform 1 of Abnormal spindle-like microcephaly-associated protein	9606	0.956753373146057	0.884832382202148	3.19065833091736	0.993444859981537	0.990852057933807	8.90940952301025	2.18481397628784	0.165645316243172	4.81157350540161
260	1.01	1.54	4.75578419864178	IPI:IPI00032087.4	Gene_Symbol=DIP2C Disco-interacting protein 2 homolog C	9606
261	1.01	1.01	12.3893797397614	IPI:IPI00647029.1	Gene_Symbol=CHMP2A 13 kDa protein	9606	0.851643800735474	0.388369381427765	4.16300010681152	0.935699462890625	0.698896110057831	5.20828437805176	1.87092423439026	0.00842663180083036	1.11111223697662
261	0	1.01	6.30630627274513	IPI:IPI00004416.1	Gene_Symbol=CHMP2A Charged multivesicular body protein 2a	9606
262	1	1	10.7692308723927	IPI:IPI00647297.1	Gene_Symbol=LOC255783 20 kDa protein	9606
263	0.98	1.25	6.28233551979065	IPI:IPI00792333.2	Gene_Symbol=IBTK Isoform 1 of Inhibitor of Bruton tyrosine kinase	9606	1.10780000686646	0.479471027851105	1.44022881984711	1.17555379867554	0.42983677983284	1.66822600364685	1.46769559383392	0.0863677784800529	1.60098242759705
264	0.98	0.98	12.1212117373943	IPI:IPI00010471.5	Gene_Symbol=LCP1 Plastin-2	9606	1.18121695518494	0.119842313230038	1.27840685844421	0.771170258522034	0.0379955731332302	1.26197779178619	1.76706433296204	0.046895656734705	1.74118804931641
265	0.97	1.2	6.01719208061695	IPI:IPI00844523.1	Gene_Symbol=MICALCL Isoform 1 of MICAL C-terminal-like protein	9606	1.06697559356689			1.21342122554779			1.38553214073181
265	0	1.2	6.41221404075623	IPI:IPI00844270.1	Gene_Symbol=MICALCL Isoform 3 of MICAL C-terminal-like protein	9606
265	0	1.2	6.03448264300823	IPI:IPI00816344.2	Gene_Symbol=MICALCL Isoform 2 of MICAL C-terminal-like protein	9606
266	0.97	0.97	23.412698507309	IPI:IPI00010336.1	Gene_Symbol=OSM Oncostatin-M precursor	9606	0.955845475196838			1.20153498649597			1.79930186271667
267	0.96	1.12	2.65008118003607	IPI:IPI00024802.1	Gene_Symbol=BTAF1 TATA-binding protein-associated factor 172	9606	1.49188232421875			1.43695914745331			2.30081701278687
268	0.96	1	10.4938268661499	IPI:IPI00307162.2	Gene_Symbol=VCL Isoform 2 of Vinculin	9606
268	0	1	11.1632272601128	IPI:IPI00291175.7	Gene_Symbol=VCL Isoform 1 of Vinculin	9606
269	0.96	1	8.12182724475861	IPI:IPI00020230.1	Gene_Symbol=FZD9 Frizzled-9 precursor	9606
270	0.96	0.96	11.1111111938953	IPI:IPI00385147.1	Gene_Symbol=MAP4 Putative uncharacterized protein	9606	1.07070934772491			0.97187203168869			0.518119335174561
271	0.94	6.05	30.0000011920929	IPI:IPI00419517.1	Gene_Symbol=IGHV1-69 IGHV1-69 protein	9606	0.852323114871979			1.05287611484528			0.247334212064743
272	0.94	1.09	7.16112554073334	IPI:IPI00873848.1	Gene_Symbol=POSTN 87 kDa protein	9606	0.568858683109283	0.509962141513824	1628.90246582031	0.749436020851135	0.709920585155487	1769.6240234375	1.14447605609894	0.447435259819031	4.27391338348389
273	0.94	0.99	4.18454930186272	IPI:IPI00478577.2	Gene_Symbol=KCNQ5 Isoform 1 of Potassium voltage-gated channel subfamily KQT member 5	9606	1.10208344459534			0.999736666679382			2.38063907623291
273	0	0.99	4.1800644248724	IPI:IPI00473029.3	Gene_Symbol=KCNQ5 Uncharacterized protein KCNQ5	9606
273	0	0.99	4.10094633698463	IPI:IPI00221277.3	Gene_Symbol=KCNQ5 Potassium voltage-gated channel, KQT-like subfamily, member 5	9606
274	0.94	0.95	3.24873104691505	IPI:IPI00748391.2	Gene_Symbol=FLT3 112 kDa protein	9606
274	0	0.95	3.21285128593445	IPI:IPI00005722.5	Gene_Symbol=FLT3 Tyrosine-protein kinase receptor	9606
275	0.92	25.63	38.1818175315857	IPI:IPI00607707.1	Gene_Symbol=HPR Isoform 2 of Haptoglobin-related protein precursor	9606	0.965923070907593			0.788573324680328			0.307221233844757
275	0	25.63	42.2413796186447	IPI:IPI00477597.1	Gene_Symbol=HPR Isoform 1 of Haptoglobin-related protein precursor	9606
276	0.92	1.69	5.74443154036999	IPI:IPI00760941.2	Gene_Symbol=DKFZp434J1015 Uncharacterized protein ENSP00000371687	9606
277	0.92	1.31	6.43086805939674	IPI:IPI00339242.1	Gene_Symbol=C6orf165 Isoform 1 of Uncharacterized protein C6orf165	9606	0.79169887304306	0.674608528614044	198.689559936523	0.509678721427917	0.205685302615166	17.5886726379395	0.905719876289368	0.350542396306992	2.16519474983215
278	0.92	0.92	7.93650820851326	IPI:IPI00006662.1	Gene_Symbol=APOD Apolipoprotein D precursor	9606	1.64952099323273	0.21944297850132	9.80757999420166	1.7807252407074	0.0871034264564514	2.74404335021973	0.918267905712128	0.00173997518140823	1.00296545028687
279	0.91	1.11	6.48320913314819	IPI:IPI00743248.5	Gene_Symbol=TNXB DJ34F7.1.1	9606	1.09467875957489	0.334370523691177	1.36151003837585	0.858304738998413	0.685926020145416	4.07696104049683	1.44629764556885	0.418855637311935	4.81753206253052
280	0.91	0.92	5.35714291036129	IPI:IPI00002134.4	Gene_Symbol=PSMD5 26S proteasome non-ATPase regulatory subunit 5	9606	1.02007448673248			0.996070146560669			1.37415611743927
281	0.9	2.54	6.65658116340637	IPI:IPI00642716.4	Gene_Symbol=MYH7B myosin, heavy polypeptide 7B, cardiac muscle, beta	9606	1.010901927948	0.876321852207184	1.30304837226868	1.19425475597382	0.434184521436691	2.19706344604492	0.879419922828674	0.529746830463409	2.08282518386841
282	0.9	0.97	2.85657998174429	IPI:IPI00642126.3	Gene_Symbol=KIAA1618 Isoform 1 of Protein ALO17	9606	1.04980266094208			1.00724291801453			0.885526716709137
283	0.9	0.91	3.61317731440067	IPI:IPI00303117.3	Gene_Symbol=ANKMY1 Isoform 1 of Ankyrin repeat and MYND domain-containing protein 1	9606	0.990756809711456			0.675386190414429			0.699791133403778
284	0.89	1	12.1468916535378	IPI:IPI00456899.2	Gene_Symbol=RNF169 RING finger protein 169	9606	1.38212537765503			1.37742066383362			1.33335590362549
285	0.88	1.2	5.41913621127605	IPI:IPI00642902.1	Gene_Symbol=PDE4DIP Isoform 4 of Myomegalin	9606	1.05851531028748	0.683871328830719	1.43370175361633	0.90014374256134	0.547022521495819	1.55964255332947	1.70407915115356	0.229284822940826	2.84000015258789
285	0	1.2	5.45609556138515	IPI:IPI00470939.4	Gene_Symbol=PDE4DIP Isoform 1 of Myomegalin	9606
285	0	1.2	5.71428574621677	IPI:IPI00456484.3	Gene_Symbol=PDE4DIP Isoform 3 of Myomegalin	9606
286	0.87	1.98	20.0863927602768	IPI:IPI00009104.7	Gene_Symbol=RUVBL2 RuvB-like 2	9606	0.494833767414093			0			0
287	0.86	0.91	4.82142865657806	IPI:IPI00060624.4	Gene_Symbol=KLHL29 similar to Kelch repeat and BTB domain-containing protein 9	9606	1.01005101203918			0.796843707561493			0.604878425598145
288	0.86	0.89	3.98860387504101	IPI:IPI00872759.1	Gene_Symbol=MLL2 564 kDa protein	9606	1.29601216316223			1.17641842365265			1.11140525341034
288	0	0.89	3.98860387504101	IPI:IPI00377245.1	Gene_Symbol=MLL2 Isoform 3 of Myeloid/lymphoid or mixed-lineage leukemia protein 2	9606
288	0	0.89	4.23643328249455	IPI:IPI00377244.1	Gene_Symbol=MLL2 Isoform 2 of Myeloid/lymphoid or mixed-lineage leukemia protein 2	9606
288	0	0.89	3.99087816476822	IPI:IPI00297859.1	Gene_Symbol=MLL2 Isoform 1 of Myeloid/lymphoid or mixed-lineage leukemia protein 2	9606
289	0.86	0.86	7.15935304760933	IPI:IPI00641481.2	Gene_Symbol=CETP Isoform 2 of Cholesteryl ester transfer protein precursor	9606	1.10605680942535			1.94368433952332			1.61640775203705
289	0	0.86	6.28803223371506	IPI:IPI00006173.3	Gene_Symbol=CETP Isoform 1 of Cholesteryl ester transfer protein precursor	9606
290	0.84	0.84	3.64963486790657	IPI:IPI00059476.5	Gene_Symbol=DPEP1 Dipeptidase 1 precursor	9606	1.17525482177734			1.14406764507294			2.041987657547
291	0.83	1.21	18.3673471212387	IPI:IPI00385557.1	Gene_Symbol=- Ig heavy chain V-II region SESS precursor	9606	0.940049231052399	0.826772809028625	2.91387915611267	1.02528142929077	0.87706995010376	1.84648430347443	0.604784429073334	0.425909757614136	8.86678504943848
292	0.82	2.23	5.32830357551575	IPI:IPI00854629.1	Gene_Symbol=OBSCN Isoform 6 of Obscurin	9606	0.987784147262573	0.930523693561554	1.4443621635437	1.02643668651581	0.887140989303589	1.61459469795227	0.93568480014801	0.74468982219696	1.69684910774231
293	0.82	0.82	4.87062409520149	IPI:IPI00375578.1	Gene_Symbol=SASS6 Spindle assembly abnormal protein 6 homolog	9606
294	0.8	0.84	2.08574738353491	IPI:IPI00737052.2	Gene_Symbol=KIF5C similar to Kinesin heavy chain isoform 5C	9606	0.66346937417984	0.104807078838348	1.86170017719269	0.601084530353546	0.0314162485301495	1.48833239078522	0.789459228515625	0.130038440227509	1.50339603424072
294	0	0.84	1.8808776512742	IPI:IPI00028561.1	Gene_Symbol=KIF5C Kinesin heavy chain isoform 5C	9606
295	0.8	0.8	5.4166667163372	IPI:IPI00027827.2	Gene_Symbol=SOD3 Extracellular superoxide dismutase [Cu-Zn] precursor	9606	1.60959076881409			0.895751178264618			1.14667975902557
296	0.79	2.54	3.53260859847069	IPI:IPI00409710.1	Gene_Symbol=SLIT3 Isoform 3 of Slit homolog 3 protein precursor	9606	0.766003131866455	0.665621817111969	9.83578109741211	1.01847624778748	0.979919493198395	16.015193939209	0.749776661396027	0.605046689510345	167.530792236328
296	0	2.54	3.41431386768818	IPI:IPI00017640.1	Gene_Symbol=SLIT3 Isoform 1 of Slit homolog 3 protein precursor	9606
297	0.79	0.8	5.20000010728836	IPI:IPI00026969.4	Gene_Symbol=SEC23IP Isoform 1 of SEC23-interacting protein	9606	0.693226218223572			0.864419400691986			1.06519770622253
298	0.78	1.1	4.89048920571804	IPI:IPI00790353.2	Gene_Symbol=LAMA3 laminin alpha 3 subunit isoform 1	9606
298	0	1.1	4.8110980540514	IPI:IPI00377045.3	Gene_Symbol=LAMA3 Alpha3A	9606
299	0.77	0.97	4.32862192392349	IPI:IPI00480159.1	Gene_Symbol=INPP5F inositol polyphosphate-5-phosphatase F	9606	1.21248459815979	0.125201493501663	1.62866413593292	0.73095703125	0.0736402869224548	1.58833599090576	0.31662192940712	0.259729951620102	553.373718261719
300	0.77	0.77	4.91949915885925	IPI:IPI00030915.1	Gene_Symbol=USP8 Ubiquitin carboxyl-terminal hydrolase 8	9606	1.27344906330109			1.47740757465363			1.30277144908905
301	0.77	0.77	28.571429848671	IPI:IPI00789153.1	Gene_Symbol=FAM101A 10 kDa protein	9606
302	0.77	0.77	8.33333358168602	IPI:IPI00790563.1	Gene_Symbol=LOC400027 hypothetical protein LOC400027 isoform 2	9606	5.68782663345337			4.51394128799438			0
303	0.75	0.8	6.80147036910057	IPI:IPI00867697.1	Gene_Symbol=ATAD2B 62 kDa protein	9606	1.35961997509003	0.00431385962292552	1.02680313587189	1.25700998306274	0.667223691940308	155.100952148438	0.734496831893921	0.563870966434479	121.316749572754
304	0.74	0.98	5.35312630236149	IPI:IPI00873123.1	Gene_Symbol=NEB nebulin	9606	0.630032002925873	0.518887877464294	6.14342451095581	0.85180139541626	0.807169854640961	5.51664924621582	1.22233259677887	0.2773617208004	1.6201446056366
304	0	0.98	5.35312630236149	IPI:IPI00303335.1	Gene_Symbol=NEB Nebulin	9606
305	0.74	0.93	3.27439419925213	IPI:IPI00006674.1	Gene_Symbol=ABCC3 Isoform 3 of Canalicular multispecific organic anion transporter 2	9606	0.497387200593948			0.589044451713562			0.863368630409241
306	0.74	0.75	6.96969702839851	IPI:IPI00398768.1	Gene_Symbol=ARG1 Isoform 2 of Arginase-1	9606	1.17158043384552			1.11097478866577			0.736138701438904
306	0	0.75	7.14285746216774	IPI:IPI00291560.4	Gene_Symbol=ARG1 Isoform 1 of Arginase-1	9606
306	0	0.75	9.74576249718666	IPI:IPI00038356.4	Gene_Symbol=ARG1 Isoform 3 of Arginase-1	9606
307	0.74	0.74	3.90243902802467	IPI:IPI00217817.2	Gene_Symbol=BCL2 B-cell lymphoma protein 2 beta isoform	9606
307	0	0.74	3.3472802489996	IPI:IPI00020961.1	Gene_Symbol=BCL2 Isoform Alpha of Apoptosis regulator Bcl-2	9606
308	0.73	1.18	5.39452508091927	IPI:IPI00019471.1	Gene_Symbol=IRS1 Insulin receptor substrate 1	9606	0.513733983039856			0.501259207725525			0.509923338890076
309	0.73	0.73	12.0772950351238	IPI:IPI00016249.3	Gene_Symbol=FXR1 Isoform 1 of Fragile X mental retardation syndrome-related protein 1	9606
310	0.72	0.82	5.46378642320633	IPI:IPI00792009.1	Gene_Symbol=CCDC123 Isoform 1 of Coiled-coil domain-containing protein 123, mitochondrial precursor	9606				9999
311	0.7	0.72	4.0057223290205	IPI:IPI00872609.1	Gene_Symbol=MYBL2 Uncharacterized protein MYBL2 (Fragment)	9606	1.24619364738464			1.30504381656647			2.28782629966736
311	0	0.72	3.99999991059303	IPI:IPI00019993.1	Gene_Symbol=MYBL2 Myb-related protein B	9606
312	0.7	0.7	13.366337120533	IPI:IPI00008634.4	Gene_Symbol=SLC26A10 Similar to Solute carrier family 26, member 10	9606
313	0.7	0.7	6.21118023991585	IPI:IPI00332192.4	Gene_Symbol=IL25 Isoform 2 of Interleukin-25 precursor	9606	0.942110300064087	0.70433521270752	4.5377631187439	1.12265074253082	0.398709446191788	2.89638614654541	1.05019199848175	0.468376398086548	1.75647783279419
313	0	0.7	5.64971752464771	IPI:IPI00009731.1	Gene_Symbol=IL25 Isoform 1 of Interleukin-25 precursor	9606
