# Supplementary material for: PGCA: An algorithm to link protein groups created from MS/MS data
Source: PLoS One. 2017 May 31;12(5):e0177569. doi: 10.1371/journal.pone.0177569 (PMC5451011; doi:10.1371/journal.pone.0177569)
Supplement: S3 File — 65 iTRAQ experiments used to process samples from the BiT Heart Cohort. (ZIP) [file pone.0177569.s006.zip › S5DataBiT/BET5764_ProteinSummary.txt]

N	Unused	Total	%Cov	Accession	Name	Species	115:114	PVal 115:114	EF 115:114	116:114	PVal 116:114	EF 116:114	117:114	PVal 117:114	EF 117:114	Biological Processes	Molecular Function	PANTHER ID
1	186.83	186.83	62.0412826538086	IPI:IPI00418163.3	Gene_Symbol=C4B C4B1	9606	1.89382719993591	0.000373775110347196	1.32937622070313	1.78401434421539	0.0486986860632896	1.77718687057495	0.780738830566406	0.0466026738286018	1.275270819664
2	169.12	169.12	33.5305720567703	IPI:IPI00022229.1	Gene_Symbol=APOB Apolipoprotein B-100 precursor	9606	0.98231440782547	0.506689131259918	1.053950548172	1.03370499610901	0.245832234621048	1.05735194683075	0.557526409626007	6.21834601334924E-40	1.06474852561951
3	159.08	161.11	67.2320246696472	IPI:IPI00478003.1	Gene_Symbol=A2M Alpha-2-macroglobulin precursor	9606	1.74291968345642	0	1.06057488918304	0.680455565452576	2.45865729834298E-22	1.07304775714874	0.990552186965942	0.719746649265289	1.05316531658173
4	143.04	143.06	60.4930818080902	IPI:IPI00783987.2	Gene_Symbol=C3 Complement C3 precursor (Fragment)	9606	1.01708590984344	0.587361931800842	1.06298208236694	1.527299284935	7.29796540040184E-14	1.1074104309082	0.638858139514923	6.45901386275198E-23	1.07989120483398
5	114.84	114.84	61.1267626285553	IPI:IPI00017601.1	Gene_Symbol=CP Ceruloplasmin precursor	9606	1.13341557979584	0.0353936553001404	1.12340652942657	1.28611874580383	0.00196720706298947	1.16819274425507	0.739755213260651	0.000540691253263503	1.17917633056641
6	104.2	104.2	52.886837720871	IPI:IPI00021885.1	Gene_Symbol=FGA Isoform 1 of Fibrinogen alpha chain precursor	9606	1.73582005500793	0	1.04429149627686	1.0737202167511	0.0110614476725459	1.05606257915497	1.21668338775635	6.53563507024661E-15	1.04803955554962
6	0	104.15	65.5279517173767	IPI:IPI00029717.1	Gene_Symbol=FGA Isoform 2 of Fibrinogen alpha chain precursor	9606
7	100.38	100.38	46.8377083539963	IPI:IPI00032291.2	Gene_Symbol=C5 Complement C5 precursor	9606	0.926523983478546	0.05456318333745	1.0809485912323	1.67411637306213	1.09480286362041E-20	1.09037435054779	1.02999174594879	0.493332922458649	1.08901417255402
8	100.09	100.1	38.6266082525253	IPI:IPI00414283.5	Gene_Symbol=FN1 fibronectin 1 isoform 4 preproprotein	9606	1.08457541465759	0.0275292284786701	1.0746738910675	0.53378826379776	8.13325403467213E-17	1.13152229785919	1.00916540622711	0.804424166679382	1.07562696933746
8	0	98.1	39.1169965267181	IPI:IPI00855777.1	Gene_Symbol=FN1 Isoform 14 of Fibronectin precursor	9606
8	0	98.1	38.5888487100601	IPI:IPI00339228.1	Gene_Symbol=FN1 Isoform 8 of Fibronectin precursor	9606
8	0	98.1	37.6220792531967	IPI:IPI00339223.1	Gene_Symbol=FN1 Isoform 3 of Fibronectin precursor	9606
8	0	98.1	37.1332764625549	IPI:IPI00022418.1	Gene_Symbol=FN1 Isoform 1 of Fibronectin precursor	9606
8	0	98.1	40.1654422283173	IPI:IPI00479723.3	Gene_Symbol=FN1 Isoform 10 of Fibronectin precursor	9606
9	97.07	97.07	71.6904282569885	IPI:IPI00298497.3	Gene_Symbol=FGB Fibrinogen beta chain precursor	9606	1.65237021446228	0	1.05269420146942	1.03968751430511	0.252199590206146	1.06873595714569	1.19103217124939	6.71212063707571E-09	1.05883550643921
10	81.85	81.85	65.8064544200897	IPI:IPI00294193.4	Gene_Symbol=ITIH4 Isoform 1 of Inter-alpha-trypsin inhibitor heavy chain H4 precursor	9606	1.22910964488983	0.000683988037053496	1.11800265312195	1.55039143562317	7.50990511733107E-06	1.18139457702637	0.825396180152893	0.0230229515582323	1.17783045768738
11	75.18	75.18	45.6539392471313	IPI:IPI00029739.5	Gene_Symbol=CFH Isoform 1 of Complement factor H precursor	9606	1.10691487789154	0.0421881191432476	1.10281836986542	1.15002179145813	0.0120832473039627	1.11423480510712	0.998886346817017	0.978154420852661	1.08418142795563
12	65.17	65.17	63.3569717407227	IPI:IPI00847635.1	Gene_Symbol=SERPINA3 Isoform 1 of Alpha-1-antichymotrypsin precursor	9606	2.17074346542358	3.67095525784394E-30	1.11580228805542	2.36384177207947	2.03787304394628E-38	1.10609078407288	1.22826516628265	8.25371444079792E-06	1.0916930437088
12	0	65.17	59.8214268684387	IPI:IPI00550991.3	Gene_Symbol=SERPINA3 Alpha-1-antichymotrypsin precursor	9606
13	62.09	62.09	76.6233742237091	IPI:IPI00022488.1	Gene_Symbol=HPX Hemopexin precursor	9606	0.925948619842529	0.0107961175963283	1.06042671203613	1.66194403171539	5.10520231438282E-36	1.0684996843338	0.959204733371735	0.201490849256516	1.06580567359924
14	61.99	61.99	57.7889442443848	IPI:IPI00828205.1	Gene_Symbol=IGHM IGHM protein	9606	0.99600476026535	0.961186230182648	1.17834901809692	0.479750275611877	0.00164388748817146	1.55904138088226	4.42336654663086	6.69132771954105E-22	1.20986449718475
15	61.52	61.53	73.5714256763458	IPI:IPI00641737.1	Gene_Symbol=HP Haptoglobin precursor	9606	1.32087481021881	1.15611138717941E-10	1.07900631427765	3.61031055450439	6.26641335327251E-39	1.1275931596756	1.52226150035858	5.2589361901681E-14	1.09911417961121
16	58.67	58.67	74.4949519634247	IPI:IPI00304273.2	Gene_Symbol=APOA4 Apolipoprotein A-IV precursor	9606	0.987123548984528	0.934964418411255	1.41210293769836	1.77575433254242	0.000565810885746032	1.29392123222351	3.04670834541321	1.01844061646261E-05	1.35686695575714
17	56.67	56.68	66.7447328567505	IPI:IPI00797833.3	Gene_Symbol=KNG1 Kininogen 1	9606	0.982970893383026	0.797512710094452	1.28755581378937	0.971244752407074	0.824773192405701	1.64673328399658	1.05037355422974	0.442105680704117	1.24912738800049
17	0	56.68	66.7447328567505	IPI:IPI00215894.1	Gene_Symbol=KNG1 Isoform LMW of Kininogen-1 precursor	9606
18	55.44	55.44	51.111114025116	IPI:IPI00019580.1	Gene_Symbol=PLG Plasminogen precursor	9606	0.45304799079895	4.20874916677843E-15	1.16634678840637	1.05456614494324	0.201493933796883	1.08571457862854	0.815351724624634	7.81551090511812E-09	1.06316184997559
19	55.19	55.19	60.1286172866821	IPI:IPI00019568.1	Gene_Symbol=F2 Prothrombin precursor (Fragment)	9606	1.00784003734589	0.834488749504089	1.07582068443298	1.25125324726105	5.2965358321444E-08	1.07808268070221	0.870202541351318	0.00295110023580492	1.09375691413879
20	54.57	54.57	49.7382193803787	IPI:IPI00019591.1	Gene_Symbol=CFB Isoform 1 of Complement factor B precursor (Fragment)	9606	1.07071733474731	0.0582585968077183	1.07245934009552	1.3920761346817	3.31636142159031E-11	1.09141886234283	0.868486404418945	0.000280166044831276	1.07627868652344
20	0	54.54	49.7382193803787	IPI:IPI00639937.1	Gene_Symbol=CFB B-factor, properdin	9606
21	53.71	53.72	37.9679143428802	IPI:IPI00645038.1	Gene_Symbol=ITIH2 Inter-alpha (Globulin) inhibitor H2	9606	0.726704835891724	3.28994839184082E-12	1.08280289173126	1.07900583744049	0.125684961676598	1.10137319564819	0.852622747421265	7.62505408147263E-07	1.06116271018982
21	0	53.72	37.5264257192612	IPI:IPI00305461.2	Gene_Symbol=ITIH2 Inter-alpha-trypsin inhibitor heavy chain H2 precursor	9606
22	52.25	52.37	51.5916585922241	IPI:IPI00292530.1	Gene_Symbol=ITIH1 Inter-alpha-trypsin inhibitor heavy chain H1 precursor	9606	0.763523876667023	9.79384906507619E-10	1.08138871192932	1.1108250617981	0.0597412511706352	1.11571335792542	0.840776085853577	7.73669526097365E-05	1.08664488792419
23	51.76	51.78	60.7594907283783	IPI:IPI00742696.2	Gene_Symbol=GC vitamin D-binding protein precursor	9606	1.24245429039001	0.0246287696063519	1.19511890411377	1.18098616600037	0.108000241219997	1.24065613746643	0.678365528583527	0.0117847137153149	1.30473327636719
24	50.81	50.93	65.9435987472534	IPI:IPI00877703.1	Gene_Symbol=FGG 52 kDa protein	9606	1.61961007118225	1.20538918194406E-22	1.08070969581604	0.97166645526886	0.544175326824188	1.09704303741455	1.12578272819519	0.00269908015616238	1.07872581481934
24	0	50.55	66.8874144554138	IPI:IPI00021891.5	Gene_Symbol=FGG Isoform Gamma-B of Fibrinogen gamma chain precursor	9606
24	0	49.34	63.5955035686493	IPI:IPI00877792.1	Gene_Symbol=FGG 50 kDa protein	9606
24	0	48.96	64.5308911800385	IPI:IPI00219713.1	Gene_Symbol=FGG Isoform Gamma-A of Fibrinogen gamma chain precursor	9606
25	43.95	43.95	50.8951425552368	IPI:IPI00026314.1	Gene_Symbol=GSN Isoform 1 of Gelsolin precursor	9606	0.645740568637848	2.66427309725259E-06	1.18371725082397	1.00463330745697	0.92529284954071	1.10317015647888	0.94931560754776	0.257769018411636	1.09535717964172
25	0	42.45	50.4787981510162	IPI:IPI00646773.2	Gene_Symbol=GSN Isoform 2 of Gelsolin precursor	9606
26	43.66	43.66	49.2836683988571	IPI:IPI00798430.1	Gene_Symbol=TF Transferrin variant (Fragment)	9606	0.424448847770691	4.45134289688297E-16	1.14811944961548	0.349402874708176	8.02742247674182E-11	1.28157949447632	0.266213685274124	9.89914699961892E-15	1.26337933540344
26	0	43.66	49.2836683988571	IPI:IPI00022463.1	Gene_Symbol=TF Serotransferrin precursor	9606
27	43.36	43.36	62.7956986427307	IPI:IPI00032179.2	Gene_Symbol=SERPINC1 Antithrombin III variant	9606	1.00500702857971	0.942584574222565	1.14989709854126	1.16162812709808	0.0603741183876991	1.16964650154114	0.943241834640503	0.482779800891876	1.18186783790588
28	40.8	40.8	51.6312062740326	IPI:IPI00296165.5	Gene_Symbol=C1R;C17orf13;ACYP1 Complement C1r subcomponent precursor	9606	1.04644250869751	0.299241423606873	1.0912276506424	1.17348897457123	0.0546314530074596	1.17737853527069	0.938959240913391	0.300232827663422	1.1290510892868
29	40.5	40.66	55.7446837425232	IPI:IPI00815926.1	Gene_Symbol=IGHG1 IGHG1 protein	9606	0.65709525346756	0.147645384073257	3.52579784393311	0.311138361692429	0.0416883453726768	2.64536809921265	2.4626579284668	0.0519196800887585	2.54970836639404
30	39.97	39.97	50.9018063545227	IPI:IPI00879573.1	Gene_Symbol=SERPIND1 Heparin cofactor 2 precursor	9606	0.84472131729126	0.000376081472495571	1.0922771692276	1.5433714389801	5.49472019883979E-07	1.16105556488037	0.873803913593292	0.00212440453469753	1.08682215213776
30	0	39.97	48.1973439455032	IPI:IPI00292950.4	Gene_Symbol=SERPIND1 Serpin peptidase inhibitor, clade D (Heparin cofactor), member 1	9606
31	39.4	39.4	44.0094888210297	IPI:IPI00296608.6	Gene_Symbol=C7 Complement component C7 precursor	9606	1.04560804367065	0.521020472049713	1.14987087249756	1.56720328330994	1.65768949500489E-06	1.17194855213165	1.93928909301758	2.85472872008086E-08	1.20854306221008
32	39.29	39.57	39.0651077032089	IPI:IPI00019943.1	Gene_Symbol=AFM Afamin precursor	9606	0.658021330833435	2.32447816550518E-09	1.11526036262512	0.630700767040253	5.9536792162973E-10	1.12025344371796	0.903336226940155	0.0676817521452904	1.11561059951782
33	36.93	36.93	39.2441868782043	IPI:IPI00017696.1	Gene_Symbol=C1S Complement C1s subcomponent precursor	9606	1.05122876167297	0.319444417953491	1.10543060302734	1.11721396446228	0.0648936405777931	1.12527251243591	0.94284725189209	0.446682959794998	1.16755020618439
34	35.23	35.3	44.722718000412	IPI:IPI00022395.1	Gene_Symbol=C9 Complement component C9 precursor	9606	1.66186380386353	1.25872775744162E-11	1.11781108379364	1.83125042915344	2.67244207449377E-13	1.12348389625549	1.14439868927002	0.022320844233036	1.12156271934509
35	34.12	34.15	35.6775313615799	IPI:IPI00291867.3	Gene_Symbol=CFI Complement factor I precursor	9606	1.13595700263977	0.000607625173870474	1.06993699073792	1.5604145526886	2.60113530714534E-09	1.11222922801971	0.942803919315338	0.312990754842758	1.12456405162811
35	0	32.15	33.4476858377457	IPI:IPI00872555.2	Gene_Symbol=CFI cDNA FLJ76262, highly similar to Homo sapiens I factor (complement) (IF), mRNA	9606
36	34.12	34.12	50.1010119915009	IPI:IPI00745089.2	Gene_Symbol=A1BG alpha 1B-glycoprotein precursor	9606	0.987546384334564	0.805663883686066	1.10652601718903	1.27497684955597	1.00102015494485E-05	1.10699713230133	0.872836470603943	0.00607858272269368	1.10059595108032
36	0	34.12	50.1010119915009	IPI:IPI00022895.7	Gene_Symbol=A1BG Alpha-1B-glycoprotein precursor	9606
37	34.02	34.68	38.3747190237045	IPI:IPI00876950.1	Gene_Symbol=ITIH3 Isoform 2 of Inter-alpha-trypsin inhibitor heavy chain H3 precursor	9606	1.82919836044312	1.45507250692845E-08	1.1871018409729	1.88404309749603	3.06157267004892E-06	1.26630699634552	1.04134285449982	0.797629117965698	1.37324452400208
37	0	34.68	38.2022470235825	IPI:IPI00028413.8	Gene_Symbol=ITIH3 Isoform 1 of Inter-alpha-trypsin inhibitor heavy chain H3 precursor	9606
38	32.88	32.88	34.5705181360245	IPI:IPI00009920.2	Gene_Symbol=C6 Complement component 6 precursor	9606	0.944980680942535	0.479534864425659	1.17424821853638	1.32111394405365	1.35984346343321E-05	1.11875629425049	0.982951939105988	0.845678329467773	1.19467580318451
39	32.79	32.89	35.8934164047241	IPI:IPI00654888.4	Gene_Symbol=KLKB1 Plasma kallikrein precursor	9606	0.830018103122711	0.00347328744828701	1.12528741359711	0.968171179294586	0.530159175395966	1.11090672016144	0.7763751745224	1.26523946164525E-05	1.09837961196899
40	31.34	31.34	58.0536901950836	IPI:IPI00166729.4	Gene_Symbol=AZGP1 alpha-2-glycoprotein 1, zinc	9606	1.9466860294342	9.49058912784028E-16	1.12161898612976	0.491377323865891	1.64475585928692E-11	1.17835104465485	1.45254790782928	7.3074726969935E-05	1.18913447856903
41	30.02	30.02	39.0243887901306	IPI:IPI00019581.1	Gene_Symbol=F12 Coagulation factor XII precursor	9606	1.0985164642334	0.0719428434967995	1.10837268829346	0.94542384147644	0.273833364248276	1.10846292972565	0.549880921840668	8.25791346414917E-09	1.1634361743927
42	29.89	29.89	42.2857135534287	IPI:IPI00022371.1	Gene_Symbol=HRG Histidine-rich glycoprotein precursor	9606	0.43099507689476	1.41223718917033E-12	1.17085599899292	0.842402338981628	0.0258864611387253	1.161337018013	0.840772390365601	0.00725438399240375	1.13130509853363
43	29.62	29.62	45.8000004291534	IPI:IPI00291866.5	Gene_Symbol=SERPING1 Plasma protease C1 inhibitor precursor	9606	1.38378190994263	5.38493232227211E-08	1.11128032207489	1.54129076004028	3.26311351273034E-08	1.14765250682831	1.03523325920105	0.394620507955551	1.08403825759888
43	0.07	27.69	46.9613254070282	IPI:IPI00879931.1	Gene_Symbol=SERPING1 cDNA FLJ78023, highly similar to Homo sapiens serine (or cysteine) proteinase inhibitor, clade G (C1inhibitor), member 1, (angioedema, hereditary) (SERPING1), mRNA	9606
44	29.49	29.49	57.6271176338196	IPI:IPI00784661.1	Gene_Symbol=- Putative uncharacterized protein	9606	0.791292130947113			0.630688011646271			3.63508105278015
45	29.36	29.36	57.0264756679535	IPI:IPI00879231.1	Gene_Symbol=SERPINF2 Alpha-2-antiplasmin precursor	9606	0.882784247398376	0.0347691513597965	1.12215256690979	1.02711284160614	0.743809759616852	1.17877447605133	0.764672696590424	0.000236053703702055	1.14310526847839
45	0	29.36	56.5656542778015	IPI:IPI00029863.4	Gene_Symbol=SERPINF2 SERPINF2 protein	9606
46	28.74	28.74	47.1291869878769	IPI:IPI00006114.4	Gene_Symbol=SERPINF1 Pigment epithelium-derived factor precursor	9606	1.17622184753418	0.271626442670822	1.34854054450989	1.36572825908661	0.00649744505062699	1.23934137821198	1.04953932762146	0.710698366165161	1.30667507648468
47	28.67	28.67	72.5552022457123	IPI:IPI00021842.1	Gene_Symbol=APOE Apolipoprotein E precursor	9606	1.05391430854797	0.372794657945633	1.12554800510406	1.29951429367065	0.00496715167537332	1.19372570514679	0.852897107601166	0.0435884073376656	1.16683614253998
48	28.49	28.49	41.9834703207016	IPI:IPI00020996.3	Gene_Symbol=IGFALS Insulin-like growth factor-binding protein complex acid labile chain precursor	9606	0.496855765581131	1.16163782877265E-05	1.31475114822388	1.17350888252258	0.000166864527272992	1.07924652099609	0.736935913562775	5.74751311432919E-06	1.12081694602966
49	28.46	28.46	41.8410032987595	IPI:IPI00298971.1	Gene_Symbol=VTN Vitronectin precursor	9606	0.854642927646637	0.0027356157079339	1.10632729530334	1.02036082744598	0.825067758560181	1.19826436042786	0.880015134811401	0.0239835325628519	1.11684119701385
50	28.03	28.03	63.2958829402924	IPI:IPI00021841.1	Gene_Symbol=APOA1 Apolipoprotein A-I precursor	9606	0.439074635505676	1.77614756236011E-09	1.18572556972504	0.856504738330841	0.0880903229117393	1.19735527038574	0.522641897201538	1.34423219222413E-08	1.16309082508087
51	27.98	28.21	17.596872150898	IPI:IPI00023014.1	Gene_Symbol=VWF von Willebrand factor precursor	9606	2.87223386764526	1.28518735209582E-07	1.34847736358643	1.14010143280029	0.19132374227047	1.22276067733765	1.5053596496582	0.000333875650539994	1.22491824626923
51	0	28.08	18.4276059269905	IPI:IPI00788786.1	Gene_Symbol=VWF 309 kDa protein	9606
52	27.72	27.96	69.5652186870575	IPI:IPI00855916.1	Gene_Symbol=- Transthyretin	9606	0.920021176338196	0.178665995597839	1.13006579875946	0.656711041927338	4.02272348765109E-08	1.14776682853699	0.929012358188629	0.115360513329506	1.09643304347992
52	0	27.96	80.2721083164215	IPI:IPI00022432.1	Gene_Symbol=TTR Transthyretin precursor	9606
53	27.3	28.16	37.23404109478	IPI:IPI00303963.1	Gene_Symbol=C2 Complement C2 precursor (Fragment)	9606	1.33267712593079	4.81683564430568E-05	1.13321793079376	1.64485883712769	1.66294977788084E-08	1.14657878875732	0.807193279266357	0.000348128465702757	1.11518335342407
54	25.04	25.07	32.9949229955673	IPI:IPI00294395.1	Gene_Symbol=C8B Complement component C8 beta chain precursor	9606	0.990641176700592	0.91169548034668	1.18716084957123	0.782478034496307	0.0281545873731375	1.24269342422485	0.965451955795288	0.617605447769165	1.15283155441284
55	24.73	24.74	39.1217559576035	IPI:IPI00400826.1	Gene_Symbol=CLU clusterin isoform 1	9606	1.11316859722137	0.106745809316635	1.14092719554901	1.13054358959198	0.0465593449771404	1.12828624248505	0.862542152404785	0.00829783082008362	1.11239671707153
55	0	24.74	43.6525613069534	IPI:IPI00291262.3	Gene_Symbol=CLU Clusterin precursor	9606
55	0	24.74	42.4107134342194	IPI:IPI00795633.1	Gene_Symbol=CLU CLU	9606
56	24.66	24.66	42.6086962223053	IPI:IPI00298828.3	Gene_Symbol=APOH Beta-2-glycoprotein 1 precursor	9606	1.08632361888885	0.146503463387489	1.11947882175446	1.23769009113312	0.000224930758122355	1.11299753189087	1.09307253360748	0.106478191912174	1.11494755744934
57	24.53	24.53	40.4123723506927	IPI:IPI00032220.3	Gene_Symbol=AGT Angiotensinogen precursor	9606	0.928733646869659	0.387975007295609	1.18730270862579	0.969342648983002	0.714301884174347	1.18680644035339	0.505588531494141	1.28269631027855E-10	1.16655230522156
58	24.43	24.63	37.0023429393768	IPI:IPI00328609.3	Gene_Symbol=SERPINA4 Kallistatin precursor	9606	0.941930294036865	0.518403768539429	1.20698773860931	1.02005195617676	0.833557486534119	1.21239769458771	1.08583223819733	0.359631240367889	1.19934117794037
59	23.59	50.7	27.3279339075089	IPI:IPI00025426.2	Gene_Symbol=PZP Pregnancy zone protein precursor	9606	0.377181887626648	3.95863935409579E-06	1.34292817115784	0.599310338497162	3.66753965863609E-06	1.16628003120422	0.370965331792831	0.000145357509609312	1.52033019065857
60	23.4	23.4	33.5149854421616	IPI:IPI00022431.1	Gene_Symbol=AHSG Alpha-2-HS-glycoprotein precursor	9606	0.341507434844971	3.82252043874213E-14	1.22646594047546	0.401139885187149	4.91250861189576E-18	1.14507520198822	0.49969944357872	1.30373061310116E-16	1.11881697177887
61	22.98	23.26	35.960590839386	IPI:IPI00745872.2	Gene_Symbol=ALB Isoform 1 of Serum albumin precursor	9606	0.203033566474915	1.140644982911E-07	1.54791843891144	0.232461482286453	2.42155892919982E-05	1.7741641998291	0.162636518478394	2.49220306614006E-08	1.57649528980255
61	0	23.26	34.9282294511795	IPI:IPI00022434.4	Gene_Symbol=ALB Uncharacterized protein ALB	9606
62	22.77	22.77	58.5014402866364	IPI:IPI00022417.4	Gene_Symbol=LRG1 Leucine-rich alpha-2-glycoprotein precursor	9606	2.0594539642334	1.56552765542828E-12	1.12572991847992	1.72089314460754	5.08684250277724E-09	1.1396142244339	1.16544902324677	0.0340685732662678	1.15109121799469
63	22.6	22.6	88.4422123432159	IPI:IPI00844536.2	Gene_Symbol=RBP4 Uncharacterized protein RBP4	9606	1.30938196182251	1.43016459333012E-05	1.11918127536774	1.65719366073608	1.58232804636782E-08	1.16272497177124	1.32335031032562	0.000517864304129034	1.16374051570892
63	0	22.6	81.9095492362976	IPI:IPI00480192.1	Gene_Symbol=RBP4 Retinol binding protein 4, plasma	9606
63	0	22.6	86.0696494579315	IPI:IPI00022420.3	Gene_Symbol=RBP4 Plasma retinol-binding protein precursor	9606
64	22.43	22.43	38.5273963212967	IPI:IPI00011252.1	Gene_Symbol=C8A Complement component C8 alpha chain precursor	9606	0.96225643157959	0.690665602684021	1.21937143802643	0.93251097202301	0.54993748664856	1.27021157741547	0.908289551734924	0.431062459945679	1.28301894664764
65	21.45	21.45	52.8409063816071	IPI:IPI00022426.1	Gene_Symbol=AMBP AMBP protein precursor	9606	1.10752749443054	0.296983182430267	1.21631574630737	1.31314432621002	0.0292799063026905	1.2754647731781	1.05746567249298	0.476094782352448	1.17053508758545
66	20.97	20.97	50.432276725769	IPI:IPI00025204.1	Gene_Symbol=CD5L CD5 antigen-like precursor	9606	0.551618993282318	9.42134283832274E-05	1.28443038463593	0.344808876514435	1.62889898547292E-06	1.37811207771301	2.60704255104065	3.60131299781408E-11	1.153444647789
67	20.71	20.71	29.0277779102325	IPI:IPI00873445.1	Gene_Symbol=PROS1 80 kDa protein	9606	1.14842450618744	0.120883509516716	1.19454789161682	1.35124099254608	0.0029722647741437	1.20624387264252	1.06561756134033	0.431160360574722	1.17833423614502
67	0	20.61	26.0355025529861	IPI:IPI00294004.1	Gene_Symbol=PROS1 Vitamin K-dependent protein S precursor	9606
68	19.71	19.71	40.8385097980499	IPI:IPI00220327.3	Gene_Symbol=KRT1 Keratin, type II cytoskeletal 1	9606	0.9103062748909	0.466337382793427	1.30288529396057	0.82303786277771	0.241638630628586	1.40206229686737	2.69162130355835	0.000247659714659676	1.58562755584717
69	19.65	19.93	38.3584588766098	IPI:IPI00021727.1	Gene_Symbol=C4BPA C4b-binding protein alpha chain precursor	9606	1.51498734951019	4.60357831855163E-08	1.11193180084229	1.61268055438995	6.13339125266066E-07	1.15423142910004	0.903150141239166	0.00630444055423141	1.07247722148895
70	19.31	21.31	38.8777554035187	IPI:IPI00166866.3	Gene_Symbol=IGHV3OR16-13;IGHA1 IGHA1 protein	9606
71	18.01	18.01	45.064377784729	IPI:IPI00829626.1	Gene_Symbol=IGL@ IGL@ protein	9606	0.482354640960693	0.0035693203099072	1.49339115619659	0.29886519908905	0.000182774179847911	1.48972833156586	0.668026745319366	0.0516098402440548	1.50260436534882
71	0	16.02	47.2102999687195	IPI:IPI00550162.2	Gene_Symbol=IGLV3-25 IGLV3-25 protein	9606
72	17.74	17.75	38.5650217533112	IPI:IPI00022391.1	Gene_Symbol=APCS Serum amyloid P-component precursor	9606	1.37559127807617	2.94111669063568E-06	1.12168967723846	1.54913079738617	4.20708339277098E-08	1.1330201625824	1.23536503314972	0.00180797616485506	1.1348717212677
73	17.72	17.72	57.7114403247833	IPI:IPI00022429.3	Gene_Symbol=ORM1 Alpha-1-acid glycoprotein 1 precursor	9606	2.08109569549561	0.000652396702207625	1.43988060951233	3.21418118476868	2.4498979200871E-06	1.4035884141922	0.923258662223816	0.69132536649704	1.52244329452515
74	16.18	32.55	40.0000005960464	IPI:IPI00784807.1	Gene_Symbol=- Putative uncharacterized protein	9606	0.179681017994881	0.00722617981955409	2.56876230239868	0.0857478231191635	0.00625558011233807	3.65616607666016	0.16473551094532	0.00166962505318224	1.94502282142639
74	0.01	30.55	41.7266190052032	IPI:IPI00399007.5	Gene_Symbol=IGHG2 Putative uncharacterized protein DKFZp686I04196 (Fragment)	9606
75	16.1	16.1	39.4097208976746	IPI:IPI00163207.1	Gene_Symbol=PGLYRP2 Isoform 1 of N-acetylmuramoyl-L-alanine amidase precursor	9606	0.743942558765411	0.217174768447876	1.63115882873535	1.13327276706696	0.209435641765594	1.22543740272522	0.866478800773621	0.301713913679123	1.33047926425934
75	0	16.1	35.1735025644302	IPI:IPI00394992.1	Gene_Symbol=PGLYRP2 Isoform 2 of N-acetylmuramoyl-L-alanine amidase precursor	9606
76	15.9	15.9	37.2391641139984	IPI:IPI00019359.3	Gene_Symbol=KRT9 Keratin, type I cytoskeletal 9	9606	0.892918050289154	0.253342390060425	1.23359930515289	0.872491002082825	0.239322438836098	1.27743577957153	5.92945718765259	1.59367232299701E-06	1.44134771823883
77	15.45	16	30.8612436056137	IPI:IPI00553177.1	Gene_Symbol=SERPINA1 Isoform 1 of Alpha-1-antitrypsin precursor	9606	2.01941752433777	0.000500343157909811	1.40372467041016	0.970689654350281	0.879931390285492	1.51071071624756	0.713705658912659	0.00340677774511278	1.22992265224457
78	14.8	16.8	31.5662652254105	IPI:IPI00292946.1	Gene_Symbol=SERPINA7 Thyroxine-binding globulin precursor	9606	0.722983002662659	0.0241910740733147	1.31907272338867	1.02567028999329	0.777401089668274	1.20389091968536	0.687802076339722	0.00109851465094835	1.22468519210815
79	14.79	14.79	36.2704932689667	IPI:IPI00019576.1	Gene_Symbol=F10 Coagulation factor X precursor	9606	1.03958249092102	0.700120270252228	1.23588490486145	1.25473177433014	0.011639048345387	1.18274295330048	0.961333215236664	0.755926549434662	1.30583024024963
80	14.22	14.23	38.7573957443237	IPI:IPI00020986.2	Gene_Symbol=LUM Lumican precursor	9606	0.818682134151459	0.00477779330685735	1.13672745227814	1.41390573978424	0.000106817387859337	1.1496604681015	1.2556539773941	0.00367186916992068	1.15060269832611
81	14	14	55.7823121547699	IPI:IPI00654755.3	Gene_Symbol=HBB Hemoglobin subunit beta	9606	1.17780148983002	0.019406508654356	1.14311587810516	0.70549064874649	0.000685383740346879	1.19460654258728	0.517737090587616	1.10331576763656E-07	1.17262446880341
82	13.75	13.75	55.9405922889709	IPI:IPI00011261.2	Gene_Symbol=C8G Complement component C8 gamma chain precursor	9606	1.0194079875946	0.835456669330597	1.22944307327271	1.0337473154068	0.733450055122375	1.24237358570099	1.0399261713028	0.838130652904511	1.53384459018707
83	12.94	12.94	36.331570148468	IPI:IPI00645849.1	Gene_Symbol=ECM1 Extracellular matrix protein 1	9606	0.915022075176239	0.223861783742905	1.16285300254822	1.17727756500244	0.0143958004191518	1.13248240947723	1.07822072505951	0.167037755250931	1.11802625656128
83	0	12.94	32.5925916433334	IPI:IPI00003351.2	Gene_Symbol=ECM1 Extracellular matrix protein 1 precursor	9606
84	12.71	12.71	21.8666672706604	IPI:IPI00021440.1	Gene_Symbol=ACTG1;PSPHL Actin, cytoplasmic 2	9606	1.82749819755554	0.000463712553028017	1.21078324317932	1.96021997928619	0.000730969593860209	1.26538586616516	1.04151880741119	0.522117972373962	1.16420543193817
84	0	12.71	21.8666672706604	IPI:IPI00021439.1	Gene_Symbol=ACTB Actin, cytoplasmic 1	9606
85	12.65	12.65	75.6521761417389	IPI:IPI00827560.1	Gene_Symbol=- HRV Fab N27-VL (Fragment)	9606	0.490540772676468	0.212566345930099	23.0867156982422	0.34719455242157	0.31105449795723	1268.16882324219	3.09328699111938	0.106926046311855	11.3907833099365
86	12.25	12.25	19.6330279111862	IPI:IPI00738433.1	Gene_Symbol=CPN2 similar to Carboxypeptidase N subunit 2 precursor	9606	0.72805643081665	0.0029271487146616	1.20431005954742	1.0168799161911	0.879960834980011	1.26672053337097	0.782432734966278	3.11900621454697E-05	1.08629274368286
86	0	10.25	17.9816514253616	IPI:IPI00479116.1	Gene_Symbol=CPN2 Carboxypeptidase N subunit 2 precursor	9606
87	12.22	12.23	7.97760635614395	IPI:IPI00027235.1	Gene_Symbol=ATRN Isoform 1 of Attractin precursor	9606	0.904158353805542	0.407197743654251	1.29968535900116	0.834819376468658	0.339308947324753	1.49888217449188	1.04292368888855	0.627591133117676	1.20841085910797
87	0	12.23	7.97047987580299	IPI:IPI00218460.6	Gene_Symbol=ATRN Isoform 3 of Attractin precursor	9606
87	0	12.22	8.25471729040146	IPI:IPI00162735.3	Gene_Symbol=ATRN Isoform 2 of Attractin precursor	9606
88	12.08	12.08	18.8732400536537	IPI:IPI00218732.3	Gene_Symbol=PON1 Serum paraoxonase/arylesterase 1	9606	0.501955091953278	2.22619510168443E-05	1.17820584774017	0.541231572628021	0.000764722470194101	1.29229331016541	0.500836372375488	7.05823404132389E-05	1.21703720092773
89	11.71	11.72	26.4033257961273	IPI:IPI00032311.4	Gene_Symbol=LBP Lipopolysaccharide-binding protein precursor	9606	2.37268590927124	4.41696158759441E-07	1.1825213432312	1.79951858520508	2.71665776381269E-05	1.19748961925507	1.01494371891022	0.885226130485535	1.25005376338959
90	11.69	12.56	20.8928570151329	IPI:IPI00746623.2	Gene_Symbol=HABP2 Hyaluronan-binding protein 2 precursor	9606	1.26094245910645	0.0696383938193321	1.29097104072571	1.23095643520355	0.00857744552195072	1.14857065677643	0.990057647228241	0.857433557510376	1.13223850727081
91	11.53	11.53	37.1069192886353	IPI:IPI00178926.2	Gene_Symbol=IGJ immunoglobulin J chain	9606	0.804561078548431	0.27648052573204	1.51889908313751	0.454440206289291	0.00709734950214624	1.69261920452118	3.81125545501709	2.92489403364016E-07	1.30811131000519
92	11.17	11.17	37.7926409244537	IPI:IPI00293925.2	Gene_Symbol=FCN3 Isoform 1 of Ficolin-3 precursor	9606	1.35522103309631	0.00273351348005235	1.17240595817566	1.21588981151581	0.0473893359303474	1.2123214006424	0.783367514610291	0.0432271473109722	1.26410889625549
93	10.64	13.06	23.1028661131859	IPI:IPI00009865.2	Gene_Symbol=KRT10 Keratin, type I cytoskeletal 10	9606	0.75592976808548	0.0469382181763649	1.31598699092865	0.584131121635437	0.00125264329835773	1.25927364826202	1.07025682926178	0.457663983106613	1.23289358615875
94	10.37	11.41	14.9674624204636	IPI:IPI00296176.2	Gene_Symbol=F9 Coagulation factor IX precursor	9606	1.25182497501373	0.175908669829369	1.461829662323	1.48610901832581	0.0370040349662304	1.43458294868469	1.23915505409241	0.169954404234886	1.41062307357788
95	10.23	10.48	31.5920412540436	IPI:IPI00023019.1	Gene_Symbol=SHBG Isoform 1 of Sex hormone-binding globulin precursor	9606	0.838093638420105	0.217130750417709	1.35527980327606	0.842872798442841	0.34774649143219	1.48465967178345	0.535136044025421	0.00518387695774436	1.46039855480194
96	10.23	10.23	51.1278212070465	IPI:IPI00386132.1	Gene_Symbol=- Ig kappa chain V-IV region JI precursor	9606	0.585309267044067	0.0745444819331169	1.8161563873291	0.481142103672028	0.0370096266269684	1.9741153717041	1.50165545940399	0.014168057590723	1.36372864246368
96	0	9.41	33.3333343267441	IPI:IPI00026197.7	Gene_Symbol=IGKV4-1 Similar to Ig kappa chain V-IV region precursor	9606
97	10	14.52	26.4197528362274	IPI:IPI00027482.1	Gene_Symbol=SERPINA6 Corticosteroid-binding globulin precursor	9606	0.751260876655579	0.0136519595980644	1.22970426082611	0.498637765645981	0.000143325436511077	1.24723792076111	0.692520558834076	0.00454951589927077	1.23580837249756
98	9.97	9.97	51.8750011920929	IPI:IPI00792115.1	Gene_Symbol=CLEC3B Putative uncharacterized protein DKFZp686H17246	9606	0.573970139026642	0.000453625398222357	1.19159317016602	0.674552083015442	0.00381594197824597	1.22022080421448	0.667413413524628	0.194266691803932	2.00115013122559
98	0	9.12	41.0891085863113	IPI:IPI00009028.1	Gene_Symbol=CLEC3B Tetranectin precursor	9606
99	9.71	9.71	16.3120567798615	IPI:IPI00329775.7	Gene_Symbol=CPB2 Isoform 1 of Carboxypeptidase B2 precursor	9606	1.10771512985229	0.183026149868965	1.17789900302887	1.40254640579224	0.0194003321230412	1.30338358879089	0.981594562530518	0.880676209926605	1.32604658603668
100	9.7	9.7	28.6290317773819	IPI:IPI00004373.1	Gene_Symbol=MBL2 Mannose-binding protein C precursor	9606	1.14431273937225	0.509378135204315	1.62917518615723	0.610957086086273	0.222590833902359	2.48404026031494	2.07219576835632	0.000592015567235649	1.27572047710419
101	9.35	9.88	28.3251225948334	IPI:IPI00007221.1	Gene_Symbol=SERPINA5 Plasma serine protease inhibitor precursor	9606	0.875824332237244	0.303843140602112	1.32084774971008	0.985973656177521	0.834221482276917	1.16258370876312	0.974141299724579	0.714521884918213	1.17279481887817
102	9.29	9.29	30.7860255241394	IPI:IPI00010295.1	Gene_Symbol=CPN1 Carboxypeptidase N catalytic chain precursor	9606	0.67397266626358	7.02077159075998E-05	1.12923896312714	0.97212541103363	0.688256144523621	1.16960155963898	0.822712600231171	0.0276412796229124	1.18234717845917
103	9.26	9.26	27.2727280855179	IPI:IPI00643948.2	Gene_Symbol=C1QB Complement component 1, q subcomponent, B chain	9606	1.0143049955368	0.878809332847595	1.22178649902344	1.12863886356354	0.228703916072845	1.23239517211914	0.789692997932434	0.0702127665281296	1.29590094089508
103	0	9.26	24.9011859297752	IPI:IPI00477992.1	Gene_Symbol=C1QB complement component 1, q subcomponent, B chain precursor	9606
104	9.15	9.15	26.2773722410202	IPI:IPI00847381.1	Gene_Symbol=SEPP1 selenoprotein P isoform 2	9606	1.22440004348755	0.000153724613483064	1.05222940444946	1.17783308029175	0.0187310054898262	1.13072037696838	0.955924689769745	0.602414190769196	1.2319267988205
104	0	9.15	22.5721791386604	IPI:IPI00029061.2	Gene_Symbol=SEPP1 Selenoprotein P precursor	9606
105	8.95	12.95	16.276977956295	IPI:IPI00478809.3	Gene_Symbol=F5 Coagulation factor V precursor	9606	1.12887072563171	0.389981865882874	1.36010050773621	0.975705623626709	0.833545506000519	1.29849600791931	0.868391096591949	0.260738521814346	1.30850315093994
105	0	12.95	14.9842977523804	IPI:IPI00022937.4	Gene_Symbol=F5 Coagulation factor V	9606
106	8.9	8.9	20.1210290193558	IPI:IPI00007240.2	Gene_Symbol=F13B Coagulation factor XIII B chain precursor	9606	1.17000591754913	0.270577967166901	1.35787522792816	0.826386213302612	0.142843618988991	1.31078886985779	1.36638844013214	0.0189549345523119	1.27834153175354
107	8.82	8.82	30.5309742689133	IPI:IPI00026199.1	Gene_Symbol=GPX3 Glutathione peroxidase 3 precursor	9606	1.01772570610046	0.812533259391785	1.19804799556732	0.974767088890076	0.804749250411987	1.28669488430023	1.02469849586487	0.877340495586395	1.47141909599304
108	8.67	18.97	38.9583319425583	IPI:IPI00785067.1	Gene_Symbol=IGH@ IGH@ protein	9606	1.00485575199127			1.45327937602997			0.812018096446991
108	0	14.4	26.6000002622604	IPI:IPI00423461.3	Gene_Symbol=IGHA2 Putative uncharacterized protein DKFZp686C02220 (Fragment)	9606
109	8.06	8.65	27.286821603775	IPI:IPI00021304.1	Gene_Symbol=KRT2 Keratin, type II cytoskeletal 2 epidermal	9606	0.806122183799744	0.139543145895004	1.4094055891037	0.783665180206299	0.0403844267129898	1.25060164928436	1.34270632266998	0.278994113206863	2.03652691841125
110	8.03	8.03	18.2142853736877	IPI:IPI00299503.2	Gene_Symbol=GPLD1 Isoform 1 of Phosphatidylinositol-glycan-specific phospholipase D precursor	9606	0.999206781387329	0.995499968528748	1.37109315395355	0.930501937866211	0.611914694309235	1.36980640888214	1.19341111183167	0.185570582747459	1.32515835762024
111	8	8	32.3770493268967	IPI:IPI00020019.1	Gene_Symbol=ADIPOQ Adiponectin precursor	9606	1.44269919395447	0.00153380702249706	1.19683361053467	1.27569770812988	0.316680341959	1.69170868396759	1.63014817237854	0.00394516997039318	1.32532799243927
112	7.92	7.92	12.5177815556526	IPI:IPI00296534.1	Gene_Symbol=FBLN1 Isoform D of Fibulin-1 precursor	9606	0.928996562957764	0.68456757068634	1.52574574947357	0.936872780323029	0.63388991355896	1.37461984157562	1.32633888721466	0.00429446948692203	1.16770362854004
112	0	5.92	11.2375542521477	IPI:IPI00218803.2	Gene_Symbol=FBLN1 Isoform B of Fibulin-1 precursor	9606
113	7.55	7.56	15.7264962792397	IPI:IPI00023673.1	Gene_Symbol=LGALS3BP Galectin-3-binding protein precursor	9606	1.13637018203735	0.135679319500923	1.19909512996674	0.774064064025879	0.00393490167334676	1.14802944660187	1.08155477046967	0.36675027012825	1.21720612049103
114	7.53	7.55	17.9752066731453	IPI:IPI00007199.4	Gene_Symbol=SERPINA10 Protein Z-dependent protease inhibitor precursor	9606	1.00088250637054	0.996496915817261	1.80155146121979	1.12704861164093	0.146436408162117	1.21565175056458	0.975316405296326	0.753615140914917	1.26018226146698
115	7.48	7.48	42.7350431680679	IPI:IPI00884081.1	Gene_Symbol=- Uncharacterized protein ENSP00000375025	9606	0.702911019325256	0.0144161619246006	1.29430770874023	0.497363299131393	0.0557909719645977	2.05699396133423	1.85203158855438	0.00324992975220084	1.3952351808548
115	0	7.47	39.8305088281631	IPI:IPI00829811.1	Gene_Symbol=LOC652128 Uncharacterized protein ENSP00000375039	9606
115	0	7.47	40.5172407627106	IPI:IPI00328493.4	Gene_Symbol=- Uncharacterized protein ENSP00000375038	9606
115	0	6.02	34.4827592372894	IPI:IPI00385059.1	Gene_Symbol=- Rearranged VH4-34 V gene segment (Fragment)	9606
116	7.43	23.05	64.8535549640656	IPI:IPI00854806.1	Gene_Symbol=IGKV1-5 IGKV1-5 protein	9606	0.529154360294342	0.101015232503414	2.37421727180481	0.288228183984756	0.0829244405031204	4.68254327774048	0.998675167560577	0.982532024383545	1.19421803951263
116	0	6.53	52.9914557933807	IPI:IPI00743389.1	Gene_Symbol=IGKV1-5 Ig kappa chain V-II region GM607 precursor (Fragment)	9606
116	0	5.43	45.4545468091965	IPI:IPI00829947.1	Gene_Symbol=- 13 kDa protein	9606
117	7.17	7.24	14.9606302380562	IPI:IPI00169276.2	Gene_Symbol=- Trypsinogen C	9606	0.980032682418823	0.856259644031525	1.2773026227951	0.910760462284088	0.438401609659195	1.29794895648956	0.895328044891357	0.237015038728714	1.21825551986694
118	7.1	17.11	45.9574460983276	IPI:IPI00555945.1	Gene_Symbol=IGL@ IGL@ protein	9606	0.328336358070374	0.0214856900274754	2.0421769618988	0.254969090223312	0.0999240726232529	7.48572254180908	1.36308944225311	0.479225486516953	4.68792390823364
118	0	5.1	27.9661029577255	IPI:IPI00788824.2	Gene_Symbol=IGLV1-44 Light chain Fab	9606
119	7.08	7.08	20.3480586409569	IPI:IPI00003590.2	Gene_Symbol=QSOX1 Isoform 1 of Sulfhydryl oxidase 1 precursor	9606	1.16277599334717	0.423736065626144	1.51067531108856	1.33082032203674	0.152202799916267	1.51659739017487	1.23272264003754	0.272161453962326	1.5054931640625
119	0	6.63	18.2119205594063	IPI:IPI00872013.1	Gene_Symbol=QSOX1 Uncharacterized protein QSOX1	9606
119	0	6.63	18.2119205594063	IPI:IPI00465016.7	Gene_Symbol=QSOX1 Isoform 2 of Sulfhydryl oxidase 1 precursor	9606
119	0	6.62	17.9066836833954	IPI:IPI00015916.1	Gene_Symbol=QSOX1 Bone-derived growth factor (Fragment)	9606
120	7	7	35.7333332300186	IPI:IPI00029260.2	Gene_Symbol=CD14 Monocyte differentiation antigen CD14 precursor	9606	1.35740840435028	0.0209023840725422	1.27199816703796	1.63102376461029	0.00100745784584433	1.22284412384033	1.0014922618866	0.978269040584564	1.13713121414185
121	6.95	6.95	54.4554471969604	IPI:IPI00021856.3	Gene_Symbol=APOC2 Apolipoprotein C-II precursor	9606	1.12024474143982	0.170710921287537	1.1955029964447	1.79835832118988	0.00524510396644473	1.39944219589233	0.568225562572479	0.000398294912884012	1.21576356887817
122	6.86	6.86	17.7892923355103	IPI:IPI00744685.2	Gene_Symbol=BTD Uncharacterized protein BTD (Fragment)	9606	0.81556361913681	0.115673020482063	1.30533671379089	0.946713745594025	0.492277711629868	1.19182574748993	0.868580400943756	0.190029978752136	1.25468790531158
122	0	6.86	17.4953952431679	IPI:IPI00218413.2	Gene_Symbol=BTD biotinidase precursor	9606
123	6.83	6.83	30.2816897630692	IPI:IPI00853068.1	Gene_Symbol=HBA2;HBA1 Alpha 2 globin variant (Fragment)	9606	1.07030308246613	0.675199747085571	1.4442685842514	0.618414103984833	0.00157670117914677	1.25560331344604	0.437725394964218	0.000543661066330969	1.38512003421783
123	0	6.83	30.2816897630692	IPI:IPI00410714.5	Gene_Symbol=HBA2;HBA1 Hemoglobin subunit alpha	9606
124	6.71	7.12	18.002812564373	IPI:IPI00292218.4	Gene_Symbol=MST1 Hepatocyte growth factor-like protein precursor	9606	1.07046151161194	0.416285514831543	1.23205363750458	1.18941175937653	0.159958451986313	1.32239174842834	0.991268575191498	0.899631083011627	1.19869637489319
125	6.37	9.81	35.2902382612228	IPI:IPI00029168.1	Gene_Symbol=LPA Apolipoprotein	9606	1.21612775325775	0.0586358346045017	1.23012101650238	1.2775239944458	0.600358664989471	3.30976605415344	1.74988698959351	0.292261332273483	3.60305404663086
126	6.31	32.82	54.237288236618	IPI:IPI00876888.1	Gene_Symbol=- cDNA FLJ78387	9606	0.59948605298996	0.195556864142418	2.66712880134583	0.496785342693329	0.310192674398422	6.21699857711792	1.74953544139862	0.0152908386662602	1.42633998394012
126	0.35	4.85	35.5555564165115	IPI:IPI00827892.1	Gene_Symbol=- VH87-2 protein (Fragment)	9606
126	0	6	43.5114502906799	IPI:IPI00783024.1	Gene_Symbol=- Myosin-reactive immunoglobulin heavy chain variable region (Fragment)	9606
126	0	4.31	36.0000014305115	IPI:IPI00477804.4	Gene_Symbol=- Immunglobulin heavy chain variable region (Fragment)	9606
127	6.3	6.3	14.6919429302216	IPI:IPI00216065.3	Gene_Symbol=PROZ Isoform 2 of Vitamin K-dependent protein Z precursor	9606	0.882641851902008	0.059686578810215	1.14224135875702	0.753218054771423	0.152788698673248	1.56266367435455	1	1	1.59496057033539
127	0	6.3	15.5000001192093	IPI:IPI00027843.1	Gene_Symbol=PROZ Isoform 1 of Vitamin K-dependent protein Z precursor	9606
128	6.24	26.18	69.8841691017151	IPI:IPI00844156.2	Gene_Symbol=SERPINC1 SERPINC1 protein	9606	0.98725289106369	0.814976334571838	1.11866235733032	1.15886247158051	0.0283127389848232	1.13922739028931	0.946785867214203	0.571560144424438	1.21788442134857
129	6.22	6.22	12.7527222037315	IPI:IPI00025864.5	Gene_Symbol=BCHE Cholinesterase precursor	9606	0.770781338214874	0.228166565299034	1.62834405899048	0.832039773464203	0.186592176556587	1.36206305027008	1.01396071910858	0.876963496208191	1.24457180500031
130	6.13	6.17	25.9259253740311	IPI:IPI00556155.2	Gene_Symbol=IGFBP3 insulin-like growth factor binding protein 3 isoform a precursor	9606	0.409209877252579	0.0227064806967974	1.9280903339386	0.80719655752182	0.73354434967041	6.1983814239502	0.727159082889557	0.050977174192667	1.37864673137665
130	0	6.17	26.4604806900024	IPI:IPI00018305.4	Gene_Symbol=IGFBP3 Insulin-like growth factor-binding protein 3 precursor	9606
130	0	6.04	29.4354826211929	IPI:IPI00855835.1	Gene_Symbol=- Insulin-like growth factor binding protein 3 isoform b	9606
131	6.1	6.1	27.0454555749893	IPI:IPI00022331.1	Gene_Symbol=LCAT Phosphatidylcholine-sterol acyltransferase precursor	9606	1.4944531917572	0.0157286785542965	1.3187974691391	1.14722430706024	0.340143740177155	1.42246830463409	1.2443231344223	0.0453379675745964	1.23518657684326
132	6.05	179.45	62.0412826538086	IPI:IPI00032258.4	Gene_Symbol=C4A;C4B Complement C4-A precursor	9606	1.44005870819092	0.150280818343163	1.705646276474	1.05366504192352	0.862473547458649	1.98963165283203	0.948476433753967	0.832555294036865	1.76837491989136
132	0	181.51	62.0412826538086	IPI:IPI00654875.1	Gene_Symbol=C4B Complement C4-B precursor	9606
133	6.05	8.78	52.5862097740173	IPI:IPI00549330.4	Gene_Symbol=IGKV3D-15 Myosin-reactive immunoglobulin light chain variable region	9606	0.409890860319138	0.0180643852800131	1.68693268299103	0.170506238937378	0.105580262839794	14.7513990402222	1.8671772480011	0.102648057043552	2.5456428527832
133	0	6.75	59.6899211406708	IPI:IPI00385253.1	Gene_Symbol=- Ig kappa chain V-III region CLL precursor	9606
133	0	5.2	50.4587173461914	IPI:IPI00384401.1	Gene_Symbol=- Myosin-reactive immunoglobulin kappa chain variable region (Fragment)	9606
134	6	6	13.8775512576103	IPI:IPI00022394.2	Gene_Symbol=C1QC Complement C1q subcomponent subunit C precursor	9606	1.17514503002167	0.0283167343586683	1.15018844604492	1.21074461936951	0.0676015764474869	1.23155415058136	0.86436253786087	0.0756484642624855	1.17851209640503
135	5.94	6.44	12.4173402786255	IPI:IPI00656092.1	Gene_Symbol=PRG4 Isoform F of Proteoglycan-4 precursor	9606	0.812846124172211	0.281215071678162	1.55453133583069	1.18897318840027	0.059610441327095	1.20125877857208	1.15128171443939	0.68550705909729	2.32445454597473
135	0	6.44	12.8909230232239	IPI:IPI00655976.1	Gene_Symbol=PRG4 Isoform C of Proteoglycan-4 precursor	9606
135	0	6.44	12.3991198837757	IPI:IPI00655927.1	Gene_Symbol=PRG4 Isoform B of Proteoglycan-4 precursor	9606
135	0	6.44	13.307087123394	IPI:IPI00655676.1	Gene_Symbol=PRG4 Isoform D of Proteoglycan-4 precursor	9606
135	0	6.44	12.0370373129845	IPI:IPI00024825.2	Gene_Symbol=PRG4 Isoform A of Proteoglycan-4 precursor	9606
135	0	6.43	15.5412644147873	IPI:IPI00656111.1	Gene_Symbol=PRG4 Isoform E of Proteoglycan-4 precursor	9606
136	5.52	22.41	44.7837144136429	IPI:IPI00830132.1	Gene_Symbol=IGHG4 Uncharacterized protein IGHG4 (Fragment)	9606	0.692007958889008	0.700517594814301	9889.306640625	0.616161584854126	0.738559484481812	1370297	0.44762995839119	0.456009298563004	7264.517578125
136	0	22.41	35.0951373577118	IPI:IPI00550640.2	Gene_Symbol=IGHG4 IGHG4 protein	9606
136	0	22.41	45.2599376440048	IPI:IPI00829814.1	Gene_Symbol=IGHG4 Ig gamma-4 chain C region	9606
136	0	22.41	29.4117659330368	IPI:IPI00784998.1	Gene_Symbol=- Putative uncharacterized protein DKFZp686M24218	9606
137	5.4	5.42	10.6557376682758	IPI:IPI00884176.1	Gene_Symbol=F13A1 coagulation factor XIII A1 subunit precursor	9606	1.333899974823	0.0856270864605904	1.47425878047943	0.705364346504211	0.188896685838699	2.15080809593201	1.39712727069855	0.0839019939303398	1.56103301048279
137	0	5.42	10.6557376682758	IPI:IPI00297550.8	Gene_Symbol=F13A1 Coagulation factor XIII A chain precursor	9606
138	5.34	5.34	5.80943562090397	IPI:IPI00242956.4	Gene_Symbol=FCGBP IgGFc-binding protein precursor	9606	2.17751669883728	0.0396623462438583	1.98872900009155	0.858782231807709	0.409186214208603	1.88243043422699	1.2780294418335	0.0656303763389587	1.32927966117859
138	0	5.33	7.68729671835899	IPI:IPI00788189.1	Gene_Symbol=FCGBP similar to Fc fragment of IgG binding protein	9606
139	4.98	31.46	45.3667968511581	IPI:IPI00418153.1	Gene_Symbol=IGHM Putative uncharacterized protein DKFZp686I15212	9606	0.546728432178497	0.0642087534070015	1.99800312519073	0.386148780584335	0.236391723155975	11.5661811828613	0.656875312328339	0.204507768154144	2.64867973327637
139	0.01	29.46	44.3159908056259	IPI:IPI00784894.1	Gene_Symbol=- Putative uncharacterized protein	9606
139	0.01	23.46	51.5850126743317	IPI:IPI00829940.1	Gene_Symbol=IGHG3 Uncharacterized protein IGHG3 (Fragment)	9606
139	0.01	23.46	46.8609869480133	IPI:IPI00829850.1	Gene_Symbol=IGHG3 Protein	9606
139	0.01	23.46	53.5911619663239	IPI:IPI00829716.1	Gene_Symbol=IGHG3 Uncharacterized protein IGHG3 (Fragment)	9606
139	0.01	23.46	55.4376661777496	IPI:IPI00827754.2	Gene_Symbol=IGHG3 C gamma 3	9606
139	0.01	17.46	51.694917678833	IPI:IPI00830033.1	Gene_Symbol=IGHM Full-length cDNA clone CS0DI019YF20 of Placenta of Homo sapiens (Fragment)	9606
140	4.96	5.14	23.179791867733	IPI:IPI00395488.2	Gene_Symbol=VASN Vasorin precursor	9606	1.24880421161652	0.192161902785301	1.46089947223663	0.976406693458557	0.923250257968903	1.83305013179779	1.13452053070068	0.367240279912949	1.3874546289444
141	4.96	4.96	27.0270258188248	IPI:IPI00419442.3	Gene_Symbol=IGLV6-57 IGLV6-57 protein	9606	0.688729763031006	0.0334200859069824	1.35112643241882	0.589664280414581	0.107080787420273	2.24866700172424	2.57861876487732	0.0512533895671368	2.61192917823792
142	4.9	4.97	21.0687026381493	IPI:IPI00029193.1	Gene_Symbol=HGFAC Hepatocyte growth factor activator precursor	9606	1.0707745552063	0.165636569261551	1.12669169902802	1.23484337329865	0.101662941277027	1.33300387859344	0.641250729560852	0.292661011219025	3.03594064712524
143	4.77	4.77	38.356164097786	IPI:IPI00032293.1	Gene_Symbol=CST3 Cystatin-C precursor	9606	1.45079207420349	0.162061899900436	1.75610768795013	1.37781465053558	0.394829601049423	2.30760312080383	1.46838343143463	0.0604078769683838	1.50121259689331
144	4.66	8.21	63.7931048870087	IPI:IPI00784430.3	Gene_Symbol=IGKV3D-11 Similar to Ig kappa chain V-III region VG precursor	9606	0.463777244091034	0.0203694496303797	1.61481511592865	0.292098313570023	0.0206337589770556	2.16557621955872	1.49327540397644	0.0253616571426392	1.32330167293549
144	0	7.56	46.551725268364	IPI:IPI00829653.1	Gene_Symbol=- Uncharacterized protein ENSP00000374812	9606
144	0	5.09	33.8983058929443	IPI:IPI00816799.1	Gene_Symbol=- Rheumatoid factor D5 light chain (Fragment)	9606
145	4.55	8.29	80.0000011920929	IPI:IPI00387116.1	Gene_Symbol=- Ig kappa chain V-III region NG9 precursor (Fragment)	9606
146	4.55	4.65	12.7551019191742	IPI:IPI00012792.1	Gene_Symbol=CDH5 Cadherin-5 precursor	9606	1.15298318862915	0.124183982610703	1.22575175762177	1.30526864528656	0.0292471647262573	1.24911427497864	1.25792169570923	0.00711263529956341	1.13377118110657
147	4.39	4.39	15.1832461357117	IPI:IPI00743766.2	Gene_Symbol=FETUB Fetuin-B precursor	9606	0.732067406177521	0.0860524699091911	1.52406191825867	0.793091952800751	0.174798831343651	1.62060117721558	0.830942332744598	0.567853629589081	3.24102330207825
147	0	4.39	13.6231884360313	IPI:IPI00552199.3	Gene_Symbol=FETUB GUGU beta form	9606
147	0	2.99	11.6719253361225	IPI:IPI00553061.1	Gene_Symbol=FETUB GUGU gamma form	9606
147	0	2.93	21.8487396836281	IPI:IPI00792024.1	Gene_Symbol=FETUB 13 kDa protein	9606
148	4.29	6.29	20.069807767868	IPI:IPI00163446.3	Gene_Symbol=IGHD IGHD protein	9606	0.463727682828903	0.0464112311601639	2.11401963233948	0.21481066942215	0.00160935102030635	1.7539541721344	0.94254469871521	0.910688936710358	3.95633053779602
148	0.01	2.3	25.518673658371	IPI:IPI00829636.1	Gene_Symbol=IGHD FLJ00382 protein (Fragment)	9606
148	0	5.76	15.9722223877907	IPI:IPI00418422.3	Gene_Symbol=IGHD IGHD protein	9606
149	4.29	4.29	13.1221726536751	IPI:IPI00844400.1	Gene_Symbol=C1QA 23 kDa protein	9606	1.02643942832947	0.566402196884155	1.10587477684021	1.12329685688019	0.100890576839447	1.15561354160309	0.70210325717926	8.64022440509871E-05	1.11872673034668
149	0	4.29	11.8367336690426	IPI:IPI00022392.1	Gene_Symbol=C1QA Complement C1q subcomponent subunit A precursor	9606
150	4.12	5.22	38.8888895511627	IPI:IPI00387026.1	Gene_Symbol=- Ig kappa chain V-I region EU	9606	0.418360888957977	0.000646642700303346	1.34555566310883	0.265857934951782	0.154951095581055	7.64814472198486	1.38472521305084	0.104001097381115	1.52460789680481
150	0	6.31	42.2413796186447	IPI:IPI00829956.1	Gene_Symbol=- Rheumatoid factor C6 light chain (Fragment)	9606
150	0	5.21	33.8983058929443	IPI:IPI00829912.1	Gene_Symbol=IGKV1-5 Ig kappa chain V-I region HK102 precursor	9606
151	4.07	18.01	49.1452991962433	IPI:IPI00154742.6	Gene_Symbol=IGL@ IGL@ protein	9606	0.793515861034393	0.409474670886993	1.89346992969513	0.412454038858414	0.00233111577108502	1.53578782081604	1.66981291770935	0.00675592292100191	1.36353158950806
151	0.02	14.02	48.7179487943649	IPI:IPI00785050.1	Gene_Symbol=- Putative uncharacterized protein	9606
152	4.07	6.1	49.5726495981216	IPI:IPI00735451.4	Gene_Symbol=- Uncharacterized protein ENSP00000375035	9606	1.0108243227005	0.978982388973236	3.31349062919617	0.510927259922028	0.310686469078064	5.79000997543335	3.40173244476318	0.0146261174231768	2.14851403236389
153	4.05	4.34	12.8140702843666	IPI:IPI00514475.4	Gene_Symbol=APOL1 Isoform 1 of Apolipoprotein-L1 precursor	9606	0.275046020746231	0.0725407302379608	4.87182903289795	0.373878180980682	0.00590157648548484	1.38633668422699	0.430305898189545	0.00795432832092047	1.38481211662292
153	0	4.34	12.31884136796	IPI:IPI00186903.3	Gene_Symbol=APOL1 Isoform 2 of Apolipoprotein-L1 precursor	9606
153	0	4.32	19.8433414101601	IPI:IPI00852826.2	Gene_Symbol=APOL1 42 kDa protein	9606
154	4.04	7.72	21.68949842453	IPI:IPI00795055.1	Gene_Symbol=C1RL CDNA FLJ14022 fis, clone HEMBA1003538, weakly similar to COMPLEMENT C1R COMPONENT	9606	0.940616726875305	0.635549426078796	3.34333753585815	1.23548114299774	0.39569303393364	6.85137891769409	1.78103411197662	0.406759262084961	232.348480224609
154	0	7.72	17.5799086689949	IPI:IPI00872573.1	Gene_Symbol=C1RL 48 kDa protein	9606
154	0	7.72	15.811088681221	IPI:IPI00009793.3	Gene_Symbol=C1RL Complement C1r-like protein	9606
155	4.02	4.02	48.3606547117233	IPI:IPI00006146.4	Gene_Symbol=SAA1;SAA2 serum amyloid A2	9606	3.29670095443726	0.375504344701767	25467.04296875	2.80417704582214	0.454746454954147	85782.4453125	0.881872057914734	0.856831967830658	1077.38110351563
155	0	4	43.4426218271255	IPI:IPI00552578.2	Gene_Symbol=SAA1;SAA2 Serum amyloid A protein precursor	9606
156	4	32.67	54.5263171195984	IPI:IPI00784842.1	Gene_Symbol=IGHV4-31 Putative uncharacterized protein DKFZp686G11190	9606	0.449960291385651	0.171179071068764	16.3807067871094	0.294258117675781	0.141620516777039	33.6457862854004	0.613203465938568	0.51541268825531	680.200866699219
156	0.03	26.55	52.2916674613953	IPI:IPI00423463.1	Gene_Symbol=IGHG1 Putative uncharacterized protein DKFZp686O01196	9606
156	0.01	4.16	54.9180328845978	IPI:IPI00783023.1	Gene_Symbol=- Immunglobulin heavy chain variable region (Fragment)	9606
156	0.01	4.01	42.8571432828903	IPI:IPI00828191.1	Gene_Symbol=- NANUC-2 heavy chain (Fragment)	9606
156	0	8	49.5867758989334	IPI:IPI00828156.1	Gene_Symbol=- NANUC-1 heavy chain (Fragment)	9606
156	0	4	16.2601619958878	IPI:IPI00816775.1	Gene_Symbol=- F5-20 (Fragment)	9606
157	4	8.01	24.4635194540024	IPI:IPI00829640.1	Gene_Symbol=IGL@ IGL@ protein	9606	0.924893736839294	0.839583516120911	47.14697265625	0.609051287174225	0.369268774986267	62.064567565918	1.11923444271088	0.816819787025452	125.982643127441
157	0.01	6.02	18.2203397154808	IPI:IPI00784713.1	Gene_Symbol=- Putative uncharacterized protein	9606
157	0	12.01	31.489360332489	IPI:IPI00807428.1	Gene_Symbol=- Putative uncharacterized protein	9606
157	0	10.15	34.4827592372894	IPI:IPI00829877.1	Gene_Symbol=IGL@ IGL@ protein	9606
157	0	8.01	25.6410270929337	IPI:IPI00719373.1	Gene_Symbol=IGL@ IGL@ protein	9606
157	0	6.01	19.9152544140816	IPI:IPI00784983.1	Gene_Symbol=- Putative uncharacterized protein	9606
157	0	6.01	20.9401711821556	IPI:IPI00784589.1	Gene_Symbol=- Putative uncharacterized protein DKFZp781M0386	9606
157	0	6.01	16.3090124726295	IPI:IPI00852577.1	Gene_Symbol=IGLC1 IGLC1 protein	9606
157	0	6.01	16.1016955971718	IPI:IPI00785164.1	Gene_Symbol=- Putative uncharacterized protein	9606
157	0	6.01	16.1702126264572	IPI:IPI00784627.1	Gene_Symbol=- Putative uncharacterized protein	9606
157	0	6.01	16.1702126264572	IPI:IPI00745660.2	Gene_Symbol=IGL@ IGL@ protein	9606
157	0	2	16.3793101906776	IPI:IPI00552267.2	Gene_Symbol=IGLV3-19 Similar to V2-13 protein	9606
157	0	2	17.5925925374031	IPI:IPI00382436.1	Gene_Symbol=- Ig lambda chain V-III region SH	9606
157	0	2	8.57142880558968	IPI:IPI00827978.1	Gene_Symbol=- VL4 protein (Fragment)	9606
158	4	4	41.8803423643112	IPI:IPI00657670.1	Gene_Symbol=- 13 kDa protein	9606	1.21997475624084	0.0634894892573357	1.23652255535126	2.08204650878906	2.78379980045429E-06	1.1897554397583	0.668759405612946	0.000446727790404111	1.19109106063843
158	0	4	33.3333343267441	IPI:IPI00021857.1	Gene_Symbol=APOC3 Apolipoprotein C-III precursor	9606
158	0	2	30.9090912342072	IPI:IPI00657715.1	Gene_Symbol=- 6 kDa protein	9606
159	4	4	28.999999165535	IPI:IPI00021854.1	Gene_Symbol=APOA2 Apolipoprotein A-II precursor	9606	0.36168959736824	0.245653003454208	190.418670654297	0.417241007089615	0.0851347669959068	4.45551776885986	0.32582038640976	0.0838018357753754	6.59647512435913
160	3.86	3.86	30.3846150636673	IPI:IPI00165972.3	Gene_Symbol=CFD Complement factor D preproprotein	9606	2.17365407943726	0.123780496418476	3.66665124893188	2.261723279953	0.0587603934109211	2.43765711784363	2.43938517570496	0.192033231258392	7.2335844039917
161	3.74	9.53	49.7512429952621	IPI:IPI00020091.1	Gene_Symbol=ORM2 Alpha-1-acid glycoprotein 2 precursor	9606	3.26093077659607	0.100072793662548	5.71217203140259	2.37277245521545	0.0222193710505962	1.75708281993866	0.99155592918396	0.916749119758606	1.36185872554779
162	3.7	3.7	18.255577981472	IPI:IPI00643034.2	Gene_Symbol=PLTP Isoform 1 of Phospholipid transfer protein precursor	9606	1.15613162517548	0.620177865028381	2.93031001091003	0.751158356666565	0.373217970132828	2.95156955718994	2.20571994781494	0.275688648223877	9.88635444641113
162	0	3.7	17.2335594892502	IPI:IPI00217778.1	Gene_Symbol=PLTP Isoform 2 of Phospholipid transfer protein precursor	9606
162	0	1.7	17.2839507460594	IPI:IPI00022733.3	Gene_Symbol=PLTP 45 kDa protein	9606
163	3.3	3.3	9.375	IPI:IPI00022389.1	Gene_Symbol=CRP Isoform 1 of C-reactive protein precursor	9606	5.58130407333374	0.0100716715678573	2.11314558982849	1.76671600341797	0.050587322562933	1.7731705904007	0.916865646839142	0.507559597492218	1.59480559825897
164	3.05	3.07	20.5128207802773	IPI:IPI00064667.4	Gene_Symbol=CNDP1 Beta-Ala-His dipeptidase precursor	9606	0.944069862365723	0.701314985752106	1.47343242168427	1.02988588809967	0.728998839855194	1.24602079391479	0.800701677799225	0.00180204340722412	1.08726787567139
164	0	2.93	9.67741906642914	IPI:IPI00749466.1	Gene_Symbol=CNDP1 35 kDa protein	9606
165	2.97	2.97	20.7920789718628	IPI:IPI00868938.1	Gene_Symbol=- Beta-2-microglobulin	9606	2.78162479400635	0.0574756227433681	3.01475310325623	2.03992605209351	0.134945273399353	3.51831245422363	1.66669356822968	0.260651230812073	4.11863470077515
165	0	2.96	13.4453788399696	IPI:IPI00796379.1	Gene_Symbol=B2M B2M protein	9606
166	2.9	2.9	23.9858910441399	IPI:IPI00796776.1	Gene_Symbol=KRT5 60 kDa protein	9606	0.631525218486786	0.236422404646873	9.72112464904785	0.418674558401108	0.0564030185341835	2.67164659500122	1.605837225914	0.20335878431797	7.31974458694458
166	0	2.9	23.0508476495743	IPI:IPI00009867.3	Gene_Symbol=KRT5 Keratin, type II cytoskeletal 5	9606
166	0	2.85	14.4796386361122	IPI:IPI00795197.1	Gene_Symbol=KRT5 24 kDa protein	9606
166	0	2.82	17.8571432828903	IPI:IPI00793849.1	Gene_Symbol=KRT5 Protein	9606
166	0	2.82	20.3389823436737	IPI:IPI00794362.1	Gene_Symbol=KRT5 Protein	9606
166	0	2	10.2272726595402	IPI:IPI00793778.1	Gene_Symbol=KRT5 Keratin	9606
167	2.86	4.25	8.01455602049828	IPI:IPI00759754.1	Gene_Symbol=TTN Isoform 1 of Titin	9606	1.46562802791595	0.0470340177416801	1.456507563591	0.884380340576172	0.652128756046295	1.81505608558655	1.14315867424011	0.442583054304123	1.4651540517807
167	0	4.25	7.98572823405266	IPI:IPI00759542.1	Gene_Symbol=TTN Isoform 8 of Titin	9606
167	0	4.25	8.03607925772667	IPI:IPI00023283.3	Gene_Symbol=TTN Isoform 2 of Titin	9606
167	0	4.24	8.09388533234596	IPI:IPI00759637.1	Gene_Symbol=TTN Isoform 4 of Titin	9606
167	0	4.24	8.05295258760452	IPI:IPI00179357.2	Gene_Symbol=TTN Isoform 7 of Titin	9606
167	0	4.24	8.06031748652458	IPI:IPI00749039.2	Gene_Symbol=TTN titin isoform N2-A	9606
167	0	3.1	8.15197601914406	IPI:IPI00759613.1	Gene_Symbol=TTN Isoform 5 of Titin	9606
167	0	2.58	8.05333107709885	IPI:IPI00412307.8	Gene_Symbol=TTN 2268 kDa protein	9606
167	0	2.57	8.45195055007935	IPI:IPI00375499.2	Gene_Symbol=TTN titin isoform novex-2	9606
167	0	2.57	8.41565802693367	IPI:IPI00455173.4	Gene_Symbol=TTN Isoform 3 of Titin	9606
167	0	2.57	8.37676972150803	IPI:IPI00375498.2	Gene_Symbol=TTN titin isoform novex-1	9606
168	2.48	2.48	33.0000013113022	IPI:IPI00789259.1	Gene_Symbol=IGLV1-40 V1-13 protein (Fragment)	9606	0.787406325340271	0.31427201628685	1.8788321018219	0.470862001180649	0.0851399973034859	2.57505559921265	2.11613845825195	0.0917851477861404	2.64869570732117
168	0	4	23.3009710907936	IPI:IPI00382422.1	Gene_Symbol=- Ig lambda chain V-I region NEWM	9606
168	0	2	15.1785716414452	IPI:IPI00879963.1	Gene_Symbol=IGL@ 12 kDa protein	9606
168	0	2	14.4067794084549	IPI:IPI00827965.2	Gene_Symbol=- V1-18 protein	9606
169	2.47	8.84	32.4242413043976	IPI:IPI00011264.1	Gene_Symbol=CFHR1 Complement factor H-related protein 1 precursor	9606	1.40101945400238	0.087662473320961	1.50562417507172	0.967193126678467	0.893257439136505	1.83594977855682	1.05854332447052	0.780066907405853	1.64271128177643
169	0.04	5.69	30.9090912342072	IPI:IPI00167093.4	Gene_Symbol=CFHR1 complement factor H-related 1	9606
169	0.04	5.67	30.996310710907	IPI:IPI00883722.1	Gene_Symbol=CFHR1 FHR-1; complement Factor H-related protein 1	9606
170	2.47	2.47	16.3755461573601	IPI:IPI00550145.3	Gene_Symbol=OLFM1 NOELIN1_V2	9606	0.753929555416107	0.723138689994812	2265.19604492188	1.13529968261719	0.746080994606018	45.8680534362793	1.17418825626373	0.662110209465027	32.3363456726074
170	0	2.47	11.5631692111492	IPI:IPI00472517.4	Gene_Symbol=OLFM1 olfactomedin related ER localized protein isoform 1	9606
170	0	2.47	11.1340209841728	IPI:IPI00419820.2	Gene_Symbol=OLFM1 NOELIN1_V3	9606
170	0	2.47	11.1340209841728	IPI:IPI00017841.2	Gene_Symbol=OLFM1 Isoform 1 of Noelin precursor	9606
170	0	2	12.4183006584644	IPI:IPI00872766.1	Gene_Symbol=OLFM1 17 kDa protein	9606
170	0	2	14.0740737318993	IPI:IPI00419822.2	Gene_Symbol=OLFM1 olfactomedin related ER localized protein isoform 2	9606
171	2.34	16.35	55.5084764957428	IPI:IPI00785200.1	Gene_Symbol=- Putative uncharacterized protein	9606	0.987074315547943	0.971563518047333	40.3783836364746	0.465836942195892	0.0672298073768616	2.79787921905518	0.978871464729309	0.57353538274765	1.40855360031128
171	0	5.44	42.5925940275192	IPI:IPI00827522.1	Gene_Symbol=IGLV1-44 Anti-streptococcal/anti-myosin immunoglobulin lambda light chain variable region (Fragment)	9606
171	0	5.21	39.449542760849	IPI:IPI00385254.1	Gene_Symbol=- Ig lambda chain V-I region WAH	9606
171	0	2.34	25.8928567171097	IPI:IPI00382420.1	Gene_Symbol=- Ig lambda chain V-I region HA	9606
172	2.33	64.53	67.6780998706818	IPI:IPI00878609.1	Gene_Symbol=ITIH4 Protein	9606	1.29022097587585	0.387201130390167	1.90133666992188	1.56492698192596	0.260090917348862	2.34451127052307	1.01396608352661	0.943460464477539	1.5481299161911
172	0	52.2	70.9627330303192	IPI:IPI00878152.1	Gene_Symbol=ITIH4 71 kDa protein	9606
173	2.3	8.71	38.8429760932922	IPI:IPI00384391.1	Gene_Symbol=- Myosin-reactive immunoglobulin heavy chain variable region (Fragment)	9606	0.406006932258606	0.151307344436646	16.0307579040527	0.1984603703022	0.07040985673666	9.79506206512451	1.25803875923157	0.455629885196686	12.6297883987427
174	2.28	2.28	11.6951383650303	IPI:IPI00796392.1	Gene_Symbol=RASAL1 85 kDa protein	9606	1.62921583652496			1.23344480991364			0.81244570016861
175	2.27	2.27	13.4146347641945	IPI:IPI00297284.1	Gene_Symbol=IGFBP2 Insulin-like growth factor-binding protein 2 precursor	9606	1.93007504940033	0.341574996709824	143.888732910156	1.73900699615479	0.0836928933858871	2.53352379798889	1.2566499710083	0.639561295509338	96.2482223510742
175	0	1.52	17.4657538533211	IPI:IPI00556442.1	Gene_Symbol=IGFBP2 Insulin-like growth factor binding protein 2 variant (Fragment)	9606
176	2.24	2.79	11.2613663077354	IPI:IPI00025276.1	Gene_Symbol=TNXB Isoform XB of Tenascin-X precursor	9606	1.10565793514252	0.538045167922974	1.79810929298401	0.775355756282806	0.0336993373930454	1.22903692722321	0.61444216966629	0.0652172788977623	1.75615954399109
176	0	2.79	11.0774256289005	IPI:IPI00743248.5	Gene_Symbol=TNXB DJ34F7.1.1	9606
176	0	2.79	10.0189477205276	IPI:IPI00644296.1	Gene_Symbol=TNXB Tenascin XB	9606
176	0	2.01	10.5497770011425	IPI:IPI00218639.3	Gene_Symbol=TNXB Isoform XB-short of Tenascin-X precursor	9606
177	2.18	26.68	53.2631576061249	IPI:IPI00423464.1	Gene_Symbol=IGHG1 Putative uncharacterized protein DKFZp686K03196	9606	0.347864329814911	0.239925488829613	202.405822753906	0.12942661345005	0.141925886273384	361.266540527344	0.510121405124664	0.455254226922989	1681.53796386719
178	2.17	3.26	53.3898293972015	IPI:IPI00829836.1	Gene_Symbol=- Uncharacterized protein ENSP00000374797	9606	0.373516052961349	0.0263259634375572	2.01674437522888	0.24186198413372	0.0346174910664558	3.21198344230652	1.10345864295959	0.770876407623291	3.57010173797607
178	0	6.19	40.7407402992249	IPI:IPI00385555.1	Gene_Symbol=- Ig kappa chain V-I region BAN	9606
179	2.17	2.17	9.09090936183929	IPI:IPI00218795.1	Gene_Symbol=SELL L-selectin precursor	9606	0.839834690093994	0.283541709184647	1.67722952365875	0.697363078594208	0.101486392319202	1.70878040790558	0.685138463973999	0.163550823926926	2.12514328956604
179	0	2.01	6.77290856838226	IPI:IPI00646956.1	Gene_Symbol=SELP Selectin P	9606
179	0	2.01	6.640625	IPI:IPI00644144.1	Gene_Symbol=SELP Selectin P	9606
179	0	2.01	6.15199021995068	IPI:IPI00643835.1	Gene_Symbol=SELP Selectin P	9606
179	0	2.01	7.89473652839661	IPI:IPI00640405.1	Gene_Symbol=SELP Selectin P	9606
179	0	2.01	7.89473652839661	IPI:IPI00514796.1	Gene_Symbol=SELP Selectin P	9606
179	0	2.01	6.640625	IPI:IPI00514233.1	Gene_Symbol=SELP Selectin P	9606
179	0	2.01	6.14457838237286	IPI:IPI00295339.3	Gene_Symbol=SELP P-selectin precursor	9606
179	0	2.01	6.21118023991585	IPI:IPI00645234.1	Gene_Symbol=SELP Selectin P	9606
179	0	2.01	2.47422680258751	IPI:IPI00645768.1	Gene_Symbol=SELE Selectin E	9606
179	0	2.01	2.19378434121609	IPI:IPI00514728.1	Gene_Symbol=SELE Selectin E	9606
179	0	2.01	2.19378434121609	IPI:IPI00514521.1	Gene_Symbol=SELE Selectin E	9606
179	0	2.01	2.47933883219957	IPI:IPI00514342.1	Gene_Symbol=SELE Selectin E	9606
179	0	2.01	1.96721311658621	IPI:IPI00296542.1	Gene_Symbol=SELE E-selectin precursor	9606
180	2.14	48.19	61.8143439292908	IPI:IPI00555812.4	Gene_Symbol=GC Vitamin D-binding protein precursor	9606	0.226611956954002	0.0148702571168542	1.55374419689178	1.22761702537537	0.582643866539001	29.6122665405273	0.922056376934052	0.845797538757324	64.9224395751953
181	2.1	4.1	10.1884871721268	IPI:IPI00020153.3	Gene_Symbol=BSN Protein bassoon	9606	0.932911992073059	0.855537414550781	4.25162220001221	0.658662974834442	0.444853156805038	6.7090744972229	1.04934585094452	0.935315608978271	9.59247875213623
182	2.09	3.7	15.7024800777435	IPI:IPI00382488.1	Gene_Symbol=- Ig heavy chain V-III region HIL	9606	0.466346770524979			0.415670186281204			0.717387318611145
182	0	8.11	53.8461565971375	IPI:IPI00220120.4	Gene_Symbol=IGHV@ Ig heavy chain V-III region VH26 precursor	9606
183	2.09	2.09	37.3015880584717	IPI:IPI00382534.1	Gene_Symbol=- Ig heavy chain V-II region OU	9606	0.541339695453644	0.115907557308674	4.20223808288574	0.573047399520874	0.0544816143810749	1.83476710319519	2.11988997459412	0.0731421187520027	3.00928044319153
183	0	2.05	8.16326513886452	IPI:IPI00385557.1	Gene_Symbol=- Ig heavy chain V-II region SESS precursor	9606
184	2.08	20.5	50.2092063426971	IPI:IPI00440577.3	Gene_Symbol=IGKV2-24 IGKV2-24 protein	9606	0.356554210186005			0.224079295992851			1.55142331123352
184	0	4	16.5289252996445	IPI:IPI00884433.1	Gene_Symbol=- 13 kDa protein	9606
184	0	4	16.5289252996445	IPI:IPI00829600.1	Gene_Symbol=- Uncharacterized protein ENSP00000374803	9606
184	0	4	16.5289252996445	IPI:IPI00743194.2	Gene_Symbol=- Kappa light chain variable region (Fragment)	9606
184	0	2.11	10.0000001490116	IPI:IPI00829827.1	Gene_Symbol=- Uncharacterized protein ENSP00000374804	9606
185	2.07	2.07	28.6384969949722	IPI:IPI00513767.2	Gene_Symbol=PTGDS Prostaglandin D2 synthase 21kDa	9606	1.49907338619232	0.134659126400948	3.01798701286316	1.87723982334137	0.0427050516009331	1.71190440654755	1.58054482936859	0.110919326543808	2.78371214866638
185	0	2.07	9.82142835855484	IPI:IPI00514285.2	Gene_Symbol=PTGDS Prostaglandin D2 synthase 21kDa	9606
185	0	2.07	11.5789473056793	IPI:IPI00013179.1	Gene_Symbol=PTGDS Prostaglandin-H2 D-isomerase precursor	9606
185	0	2	10.0000001490116	IPI:IPI00514208.1	Gene_Symbol=PTGDS Prostaglandin D2 synthase 21kDa	9606
186	2.05	2.13	4.69549037516117	IPI:IPI00643747.1	Gene_Symbol=C22orf30 Isoform 1 of Uncharacterized protein C22orf30	9606	1.07434451580048	0.83314573764801	29.8587608337402	1.34499609470367	0.0581090077757835	1.41157138347626	0.75756561756134	0.363482683897018	9.64028072357178
186	0	2.04	4.18743751943111	IPI:IPI00854670.1	Gene_Symbol=C22orf30 Isoform 2 of Uncharacterized protein C22orf30	9606
186	0	2.04	3.90879474580288	IPI:IPI00217178.6	Gene_Symbol=C22orf30 Isoform 4 of Uncharacterized protein C22orf30	9606
186	0	2.04	5.16545586287975	IPI:IPI00852797.2	Gene_Symbol=C22orf30 Isoform 3 of Uncharacterized protein C22orf30	9606
187	2.04	6.04	33.6206883192062	IPI:IPI00382500.1	Gene_Symbol=- Ig heavy chain V-III region GAL	9606	0.572885274887085	0.04688760638237	1.71285891532898	0.321930348873138	0.00540229305624962	1.43322718143463	1.37837409973145	0.0336791276931763	1.29696524143219
187	0	2.04	25.8333325386047	IPI:IPI00382501.1	Gene_Symbol=- Ig heavy chain V-III region DOB	9606
188	2.04	2.12	11.370263248682	IPI:IPI00294713.4	Gene_Symbol=MASP2 Isoform 1 of Mannan-binding lectin serine protease 2 precursor	9606	1.53056645393372	0.0146064991131425	1.25083577632904	0.637058436870575	0.0955649316310883	1.91003406047821	1.02087688446045	0.950032234191895	3.51344966888428
188	0	2.04	20.207254588604	IPI:IPI00871597.1	Gene_Symbol=MASP2 Uncharacterized protein MASP2 (Fragment)	9606
188	0	2.04	21.081081032753	IPI:IPI00306378.5	Gene_Symbol=MASP2 Isoform 2 of Mannan-binding lectin serine protease 2 precursor	9606
189	2.02	2.02	21.0526317358017	IPI:IPI00552852.2	Gene_Symbol=IGLV3-27 V2-19 protein	9606	0.562367916107178			0.306999623775482			0.606016635894775
189	0.01	6.01	39.2523378133774	IPI:IPI00384399.1	Gene_Symbol=- Myosin-reactive immunoglobulin light chain variable region (Fragment)	9606
190	2.01	16.93	37.2384935617447	IPI:IPI00784969.1	Gene_Symbol=LOC100126583 Putative uncharacterized protein	9606	0.582044243812561	0.0344282239675522	1.45099210739136	0.459548979997635	0.253406018018723	63.6941795349121	1.6119339466095	0.258204400539398	13.5288820266724
190	0	60.4	49.6774196624756	IPI:IPI00884180.1	Gene_Symbol=IGHM IGHM protein	9606
190	0	7.47	49.137932062149	IPI:IPI00854732.1	Gene_Symbol=- Uncharacterized protein ENSP00000375005	9606
190	0	3.46	17.9487183690071	IPI:IPI00830025.1	Gene_Symbol=- Uncharacterized protein ENSP00000375021	9606
190	0	2	7.08661451935768	IPI:IPI00828037.1	Gene_Symbol=- Heavy chain Fab (Fragment)	9606
191	2.01	2.01	12.9770994186401	IPI:IPI00745363.4	Gene_Symbol=LOC652113 Immunglobulin heavy chain variable region (Fragment)	9606	0.513706386089325	0.00428372528403997	1.20707643032074	0.647686183452606	0.0660535171627998	1.65824329853058	0.672792375087738	0.113900996744633	1.87903892993927
191	0	4	22.6890757679939	IPI:IPI00854743.1	Gene_Symbol=- Uncharacterized protein ENSP00000375034	9606
192	2	56.67	74.2424249649048	IPI:IPI00847179.1	Gene_Symbol=APOA4 apolipoprotein A-IV precursor	9606	3.96143078804016	0.0965201258659363	6.23911619186401	0.601360678672791	0.255378127098084	3.17070555686951	0.809755623340607	0.853877484798431	28.4509220123291
193	2	56.22	47.826087474823	IPI:IPI00032328.2	Gene_Symbol=KNG1 Isoform HMW of Kininogen-1 precursor	9606	0.911653757095337	0.909300267696381	3615.93408203125	1.39109373092651	0.480936288833618	51.9442443847656	1.03258883953094	0.715355157852173	2.33910655975342
194	2	35.16	59.8465502262115	IPI:IPI00385264.1	Gene_Symbol=- Ig mu heavy chain disease protein	9606	0.196907415986061			0.0873566791415215			1.28557455539703
195	2	27.49	59.3220353126526	IPI:IPI00430847.1	Gene_Symbol=IGKC IGKC protein	9606	0.574834585189819	0.103170871734619	2.02465677261353	0.461475908756256	0.00363236083649099	1.50680577754974	2.12456822395325	0.00171676371246576	1.40998828411102
195	0	9.11	33.8983058929443	IPI:IPI00829650.1	Gene_Symbol=- Similar to Ig kappa chain V-I region HK101 precursor	9606
195	0	3.1	22.2222223877907	IPI:IPI00003470.1	Gene_Symbol=- Ig kappa chain V-I region Wes	9606
196	2	18.79	33.5999995470047	IPI:IPI00061977.1	Gene_Symbol=IGHV3OR16-13;IGHA1 IGHA1 protein	9606	0.771636068820953			0.516419112682343			1.34430325031281
196	0	7.1	17.2131150960922	IPI:IPI00470652.1	Gene_Symbol=- Single-chain Fv (Fragment)	9606
196	0	6	29.9145311117172	IPI:IPI00830130.1	Gene_Symbol=- Rheumatoid factor RF-ET7	9606
196	0	6	23.0769231915474	IPI:IPI00829701.1	Gene_Symbol=- Uncharacterized protein ENSP00000375014	9606
196	0	2.11	31.0924381017685	IPI:IPI00384409.1	Gene_Symbol=- Myosin-reactive immunoglobulin heavy chain variable region (Fragment)	9606
196	0	2.11	28.0000001192093	IPI:IPI00384410.1	Gene_Symbol=- Myosin-reactive immunoglobulin heavy chain variable region (Fragment)	9606
197	2	16.01	39.0557944774628	IPI:IPI00816555.1	Gene_Symbol=IGLV2-14 IGLV2-14 protein	9606	0.689653515815735	0.36372172832489	20.800407409668	0.435549736022949	0.176211908459663	20.087459564209	2.65488982200623	0.394180357456207	6915.2216796875
198	2	9.11	36.2831860780716	IPI:IPI00827506.1	Gene_Symbol=- HRV Fab 025-VL (Fragment)	9606
199	2	8.1	43.1034475564957	IPI:IPI00829812.1	Gene_Symbol=- Uncharacterized protein ENSP00000375011	9606	1.33171916007996	0.61730420589447	201.837356567383	1	1	22.34645652771	1.61364638805389	0.286861091852188	18.9417400360107
200	2	4	35.3846162557602	IPI:IPI00386134.1	Gene_Symbol=- Ig lambda chain V-I region BL2 precursor	9606	1.11154747009277			0.655879378318787			4.52404165267944
201	2	3.1	15.7894730567932	IPI:IPI00830057.1	Gene_Symbol=- Uncharacterized protein ENSP00000374791	9606	0.460904657840729			0.33285516500473			2.72062182426453
202	2	2.36	9.94897931814194	IPI:IPI00796290.1	Gene_Symbol=DGKA 44 kDa protein	9606	1.21749806404114			1.18451368808746			0.908599972724915
202	0	2.36	5.30612245202065	IPI:IPI00333143.3	Gene_Symbol=DGKA Diacylglycerol kinase alpha	9606
203	2	2.01	14.4654095172882	IPI:IPI00023728.1	Gene_Symbol=GGH Gamma-glutamyl hydrolase precursor	9606	0.655467391014099			0.911603093147278			0.733636379241943
204	2	2	11.96319013834	IPI:IPI00043546.5	Gene_Symbol=SPATA13 Spermatogenesis-associated protein 13	9606	1.30797517299652	0.25379741191864	2.0725724697113	0.951141238212585	0.746278584003448	1.78794133663177	0.964399874210358	0.878378510475159	2.45994400978088
204	0	2	9.75609719753265	IPI:IPI00479471.2	Gene_Symbol=SPATA13 Spermatogenesis associated 13	9606
205	2	2	7.71276578307152	IPI:IPI00829637.1	Gene_Symbol=- SYTL5 protein	9606	1.10332643985748			1.53969895839691			0.887472212314606
205	0	2	7.94520527124405	IPI:IPI00152647.1	Gene_Symbol=SYTL5 Synaptotagmin-like protein 5	9606
206	2	2	10.7569716870785	IPI:IPI00555752.2	Gene_Symbol=C4BPB Isoform 2 of C4b-binding protein beta chain precursor	9606	1.628373503685			1.38655519485474			0.927791953086853
206	0	2	10.7142858207226	IPI:IPI00025862.2	Gene_Symbol=C4BPB Isoform 1 of C4b-binding protein beta chain precursor	9606
207	2	2	7.55939558148384	IPI:IPI00301143.5	Gene_Symbol=PI16 Isoform 1 of Peptidase inhibitor 16 precursor	9606	0.636697053909302			0.887159049510956			1.41605973243713
207	0	2	3.70370373129845	IPI:IPI00845506.1	Gene_Symbol=PI16 Isoform 2 of Peptidase inhibitor 16 precursor	9606
208	2	2	14.2180100083351	IPI:IPI00011832.1	Gene_Symbol=SPP2 Secreted phosphoprotein 24 precursor	9606	0.316793620586395			0.965672373771667			0.657743990421295
209	2	2	10.4347832500935	IPI:IPI00830044.1	Gene_Symbol=- Uncharacterized protein ENSP00000374806	9606	0.429793775081635			0.409041434526443			1.35946226119995
210	2	2	8.74999985098839	IPI:IPI00029235.1	Gene_Symbol=IGFBP6 Insulin-like growth factor-binding protein 6 precursor	9606	2.07226467132568			2.52129411697388			1.67570173740387
211	2	2	9.59595963358879	IPI:IPI00027350.3	Gene_Symbol=PRDX2 Peroxiredoxin-2	9606	1.18682789802551			1.02620387077332			0.913672029972076
212	2	2	13.1578952074051	IPI:IPI00027462.1	Gene_Symbol=S100A9 Protein S100-A9	9606	1.02853810787201			2.56473636627197			1.10069978237152
213	1.97	8.06	50.4000008106232	IPI:IPI00873155.1	Gene_Symbol=- Uncharacterized protein ENSP00000346720	9606	0.604704141616821	0.165452435612679	5.47115850448608	0.394636958837509	0.080369159579277	4.47901439666748	2.16263437271118	0.341696500778198	340.799987792969
213	0.21	23.31	45.436105132103	IPI:IPI00430842.3	Gene_Symbol=IGHV3OR16-13;IGHA1 IGHA1 protein	9606
213	0.21	10	63.2478654384613	IPI:IPI00830088.1	Gene_Symbol=- 13 kDa protein	9606
213	0	1.7	27.3291915655136	IPI:IPI00816409.1	Gene_Symbol=- V<gamma>1 protein (Fragment)	9606
214	1.84	1.91	10.5778649449348	IPI:IPI00329573.9	Gene_Symbol=COL12A1 Isoform 1 of Collagen alpha-1(XII) chain precursor	9606	0.972170114517212			2.20579648017883			0.377969264984131
214	0	1.91	10.5456978082657	IPI:IPI00302944.3	Gene_Symbol=COL12A1 Isoform 4 of Collagen alpha-1(XII) chain precursor	9606
214	0	1.91	13.4281203150749	IPI:IPI00221384.2	Gene_Symbol=COL12A1 Isoform 2 of Collagen alpha-1(XII) chain precursor	9606
214	0	1.7	31.8611979484558	IPI:IPI00827759.1	Gene_Symbol=COL12A1 Collagen type XII alpha 1	9606
215	1.82	1.83	5.5521659553051	IPI:IPI00455383.4	Gene_Symbol=CLTC Isoform 2 of Clathrin heavy chain 1	9606	1.20908415317535	0.553911805152893	3.18683624267578	2.59518456459045	0.263782441616058	14.4006614685059	1.2751829624176	0.746717154979706	16.8610744476318
215	0	1.83	5.43283596634865	IPI:IPI00024067.4	Gene_Symbol=CLTC Isoform 1 of Clathrin heavy chain 1	9606
216	1.81	1.81	5.4985336959362	IPI:IPI00401831.4	Gene_Symbol=PLEKHH1 Isoform 1 of Pleckstrin homology domain-containing family H member 1	9606	1.18808197975159	0.773496031761169	362.375427246094	1.17127454280853	0.459870904684067	5.87204599380493	1.01311063766479	0.979109108448029	154.726852416992
217	1.76	1.76	61.9469046592712	IPI:IPI00167258.3	Gene_Symbol=- CDNA FLJ40521 fis, clone TESTI2046797	9606	0.781326174736023	0.371588617563248	2.1152355670929	0.96299010515213	0.834498822689056	1.69376611709595	0.686682522296906	0.0746109634637833	1.56071960926056
218	1.76	1.76	33.6206883192062	IPI:IPI00786926.1	Gene_Symbol=IGHV1-69 Myosin-reactive immunoglobulin heavy chain variable region (Fragment)	9606	0.459485203027725			0.287885457277298			0.385371834039688
218	0	5.7	31.6239327192307	IPI:IPI00009792.1	Gene_Symbol=IGHV1OR15-1 Ig heavy chain V-I region V35 precursor	9606
219	1.74	2.6	10.5928093194962	IPI:IPI00289258.4	Gene_Symbol=MYO10 Myosin-X	9606	0.856093347072601	0.754066824913025	128.203750610352	0.5821772813797	0.251020908355713	17.4632873535156	0.642899572849274	0.396810948848724	56.5622291564941
220	1.73	1.73	14.723926782608	IPI:IPI00019176.3	Gene_Symbol=RARRES2 Retinoic acid receptor responder protein 2 precursor	9606	1.79967141151428	0.295733481645584	42.1550216674805	1.84986793994904	0.193198710680008	11.5589332580566	1.55309772491455	0.200288712978363	6.17403411865234
221	1.7	33.72	44.1558450460434	IPI:IPI00607707.1	Gene_Symbol=HPR Isoform 2 of Haptoglobin-related protein precursor	9606	0.453706562519073			0.675617754459381			0.582557737827301
221	0	33.72	48.8505750894547	IPI:IPI00477597.1	Gene_Symbol=HPR Isoform 1 of Haptoglobin-related protein precursor	9606
222	1.7	28.59	72.8813588619232	IPI:IPI00827488.1	Gene_Symbol=IGKC IGKC protein	9606
222	0	9.11	60.1694941520691	IPI:IPI00829873.1	Gene_Symbol=- 13 kDa protein	9606
223	1.7	8.44	71.5596318244934	IPI:IPI00827826.1	Gene_Symbol=- Cold agglutinin FS-2 L-chain (Fragment)	9606
224	1.7	3.62	65.7407402992249	IPI:IPI00387113.1	Gene_Symbol=- Ig kappa chain V-III region B6	9606	0.47277894616127	0.211470693349838	26.6680698394775	0.397745162248611	0.151927128434181	17.2854824066162	2.18408441543579	0.338710367679596	344.827453613281
225	1.7	1.87	8.42696651816368	IPI:IPI00063213.1	Gene_Symbol=MED30 Mediator of RNA polymerase II transcription subunit 30	9606
225	0	1.7	10.0000001490116	IPI:IPI00792416.1	Gene_Symbol=MED30 10 kDa protein	9606
226	1.7	1.7	10.7994392514229	IPI:IPI00827658.1	Gene_Symbol=CD44 Isoform 7 of CD44 antigen precursor	9606	1.43275129795074	0.368602782487869	19.8253498077393	0.927741765975952	0.763875126838684	11.5931005477905	0.839677333831787	0.776279270648956	426.495788574219
226	0	1.7	8.99182558059692	IPI:IPI00828117.1	Gene_Symbol=CD44 Isoform 5 of CD44 antigen precursor	9606
226	0	1.7	9.79228466749191	IPI:IPI00827795.1	Gene_Symbol=CD44 Isoform 8 of CD44 antigen precursor	9606
226	0	1.7	9.28270071744919	IPI:IPI00827650.1	Gene_Symbol=CD44 Isoform 3 of CD44 antigen precursor	9606
226	0	1.7	9.77777764201164	IPI:IPI00827555.1	Gene_Symbol=CD44 Isoform 9 of CD44 antigen precursor	9606
226	0	1.7	9.44206044077873	IPI:IPI00418465.4	Gene_Symbol=CD44 Isoform 4 of CD44 antigen precursor	9606
226	0	1.7	8.89487862586975	IPI:IPI00305064.1	Gene_Symbol=CD44 Isoform CD44 of CD44 antigen precursor	9606
226	0	1.7	5.20984083414078	IPI:IPI00828192.1	Gene_Symbol=CD44 Isoform 17 of CD44 antigen precursor	9606
226	0	1.7	5.15021458268166	IPI:IPI00828064.1	Gene_Symbol=CD44 Isoform 6 of CD44 antigen precursor	9606
226	0	1.7	5.38922138512135	IPI:IPI00828056.1	Gene_Symbol=CD44 Isoform 16 of CD44 antigen precursor	9606
226	0	1.7	6.80272132158279	IPI:IPI00828108.1	Gene_Symbol=CD44 Isoform 15 of CD44 antigen precursor	9606
226	0	1.7	4.70588244497776	IPI:IPI00827982.1	Gene_Symbol=CD44 Isoform 13 of CD44 antigen precursor	9606
226	0	1.7	5.05050495266914	IPI:IPI00827937.1	Gene_Symbol=CD44 Isoform 14 of CD44 antigen precursor	9606
226	0	1.7	4.66200448572636	IPI:IPI00827893.1	Gene_Symbol=CD44 Isoform 11 of CD44 antigen precursor	9606
226	0	1.7	7.3529414832592	IPI:IPI00798069.1	Gene_Symbol=CD44 CD44 molecule	9606
226	0	1.7	4.05679531395435	IPI:IPI00419219.3	Gene_Symbol=CD44 Isoform 10 of CD44 antigen precursor	9606
226	0	1.7	5.54016605019569	IPI:IPI00297160.4	Gene_Symbol=CD44 Isoform 12 of CD44 antigen precursor	9606
227	1.7	1.7	8.12854468822479	IPI:IPI00002251.1	Gene_Symbol=PDP2 [Pyruvate dehydrogenase [lipoamide]]-phosphatase 2, mitochondrial precursor	9606
228	1.7	1.7	38.0597025156021	IPI:IPI00827724.1	Gene_Symbol=- Rheumatoid factor Vh I region precursor (Fragment)	9606	0.693290948867798			0.619521081447601			0.914466023445129
229	1.65	16.58	36.6876304149628	IPI:IPI00783993.1	Gene_Symbol=IGHA2 IGHA2 protein	9606	0.92555296421051	0.669657588005066	5.59126996994019	0.539735615253448	0.00111828162334859	1.01385891437531	1.28844654560089	0.139274284243584	2.04611134529114
229	0	15.82	35.1464420557022	IPI:IPI00384952.1	Gene_Symbol=- Putative uncharacterized protein DKFZp686K04218 (Fragment)	9606
229	0	5.41	24.6666669845581	IPI:IPI00383953.1	Gene_Symbol=- VH4 heavy chain variable region precursor (Fragment)	9606
229	0	3.4	18.8034191727638	IPI:IPI00382540.1	Gene_Symbol=- Ig heavy chain V-II region NEWM	9606
229	0	1.4	11.6438359022141	IPI:IPI00872462.2	Gene_Symbol=- Uncharacterized protein ENSP00000381190	9606
230	1.64	1.65	1.99999995529652	IPI:IPI00026969.4	Gene_Symbol=SEC23IP Isoform 1 of SEC23-interacting protein	9606	0.795697510242462			0.759527921676636			0.436999261379242
231	1.58	1.64	16.666667163372	IPI:IPI00307162.2	Gene_Symbol=VCL Isoform 2 of Vinculin	9606	0.985291600227356	0.990270972251892	223723.484375	0.985576808452606	0.989280819892883	57663.2421875	0.87643563747406	0.861008524894714	1907.17053222656
231	0	1.64	17.7298307418823	IPI:IPI00291175.7	Gene_Symbol=VCL Isoform 1 of Vinculin	9606
232	1.56	2.94	11.1167259514332	IPI:IPI00003515.1	Gene_Symbol=TRIP11 Thyroid receptor-interacting protein 11	9606	1.04083025455475	0.967362701892853	41.6308135986328	1.45372235774994	0.552517473697662	9.72782039642334	0.769397020339966	0.0326854810118675	1.18668532371521
233	1.56	1.56	25.5485892295837	IPI:IPI00008359.1	Gene_Symbol=KRT76 Keratin, type II cytoskeletal 2 oral	9606	1.55895960330963			1.85228133201599			1.52636623382568
234	1.52	1.74	19.3749994039536	IPI:IPI00217263.1	Gene_Symbol=FCER2 Isoform B of Low affinity immunoglobulin epsilon Fc receptor	9606
234	0	1.74	14.6417438983917	IPI:IPI00027491.1	Gene_Symbol=FCER2 Isoform A of Low affinity immunoglobulin epsilon Fc receptor	9606
235	1.52	1.55	10.4557640850544	IPI:IPI00443799.2	Gene_Symbol=MGC15523 hypothetical protein LOC124565 isoform a	9606	1.049520611763			1.92302739620209			1.14630329608917
236	1.52	1.55	8.80281701683998	IPI:IPI00884119.1	Gene_Symbol=DSN1 Chromosome 20 open reading frame 172	9606
236	0	1.55	8.6505189538002	IPI:IPI00843750.1	Gene_Symbol=DSN1 Isoform 2 of Kinetochore-associated protein DSN1 homolog	9606
236	0	1.55	8.22368413209915	IPI:IPI00827925.3	Gene_Symbol=DSN1 Chromosome 20 open reading frame 172	9606
236	0	1.55	7.0224717259407	IPI:IPI00016580.6	Gene_Symbol=DSN1 Isoform 1 of Kinetochore-associated protein DSN1 homolog	9606
236	0	1.55	6.8273089826107	IPI:IPI00642473.2	Gene_Symbol=DSN1 Chromosome 20 open reading frame 172	9606
236	0	1.52	8.2987554371357	IPI:IPI00641008.1	Gene_Symbol=DSN1 Chromosome 20 open reading frame 172	9606
237	1.52	1.52	16.736401617527	IPI:IPI00877862.1	Gene_Symbol=- 27 kDa protein	9606	1.43921995162964			1.07746291160583			0.863368511199951
238	1.47	3.8	43.9252346754074	IPI:IPI00827939.1	Gene_Symbol=- Anti-mucin1 light chain variable region (Fragment)	9606	0.493409365415573	0.259476453065872	48.201099395752	0.43465381860733	0.185464322566986	23.9151153564453	1.19254100322723	0.867027282714844	38380.59765625
239	1.44	3.28	6.8656712770462	IPI:IPI00006091.2	Gene_Symbol=DMD Isoform 4 of Dystrophin	9606	0.546429753303528	0.764356315135956	392943776	0.864383935928345	0.948800384998322	9505487872	0.583357453346252	0.793240249156952	680596288
239	0	3.28	6.62863329052925	IPI:IPI00472316.1	Gene_Symbol=DMD dystrophin Dp427p1 isoform	9606
239	0	3.28	6.63584470748901	IPI:IPI00304639.2	Gene_Symbol=DMD Isoform 3 of Dystrophin	9606
239	0	3.28	6.54126927256584	IPI:IPI00375141.1	Gene_Symbol=DMD dystrophin Dp427l isoform	9606
239	0	2.65	8.02047774195671	IPI:IPI00304638.4	Gene_Symbol=DMD Isoform 1 of Dystrophin	9606
239	0	2.65	8.03075581789017	IPI:IPI00220577.5	Gene_Symbol=DMD Isoform 2 of Dystrophin	9606
240	1.43	1.53	6.3127689063549	IPI:IPI00007128.1	Gene_Symbol=PRKCG Protein kinase C gamma type	9606	0.264558166265488			0.130995348095894			0.257968634366989
241	1.41	2	4.1487280279398	IPI:IPI00874074.1	Gene_Symbol=USP9Y Isoform Long of Probable ubiquitin carboxyl-terminal hydrolase FAF-Y	9606	1.32035505771637	0.46165144443512	22.8583793640137	2.19617652893066	0.162237346172333	13.5180587768555	1.03391981124878	0.873486757278442	8.20390510559082
241	0	2	4.47470806539059	IPI:IPI00221012.7	Gene_Symbol=USP9X ubiquitin specific protease 9, X-linked isoform 3	9606
241	0	2	4.50274087488651	IPI:IPI00003964.4	Gene_Symbol=USP9X ubiquitin specific protease 9, X-linked isoform 4	9606
241	0	1.98	4.54106293618679	IPI:IPI00744575.2	Gene_Symbol=USP9Y Isoform Short of Probable ubiquitin carboxyl-terminal hydrolase FAF-Y	9606
242	1.4	1.41	0.992063526064157	IPI:IPI00030542.4	Gene_Symbol=LOC441294 Putative uncharacterized protein LOC389592	9606	1.89115655422211			1.67869317531586			0.78258490562439
243	1.4	1.4	11.090225726366	IPI:IPI00008494.4	Gene_Symbol=ICAM1 Intercellular adhesion molecule 1 precursor	9606	1.37229084968567			1.39293968677521			0.755885541439056
243	0	1.4	10.4166656732559	IPI:IPI00642425.1	Gene_Symbol=ICAM1 Cell surface glycoprotein	9606
244	1.3	1.3	7.56880715489388	IPI:IPI00296043.2	Gene_Symbol=TBX6 T-box transcription factor TBX6	9606	2.78347945213318			1.50842034816742			1.61550140380859
244	0	1.3	11.1864410340786	IPI:IPI00096930.1	Gene_Symbol=TBX6 T-box 6 isoform 2	9606
245	1.3	1.3	8.24742242693901	IPI:IPI00179034.4	Gene_Symbol=SLC25A30 Kidney mitochondrial carrier protein 1	9606
246	1.3	1.3	23.6220479011536	IPI:IPI00022731.1	Gene_Symbol=APOC4 Apolipoprotein C-IV precursor	9606	0.984029054641724	0.0190226044505835	1.00613307952881	1.28349649906158	0.202191814780235	2.83627438545227	0.693833231925964	0.426643371582031	39.6774673461914
247	1.3	1.3	0.652173906564713	IPI:IPI00177820.3	Gene_Symbol=SLC14A2 Urea transporter, kidney	9606	0.427377432584763			1.24370932579041			0.934436619281769
248	1.25	1.41	6.13305605947971	IPI:IPI00879277.1	Gene_Symbol=TRRAP 436 kDa protein	9606
248	0	1.41	6.161879748106	IPI:IPI00394732.4	Gene_Symbol=TRRAP Isoform 2 of Transformation/transcription domain-associated protein	9606
248	0	1.41	6.11557401716709	IPI:IPI00069084.2	Gene_Symbol=TRRAP Isoform 1 of Transformation/transcription domain-associated protein	9606
249	1.25	1.25	11.9935169816017	IPI:IPI00171678.4	Gene_Symbol=DBH Dopamine beta-hydroxylase	9606	0.717722356319427	0.43241485953331	4.32262802124023	1.06652903556824	0.813602030277252	2.80938911437988	0.988043427467346	0.98436164855957	10.3824605941772
250	1.23	1.66	4.95324730873108	IPI:IPI00873426.1	Gene_Symbol=ANK2 434 kDa protein	9606	1.32096445560455	0.433438718318939	17.5502796173096	0.963006913661957	0.885996460914612	14.0961284637451	0.931239247322083	0.0874208509922028	1.13324427604675
250	0	1.66	4.95324730873108	IPI:IPI00074962.3	Gene_Symbol=ANK2 ankyrin 2 isoform 1	9606
250	0	1.66	4.99490313231945	IPI:IPI00007834.1	Gene_Symbol=ANK2 Isoform 1 of Ankyrin-2	9606
251	1.22	1.22	6.90789446234703	IPI:IPI00737328.2	Gene_Symbol=TMEM132C similar to CG14446-PA	9606	0.646591484546661			0.579720020294189			1.94147837162018
251	0	1.22	6.90789446234703	IPI:IPI00166622.8	Gene_Symbol=TMEM132C similar to CG14446-PA	9606
252	1.21	1.32	6.19136951863766	IPI:IPI00010322.5	Gene_Symbol=PDZRN3 Isoform 1 of PDZ domain-containing RING finger protein 3	9606	0.513185262680054	0.00892005488276482	1.475865483284	0.300495564937592	0.0193986892700195	2.41683387756348	2.67635703086853	0.110856361687183	3.81590723991394
253	1.18	1.23	10.6931380927563	IPI:IPI00013933.2	Gene_Symbol=DSP Isoform DPI of Desmoplakin	9606	1.25001668930054	0.433142006397247	9.92123222351074	1.23178124427795	0.518715143203735	16.5967311859131	1.08271646499634	0.613121390342712	4.27104997634888
254	1.17	4.82	25.6410270929337	IPI:IPI00827846.1	Gene_Symbol=- Anti-mucin1 heavy chain variable region (Fragment)	9606	0.757224261760712	0.779243230819702	17643.890625	0.457340657711029	0.386713534593582	1001.98052978516	1.21593749523163	0.434288561344147	7.52221822738647
255	1.17	1.17	9.50935781002045	IPI:IPI00742743.1	Gene_Symbol=TP53BP1 Isoform 2 of Tumor suppressor p53-binding protein 1	9606
255	0	1.17	9.53346863389015	IPI:IPI00029778.3	Gene_Symbol=TP53BP1 Isoform 1 of Tumor suppressor p53-binding protein 1	9606
256	1.17	1.17	18.8092023134232	IPI:IPI00018136.1	Gene_Symbol=VCAM1 Isoform 1 of Vascular cell adhesion protein 1 precursor	9606	1.32614898681641	0.0586187466979027	1.35183167457581	1.04170846939087	0.814283549785614	1.66078627109528	0.803521811962128	0.31314617395401	1.77815914154053
257	1.16	1.34	5.48523217439651	IPI:IPI00306305.8	Gene_Symbol=OBSL1 Obscurin-like 1 isoform A	9606
258	1.15	1.15	25.3731340169907	IPI:IPI00398925.4	Gene_Symbol=LOC649618 similar to Ubiquitin-like protein FUBI	9606	1.62986588478088			1.80806148052216			0.85520601272583
259	1.15	1.15	3.68763543665409	IPI:IPI00021817.1	Gene_Symbol=PROC Vitamin K-dependent protein C precursor	9606
260	1.12	4.65	24.3243247270584	IPI:IPI00873544.1	Gene_Symbol=- Uncharacterized protein ENSP00000380627 (Fragment)	9606
261	1.12	1.17	11.7647059261799	IPI:IPI00748265.2	Gene_Symbol=- Rheumatoid factor RF-ET13	9606	0.965869665145874	0.929127037525177	51.7804527282715	0.564333975315094	0.272432595491409	27.5409889221191	2.56849837303162	0.196601808071136	45.7789764404297
262	1.12	1.12	6.57276958227158	IPI:IPI00872216.1	Gene_Symbol=MTMR11 Uncharacterized protein MTMR11 (Fragment)	9606	0.708927392959595			0.466480880975723			2.42942476272583
262	0	1.12	6.56249970197678	IPI:IPI00376863.4	Gene_Symbol=MTMR11 Myotubularin related protein 11	9606
263	1.11	1.23	5.62215782701969	IPI:IPI00220741.6	Gene_Symbol=SPTA1 spectrin, alpha, erythrocytic 1	9606	0.941347301006317	0.158133164048195	1.21505296230316	1.25045156478882	0.321784794330597	4.81437063217163	0.9301438331604	0.871089220046997	88.3832626342773
263	0	1.23	5.62913902103901	IPI:IPI00641363.1	Gene_Symbol=SPTA1 Spectrin, alpha, erythrocytic 1	9606
264	1.1	78.23	61.2293124198914	IPI:IPI00794184.1	Gene_Symbol=CP 97 kDa protein	9606	0.898278415203094			0.978271842002869			1.84936022758484
265	1.1	7.92	51.9083976745605	IPI:IPI00827581.1	Gene_Symbol=- Variable immnoglobulin anti-estradiol heavy chain (Fragment)	9606	0.517413318157196			0.382019460201263			1.08483839035034
266	1.1	5.1	59.8290622234344	IPI:IPI00854667.1	Gene_Symbol=- Uncharacterized protein ENSP00000375015	9606
267	1.1	4.21	51.3274312019348	IPI:IPI00827643.1	Gene_Symbol=- HRV Fab 027-VL (Fragment)	9606
268	1.1	3.1	16.1572054028511	IPI:IPI00514834.1	Gene_Symbol=HYI Hydroxypyruvate isomerase homolog	9606	2.26765918731689			0.965244591236115			0
269	1.1	1.16	2.51107830554247	IPI:IPI00472910.5	Gene_Symbol=PANX2 pannexin 2	9606	1.0720682144165			1.73508453369141			0.486241936683655
269	0	1.16	2.68562398850918	IPI:IPI00066288.5	Gene_Symbol=PANX2 Isoform 1 of Pannexin-2	9606
270	1.07	1.08	16.3043484091759	IPI:IPI00061168.3	Gene_Symbol=ANKRD40 Ankyrin repeat domain-containing protein 40	9606	1.05334317684174	0.85810524225235	18.4181537628174	1.88008761405945	0.117276899516582	4.45780801773071	1.40379846096039	0.58057576417923	261.477111816406
271	1.06	1.23	5.60619868338108	IPI:IPI00784473.1	Gene_Symbol=VPS13D vacuolar protein sorting 13D isoform 1	9606	1.68806374073029			0.95044618844986			0.940460324287415
271	0	1.23	5.63832223415375	IPI:IPI00783859.2	Gene_Symbol=VPS13D Isoform 2 of Vacuolar protein sorting-associated protein 13D	9606
272	1.06	1.12	24.731183052063	IPI:IPI00007047.1	Gene_Symbol=S100A8 Protein S100-A8	9606	1.10555005073547	0.749010562896729	21.4245548248291	2.04143381118774	0.258678287267685	49.481517791748	1.08826744556427	0.852720975875854	95.8249282836914
273	1.05	1.24	7.62711837887764	IPI:IPI00795054.1	Gene_Symbol=CCDC41 56 kDa protein	9606	0.578501760959625	0.194651082158089	3.40687108039856	0.425459772348404	0.354751110076904	21.7293109893799	1.1618959903717	0.806524634361267	10.1270904541016
273	0	1.24	5.1355205476284	IPI:IPI00180681.6	Gene_Symbol=CCDC41 NY-REN-58 antigen	9606
274	1.05	1.05	6.45161271095276	IPI:IPI00856007.1	Gene_Symbol=MSTO1 Isoform 3 of Protein misato homolog 1	9606	1.30724060535431			1.45867240428925			0.827339112758636
274	0	1.05	6.32688924670219	IPI:IPI00855996.1	Gene_Symbol=MSTO1 Isoform 2 of Protein misato homolog 1	9606
274	0	1.05	6.87022879719734	IPI:IPI00642805.3	Gene_Symbol=MSTO1 Isoform 7 of Protein misato homolog 1	9606
274	0	1.05	6.3157893717289	IPI:IPI00306049.6	Gene_Symbol=MSTO1 Isoform 1 of Protein misato homolog 1	9606
275	1.03	1.03	5.95333874225616	IPI:IPI00791675.1	Gene_Symbol=PITPNM1 Isoform 2 of Membrane-associated phosphatidylinositol transfer protein 1	9606	1.09502243995667			1.1273341178894			0.761567234992981
275	0	1.03	5.94855323433876	IPI:IPI00307758.7	Gene_Symbol=PITPNM1 Isoform 1 of Membrane-associated phosphatidylinositol transfer protein 1	9606
276	1.02	1.24	6.65914192795753	IPI:IPI00218326.1	Gene_Symbol=SP100 Isoform Sp100-C of Nuclear autoantigen Sp-100	9606	1.22539520263672	0.0823989585042	1.27264666557312	1.04207193851471	0.858732998371124	1.76026284694672	1.01621556282043	0.889157652854919	1.32585024833679
277	1.02	1.02	2.16666664928198	IPI:IPI00219516.2	Gene_Symbol=GUSB Isoform Short of Beta-glucuronidase precursor	9606
277	0	1.02	1.99692789465189	IPI:IPI00027745.4	Gene_Symbol=GUSB Isoform Long of Beta-glucuronidase precursor	9606
278	1.01	1.01	8.11068713665009	IPI:IPI00856005.1	Gene_Symbol=OTUD4 OTU domain containing 4 protein isoform 1	9606	1.33677697181702	0.454353541135788	24.3803997039795	0.886998772621155	0.106700353324413	1.29405426979065	0.807393610477448	0.491325885057449	14.0874738693237
278	0	1.01	7.63016194105148	IPI:IPI00399254.3	Gene_Symbol=OTUD4 Isoform 1 of OTU domain-containing protein 4	9606
279	1	1	4.95049506425858	IPI:IPI00787088.1	Gene_Symbol=SLC25A20 similar to Mitochondrial carnitine/acylcarnitine carrier protein	9606
279	0	1	4.98338863253593	IPI:IPI00013957.1	Gene_Symbol=SLC25A20 Mitochondrial carnitine/acylcarnitine carrier protein	9606
280	1	1	7.31707289814949	IPI:IPI00477714.5	Gene_Symbol=IGLV8-61 V3-4 protein	9606	0.754668712615967			0.559763491153717			1.31383430957794
281	0.98	1.45	7.35694840550423	IPI:IPI00045945.1	Gene_Symbol=PCDHB18 Protocadherin-psi2	9606
282	0.97	0.97	7.48440772294998	IPI:IPI00743871.2	Gene_Symbol=INTS7 Isoform 1 of Integrator complex subunit 7	9606	1.2697559595108			1.19766891002655			1.04432034492493
282	0	0.97	7.64331221580505	IPI:IPI00645488.2	Gene_Symbol=INTS7 Isoform 3 of Integrator complex subunit 7	9606
283	0.96	16.69	36.801540851593	IPI:IPI00423462.5	Gene_Symbol=IGHV3OR16-13;IGHA1 Putative uncharacterized protein DKFZp686K18196 (Fragment)	9606
284	0.96	6.54	38.8059705495834	IPI:IPI00816794.1	Gene_Symbol=- REV25-2 (Fragment)	9606	0.313966870307922			0.200030356645584			1.88064432144165
285	0.96	5.76	28.3333331346512	IPI:IPI00419517.1	Gene_Symbol=IGHV1-69 IGHV1-69 protein	9606
286	0.96	5.31	46.2264150381088	IPI:IPI00642632.1	Gene_Symbol=- C7 protein	9606
287	0.96	1.45	8.26848223805428	IPI:IPI00010418.4	Gene_Symbol=MYO1C Myosin-Ic	9606
288	0.96	1.31	5.09626269340515	IPI:IPI00217992.1	Gene_Symbol=DST Isoform 3 of Bullous pemphigoid antigen 1, isoforms 1/2/3/4/5/8 (Fragment)	9606	1.48457086086273	0.130193054676056	1.97775709629059	0.831629037857056	0.416840016841888	2.18464541435242	1.04527854919434	0.86207115650177	2.63147687911987
289	0.95	1.05	4.90463227033615	IPI:IPI00783185.3	Gene_Symbol=FLJ39660 hypothetical protein LOC284992	9606	2.66729021072388			1.02705943584442			1.8247412443161
290	0.94	1.58	6.82917758822441	IPI:IPI00744472.1	Gene_Symbol=MACF1 614 kDa protein	9606	1.36559391021729			1.08456206321716			1.1280779838562
291	0.93	0.93	16.4912283420563	IPI:IPI00398758.1	Gene_Symbol=DCI Isoform 2 of 3,2-trans-enoyl-CoA isomerase, mitochondrial precursor	9606	1.54826295375824			1.20443260669708			0.707379162311554
291	0	0.93	15.5629143118858	IPI:IPI00300567.1	Gene_Symbol=DCI Isoform 1 of 3,2-trans-enoyl-CoA isomerase, mitochondrial precursor	9606
292	0.92	0.94	6.99029117822647	IPI:IPI00789529.1	Gene_Symbol=MLSTD1 Fatty acyl-CoA reductase 2	9606
293	0.92	0.92	3.68324108421803	IPI:IPI00218353.3	Gene_Symbol=ATP13A1 Isoform B of Probable cation-transporting ATPase 13A1	9606	1.07774746417999			1.05809557437897			0.984567940235138
293	0	0.92	3.32225896418095	IPI:IPI00034277.1	Gene_Symbol=ATP13A1 Isoform A of Probable cation-transporting ATPase 13A1	9606
294	0.91	0.91	7.86516889929771	IPI:IPI00791117.1	Gene_Symbol=TK1 29 kDa protein	9606	1.43793773651123			1.60580408573151			0.702503442764282
294	0	0.91	8.97435918450356	IPI:IPI00299214.7	Gene_Symbol=TK1 Thymidine kinase, cytosolic	9606
295	0.89	0.89	10.2618552744389	IPI:IPI00827714.1	Gene_Symbol=SNED1 Isoform 1 of Sushi, nidogen and EGF-like domain-containing protein 1 precursor	9606	0.854713797569275			0.837060451507568			0.919714570045471
295	0	0.89	10.4091890156269	IPI:IPI00741710.3	Gene_Symbol=SNED1 Isoform 2 of Sushi, nidogen and EGF-like domain-containing protein 1 precursor	9606
296	0.87	1.7	5.17666377127171	IPI:IPI00300371.5	Gene_Symbol=SF3B3 Isoform 1 of Splicing factor 3B subunit 3	9606
297	0.87	0.87	7.93650820851326	IPI:IPI00006662.1	Gene_Symbol=APOD Apolipoprotein D precursor	9606	1.44210577011108	0.179421558976173	3.84536385536194	1.66789102554321	0.150437593460083	4.78367757797241	1.0312739610672	0.910216987133026	15.7369356155396
298	0.86	0.98	7.80051127076149	IPI:IPI00873848.1	Gene_Symbol=POSTN 87 kDa protein	9606	1.38922762870789	0.298224896192551	8.27860736846924	1.73927581310272	0.15742389857769	5.90208530426025	1.04743540287018	0.867272794246674	16.1734924316406
299	0.86	0.86	8.872901648283	IPI:IPI00299158.1	Gene_Symbol=PVR Isoform Alpha of Poliovirus receptor precursor	9606	0.853940784931183	0.608171999454498	17.0674419403076	0.663785099983215	0.477122485637665	127.164741516113	0.553959846496582	0.174122139811516	8.21080780029297
299	0	0.86	9.43877547979355	IPI:IPI00219427.1	Gene_Symbol=PVR Isoform Delta of Poliovirus receptor precursor	9606
299	0	0.86	10.1648353040218	IPI:IPI00219426.1	Gene_Symbol=PVR Isoform Gamma of Poliovirus receptor precursor	9606
299	0	0.86	9.94623675942421	IPI:IPI00219425.3	Gene_Symbol=PVR Isoform Beta of Poliovirus receptor precursor	9606
300	0.85	2.85	10.0000001490116	IPI:IPI00880175.1	Gene_Symbol=IGLL1 19 kDa protein	9606
300	0	2.85	8.45070406794548	IPI:IPI00013438.1	Gene_Symbol=IGLL1 Immunoglobulin lambda-like polypeptide 1 precursor	9606
301	0.85	0.85	4.24242429435253	IPI:IPI00736623.1	Gene_Symbol=LOC647713 similar to double homeobox, 4	9606
302	0.83	1	6.94662481546402	IPI:IPI00160131.2	Gene_Symbol=MYO9A myosin IXA	9606	9999			9999
303	0.83	0.83	9.93048623204231	IPI:IPI00013721.2	Gene_Symbol=PRPF4B Serine/threonine-protein kinase PRP4 homolog	9606	1.81061112880707	0.0650104209780693	2.16620349884033	0.864697098731995	0.71630471944809	47.7971076965332	1.31541526317596	0.0200568046420813	1.11603343486786
304	0.82	1.08	6.23600147664547	IPI:IPI00854629.1	Gene_Symbol=OBSCN Isoform 6 of Obscurin	9606	2.13741016387939			5.28227138519287			1.15008747577667
305	0.81	0.94	7.18232020735741	IPI:IPI00015526.3	Gene_Symbol=EHMT1 Isoform 1 of Histone-lysine N-methyltransferase, H3 lysine-9 specific 5	9606
306	0.81	0.86	6.04288503527641	IPI:IPI00303335.1	Gene_Symbol=NEB Nebulin	9606	0.917356193065643	0.636983335018158	5.52390480041504	1.35094845294952	0.00548506015911698	1.03347945213318	0.693051397800446	0.190994665026665	4.22561693191528
307	0.81	0.81	1.93861071020365	IPI:IPI00220143.3	Gene_Symbol=MGAM Maltase-glucoamylase, intestinal	9606	2.3982892036438			5.00495052337646			0
308	0.8	1.18	6.44753500819206	IPI:IPI00845498.1	Gene_Symbol=KIAA1310 Isoform 4 of Uncharacterized protein KIAA1310	9606	0.67171448469162			0.366152048110962			2.26638388633728
308	0	1.18	5.6415930390358	IPI:IPI00845386.1	Gene_Symbol=KIAA1310 Isoform 1 of Uncharacterized protein KIAA1310	9606
308	0	1.18	6.46387860178947	IPI:IPI00845283.1	Gene_Symbol=KIAA1310 Isoform 5 of Uncharacterized protein KIAA1310	9606
308	0	1.18	9.62264165282249	IPI:IPI00845250.1	Gene_Symbol=KIAA1310 Isoform 8 of Uncharacterized protein KIAA1310	9606
308	0	1.18	5.8086559176445	IPI:IPI00465061.4	Gene_Symbol=KIAA1310 Isoform 3 of Uncharacterized protein KIAA1310	9606
308	0	1.18	6.53846189379692	IPI:IPI00002396.4	Gene_Symbol=KIAA1310 Isoform 2 of Uncharacterized protein KIAA1310	9606
309	0.8	0.8	63.6842131614685	IPI:IPI00016574.1	Gene_Symbol=- CDNA FLJ13262 fis, clone OVARC1000912	9606	1.00475800037384			1.24878895282745			0.701602220535278
310	0.8	0.8	13.5593220591545	IPI:IPI00419148.1	Gene_Symbol=LOC399904 CDNA FLJ42147 fis, clone TESTI4000530	9606
311	0.78	0.79	11.6063922643661	IPI:IPI00789361.1	Gene_Symbol=DAB2IP Isoform 1 of Disabled homolog 2-interacting protein	9606	1.37413513660431	0.446567118167877	4.28599882125854	1.07027304172516	0.85025542974472	3.91333603858948	1.11799097061157	0.532374978065491	1.89927959442139
311	0	0.79	12.9577457904816	IPI:IPI00646394.2	Gene_Symbol=DAB2IP Isoform 2 of Disabled homolog 2-interacting protein	9606
312	0.77	7.88	33.8983058929443	IPI:IPI00829699.1	Gene_Symbol=- V(k)3 sequence of NG9 gene from fetal liver DNA precursor	9606	0.586086452007294	0.198835954070091	8.95359897613525	0.736875653266907	0.462831825017929	31.53564453125	2.41214394569397	0.005695974919945	1.10528433322906
312	0	7.88	34.1880351305008	IPI:IPI00743963.1	Gene_Symbol=IGKC Ig kappa chain V-I region HK101 precursor (Fragment)	9606
313	0.77	0.99	9.74817201495171	IPI:IPI00178187.3	Gene_Symbol=EHBP1 Isoform 1 of EH domain-binding protein 1	9606	1.07332479953766	0.737783312797546	1.72850334644318	1.30590319633484	0.261129707098007	1.76235795021057	1.16022109985352	0.526948690414429	1.81497001647949
314	0.76	0.83	4.60584573447704	IPI:IPI00034049.1	Gene_Symbol=UPF1 Isoform 1 of Regulator of nonsense transcripts 1	9606	0.780015468597412			1.3569632768631			0.464488685131073
315	0.76	0.76	31.9875776767731	IPI:IPI00431745.1	Gene_Symbol=CD247 CDNA FLJ46519 fis, clone THYMU3033649, highly similar to T-cell surface glycoprotein CD3 zeta chain	9606
316	0.75	0.96	8.09102430939674	IPI:IPI00607861.2	Gene_Symbol=H6PD GDH/6PGL endoplasmic bifunctional protein precursor	9606	0.929572463035584	0.947065353393555	68460.1015625	0.688299894332886	0.843473076820374	163527984	1.38422608375549	0.579866826534271	205.1357421875
317	0.75	0.81	3.68885323405266	IPI:IPI00398007.1	Gene_Symbol=USP40 ubiquitin specific protease 40	9606	1.29283571243286			1.46702969074249			0.95526111125946
318	0.74	0.74	7.75919705629349	IPI:IPI00604491.1	Gene_Symbol=ZCCHC6 Isoform 1 of Zinc finger CCHC domain-containing protein 6	9606	1.1396301984787	0.767536520957947	77.0198440551758	0.80939507484436	0.583643078804016	33.2875938415527	1.30927622318268	0.449083000421524	18.4636764526367
318	0	0.74	7.96156451106071	IPI:IPI00336000.6	Gene_Symbol=ZCCHC6 Isoform 6 of Zinc finger CCHC domain-containing protein 6	9606
319	0.74	0.74	3.75133976340294	IPI:IPI00073442.7	Gene_Symbol=C14orf73 SEC6-like protein C14orf73	9606	0.479761689901352			0.10939584672451			1.28484988212585
320	0.74	0.74	8.57142880558968	IPI:IPI00658073.1	Gene_Symbol=CCDC126 Coiled-coil domain-containing protein 126 precursor	9606	1			0.827174127101898			1.10287463665009
320	0	0.74	10.6194689869881	IPI:IPI00061448.5	Gene_Symbol=- 13 kDa protein	9606
321	0.73	0.73	5.03875985741615	IPI:IPI00004798.4	Gene_Symbol=CRISP3 cDNA FLJ75207	9606
322	0.7	2.55	6.1224490404129	IPI:IPI00658056.3	Gene_Symbol=CD163L1 Isoform 2 of Scavenger receptor cysteine-rich type 1 protein M160 precursor	9606	1.2130126953125	0.252529352903366	2.79480409622192	1.26848649978638	0.604680180549622	68.3134689331055	1.07000398635864	0.605352997779846	3.33498668670654
322	0	2.55	5.98761178553104	IPI:IPI00026975.1	Gene_Symbol=CD163L1 Isoform 1 of Scavenger receptor cysteine-rich type 1 protein M160 precursor	9606
323	0.7	1.01	6.09721019864082	IPI:IPI00743813.2	Gene_Symbol=ASPM Isoform 1 of Abnormal spindle-like microcephaly-associated protein	9606	1.51592373847961	0.371350586414337	32.7315139770508	1.21209490299225	0.639624118804932	46.8104820251465	0.939858078956604	0.74772572517395	6.57713222503662
324	0.7	0.82	1.89274456351995	IPI:IPI00017558.4	Gene_Symbol=SFRP5 Secreted frizzled-related protein 5 precursor	9606
325	0.7	0.7	23.7804874777794	IPI:IPI00434985.1	Gene_Symbol=EXOSC3 exosome component 3 isoform 2	9606	0.425266951322556			0.120733812451363			1.19573593139648
325	0	0.7	14.1818180680275	IPI:IPI00015956.3	Gene_Symbol=EXOSC3 Exosome complex exonuclease RRP40	9606
