# Supplementary material for: PGCA: An algorithm to link protein groups created from MS/MS data
Source: PLoS One. 2017 May 31;12(5):e0177569. doi: 10.1371/journal.pone.0177569 (PMC5451011; doi:10.1371/journal.pone.0177569)
Supplement: S3 File — 65 iTRAQ experiments used to process samples from the BiT Heart Cohort. (ZIP) [file pone.0177569.s006.zip › S5DataBiT/BET5765_ProteinSummary.txt]

N	Unused	Total	%Cov	Accession	Name	Species	115:114	PVal 115:114	EF 115:114	116:114	PVal 116:114	EF 116:114	117:114	PVal 117:114	EF 117:114	Biological Processes	Molecular Function	PANTHER ID
1	193.58	193.58	67.8899109363556	IPI:IPI00418163.3	Gene_Symbol=C4B C4B1	9606	1.28964900970459	0.0326240211725235	1.25894486904144	1.14067471027374	0.430187404155731	1.41333937644958	1.17724251747131	0.214539349079132	1.30772960186005
2	171.24	171.24	70.2849388122559	IPI:IPI00478003.1	Gene_Symbol=A2M Alpha-2-macroglobulin precursor	9606	0.918105661869049	0.000488462741486728	1.04853630065918	0.722550630569458	2.22618076762116E-29	1.05078840255737	0.723384141921997	1.07617089497247E-19	1.06624150276184
3	166.54	166.54	35.2180570363998	IPI:IPI00022229.1	Gene_Symbol=APOB Apolipoprotein B-100 precursor	9606	0.971238851547241	0.0935026854276657	1.03443598747253	0.905171811580658	9.77242052613292E-06	1.04334831237793	1.0728485584259	0.00587372342124581	1.05044257640839
4	147.31	147.4	57.546603679657	IPI:IPI00783987.2	Gene_Symbol=C3 Complement C3 precursor (Fragment)	9606	1.02150213718414	0.432961463928223	1.05446374416351	1.02745842933655	0.374520123004913	1.06141924858093	1.21819925308228	1.92619680206008E-08	1.06728827953339
5	120.44	120.44	59.3533515930176	IPI:IPI00021885.1	Gene_Symbol=FGA Isoform 1 of Fibrinogen alpha chain precursor	9606	1.32971727848053	2.04614137576447E-29	1.04634201526642	1.60314106941223	0	1.0561398267746	2.37001538276672	0	1.06165087223053
5	0	120.34	74.3788838386536	IPI:IPI00029717.1	Gene_Symbol=FGA Isoform 2 of Fibrinogen alpha chain precursor	9606
6	115.18	115.19	45.5250591039658	IPI:IPI00032291.2	Gene_Symbol=C5 Complement C5 precursor	9606	0.92558366060257	0.00401581823825836	1.05288457870483	1.20681357383728	2.59042808904708E-12	1.04766595363617	1.15402781963348	1.03810925793368E-05	1.06250870227814
7	113.99	113.99	62.065726518631	IPI:IPI00017601.1	Gene_Symbol=CP Ceruloplasmin precursor	9606	0.920393168926239	0.00127461762167513	1.05121493339539	0.976750135421753	0.341678559780121	1.04960024356842	0.904919028282166	0.00156005087774247	1.06320321559906
8	110.62	110.62	43.0042922496796	IPI:IPI00414283.5	Gene_Symbol=FN1 fibronectin 1 isoform 4 preproprotein	9606	1.56880831718445	2.74627787826903E-28	1.06249225139618	0.825162053108215	2.49733886903414E-07	1.07125055789948	1.21860611438751	1.11486222920121E-07	1.07103085517883
8	0	108.62	43.3797895908356	IPI:IPI00339228.1	Gene_Symbol=FN1 Isoform 8 of Fibronectin precursor	9606
8	0	108.62	41.7435050010681	IPI:IPI00022418.1	Gene_Symbol=FN1 Isoform 1 of Fibronectin precursor	9606
8	0	108.62	43.6203092336655	IPI:IPI00855777.1	Gene_Symbol=FN1 Isoform 14 of Fibronectin precursor	9606
8	0	108.62	41.9532895088196	IPI:IPI00339223.1	Gene_Symbol=FN1 Isoform 3 of Fibronectin precursor	9606
9	84.53	84.54	59.0322554111481	IPI:IPI00294193.4	Gene_Symbol=ITIH4 Isoform 1 of Inter-alpha-trypsin inhibitor heavy chain H4 precursor	9606	0.948426485061646	0.270449459552765	1.10048139095306	1.12313878536224	0.0423166155815125	1.11843180656433	1.13266324996948	0.0248960610479116	1.11412274837494
10	83.41	83.52	79.6334028244019	IPI:IPI00298497.3	Gene_Symbol=FGB Fibrinogen beta chain precursor	9606	1.2784218788147	6.60298842882175E-40	1.03159153461456	1.49787068367004	0	1.04164910316467	2.13132691383362	0	1.05179762840271
11	75.98	75.98	62.5541150569916	IPI:IPI00022488.1	Gene_Symbol=HPX Hemopexin precursor	9606	1.06351923942566	0.00103659252636135	1.03696656227112	0.8034947514534	2.86409004077995E-17	1.04766190052032	0.889101147651672	1.17749550554436E-05	1.05270671844482
12	75.81	75.81	55.4973840713501	IPI:IPI00019591.1	Gene_Symbol=CFB Isoform 1 of Complement factor B precursor (Fragment)	9606	1.01151132583618	0.636144042015076	1.04842519760132	1.04082918167114	0.237397104501724	1.06826174259186	1.00674283504486	0.843382716178894	1.0687803030014
12	0	73.81	55.3664922714233	IPI:IPI00639937.1	Gene_Symbol=CFB B-factor, properdin	9606
13	69.86	69.86	43.8667744398117	IPI:IPI00029739.5	Gene_Symbol=CFH Isoform 1 of Complement factor H precursor	9606	1.06231248378754	0.168923228979111	1.09094929695129	1.02652788162231	0.520734965801239	1.08481645584106	1.00665080547333	0.881610631942749	1.09315454959869
14	66.56	66.72	73.7527132034302	IPI:IPI00877703.1	Gene_Symbol=FGG 52 kDa protein	9606	1.27086460590363	2.62507116240773E-28	1.03692626953125	1.55750417709351	3.8675837615365E-43	1.05003488063812	2.25148820877075	0	1.05710887908936
14	0	66.64	74.6136844158173	IPI:IPI00021891.5	Gene_Symbol=FGG Isoform Gamma-B of Fibrinogen gamma chain precursor	9606
14	0	65.17	71.685391664505	IPI:IPI00877792.1	Gene_Symbol=FGG 50 kDa protein	9606
14	0	65.08	72.5400447845459	IPI:IPI00219713.1	Gene_Symbol=FGG Isoform Gamma-A of Fibrinogen gamma chain precursor	9606
15	60.12	60.12	50.2512574195862	IPI:IPI00828205.1	Gene_Symbol=IGHM IGHM protein	9606	2.14234614372253	0	1.05705988407135	1.21665322780609	1.90826074017957E-13	1.04944884777069	1.20281207561493	1.02889580536059E-11	1.05096805095673
16	58.51	58.56	53.8271605968475	IPI:IPI00019580.1	Gene_Symbol=PLG Plasminogen precursor	9606	0.984334826469421	0.534847795963287	1.05168199539185	0.867139279842377	2.00650010810932E-05	1.0646870136261	0.916242003440857	0.100073881447315	1.11028718948364
17	58.13	58.14	63.8297855854034	IPI:IPI00847635.1	Gene_Symbol=SERPINA3 Isoform 1 of Alpha-1-antichymotrypsin precursor	9606	0.868112027645111	1.12285090381192E-06	1.05668926239014	2.11444115638733	0	1.07814037799835	1.78236901760101	3.54814957148668E-34	1.07870864868164
17	0	58.14	60.2678596973419	IPI:IPI00550991.3	Gene_Symbol=SERPINA3 Alpha-1-antichymotrypsin precursor	9606
18	55.48	55.48	70.7070708274841	IPI:IPI00847179.1	Gene_Symbol=APOA4 apolipoprotein A-IV precursor	9606	4.01009130477905	0.0004787115030922	1.55824172496796	2.58260798454285	0.011592710390687	1.87390339374542	3.82913780212402	0.00396918272599578	1.98376858234406
19	54.66	54.82	63.9240503311157	IPI:IPI00742696.2	Gene_Symbol=GC vitamin D-binding protein precursor	9606	1.28434932231903	0.254096478223801	1.97373008728027	1.36294996738434	0.26310807466507	2.37341284751892	1.14618349075317	0.448069244623184	1.8723840713501
20	54.5	54.5	66.7202591896057	IPI:IPI00019568.1	Gene_Symbol=F2 Prothrombin precursor (Fragment)	9606	0.595474898815155	8.89751777656187E-25	1.07768285274506	0.811380982398987	3.47045173631697E-13	1.05040574073792	0.871366858482361	4.65970697405282E-06	1.05742859840393
21	53.38	53.38	41.7547583580017	IPI:IPI00305461.2	Gene_Symbol=ITIH2 Inter-alpha-trypsin inhibitor heavy chain H2 precursor	9606	0.746269404888153	2.50857667293989E-14	1.06696093082428	0.659660935401917	6.48444610724758E-24	1.06307315826416	0.686227083206177	3.83869293277177E-18	1.07206523418427
21	0	53.18	41.6042774915695	IPI:IPI00645038.1	Gene_Symbol=ITIH2 Inter-alpha (Globulin) inhibitor H2	9606
22	52.95	52.95	63.8709664344788	IPI:IPI00032179.2	Gene_Symbol=SERPINC1 Antithrombin III variant	9606	0.845131397247314	0.00304062198847532	1.11413383483887	0.904264271259308	0.0227219425141811	1.08968317508698	0.948415219783783	0.325579434633255	1.11332023143768
23	51.41	51.41	40.1908814907074	IPI:IPI00009920.2	Gene_Symbol=C6 Complement component 6 precursor	9606	0.979735791683197	0.719693839550018	1.12114369869232	1.05411326885223	0.196635812520981	1.08443164825439	1.04561114311218	0.297389894723892	1.08904540538788
24	50.67	50.68	70.2576100826263	IPI:IPI00797833.3	Gene_Symbol=KNG1 Kininogen 1	9606	0.928181886672974	0.0235177204012871	1.06638419628143	1.04641652107239	0.183238089084625	1.06951212882996	1.03271698951721	0.416094750165939	1.08141434192657
24	0	50.68	68.8524603843689	IPI:IPI00215894.1	Gene_Symbol=KNG1 Isoform LMW of Kininogen-1 precursor	9606
25	49.34	49.34	53.8681924343109	IPI:IPI00798430.1	Gene_Symbol=TF Transferrin variant (Fragment)	9606	0.848662912845612	1.89844809028727E-06	1.0622832775116	0.492769986391068	6.72557498407292E-19	1.10113799571991	0.562757253646851	2.76719023129673E-13	1.12018215656281
25	0	49.34	53.8681924343109	IPI:IPI00022463.1	Gene_Symbol=TF Serotransferrin precursor	9606
26	48.41	48.42	48.8491058349609	IPI:IPI00026314.1	Gene_Symbol=GSN Isoform 1 of Gelsolin precursor	9606	1.03019618988037	0.398011147975922	1.07235360145569	0.717783033847809	1.17722350978511E-07	1.11753392219543	0.71919173002243	6.45873569737887E-07	1.12660193443298
27	47.96	48.08	46.1031824350357	IPI:IPI00292530.1	Gene_Symbol=ITIH1 Inter-alpha-trypsin inhibitor heavy chain H1 precursor	9606	0.77121114730835	9.54401500052882E-08	1.0896418094635	0.678843379020691	3.30794953264774E-17	1.0685476064682	0.709432721138	8.35025215639718E-10	1.09921884536743
28	47.44	47.45	64.8325383663177	IPI:IPI00553177.1	Gene_Symbol=SERPINA1 Isoform 1 of Alpha-1-antitrypsin precursor	9606	1.23042488098145	2.13322479680755E-07	1.06876313686371	2.72383451461792	8.37802253245666E-14	1.19511699676514	2.76210069656372	2.47131222075509E-15	1.17456102371216
29	46.74	46.75	67.380952835083	IPI:IPI00641737.1	Gene_Symbol=HP Haptoglobin precursor	9606	1.95706629753113	9.52882955740876E-44	1.0632301568985	0.410035729408264	9.17942276552376E-14	1.23153805732727	2.24245977401733	0	1.07005131244659
30	45.07	45.08	44.5438295602798	IPI:IPI00022395.1	Gene_Symbol=C9 Complement component C9 precursor	9606	1.09970366954803	0.043503824621439	1.09658002853394	1.65499603748322	3.84627042417064E-19	1.08099067211151	1.57353067398071	2.81197038299972E-17	1.08035910129547
31	44.84	44.84	55.8577418327332	IPI:IPI00298971.1	Gene_Symbol=VTN Vitronectin precursor	9606	0.821509063243866	5.51742679322231E-11	1.05368745326996	0.930648624897003	0.00743293389678001	1.05349838733673	0.893478214740753	0.000665910716634244	1.06547379493713
32	44.67	44.67	53.9393961429596	IPI:IPI00745089.2	Gene_Symbol=A1BG alpha 1B-glycoprotein precursor	9606	0.867680788040161	1.23352074297145E-05	1.06303882598877	0.858768224716187	4.77999293480025E-08	1.05236005783081	0.855172574520111	0.000150084975757636	1.08186197280884
32	0	44.67	53.9393961429596	IPI:IPI00022895.7	Gene_Symbol=A1BG Alpha-1B-glycoprotein precursor	9606
33	41.33	41.57	44.0734565258026	IPI:IPI00019943.1	Gene_Symbol=AFM Afamin precursor	9606	0.821304559707642	1.53219019694006E-07	1.0661768913269	0.750188827514648	2.72175424559373E-12	1.06342279911041	0.793320059776306	5.62973752948892E-07	1.08356642723083
34	40.54	40.57	51.6312062740326	IPI:IPI00296165.5	Gene_Symbol=C1R;C17orf13;ACYP1 Complement C1r subcomponent precursor	9606	1.06349229812622	0.0867186561226845	1.07342374324799	1.13481855392456	0.00277206092141569	1.08327531814575	1.0789338350296	0.0668109282851219	1.08489942550659
35	40.15	40.15	50.0952363014221	IPI:IPI00022371.1	Gene_Symbol=HRG Histidine-rich glycoprotein precursor	9606	1.0588241815567	0.0633001998066902	1.06232595443726	0.875056087970734	0.000931147951632738	1.07887268066406	0.946375072002411	0.175624519586563	1.08400046825409
36	38.92	39.15	74.4565188884735	IPI:IPI00855916.1	Gene_Symbol=- Transthyretin	9606	0.811286568641663	2.14124380448766E-08	1.06972575187683	0.587444126605988	2.60515671006303E-20	1.09393799304962	0.71543562412262	1.09242628831829E-10	1.0954315662384
36	0	39.15	86.3945603370667	IPI:IPI00022432.1	Gene_Symbol=TTR Transthyretin precursor	9606
37	38.8	38.95	57.3825478553772	IPI:IPI00166729.4	Gene_Symbol=AZGP1 alpha-2-glycoprotein 1, zinc	9606	1.10796904563904	0.0115645164623857	1.08177840709686	1.49346542358398	1.4080660248883E-11	1.09802389144897	1.6400750875473	1.69922116741855E-12	1.11395299434662
38	38.66	38.66	34.400948882103	IPI:IPI00296608.6	Gene_Symbol=C7 Complement component C7 precursor	9606	1.17176795005798	0.00708091678097844	1.11956381797791	1.21678304672241	0.00687728589400649	1.14941012859344	1.16865611076355	0.0100900307297707	1.12378621101379
39	38.52	38.52	44.4767445325851	IPI:IPI00017696.1	Gene_Symbol=C1S Complement C1s subcomponent precursor	9606	0.939307928085327	0.212562337517738	1.10533308982849	1.00911355018616	0.817195475101471	1.08235228061676	0.960046648979187	0.40260922908783	1.10269033908844
40	35.86	35.86	46.5999990701675	IPI:IPI00291866.5	Gene_Symbol=SERPING1 Plasma protease C1 inhibitor precursor	9606	0.92683732509613	0.00293213990516961	1.05055105686188	1.25249075889587	1.99356975372211E-09	1.06884753704071	1.21172511577606	3.69785169596071E-07	1.07165217399597
40	0	33.86	47.5138127803802	IPI:IPI00879931.1	Gene_Symbol=SERPING1 cDNA FLJ78023, highly similar to Homo sapiens serine (or cysteine) proteinase inhibitor, clade G (C1inhibitor), member 1, (angioedema, hereditary) (SERPING1), mRNA	9606
41	35.02	35.06	49.3617027997971	IPI:IPI00815926.1	Gene_Symbol=IGHG1 IGHG1 protein	9606	1.10323977470398			0.790589570999146			0.708965301513672
42	35.01	35.01	52.1821618080139	IPI:IPI00292950.4	Gene_Symbol=SERPIND1 Serpin peptidase inhibitor, clade D (Heparin cofactor), member 1	9606	0.896293044090271	0.0718843340873718	1.12707698345184	0.548958003520966	3.11292547294784E-09	1.18191981315613	0.778305888175964	0.00245500076562166	1.17085552215576
42	0	35.01	53.1062126159668	IPI:IPI00879573.1	Gene_Symbol=SERPIND1 Heparin cofactor 2 precursor	9606
43	33.87	33.87	50.1018345355988	IPI:IPI00879231.1	Gene_Symbol=SERPINF2 Alpha-2-antiplasmin precursor	9606	0.868579983711243	0.0937569662928581	1.18034899234772	0.939965069293976	0.255095720291138	1.11436259746552	0.94437974691391	0.4028040766716	1.14641451835632
43	0	33.87	49.6969699859619	IPI:IPI00029863.4	Gene_Symbol=SERPINF2 SERPINF2 protein	9606
44	33.75	33.75	40.1372224092484	IPI:IPI00291867.3	Gene_Symbol=CFI Complement factor I precursor	9606	0.970503568649292	0.44510418176651	1.08221518993378	1.01628541946411	0.736547946929932	1.10201966762543	0.901986479759216	0.0841259062290192	1.12514007091522
44	0	31.75	37.9073768854141	IPI:IPI00872555.2	Gene_Symbol=CFI cDNA FLJ76262, highly similar to Homo sapiens I factor (complement) (IF), mRNA	9606
45	32.84	32.84	66.3768112659454	IPI:IPI00298828.3	Gene_Symbol=APOH Beta-2-glycoprotein 1 precursor	9606	0.966571629047394	0.324660897254944	1.0708179473877	1.06775856018066	0.0500039122998714	1.06777501106262	0.999891936779022	0.997770428657532	1.08833992481232
46	32.48	32.48	50.2994000911713	IPI:IPI00400826.1	Gene_Symbol=CLU clusterin isoform 1	9606	0.969249129295349	0.459257662296295	1.08794760704041	1.10410213470459	0.00944059807807207	1.07627773284912	1.03794229030609	0.411154478788376	1.0946501493454
46	0	32.48	50.3340780735016	IPI:IPI00291262.3	Gene_Symbol=CLU Clusterin precursor	9606
46	0	32.47	48.2142865657806	IPI:IPI00795633.1	Gene_Symbol=CLU CLU	9606
47	31.57	31.6	39.4247025251389	IPI:IPI00294395.1	Gene_Symbol=C8B Complement component C8 beta chain precursor	9606	1.07468509674072	0.189584091305733	1.11538124084473	1.04356777667999	0.577978491783142	1.16640758514404	1.06426441669464	0.471991091966629	1.18963575363159
48	31.48	31.49	43.7398374080658	IPI:IPI00019581.1	Gene_Symbol=F12 Coagulation factor XII precursor	9606	0.798407733440399	0.00267135701142251	1.14883542060852	0.806351959705353	0.000293978926492855	1.11072635650635	0.707070767879486	0.000717793591320515	1.20263159275055
49	29.84	29.84	54.2234361171722	IPI:IPI00022431.1	Gene_Symbol=AHSG Alpha-2-HS-glycoprotein precursor	9606	1.00240468978882	0.962006211280823	1.10561800003052	0.471579402685165	4.3550116443806E-25	1.09212791919708	0.474461168050766	1.9372476888173E-18	1.12772452831268
50	29.24	30.02	35.5053186416626	IPI:IPI00303963.1	Gene_Symbol=C2 Complement C2 precursor (Fragment)	9606	0.999805212020874	0.996542274951935	1.09661388397217	1.02130830287933	0.532606840133667	1.07127857208252	1.0118533372879	0.834070026874542	1.1219494342804
51	29.1	29.1	42.6446288824081	IPI:IPI00020996.3	Gene_Symbol=IGFALS Insulin-like growth factor-binding protein complex acid labile chain precursor	9606	0.770218431949615	0.00013939049676992	1.13045144081116	0.759837865829468	7.25654536459786E-11	1.05970966815948	0.790557146072388	2.43827525991946E-05	1.10157811641693
52	28.28	28.37	41.8495297431946	IPI:IPI00654888.4	Gene_Symbol=KLKB1 Plasma kallikrein precursor	9606	0.984883844852448	0.687569797039032	1.08079290390015	0.863753139972687	0.00027306389529258	1.07233047485352	0.906134903430939	0.046482402831316	1.1017507314682
53	28.14	28.14	33.1958770751953	IPI:IPI00032220.3	Gene_Symbol=AGT Angiotensinogen precursor	9606	0.65759801864624	4.46334036396934E-09	1.12179481983185	0.828432500362396	0.00373224308714271	1.13165032863617	0.779439389705658	0.000467512611066923	1.14167582988739
54	28.01	28.01	59.3659937381744	IPI:IPI00022417.4	Gene_Symbol=LRG1 Leucine-rich alpha-2-glycoprotein precursor	9606	1.21378552913666	0.00119997793808579	1.11781179904938	2.2112820148468	1.47196572422223E-13	1.1465939283371	1.93303668498993	5.10728937440363E-13	1.12627971172333
55	27.01	27.01	38.1909549236298	IPI:IPI00021727.1	Gene_Symbol=C4BPA C4b-binding protein alpha chain precursor	9606	0.867707371711731	0.00604160455986857	1.1032030582428	1.15358030796051	0.00567725021392107	1.10303771495819	1.05968797206879	0.275533467531204	1.11243045330048
56	25.92	27.92	45.0602412223816	IPI:IPI00292946.1	Gene_Symbol=SERPINA7 Thyroxine-binding globulin precursor	9606	0.856090009212494	0.00184582115616649	1.09500122070313	0.763892710208893	0.000135677706566639	1.12786781787872	0.727088868618011	0.000308344315271825	1.16619551181793
57	24.11	24.11	63.404256105423	IPI:IPI00784985.1	Gene_Symbol=IGK@ IGK@ protein	9606	1.82801151275635	0.0140251517295837	1.44935858249664	1.09420096874237	0.213990196585655	1.19988107681274	1.00484478473663	0.950858652591705	1.25837624073029
58	23.85	23.85	44.9760764837265	IPI:IPI00006114.4	Gene_Symbol=SERPINF1 Pigment epithelium-derived factor precursor	9606	0.936502754688263	0.196340158581734	1.1072541475296	1.05277621746063	0.334497392177582	1.11380302906036	1.04565739631653	0.395635277032852	1.11242008209229
59	22.41	22.69	37.4707251787186	IPI:IPI00328609.3	Gene_Symbol=SERPINA4 Kallistatin precursor	9606	0.9596848487854	0.28314545750618	1.08055150508881	0.807887971401215	0.000249568111030385	1.10740578174591	0.864455938339233	0.0435085520148277	1.15149068832397
60	21.91	22.82	36.4559829235077	IPI:IPI00876950.1	Gene_Symbol=ITIH3 Isoform 2 of Inter-alpha-trypsin inhibitor heavy chain H3 precursor	9606	0.795557975769043	0.072818249464035	1.2864316701889	1.15119326114655	0.12906476855278	1.20365452766418	1.01357424259186	0.895011723041534	1.23362576961517
60	0	22.82	36.2921357154846	IPI:IPI00028413.8	Gene_Symbol=ITIH3 Isoform 1 of Inter-alpha-trypsin inhibitor heavy chain H3 precursor	9606
61	21.44	21.44	52.0504713058472	IPI:IPI00394992.1	Gene_Symbol=PGLYRP2 Isoform 2 of N-acetylmuramoyl-L-alanine amidase precursor	9606	0.917263150215149	0.120647937059402	1.11713624000549	0.65499472618103	4.36570780948387E-06	1.15955686569214	0.669146060943604	3.31598275806755E-05	1.17696034908295
61	0	21.44	54.3402791023254	IPI:IPI00163207.1	Gene_Symbol=PGLYRP2 Isoform 1 of N-acetylmuramoyl-L-alanine amidase precursor	9606
62	21.27	21.27	40.4109597206116	IPI:IPI00011252.1	Gene_Symbol=C8A Complement component C8 alpha chain precursor	9606	1.02728867530823	0.779092490673065	1.21976017951965	1.13054895401001	0.256314307451248	1.24593675136566	1.08874785900116	0.485370516777039	1.28502237796783
63	20.04	20.04	47.2636818885803	IPI:IPI00022429.3	Gene_Symbol=ORM1 Alpha-1-acid glycoprotein 1 precursor	9606	1.26851761341095	0.0115011623129249	1.19522273540497	4.06513977050781	2.88840715256811E-06	1.57680833339691	4.00859498977661	4.63345213574939E-06	1.59485828876495
64	19.92	19.92	44.6022719144821	IPI:IPI00022426.1	Gene_Symbol=AMBP AMBP protein precursor	9606	0.874395132064819	0.0680245608091354	1.15581381320953	0.885524213314056	0.182192847132683	1.19949567317963	0.86825305223465	0.0825784355401993	1.17429685592651
65	19.77	20.1	31.1986863613129	IPI:IPI00745872.2	Gene_Symbol=ALB Isoform 1 of Serum albumin precursor	9606	3.4875819683075	4.7332300709968E-06	1.41625642776489	1.23500907421112	0.00202511227689683	1.12440049648285	1.48617351055145	0.000257257372140884	1.18403828144073
65	0	20.1	30.303031206131	IPI:IPI00022434.4	Gene_Symbol=ALB Uncharacterized protein ALB	9606
66	18.91	18.91	54.7738671302795	IPI:IPI00844536.2	Gene_Symbol=RBP4 Uncharacterized protein RBP4	9606	0.991517186164856	0.759627640247345	1.05759108066559	0.897151470184326	0.00270553003065288	1.07078266143799	0.964513957500458	0.389299899339676	1.08766174316406
66	0	18.91	54.7738671302795	IPI:IPI00480192.1	Gene_Symbol=RBP4 Retinol binding protein 4, plasma	9606
66	0	18.91	58.7064683437347	IPI:IPI00022420.3	Gene_Symbol=RBP4 Plasma retinol-binding protein precursor	9606
67	18.86	18.86	65.6151413917542	IPI:IPI00021842.1	Gene_Symbol=APOE Apolipoprotein E precursor	9606	1.14010035991669	0.0115308938547969	1.10291516780853	1.52852296829224	2.35431642181538E-07	1.11752784252167	1.38938546180725	0.000223771872697398	1.16218912601471
68	18.13	20.58	34.6855998039246	IPI:IPI00430842.3	Gene_Symbol=IGHV3OR16-13;IGHA1 IGHA1 protein	9606	0.950719177722931	0.845610201358795	2.13423204421997	0.856738865375519	0.722388386726379	3.52767992019653	0.737107276916504	0.754279434680939	16.9508361816406
69	17.7	17.7	37.6681625843048	IPI:IPI00022391.1	Gene_Symbol=APCS Serum amyloid P-component precursor	9606	0.911989331245422	0.0142918173223734	1.07463788986206	1.05355882644653	0.341380625963211	1.11732518672943	1.11208117008209	0.0298021677881479	1.09957158565521
70	17.44	44.32	28.5425096750259	IPI:IPI00025426.2	Gene_Symbol=PZP Pregnancy zone protein precursor	9606	0.374106854200363	2.9323564376682E-05	1.42661654949188	0.351919502019882	8.30658777317694E-08	1.26031279563904	0.374845653772354	0.000110322493128479	1.48652386665344
70	0	44.06	31.3880115747452	IPI:IPI00748437.2	Gene_Symbol=PZP Uncharacterized protein PZP	9606
71	17.28	17.29	43.7869817018509	IPI:IPI00020986.2	Gene_Symbol=LUM Lumican precursor	9606	1.07567179203033	0.104997962713242	1.09368574619293	1.14692664146423	0.0121230697259307	1.10944640636444	0.919829726219177	0.129977107048035	1.11660492420197
72	17.07	17.07	52.5641024112701	IPI:IPI00154742.6	Gene_Symbol=IGL@ IGL@ protein	9606	1.78936982154846	0.0288108680397272	1.54407668113708	0.769527137279511	0.128479614853859	1.56595718860626	0.74378502368927	0.0305774845182896	1.25606906414032
73	16.24	16.24	46.5306133031845	IPI:IPI00853525.1	Gene_Symbol=APOA1 Apolipoprotein A1	9606	0.843897461891174	0.00920610595494509	1.12157428264618	0.627780556678772	0.000210809332202189	1.18287193775177	0.73856645822525	0.114975906908512	1.48465597629547
73	0	16.22	41.1985009908676	IPI:IPI00021841.1	Gene_Symbol=APOA1 Apolipoprotein A-I precursor	9606
74	16	16	63.2653057575226	IPI:IPI00654755.3	Gene_Symbol=HBB Hemoglobin subunit beta	9606	1.89743101596832	7.02149804965302E-09	1.15433537960052	0.550503551959991	1.08405492937891E-05	1.24176812171936	1.1508709192276	0.0383094251155853	1.14136874675751
75	15.62	15.62	57.4257433414459	IPI:IPI00011261.2	Gene_Symbol=C8G Complement component C8 gamma chain precursor	9606	1.09869956970215	0.499410957098007	1.33475041389465	1.17228889465332	0.0929082334041595	1.20754277706146	1.08023357391357	0.40018954873085	1.20840549468994
76	15.03	15.03	23.6111104488373	IPI:IPI00873445.1	Gene_Symbol=PROS1 80 kDa protein	9606	0.760627388954163	0.00409393012523651	1.1892364025116	1.13540399074554	0.00641338108107448	1.08971405029297	1.09280955791473	0.12122905254364	1.12183570861816
76	0	15.02	20.2662721276283	IPI:IPI00294004.1	Gene_Symbol=PROS1 Vitamin K-dependent protein S precursor	9606
77	15	15	24.4956776499748	IPI:IPI00025204.1	Gene_Symbol=CD5L CD5 antigen-like precursor	9606	1.6842668056488	1.54365082494223E-07	1.12353014945984	0.997606635093689	0.943399012088776	1.07369804382324	0.968098163604736	0.376692295074463	1.07914686203003
78	13	13	30.9734523296356	IPI:IPI00026199.1	Gene_Symbol=GPX3 Glutathione peroxidase 3 precursor	9606	0.974201560020447	0.659226357936859	1.13535058498383	1.07745707035065	0.300066143274307	1.16298472881317	1.12436854839325	0.115432173013687	1.16293585300446
79	12.99	12.99	26.7139494419098	IPI:IPI00329775.7	Gene_Symbol=CPB2 Isoform 1 of Carboxypeptidase B2 precursor	9606	0.976294219493866	0.678646385669708	1.12933385372162	1.09364008903503	0.101592242717743	1.11580288410187	1.07297801971436	0.288657575845718	1.14681613445282
80	12.62	12.62	28.0737698078156	IPI:IPI00019576.1	Gene_Symbol=F10 Coagulation factor X precursor	9606	0.69862025976181	0.000655201787594706	1.17284035682678	0.981249868869781	0.767484545707703	1.15084064006805	0.870411098003387	0.091471441090107	1.18079555034637
81	12.59	12.59	37.5661373138428	IPI:IPI00645849.1	Gene_Symbol=ECM1 Extracellular matrix protein 1	9606	0.959912955760956	0.757045149803162	1.34268867969513	0.899627566337585	0.144802927970886	1.16294753551483	0.941313683986664	0.432673782110214	1.18390166759491
81	0	12.59	35.1851850748062	IPI:IPI00003351.2	Gene_Symbol=ECM1 Extracellular matrix protein 1 precursor	9606
82	12.44	12.58	38.9751553535461	IPI:IPI00220327.3	Gene_Symbol=KRT1 Keratin, type II cytoskeletal 1	9606	0.7640540599823	0.152444869279861	1.47271192073822	1.01997065544128	0.889823138713837	1.36347353458405	1.01571929454803	0.952657997608185	1.76975750923157
83	12.11	12.11	19.6330279111862	IPI:IPI00738433.1	Gene_Symbol=CPN2 similar to Carboxypeptidase N subunit 2 precursor	9606	0.881700575351715	0.362080872058868	1.34140980243683	0.91230720281601	0.470081984996796	1.3130589723587	0.85163801908493	0.240711107850075	1.33224308490753
83	0	10.81	17.9816514253616	IPI:IPI00479116.1	Gene_Symbol=CPN2 Carboxypeptidase N subunit 2 precursor	9606
84	11.18	11.18	25.1264750957489	IPI:IPI00009865.2	Gene_Symbol=KRT10 Keratin, type I cytoskeletal 10	9606	0.678511679172516	0.00934505369514227	1.28671038150787	0.987318336963654	0.840340614318848	1.16004014015198	0.710441946983337	0.0999598130583763	1.53793704509735
84	0.08	9.26	22.1033871173859	IPI:IPI00884222.1	Gene_Symbol=- Similar to Keratin, type I cytoskeletal 10	9606
85	10.74	10.74	61.9718313217163	IPI:IPI00853068.1	Gene_Symbol=HBA2;HBA1 Alpha 2 globin variant (Fragment)	9606	2.21705484390259	3.33280780751011E-09	1.09722411632538	0.46644601225853	1.09159145722515E-06	1.17716193199158	1.21788287162781	0.000288171751890332	1.08421039581299
85	0	10.74	61.9718313217163	IPI:IPI00410714.5	Gene_Symbol=HBA2;HBA1 Hemoglobin subunit alpha	9606
86	10.3	10.3	34.400001168251	IPI:IPI00029260.2	Gene_Symbol=CD14 Monocyte differentiation antigen CD14 precursor	9606	1.10946214199066	0.313322275876999	1.24935460090637	1.38980066776276	0.00237640039995313	1.1896311044693	1.26718878746033	0.185099795460701	1.45730781555176
87	10.21	10.22	25.1091688871384	IPI:IPI00010295.1	Gene_Symbol=CPN1 Carboxypeptidase N catalytic chain precursor	9606	0.824324309825897	0.000303795299259946	1.08004677295685	0.786969065666199	0.00415463373064995	1.15285289287567	0.725737392902374	0.000883857137523592	1.16056191921234
88	9.76	9.76	27.2727280855179	IPI:IPI00556155.2	Gene_Symbol=IGFBP3 insulin-like growth factor binding protein 3 isoform a precursor	9606	0.896732687950134	0.220440998673439	1.22162866592407	0.785494267940521	0.37335216999054	1.88746547698975	0.779216587543488	0.0201985277235508	1.21060526371002
88	0	9.76	27.8350502252579	IPI:IPI00018305.4	Gene_Symbol=IGFBP3 Insulin-like growth factor-binding protein 3 precursor	9606
88	0	8.06	27.4193555116653	IPI:IPI00855835.1	Gene_Symbol=- Insulin-like growth factor binding protein 3 isoform b	9606
89	9.52	9.52	44.9999988079071	IPI:IPI00792115.1	Gene_Symbol=CLEC3B Putative uncharacterized protein DKFZp686H17246	9606	0.904516637325287	0.444922506809235	1.36516523361206	0.718631625175476	0.0163932405412197	1.27037346363068	0.658823847770691	0.00796773564070463	1.28593230247498
90	9.44	9.46	24.3842363357544	IPI:IPI00007221.1	Gene_Symbol=SERPINA5 Plasma serine protease inhibitor precursor	9606	0.992168784141541	0.937133431434631	1.26356732845306	0.90213817358017	0.25586798787117	1.22222590446472	0.961451172828674	0.765123426914215	1.36025321483612
91	9.04	9.81	11.4285707473755	IPI:IPI00746623.2	Gene_Symbol=HABP2 Hyaluronan-binding protein 2 precursor	9606	1.00436186790466	0.939742207527161	1.13731372356415	0.953142940998077	0.470569312572479	1.1573429107666	1.03262269496918	0.743826627731323	1.24458789825439
92	8.83	8.83	17.0182839035988	IPI:IPI00292218.4	Gene_Symbol=MST1 Hepatocyte growth factor-like protein precursor	9606	1.11396205425262	0.186723992228508	1.19387102127075	1.04358434677124	0.549533128738403	1.17901825904846	1.10158586502075	0.358711689710617	1.26900899410248
93	8.63	8.63	32.034632563591	IPI:IPI00643948.2	Gene_Symbol=C1QB Complement component 1, q subcomponent, B chain	9606	1.01151430606842	0.812405526638031	1.10687410831451	1.06683468818665	0.117859110236168	1.08684802055359	1.04939019680023	0.261094212532043	1.09231388568878
93	0	8.63	29.2490124702454	IPI:IPI00477992.1	Gene_Symbol=C1QB complement component 1, q subcomponent, B chain precursor	9606
94	8.57	8.57	25.3061234951019	IPI:IPI00022392.1	Gene_Symbol=C1QA Complement C1q subcomponent subunit A precursor	9606	0.957427024841309	0.307759702205658	1.09307897090912	1.11867713928223	0.113212719559669	1.15374302864075	1.01224851608276	0.853338360786438	1.15078067779541
94	0	6.57	17.6470592617989	IPI:IPI00844400.1	Gene_Symbol=C1QA 23 kDa protein	9606
95	8.56	16.57	42.7860707044601	IPI:IPI00020091.1	Gene_Symbol=ORM2 Alpha-1-acid glycoprotein 2 precursor	9606	1.02491247653961	0.67846554517746	1.15472364425659	1.74264395236969	0.0429607257246971	1.69815731048584	1.73744773864746	0.0858218371868134	1.94472968578339
96	8.14	8.14	18.3060109615326	IPI:IPI00884176.1	Gene_Symbol=F13A1 coagulation factor XIII A1 subunit precursor	9606	1.12116813659668	0.272669106721878	1.25509858131409	0.870445013046265	0.17026524245739	1.23949372768402	0.921825349330902	0.664926946163177	1.53094565868378
96	0	8.14	18.3060109615326	IPI:IPI00297550.8	Gene_Symbol=F13A1 Coagulation factor XIII A chain precursor	9606
97	8.01	8.01	15.2112677693367	IPI:IPI00218732.3	Gene_Symbol=PON1 Serum paraoxonase/arylesterase 1	9606	0.590108811855316	0.00217426242306829	1.30297982692719	0.476118445396423	0.00080397556303069	1.3669890165329	0.524680912494659	0.000520843837875873	1.28726410865784
98	8	8	13.8095244765282	IPI:IPI00299503.2	Gene_Symbol=GPLD1 Isoform 1 of Phosphatidylinositol-glycan-specific phospholipase D precursor	9606	0.978633880615234	0.594134509563446	1.0985050201416	0.804907560348511	0.00232779188081622	1.11083173751831	0.828807175159454	0.141875237226486	1.31230282783508
99	8	8	33.8345855474472	IPI:IPI00386132.1	Gene_Symbol=- Ig kappa chain V-IV region JI precursor	9606	1.53726494312286	0.000495769432745874	1.16737806797028	0.940548181533813	0.240494608879089	1.12203872203827	0.882299661636353	0.159502029418945	1.21028423309326
99	0	8	25	IPI:IPI00026197.7	Gene_Symbol=IGKV4-1 Similar to Ig kappa chain V-IV region precursor	9606
99	0	7.1	29.8507452011108	IPI:IPI00386133.1	Gene_Symbol=- Ig kappa chain V-IV region B17 precursor	9606
99	0	6.02	35.0877195596695	IPI:IPI00387120.1	Gene_Symbol=- Ig kappa chain V-IV region Len	9606
100	7.86	7.87	24.6153846383095	IPI:IPI00023673.1	Gene_Symbol=LGALS3BP Galectin-3-binding protein precursor	9606	1.27031683921814	0.131465539336205	1.39847457408905	1.05988037586212	0.73530524969101	1.49447274208069	1.03578472137451	0.764030635356903	1.31501758098602
101	7.22	186.37	66.7431175708771	IPI:IPI00032258.4	Gene_Symbol=C4A;C4B Complement C4-A precursor	9606	1.03625619411469	0.79871940612793	1.43734490871429	1.00306451320648	0.981028616428375	1.39901006221771	1.07875764369965	0.666666448116302	1.57364153862
101	0	191.1	66.7431175708771	IPI:IPI00643525.1	Gene_Symbol=C4A Complement component 4A	9606
101	0	188.85	67.8899109363556	IPI:IPI00654875.1	Gene_Symbol=C4B Complement C4-B precursor	9606
102	7.22	8.68	25.1243770122528	IPI:IPI00023019.1	Gene_Symbol=SHBG Isoform 1 of Sex hormone-binding globulin precursor	9606	0.458860009908676	0.00572387129068375	1.49344778060913	0.390841424465179	0.00270466855727136	1.48308551311493	0.357006520032883	0.00621075881645083	1.72034478187561
102	0	8.68	31.9444447755814	IPI:IPI00219583.1	Gene_Symbol=SHBG Isoform 2 of Sex hormone-binding globulin precursor	9606
103	6.93	6.93	28.8194447755814	IPI:IPI00419744.4	Gene_Symbol=FCN3 Isoform 2 of Ficolin-3 precursor	9606	0.851296603679657	0.0971443355083466	1.23014628887177	0.969546616077423	0.858265519142151	1.56972074508667	0.962503433227539	0.632722496986389	1.22800493240356
103	0	6.93	27.7591973543167	IPI:IPI00293925.2	Gene_Symbol=FCN3 Isoform 1 of Ficolin-3 precursor	9606
104	6.92	21.58	39.4990354776382	IPI:IPI00784894.1	Gene_Symbol=- Putative uncharacterized protein	9606	1.27202212810516	0.449228554964066	13.5266962051392	0.564617574214935	0.142142355442047	5.20238924026489	0.401744306087494	0.0616191513836384	3.08035397529602
104	0.1	19.68	46.2571978569031	IPI:IPI00472345.1	Gene_Symbol=IGHG3 IGHG3 protein	9606
104	0	19.58	41.2573665380478	IPI:IPI00168728.1	Gene_Symbol=IGHM FLJ00385 protein (Fragment)	9606
104	0	19.58	41.7040348052979	IPI:IPI00829850.1	Gene_Symbol=IGHG3 Protein	9606
104	0	19.58	34.7490340471268	IPI:IPI00418153.1	Gene_Symbol=IGHM Putative uncharacterized protein DKFZp686I15212	9606
104	0	19.58	45.5331414937973	IPI:IPI00829940.1	Gene_Symbol=IGHG3 Uncharacterized protein IGHG3 (Fragment)	9606
104	0	19.58	46.4088410139084	IPI:IPI00829716.1	Gene_Symbol=IGHG3 Uncharacterized protein IGHG3 (Fragment)	9606
104	0	19.58	47.2148537635803	IPI:IPI00827754.2	Gene_Symbol=IGHG3 C gamma 3	9606
105	6.45	6.45	9.19811353087425	IPI:IPI00162735.3	Gene_Symbol=ATRN Isoform 2 of Attractin precursor	9606	0.855238735675812	0.407367885112762	1.67813098430634	0.749273300170898	0.0826848372817039	1.43012273311615	0.829312205314636	0.196683809161186	1.43338990211487
105	0	6.45	8.18754360079765	IPI:IPI00027235.1	Gene_Symbol=ATRN Isoform 1 of Attractin precursor	9606
105	0	4.45	7.67527669668198	IPI:IPI00218460.6	Gene_Symbol=ATRN Isoform 3 of Attractin precursor	9606
106	6.33	6.33	13.4827464818954	IPI:IPI00788786.1	Gene_Symbol=VWF 309 kDa protein	9606	0.998415350914001	0.983521163463593	1.22185242176056	1.16294848918915	0.0118637587875128	1.10037362575531	1.40277624130249	0.0344270654022694	1.34718918800354
106	0	6.33	12.7621755003929	IPI:IPI00023014.1	Gene_Symbol=VWF von Willebrand factor precursor	9606
107	6.24	6.24	21.6000005602837	IPI:IPI00021440.1	Gene_Symbol=ACTG1;PSPHL Actin, cytoplasmic 2	9606	1.24398005008698	0.0637110024690628	1.2689973115921	1.33700394630432	0.076875165104866	1.40533757209778	1.35694634914398	0.0711287707090378	1.41498911380768
107	0	6.24	21.6000005602837	IPI:IPI00021439.1	Gene_Symbol=ACTB Actin, cytoplasmic 1	9606
108	6.2	6.33	40.5172407627106	IPI:IPI00829956.1	Gene_Symbol=- Rheumatoid factor C6 light chain (Fragment)	9606	1.37989103794098	0.078241802752018	1.47610259056091	0.942229688167572	0.686672389507294	1.53082084655762	0.763007819652557	0.216724067926407	1.73640489578247
108	0	5.23	33.8983058929443	IPI:IPI00829912.1	Gene_Symbol=IGKV1-5 Ig kappa chain V-I region HK102 precursor	9606
108	0	4.89	50	IPI:IPI00387026.1	Gene_Symbol=- Ig kappa chain V-I region EU	9606
109	6.2	6.23	17.7514791488647	IPI:IPI00064667.4	Gene_Symbol=CNDP1 Beta-Ala-His dipeptidase precursor	9606	1.18783855438232	0.0370820872485638	1.1709611415863	0.809534192085266	0.0526859126985073	1.23946452140808	0.790371716022491	0.0103065110743046	1.16923069953918
110	6.08	6.08	33.6633652448654	IPI:IPI00021856.3	Gene_Symbol=APOC2 Apolipoprotein C-II precursor	9606	1.22177910804749	0.0942128375172615	1.30139541625977	1.12228047847748	0.383211255073547	1.43366241455078	0.862817823886871	0.17324410378933	1.30196821689606
111	6.04	12.39	38.4848475456238	IPI:IPI00011264.1	Gene_Symbol=CFHR1 Complement factor H-related protein 1 precursor	9606	1.09953224658966	0.341920644044876	1.3914190530777	1.19523334503174	0.0709144398570061	1.24112844467163	1.40643489360809	0.144892320036888	1.87606084346771
111	0.05	4.17	23.7037032842636	IPI:IPI00006154.1	Gene_Symbol=CFHR2 Isoform Long of Complement factor H-related protein 2 precursor	9606
111	0.05	4.17	21.8106999993324	IPI:IPI00218949.1	Gene_Symbol=CFHR2 Isoform Short of Complement factor H-related protein 2 precursor	9606
111	0.04	10.39	31.2121212482452	IPI:IPI00167093.4	Gene_Symbol=CFHR1 complement factor H-related 1	9606
111	0.04	10.32	35.7933580875397	IPI:IPI00883722.1	Gene_Symbol=CFHR1 FHR-1; complement Factor H-related protein 1	9606
112	6	33.32	74.5173752307892	IPI:IPI00844156.2	Gene_Symbol=SERPINC1 SERPINC1 protein	9606	0.860896408557892	0.0100635178387165	1.10856735706329	0.983473241329193	0.761266231536865	1.13001787662506	0.940927386283875	0.150513201951981	1.09232914447784
113	6	8.01	13.3333340287209	IPI:IPI00027482.1	Gene_Symbol=SERPINA6 Corticosteroid-binding globulin precursor	9606	0.733809292316437	0.137154534459114	1.73616468906403	0.67993426322937	0.0765745416283607	1.62874531745911	0.646283328533173	0.077873021364212	1.74586796760559
114	6	6.29	13.2321044802666	IPI:IPI00296176.2	Gene_Symbol=F9 Coagulation factor IX precursor	9606	0.650778710842133	0.00642140302807093	1.22156345844269	1.17343389987946	0.000578058592509478	1.03327202796936	1.05815756320953	0.21346989274025	1.12103486061096
115	6	6	33.60655605793	IPI:IPI00020019.1	Gene_Symbol=ADIPOQ Adiponectin precursor	9606	0.902007699012756	0.141712233424187	1.1642587184906	1.45085179805756	0.00476547749713063	1.21918618679047	1.24404799938202	0.125272482633591	1.35696971416473
116	6	6	37.6068383455276	IPI:IPI00657670.1	Gene_Symbol=- 13 kDa protein	9606	1.71415436267853	0.0158983375877142	1.51343142986298	1.61180174350739	8.5201594629325E-05	1.18281424045563	1.1486052274704	0.113128833472729	1.19454681873322
116	0	6	44.4444447755814	IPI:IPI00021857.1	Gene_Symbol=APOC3 Apolipoprotein C-III precursor	9606
117	6	6	16.9811323285103	IPI:IPI00178926.2	Gene_Symbol=IGJ immunoglobulin J chain	9606	1.97834599018097	0.0628777295351028	2.11808013916016	1.18383812904358	0.547373592853546	2.21252632141113	1.00010812282562	0.998796105384827	1.23287773132324
118	6	6	13.8775512576103	IPI:IPI00022394.2	Gene_Symbol=C1QC Complement C1q subcomponent subunit C precursor	9606	1.02225208282471	0.613527834415436	1.09767699241638	1.11883771419525	0.0319816991686821	1.10593104362488	1.05796146392822	0.423016577959061	1.16070258617401
119	6	6	12.0967738330364	IPI:IPI00004373.1	Gene_Symbol=MBL2 Mannose-binding protein C precursor	9606	0.772616505622864	0.397053092718124	2.300137758255	1.09344685077667	0.416193842887878	1.35274696350098	0.907017350196838	0.515914559364319	1.52633392810822
120	5.87	5.89	22.0374226570129	IPI:IPI00032311.4	Gene_Symbol=LBP Lipopolysaccharide-binding protein precursor	9606	0.989265382289886	0.753612160682678	1.08726918697357	1.48569190502167	0.0156253185123205	1.32726109027863	1.39109623432159	0.0298714358359575	1.32613217830658
121	5.71	5.73	12.6033052802086	IPI:IPI00007199.4	Gene_Symbol=SERPINA10 Protein Z-dependent protease inhibitor precursor	9606	0.727942824363709	0.000350601912941784	1.08119511604309	0.958147466182709	0.51112312078476	1.17909157276154	1.02280604839325	0.728525102138519	1.18307876586914
122	5.31	5.31	28.6666661500931	IPI:IPI00383953.1	Gene_Symbol=- VH4 heavy chain variable region precursor (Fragment)	9606	1.68847894668579	0.0691109225153923	1.82216775417328	1.03065025806427	0.788466095924377	1.38765799999237	0.925233006477356	0.845659732818604	3.20950865745544
122	0	4.96	32.4786335229874	IPI:IPI00884081.1	Gene_Symbol=- Uncharacterized protein ENSP00000375025	9606
122	0	4.96	32.2033911943436	IPI:IPI00830007.1	Gene_Symbol=- Uncharacterized protein ENSP00000375023	9606
122	0	4.96	32.2033911943436	IPI:IPI00829811.1	Gene_Symbol=LOC652128 Uncharacterized protein ENSP00000375039	9606
122	0	4.96	32.2033911943436	IPI:IPI00829753.1	Gene_Symbol=- Similar to Rheumatoid factor G9 heavy chain	9606
122	0	4.96	32.7586203813553	IPI:IPI00328493.4	Gene_Symbol=- Uncharacterized protein ENSP00000375038	9606
122	0	4	27.5862067937851	IPI:IPI00385059.1	Gene_Symbol=- Rearranged VH4-34 V gene segment (Fragment)	9606
123	5.29	5.29	19.6787148714066	IPI:IPI00003590.2	Gene_Symbol=QSOX1 Isoform 1 of Sulfhydryl oxidase 1 precursor	9606	1.0289705991745	0.856814622879028	1.47187209129333	1.20094072818756	0.0729325711727142	1.23106741905212	1.04426324367523	0.627496421337128	1.24057173728943
123	0	3.3	15.0063052773476	IPI:IPI00015916.1	Gene_Symbol=QSOX1 Bone-derived growth factor (Fragment)	9606
124	5.22	5.22	16.5450125932693	IPI:IPI00847381.1	Gene_Symbol=SEPP1 selenoprotein P isoform 2	9606	1.02996683120728	0.43040058016777	1.09806478023529	0.975154936313629	0.728954672813416	1.20669662952423	0.954915225505829	0.520082175731659	1.19940948486328
124	0	5.22	15.2230978012085	IPI:IPI00029061.2	Gene_Symbol=SEPP1 Selenoprotein P precursor	9606
124	0	4	24.7252747416496	IPI:IPI00798100.1	Gene_Symbol=SEPP1 Protein	9606
125	5.22	5.22	12.9464283585548	IPI:IPI00022389.1	Gene_Symbol=CRP Isoform 1 of C-reactive protein precursor	9606	0.747529447078705	0.161981374025345	1.60273253917694	2.76333236694336	0.00371361430734396	1.59138429164886	1.80575287342072	0.00709318742156029	1.38140857219696
125	0	3.22	6.86274543404579	IPI:IPI00642842.1	Gene_Symbol=CRP C-reactive protein, pentraxin-related	9606
125	0	3.22	7.69230797886848	IPI:IPI00218876.3	Gene_Symbol=CRP Isoform 2 of C-reactive protein precursor	9606
126	5	5	29.4520556926727	IPI:IPI00032293.1	Gene_Symbol=CST3 Cystatin-C precursor	9606	1.3231315612793	0.00051421148236841	1.07892549037933	1.30240333080292	0.0170900896191597	1.20512819290161	1.28136456012726	0.0321590192615986	1.23797416687012
127	4.86	4.86	16.0621762275696	IPI:IPI00744685.2	Gene_Symbol=BTD Uncharacterized protein BTD (Fragment)	9606	1.01388704776764	0.920861959457397	1.43618452548981	0.956768810749054	0.802096843719482	1.58108305931091	0.973085284233093	0.86766391992569	1.53180301189423
127	0	4.86	17.1270713210106	IPI:IPI00218413.2	Gene_Symbol=BTD biotinidase precursor	9606
128	4.45	4.67	13.350784778595	IPI:IPI00743766.2	Gene_Symbol=FETUB Fetuin-B precursor	9606	0.907246947288513	0.0126674147322774	1.06489169597626	0.940099120140076	0.615243077278137	1.37041735649109	0.968079924583435	0.94163978099823	3.17672753334045
128	0	4.67	14.7826090455055	IPI:IPI00552199.3	Gene_Symbol=FETUB GUGU beta form	9606
129	4.31	4.77	11.9589142501354	IPI:IPI00655927.1	Gene_Symbol=PRG4 Isoform B of Proteoglycan-4 precursor	9606	0.837285161018372	0.183155387639999	1.46462261676788	1.04928159713745	0.532921612262726	1.31928539276123	1.10601985454559	0.00700969621539116	1.03716933727264
129	0	4.77	11.6096869111061	IPI:IPI00024825.2	Gene_Symbol=PRG4 Isoform A of Proteoglycan-4 precursor	9606
129	0	4.77	11.3612003624439	IPI:IPI00656111.1	Gene_Symbol=PRG4 Isoform E of Proteoglycan-4 precursor	9606
129	0	4.76	11.4621601998806	IPI:IPI00656092.1	Gene_Symbol=PRG4 Isoform F of Proteoglycan-4 precursor	9606
129	0	4.76	10.98398193717	IPI:IPI00655976.1	Gene_Symbol=PRG4 Isoform C of Proteoglycan-4 precursor	9606
129	0	4.76	11.3385826349258	IPI:IPI00655676.1	Gene_Symbol=PRG4 Isoform D of Proteoglycan-4 precursor	9606
130	4.07	31.05	45.762711763382	IPI:IPI00876888.1	Gene_Symbol=- cDNA FLJ78387	9606	1.33457040786743	0.0656609088182449	1.3818107843399	0.823124349117279	0.175978690385818	1.42073786258698	0.735698401927948	0.134938925504684	1.6166900396347
130	0	4	19.8473289608955	IPI:IPI00783024.1	Gene_Symbol=- Myosin-reactive immunoglobulin heavy chain variable region (Fragment)	9606
131	4.07	4.42	18.6234816908836	IPI:IPI00011694.1	Gene_Symbol=PRSS1 Trypsin-1 precursor	9606	1.0711110830307			1.27733421325684			1.21958982944489
132	4.02	23.23	70.2127635478973	IPI:IPI00430820.1	Gene_Symbol=IGKV1-5 IGKV1-5 protein	9606	1.91209852695465	0.000246906478423625	1.19718956947327	1.63249588012695	0.0395015068352222	1.57677137851715	1.39483284950256	0.144145414233208	1.63963663578033
133	4.02	20	39.139786362648	IPI:IPI00784807.1	Gene_Symbol=- Putative uncharacterized protein	9606	0.665073156356812	0.321822375059128	17.6073055267334	0.516384482383728	0.497785121202469	4184.7939453125	0.430043786764145	0.464393198490143	14547.7451171875
133	0.02	16.7	38.3693039417267	IPI:IPI00399007.5	Gene_Symbol=IGHG2 Putative uncharacterized protein DKFZp686I04196 (Fragment)	9606
133	0	16.68	34.6808522939682	IPI:IPI00784942.1	Gene_Symbol=- Putative uncharacterized protein DKFZp686E23209	9606
134	4.01	4.08	13.4351149201393	IPI:IPI00029193.1	Gene_Symbol=HGFAC Hepatocyte growth factor activator precursor	9606	0.988412439823151	0.895425915718079	1.2963171005249	0.772606909275055	0.0809635147452354	1.37267327308655	0.821643650531769	0.738081634044647	5.49577951431274
135	4	35.09	52.6315808296204	IPI:IPI00784842.1	Gene_Symbol=IGHV4-31 Putative uncharacterized protein DKFZp686G11190	9606	1.18736505508423	0.280352920293808	1.65560078620911	0.856475532054901	0.448775738477707	2.04119062423706	0.775237679481506	0.0164691116660833	1.15297985076904
135	0.03	4.03	29.3233096599579	IPI:IPI00828191.1	Gene_Symbol=- NANUC-2 heavy chain (Fragment)	9606
135	0.02	5.92	43.4426218271255	IPI:IPI00783023.1	Gene_Symbol=- Immunglobulin heavy chain variable region (Fragment)	9606
135	0	28.98	42.0833319425583	IPI:IPI00423463.1	Gene_Symbol=IGHG1 Putative uncharacterized protein DKFZp686O01196	9606
135	0	5.3	27.2727280855179	IPI:IPI00828156.1	Gene_Symbol=- NANUC-1 heavy chain (Fragment)	9606
135	0	2.04	17.8861781954765	IPI:IPI00816775.1	Gene_Symbol=- F5-20 (Fragment)	9606
136	4	7.7	34.4827592372894	IPI:IPI00829653.1	Gene_Symbol=- Uncharacterized protein ENSP00000374812	9606	1.33787107467651	0.0989729911088943	1.78543794155121	0.747857630252838	0.294391185045242	6.29777240753174	0.711626052856445	0.498831212520599	74.2004928588867
136	0	7.7	34.4827592372894	IPI:IPI00784430.3	Gene_Symbol=IGKV3D-11 Similar to Ig kappa chain V-III region VG precursor	9606
136	0	6.04	51.694917678833	IPI:IPI00816799.1	Gene_Symbol=- Rheumatoid factor D5 light chain (Fragment)	9606
136	0	5.7	44.8275864124298	IPI:IPI00549330.4	Gene_Symbol=IGKV3D-15 Myosin-reactive immunoglobulin light chain variable region	9606
136	0	5.7	24.0310072898865	IPI:IPI00385253.1	Gene_Symbol=- Ig kappa chain V-III region CLL precursor	9606
136	0	4	22.9357793927193	IPI:IPI00384401.1	Gene_Symbol=- Myosin-reactive immunoglobulin kappa chain variable region (Fragment)	9606
136	0	3.7	44.954127073288	IPI:IPI00387119.1	Gene_Symbol=- Ig kappa chain V-III region POM	9606
136	0	3.7	10.0775197148323	IPI:IPI00024138.4	Gene_Symbol=- Uncharacterized protein ENSP00000374816	9606
137	4	4.11	11.6071432828903	IPI:IPI00012792.1	Gene_Symbol=CDH5 Cadherin-5 precursor	9606	0.8871089220047	0.0532031133770943	1.13597810268402	1.02088272571564	0.805020213127136	2.29432201385498	0.822056114673615	0.0309329833835363	1.128702044487
137	0	2.11	9.56651717424393	IPI:IPI00607725.4	Gene_Symbol=CDH5 cadherin 5, type 2 isoform 2 preproprotein	9606
138	4	4.01	13.4328365325928	IPI:IPI00871997.1	Gene_Symbol=DBH Dopamine beta-hydroxylase precursor	9606	1.52365207672119	0.0490721985697746	1.51173520088196	1.16140019893646	0.143413245677948	1.54600346088409	1.00948786735535	0.879604399204254	1.87173211574554
138	0	4.01	13.1280392408371	IPI:IPI00171678.4	Gene_Symbol=DBH Dopamine beta-hydroxylase	9606
139	4	4	10.4387290775776	IPI:IPI00007240.2	Gene_Symbol=F13B Coagulation factor XIII B chain precursor	9606	1.14317774772644	0.519369006156921	6.0918493270874	0.994834303855896	0.958603024482727	2.74710321426392	1.15104246139526	0.396228194236755	3.60549736022949
140	4	4	17.0454546809196	IPI:IPI00022331.1	Gene_Symbol=LCAT Phosphatidylcholine-sterol acyltransferase precursor	9606	0.910418927669525	0.495538741350174	1.63029038906097	0.904444217681885	0.409421116113663	1.51826095581055	0.943626821041107	0.689630091190338	1.71728730201721
141	4	4	8.61812755465508	IPI:IPI00395488.2	Gene_Symbol=VASN Vasorin precursor	9606	1.01763868331909	0.713984608650208	1.58529591560364	1.30832815170288	0.00867424719035625	1.04762983322144	1.15881133079529	0.589088261127472	12.0240449905396
142	4	4	17.1717166900635	IPI:IPI00027350.3	Gene_Symbol=PRDX2 Peroxiredoxin-2	9606	1.00019478797913	0.996186375617981	1.16810500621796	0.919759750366211	0.146602436900139	1.16818249225616	0.838923752307892	0.0810318067669868	1.25773644447327
142	0	2	19.1176474094391	IPI:IPI00794777.1	Gene_Symbol=PRDX2 Uncharacterized protein PRDX2	9606
143	4	4	4.26540300250053	IPI:IPI00216065.3	Gene_Symbol=PROZ Isoform 2 of Vitamin K-dependent protein Z precursor	9606	0.554036319255829	0.312920689582825	6.68645620346069	0.653357863426209	0.141636714339256	2.16853833198547	0.741899073123932	0.390303760766983	3.25737977027893
143	0	4	4.50000017881393	IPI:IPI00027843.1	Gene_Symbol=PROZ Isoform 1 of Vitamin K-dependent protein Z precursor	9606
144	4	4	20.175439119339	IPI:IPI00027462.1	Gene_Symbol=S100A9 Protein S100-A9	9606	1.05347585678101	0.66752678155899	3.15839505195618	2.14210438728333	0.111068040132523	5.50713348388672	1.77761209011078	0.0221002921462059	1.2889758348465
145	3.75	4.59	7.57672414183617	IPI:IPI00759542.1	Gene_Symbol=TTN Isoform 8 of Titin	9606	1.09575641155243	0.171672478318214	1.14297616481781	1.06543219089508	0.514602601528168	1.21767222881317	1.33723390102386	0.0251890923827887	1.28609097003937
145	0	4.55	7.58369714021683	IPI:IPI00759754.1	Gene_Symbol=TTN Isoform 1 of Titin	9606
145	0	4.55	7.60406330227852	IPI:IPI00023283.3	Gene_Symbol=TTN Isoform 2 of Titin	9606
145	0	4.55	7.75214657187462	IPI:IPI00749039.2	Gene_Symbol=TTN titin isoform N2-A	9606
145	0	4.55	7.69322738051414	IPI:IPI00759637.1	Gene_Symbol=TTN Isoform 4 of Titin	9606
145	0	4.55	7.65432119369507	IPI:IPI00179357.2	Gene_Symbol=TTN Isoform 7 of Titin	9606
145	0	4.5	7.7294833958149	IPI:IPI00759613.1	Gene_Symbol=TTN Isoform 5 of Titin	9606
146	3.7	17.55	37.572255730629	IPI:IPI00423462.5	Gene_Symbol=IGHV3OR16-13;IGHA1 Putative uncharacterized protein DKFZp686K18196 (Fragment)	9606	1.02983593940735	0.569345355033875	1.59246921539307	0.525507152080536	0.179513543844223	10.6788482666016	0.389492601156235	0.242228910326958	120.548606872559
146	0.3	17.72	28.0000001192093	IPI:IPI00061977.1	Gene_Symbol=IGHV3OR16-13;IGHA1 IGHA1 protein	9606
146	0.02	5.92	43.4426218271255	IPI:IPI00783023.1	Gene_Symbol=- Immunglobulin heavy chain variable region (Fragment)	9606
146	0	59.23	53.9967358112335	IPI:IPI00477090.6	Gene_Symbol=IGHM IGHM protein	9606
146	0	28.68	43.3684200048447	IPI:IPI00784817.1	Gene_Symbol=IGHV4-31 Anti-RhD monoclonal T125 gamma1 heavy chain precursor	9606
146	0	15.8	35.2705419063568	IPI:IPI00166866.3	Gene_Symbol=IGHV3OR16-13;IGHA1 IGHA1 protein	9606
146	0	15.8	27.9352217912674	IPI:IPI00647704.1	Gene_Symbol=IGHV3OR16-13;IGHA1 CDNA FLJ41552 fis, clone COLON2004478, highly similar to Protein Tro alpha1 H,myeloma	9606
146	0	15.76	31.4516127109528	IPI:IPI00386524.3	Gene_Symbol=IGHV3OR16-13;IGHA1 CDNA FLJ25298 fis, clone STM07683, highly similar to Protein Tro alpha1 H,myeloma	9606
146	0	7.74	44.6280986070633	IPI:IPI00783451.1	Gene_Symbol=- Immunglobulin heavy chain variable region (Fragment)	9606
146	0	5.21	71.7948734760284	IPI:IPI00829976.1	Gene_Symbol=- 13 kDa protein	9606
146	0	5.21	71.7948734760284	IPI:IPI00829747.1	Gene_Symbol=- Similar to Immunglobulin heavy chain variable region	9606
146	0	5.21	56.3492059707642	IPI:IPI00829806.1	Gene_Symbol=SCFV Immunglobulin heavy chain variable region (Fragment)	9606
146	0	5.21	47.0198661088943	IPI:IPI00827960.1	Gene_Symbol=- Immunglobulin heavy chain precursor (Fragment)	9606
146	0	5.21	54.4000029563904	IPI:IPI00783244.1	Gene_Symbol=IGHV3-30 Immunglobulin heavy chain variable region (Fragment)	9606
146	0	5.21	50	IPI:IPI00784513.1	Gene_Symbol=- Immunglobulin heavy chain variable region (Fragment)	9606
146	0	5.21	56.1983466148376	IPI:IPI00736507.2	Gene_Symbol=IGHV3-30 Immunglobulin heavy chain variable region (Fragment)	9606
146	0	5.19	48.3870953321457	IPI:IPI00828061.1	Gene_Symbol=- Anti-mucin1 heavy chain variable region (Fragment)	9606
146	0	3.8	22.4000006914139	IPI:IPI00884022.1	Gene_Symbol=- Similar to Immunglobulin heavy chain variable region	9606
146	0	3.77	30.3278684616089	IPI:IPI00384400.1	Gene_Symbol=- Myosin-reactive immunoglobulin heavy chain variable region (Fragment)	9606
146	0	3.74	34.8837196826935	IPI:IPI00783471.1	Gene_Symbol=- Immunglobulin heavy chain variable region (Fragment)	9606
146	0	3.21	47.8991597890854	IPI:IPI00783909.1	Gene_Symbol=- Immunglobulin heavy chain variable region (Fragment)	9606
146	0	3.21	48.3050853013992	IPI:IPI00748665.3	Gene_Symbol=IGHV3-30 Immunglobulin heavy chain variable region (Fragment)	9606
146	0	3.21	49.137932062149	IPI:IPI00413194.1	Gene_Symbol=- Myosin-reactive immunoglobulin heavy chain variable region (Fragment)	9606
146	0	3.18	48.3870953321457	IPI:IPI00884080.1	Gene_Symbol=- Similar to Immunglobulin heavy chain variable region	9606
146	0	3.17	40.4958665370941	IPI:IPI00783818.1	Gene_Symbol=- Immunglobulin heavy chain variable region (Fragment)	9606
146	0	3.1	47.1074372529984	IPI:IPI00783116.1	Gene_Symbol=- Immunglobulin heavy chain variable region (Fragment)	9606
146	0	3.05	45.0819671154022	IPI:IPI00783393.1	Gene_Symbol=- Immunglobulin heavy chain variable region (Fragment)	9606
146	0	1.74	44.4444447755814	IPI:IPI00827846.1	Gene_Symbol=- Anti-mucin1 heavy chain variable region (Fragment)	9606
146	0	1.74	23.8095238804817	IPI:IPI00382489.1	Gene_Symbol=- Ig heavy chain V-III region KOL	9606
147	3.7	3.77	36.1344546079636	IPI:IPI00854743.1	Gene_Symbol=- Uncharacterized protein ENSP00000375034	9606	0.897071540355682	0.782842338085175	48.8039703369141	0.618178009986877	0.423374325037003	120.605133056641	0.614824891090393	0.511714160442352	609.208618164063
147	0	29.02	42.7966088056564	IPI:IPI00645363.2	Gene_Symbol=IGHG1 Putative uncharacterized protein DKFZp686P15220	9606
147	0	2.82	14.1361251473427	IPI:IPI00163446.3	Gene_Symbol=IGHD IGHD protein	9606
147	0	2.04	28.8135588169098	IPI:IPI00829601.1	Gene_Symbol=- Similar to Immunglobulin heavy chain variable region	9606
147	0	1.77	15.2671754360199	IPI:IPI00745363.4	Gene_Symbol=LOC652113 Immunglobulin heavy chain variable region (Fragment)	9606
148	3.65	3.65	26.9230782985687	IPI:IPI00165972.3	Gene_Symbol=CFD Complement factor D preproprotein	9606	1.69244289398193	0.0216730609536171	1.4912543296814	1.34720873832703	0.14997373521328	1.59238612651825	1.53422331809998	0.101779542863369	1.75326943397522
149	3.4	4.87	41.5254235267639	IPI:IPI00854582.1	Gene_Symbol=- Uncharacterized protein ENSP00000374793	9606	2.04612064361572	0.0933311283588409	3.83154225349426	0.859994530677795	0.0727937445044518	1.2461930513382	0.765201210975647	0.118272192776203	1.89475417137146
149	0	20.41	58.8983058929443	IPI:IPI00472961.2	Gene_Symbol=IGKC IGKC protein	9606
149	0	19.33	61.0169470310211	IPI:IPI00784661.1	Gene_Symbol=- Putative uncharacterized protein	9606
149	0	18.41	47.9591846466064	IPI:IPI00807459.1	Gene_Symbol=IGKC IGKC protein	9606
149	0	3.98	38.8888895511627	IPI:IPI00003469.1	Gene_Symbol=- Ig kappa chain V-I region WEA	9606
149	0	3.47	34.2592597007751	IPI:IPI00829980.2	Gene_Symbol=- Myosin-reactive immunoglobulin light chain variable region (Fragment)	9606
149	0	3.1	23.1481477618217	IPI:IPI00827485.1	Gene_Symbol=- BRE (Fragment)	9606
149	0	3.1	23.1481477618217	IPI:IPI00387099.1	Gene_Symbol=- Ig kappa chain V-I region Rei	9606
149	0	3.1	23.1481477618217	IPI:IPI00387022.1	Gene_Symbol=- Ig kappa chain V-I region AG	9606
149	0	2.94	33.8983058929443	IPI:IPI00829804.1	Gene_Symbol=- 13 kDa protein	9606
149	0	2.92	39.8148149251938	IPI:IPI00398220.1	Gene_Symbol=- Myosin-reactive immunoglobulin light chain variable region (Fragment)	9606
149	0	2.92	40.1869148015976	IPI:IPI00384398.1	Gene_Symbol=- Myosin-reactive immunoglobulin light chain variable region (Fragment)	9606
149	0	2.9	33.0508470535278	IPI:IPI00830122.1	Gene_Symbol=- A30	9606
149	0	2.9	33.0508470535278	IPI:IPI00829699.1	Gene_Symbol=- V(k)3 sequence of NG9 gene from fetal liver DNA precursor	9606
149	0	2.9	33.3333343267441	IPI:IPI00743963.1	Gene_Symbol=IGKC Ig kappa chain V-I region HK101 precursor (Fragment)	9606
149	0	2.89	22.2222223877907	IPI:IPI00387094.1	Gene_Symbol=- Ig kappa chain V-I region Hau	9606
149	0	2.89	22.2222223877907	IPI:IPI00385614.1	Gene_Symbol=- Ig kappa chain V-I region WAT	9606
149	0	2.89	18.604651093483	IPI:IPI00385556.1	Gene_Symbol=- Ig kappa chain V-I region Daudi precursor	9606
149	0	2.89	18.604651093483	IPI:IPI00024134.1	Gene_Symbol=IGKC Ig kappa chain V-I region Walker precursor	9606
149	0	2.04	40.7407402992249	IPI:IPI00387027.1	Gene_Symbol=- Ig kappa chain V-I region Gal	9606
149	0	2	16.666667163372	IPI:IPI00387101.1	Gene_Symbol=- Ig kappa chain V-I region Scw	9606
149	0	2	16.666667163372	IPI:IPI00387100.1	Gene_Symbol=- Ig kappa chain V-I region Roy	9606
149	0	2	15.5172407627106	IPI:IPI00382577.1	Gene_Symbol=- Kappa 1 light chain variable region (Fragment)	9606
149	0	2	15.2542367577553	IPI:IPI00003111.6	Gene_Symbol=LOC652694 Ig kappa chain V-I region AU	9606
150	3.35	19.42	57.3221743106842	IPI:IPI00854806.1	Gene_Symbol=IGKV1-5 IGKV1-5 protein	9606	0.802790343761444	0.745931446552277	12.7344360351563	0.448334068059921	0.10611429810524	3.4012279510498	0.59855991601944	0.196394175291061	3.17890381813049
150	0	3.02	35.8974367380142	IPI:IPI00743389.1	Gene_Symbol=IGKV1-5 Ig kappa chain V-II region GM607 precursor (Fragment)	9606
150	0	2.8	35.3982299566269	IPI:IPI00827773.1	Gene_Symbol=- Cold agglutinin FS-1 L-chain (Fragment)	9606
150	0	1.93	28.9256185293198	IPI:IPI00829947.1	Gene_Symbol=- 13 kDa protein	9606
150	0	1.7	21.2389379739761	IPI:IPI00736885.1	Gene_Symbol=LOC440786 Ig kappa chain V-II region TEW	9606
151	3.32	3.32	16.0919547080994	IPI:IPI00215983.3	Gene_Symbol=CA1 Carbonic anhydrase 1	9606	1.09196126461029	0.184587761759758	1.17714667320251	1.14775443077087	0.174048513174057	1.28029537200928	1.09848070144653	0.177337244153023	1.18553960323334
151	0	2.17	11.7948718369007	IPI:IPI00796435.1	Gene_Symbol=CA1 22 kDa protein	9606
151	0	2.17	15.5405402183533	IPI:IPI00788926.1	Gene_Symbol=CA1 16 kDa protein	9606
152	3	3	10.2739728987217	IPI:IPI00657649.2	Gene_Symbol=IGF2 16 kDa protein	9606	1.0227062702179	0.777763187885284	2.18964552879334	0.970625996589661	0.841689705848694	4.44519948959351	0.908459484577179	0.246759876608849	1.64545285701752
152	0	3	8.33333358168602	IPI:IPI00001611.1	Gene_Symbol=IGF2 Isoform 1 of Insulin-like growth factor II precursor	9606
152	0.06	1.76	7.65027329325676	IPI:IPI00215977.1	Gene_Symbol=IGF2 Isoform 2 of Insulin-like growth factor II precursor	9606
153	2.96	2.96	8.70917588472366	IPI:IPI00025864.5	Gene_Symbol=BCHE Cholinesterase precursor	9606	0.855724096298218	0.238438189029694	2.17755103111267	0.598401010036469	0.0274539515376091	1.32516765594482	0.710858345031738	0.297779262065887	8.93924236297607
153	0	2	14.0625	IPI:IPI00797309.1	Gene_Symbol=BCHE BCHE protein	9606
154	2.92	63.94	56.7282319068909	IPI:IPI00878609.1	Gene_Symbol=ITIH4 Protein	9606	0.967892050743103	0.884901583194733	1.67216455936432	1.21835613250732	0.313526123762131	1.53752160072327	1.26111364364624	0.0178301390260458	1.19503235816956
154	0	53.74	57.1428596973419	IPI:IPI00878152.1	Gene_Symbol=ITIH4 71 kDa protein	9606
155	2.91	6.91	23.6286923289299	IPI:IPI00784711.1	Gene_Symbol=- Putative uncharacterized protein	9606	1.15812194347382	0.620032787322998	2.96646022796631	0.651973009109497	0.195493549108505	2.61396861076355	0.616561830043793	0.101642802357674	2.05336260795593
155	0.01	6.01	19.0677970647812	IPI:IPI00784713.1	Gene_Symbol=- Putative uncharacterized protein	9606
155	0	8.03	28.3261805772781	IPI:IPI00815938.1	Gene_Symbol=IGLV3-21 IGLV3-21 protein	9606
155	0	8.03	27.3504287004471	IPI:IPI00719373.1	Gene_Symbol=IGL@ IGL@ protein	9606
155	0	6.89	25.8474588394165	IPI:IPI00785164.1	Gene_Symbol=- Putative uncharacterized protein	9606
155	0	6.89	25.7510721683502	IPI:IPI00829640.1	Gene_Symbol=IGL@ IGL@ protein	9606
155	0	6.89	22.5531920790672	IPI:IPI00784627.1	Gene_Symbol=- Putative uncharacterized protein	9606
155	0	6.89	22.5531920790672	IPI:IPI00745660.2	Gene_Symbol=IGL@ IGL@ protein	9606
155	0	6	17.1673819422722	IPI:IPI00852577.1	Gene_Symbol=IGLC1 IGLC1 protein	9606
155	0	6	17.0212760567665	IPI:IPI00785079.1	Gene_Symbol=- Putative uncharacterized protein	9606
155	0	6	16.9491529464722	IPI:IPI00784983.1	Gene_Symbol=- Putative uncharacterized protein	9606
155	0	6	17.0940175652504	IPI:IPI00784589.1	Gene_Symbol=- Putative uncharacterized protein DKFZp781M0386	9606
156	2.72	15.79	51.5021443367004	IPI:IPI00829626.1	Gene_Symbol=IGL@ IGL@ protein	9606	0.851252317428589	0.0169370491057634	1.11197733879089	0.417550683021545	0.0097581772133708	1.60263621807098	0.329671919345856	0.0310992952436209	2.50663375854492
156	0.02	15.09	48.4978526830673	IPI:IPI00550162.2	Gene_Symbol=IGLV3-25 IGLV3-25 protein	9606
156	0.02	2.05	23.4782606363297	IPI:IPI00747752.2	Gene_Symbol=- V2-7 protein	9606
156	0	2.18	28.0373841524124	IPI:IPI00382440.1	Gene_Symbol=- Ig lambda chain V-IV region Hil	9606
157	2.15	2.43	8.85791331529617	IPI:IPI00478809.3	Gene_Symbol=F5 Coagulation factor V precursor	9606	0.967814266681671	0.716468632221222	2.38879466056824	1.18021988868713	0.410914123058319	4.88176822662354	1.17404532432556	0.701965510845184	56.3730163574219
157	0	2.43	8.8380441069603	IPI:IPI00022937.4	Gene_Symbol=F5 Coagulation factor V	9606
158	2.11	5.81	55.0000011920929	IPI:IPI00387116.1	Gene_Symbol=- Ig kappa chain V-III region NG9 precursor (Fragment)	9606	2.01923966407776	0.0234163887798786	1.6859632730484	1.03826105594635	0.848609805107117	1.77648317813873	0.975157022476196	0.930687010288239	2.33330750465393
159	2.06	2.07	2.71622594445944	IPI:IPI00167941.1	Gene_Symbol=MDN1 Midasin	9606	1.15591263771057	0.165019348263741	1.62935650348663	0.845867216587067	0.794756829738617	582.307861328125	1.22590517997742	0.788233578205109	1791.66564941406
160	2.04	2.04	7.46705681085587	IPI:IPI00018219.1	Gene_Symbol=TGFBI Transforming growth factor-beta-induced protein ig-h3 precursor	9606	0.932970821857452			0.877924263477325			0.763051927089691
161	2.03	2.45	21.0727974772453	IPI:IPI00385250.1	Gene_Symbol=PRSS3 Protease serine 4 isoform B	9606	0.710221409797668			0.533114671707153			0.590696930885315
161	0	2.45	20.3947365283966	IPI:IPI00220839.2	Gene_Symbol=PRSS3 Protease, serine, 3	9606
161	0	2.45	20.3947365283966	IPI:IPI00015614.3	Gene_Symbol=PRSS3 Isoform A of Trypsin-3 precursor	9606
161	0	2.45	19.028340280056	IPI:IPI00843764.1	Gene_Symbol=PRSS3 Isoform C of Trypsin-3 precursor	9606
162	2.03	2.1	4.18227203190327	IPI:IPI00641471.2	Gene_Symbol=COL16A1 Isoform 2 of Collagen alpha-1(XVI) chain precursor	9606
162	0	2.1	4.17705737054348	IPI:IPI00400935.5	Gene_Symbol=COL16A1 Isoform 1 of Collagen alpha-1(XVI) chain precursor	9606
163	2.02	4.05	16.1928310990334	IPI:IPI00871139.1	Gene_Symbol=MASP1 92 kDa protein	9606	1.22182822227478	0.264770656824112	3.07810211181641	0.84780341386795	0.0385086014866829	1.13547575473785	0.957056224346161	0.639824032783508	2.40672898292542
163	0	4.05	14.3061518669128	IPI:IPI00299307.4	Gene_Symbol=MASP1 Complement-activating component of Ra-reactive factor precursor	9606
163	0	4.05	10.0274726748466	IPI:IPI00871960.2	Gene_Symbol=MASP1 cDNA FLJ75203, highly similar to Homo sapiens mannan-binding lectin serine protease 1 (C4/C2activating component of Ra-reactive factor) (MASP1), transcriptvariant 2, mRNA	9606
163	0	4.05	10.0274726748466	IPI:IPI00290283.6	Gene_Symbol=MASP1 mannan-binding lectin serine protease 1 isoform 2 precursor	9606
163	0	4.01	6.05263151228428	IPI:IPI00873401.1	Gene_Symbol=MASP1 Putative uncharacterized protein DKFZp686I01199	9606
163	0	4.01	6.05263151228428	IPI:IPI00216882.4	Gene_Symbol=MASP1 mannan-binding lectin serine protease 1 isoform 3	9606
164	2.02	2.05	17.0312494039536	IPI:IPI00879509.1	Gene_Symbol=PHLDB3 pleckstrin homology-like domain, family B, member 3	9606	0.943539500236511	0.884466767311096	55.9361381530762	1.03960335254669	0.895610868930817	19.7379875183105	1.3300724029541	0.629234910011292	245.391937255859
164	0	2.05	17.81045794487	IPI:IPI00647559.1	Gene_Symbol=PHLDB3 69 kDa protein	9606
164	0	2.05	19.4295898079872	IPI:IPI00646027.1	Gene_Symbol=PHLDB3 similar to pleckstrin homology-like domain, family B, member 1	9606
164	0	2.05	17.6948055624962	IPI:IPI00643114.3	Gene_Symbol=PHLDB3 70 kDa protein	9606
164	0	2	13.2616490125656	IPI:IPI00394794.5	Gene_Symbol=PHLDB3 Pleckstrin homology-like domain family B member 3	9606
165	2.02	2.02	38.7640446424484	IPI:IPI00063213.1	Gene_Symbol=MED30 Mediator of RNA polymerase II transcription subunit 30	9606
165	0	2.02	46.6666668653488	IPI:IPI00792416.1	Gene_Symbol=MED30 10 kDa protein	9606
166	2.01	2.35	5.07900677621365	IPI:IPI00218326.1	Gene_Symbol=SP100 Isoform Sp100-C of Nuclear autoantigen Sp-100	9606	0.956279575824738	0.507888913154602	1.79010832309723	1.01979029178619	0.942082703113556	15.3238925933838	0.914168417453766	0.727954387664795	12.2297964096069
167	2.01	2.01	40.9415125846863	IPI:IPI00873444.1	Gene_Symbol=UBC;RPS27A;UBB 79 kDa protein	9606	1.02573037147522	0.773484110832214	2.38357019424438	0.955368280410767	0.838947296142578	9.43161106109619	0.885771512985229	0.308432072401047	2.25052738189697
167	0	2.17	12.1794871985912	IPI:IPI00397808.3	Gene_Symbol=LOC388720 similar to ubiquitin and ribosomal protein S27a precursor	9606
167	0	2	40.178570151329	IPI:IPI00418813.2	Gene_Symbol=- CDNA FLJ46113 fis, clone TESTI2036285, highly similar to Rattus norvegicus ubiquitin C	9606
167	0	2	42.7947610616684	IPI:IPI00794205.1	Gene_Symbol=- 26 kDa protein	9606
167	0	2	40.8759117126465	IPI:IPI00798127.1	Gene_Symbol=UBC;RPS27A;UBB ubiquitin C	9606
167	0	2	40.9005641937256	IPI:IPI00797482.1	Gene_Symbol=UBC;RPS27A;UBB cDNA FLJ75516, highly similar to Xenopus tropicalis ubiquitin C, mRNA	9606
167	0	2	42.5149708986282	IPI:IPI00797400.1	Gene_Symbol=UBC;RPS27A;UBB 19 kDa protein	9606
167	0	2	41.7218536138535	IPI:IPI00796007.1	Gene_Symbol=UBC;RPS27A;UBB 17 kDa protein	9606
167	0	2	40.3846144676209	IPI:IPI00794211.1	Gene_Symbol=UBC;RPS27A;UBB 18 kDa protein	9606
167	0	2	40.4558390378952	IPI:IPI00792712.1	Gene_Symbol=UBC;RPS27A;UBB 39 kDa protein	9606
167	0	2	37.3584896326065	IPI:IPI00789107.1	Gene_Symbol=UBC;RPS27A;UBB 30 kDa protein	9606
167	0	2	37.1134012937546	IPI:IPI00744274.1	Gene_Symbol=UBC;RPS27A;UBB 44 kDa protein	9606
167	0	2	37.1179044246674	IPI:IPI00798155.3	Gene_Symbol=UBC;RPS27A;UBB Ubiquitin C splice variant	9606
167	0	2	34.3949049711227	IPI:IPI00796600.1	Gene_Symbol=UBC;RPS27A;UBB 18 kDa protein	9606
167	0	2	38.3783787488937	IPI:IPI00795527.1	Gene_Symbol=UBC;RPS27A;UBB 21 kDa protein	9606
167	0	2	37.5661373138428	IPI:IPI00794925.1	Gene_Symbol=UBC;RPS27A;UBB 21 kDa protein	9606
167	0	2	36.4705890417099	IPI:IPI00793810.1	Gene_Symbol=UBC;RPS27A;UBB 19 kDa protein	9606
167	0	2	38.0327880382538	IPI:IPI00793729.1	Gene_Symbol=UBC;RPS27A;UBB UBC protein	9606
167	0	2	28.4403681755066	IPI:IPI00793330.1	Gene_Symbol=UBC;RPS27A;UBB 12 kDa protein	9606
167	0	2	34.8623842000961	IPI:IPI00790633.1	Gene_Symbol=UBC;RPS27A;UBB 25 kDa protein	9606
167	0	2	31.4685314893723	IPI:IPI00789823.1	Gene_Symbol=UBC;RPS27A;UBB 16 kDa protein	9606
167	0	2	35.2941185235977	IPI:IPI00784990.2	Gene_Symbol=UBC;RPS27A;UBB Ubiquitin C splice variant	9606
167	0	2	34.7938150167465	IPI:IPI00743650.1	Gene_Symbol=UBC;RPS27A;UBB 44 kDa protein	9606
167	0	2	34.7938150167465	IPI:IPI00743241.1	Gene_Symbol=UBC;RPS27A;UBB 44 kDa protein	9606
167	0	2	37.1179044246674	IPI:IPI00719280.2	Gene_Symbol=UBC;RPS27A;UBB ubiquitin B precursor	9606
167	0	2	19.3277314305305	IPI:IPI00788210.1	Gene_Symbol=LOC728590 similar to ribosomal protein S27a	9606
167	0	2	17.96875	IPI:IPI00456429.3	Gene_Symbol=UBA52 ubiquitin and ribosomal protein L40 precursor	9606
167	0	2	14.7435903549194	IPI:IPI00179330.6	Gene_Symbol=UBC;RPS27A;UBB ubiquitin and ribosomal protein S27a precursor	9606
168	2	55.48	70.7070708274841	IPI:IPI00304273.2	Gene_Symbol=APOA4 Apolipoprotein A-IV precursor	9606	0.849794089794159	0.0269894134253263	1.14805746078491	0.621847629547119	0.00420037377625704	1.30939769744873	0.86503142118454	0.00647091865539551	1.09370017051697
169	2	26.96	65.4545426368713	IPI:IPI00515041.5	Gene_Symbol=CFH Uncharacterized protein CFH	9606	1.12018346786499			1.18984341621399			1.40317809581757
170	2	19.35	60.1694941520691	IPI:IPI00430847.1	Gene_Symbol=IGKC IGKC protein	9606	1.73595690727234	0.00501615693792701	1.05677366256714	0.91383683681488	0.686060786247253	8.41713047027588	0.835880279541016	0.220248505473137	2.27291703224182
170	0	2.94	33.8983058929443	IPI:IPI00829650.1	Gene_Symbol=- Similar to Ig kappa chain V-I region HK101 precursor	9606
170	0	2.89	22.2222223877907	IPI:IPI00003470.1	Gene_Symbol=- Ig kappa chain V-I region Wes	9606
171	2	4.01	58.9743614196777	IPI:IPI00829845.1	Gene_Symbol=- Uncharacterized protein ENSP00000375026	9606	0.968048691749573			0.566634774208069			0.602810680866241
172	2	4	23.7288132309914	IPI:IPI00829979.1	Gene_Symbol=- Uncharacterized protein ENSP00000375008	9606	1.34750378131866			0.877424299716949			0.781821012496948
172	0	4	23.9316239953041	IPI:IPI00739205.3	Gene_Symbol=LOC652102 Ig heavy chain V-I region HG3 precursor	9606
172	0	4	23.3333334326744	IPI:IPI00419517.1	Gene_Symbol=IGHV1-69 IGHV1-69 protein	9606
172	0	2	12.9032254219055	IPI:IPI00384407.1	Gene_Symbol=- Myosin-reactive immunoglobulin heavy chain variable region (Fragment)	9606
172	0	2	13.7096777558327	IPI:IPI00382471.1	Gene_Symbol=- Ig heavy chain V-I region WOL	9606
173	2	2.07	14.7230327129364	IPI:IPI00294713.4	Gene_Symbol=MASP2 Isoform 1 of Mannan-binding lectin serine protease 2 precursor	9606	0.710933923721313			0.891538202762604			0.891735792160034
173	0	2	18.6528503894806	IPI:IPI00871597.1	Gene_Symbol=MASP2 Uncharacterized protein MASP2 (Fragment)	9606
173	0	2	12.4324321746826	IPI:IPI00306378.5	Gene_Symbol=MASP2 Isoform 2 of Mannan-binding lectin serine protease 2 precursor	9606
174	2	2.07	3.80434766411781	IPI:IPI00061168.3	Gene_Symbol=ANKRD40 Ankyrin repeat domain-containing protein 40	9606	0.969200909137726			0.851283073425293			0.760186970233917
175	2	2.01	7.05622956156731	IPI:IPI00292748.9	Gene_Symbol=DFNB31 Isoform 1 of Whirlin	9606
176	2	2.01	3.31125818192959	IPI:IPI00298702.2	Gene_Symbol=SLC39A6 solute carrier family 39 (zinc transporter), member 6 isoform 1	9606	0.571595847606659			0.467967212200165			0.667129397392273
177	2	2	13.5770231485367	IPI:IPI00852826.2	Gene_Symbol=APOL1 42 kDa protein	9606	1.17702615261078			0.589784920215607			0.631705522537231
177	0	2	14.070351421833	IPI:IPI00514475.4	Gene_Symbol=APOL1 Isoform 1 of Apolipoprotein-L1 precursor	9606
177	0	2	13.5265693068504	IPI:IPI00186903.3	Gene_Symbol=APOL1 Isoform 2 of Apolipoprotein-L1 precursor	9606
178	2	2	26.5917599201202	IPI:IPI00401072.1	Gene_Symbol=PSMG1 Isoform 2 of Proteasome assembly chaperone 1	9606	0.957042515277863	0.560163140296936	1.9634884595871	1.41938233375549	0.0844056531786919	1.81025898456573	1.1226909160614	0.0214034765958786	1.0506991147995
178	0	2	20.833332836628	IPI:IPI00030770.1	Gene_Symbol=PSMG1 Isoform 1 of Proteasome assembly chaperone 1	9606
179	2	2	12.1703863143921	IPI:IPI00643034.2	Gene_Symbol=PLTP Isoform 1 of Phospholipid transfer protein precursor	9606	0.978613436222076	0.699959754943848	1.71432042121887	0.947155475616455	0.915064036846161	170.679565429688	0.910828709602356	0.862197637557983	220.663299560547
179	0	2	13.6054426431656	IPI:IPI00217778.1	Gene_Symbol=PLTP Isoform 2 of Phospholipid transfer protein precursor	9606
180	2	2	28.4552842378616	IPI:IPI00477714.5	Gene_Symbol=IGLV8-61 V3-4 protein	9606	1.4487966299057			1.02562868595123			0.857312440872192
181	2	2	18.0722892284393	IPI:IPI00737108.1	Gene_Symbol=LOC652046 similar to ribosomal protein S27	9606	0.80653840303421			0.555565118789673			0.695649445056915
182	2	2	9.00000035762787	IPI:IPI00021854.1	Gene_Symbol=APOA2 Apolipoprotein A-II precursor	9606	0.806096374988556			0.531751334667206			0.658289611339569
183	1.98	4.35	22.2222223877907	IPI:IPI00011695.8	Gene_Symbol=PRSS2 Protease serine 2 isoform B	9606	0.989619374275208			1.04309117794037			1.18031811714172
183	0	4.35	20.242914557457	IPI:IPI00815665.1	Gene_Symbol=PRSS1 PRSS1 protein	9606
184	1.74	1.85	9.67283099889755	IPI:IPI00296534.1	Gene_Symbol=FBLN1 Isoform D of Fibulin-1 precursor	9606	1.09122729301453	0.0708694308996201	1.10422658920288	0.936014831066132	0.700236260890961	1.55827927589417	1.06422162055969	0.260925740003586	1.14120471477509
184	0	1.85	9.67283099889755	IPI:IPI00218803.2	Gene_Symbol=FBLN1 Isoform B of Fibulin-1 precursor	9606
185	1.74	1.74	10.4166656732559	IPI:IPI00418422.3	Gene_Symbol=IGHD IGHD protein	9606	1.95494484901428	0.617768108844757	138.528930664063	1.15110325813293	0.874539792537689	29.5422115325928	1.14144098758698	0.903869330883026	64.5752792358398
186	1.74	1.74	8.91840606927872	IPI:IPI00465436.4	Gene_Symbol=CAT Catalase	9606	1.35569608211517	0.0716652199625969	1.54824149608612	1.65995848178864	0.271674901247025	18.6879444122314	1.11290621757507	0.502663314342499	3.93787789344788
187	1.73	2.17	7.96277150511742	IPI:IPI00221224.6	Gene_Symbol=ANPEP Aminopeptidase N	9606	1.23655235767365			1.11978244781494			1.01467168331146
188	1.7	14.75	41.6308999061584	IPI:IPI00816555.1	Gene_Symbol=IGLV2-14 IGLV2-14 protein	9606	2.19647169113159	0.0688342899084091	2.96013498306274	1.25535976886749	0.0210848171263933	1.10047209262848	1.45443201065063	0.00482572009786963	1.03674030303955
189	1.7	1.7	9.09090936183929	IPI:IPI00791675.1	Gene_Symbol=PITPNM1 Isoform 2 of Membrane-associated phosphatidylinositol transfer protein 1	9606	1.10654628276825			1.47299647331238			0.32223054766655
189	0	1.7	9.08360108733177	IPI:IPI00307758.7	Gene_Symbol=PITPNM1 Isoform 1 of Membrane-associated phosphatidylinositol transfer protein 1	9606
190	1.7	1.7	17.3719376325607	IPI:IPI00299738.1	Gene_Symbol=PCOLCE Procollagen C-endopeptidase enhancer 1 precursor	9606	1.02637815475464			0.878693521022797			0.943819046020508
191	1.69	1.8	11.294212192297	IPI:IPI00871234.1	Gene_Symbol=NAV2 268 kDa protein	9606	1.2900413274765	0.247049689292908	3.75397109985352	1.05802738666534	0.336223572492599	1.5191251039505	1.0858861207962	0.349617570638657	1.89779818058014
191	0	1.8	11.2391926348209	IPI:IPI00879900.1	Gene_Symbol=NAV2 neuron navigator 2 isoform 2	9606
191	0	1.8	11.2253293395042	IPI:IPI00815697.3	Gene_Symbol=NAV2 neuron navigator 2 isoform 1	9606
191	0	1.8	10.1057082414627	IPI:IPI00872269.1	Gene_Symbol=NAV2 Isoform 4 of Neuron navigator 2	9606
191	0	1.8	9.85566973686218	IPI:IPI00816806.1	Gene_Symbol=NAV2 Isoform 11 of Neuron navigator 2	9606
191	0	1.8	10.032893717289	IPI:IPI00816751.1	Gene_Symbol=NAV2 Isoform 2 of Neuron navigator 2	9606
191	0	1.8	9.80707406997681	IPI:IPI00217052.5	Gene_Symbol=NAV2 Isoform 1 of Neuron navigator 2	9606
191	0	1.8	9.32343229651451	IPI:IPI00816570.1	Gene_Symbol=NAV2 Isoform 12 of Neuron navigator 2	9606
191	0	1.8	9.35043469071388	IPI:IPI00816407.1	Gene_Symbol=NAV2 Isoform 10 of Neuron navigator 2	9606
191	0	1.8	9.36205461621284	IPI:IPI00816099.1	Gene_Symbol=NAV2 Isoform 9 of Neuron navigator 2	9606
191	0	1.8	9.38538238406181	IPI:IPI00816020.1	Gene_Symbol=NAV2 Isoform 8 of Neuron navigator 2	9606
191	0	1.8	9.34270396828651	IPI:IPI00815765.1	Gene_Symbol=NAV2 Isoform 13 of Neuron navigator 2	9606
192	1.6	1.6	12.3348020017147	IPI:IPI00549744.7	Gene_Symbol=SAMD11 Isoform 3 of Sterile alpha motif domain-containing protein 11	9606
192	0	1.6	11.7647059261799	IPI:IPI00289432.5	Gene_Symbol=SAMD11 Isoform 2 of Sterile alpha motif domain-containing protein 11	9606
192	0	1.6	12.6315787434578	IPI:IPI00166122.6	Gene_Symbol=SAMD11 Isoform 1 of Sterile alpha motif domain-containing protein 11	9606
193	1.53	13.75	29.0076345205307	IPI:IPI00830132.1	Gene_Symbol=IGHG4 Uncharacterized protein IGHG4 (Fragment)	9606	0.588123917579651	0.0218922607600689	1.26115202903748	0.347759753465652	0.0294294822961092	1.86050403118134	0.353181213140488	0.0363943427801132	2.13148641586304
193	0	13.75	30.2752286195755	IPI:IPI00829814.1	Gene_Symbol=IGHG4 Ig gamma-4 chain C region	9606
193	0	13.75	20.9302321076393	IPI:IPI00550640.2	Gene_Symbol=IGHG4 IGHG4 protein	9606
193	0	11.77	20.7983195781708	IPI:IPI00784998.1	Gene_Symbol=- Putative uncharacterized protein DKFZp686M24218	9606
194	1.52	54.49	64.1350209712982	IPI:IPI00555812.4	Gene_Symbol=GC Vitamin D-binding protein precursor	9606	0.120636276900768			0.109815053641796			0.132459327578545
195	1.52	3.51	31.4814805984497	IPI:IPI00385555.1	Gene_Symbol=- Ig kappa chain V-I region BAN	9606	1.35452604293823			0.579171895980835			0.524965763092041
195	0	2.41	33.0508470535278	IPI:IPI00829836.1	Gene_Symbol=- Uncharacterized protein ENSP00000374797	9606
196	1.52	1.84	11.6071432828903	IPI:IPI00043670.3	Gene_Symbol=LOC375190 CDNA FLJ30851 fis, clone FEBRA2002908	9606	0.757097721099854			0.903900146484375			0.750899255275726
197	1.52	1.65	5.97878508269787	IPI:IPI00787773.2	Gene_Symbol=KIAA1549 hypothetical protein LOC57670	9606	1.03630065917969			0.8922358751297			0.983011841773987
198	1.52	1.53	2.05479450523853	IPI:IPI00219252.1	Gene_Symbol=DYRK1A Isoform 4 of Dual specificity tyrosine-phosphorylation-regulated kinase 1A	9606
198	0	1.53	2.26843096315861	IPI:IPI00219251.1	Gene_Symbol=DYRK1A Isoform 2 of Dual specificity tyrosine-phosphorylation-regulated kinase 1A	9606
198	0	1.53	1.59151200205088	IPI:IPI00219250.1	Gene_Symbol=DYRK1A Isoform 1 of Dual specificity tyrosine-phosphorylation-regulated kinase 1A	9606
198	0	1.53	2.21811458468437	IPI:IPI00182717.8	Gene_Symbol=DYRK1A Isoform 3 of Dual specificity tyrosine-phosphorylation-regulated kinase 1A	9606
198	0	1.53	1.57273914664984	IPI:IPI00014344.1	Gene_Symbol=DYRK1A Isoform Long of Dual specificity tyrosine-phosphorylation-regulated kinase 1A	9606
198	0	1.52	5.24642281234264	IPI:IPI00000352.1	Gene_Symbol=DYRK1B Isoform 1 of Dual specificity tyrosine-phosphorylation-regulated kinase 1B	9606
198	0	1.52	3.32778692245483	IPI:IPI00215873.1	Gene_Symbol=DYRK1B Isoform 3 of Dual specificity tyrosine-phosphorylation-regulated kinase 1B	9606
198	0	1.52	1.35823432356119	IPI:IPI00332215.1	Gene_Symbol=DYRK1B Isoform 2 of Dual specificity tyrosine-phosphorylation-regulated kinase 1B	9606
199	1.52	1.53	7.88381770253181	IPI:IPI00019755.3	Gene_Symbol=GSTO1 Glutathione transferase omega-1	9606	0.92224246263504			1.22628200054169			1.16299831867218
200	1.52	1.52	7.21311494708061	IPI:IPI00303210.3	Gene_Symbol=ENPP2 Isoform 2 of Ectonucleotide pyrophosphatase/phosphodiesterase family member 2 precursor	9606	0.874003767967224			1.00239336490631			0.953425645828247
200	0	1.52	7.64774009585381	IPI:IPI00156171.2	Gene_Symbol=ENPP2 Isoform 1 of Ectonucleotide pyrophosphatase/phosphodiesterase family member 2 precursor	9606
200	0	1.52	5.40540553629398	IPI:IPI00878576.1	Gene_Symbol=- Autotaxin isoform gamma	9606
201	1.52	1.52	3.79858650267124	IPI:IPI00104907.3	Gene_Symbol=C14orf106 Isoform 1 of Uncharacterized potential DNA-binding protein C14orf106	9606	1.55963885784149			1.57083177566528			1.42904317378998
201	0	1.52	9.07258093357086	IPI:IPI00385830.3	Gene_Symbol=C14orf106 Isoform 2 of Uncharacterized potential DNA-binding protein C14orf106	9606
202	1.52	1.52	4.90196086466312	IPI:IPI00053621.7	Gene_Symbol=ZNF99 zinc finger protein 99	9606	0.972818195819855			1.16683101654053			0.919375896453857
203	1.44	1.44	8.46613571047783	IPI:IPI00012213.1	Gene_Symbol=CARD14 Caspase recruitment domain-containing protein 14	9606	0.972561836242676			1.10816490650177			1.05441153049469
203	0	1.44	10.6756746768951	IPI:IPI00791181.1	Gene_Symbol=CARD14 84 kDa protein	9606
204	1.43	2.77	45.8715587854385	IPI:IPI00385254.1	Gene_Symbol=- Ig lambda chain V-I region WAH	9606	2.23588538169861			0.906553268432617			1.11424672603607
205	1.42	1.42	5.49828186631203	IPI:IPI00179034.4	Gene_Symbol=SLC25A30 Kidney mitochondrial carrier protein 1	9606	1.03104102611542			0.766757428646088			0.873269736766815
206	1.4	1.45	10.9939761459827	IPI:IPI00016919.1	Gene_Symbol=CAPN9 Isoform 2 of Calpain-9	9606
206	0	1.45	10.5797097086906	IPI:IPI00009063.1	Gene_Symbol=CAPN9 Isoform 1 of Calpain-9	9606
206	0	1.45	9.88835692405701	IPI:IPI00448880.1	Gene_Symbol=CAPN9 CAPN9 protein	9606
207	1.4	1.42	2.60000005364418	IPI:IPI00026969.4	Gene_Symbol=SEC23IP Isoform 1 of SEC23-interacting protein	9606
208	1.37	1.71	13.6534839868546	IPI:IPI00641071.3	Gene_Symbol=TAOK2 Isoform 3 of Serine/threonine-protein kinase TAO2	9606
208	0	1.67	12.2267208993435	IPI:IPI00465168.4	Gene_Symbol=TAOK2 Isoform 1 of Serine/threonine-protein kinase TAO2	9606
209	1.34	1.53	10.3299863636494	IPI:IPI00007128.1	Gene_Symbol=PRKCG Protein kinase C gamma type	9606
210	1.33	1.33	9.02366861701012	IPI:IPI00872681.1	Gene_Symbol=RPN2 74 kDa protein	9606
211	1.32	1.91	5.08588738739491	IPI:IPI00514468.1	Gene_Symbol=MACF1 670 kDa protein	9606
211	0	1.91	5.08588738739491	IPI:IPI00432363.1	Gene_Symbol=MACF1 Microtubule-actin cross-linking factor 1, isoform 4	9606
212	1.3	1.3	10.4121476411819	IPI:IPI00021817.1	Gene_Symbol=PROC Vitamin K-dependent protein C precursor	9606	0.641124665737152			0.905974507331848			0.825247406959534
213	1.3	1.3	23.6065566539764	IPI:IPI00399198.4	Gene_Symbol=LOC388259 similar to Kinase suppressor of ras-1	9606
214	1.23	1.28	14.5270273089409	IPI:IPI00853237.1	Gene_Symbol=CDH26 Isoform 1 Synomyms=a of Cadherin-like protein 26 precursor	9606	1.38719093799591			1.87898600101471			1.14996564388275
215	1.23	1.23	2.10265927016735	IPI:IPI00295640.3	Gene_Symbol=ABCA6 Isoform 1 of ATP-binding cassette sub-family A member 6	9606	1.48233330249786			1.73872005939484			2.39153027534485
216	1.22	1.45	3.89105044305325	IPI:IPI00010418.4	Gene_Symbol=MYO1C Myosin-Ic	9606
217	1.22	1.22	8.21917802095413	IPI:IPI00646007.1	Gene_Symbol=PDILT Protein disulfide isomerase-like protein of the testis	9606	1.67164707183838			1.35568976402283			1.962082862854
218	1.22	1.22	9.17721539735794	IPI:IPI00100245.1	Gene_Symbol=POLR3F DNA-directed RNA polymerase III subunit RPC6	9606
219	1.17	1.18	9.68858152627945	IPI:IPI00787530.1	Gene_Symbol=CTGLF2 similar to centaurin, gamma-like family, member 1 isoform 2	9606
220	1.16	1.16	3.7650603801012	IPI:IPI00074966.5	Gene_Symbol=YSK4 Isoform 1 of SPS1/STE20-related protein kinase YSK4	9606	1.15394771099091	0.140755623579025	1.29613661766052	0.92372864484787	0.605871081352234	1.75576603412628	1.09548509120941	0.4724982380867	1.56344985961914
221	1.1	1.16	20.5128207802773	IPI:IPI00735451.4	Gene_Symbol=- Uncharacterized protein ENSP00000375035	9606	2.48042273521423			1.14452028274536			1.32814741134644
222	1.1	1.1	6.30011484026909	IPI:IPI00871576.1	Gene_Symbol=PDCD6IP Dopamine receptor interacting protein 4	9606	0.993397176265717			0.84030956029892			0.878584146499634
223	1.08	1.11	6.77648857235909	IPI:IPI00001159.10	Gene_Symbol=GCN1L1 GCN1-like protein 1	9606	1.13909029960632	0.548795282840729	2.18961000442505	1.2174323797226	0.508280098438263	2.88657927513123	1.45970678329468	0.492043018341064	7.03984928131104
224	1.05	1.05	6.69456049799919	IPI:IPI00877862.1	Gene_Symbol=- 27 kDa protein	9606	1.04205775260925	0.712747037410736	2.94550013542175	1.1022937297821	0.611064672470093	5.85343408584595	2.03756380081177	0.0610446184873581	2.38653469085693
225	1	1.63	8.85196402668953	IPI:IPI00744119.1	Gene_Symbol=OBSCN Isoform 3 of Obscurin	9606	0.967291355133057			2.69411611557007			2.32219767570496
226	0.99	1.01	9.65447127819061	IPI:IPI00787331.1	Gene_Symbol=PDZRN3 similar to PDZ domain containing RING finger 3	9606	1.03868091106415	0.687532722949982	1.42056226730347	0.817864894866943	0.0188390426337719	1.1280106306076	0.770990133285522	0.0715464428067207	1.37244379520416
226	0	1.01	8.91181975603104	IPI:IPI00010322.5	Gene_Symbol=PDZRN3 Isoform 1 of PDZ domain-containing RING finger protein 3	9606
227	0.96	4.1	11.6094976663589	IPI:IPI00029168.1	Gene_Symbol=LPA Apolipoprotein	9606
228	0.96	1.03	9.43570733070374	IPI:IPI00001743.3	Gene_Symbol=TSHZ3 Teashirt homolog 3	9606	1.32073366641998			1.30630612373352			1.65251529216766
229	0.93	0.97	7.03048184514046	IPI:IPI00869136.1	Gene_Symbol=PCNXL3 pecanex-like 3	9606	0.901036739349365			0.91710239648819			0.917391300201416
230	0.92	1.15	17.6638171076775	IPI:IPI00028083.1	Gene_Symbol=EIF2B2 Translation initiation factor eIF-2B subunit beta	9606	1.66774475574493	0.0416246317327023	1.58982527256012	1.89627492427826	0.0623270533978939	2.05769991874695	2.40592670440674	0.0162037629634142	1.6271368265152
231	0.92	0.92	8.01282078027725	IPI:IPI00473049.1	Gene_Symbol=SLC4A3 Isoform CAE3 of Anion exchange protein 3	9606	0.775195896625519			0.809579491615295			0.866306841373444
232	0.92	0.92	8.66873040795326	IPI:IPI00871650.1	Gene_Symbol=FCN2 Uncharacterized protein FCN2	9606	2.81992292404175			3.07418012619019			4.68424034118652
232	0	0.92	10.1818181574345	IPI:IPI00025052.2	Gene_Symbol=FCN2 Isoform 2 of Ficolin-2 precursor	9606
232	0	0.92	8.94568711519241	IPI:IPI00017530.2	Gene_Symbol=FCN2 Isoform 1 of Ficolin-2 precursor	9606
233	0.9	1.79	37.9999995231628	IPI:IPI00789259.1	Gene_Symbol=IGLV1-40 V1-13 protein (Fragment)	9606	2.27737259864807	0.108087666332722	3.55961012840271	1.5480523109436	0.22971285879612	3.00648522377014	1.23861241340637	0.738244414329529	11.0313196182251
234	0.89	0.91	2.29922272264957	IPI:IPI00853158.2	Gene_Symbol=PRUNE2 prune homolog 2 isoform 1	9606	0.960230052471161			1.09608638286591			1.08808374404907
235	0.89	0.89	11.7977529764175	IPI:IPI00749024.2	Gene_Symbol=NXF1 nuclear RNA export factor 1 isoform 2	9606	0.888554990291595			1.06974196434021			0.989922702312469
236	0.88	0.95	2.69299820065498	IPI:IPI00001790.5	Gene_Symbol=KIAA1450 hypothetical protein LOC57600	9606	1.18612420558929			0.696881532669067			1.58856630325317
237	0.87	0.87	10.5130359530449	IPI:IPI00789361.1	Gene_Symbol=DAB2IP Isoform 1 of Disabled homolog 2-interacting protein	9606	1.36089658737183			1.11782622337341			1.07218647003174
238	0.87	0.87	5.42635656893253	IPI:IPI00004798.4	Gene_Symbol=CRISP3 cDNA FLJ75207	9606	0.956158399581909	0.33451321721077	1.39136612415314	1.17577886581421	0.44346672296524	5.5904712677002	0.747623920440674	0.198772490024567	3.29663324356079
239	0.84	1.1	7.27190598845482	IPI:IPI00022608.1	Gene_Symbol=SORL1 Sortilin-related receptor precursor	9606	0.951171338558197	0.59580534696579	2.37135720252991	1.18406963348389	0.409878611564636	5.00882863998413	1.07081067562103	0.644300401210785	4.01669931411743
240	0.83	1.11	5.21080046892166	IPI:IPI00644296.1	Gene_Symbol=TNXB Tenascin XB	9606	1.30420684814453	0.518578767776489	4.3548412322998	1.23435854911804	0.0879153162240982	1.33373332023621	1.15823554992676	0.729062259197235	4.89387369155884
241	0.82	0.82	6.23853206634521	IPI:IPI00152566.1	Gene_Symbol=KCNV2 Potassium voltage-gated channel subfamily V member 2	9606
242	0.82	0.82	5.05548715591431	IPI:IPI00006556.4	Gene_Symbol=KIAA0644 hypothetical protein LOC9865	9606	0.935297906398773			0.386109709739685			0.395868092775345
243	0.81	0.91	7.96460211277008	IPI:IPI00170778.4	Gene_Symbol=FNBP4 Formin-binding protein 4	9606	0.8132603764534	0.395033299922943	6.53417873382568	0.772558391094208	0.00238817604258657	1.01237571239471	0.846624314785004	0.517310798168182	9.33547496795654
244	0.8	1.16	5.11425472795963	IPI:IPI00853369.1	Gene_Symbol=PLXNB2 Plexin-B2 precursor	9606	0.855029582977295			0.900143086910248			1.14632928371429
245	0.8	0.99	13.5845318436623	IPI:IPI00456492.2	Gene_Symbol=CROCC Isoform 1 of Rootletin	9606	1.1485561132431	0.628709197044373	14.4012956619263	1.06209301948547	0.349417448043823	1.59694540500641	1.17034101486206	0.355289727449417	3.48232054710388
246	0.8	0.8	15.4088050127029	IPI:IPI00783847.2	Gene_Symbol=SLC25A42 Solute carrier family 25 member 42	9606	0.952872455120087			1.15073931217194			1.03838980197906
247	0.8	0.8	7.12830945849419	IPI:IPI00872063.1	Gene_Symbol=PEPD Uncharacterized protein PEPD (Fragment)	9606	0.818675577640533			0.813070237636566			0.867384135723114
248	0.77	0.77	11.0486887395382	IPI:IPI00157363.4	Gene_Symbol=HPSE2 Isoform 3 of Heparanase-2	9606	1.13231670856476			1.1190288066864			1.29883861541748
248	0	0.77	9.96621623635292	IPI:IPI00029594.8	Gene_Symbol=HPSE2 Isoform 1 of Heparanase-2	9606
249	0.77	0.77	5.71428574621677	IPI:IPI00218795.1	Gene_Symbol=SELL L-selectin precursor	9606	1.10660815238953	0.207023248076439	1.54336333274841	1.07252097129822	0.609333753585815	3.53573393821716	1.18438458442688	0.297994792461395	2.96548271179199
250	0.76	0.76	12.2972972691059	IPI:IPI00412443.1	Gene_Symbol=RASEF Isoform 1 of RAS and EF-hand domain-containing protein	9606	0.955276727676392	0.551035583019257	1.97965466976166	0.891321897506714	0.235891684889793	1.76454138755798	0.660444498062134	0.0145812416449189	1.12834119796753
251	0.74	0.74	22.8070169687271	IPI:IPI00792030.1	Gene_Symbol=TMOD3 6 kDa protein	9606	1.20349299907684			1.25928270816803			1.17221939563751
252	0.74	0.74	22.13114798069	IPI:IPI00006146.4	Gene_Symbol=SAA1;SAA2 serum amyloid A2	9606	0.963568031787872			3.10484480857849			2.31523704528809
253	0.73	3.36	8.07548835873604	IPI:IPI00847978.1	Gene_Symbol=FAT3 FAT tumor suppressor homolog 3	9606
253	0	3.36	7.9982616007328	IPI:IPI00782990.1	Gene_Symbol=FAT3 similar to fat3	9606
253	0	3.36	7.9982616007328	IPI:IPI00455386.6	Gene_Symbol=FAT3 similar to fat3	9606
254	0.73	0.73	9.88142266869545	IPI:IPI00238218.3	Gene_Symbol=GIT2 Isoform 1 of ARF GTPase-activating protein GIT2	9606	0.993081450462341	0.885946989059448	1.62759554386139	0.817737579345703	0.566181480884552	23.3886795043945	0.665261507034302	0.222252160310745	6.58733940124512
255	0.73	0.73	16.1290317773819	IPI:IPI00306986.2	Gene_Symbol=CAPNS2 Calpain small subunit 2	9606	1.32855010032654	0.497712731361389	36.0093460083008	3.17326426506042	0.308092415332794	2235.97094726563	3.00845289230347	0.316516906023026	1986.73486328125
256	0.72	0.86	1.73828117549419	IPI:IPI00647188.3	Gene_Symbol=HYDIN2;HYDIN Isoform 1 of Hydrocephalus-inducing protein homolog	9606	1.52386581897736			0.984271347522736			1.05726492404938
256	0	0.86	1.75473187118769	IPI:IPI00640533.2	Gene_Symbol=HYDIN2;HYDIN Uncharacterized protein HYDIN2	9606
257	0.72	0.82	26.7206490039825	IPI:IPI00000015.2	Gene_Symbol=SFRS4 Splicing factor, arginine/serine-rich 4	9606	2.49029159545898			0.145339250564575			2.7403392791748
258	0.72	0.72	19.3548381328583	IPI:IPI00007047.1	Gene_Symbol=S100A8 Protein S100-A8	9606	1.38915002346039			1.78357231616974			1.41647899150848
259	0.71	0.71	11.190053075552	IPI:IPI00410062.4	Gene_Symbol=LZTS1 Isoform 3 of Leucine zipper putative tumor suppressor 1	9606
