# Supplementary material for: PGCA: An algorithm to link protein groups created from MS/MS data
Source: PLoS One. 2017 May 31;12(5):e0177569. doi: 10.1371/journal.pone.0177569 (PMC5451011; doi:10.1371/journal.pone.0177569)
Supplement: S3 File — 65 iTRAQ experiments used to process samples from the BiT Heart Cohort. (ZIP) [file pone.0177569.s006.zip › S5DataBiT/BET5766_ProteinSummary.txt]

N	Unused	Total	%Cov	Accession	Name	Species	115:114	PVal 115:114	EF 115:114	116:114	PVal 116:114	EF 116:114	117:114	PVal 117:114	EF 117:114	Biological Processes	Molecular Function	PANTHER ID
1	233.41	233.41	40.368178486824	IPI:IPI00022229.1	Gene_Symbol=APOB Apolipoprotein B-100 precursor	9606	1.29212069511414	3.83215006337345E-21	1.04918777942657	1.43601095676422	5.19958052487359E-29	1.0563246011734	1.54969561100006	3.29240405853513E-36	1.0583621263504
2	185.77	185.78	61.0091745853424	IPI:IPI00643525.1	Gene_Symbol=C4A Complement component 4A	9606
3	155.12	155.18	64.1112625598907	IPI:IPI00478003.1	Gene_Symbol=A2M Alpha-2-macroglobulin precursor	9606	0.839434087276459	7.46921013927704E-09	1.0590922832489	0.894472301006317	0.0292142368853092	1.10482788085938	0.866828739643097	2.36259256780613E-06	1.05975818634033
4	149.18	149.29	55.8027684688568	IPI:IPI00783987.2	Gene_Symbol=C3 Complement C3 precursor (Fragment)	9606	0.857238948345184	6.08179607297643E-06	1.06636035442352	0.998206853866577	0.963099122047424	1.07890927791595	0.946670413017273	0.119069129228592	1.07090485095978
5	132.94	132.94	58.3140850067139	IPI:IPI00021885.1	Gene_Symbol=FGA Isoform 1 of Fibrinogen alpha chain precursor	9606	1.37118673324585	1.87220760008531E-21	1.06321668624878	2.30891489982605	0	1.06669950485229	0.898931324481964	0.000820249784737825	1.06388866901398
5	0	132.86	76.5527963638306	IPI:IPI00029717.1	Gene_Symbol=FGA Isoform 2 of Fibrinogen alpha chain precursor	9606
6	111.7	111.7	58.2159638404846	IPI:IPI00017601.1	Gene_Symbol=CP Ceruloplasmin precursor	9606	0.842239618301392	2.78238076134585E-05	1.08153057098389	0.8068608045578	0.000408987223636359	1.12401366233826	0.710787355899811	8.81121076708874E-14	1.08674454689026
7	95.42	95.55	37.2911691665649	IPI:IPI00032291.2	Gene_Symbol=C5 Complement C5 precursor	9606	1.00541710853577	0.875652313232422	1.06984651088715	1.18051528930664	0.00140295480377972	1.10439109802246	0.865687072277069	0.000132037690491416	1.07397103309631
8	89.09	89.09	34.3347638845444	IPI:IPI00414283.5	Gene_Symbol=FN1 fibronectin 1 isoform 4 preproprotein	9606	1.03852927684784	0.281102210283279	1.07079005241394	1.18031585216522	0.0037372310180217	1.11581158638	0.999886512756348	0.99799919128418	1.07842123508453
8	0	87.78	32.5485348701477	IPI:IPI00845263.1	Gene_Symbol=FN1 fibronectin 1 isoform 2 preproprotein	9606
8	0	87.09	34.7019881010056	IPI:IPI00855777.1	Gene_Symbol=FN1 Isoform 14 of Fibronectin precursor	9606
8	0	87.09	34.2334508895874	IPI:IPI00339228.1	Gene_Symbol=FN1 Isoform 8 of Fibronectin precursor	9606
8	0	87.09	33.3757966756821	IPI:IPI00339223.1	Gene_Symbol=FN1 Isoform 3 of Fibronectin precursor	9606
8	0	87.09	32.9421639442444	IPI:IPI00022418.1	Gene_Symbol=FN1 Isoform 1 of Fibronectin precursor	9606
8	0	87.09	34.5588237047195	IPI:IPI00479723.3	Gene_Symbol=FN1 Isoform 10 of Fibronectin precursor	9606
9	77.68	77.7	52.4731159210205	IPI:IPI00294193.4	Gene_Symbol=ITIH4 Isoform 1 of Inter-alpha-trypsin inhibitor heavy chain H4 precursor	9606	1.04857230186462	0.334995746612549	1.10319030284882	1.21228182315826	0.0101244812831283	1.1551365852356	0.961680710315704	0.576362073421478	1.1504340171814
10	77.07	77.07	73.5234200954437	IPI:IPI00298497.3	Gene_Symbol=FGB Fibrinogen beta chain precursor	9606	1.30629098415375	1.22016730486757E-12	1.07157075405121	2.03047728538513	7.00248011489272E-35	1.09661853313446	0.881851077079773	0.00106418062932789	1.07703745365143
11	76.37	76.37	60.8225107192993	IPI:IPI00022488.1	Gene_Symbol=HPX Hemopexin precursor	9606	1.19020414352417	1.63691393773036E-09	1.05527806282043	1.09622812271118	0.0988085940480232	1.11465930938721	0.800041735172272	3.64087898718779E-10	1.06827533245087
12	71.52	71.64	69.6202516555786	IPI:IPI00742696.2	Gene_Symbol=GC vitamin D-binding protein precursor	9606	1.63789284229279	0.00342786009423435	1.29496455192566	1.38229250907898	0.0227063838392496	1.29733145236969	1.34413743019104	0.0394191220402718	1.3177045583725
13	69.26	69.26	50.5235612392426	IPI:IPI00019591.1	Gene_Symbol=CFB Isoform 1 of Complement factor B precursor (Fragment)	9606	1.00877010822296	0.803610026836395	1.07106137275696	0.951360762119293	0.402504980564117	1.12330555915833	0.693620204925537	9.58852837115774E-16	1.07893872261047
13	0	67.26	50.3926694393158	IPI:IPI00639937.1	Gene_Symbol=CFB B-factor, properdin	9606
14	65.73	65.73	74.4949519634247	IPI:IPI00847179.1	Gene_Symbol=APOA4 apolipoprotein A-IV precursor	9606	5.10614395141602	0.000569227093365043	1.97935044765472	5.10556125640869	0.00069643696770072	2.02262759208679	0.583886563777924	0.175533249974251	2.32651329040527
15	64.25	64.25	42.8876996040344	IPI:IPI00645038.1	Gene_Symbol=ITIH2 Inter-alpha (Globulin) inhibitor H2	9606	0.781470000743866	1.13015250491344E-08	1.08230972290039	0.855878114700317	0.000188465928658843	1.08250296115875	1.05451107025146	0.15392941236496	1.07522523403168
15	0	64.25	42.3890054225922	IPI:IPI00305461.2	Gene_Symbol=ITIH2 Inter-alpha-trypsin inhibitor heavy chain H2 precursor	9606
16	63.41	63.42	53.0085980892181	IPI:IPI00798430.1	Gene_Symbol=TF Transferrin variant (Fragment)	9606	0.464940965175629	1.40879396908445E-27	1.09747421741486	0.456185609102249	5.55491155126516E-18	1.15121304988861	0.836823761463165	0.000216150132473558	1.09583151340485
16	0	63.42	53.0085980892181	IPI:IPI00022463.1	Gene_Symbol=TF Serotransferrin precursor	9606
17	61.79	61.87	59.4360113143921	IPI:IPI00877703.1	Gene_Symbol=FGG 52 kDa protein	9606	1.40271723270416	5.73603893265387E-15	1.08012819290161	2.16105604171753	2.82772580974176E-22	1.14309418201447	0.904032647609711	0.0395544171333313	1.09999525547028
17	0	61.87	56.8539321422577	IPI:IPI00877792.1	Gene_Symbol=FGG 50 kDa protein	9606
17	0	61.53	60.2649033069611	IPI:IPI00021891.5	Gene_Symbol=FGG Isoform Gamma-B of Fibrinogen gamma chain precursor	9606
17	0	61.53	57.6659023761749	IPI:IPI00219713.1	Gene_Symbol=FGG Isoform Gamma-A of Fibrinogen gamma chain precursor	9606
18	58.92	58.92	49.5812386274338	IPI:IPI00828205.1	Gene_Symbol=IGHM IGHM protein	9606	1.11012125015259	0.0124836014583707	1.08426785469055	1.43084573745728	2.44939020177526E-08	1.12615275382996	1.57218551635742	2.52928901872136E-17	1.09567153453827
19	57.54	57.54	62.6190483570099	IPI:IPI00641737.1	Gene_Symbol=HP Haptoglobin precursor	9606	2.07439398765564	7.14561836303567E-35	1.09241712093353	2.57687830924988	1.33668599343326E-39	1.10834717750549	1.31464576721191	2.32181718295976E-09	1.08805859088898
20	54.73	54.83	40.211209654808	IPI:IPI00029739.5	Gene_Symbol=CFH Isoform 1 of Complement factor H precursor	9606	0.992871999740601	0.870656251907349	1.09125173091888	1.15045177936554	0.0210606008768082	1.12568473815918	0.911919474601746	0.0682336017489433	1.10439419746399
21	54.46	54.49	60.5200946331024	IPI:IPI00847635.1	Gene_Symbol=SERPINA3 Isoform 1 of Alpha-1-antichymotrypsin precursor	9606	1.33708500862122	3.80988712800345E-11	1.08330774307251	2.09556007385254	3.91452519874322E-32	1.10111820697784	0.962895035743713	0.4389528632164	1.10021460056305
21	0	54.49	57.1428596973419	IPI:IPI00550991.3	Gene_Symbol=SERPINA3 Alpha-1-antichymotrypsin precursor	9606
22	54.12	54.6	62.9976570606232	IPI:IPI00797833.3	Gene_Symbol=KNG1 Kininogen 1	9606	0.883226156234741	0.303735971450806	1.29371786117554	0.793400228023529	0.152684822678566	1.39808762073517	0.978060841560364	0.842909634113312	1.27890348434448
22	0	54.6	62.9976570606232	IPI:IPI00215894.1	Gene_Symbol=KNG1 Isoform LMW of Kininogen-1 precursor	9606
23	53.01	53.01	59.5698952674866	IPI:IPI00032179.2	Gene_Symbol=SERPINC1 Antithrombin III variant	9606	0.886890113353729	0.0190607402473688	1.10465025901794	1.06409549713135	0.354766100645065	1.1429603099823	1.13596761226654	0.0179925113916397	1.11037158966064
24	52.04	52.48	42.3710197210312	IPI:IPI00292530.1	Gene_Symbol=ITIH1 Inter-alpha-trypsin inhibitor heavy chain H1 precursor	9606	0.780235469341278	1.17088416118349E-06	1.09755957126617	0.7946657538414	0.000328338239341974	1.12905335426331	0.900419294834137	0.112055793404579	1.13882374763489
25	50.71	50.71	49.517685174942	IPI:IPI00019568.1	Gene_Symbol=F2 Prothrombin precursor (Fragment)	9606	0.772410869598389	1.82881140786684E-12	1.06578826904297	0.813312172889709	0.00135835830587894	1.13111770153046	1.0023592710495	0.925075173377991	1.0502245426178
26	49.6	49.6	51.111114025116	IPI:IPI00019580.1	Gene_Symbol=PLG Plasminogen precursor	9606	0.832233667373657	0.00057490001199767	1.10626435279846	0.78787750005722	0.0511839017271996	1.27088534832001	0.906177282333374	0.101839669048786	1.12591230869293
27	46.76	46.79	41.0485923290253	IPI:IPI00026314.1	Gene_Symbol=GSN Isoform 1 of Gelsolin precursor	9606	0.995784521102905	0.952127933502197	1.1500529050827	0.892805755138397	0.132274940609932	1.16004157066345	1.14854395389557	0.00392468692734838	1.09699273109436
28	45.2	45.35	44.6464657783508	IPI:IPI00022895.7	Gene_Symbol=A1BG Alpha-1B-glycoprotein precursor	9606	0.881825923919678	0.0180726479738951	1.10927629470825	1.06098425388336	0.438891977071762	1.16342520713806	1.0770902633667	0.152363002300262	1.10766708850861
28	0	45.31	44.6464657783508	IPI:IPI00745089.2	Gene_Symbol=A1BG alpha 1B-glycoprotein precursor	9606
29	39.98	40.22	40.7345563173294	IPI:IPI00019943.1	Gene_Symbol=AFM Afamin precursor	9606	0.805859625339508	0.000288352399365976	1.11807596683502	0.660316109657288	7.44084945836221E-06	1.18275356292725	0.813699305057526	3.48306748492178E-05	1.09589314460754
30	39.4	39.4	43.5967296361923	IPI:IPI00022431.1	Gene_Symbol=AHSG Alpha-2-HS-glycoprotein precursor	9606	1.02425515651703	0.575101137161255	1.08849108219147	0.605844020843506	1.94458475988313E-08	1.17156398296356	1.00573933124542	0.911638021469116	1.10781633853912
31	38.61	38.61	49.2198586463928	IPI:IPI00296165.5	Gene_Symbol=C1R;C17orf13;ACYP1 Complement C1r subcomponent precursor	9606	1.1030513048172	0.0578355304896832	1.10687172412872	0.987049221992493	0.9054274559021	1.24909496307373	0.969719529151917	0.662909269332886	1.15328931808472
32	38.58	38.67	77.7173936367035	IPI:IPI00855916.1	Gene_Symbol=- Transthyretin	9606	0.937341153621674	0.266194671392441	1.12182080745697	0.919943869113922	0.23907183110714	1.15019869804382	1.15913569927216	0.0223228819668293	1.13450312614441
32	0	38.67	80.2721083164215	IPI:IPI00022432.1	Gene_Symbol=TTR Transthyretin precursor	9606
33	37.38	37.65	51.4644324779511	IPI:IPI00472610.2	Gene_Symbol=IGHM IGHM protein	9606	0.460874050855637	0.0288034789264202	1.90330636501312	0.560433089733124	0.0792808011174202	1.98696041107178	1.37466716766357	0.0182699579745531	1.25774240493774
34	36.72	36.72	30.6468725204468	IPI:IPI00009920.2	Gene_Symbol=C6 Complement component 6 precursor	9606	0.906193017959595	0.047006543725729	1.1019834280014	0.917231202125549	0.232535675168037	1.15537786483765	0.807732939720154	0.000371584494132549	1.1160432100296
35	36.54	36.57	41.4551615715027	IPI:IPI00294395.1	Gene_Symbol=C8B Complement component C8 beta chain precursor	9606	1.08776104450226	0.10180588811636	1.10681009292603	0.971092522144318	0.683418452739716	1.15505826473236	0.782978236675262	0.000936486292630434	1.14874601364136
36	36.02	36.09	38.4615391492844	IPI:IPI00022395.1	Gene_Symbol=C9 Complement component C9 precursor	9606	1.54190874099731	1.65730842383027E-08	1.13005459308624	1.47606956958771	8.35456230561249E-05	1.19546365737915	0.920895874500275	0.23855896294117	1.14955198764801
37	35.95	35.99	46.9613254070282	IPI:IPI00879931.1	Gene_Symbol=SERPING1 cDNA FLJ78023, highly similar to Homo sapiens serine (or cysteine) proteinase inhibitor, clade G (C1inhibitor), member 1, (angioedema, hereditary) (SERPING1), mRNA	9606	1.1424103975296			0.826963663101196			1.22078824043274
38	35.07	35.07	46.2857156991959	IPI:IPI00022371.1	Gene_Symbol=HRG Histidine-rich glycoprotein precursor	9606	0.909737229347229	0.189871832728386	1.15376484394073	1.13895404338837	0.105416096746922	1.17179131507874	0.794512271881104	0.00289062689989805	1.15883243083954
39	33.5	33.5	47.2803354263306	IPI:IPI00298971.1	Gene_Symbol=VTN Vitronectin precursor	9606	0.745116770267487	2.61937085355157E-08	1.09811615943909	0.665468454360962	0.000105922918010037	1.21844351291656	0.887833476066589	0.0115249492228031	1.09573924541473
40	32.04	32.04	43.3808565139771	IPI:IPI00879231.1	Gene_Symbol=SERPINF2 Alpha-2-antiplasmin precursor	9606	0.897326529026031	0.0802407637238503	1.12966012954712	0.892711460590363	0.249615043401718	1.21644186973572	0.890509724617004	0.0649859756231308	1.13141441345215
40	0	32.04	43.0303037166595	IPI:IPI00029863.4	Gene_Symbol=SERPINF2 SERPINF2 protein	9606
41	31.99	31.99	51.3043463230133	IPI:IPI00298828.3	Gene_Symbol=APOH Beta-2-glycoprotein 1 precursor	9606	1.14053392410278	0.00205654697492719	1.0851047039032	0.851286232471466	0.0872085466980934	1.20351839065552	0.957641303539276	0.465507864952087	1.12509477138519
42	31.16	31.16	34.7248584032059	IPI:IPI00292950.4	Gene_Symbol=SERPIND1 Serpin peptidase inhibitor, clade D (Heparin cofactor), member 1	9606	0.874933183193207	0.0374160297214985	1.13368916511536	1.0032172203064	0.9519202709198	1.11275625228882	0.946498155593872	0.422756016254425	1.14686095714569
42	0	31.16	34.468936920166	IPI:IPI00879573.1	Gene_Symbol=SERPIND1 Heparin cofactor 2 precursor	9606
43	30.93	30.93	59.1489374637604	IPI:IPI00430820.1	Gene_Symbol=IGKV1-5 IGKV1-5 protein	9606	0.556208610534668	0.133176267147064	2.37708473205566	0.876863181591034	0.694011569023132	2.36849641799927	1.6766322851181	0.000172139203641564	1.14231693744659
44	30.22	30.22	50.2232134342194	IPI:IPI00795633.1	Gene_Symbol=CLU CLU	9606	0.930229783058167	0.265574306249619	1.13818216323853	1.15719568729401	0.0382846519351006	1.14770102500916	0.957732796669006	0.501430153846741	1.1372606754303
44	0	30.22	44.9101805686951	IPI:IPI00400826.1	Gene_Symbol=CLU clusterin isoform 1	9606
44	0	30.22	50.1113593578339	IPI:IPI00291262.3	Gene_Symbol=CLU Clusterin precursor	9606
45	30.21	30.49	41.707718372345	IPI:IPI00745872.2	Gene_Symbol=ALB Isoform 1 of Serum albumin precursor	9606	1.65924668312073	9.57382950694807E-10	1.13117015361786	0.528159916400909	1.50206897160388E-05	1.29319524765015	0.995929896831512	0.942554593086243	1.12092506885529
45	0	30.49	40.5103653669357	IPI:IPI00022434.4	Gene_Symbol=ALB Uncharacterized protein ALB	9606
46	29.7	29.87	46.3087260723114	IPI:IPI00166729.4	Gene_Symbol=AZGP1 alpha-2-glycoprotein 1, zinc	9606	1.68507993221283	9.79315708930263E-14	1.10810053348541	1.82820498943329	1.07846030554266E-13	1.12639760971069	1.34425747394562	3.05667455791081E-08	1.09470331668854
47	29.43	29.43	46.4114844799042	IPI:IPI00006114.4	Gene_Symbol=SERPINF1 Pigment epithelium-derived factor precursor	9606	1.10734391212463	0.0683718994259834	1.11640775203705	1.04937160015106	0.47706726193428	1.14608943462372	1.29014980792999	0.042979009449482	1.27925252914429
48	28.95	28.95	42.8229659795761	IPI:IPI00553177.1	Gene_Symbol=SERPINA1 Isoform 1 of Alpha-1-antitrypsin precursor	9606	1.77574920654297	5.88633985998399E-09	1.15734589099884	3.18188190460205	3.39262624070302E-12	1.23603880405426	1.23820650577545	0.0055469567887485	1.1571843624115
49	27.97	27.99	36.0330581665039	IPI:IPI00020996.3	Gene_Symbol=IGFALS Insulin-like growth factor-binding protein complex acid labile chain precursor	9606	0.784388303756714	0.000435210618888959	1.13146257400513	0.876410603523254	0.00668941345065832	1.09624898433685	0.922329485416412	0.12381736189127	1.11024618148804
50	27.95	27.99	29.7746151685715	IPI:IPI00296608.6	Gene_Symbol=C7 Complement component C7 precursor	9606	1.23688435554504	0.273728460073471	1.47696661949158	1.30578708648682	0.156595602631569	1.45552051067352	1.23934650421143	0.210681423544884	1.40924036502838
51	26.83	26.83	62.5468194484711	IPI:IPI00021841.1	Gene_Symbol=APOA1 Apolipoprotein A-I precursor	9606	1.13504087924957	0.301074087619781	1.28111112117767	1.23829972743988	0.055929534137249	1.24564349651337	1.26809668540955	9.09532827790827E-05	1.10945308208466
52	26.29	26.29	63.4069383144379	IPI:IPI00021842.1	Gene_Symbol=APOE Apolipoprotein E precursor	9606	1.52782428264618	2.60484057434951E-06	1.1555095911026	1.93636631965637	1.852584136941E-05	1.29468715190887	2.14267325401306	9.39959647894284E-08	1.23624968528748
53	26.03	26.03	34.3023270368576	IPI:IPI00017696.1	Gene_Symbol=C1S Complement C1s subcomponent precursor	9606	1.03606009483337	0.609956681728363	1.15099012851715	0.916065514087677	0.431731164455414	1.25240075588226	0.944903135299683	0.45971155166626	1.16745328903198
53	0	24.93	30.7917892932892	IPI:IPI00749179.2	Gene_Symbol=C1S Uncharacterized protein C1S	9606
54	24.24	24.89	42.8571432828903	IPI:IPI00328609.3	Gene_Symbol=SERPINA4 Kallistatin precursor	9606	0.949513971805573	0.32855886220932	1.11317133903503	0.999027013778687	0.990650951862335	1.18484973907471	0.956660568714142	0.292900741100311	1.08876001834869
55	24.08	24.08	50.7204592227936	IPI:IPI00022417.4	Gene_Symbol=LRG1 Leucine-rich alpha-2-glycoprotein precursor	9606	1.88337624073029	8.65897050061903E-07	1.19959425926208	2.30693221092224	1.20617940524426E-07	1.23241484165192	0.996436715126038	0.96201890707016	1.16801929473877
56	23.7	24.6	29.5212775468826	IPI:IPI00303963.1	Gene_Symbol=C2 Complement C2 precursor (Fragment)	9606	1.01103961467743	0.820919930934906	1.10340845584869	0.947500288486481	0.409586936235428	1.14102458953857	0.909452378749847	0.0301617737859488	1.08883452415466
57	22.29	22.38	25.2351105213165	IPI:IPI00654888.4	Gene_Symbol=KLKB1 Plasma kallikrein precursor	9606	0.929255425930023	0.318492084741592	1.16172111034393	0.855548858642578	0.462446659803391	1.5455549955368	0.920322716236115	0.448923856019974	1.25202548503876
58	21.81	21.81	38.7628853321075	IPI:IPI00032220.3	Gene_Symbol=AGT Angiotensinogen precursor	9606	0.769701182842255	0.00522458832710981	1.19596636295319	0.718428671360016	0.000224223069380969	1.17910313606262	0.513686954975128	1.86701501481146E-10	1.17107677459717
59	21.29	21.58	39.2712563276291	IPI:IPI00386879.1	Gene_Symbol=IGHV3OR16-13;IGHA1 CDNA FLJ14473 fis, clone MAMMA1001080, highly similar to Homo sapiens SNC73 protein (SNC73) mRNA	9606
60	20.76	45.21	27.1929830312729	IPI:IPI00025426.2	Gene_Symbol=PZP Pregnancy zone protein precursor	9606	0.16927070915699	5.17730249782744E-08	1.43816840648651	0.264525890350342	0.000163679738761857	1.75072956085205	0.181316524744034	5.62800606118685E-09	1.34099495410919
60	0	43.56	28.7066251039505	IPI:IPI00748437.2	Gene_Symbol=PZP Uncharacterized protein PZP	9606
61	20.25	20.25	26.829269528389	IPI:IPI00019581.1	Gene_Symbol=F12 Coagulation factor XII precursor	9606	0.704962849617004	1.04588280009921E-05	1.1421229839325	0.635259985923767	0.0112898265942931	1.40825879573822	0.843506872653961	0.00714645022526383	1.12748169898987
62	20.13	20.13	28.4246563911438	IPI:IPI00011252.1	Gene_Symbol=C8A Complement component C8 alpha chain precursor	9606	1.2017856836319	0.0543054975569248	1.20634377002716	1.16988325119019	0.238897442817688	1.31077885627747	0.972823917865753	0.763734817504883	1.20964765548706
63	20.02	20.87	29.9097061157227	IPI:IPI00876950.1	Gene_Symbol=ITIH3 Isoform 2 of Inter-alpha-trypsin inhibitor heavy chain H3 precursor	9606	0.886169672012329	0.20663945376873	1.21275079250336	0.972880363464355	0.815722465515137	1.27421009540558	1.1325341463089	0.124950632452965	1.17584097385406
63	0	20.87	29.7752797603607	IPI:IPI00028413.8	Gene_Symbol=ITIH3 Isoform 1 of Inter-alpha-trypsin inhibitor heavy chain H3 precursor	9606
64	18.71	18.71	46.7336684465408	IPI:IPI00844536.2	Gene_Symbol=RBP4 Uncharacterized protein RBP4	9606	1.21550559997559	0.000459447270259261	1.10768806934357	0.880782127380371	0.0835912153124809	1.15579736232758	1.15368342399597	0.0220133028924465	1.1286643743515
64	0	18.71	46.7336684465408	IPI:IPI00480192.1	Gene_Symbol=RBP4 Retinol binding protein 4, plasma	9606
64	0	18.71	41.2935316562653	IPI:IPI00022420.3	Gene_Symbol=RBP4 Plasma retinol-binding protein precursor	9606
65	18.38	18.38	39.0557944774628	IPI:IPI00829626.1	Gene_Symbol=IGL@ IGL@ protein	9606	0.197032287716866	0.00137793971225619	1.76760637760162	0.351456642150879	0.0118304220959544	1.6385213136673	1.43908226490021	0.0439740680158138	1.41630327701569
65	0.59	16.97	45.064377784729	IPI:IPI00550162.2	Gene_Symbol=IGLV3-25 IGLV3-25 protein	9606
66	18.38	18.38	70.7482993602753	IPI:IPI00654755.3	Gene_Symbol=HBB Hemoglobin subunit beta	9606	2.80119132995605	5.86925581920472E-13	1.15452301502228	0.908867537975311	0.361732572317123	1.23709869384766	1.09648334980011	0.255563586950302	1.17779588699341
67	17.71	17.71	40.2208209037781	IPI:IPI00394992.1	Gene_Symbol=PGLYRP2 Isoform 2 of N-acetylmuramoyl-L-alanine amidase precursor	9606	0.775940358638763	0.00729746511206031	1.19133400917053	0.705299258232117	0.00503925420343876	1.25591325759888	0.730003356933594	0.406873881816864	2.18850612640381
67	0	17.71	44.0972208976746	IPI:IPI00163207.1	Gene_Symbol=PGLYRP2 Isoform 1 of N-acetylmuramoyl-L-alanine amidase precursor	9606
68	17.54	17.54	37.2159093618393	IPI:IPI00022426.1	Gene_Symbol=AMBP AMBP protein precursor	9606	0.92691308259964	0.679278910160065	1.45234405994415	0.814533531665802	0.491468161344528	1.83012652397156	1.24340856075287	0.199158817529678	1.40490233898163
69	17.33	17.33	20.4116642475128	IPI:IPI00291867.3	Gene_Symbol=CFI Complement factor I precursor	9606	0.929756224155426	0.142514884471893	1.1046404838562	0.800197601318359	0.165903374552727	1.38173973560333	0.781089127063751	0.0145799303427339	1.21255469322205
69	0	15.33	18.1818187236786	IPI:IPI00872555.2	Gene_Symbol=CFI cDNA FLJ76262, highly similar to Homo sapiens I factor (complement) (IF), mRNA	9606
70	17	17	55.9405922889709	IPI:IPI00011261.2	Gene_Symbol=C8G Complement component C8 gamma chain precursor	9606	1.45071256160736	0.00641188444569707	1.26921224594116	1.56030321121216	0.0413149073719978	1.52661383152008	0.887152552604675	0.22077688574791	1.22856462001801
71	16.4	16.4	23.2830822467804	IPI:IPI00021727.1	Gene_Symbol=C4BPA C4b-binding protein alpha chain precursor	9606	0.993993937969208	0.934880197048187	1.1622622013092	1.10477340221405	0.483726412057877	1.33473253250122	0.889253854751587	0.0661792084574699	1.13411474227905
72	16.29	16.29	30.0236403942108	IPI:IPI00329775.7	Gene_Symbol=CPB2 Isoform 1 of Carboxypeptidase B2 precursor	9606	1.06373274326324	0.352293789386749	1.14836096763611	1.13381445407867	0.42244017124176	1.38748967647552	0.968732416629791	0.877205669879913	1.54561817646027
73	16.28	18.28	33.2530111074448	IPI:IPI00292946.1	Gene_Symbol=SERPINA7 Thyroxine-binding globulin precursor	9606	0.870368003845215	0.132670372724533	1.20233762264252	0.72962474822998	0.00551276095211506	1.23731911182404	0.646478295326233	0.000335416058078408	1.23922669887543
74	16.12	16.12	14.8809522390366	IPI:IPI00299503.2	Gene_Symbol=GPLD1 Isoform 1 of Phosphatidylinositol-glycan-specific phospholipase D precursor	9606	1.02555561065674	0.782852530479431	1.21966421604156	0.988021314144135	0.920064508914948	1.29808282852173	1.07487988471985	0.559655010700226	1.30552816390991
75	16	24.48	29.2016804218292	IPI:IPI00784998.1	Gene_Symbol=- Putative uncharacterized protein DKFZp686M24218	9606	0.189237833023071	0.0569185875356197	5.9667067527771	0.13323812186718	0.000527579104527831	1.22054135799408	1.29300463199615	0.12190668284893	1.53120875358582
76	15.7	15.7	34.0807169675827	IPI:IPI00022391.1	Gene_Symbol=APCS Serum amyloid P-component precursor	9606	1.19340622425079	0.0020006513223052	1.11101222038269	1.2939680814743	0.00717041408643126	1.19840002059937	0.696938157081604	4.08143532695249E-05	1.16047561168671
77	15.09	15.11	24.3055552244186	IPI:IPI00873445.1	Gene_Symbol=PROS1 80 kDa protein	9606	0.947364032268524	0.585698366165161	1.23607957363129	1.33531701564789	0.0157881136983633	1.25019001960754	1.09273970127106	0.491250276565552	1.31539249420166
77	0	15.11	21.3017746806145	IPI:IPI00294004.1	Gene_Symbol=PROS1 Vitamin K-dependent protein S precursor	9606
78	13.94	13.96	28.3842802047729	IPI:IPI00010295.1	Gene_Symbol=CPN1 Carboxypeptidase N catalytic chain precursor	9606	0.877598345279694	0.0290072336792946	1.12202799320221	1.01448905467987	0.832345068454742	1.15379929542542	1.1317743062973	0.0616376325488091	1.13962984085083
79	13.81	13.81	28.8184434175491	IPI:IPI00025204.1	Gene_Symbol=CD5L CD5 antigen-like precursor	9606	1.08844447135925	0.228459373116493	1.15387952327728	1.0481231212616	0.62217903137207	1.21846926212311	1.50723516941071	1.27454195535393E-05	1.15356111526489
80	13.71	13.71	33.8114768266678	IPI:IPI00019576.1	Gene_Symbol=F10 Coagulation factor X precursor	9606	0.879794597625732	0.0486182756721973	1.13552474975586	0.822536528110504	0.370514422655106	1.5981342792511	0.873478174209595	0.201020732522011	1.24831521511078
81	13.47	13.49	30.3350955247879	IPI:IPI00645849.1	Gene_Symbol=ECM1 Extracellular matrix protein 1	9606	0.884300291538239	0.200888499617577	1.2178943157196	0.863758325576782	0.138530477881432	1.22195661067963	0.798192858695984	0.0372069478034973	1.23343706130981
81	0	13.49	27.0370364189148	IPI:IPI00003351.2	Gene_Symbol=ECM1 Extracellular matrix protein 1 precursor	9606
82	12.57	12.6	31.3609480857849	IPI:IPI00020986.2	Gene_Symbol=LUM Lumican precursor	9606	1.2859114408493	0.00716265290975571	1.19091260433197	0.995763957500458	0.970711886882782	1.26970899105072	1.13226354122162	0.0617914497852325	1.13995325565338
83	12.46	12.46	34.3283593654633	IPI:IPI00022429.3	Gene_Symbol=ORM1 Alpha-1-acid glycoprotein 1 precursor	9606	3.35992002487183	0.000298028957331553	1.64755010604858	4.98432207107544	4.80358212371357E-05	1.69406223297119	1.02812838554382	0.862749636173248	1.41683709621429
84	12.34	12.34	35.7859522104263	IPI:IPI00293925.2	Gene_Symbol=FCN3 Isoform 1 of Ficolin-3 precursor	9606	1.0128937959671	0.900838494300842	1.2582266330719	1.05138218402863	0.705562233924866	1.34317779541016	0.57067483663559	0.0134852649644017	1.50669610500336
84	0	10.34	33.3333343267441	IPI:IPI00419744.4	Gene_Symbol=FCN3 Isoform 2 of Ficolin-3 precursor	9606
85	12.07	12.07	71.9298243522644	IPI:IPI00027462.1	Gene_Symbol=S100A9 Protein S100-A9	9606	7.05592203140259	0.000207228018552996	2.25296020507813	1.21141457557678	0.484987586736679	1.79347264766693	1.16196072101593	0.608354568481445	1.86196482181549
86	12	12.06	10.1361572742462	IPI:IPI00007240.2	Gene_Symbol=F13B Coagulation factor XIII B chain precursor	9606	0.923149943351746	0.536573529243469	1.34796583652496	0.714164912700653	0.142592579126358	1.62958526611328	0.929602384567261	0.333765417337418	1.18527007102966
87	12	12.01	20.9979206323624	IPI:IPI00032311.4	Gene_Symbol=LBP Lipopolysaccharide-binding protein precursor	9606	1.06501889228821	0.483944833278656	1.22957444190979	1.24522268772125	0.0666908621788025	1.27122890949249	0.709928750991821	0.0570385977625847	1.42859721183777
88	11.65	11.71	11.1704021692276	IPI:IPI00788786.1	Gene_Symbol=VWF 309 kDa protein	9606	1.36121332645416	0.222777962684631	1.71255826950073	1.62854337692261	0.0488979108631611	1.62366235256195	1.3861870765686	0.0648219212889671	1.42185461521149
88	0	11.71	11.1624598503113	IPI:IPI00023014.1	Gene_Symbol=VWF von Willebrand factor precursor	9606
89	11.51	11.53	27.7064234018326	IPI:IPI00738433.1	Gene_Symbol=CPN2 similar to Carboxypeptidase N subunit 2 precursor	9606	0.81794285774231	0.0164100676774979	1.1707147359848	0.861858546733856	0.215469136834145	1.27967500686646	0.982517898082733	0.777316331863403	1.14020156860352
89	0	11.5	22.9357793927193	IPI:IPI00479116.1	Gene_Symbol=CPN2 Carboxypeptidase N subunit 2 precursor	9606
90	10.91	10.92	30.0168633460999	IPI:IPI00009865.2	Gene_Symbol=KRT10 Keratin, type I cytoskeletal 10	9606	1.16156899929047	0.159173205494881	1.27213227748871	1.80552053451538	0.0231717880815268	1.5811949968338	0.798575460910797	0.048091221600771	1.24837267398834
91	9.77	9.77	15.7746478915215	IPI:IPI00218732.3	Gene_Symbol=PON1 Serum paraoxonase/arylesterase 1	9606	0.64087986946106	0.00130100501701236	1.26178014278412	0.728603780269623	0.00424278574064374	1.21669745445251	0.991105198860168	0.936970055103302	1.27263987064362
92	9.7	9.7	30.9734523296356	IPI:IPI00026199.1	Gene_Symbol=GPX3 Glutathione peroxidase 3 precursor	9606	1	1	1.23340117931366	1.16597700119019	0.151387333869934	1.24510049819946	1.2295309305191	0.0921146273612976	1.27955031394958
93	9.49	9.49	34.6938788890839	IPI:IPI00022392.1	Gene_Symbol=C1QA Complement C1q subcomponent subunit A precursor	9606	1.01283490657806	0.882226824760437	1.20000696182251	0.948020279407501	0.6681769490242	1.3006991147995	0.903306663036346	0.110483586788177	1.13683199882507
93	0	9.48	28.0542999505997	IPI:IPI00844400.1	Gene_Symbol=C1QA 23 kDa protein	9606
94	9.35	9.35	63.3802831172943	IPI:IPI00853068.1	Gene_Symbol=HBA2;HBA1 Alpha 2 globin variant (Fragment)	9606	2.40739059448242	1.2331853440628E-06	1.272500872612	0.936268627643585	0.644573390483856	1.35147631168365	1.00011348724365	0.999284029006958	1.32856011390686
94	0	9.35	63.3802831172943	IPI:IPI00410714.5	Gene_Symbol=HBA2;HBA1 Hemoglobin subunit alpha	9606
95	8.54	8.54	29.8666656017303	IPI:IPI00029260.2	Gene_Symbol=CD14 Monocyte differentiation antigen CD14 precursor	9606	1.18835604190826	0.364586591720581	1.538125872612	1.22386372089386	0.338048040866852	1.60787665843964	1.02335131168365	0.831258952617645	1.28889846801758
96	8.3	8.3	23.4666660428047	IPI:IPI00021440.1	Gene_Symbol=ACTG1;PSPHL Actin, cytoplasmic 2	9606	2.42493677139282	0.000823652488179505	1.45454776287079	1.29088592529297	0.52741539478302	2.4798789024353	1.29851102828979	0.0932597368955612	1.37453520298004
96	0	8.3	23.4666660428047	IPI:IPI00021439.1	Gene_Symbol=ACTB Actin, cytoplasmic 1	9606
96	0.01	6.36	15.2046784758568	IPI:IPI00878173.1	Gene_Symbol=ACTA1 Actin, alpha 1, skeletal muscle	9606
96	0.01	6.36	14.6276593208313	IPI:IPI00025416.3	Gene_Symbol=ACTG2 Actin, gamma-enteric smooth muscle	9606
96	0.01	6.36	14.5888596773148	IPI:IPI00023006.1	Gene_Symbol=ACTC1 Actin, alpha cardiac muscle 1	9606
96	0.01	6.36	13.7931033968925	IPI:IPI00021428.1	Gene_Symbol=ACTA1 Actin, alpha skeletal muscle	9606
96	0.01	6.36	14.5888596773148	IPI:IPI00008603.1	Gene_Symbol=ACTA2 Actin, aortic smooth muscle	9606
96	0	7.7	34.9315077066422	IPI:IPI00796881.1	Gene_Symbol=ACTG1;PSPHL 16 kDa protein	9606
96	0	7.7	25.7575750350952	IPI:IPI00790339.1	Gene_Symbol=ACTG1;PSPHL 22 kDa protein	9606
96	0	6.35	15.2249127626419	IPI:IPI00514530.5	Gene_Symbol=ACTA1 Uncharacterized protein ACTA1	9606
96	0	6.35	17.3228353261948	IPI:IPI00414057.3	Gene_Symbol=ACTA1 Actin alpha 1 skeletal muscle protein	9606
97	8.12	12.18	7.89290443062782	IPI:IPI00759542.1	Gene_Symbol=TTN Isoform 8 of Titin	9606	0.794191658496857	0.0192000195384026	1.20928454399109	0.902345299720764	0.317274630069733	1.22936987876892	0.970515012741089	0.745480597019196	1.20594716072083
97	0.01	12.11	8.05134177207947	IPI:IPI00749039.2	Gene_Symbol=TTN titin isoform N2-A	9606
97	0	12.18	7.90392979979515	IPI:IPI00759754.1	Gene_Symbol=TTN Isoform 1 of Titin	9606
97	0	12.18	7.86969438195229	IPI:IPI00023283.3	Gene_Symbol=TTN Isoform 2 of Titin	9606
97	0	12.1	7.99048021435738	IPI:IPI00179357.2	Gene_Symbol=TTN Isoform 7 of Titin	9606
97	0	12.1	7.97727629542351	IPI:IPI00759637.1	Gene_Symbol=TTN Isoform 4 of Titin	9606
97	0	10.18	8.41961354017258	IPI:IPI00412307.8	Gene_Symbol=TTN 2268 kDa protein	9606
97	0	10.14	7.85714313387871	IPI:IPI00759613.1	Gene_Symbol=TTN Isoform 5 of Titin	9606
98	8.1	12.71	12.8147482872009	IPI:IPI00478809.3	Gene_Symbol=F5 Coagulation factor V precursor	9606	1.08769679069519	0.553849637508392	1.34822177886963	1.29177021980286	0.0347060151398182	1.26429986953735	0.892539441585541	0.175322666764259	1.18684530258179
98	0	12.71	12.7860024571419	IPI:IPI00022937.4	Gene_Symbol=F5 Coagulation factor V	9606
99	8.07	8.07	11.2375542521477	IPI:IPI00296534.1	Gene_Symbol=FBLN1 Isoform D of Fibulin-1 precursor	9606	1.01084268093109	0.820843577384949	1.11028552055359	1.05588233470917	0.586458802223206	1.24364018440247	1.27917551994324	0.00979892257601023	1.18614387512207
99	0	6.07	11.8065431714058	IPI:IPI00218803.2	Gene_Symbol=FBLN1 Isoform B of Fibulin-1 precursor	9606
100	8.05	8.05	37.5939846038818	IPI:IPI00386132.1	Gene_Symbol=- Ig kappa chain V-IV region JI precursor	9606	0.531499087810516	0.0217579063028097	1.61706733703613	0.510157644748688	0.016807584092021	1.60465788841248	1.50719130039215	0.0242850575596094	1.38105511665344
100	0	7.7	25	IPI:IPI00026197.7	Gene_Symbol=IGKV4-1 Similar to Ig kappa chain V-IV region precursor	9606
100	0	6.05	28.3582091331482	IPI:IPI00386133.1	Gene_Symbol=- Ig kappa chain V-IV region B17 precursor	9606
101	7.94	7.94	20.8955228328705	IPI:IPI00023019.1	Gene_Symbol=SHBG Isoform 1 of Sex hormone-binding globulin precursor	9606	0.486080974340439	0.00119027413893491	1.32378399372101	0.543128967285156	0.0142623884603381	1.53144752979279	0.529175221920013	0.00182219210546464	1.31247997283936
101	0.03	6.27	23.6111104488373	IPI:IPI00219583.1	Gene_Symbol=SHBG Isoform 2 of Sex hormone-binding globulin precursor	9606
102	7.77	7.97	20.4188480973244	IPI:IPI00743766.2	Gene_Symbol=FETUB Fetuin-B precursor	9606	0.897785723209381	0.206896245479584	1.20123553276062	1.0269547700882	0.831180036067963	1.32877194881439	1.0244699716568	0.772812783718109	1.20987260341644
102	0	7.97	17.1014487743378	IPI:IPI00552199.3	Gene_Symbol=FETUB GUGU beta form	9606
102	0	5.97	15.4574126005173	IPI:IPI00553061.1	Gene_Symbol=FETUB GUGU gamma form	9606
103	7.6	7.61	17.2131150960922	IPI:IPI00884176.1	Gene_Symbol=F13A1 coagulation factor XIII A1 subunit precursor	9606	1.0695778131485	0.631401479244232	1.36481738090515	1.45709943771362	0.0928283482789993	1.57616126537323	1.62477171421051	0.00278192246332765	1.30092203617096
103	0	7.61	17.2131150960922	IPI:IPI00297550.8	Gene_Symbol=F13A1 Coagulation factor XIII A chain precursor	9606
104	7.59	7.63	31.7734003067017	IPI:IPI00007221.1	Gene_Symbol=SERPINA5 Plasma serine protease inhibitor precursor	9606	0.884137630462646	0.256177574396133	1.27140319347382	0.986340939998627	0.932445824146271	1.46339654922485	1.1288925409317	0.301556885242462	1.30017936229706
105	7.43	7.61	16.0337552428246	IPI:IPI00292218.4	Gene_Symbol=MST1 Hepatocyte growth factor-like protein precursor	9606	0.952740848064423	0.65915048122406	1.32651996612549	0.712784707546234	0.105457007884979	1.56963503360748	0.88745242357254	0.0752652809023857	1.14884102344513
105	0.06	6.49	18.6948850750923	IPI:IPI00384647.1	Gene_Symbol=MST1 Hepatocyte growth factor-like protein homolog	9606
106	7.33	7.33	39.0410959720612	IPI:IPI00032293.1	Gene_Symbol=CST3 Cystatin-C precursor	9606	1.68988621234894	0.0925967544317245	1.90094268321991	1.37873661518097	0.195873141288757	1.71615326404572	1.52402019500732	0.0166744012385607	1.36843311786652
107	7.1	7.1	24.5901644229889	IPI:IPI00020019.1	Gene_Symbol=ADIPOQ Adiponectin precursor	9606	0.970526576042175	0.701091110706329	1.18618535995483	1.45979714393616	0.00206074048765004	1.22152364253998	1.42858588695526	0.00430805934593081	1.23750591278076
108	7.09	7.67	52.6881694793701	IPI:IPI00007047.1	Gene_Symbol=S100A8 Protein S100-A8	9606	5.25050354003906	0.000153597036842257	1.77046358585358	1.13288009166718	0.548309564590454	1.58259725570679	0.815179467201233	0.0323603264987469	1.19995844364166
109	7.03	7.03	37.1287137269974	IPI:IPI00009028.1	Gene_Symbol=CLEC3B Tetranectin precursor	9606	0.565913259983063			0.393581867218018			0.634132981300354
110	6.74	6.74	24.2424249649048	IPI:IPI00643948.2	Gene_Symbol=C1QB Complement component 1, q subcomponent, B chain	9606	0.899821519851685	0.19692151248455	1.1808123588562	0.827676594257355	0.0463795810937881	1.20407891273499	0.776570796966553	0.0271313861012459	1.24660837650299
110	0	6.74	22.1343874931335	IPI:IPI00477992.1	Gene_Symbol=C1QB complement component 1, q subcomponent, B chain precursor	9606
111	6.7	6.7	56.4356446266174	IPI:IPI00021856.3	Gene_Symbol=APOC2 Apolipoprotein C-II precursor	9606	1.50605535507202	0.110846303403378	1.74546670913696	1.63424837589264	0.0473434776067734	1.61899411678314	1.24076545238495	0.0935371965169907	1.31425261497498
112	6.62	26.54	65.6370639801025	IPI:IPI00844156.2	Gene_Symbol=SERPINC1 SERPINC1 protein	9606	0.89707487821579	0.179061219096184	1.17568373680115	1.06433582305908	0.501637101173401	1.2073038816452	1.10655200481415	0.210125178098679	1.17603623867035
113	6.6	6.6	13.8686135411263	IPI:IPI00847381.1	Gene_Symbol=SEPP1 selenoprotein P isoform 2	9606	0.974283635616302	0.707875669002533	1.22276556491852	0.757988452911377	0.318663150072098	2.09411883354187	0.994056940078735	0.967399895191193	1.53343200683594
113	0	6.6	14.9606302380562	IPI:IPI00029061.2	Gene_Symbol=SEPP1 Selenoprotein P precursor	9606
114	6.53	6.53	20.9953337907791	IPI:IPI00025864.5	Gene_Symbol=BCHE Cholinesterase precursor	9606	0.836122035980225	0.184944629669189	1.36426615715027	0.815887629985809	0.427397340536118	1.89673638343811	0.682346105575562	0.0153214279562235	1.29848778247833
115	6.44	6.46	24.87922757864	IPI:IPI00186903.3	Gene_Symbol=APOL1 Isoform 2 of Apolipoprotein-L1 precursor	9606	0.738503396511078	0.0563727058470249	1.37058079242706	0.608797669410706	0.115689627826214	1.956423163414	0.841658234596252	0.594077944755554	2.17961573600769
115	0	6.46	20.1005026698112	IPI:IPI00514475.4	Gene_Symbol=APOL1 Isoform 1 of Apolipoprotein-L1 precursor	9606
115	0	5.76	26.892951130867	IPI:IPI00852826.2	Gene_Symbol=APOL1 42 kDa protein	9606
116	6.42	6.59	25	IPI:IPI00220327.3	Gene_Symbol=KRT1 Keratin, type II cytoskeletal 1	9606	1.22728395462036	0.12308543920517	1.33869063854218	1.54714703559875	0.0912787467241287	1.72864270210266	0.784710288047791	0.516157269477844	2.57570576667786
117	6.3	7.19	9.46428552269936	IPI:IPI00746623.2	Gene_Symbol=HABP2 Hyaluronan-binding protein 2 precursor	9606	1.09445953369141	0.583207845687866	1.48568511009216	1.05523145198822	0.796712160110474	1.66314172744751	1.03876912593842	0.809822201728821	1.47027134895325
118	6.19	6.19	23.2704401016235	IPI:IPI00178926.2	Gene_Symbol=IGJ immunoglobulin J chain	9606	0.794598340988159	0.0736136510968208	1.29682731628418	1.00934720039368	0.96872341632843	1.74543106555939	1.28615176677704	0.20051783323288	1.53461349010468
119	6.17	6.2	12.0610676705837	IPI:IPI00029193.1	Gene_Symbol=HGFAC Hepatocyte growth factor activator precursor	9606	0.975021123886108	0.820367038249969	1.38401222229004	0.871929407119751	0.203373968601227	1.30858862400055	0.89479011297226	0.298712819814682	1.32593607902527
120	6.08	6.08	10.366827249527	IPI:IPI00010471.5	Gene_Symbol=LCP1 Plastin-2	9606	3.19958329200745	0.00373779609799385	1.70326435565948	1.33452379703522	0.0693553239107132	1.38409852981567	1.14314675331116	0.420517325401306	1.51303863525391
121	6.01	30.82	45.6842094659805	IPI:IPI00784842.1	Gene_Symbol=IGHV4-31 Putative uncharacterized protein DKFZp686G11190	9606	0.513692080974579	0.0971611440181732	3.67620873451233	0.533580899238586	0.462402015924454	1199.99816894531	1.54361402988434	0.029092600569129	1.28691697120667
121	0.05	23.15	40.4166668653488	IPI:IPI00423463.1	Gene_Symbol=IGHG1 Putative uncharacterized protein DKFZp686O01196	9606
122	6.01	7.7	16.2303671240807	IPI:IPI00163446.3	Gene_Symbol=IGHD IGHD protein	9606	0.378552615642548	0.235310152173042	8.06687068939209	0.477637827396393	0.317434430122375	7.13514947891235	1.14171254634857	0.740801215171814	3.19738960266113
122	0	5.23	8.68055522441864	IPI:IPI00418422.3	Gene_Symbol=IGHD IGHD protein	9606
122	0	4.01	9.3360997736454	IPI:IPI00829636.1	Gene_Symbol=IGHD FLJ00382 protein (Fragment)	9606
123	6.01	6.01	23.7903222441673	IPI:IPI00855835.1	Gene_Symbol=- Insulin-like growth factor binding protein 3 isoform b	9606	0.785665154457092	0.054616991430521	1.28179848194122	0.804075956344604	0.0671914890408516	1.27200186252594	0.93412184715271	0.766738593578339	1.74950754642487
123	0	6.01	15.4882147908211	IPI:IPI00556155.2	Gene_Symbol=IGFBP3 insulin-like growth factor binding protein 3 isoform a precursor	9606
123	0	6.01	15.8075600862503	IPI:IPI00018305.4	Gene_Symbol=IGFBP3 Insulin-like growth factor-binding protein 3 precursor	9606
123	0	4.01	15.8844769001007	IPI:IPI00444386.3	Gene_Symbol=IGFBP3 CDNA FLJ45630 fis, clone CHONS2001287, moderately similar to INSULIN- LIKE GROWTH FACTOR BINDING PROTEIN 3	9606
124	6	30.01	40.4624283313751	IPI:IPI00784894.1	Gene_Symbol=- Putative uncharacterized protein	9606	1.0581910610199			0.877760767936707			0.685776829719543
124	0.05	4.05	23.9316239953041	IPI:IPI00854589.1	Gene_Symbol=- Uncharacterized protein ENSP00000375004	9606
124	0	15.37	24.4000002741814	IPI:IPI00423461.3	Gene_Symbol=IGHA2 Putative uncharacterized protein DKFZp686C02220 (Fragment)	9606
124	0	6	18.6666667461395	IPI:IPI00383629.1	Gene_Symbol=- IgG VH protein precursor (Fragment)	9606
124	0	5.3	25.6410270929337	IPI:IPI00830130.1	Gene_Symbol=- Rheumatoid factor RF-ET7	9606
124	0	5.3	25.6410270929337	IPI:IPI00829701.1	Gene_Symbol=- Uncharacterized protein ENSP00000375014	9606
124	0	4.26	18.8679248094559	IPI:IPI00382682.1	Gene_Symbol=- Putative matrix cell adhesion molecule-3	9606
124	0	4	28.3333331346512	IPI:IPI00399379.3	Gene_Symbol=- Uncharacterized protein ENSP00000303034	9606
124	0	4	16.2393167614937	IPI:IPI00854745.1	Gene_Symbol=- Uncharacterized protein ENSP00000375019	9606
124	0	4	16.1016955971718	IPI:IPI00829979.1	Gene_Symbol=- Uncharacterized protein ENSP00000375008	9606
124	0	4	16.2393167614937	IPI:IPI00739205.3	Gene_Symbol=LOC652102 Ig heavy chain V-I region HG3 precursor	9606
124	0	4	16.2393167614937	IPI:IPI00009792.1	Gene_Symbol=IGHV1OR15-1 Ig heavy chain V-I region V35 precursor	9606
125	6	8.02	12.1149897575378	IPI:IPI00009793.3	Gene_Symbol=C1RL Complement C1r-like protein	9606	0.873381912708282	0.47507843375206	1.95019471645355	0.985270082950592	0.922119140625	1.78245329856873	0.944356262683868	0.480561554431915	1.33184850215912
125	0	8.02	11.4155247807503	IPI:IPI00872573.1	Gene_Symbol=C1RL 48 kDa protein	9606
125	0	8.02	11.4155247807503	IPI:IPI00795055.1	Gene_Symbol=C1RL CDNA FLJ14022 fis, clone HEMBA1003538, weakly similar to COMPLEMENT C1R COMPONENT	9606
126	6	6	36.7521375417709	IPI:IPI00854644.1	Gene_Symbol=- Uncharacterized protein ENSP00000374805	9606	0.640122830867767	0.0816604495048523	1.79497504234314	1.09562170505524	0.606533765792847	1.91406953334808	2.41211485862732	0.0320025384426117	2.00285387039185
126	0	30.58	71.4893639087677	IPI:IPI00784985.1	Gene_Symbol=IGK@ IGK@ protein	9606
127	6	6	13.8775512576103	IPI:IPI00022394.2	Gene_Symbol=C1QC Complement C1q subcomponent subunit C precursor	9606	0.933753252029419	0.537773668766022	1.27385127544403	0.905138194561005	0.168289750814438	1.16238248348236	0.853948056697845	0.101115517318249	1.2160040140152
128	5.97	5.98	14.5299151539803	IPI:IPI00023673.1	Gene_Symbol=LGALS3BP Galectin-3-binding protein precursor	9606	0.805088639259338	0.0462234281003475	1.23362064361572	0.980591058731079	0.741717517375946	1.18832337856293	0.799750089645386	0.0589026063680649	1.27013659477234
129	5.83	12.2	32.1888417005539	IPI:IPI00815938.1	Gene_Symbol=IGLV3-21 IGLV3-21 protein	9606	0.36469092965126	4.04708371206652E-05	1.36042046546936	0.432786285877228	0.00023245983175002	1.37952446937561	1.00721085071564	0.930820882320404	1.19968223571777
130	5.62	10.67	34.8258703947067	IPI:IPI00020091.1	Gene_Symbol=ORM2 Alpha-1-acid glycoprotein 2 precursor	9606	1.44657337665558	0.239385604858398	2.60858678817749	2.07428741455078	0.0924327298998833	2.79304051399231	0.788399159908295	0.198638752102852	1.71598267555237
131	5.61	5.61	14.3350601196289	IPI:IPI00744685.2	Gene_Symbol=BTD Uncharacterized protein BTD (Fragment)	9606	0.942922413349152	0.638804912567139	1.58670902252197	0.655481100082397	0.443489581346512	6.81218814849854	1.15157103538513	0.3641696870327	1.68413245677948
131	0	5.61	13.8121545314789	IPI:IPI00218413.2	Gene_Symbol=BTD biotinidase precursor	9606
132	5.59	6.2	41.5254235267639	IPI:IPI00854582.1	Gene_Symbol=- Uncharacterized protein ENSP00000374793	9606	0.568015873432159	0.00558640155941248	1.33542668819427	0.704904794692993	0.0404590331017971	1.38402187824249	1.72177302837372	0.00493644690141082	1.30802142620087
133	5.4	5.4	17.2413796186447	IPI:IPI00645213.1	Gene_Symbol=APOM Apolipoprotein M	9606	1.48097801208496	0.0631448179483414	1.56210017204285	1.40566694736481	0.387871474027634	3.81298279762268	1.7489138841629	0.108091026544571	2.36874485015869
133	0	5.4	15.5038759112358	IPI:IPI00514397.1	Gene_Symbol=APOM Apolipoprotein M	9606
133	0	5.4	10.6382980942726	IPI:IPI00030739.1	Gene_Symbol=APOM Apolipoprotein M	9606
134	5.22	5.22	37.2881352901459	IPI:IPI00830007.1	Gene_Symbol=- Uncharacterized protein ENSP00000375023	9606	0.801163911819458	0.23032583296299	1.54543244838715	1.30309391021729	0.245658487081528	1.71719348430634	1.1559122800827	0.086352601647377	1.19446873664856
134	0	5.22	37.2881352901459	IPI:IPI00829753.1	Gene_Symbol=- Similar to Rheumatoid factor G9 heavy chain	9606
134	0.04	3.26	28.448274731636	IPI:IPI00854732.1	Gene_Symbol=- Uncharacterized protein ENSP00000375005	9606
134	0	5.22	20.666666328907	IPI:IPI00383953.1	Gene_Symbol=- VH4 heavy chain variable region precursor (Fragment)	9606
134	0	5.22	26.4957278966904	IPI:IPI00884081.1	Gene_Symbol=- Uncharacterized protein ENSP00000375025	9606
134	0	5.22	26.2711852788925	IPI:IPI00829811.1	Gene_Symbol=LOC652128 Uncharacterized protein ENSP00000375039	9606
134	0	5.22	26.7241388559341	IPI:IPI00328493.4	Gene_Symbol=- Uncharacterized protein ENSP00000375038	9606
134	0	4	21.5517237782478	IPI:IPI00385059.1	Gene_Symbol=- Rearranged VH4-34 V gene segment (Fragment)	9606
134	0	3.22	13.1578952074051	IPI:IPI00827891.1	Gene_Symbol=- Cold agglutinin FS-2 H-chain (Fragment)	9606
134	0	3.22	12.6050427556038	IPI:IPI00815662.1	Gene_Symbol=- Rheumatoid factor G9 heavy chain (Fragment)	9606
135	4.79	4.79	12.4814257025719	IPI:IPI00395488.2	Gene_Symbol=VASN Vasorin precursor	9606	1.19641482830048	0.331205248832703	1.56920790672302	1.13632273674011	0.564260840415955	1.75978982448578	1.10639774799347	0.395456522703171	1.34331679344177
136	4.74	6.74	36.6255134344101	IPI:IPI00218949.1	Gene_Symbol=CFHR2 Isoform Short of Complement factor H-related protein 2 precursor	9606	1.03314113616943	0.820360243320465	1.4525431394577	1.31463158130646	0.130062058568001	1.49097895622253	1.35954463481903	0.136660873889923	1.5822046995163
136	0	6.74	32.9629629850388	IPI:IPI00006154.1	Gene_Symbol=CFHR2 Isoform Long of Complement factor H-related protein 2 precursor	9606
137	4.45	6.47	9.93377491831779	IPI:IPI00020153.3	Gene_Symbol=BSN Protein bassoon	9606	1.54355382919312			2.34491920471191			0.765815377235413
138	4.4	6.4	10.6290683150291	IPI:IPI00296176.2	Gene_Symbol=F9 Coagulation factor IX precursor	9606	0.978486239910126	0.726000487804413	1.19699347019196	1.18672859668732	0.232351407408714	1.44045257568359	0.942609012126923	0.224944353103638	1.13135838508606
139	4.4	4.4	32.307693362236	IPI:IPI00165972.3	Gene_Symbol=CFD Complement factor D preproprotein	9606	1.49514758586884	0.00364764709956944	1.22289419174194	1.41758286952972	0.0559429153800011	1.43781840801239	1.47758293151855	0.0173108223825693	1.33228993415833
140	4.34	6.81	28.2321900129318	IPI:IPI00029168.1	Gene_Symbol=LPA Apolipoprotein	9606	1.21488773822784	0.407086879014969	1.7929253578186	1.13626945018768	0.463733971118927	1.54991567134857	0.885389983654022	0.184909507632256	1.23520004749298
141	4.34	4.34	34.0000003576279	IPI:IPI00021854.1	Gene_Symbol=APOA2 Apolipoprotein A-II precursor	9606	1.05197298526764	0.769077956676483	1.91469943523407	1.19190359115601	0.66584712266922	4.51149988174438	1.40368115901947	0.124357007443905	1.76662158966064
142	4.27	4.32	7.83764868974686	IPI:IPI00027235.1	Gene_Symbol=ATRN Isoform 1 of Attractin precursor	9606	0.818333745002747	0.268904983997345	1.54328298568726	0.900374114513397	0.508853137493134	1.49495089054108	1.01568424701691	0.888779282569885	1.33640837669373
142	0	4.32	7.46855363249779	IPI:IPI00162735.3	Gene_Symbol=ATRN Isoform 2 of Attractin precursor	9606
142	0	4.31	7.38007351756096	IPI:IPI00218460.6	Gene_Symbol=ATRN Isoform 3 of Attractin precursor	9606
143	4.2	5.84	49.137932062149	IPI:IPI00829956.1	Gene_Symbol=- Rheumatoid factor C6 light chain (Fragment)	9606	0.985488414764404	0.985838115215302	4221.44921875	1.50531005859375	0.689095497131348	17699.6640625	1.12450683116913	0.809582769870758	125.867660522461
143	0	5.49	33.8983058929443	IPI:IPI00829912.1	Gene_Symbol=IGKV1-5 Ig kappa chain V-I region HK102 precursor	9606
143	0	5.15	42.5925940275192	IPI:IPI00387026.1	Gene_Symbol=- Ig kappa chain V-I region EU	9606
144	4.06	4.19	13.8271600008011	IPI:IPI00027482.1	Gene_Symbol=SERPINA6 Corticosteroid-binding globulin precursor	9606	0.676654577255249	0.00651693483814597	1.20070719718933	0.707114636898041	0.0504202581942081	1.41581273078918	0.683952212333679	0.00439992547035217	1.16781759262085
145	4.06	4.1	7.69230797886848	IPI:IPI00871960.2	Gene_Symbol=MASP1 cDNA FLJ75203, highly similar to Homo sapiens mannan-binding lectin serine protease 1 (C4/C2activating component of Ra-reactive factor) (MASP1), transcriptvariant 2, mRNA	9606	1.1079603433609	0.658553779125214	1.94942784309387	1.05552697181702	0.817164838314056	1.97737979888916	0.821546256542206	0.29559326171875	1.64039671421051
145	0.01	4.1	7.69230797886848	IPI:IPI00290283.6	Gene_Symbol=MASP1 mannan-binding lectin serine protease 1 isoform 2 precursor	9606
145	0.01	2.1	4.44993823766708	IPI:IPI00871139.1	Gene_Symbol=MASP1 92 kDa protein	9606
145	0.01	2.1	3.43347638845444	IPI:IPI00299307.4	Gene_Symbol=MASP1 Complement-activating component of Ra-reactive factor precursor	9606
146	4.06	4.06	7.50507116317749	IPI:IPI00643034.2	Gene_Symbol=PLTP Isoform 1 of Phospholipid transfer protein precursor	9606	1.16428756713867	0.264092743396759	2.34233427047729	1.45006275177002	0.242325589060783	6.61546182632446	1.26244080066681	0.131929561495781	1.8637284040451
146	0	4.06	8.39002281427383	IPI:IPI00217778.1	Gene_Symbol=PLTP Isoform 2 of Phospholipid transfer protein precursor	9606
146	0	2.06	5.43209873139858	IPI:IPI00022733.3	Gene_Symbol=PLTP 45 kDa protein	9606
147	4.02	4.02	12.4450951814651	IPI:IPI00018219.1	Gene_Symbol=TGFBI Transforming growth factor-beta-induced protein ig-h3 precursor	9606	0.810665130615234	0.343826711177826	2.08437466621399	0.706743478775024	0.0105885369703174	1.16756081581116	0.762464165687561	0.398096323013306	2.9885561466217
147	0	2.02	13.9423072338104	IPI:IPI00873923.1	Gene_Symbol=TGFBI TGFBI protein	9606
147	0	2.02	20.6611573696136	IPI:IPI00556324.1	Gene_Symbol=TGFBI Transforming growth factor, beta-induced, 68kDa variant (Fragment)	9606
148	4.01	4.01	19.856458902359	IPI:IPI00796333.1	Gene_Symbol=ALDOA 45 kDa protein	9606	1.88091683387756	0.24886728823185	27.3366241455078	0.861810028553009	0.185472682118416	1.76235580444336	1.34149789810181	0.347353041172028	9.64269924163818
148	0	4.01	22.802197933197	IPI:IPI00465439.5	Gene_Symbol=ALDOA Fructose-bisphosphate aldolase A	9606
149	4	65.73	74.4949519634247	IPI:IPI00304273.2	Gene_Symbol=APOA4 Apolipoprotein A-IV precursor	9606	1.07646930217743	0.435169726610184	1.21632540225983	1.01625037193298	0.862793028354645	1.215780377388	1.4642276763916	0.000379359669750556	1.19529986381531
150	4	4.03	13.7931033968925	IPI:IPI00215983.3	Gene_Symbol=CA1 Carbonic anhydrase 1	9606	1.6846022605896	0.0162236653268337	1.1840113401413	0.898939669132233	0.889416754245758	2240.72485351563	0.930701851844788	0.261941730976105	1.48911476135254
150	0	4.01	15.897436439991	IPI:IPI00796435.1	Gene_Symbol=CA1 22 kDa protein	9606
150	0	2.01	14.8648649454117	IPI:IPI00788926.1	Gene_Symbol=CA1 16 kDa protein	9606
151	4	4	6.37450218200684	IPI:IPI00555752.2	Gene_Symbol=C4BPB Isoform 2 of C4b-binding protein beta chain precursor	9606	1.05891525745392	0.416565269231796	1.27438294887543	1.01204514503479	0.899566471576691	1.43461859226227	1.05236518383026	0.661703109741211	1.54032635688782
151	0	4	6.34920671582222	IPI:IPI00025862.2	Gene_Symbol=C4BPB Isoform 1 of C4b-binding protein beta chain precursor	9606
151	0.02	2.02	6.5491184592247	IPI:IPI00735989.2	Gene_Symbol=RFPL4A similar to ret finger protein-like 1	9606
151	0	2	3.8674034178257	IPI:IPI00643437.1	Gene_Symbol=C4BPB Complement component 4 binding protein, beta	9606
152	4	4	6.85483887791634	IPI:IPI00004373.1	Gene_Symbol=MBL2 Mannose-binding protein C precursor	9606	0.969240069389343	0.626906096935272	1.26667654514313	0.934444844722748	0.288821130990982	1.22621536254883	0.771748781204224	0.0168081689625978	1.15765154361725
153	3.89	4.22	29.3577969074249	IPI:IPI00385254.1	Gene_Symbol=- Ig lambda chain V-I region WAH	9606	0.469984412193298	0.00888450630009174	1.62449502944946	0.573890388011932	0.0274371132254601	1.59845447540283	1.08624684810638	0.411145359277725	1.25762367248535
153	0.01	14.68	35.7446819543839	IPI:IPI00555945.1	Gene_Symbol=IGL@ IGL@ protein	9606
153	0.01	2.98	27.118644118309	IPI:IPI00788824.2	Gene_Symbol=IGLV1-44 Light chain Fab	9606
153	0	4.19	25.862067937851	IPI:IPI00386839.1	Gene_Symbol=- Amyloid lambda 6 light chain variable region SAR (Fragment)	9606
153	0	4.19	25.8928567171097	IPI:IPI00382447.1	Gene_Symbol=- Ig lambda chain V-VI region AR	9606
153	0	3.11	29.6296298503876	IPI:IPI00827522.1	Gene_Symbol=IGLV1-44 Anti-streptococcal/anti-myosin immunoglobulin lambda light chain variable region (Fragment)	9606
153	0	2.19	14.8648649454117	IPI:IPI00419442.3	Gene_Symbol=IGLV6-57 IGLV6-57 protein	9606
154	3.82	3.82	10.9772421419621	IPI:IPI00003590.2	Gene_Symbol=QSOX1 Isoform 1 of Sulfhydryl oxidase 1 precursor	9606	0.865373969078064	0.727630198001862	3.33042788505554	1.01117956638336	0.978731095790863	3.39555764198303	1.33093082904816	0.375094056129456	2.39964509010315
154	0	2.6	8.77483412623405	IPI:IPI00872013.1	Gene_Symbol=QSOX1 Uncharacterized protein QSOX1	9606
154	0	2.6	8.77483412623405	IPI:IPI00465016.7	Gene_Symbol=QSOX1 Isoform 2 of Sulfhydryl oxidase 1 precursor	9606
155	3.74	3.77	10.8459867537022	IPI:IPI00021817.1	Gene_Symbol=PROC Vitamin K-dependent protein C precursor	9606	0.743493020534515	0.319366574287415	2.63985991477966	0.935268998146057	0.893321990966797	6.67146253585815	1.24162697792053	0.458635479211807	2.78074073791504
156	3.7	69.53	69.8312222957611	IPI:IPI00555812.4	Gene_Symbol=GC Vitamin D-binding protein precursor	9606	0.115231797099113	0.117471642792225	168.0810546875	0.0842170044779778	0.123498097062111	481.341583251953	0.0809112563729286	0.222280964255333	112583.9296875
157	3.7	4.03	20.7236841320992	IPI:IPI00220839.2	Gene_Symbol=PRSS3 Protease, serine, 3	9606	0.744201838970184			1.00145626068115			0.696154952049255
157	0	4.03	20.7236841320992	IPI:IPI00015614.3	Gene_Symbol=PRSS3 Isoform A of Trypsin-3 precursor	9606
157	0	4.03	18.6234816908836	IPI:IPI00843764.1	Gene_Symbol=PRSS3 Isoform C of Trypsin-3 precursor	9606
157	0	4.03	17.6245212554932	IPI:IPI00385250.1	Gene_Symbol=PRSS3 Protease serine 4 isoform B	9606
158	3.56	26.9	50.627613067627	IPI:IPI00854806.1	Gene_Symbol=IGKV1-5 IGKV1-5 protein	9606	0.450288385152817			0.511100590229034			1.78272819519043
159	3.35	3.41	10.0591719150543	IPI:IPI00064667.4	Gene_Symbol=CNDP1 Beta-Ala-His dipeptidase precursor	9606	0.806443572044373	0.145419135689735	1.4190069437027	0.864308655261993	0.277660220861435	1.42013382911682	0.792319476604462	0.0794101282954216	1.32760047912598
159	0	2.52	8.38709697127342	IPI:IPI00749466.1	Gene_Symbol=CNDP1 35 kDa protein	9606
159	0	1.7	10.2941177785397	IPI:IPI00383227.1	Gene_Symbol=- Calnexin (Fragment)	9606
159	0	1.7	4.39189188182354	IPI:IPI00020984.1	Gene_Symbol=CANX Calnexin precursor	9606
159	0	1.7	4.94699664413929	IPI:IPI00477719.4	Gene_Symbol=CANX 32 kDa protein	9606
159	0	1.7	4.2813453823328	IPI:IPI00442866.1	Gene_Symbol=CANX CDNA FLJ26480 fis, clone KDN05071, highly similar to Calnexin	9606
160	3.34	5.24	14.7468820214272	IPI:IPI00655927.1	Gene_Symbol=PRG4 Isoform B of Proteoglycan-4 precursor	9606	1.14827966690063	0.46022030711174	4.71100902557373	0.979817509651184	0.941503465175629	16.6336994171143	1.07260143756866	0.877660810947418	97.2090454101563
160	0	5.24	14.3162399530411	IPI:IPI00024825.2	Gene_Symbol=PRG4 Isoform A of Proteoglycan-4 precursor	9606
160	0	5.23	17.5777062773705	IPI:IPI00656111.1	Gene_Symbol=PRG4 Isoform E of Proteoglycan-4 precursor	9606
160	0	5.21	14.2542243003845	IPI:IPI00656092.1	Gene_Symbol=PRG4 Isoform F of Proteoglycan-4 precursor	9606
160	0	5.21	14.7978648543358	IPI:IPI00655976.1	Gene_Symbol=PRG4 Isoform C of Proteoglycan-4 precursor	9606
160	0	5.21	15.2755901217461	IPI:IPI00655676.1	Gene_Symbol=PRG4 Isoform D of Proteoglycan-4 precursor	9606
161	3.32	33.09	46.4516133069992	IPI:IPI00784807.1	Gene_Symbol=- Putative uncharacterized protein	9606	0.138034537434578	0.000689930282533169	1.7854597568512	0.142188221216202	0.000279281375696883	1.5721218585968	1.40637159347534	0.0647954344749451	1.45419418811798
161	0	30.94	44.3645089864731	IPI:IPI00399007.5	Gene_Symbol=IGHG2 Putative uncharacterized protein DKFZp686I04196 (Fragment)	9606
161	0	30.21	35.7446819543839	IPI:IPI00784942.1	Gene_Symbol=- Putative uncharacterized protein DKFZp686E23209	9606
161	0	29.53	49.5689660310745	IPI:IPI00426051.3	Gene_Symbol=- Putative uncharacterized protein DKFZp686C15213	9606
161	0	21.81	45.038166642189	IPI:IPI00829767.1	Gene_Symbol=IGHG2 Uncharacterized protein IGHG2 (Fragment)	9606
162	3.28	16.65	29.0794968605042	IPI:IPI00384952.1	Gene_Symbol=- Putative uncharacterized protein DKFZp686K04218 (Fragment)	9606	0.543932795524597	0.0595112629234791	1.95318341255188	0.550781667232513	0.0297834854573011	1.57316219806671	1.19967150688171	0.566687405109406	3.16476726531982
162	0.04	19.2	36.7556482553482	IPI:IPI00784830.1	Gene_Symbol=LOC100126583 CDNA FLJ41981 fis, clone SMINT2011888, highly similar to Protein Tro alpha1 H,myeloma	9606
162	0.03	16.98	37.2384935617447	IPI:IPI00784969.1	Gene_Symbol=LOC100126583 Putative uncharacterized protein	9606
162	0.02	16.91	41.7647063732147	IPI:IPI00641229.3	Gene_Symbol=IGHA2 Ig alpha-2 chain C region	9606
162	0.01	18.9	35.8178049325943	IPI:IPI00784758.1	Gene_Symbol=LOC100126583 Putative uncharacterized protein DKFZp686M08189	9606
162	0	22.85	39.0396654605865	IPI:IPI00784950.1	Gene_Symbol=LOC100126583 Putative uncharacterized protein DKFZp686L19235	9606
162	0	18.89	32.0833325386047	IPI:IPI00785067.1	Gene_Symbol=IGH@ IGH@ protein	9606
162	0	18.11	31.8658292293549	IPI:IPI00783993.1	Gene_Symbol=IGHA2 IGHA2 protein	9606
162	0	17.34	30.0813019275665	IPI:IPI00642017.1	Gene_Symbol=IGHA2 Putative uncharacterized protein DKFZp686C02218 (Fragment)	9606
162	0	15.37	24.4000002741814	IPI:IPI00423461.3	Gene_Symbol=IGHA2 Putative uncharacterized protein DKFZp686C02220 (Fragment)	9606
162	0	13.35	28.6445021629334	IPI:IPI00829711.1	Gene_Symbol=IGHA2 Uncharacterized protein IGHA2 (Fragment)	9606
163	3.18	4.88	8.79007205367088	IPI:IPI00221224.6	Gene_Symbol=ANPEP Aminopeptidase N	9606	0.965133965015411	0.947589874267578	4.86504459381104	0.850927948951721	0.577032327651978	2.27863931655884	0.991649389266968	0.962062895298004	1.67653155326843
164	3.16	3.2	5.35380020737648	IPI:IPI00001159.10	Gene_Symbol=GCN1L1 GCN1-like protein 1	9606	1.41966760158539	0.228451281785965	2.09376525878906	1.32920587062836	0.288054913282394	2.01975345611572	1.0036768913269	0.987281918525696	1.963782787323
165	3.05	30.54	48.3050853013992	IPI:IPI00876888.1	Gene_Symbol=- cDNA FLJ78387	9606	0.474843114614487	0.402304351329803	1020.23260498047	0.687310874462128	0.508378088474274	133.143859863281	1.01685786247253	0.922757267951965	5.7090482711792
165	0	5.44	29.7709912061691	IPI:IPI00783024.1	Gene_Symbol=- Myosin-reactive immunoglobulin heavy chain variable region (Fragment)	9606
165	0	3.45	36.0000014305115	IPI:IPI00477804.4	Gene_Symbol=- Immunglobulin heavy chain variable region (Fragment)	9606
165	0	3.05	35.5555564165115	IPI:IPI00827892.1	Gene_Symbol=- VH87-2 protein (Fragment)	9606
166	3.04	3.2	9.38282832503319	IPI:IPI00024284.4	Gene_Symbol=HSPG2 Basement membrane-specific heparan sulfate proteoglycan core protein precursor	9606	1.02801167964935	0.811006963253021	1.40053427219391	0.87470144033432	0.266916841268539	1.36772131919861	1.05626034736633	0.419144630432129	1.20496034622192
167	3	6.2	42.3728823661804	IPI:IPI00829836.1	Gene_Symbol=- Uncharacterized protein ENSP00000374797	9606	0.48706042766571	0.273884564638138	66.3087768554688	0.659375488758087	0.608606219291687	1797.60070800781	1.43212151527405	0.0679315179586411	1.63036930561066
167	0	5.39	31.4814805984497	IPI:IPI00387027.1	Gene_Symbol=- Ig kappa chain V-I region Gal	9606
168	2.9	3.16	7.02886283397675	IPI:IPI00021812.2	Gene_Symbol=AHNAK Neuroblast differentiation-associated protein AHNAK	9606	1.21933996677399	0.137706100940704	1.32766330242157	1.55238521099091	0.0150749031454325	1.37644529342651	0.93884402513504	0.481220871210098	1.22838306427002
168	0	3.11	5.77702708542347	IPI:IPI00555610.4	Gene_Symbol=AHNAK 312 kDa protein	9606
169	2.7	2.73	7.85124003887177	IPI:IPI00007199.4	Gene_Symbol=SERPINA10 Protein Z-dependent protease inhibitor precursor	9606	0.718025386333466	0.031818650662899	1.29759550094604	0.893852770328522	0.342585831880569	1.47897636890411	0.700253546237946	0.187117159366608	2.17447304725647
170	2.61	2.9	11.7479868233204	IPI:IPI00644296.1	Gene_Symbol=TNXB Tenascin XB	9606	0.676063597202301	0.0428538918495178	1.43389868736267	0.831540703773499	0.352301567792892	1.93530178070068	0.96255886554718	0.818861365318298	1.87834429740906
170	0	2.9	11.5205220878124	IPI:IPI00743248.5	Gene_Symbol=TNXB DJ34F7.1.1	9606
170	0	2.9	11.5178361535072	IPI:IPI00025276.1	Gene_Symbol=TNXB Isoform XB of Tenascin-X precursor	9606
171	2.56	2.56	6.91144689917564	IPI:IPI00301143.5	Gene_Symbol=PI16 Isoform 1 of Peptidase inhibitor 16 precursor	9606	0.909382343292236	0.762305915355682	3.25794529914856	0.920585513114929	0.686239361763	2.14234232902527	1.34528017044067	0.478885650634766	4.38446950912476
171	0	1.7	8.88888910412788	IPI:IPI00845506.1	Gene_Symbol=PI16 Isoform 2 of Peptidase inhibitor 16 precursor	9606
172	2.43	2.45	15.6565651297569	IPI:IPI00027350.3	Gene_Symbol=PRDX2 Peroxiredoxin-2	9606	1.50468599796295	0.146954700350761	3.38761734962463	0.537065744400024	0.336548000574112	100.839431762695	0.607203781604767	0.0881788730621338	2.41975665092468
172	0	2	21.3235288858414	IPI:IPI00794777.1	Gene_Symbol=PRDX2 Uncharacterized protein PRDX2	9606
173	2.37	2.99	7.57234990596771	IPI:IPI00873123.1	Gene_Symbol=NEB nebulin	9606	0.708660960197449	0.167460933327675	1.67999625205994	0.712202847003937	0.175830066204071	1.68625903129578	1.15579771995544	0.500686705112457	1.59493982791901
173	0	2.99	7.45239183306694	IPI:IPI00303335.1	Gene_Symbol=NEB Nebulin	9606
173	0	2.5	8.64485949277878	IPI:IPI00384095.1	Gene_Symbol=NEB NEB protein (Fragment)	9606
174	2.36	2.37	15.5202820897102	IPI:IPI00307162.2	Gene_Symbol=VCL Isoform 2 of Vinculin	9606	1.11563420295715	0.788102149963379	3.27174711227417	1.02472198009491	0.948774576187134	3.04632973670959	0.810533702373505	0.634370923042297	3.55070900917053
174	0	2.37	16.5103182196617	IPI:IPI00291175.7	Gene_Symbol=VCL Isoform 1 of Vinculin	9606
174	0	2	13.0630627274513	IPI:IPI00384973.1	Gene_Symbol=VCL Isoform 3 of Vinculin	9606
175	2.29	19.66	31.6000014543533	IPI:IPI00061977.1	Gene_Symbol=IGHV3OR16-13;IGHA1 IGHA1 protein	9606	0.128995507955551			0			0.482833117246628
175	0.01	20.9	34.5849812030792	IPI:IPI00426060.3	Gene_Symbol=IGHV3OR16-13;IGHA1 Putative uncharacterized protein DKFZp686J11235 (Fragment)	9606
175	0	21.57	40.2805596590042	IPI:IPI00166866.3	Gene_Symbol=IGHV3OR16-13;IGHA1 IGHA1 protein	9606
176	2.26	4.54	44.9999988079071	IPI:IPI00387116.1	Gene_Symbol=- Ig kappa chain V-III region NG9 precursor (Fragment)	9606	0.470731824636459			0.779573678970337			1.41236448287964
176	0	28.9	63.8297855854034	IPI:IPI00761125.2	Gene_Symbol=IGKC IGKC protein	9606
176	0	13.9	55.4621875286102	IPI:IPI00879329.1	Gene_Symbol=IGKV3-20 Anti-(ED-B) scFV (Fragment)	9606
176	0	8.35	58.7155938148499	IPI:IPI00387118.1	Gene_Symbol=- Ig kappa chain V-III region WOL	9606
176	0	8.35	58.7155938148499	IPI:IPI00387115.1	Gene_Symbol=- Ig kappa chain V-III region SIE	9606
176	0	8.35	49.6124029159546	IPI:IPI00384576.1	Gene_Symbol=- Ig kappa chain V-III region HIC precursor	9606
176	0	8.35	49.6124029159546	IPI:IPI00030205.3	Gene_Symbol=IGKV3-20 Ig kappa chain V-III region HAH precursor	9606
176	0	6.38	34.8623842000961	IPI:IPI00827826.1	Gene_Symbol=- Cold agglutinin FS-2 L-chain (Fragment)	9606
176	0	6.36	58.7155938148499	IPI:IPI00387117.5	Gene_Symbol=IGKV3D-20 Ig kappa chain V-III region Ti	9606
176	0	6.35	50.4587173461914	IPI:IPI00385252.1	Gene_Symbol=- Ig kappa chain V-III region GOL	9606
177	2.25	59.18	56.5963089466095	IPI:IPI00878609.1	Gene_Symbol=ITIH4 Protein	9606	1.07731068134308	0.470961719751358	1.27841365337372	1.25421750545502	0.308798044919968	1.67235505580902	0.974458038806915	0.933690786361694	2.13931202888489
177	0	45.17	56.521737575531	IPI:IPI00878152.1	Gene_Symbol=ITIH4 71 kDa protein	9606
178	2.25	2.7	4.90797534584999	IPI:IPI00008522.3	Gene_Symbol=SCN10A Sodium channel protein type 10 subunit alpha	9606	1.61069285869598	0.551783800125122	1250.90124511719	1.46140456199646	0.397205233573914	32.1419639587402	1.59530711174011	0.470985293388367	225.164596557617
178	0	2.44	10.0000001490116	IPI:IPI00872541.1	Gene_Symbol=- 23 kDa protein	9606
179	2.24	2.24	9.40383225679398	IPI:IPI00852708.2	Gene_Symbol=BAT2D1 HBxAg transactivated protein 2	9606	0.81464684009552	0.209410235285759	1.46351289749146	0.860846221446991	0.632321238517761	2.23511433601379	1.00814235210419	0.971382737159729	1.80365025997162
179	0	2.24	9.40392464399338	IPI:IPI00739117.4	Gene_Symbol=BAT2D1 Putative uncharacterized protein	9606
179	0	2.24	9.39696654677391	IPI:IPI00083708.2	Gene_Symbol=BAT2D1 BAT2-iso	9606
179	0	1.91	8.17958191037178	IPI:IPI00148247.3	Gene_Symbol=BAT2D1 Putative uncharacterized protein DKFZp434M1616	9606
180	2.18	2.18	15.4166668653488	IPI:IPI00027827.2	Gene_Symbol=SOD3 Extracellular superoxide dismutase [Cu-Zn] precursor	9606	1.02845585346222	0.88679701089859	7.26985025405884	1.05796384811401	0.867120206356049	29.3720016479492	1.22175228595734	0.547740817070007	19.2651786804199
181	2.16	2.73	3.51816453039646	IPI:IPI00176125.5	Gene_Symbol=COL29A1 Collagen XXIX alpha 1	9606	0.899178683757782	0.66222608089447	1.87096762657166	1.10527002811432	0.827125728130341	3.29356527328491	1.00929927825928	0.974310278892517	2.11700439453125
182	2.12	2.88	9.04761925339699	IPI:IPI00796633.1	Gene_Symbol=TPI1 22 kDa protein	9606	2.13655614852905			1.00574028491974			1.40680313110352
182	0	2.88	6.64335638284683	IPI:IPI00465028.7	Gene_Symbol=TPI1 Isoform 1 of Triosephosphate isomerase	9606
183	2.12	2.12	10.4085601866245	IPI:IPI00291136.4	Gene_Symbol=COL6A1 Collagen alpha-1(VI) chain precursor	9606	1.31855964660645	0.825248837471008	262331.78125	1.46399009227753	0.657321155071259	3331.337890625	1.15101206302643	0.860170006752014	2994.65795898438
184	2.11	2.11	7.2727270424366	IPI:IPI00022331.1	Gene_Symbol=LCAT Phosphatidylcholine-sterol acyltransferase precursor	9606	0.925233840942383	0.568453729152679	1.63927328586578	1.33770751953125	0.387090116739273	3.13083815574646	1.26032960414886	0.458386540412903	2.98218560218811
185	2.07	2.42	22.2672060132027	IPI:IPI00011694.1	Gene_Symbol=PRSS1 Trypsin-1 precursor	9606	1.07862901687622	0.651776671409607	1.85887622833252	1.30545222759247	0.244448736310005	2.02018117904663	0.988690972328186	0.96870619058609	3.02005767822266
185	0	2	14.457830786705	IPI:IPI00000848.4	Gene_Symbol=TMPRSS13 Isoform 1 of Transmembrane protease, serine 13	9606
185	0	2	13.4038805961609	IPI:IPI00872703.1	Gene_Symbol=TMPRSS13 transmembrane protease, serine 13	9606
185	0	2	12.7240136265755	IPI:IPI00554441.1	Gene_Symbol=TMPRSS13 Isoform 2 of Transmembrane protease, serine 13	9606
185	0	2	14.2857149243355	IPI:IPI00012505.5	Gene_Symbol=TMPRSS13 Isoform 3 of Transmembrane protease, serine 13	9606
186	2.06	2.09	10.7217937707901	IPI:IPI00449028.2	Gene_Symbol=ADAMTS13 Isoform 1 of ADAMTS-13 precursor	9606	0.809215188026428			0.748466968536377			1.22311210632324
186	0	2.09	9.99270603060722	IPI:IPI00453457.2	Gene_Symbol=ADAMTS13 Isoform 2 of ADAMTS-13 precursor	9606
186	0	2.09	10.2238796651363	IPI:IPI00427822.2	Gene_Symbol=ADAMTS13 Isoform 3 of ADAMTS-13 precursor	9606
186	0	2	18.8340812921524	IPI:IPI00645987.1	Gene_Symbol=ADAMTS13 25 kDa protein	9606
186	0	2	13.3333340287209	IPI:IPI00642388.1	Gene_Symbol=ADAMTS13 ADAMTS13 protein	9606
187	2.06	2.06	44.9781656265259	IPI:IPI00794205.1	Gene_Symbol=- 26 kDa protein	9606	0.92130708694458	0.850942373275757	5.22983026504517	0.856482923030853	0.0552257262170315	1.17763686180115	1.10886347293854	0.784137010574341	4.1463098526001
187	0	2.22	21.1538463830948	IPI:IPI00397808.3	Gene_Symbol=LOC388720 similar to ubiquitin and ribosomal protein S27a precursor	9606
187	0	2.06	43.7945783138275	IPI:IPI00873444.1	Gene_Symbol=UBC;RPS27A;UBB 79 kDa protein	9606
187	0	2.06	45.8515286445618	IPI:IPI00798155.3	Gene_Symbol=UBC;RPS27A;UBB Ubiquitin C splice variant	9606
187	0	2.06	44.8175191879272	IPI:IPI00798127.1	Gene_Symbol=UBC;RPS27A;UBB ubiquitin C	9606
187	0	2.06	44.0900564193726	IPI:IPI00797482.1	Gene_Symbol=UBC;RPS27A;UBB cDNA FLJ75516, highly similar to Xenopus tropicalis ubiquitin C, mRNA	9606
187	0	2.06	46.2295085191727	IPI:IPI00793729.1	Gene_Symbol=UBC;RPS27A;UBB UBC protein	9606
187	0	2.06	41.5094345808029	IPI:IPI00789107.1	Gene_Symbol=UBC;RPS27A;UBB 30 kDa protein	9606
187	0	2.06	45.0980395078659	IPI:IPI00784990.2	Gene_Symbol=UBC;RPS27A;UBB Ubiquitin C splice variant	9606
187	0	2.06	46.1340218782425	IPI:IPI00743241.1	Gene_Symbol=UBC;RPS27A;UBB 44 kDa protein	9606
187	0	2.06	31.696429848671	IPI:IPI00418813.2	Gene_Symbol=- CDNA FLJ46113 fis, clone TESTI2036285, highly similar to Rattus norvegicus ubiquitin C	9606
187	0	2.06	34.730538725853	IPI:IPI00797400.1	Gene_Symbol=UBC;RPS27A;UBB 19 kDa protein	9606
187	0	2.06	40.764331817627	IPI:IPI00796600.1	Gene_Symbol=UBC;RPS27A;UBB 18 kDa protein	9606
187	0	2.06	33.1125825643539	IPI:IPI00796007.1	Gene_Symbol=UBC;RPS27A;UBB 17 kDa protein	9606
187	0	2.06	38.9189183712006	IPI:IPI00795527.1	Gene_Symbol=UBC;RPS27A;UBB 21 kDa protein	9606
187	0	2.06	38.0952388048172	IPI:IPI00794925.1	Gene_Symbol=UBC;RPS27A;UBB 21 kDa protein	9606
187	0	2.06	32.051283121109	IPI:IPI00794211.1	Gene_Symbol=UBC;RPS27A;UBB 18 kDa protein	9606
187	0	2.06	42.3529416322708	IPI:IPI00793810.1	Gene_Symbol=UBC;RPS27A;UBB 19 kDa protein	9606
187	0	2.06	33.0275237560272	IPI:IPI00793330.1	Gene_Symbol=UBC;RPS27A;UBB 12 kDa protein	9606
187	0	2.06	40.7407402992249	IPI:IPI00792712.1	Gene_Symbol=UBC;RPS27A;UBB 39 kDa protein	9606
187	0	2.06	41.7431205511093	IPI:IPI00790633.1	Gene_Symbol=UBC;RPS27A;UBB 25 kDa protein	9606
187	0	2.06	38.4615391492844	IPI:IPI00789823.1	Gene_Symbol=UBC;RPS27A;UBB 16 kDa protein	9606
187	0	2.06	26.8907576799393	IPI:IPI00788210.1	Gene_Symbol=LOC728590 similar to ribosomal protein S27a	9606
187	0	2.06	41.2371128797531	IPI:IPI00744274.1	Gene_Symbol=UBC;RPS27A;UBB 44 kDa protein	9606
187	0	2.06	44.8453605175018	IPI:IPI00743650.1	Gene_Symbol=UBC;RPS27A;UBB 44 kDa protein	9606
187	0	2.06	43.668121099472	IPI:IPI00719280.2	Gene_Symbol=UBC;RPS27A;UBB ubiquitin B precursor	9606
187	0	2.05	32.03125	IPI:IPI00456429.3	Gene_Symbol=UBA52 ubiquitin and ribosomal protein L40 precursor	9606
187	0	2.05	17.9487183690071	IPI:IPI00179330.6	Gene_Symbol=UBC;RPS27A;UBB ubiquitin and ribosomal protein S27a precursor	9606
188	2.05	2.14	10.2040819823742	IPI:IPI00012792.1	Gene_Symbol=CDH5 Cadherin-5 precursor	9606	1.00820446014404	0.915495574474335	1.34064972400665	0.830758392810822	0.556518077850342	3.12733125686646	0.795658648014069	0.460172325372696	2.95807695388794
189	2.03	28.84	68.2203412055969	IPI:IPI00430847.1	Gene_Symbol=IGKC IGKC protein	9606	0.455108970403671	0.0437003336846828	1.98911225795746	0.721643924713135	0.0971229746937752	1.89139425754547	1.49652671813965	0.164827167987823	2.24293613433838
189	0	4.26	46.6101706027985	IPI:IPI00829650.1	Gene_Symbol=- Similar to Ig kappa chain V-I region HK101 precursor	9606
189	0	3.17	31.4814805984497	IPI:IPI00003470.1	Gene_Symbol=- Ig kappa chain V-I region Wes	9606
190	2.02	2.93	12.0947629213333	IPI:IPI00400935.5	Gene_Symbol=COL16A1 Isoform 1 of Collagen alpha-1(XVI) chain precursor	9606	1.01637637615204			0.844295263290405			0.386962354183197
190	0	2.93	11.7353312671185	IPI:IPI00641471.2	Gene_Symbol=COL16A1 Isoform 2 of Collagen alpha-1(XVI) chain precursor	9606
191	2.02	2.09	9.21985805034637	IPI:IPI00300725.7	Gene_Symbol=KRT6A Keratin, type II cytoskeletal 6A	9606	1.0680947303772			1.61690831184387			0.562706589698792
191	0	2.09	9.21985805034637	IPI:IPI00299145.9	Gene_Symbol=KRT6C Keratin, type II cytoskeletal 6C	9606
191	0	2.09	9.21985805034637	IPI:IPI00293665.8	Gene_Symbol=KRT6B Keratin, type II cytoskeletal 6B	9606
191	0	2.03	11.7845118045807	IPI:IPI00290078.5	Gene_Symbol=KRT4 keratin 4	9606
191	0	2.03	13.0232557654381	IPI:IPI00021304.1	Gene_Symbol=KRT2 Keratin, type II cytoskeletal 2 epidermal	9606
191	0	2	7.54098370671272	IPI:IPI00797452.1	Gene_Symbol=KRT4 33 kDa protein	9606
191	0	2	19.1082805395126	IPI:IPI00796330.1	Gene_Symbol=KRT6A 18 kDa protein	9606
192	2.02	2.02	7.17391297221184	IPI:IPI00177820.3	Gene_Symbol=SLC14A2 Urea transporter, kidney	9606	1.00396740436554	0.780356884002686	1.1502560377121	1.00097298622131	0.997321426868439	18.8747673034668	1.88067042827606	0.486429363489151	2187.26733398438
193	2.02	2.02	6.03773593902588	IPI:IPI00737041.1	Gene_Symbol=LOC652799 similar to Mast/stem cell growth factor receptor precursor	9606	0.748811721801758			0.831191062927246			0.946279227733612
193	0	2	5.96707835793495	IPI:IPI00848233.1	Gene_Symbol=KIT v-kit Hardy-Zuckerman 4 feline sarcoma viral oncogene homolog isoform 2 precursor	9606
193	0	2	5.94262294471264	IPI:IPI00022296.1	Gene_Symbol=KIT Mast/stem cell growth factor receptor precursor	9606
194	2.01	27.26	55.648535490036	IPI:IPI00440577.3	Gene_Symbol=IGKV2-24 IGKV2-24 protein	9606	0.434759438037872	0.279489994049072	144.015563964844	0.757420718669891	0.367978483438492	10.0030317306519	1.52064657211304	0.00783902034163475	1.0677775144577
194	0	2.34	23.3333334326744	IPI:IPI00829827.1	Gene_Symbol=- Uncharacterized protein ENSP00000374804	9606
194	0	2	24.7933879494667	IPI:IPI00884433.1	Gene_Symbol=- 13 kDa protein	9606
194	0	2	9.09090936183929	IPI:IPI00829600.1	Gene_Symbol=- Uncharacterized protein ENSP00000374803	9606
194	0	2	5.78512400388718	IPI:IPI00743194.2	Gene_Symbol=- Kappa light chain variable region (Fragment)	9606
195	2	182.56	59.9770665168762	IPI:IPI00418163.3	Gene_Symbol=C4B C4B1	9606	1.3831502199173			1.52629661560059			0.672281205654144
196	2	180.15	61.0091745853424	IPI:IPI00032258.4	Gene_Symbol=C4A;C4B Complement C4-A precursor	9606	1.00627493858337	0.953452408313751	1.36897790431976	1.09773051738739	0.572743058204651	1.60014176368713	1.26235520839691	0.358740150928497	1.98499035835266
196	0	178.93	60.6077969074249	IPI:IPI00654875.1	Gene_Symbol=C4B Complement C4-B precursor	9606
197	2	52.27	43.6335414648056	IPI:IPI00032328.2	Gene_Symbol=KNG1 Isoform HMW of Kininogen-1 precursor	9606	0.862872004508972			1.46662640571594			0.725632429122925
198	2	35.99	45.6000000238419	IPI:IPI00291866.5	Gene_Symbol=SERPING1 Plasma protease C1 inhibitor precursor	9606	1.2356036901474	0.00630022631958127	1.14671874046326	1.33317649364471	0.0287302974611521	1.2852920293808	1.01896178722382	0.837377071380615	1.21976625919342
198	0	27.99	52.2522509098053	IPI:IPI00556459.1	Gene_Symbol=SERPING1 Serine/cysteine proteinase inhibitor clade G member 1 splice variant 2 (Fragment)	9606
199	2	30.01	38.2239371538162	IPI:IPI00418153.1	Gene_Symbol=IGHM Putative uncharacterized protein DKFZp686I15212	9606	0.477266252040863			0.283839225769043			1.4604012966156
199	0	27.1	42.430704832077	IPI:IPI00448938.1	Gene_Symbol=IGHG1 IGHG1 protein	9606
199	0	4	14.9606302380562	IPI:IPI00827627.1	Gene_Symbol=- Vh1-D-J3-region (Fragment)	9606
200	2	25.1	44.2105263471603	IPI:IPI00423464.1	Gene_Symbol=IGHG1 Putative uncharacterized protein DKFZp686K03196	9606	1.37013280391693	0.395848959684372	17.5908813476563	1.1112015247345	0.795653700828552	4.65006542205811	0.96801483631134	0.916497826576233	3.25567054748535
201	2	21.55	37.2469633817673	IPI:IPI00647704.1	Gene_Symbol=IGHV3OR16-13;IGHA1 CDNA FLJ41552 fis, clone COLON2004478, highly similar to Protein Tro alpha1 H,myeloma	9606	1.27448272705078			0.622185468673706			1.40813267230988
202	2	6.19	43.1250005960464	IPI:IPI00792115.1	Gene_Symbol=CLEC3B Putative uncharacterized protein DKFZp686H17246	9606	0.599509239196777			0.377827048301697			0.992447376251221
202	0	5.7	55.2083313465118	IPI:IPI00791350.1	Gene_Symbol=CLEC3B 11 kDa protein	9606
203	2	6	43.1034475564957	IPI:IPI00829653.1	Gene_Symbol=- Uncharacterized protein ENSP00000374812	9606	0.41516575217247			0.608107030391693			2.33275699615479
203	0	6	43.1034475564957	IPI:IPI00784430.3	Gene_Symbol=IGKV3D-11 Similar to Ig kappa chain V-III region VG precursor	9606
203	0	4.04	33.8983058929443	IPI:IPI00816799.1	Gene_Symbol=- Rheumatoid factor D5 light chain (Fragment)	9606
204	2	4.26	37.3831778764725	IPI:IPI00827906.1	Gene_Symbol=- Anti-mucin1 light chain variable region (Fragment)	9606	0.651133477687836			0.674300014972687	0.248998001217842	7.88384008407593	1.58615922927856	0.0221336111426353	1.22613918781281
205	2	4	28.3018857240677	IPI:IPI00642632.1	Gene_Symbol=- C7 protein	9606	0.364449054002762	0.000789261190220714	1.01602721214294	0.303447782993317	0.0223935022950172	1.70440876483917	0.614566266536713	0.0151508394628763	1.15863466262817
206	2	2.08	13.5568514466286	IPI:IPI00294713.4	Gene_Symbol=MASP2 Isoform 1 of Mannan-binding lectin serine protease 2 precursor	9606	0.532260835170746			0.644221484661102			0.657659232616425
206	0	2	13.4715020656586	IPI:IPI00871597.1	Gene_Symbol=MASP2 Uncharacterized protein MASP2 (Fragment)	9606
206	0	2	8.64864885807037	IPI:IPI00306378.5	Gene_Symbol=MASP2 Isoform 2 of Mannan-binding lectin serine protease 2 precursor	9606
207	2	2.03	7.62852430343628	IPI:IPI00871997.1	Gene_Symbol=DBH Dopamine beta-hydroxylase precursor	9606	1.98822486400604	0.213433146476746	20.954927444458	1.03923010826111	0.963586866855621	5109.0205078125	0.972652852535248	0.957971692085266	206.202697753906
207	0	2.03	7.45542943477631	IPI:IPI00171678.4	Gene_Symbol=DBH Dopamine beta-hydroxylase	9606
208	2	2	18.4834122657776	IPI:IPI00011832.1	Gene_Symbol=SPP2 Secreted phosphoprotein 24 precursor	9606	0.829783201217651	0.0882371291518211	1.39197385311127	0.57129567861557	0.0396589748561382	1.55848443508148	1.16356015205383	0.457679927349091	5.38964223861694
209	2	2	2.89735104888678	IPI:IPI00783390.1	Gene_Symbol=CHL1 Isoform 1 of Neural cell adhesion molecule L1-like protein precursor	9606	0.803726077079773			0.859010517597198			1.54360198974609
209	0	2	2.8594771400094	IPI:IPI00299059.5	Gene_Symbol=CHL1 Isoform 2 of Neural cell adhesion molecule L1-like protein precursor	9606
210	2	2	6.01336285471916	IPI:IPI00299738.1	Gene_Symbol=PCOLCE Procollagen C-endopeptidase enhancer 1 precursor	9606	1.11515688896179			0.905502259731293			1.69367802143097
211	2	2	3.91566269099712	IPI:IPI00296777.3	Gene_Symbol=SPARCL1 SPARC-like protein 1 precursor	9606	1.25623905658722			1.93100094795227			0.821564555168152
212	2	2	16.666667163372	IPI:IPI00029235.1	Gene_Symbol=IGFBP6 Insulin-like growth factor-binding protein 6 precursor	9606	1.71379637718201			1.67181158065796			1.75120973587036
213	2	2	31.6239327192307	IPI:IPI00657670.1	Gene_Symbol=- 13 kDa protein	9606	2.1050078868866	0.0052183005027473	1.38061130046844	2.35987496376038	0.000922723847907037	1.22841942310333	2.4056715965271	0.00236658402718604	1.33593618869781
213	0	2	16.1616161465645	IPI:IPI00021857.1	Gene_Symbol=APOC3 Apolipoprotein C-III precursor	9606
214	2	2	6.69642835855484	IPI:IPI00022389.1	Gene_Symbol=CRP Isoform 1 of C-reactive protein precursor	9606	2.62296652793884			1.67461240291595			0.646817684173584
214	0	2	6.86274543404579	IPI:IPI00642842.1	Gene_Symbol=CRP C-reactive protein, pentraxin-related	9606
214	0	2	7.69230797886848	IPI:IPI00218876.3	Gene_Symbol=CRP Isoform 2 of C-reactive protein precursor	9606
215	2	2	3.46420332789421	IPI:IPI00641481.2	Gene_Symbol=CETP Isoform 2 of Cholesteryl ester transfer protein precursor	9606	0.871437668800354			1.37164318561554			1.07385730743408
215	0	2	3.04259639233351	IPI:IPI00006173.3	Gene_Symbol=CETP Isoform 1 of Cholesteryl ester transfer protein precursor	9606
216	2	2	5.40540553629398	IPI:IPI00031086.1	Gene_Symbol=IGFBP1 Insulin-like growth factor-binding protein 1 precursor	9606	0.986325562000275			1.05926465988159			0.770662844181061
217	1.98	2.86	5.37486225366592	IPI:IPI00871288.1	Gene_Symbol=VPS13C 408 kDa protein	9606	1.30562746524811	0.177677974104881	1.62215685844421	1.41404235363007	0.102979563176632	1.60793364048004	0.89963287115097	0.643355429172516	1.92723989486694
217	0	2.86	5.25606460869312	IPI:IPI00797358.2	Gene_Symbol=VPS13C Isoform 3 of Vacuolar protein sorting-associated protein 13C	9606
217	0	2.86	5.43933063745499	IPI:IPI00604778.1	Gene_Symbol=VPS13C vacuolar protein sorting 13C protein isoform 1B	9606
217	0	2.86	5.19584342837334	IPI:IPI00465428.2	Gene_Symbol=VPS13C Isoform 1 of Vacuolar protein sorting-associated protein 13C	9606
217	0	2.86	5.37486225366592	IPI:IPI00412216.2	Gene_Symbol=VPS13C vacuolar protein sorting 13C protein isoform 2B	9606
218	1.97	2.05	11.2607099115849	IPI:IPI00045550.4	Gene_Symbol=PPP1R9B protein phosphatase 1, regulatory subunit 9B	9606	1.02316641807556	0.872318863868713	4.18454647064209	1.42794322967529	0.315388649702072	11.5402498245239	0.884027063846588	0.444293171167374	3.71952533721924
219	1.94	4.44	6.19718320667744	IPI:IPI00030246.1	Gene_Symbol=PTPN13 Isoform 1 of Tyrosine-protein phosphatase non-receptor type 13	9606	0.986267864704132	0.973379373550415	3.36900424957275	1.15338242053986	0.834263324737549	7.32317733764648	1.17078948020935	0.866846859455109	35.552848815918
219	0	4.44	6.24493099749088	IPI:IPI00006714.3	Gene_Symbol=PTPN13 Isoform 3 of Tyrosine-protein phosphatase non-receptor type 13	9606
219	0	4.44	5.18072284758091	IPI:IPI00337648.3	Gene_Symbol=PTPN13 Isoform 4 of Tyrosine-protein phosphatase non-receptor type 13	9606
220	1.9	1.9	6.43185302615166	IPI:IPI00844511.1	Gene_Symbol=MAN1A1 Mannosyl-oligosaccharide 1,2-alpha-mannosidase IA	9606	0.79644513130188	0.234112128615379	3.0469377040863	1.02036237716675	0.951483190059662	28.6250915527344	0.958696663379669	0.725550770759583	3.20659065246582
220	0	1.9	6.21301792562008	IPI:IPI00439446.2	Gene_Symbol=MAN1A1 MAN1A1 protein	9606
221	1.87	2.39	8.50877165794373	IPI:IPI00550987.1	Gene_Symbol=CEP135 Isoform 1 of Centrosomal protein of 135 kDa	9606	1.05579054355621	0.791336953639984	2.1688916683197	1.0806440114975	0.76629114151001	2.66915559768677	0.856372654438019	0.0231265742331743	1.10878014564514
221	0	2.38	9.6926711499691	IPI:IPI00470741.3	Gene_Symbol=CEP135 Isoform 3 of Centrosomal protein of 135 kDa	9606
222	1.79	1.79	6.6162571310997	IPI:IPI00002251.1	Gene_Symbol=PDP2 [Pyruvate dehydrogenase [lipoamide]]-phosphatase 2, mitochondrial precursor	9606
223	1.77	1.83	20.2247187495232	IPI:IPI00063213.1	Gene_Symbol=MED30 Mediator of RNA polymerase II transcription subunit 30	9606
223	0	1.83	10.0000001490116	IPI:IPI00792416.1	Gene_Symbol=MED30 10 kDa protein	9606
224	1.75	1.87	13.6150240898132	IPI:IPI00219858.6	Gene_Symbol=RAB27A Isoform Short of Ras-related protein Rab-27A	9606	1.00066530704498	0.991490006446838	1.26838374137878	1.09264039993286	0.770582437515259	3.13833165168762	0.714107096195221	0.179379165172577	2.04108047485352
224	0	1.87	13.1221726536751	IPI:IPI00016381.2	Gene_Symbol=RAB27A Isoform Long of Ras-related protein Rab-27A	9606
225	1.71	1.71	3.66748161613941	IPI:IPI00374563.3	Gene_Symbol=AGRN Agrin precursor	9606	1.0740442276001			1.56746983528137	0.230436697602272	8.69229984283447	1.61452448368073
225	0	1.7	2.57816780358553	IPI:IPI00795766.2	Gene_Symbol=AGRN similar to agrin	9606
226	1.7	15.4	32.6180249452591	IPI:IPI00816555.1	Gene_Symbol=IGLV2-14 IGLV2-14 protein	9606	1.75384318828583			0.81710010766983			2.16846561431885
227	1.7	2.34	8.57719480991364	IPI:IPI00478736.2	Gene_Symbol=CP110 Isoform 2 of Centrosomal protein of 110 kDa	9606	0.938587009906769			0.842705726623535			0.938003122806549
227	0	2.34	8.79446640610695	IPI:IPI00011933.3	Gene_Symbol=CP110 Isoform 1 of Centrosomal protein of 110 kDa	9606
228	1.7	1.72	14.11042958498	IPI:IPI00019176.3	Gene_Symbol=RARRES2 Retinoic acid receptor responder protein 2 precursor	9606	1.02609312534332			0.666133403778076			1.19924485683441
229	1.7	1.7	6.42201825976372	IPI:IPI00004457.3	Gene_Symbol=AOC3 Membrane copper amine oxidase	9606	0.775224208831787			1.3836977481842			1.17475068569183
230	1.68	1.7	2.78956945985556	IPI:IPI00064262.1	Gene_Symbol=DCHS1 Protocadherin-16 precursor	9606	1.09891104698181			1.54519057273865			0.989509701728821
231	1.58	3.58	17.4959868192673	IPI:IPI00019359.3	Gene_Symbol=KRT9 Keratin, type I cytoskeletal 9	9606	1.27301776409149	7.37199952709489E-05	1.02508366107941	1.90342998504639	0.0214337073266506	1.5885728597641	1.09097266197205	0.564322888851166	1.5355920791626
232	1.56	2.26	5.58139532804489	IPI:IPI00218730.5	Gene_Symbol=PDE6A Rod cGMP-specific 3',5'-cyclic phosphodiesterase subunit alpha	9606	0.967581331729889	0.129127860069275	1.05822539329529	1.12209057807922	0.272840619087219	1.39219784736633	1.14337730407715	0.409405648708344	1.74549412727356
233	1.54	1.54	3.41463424265385	IPI:IPI00739827.1	Gene_Symbol=LAMP2 Isoform LAMP-2B of Lysosome-associated membrane glycoprotein 2 precursor	9606	0.800945281982422			0.983667552471161			1.06510531902313
233	0	1.54	3.40632610023022	IPI:IPI00216172.2	Gene_Symbol=LAMP2 Lysosomal-associated membrane protein 2C	9606
233	0	1.54	3.41463424265385	IPI:IPI00009030.1	Gene_Symbol=LAMP2 Isoform LAMP-2A of Lysosome-associated membrane glycoprotein 2 precursor	9606
234	1.52	3.52	28.0000001192093	IPI:IPI00796843.1	Gene_Symbol=- 20 kDa protein	9606
235	1.52	1.71	3.88185642659664	IPI:IPI00784327.1	Gene_Symbol=PLCB2 phospholipase C, beta 2	9606	1.18249320983887			1.29157030582428			1.5135749578476
235	0	1.71	3.87205369770527	IPI:IPI00301480.6	Gene_Symbol=PLCB2 134 kDa protein	9606
235	0	1.52	32.5301200151443	IPI:IPI00798053.1	Gene_Symbol=PLCB2 10 kDa protein	9606
235	0	1.52	25.4716992378235	IPI:IPI00788598.1	Gene_Symbol=PLCB2 12 kDa protein	9606
235	0	1.52	9.64285731315613	IPI:IPI00744517.1	Gene_Symbol=PLCB2 CDNA FLJ27321 fis, clone TMS07849, highly similar to 1- phosphatidylinositol-4,5-bisphosphate phosphodiesterase beta 2	9606
236	1.52	1.55	16.2393167614937	IPI:IPI00735451.4	Gene_Symbol=- Uncharacterized protein ENSP00000375035	9606	0.743245899677277			1.12227690219879			1.22033500671387
237	1.52	1.52	13.4502917528152	IPI:IPI00329024.6	Gene_Symbol=CCDC67 Isoform 2 of Coiled-coil domain-containing protein 67	9606	0.930715799331665	0.784883916378021	13.4147634506226	0.815793395042419	0.486288994550705	11.9146871566772	0.788479030132294	0.019465422257781	1.09675514698029
238	1.52	1.52	18.8118815422058	IPI:IPI00868938.1	Gene_Symbol=- Beta-2-microglobulin	9606	1.63427317142487			1.59378170967102			1.68396925926208
238	0	1.52	15.9663870930672	IPI:IPI00796379.1	Gene_Symbol=B2M B2M protein	9606
238	0	1.52	15.3225809335709	IPI:IPI00004656.2	Gene_Symbol=B2M Beta-2-microglobulin	9606
239	1.52	1.52	3.125	IPI:IPI00383576.1	Gene_Symbol=SERGEF Isoform 2 of Secretion-regulating guanine nucleotide exchange factor	9606	1.14091050624847			1.03569459915161			0.779583156108856
239	0	1.52	1.96506548672915	IPI:IPI00015919.1	Gene_Symbol=SERGEF Isoform 1 of Secretion-regulating guanine nucleotide exchange factor	9606
240	1.47	1.47	10.3448279201984	IPI:IPI00396185.2	Gene_Symbol=MAK10 Protein MAK10 homolog	9606	1.36016285419464	0.0169511307030916	1.10970401763916	0.761457145214081	0.62415599822998	175.455825805664	1.03107821941376	0.737138092517853	2.42941641807556
240	0	1.4	12.1827408671379	IPI:IPI00515132.1	Gene_Symbol=MAK10 23 kDa protein	9606
240	0	1.4	11.5646257996559	IPI:IPI00514907.2	Gene_Symbol=MAK10 MAK10 homolog, amino-acid N-acetyltransferase subunit	9606
241	1.44	1.53	13.0841121077538	IPI:IPI00793080.1	Gene_Symbol=C14orf21 Uncharacterized protein C14orf21	9606	1.16645228862762	0.391159474849701	1.84116542339325	1.0110068321228	0.862510025501251	1.27118635177612	0.811147570610046	0.485322862863541	2.88898849487305
241	0	1.53	11.0062889754772	IPI:IPI00216999.2	Gene_Symbol=C14orf21 Pumilio domain-containing protein C14orf21	9606
242	1.42	1.53	6.18046969175339	IPI:IPI00410241.2	Gene_Symbol=POSTN Isoform 3 of Periostin precursor	9606	0.82295024394989	0.59988260269165	30.1577796936035	0.81754207611084	0.671650588512421	91.3520278930664	0.724165260791779	0.474907130002975	44.2351608276367
242	0	1.53	6.41848519444466	IPI:IPI00218585.5	Gene_Symbol=POSTN Isoform 2 of Periostin precursor	9606
242	0	1.53	5.9808611869812	IPI:IPI00007960.4	Gene_Symbol=POSTN Isoform 1 of Periostin precursor	9606
242	0	1.5	5.62659837305546	IPI:IPI00873848.1	Gene_Symbol=POSTN 87 kDa protein	9606
242	0	1.5	5.44554442167282	IPI:IPI00641231.1	Gene_Symbol=POSTN 90 kDa protein	9606
243	1.41	1.42	11.9696967303753	IPI:IPI00604647.1	Gene_Symbol=MAP4K4 mitogen-activated protein kinase kinase kinase kinase 4 isoform 2	9606	0.55104798078537	0.105783022940159	2.47857189178467	0.633135974407196	0.255341976881027	3.47820925712585	0.772083699703217	0.0986045897006989	1.45944821834564
243	0	1.42	13.2933109998703	IPI:IPI00639883.2	Gene_Symbol=MAP4K4 mitogen-activated protein kinase kinase kinase kinase 4 isoform 1	9606
243	0	1.42	12.6237630844116	IPI:IPI00219799.2	Gene_Symbol=MAP4K4 mitogen-activated protein kinase kinase kinase kinase 4 isoform 3	9606
243	0	1.42	10.6280192732811	IPI:IPI00219802.1	Gene_Symbol=MAP4K4 Isoform 5 of Mitogen-activated protein kinase kinase kinase kinase 4	9606
243	0	1.42	9.40106138586998	IPI:IPI00219800.1	Gene_Symbol=MAP4K4 Isoform 3 of Mitogen-activated protein kinase kinase kinase kinase 4	9606
243	0	1.42	9.6045196056366	IPI:IPI00006752.2	Gene_Symbol=MAP4K4 Isoform 1 of Mitogen-activated protein kinase kinase kinase kinase 4	9606
243	0	1.42	11.9001917541027	IPI:IPI00749135.1	Gene_Symbol=MAP4K4 Mitogen-activated protein kinase kinase kinase kinase 4 isoform	9606
244	1.4	1.4	7.10900500416756	IPI:IPI00216065.3	Gene_Symbol=PROZ Isoform 2 of Vitamin K-dependent protein Z precursor	9606
244	0	1.4	5.24999983608723	IPI:IPI00027843.1	Gene_Symbol=PROZ Isoform 1 of Vitamin K-dependent protein Z precursor	9606
245	1.4	1.4	6.71641826629639	IPI:IPI00884432.1	Gene_Symbol=- Similar to Olfactory receptor Olfr164	9606	1.27424156665802	0.561930596828461	42.3224639892578	1.62920093536377	0.478486120700836	329.002197265625	0.621163964271545	0.348126739263535	39.7677230834961
246	1.37	2.41	8.07347297668457	IPI:IPI00220577.5	Gene_Symbol=DMD Isoform 2 of Dystrophin	9606	1.29874491691589	0.362496882677078	2.6148693561554	0.791208982467651	0.383370131254196	2.48369240760803	0.722172141075134	0.303202390670776	2.77170300483704
246	0.03	2.83	6.8187989294529	IPI:IPI00472316.1	Gene_Symbol=DMD dystrophin Dp427p1 isoform	9606
246	0.03	2.83	6.82621672749519	IPI:IPI00304639.2	Gene_Symbol=DMD Isoform 3 of Dystrophin	9606
246	0.03	2.83	6.72998651862144	IPI:IPI00006091.2	Gene_Symbol=DMD Isoform 4 of Dystrophin	9606
246	0.03	2.83	6.59741684794426	IPI:IPI00375141.1	Gene_Symbol=DMD dystrophin Dp427l isoform	9606
246	0.02	2.39	7.84982964396477	IPI:IPI00304638.4	Gene_Symbol=DMD Isoform 1 of Dystrophin	9606
247	1.34	1.53	1.0043041780591	IPI:IPI00007128.1	Gene_Symbol=PRKCG Protein kinase C gamma type	9606
248	1.34	1.38	4.5731708407402	IPI:IPI00787331.1	Gene_Symbol=PDZRN3 similar to PDZ domain containing RING finger 3	9606	0.532238483428955			0.60557758808136			0.788700640201569
248	0	1.38	4.22138832509518	IPI:IPI00010322.5	Gene_Symbol=PDZRN3 Isoform 1 of PDZ domain-containing RING finger protein 3	9606
249	1.34	1.34	5.57341910898685	IPI:IPI00073442.7	Gene_Symbol=C14orf73 SEC6-like protein C14orf73	9606	0.505289912223816			0.588283479213715			0.877553343772888
250	1.33	1.33	4.62264157831669	IPI:IPI00480187.2	Gene_Symbol=PHF8 Isoform 1 of PHD finger protein 8	9606	1.00781333446503			0.931548953056335			0.646970570087433
250	0	1.31	4.296875	IPI:IPI00430079.1	Gene_Symbol=PHF8 Isoform 2 of PHD finger protein 8	9606
250	0	1.31	3.46274934709072	IPI:IPI00880119.1	Gene_Symbol=PHF8 PHD finger protein 8	9606
251	1.3	1.3	5.20231202244759	IPI:IPI00292532.6	Gene_Symbol=CAMP Cathelicidin antimicrobial peptide precursor	9606	1.97772765159607			1.97947108745575			1.40169382095337
252	1.3	1.3	1.86335407197475	IPI:IPI00290856.4	Gene_Symbol=LYVE1 Lymphatic vessel endothelial hyaluronic acid receptor 1 precursor	9606	1.77375888824463			2.47359561920166			2.16623950004578
253	1.28	1.29	3.37892211973667	IPI:IPI00791675.1	Gene_Symbol=PITPNM1 Isoform 2 of Membrane-associated phosphatidylinositol transfer protein 1	9606	1.63391160964966	0.224742189049721	9.96002292633057	2.34452414512634	0.113078646361828	6.98338985443115	0.92647659778595
253	0	1.29	3.37620563805103	IPI:IPI00307758.7	Gene_Symbol=PITPNM1 Isoform 1 of Membrane-associated phosphatidylinositol transfer protein 1	9606
254	1.26	1.38	15.5180960893631	IPI:IPI00456492.2	Gene_Symbol=CROCC Isoform 1 of Rootletin	9606
255	1.26	1.28	9.23023372888565	IPI:IPI00013933.2	Gene_Symbol=DSP Isoform DPI of Desmoplakin	9606	1.74619662761688	0.31946474313736	48.7189598083496	2.35368895530701	0.385677069425583	1870.68725585938	1.22784888744354	0.661741316318512	84.5789108276367
256	1.22	1.23	7.88381770253181	IPI:IPI00019755.3	Gene_Symbol=GSTO1 Glutathione transferase omega-1	9606	1.78950428962708			1.30939733982086			0.789534747600555
257	1.17	3.86	45.0450450181961	IPI:IPI00385985.1	Gene_Symbol=- Ig lambda chain V-III region LOI	9606	0.65782219171524			0.935020387172699			1.02939891815186
258	1.17	1.69	5.9516616165638	IPI:IPI00744119.1	Gene_Symbol=OBSCN Isoform 3 of Obscurin	9606	1.23031568527222	0.363722205162048	5.43577671051025	1.30734622478485	0.39445561170578	11.347466468811	1.31994640827179	0.519909739494324	42.7293243408203
259	1.15	1.17	12.2641511261463	IPI:IPI00023728.1	Gene_Symbol=GGH Gamma-glutamyl hydrolase precursor	9606	0.926999926567078			0.87854540348053			0.772868573665619
260	1.14	1.36	3.48012894392014	IPI:IPI00024292.2	Gene_Symbol=LRP2 Low-density lipoprotein receptor-related protein 2 precursor	9606	0.905457258224487	0.616452097892761	6.26355981826782	0.855309009552002	0.383629202842712	3.92041516304016	1.01485979557037	0.78645396232605	1.71192729473114
261	1.11	1.13	4.85728606581688	IPI:IPI00375559.3	Gene_Symbol=OTOF Isoform 1 of Otoferlin	9606	0.825718581676483			0.919443547725677			0.599969446659088
262	1.1	1.1	17.4418598413467	IPI:IPI00442370.2	Gene_Symbol=CASZ1 Putative survival-related protein	9606
263	1.1	1.1	15.7894730567932	IPI:IPI00871650.1	Gene_Symbol=FCN2 Uncharacterized protein FCN2	9606	1.67998385429382			2.43176364898682			1.01614356040955
263	0	1.1	16.2939295172691	IPI:IPI00017530.2	Gene_Symbol=FCN2 Isoform 1 of Ficolin-2 precursor	9606
264	1.1	1.1	7.69230797886848	IPI:IPI00795261.1	Gene_Symbol=TCF3 58 kDa protein	9606	1.31935441493988			1.78464639186859			1.83375525474548
264	0	1.1	6.33284226059914	IPI:IPI00647762.1	Gene_Symbol=TCF3 70 kDa protein	9606
264	0	1.1	6.60522282123566	IPI:IPI00216911.1	Gene_Symbol=TCF3 Isoform E47 of Transcription factor E2-alpha	9606
265	1.1	1.1	7.31707289814949	IPI:IPI00477714.5	Gene_Symbol=IGLV8-61 V3-4 protein	9606	1.15139317512512	0.559037804603577	8.65845680236816	1.60968708992004	0.00860417447984219	1.08518850803375	1.70903503894806	0.0674848034977913	2.06381750106812
266	1.08	2.03	5.75256124138832	IPI:IPI00642126.3	Gene_Symbol=KIAA1618 Isoform 1 of Protein ALO17	9606	0.777726233005524	0.555213570594788	4.66538286209106	0.641014456748962	0.249536216259003	3.29243326187134	1.21481084823608	0.642256617546082	4.69024610519409
267	1.07	1.07	14.2857149243355	IPI:IPI00006662.1	Gene_Symbol=APOD Apolipoprotein D precursor	9606	1.75696420669556	0.0458562932908535	1.67649126052856	2.25350403785706	0.0230916999280453	1.45443904399872	2.05706763267517	0.00281899236142635	1.04141640663147
268	1.06	1.46	6.487026065588	IPI:IPI00747180.3	Gene_Symbol=WDR52 WD repeat protein 52	9606	0.75980943441391	0.388269335031509	2.20007705688477	0.654301762580872	0.418298184871674	3.69214653968811	0.574654519557953	0.624344706535339	18.2319011688232
269	1.01	1.01	25.1968502998352	IPI:IPI00022731.1	Gene_Symbol=APOC4 Apolipoprotein C-IV precursor	9606	0.901993751525879	0.207573533058167	1.5575954914093	0.938778042793274	0.658136546611786	3.85086035728455	1.75738096237183	0.24962991476059	19.3468418121338
270	1	1.17	16.666667163372	IPI:IPI00790598.1	Gene_Symbol=- Conserved hypothetical protein	9606	0.862689137458801			0.440826445817947			0.777042627334595
271	1	1	2.13592238724232	IPI:IPI00478838.3	Gene_Symbol=MLSTD2 Fatty acyl-CoA reductase 1	9606	0.735655725002289			1.47831463813782			0.86859118938446
271	0	1	3.2163742929697	IPI:IPI00386139.1	Gene_Symbol=MLSTD2 CDNA: FLJ22728 fis, clone HSI15617 (Fragment)	9606
272	0.98	0.98	7.02634900808334	IPI:IPI00001424.1	Gene_Symbol=PCDHB9 Protocadherin beta 9 precursor	9606
273	0.97	4.37	45.8715587854385	IPI:IPI00387119.1	Gene_Symbol=- Ig kappa chain V-III region POM	9606	0			0			1.14954495429993
274	0.97	1.09	7.55102038383484	IPI:IPI00159322.4	Gene_Symbol=TCF20 Isoform 1 of Transcription factor 20	9606	1.36333084106445	0.39933118224144	17.3708572387695	1.33999872207642	0.371953010559082	11.6937856674194	1.01774895191193	0.885013282299042	3.40122675895691
275	0.96	1.44	4.30733412504196	IPI:IPI00855820.1	Gene_Symbol=MON2 Isoform 1 of Protein MON2 homolog	9606	0.807838559150696			0.341005980968475			0.690777897834778
275	0	1.44	4.30984273552895	IPI:IPI00797186.1	Gene_Symbol=MON2 Isoform 4 of Protein MON2 homolog	9606
276	0.96	0.97	6.48148134350777	IPI:IPI00465166.2	Gene_Symbol=ATP8A2 ATPase, aminophospholipid transporter-like, Class I, type 8A, member 2	9606	1.14955103397369			1.46728813648224			1.0731064081192
277	0.95	2.95	6.02798722684383	IPI:IPI00853240.1	Gene_Symbol=TAF3 Transcription initiation factor TFIID subunit 3	9606
278	0.95	0.95	26.9230782985687	IPI:IPI00019399.1	Gene_Symbol=SAA4 Serum amyloid A-4 protein precursor	9606	1.23954045772552	0.606877565383911	4.60999870300293	1.89890575408936	0.0311436001211405	1.64657020568848	2.09116625785828	0.108153611421585	3.12199592590332
279	0.9	0.98	5.91729506850243	IPI:IPI00472779.1	Gene_Symbol=ANK3 Ankyrin-3	9606	1.15287685394287	0.65877103805542	2.52677297592163	1.12326574325562	0.614818632602692	1.9366751909256	1.18133497238159	0.572242975234985	2.31399869918823
280	0.9	0.9	21.0191085934639	IPI:IPI00797109.1	Gene_Symbol=EPB41L3 18 kDa protein	9606	0.366610169410706			0.561170935630798			1.44092953205109
280	0	0.9	5.39215691387653	IPI:IPI00215717.1	Gene_Symbol=EPB41L3 Isoform C of Band 4.1-like protein 3	9606
280	0	0.9	3.81502881646156	IPI:IPI00215716.1	Gene_Symbol=EPB41L3 Isoform B of Band 4.1-like protein 3	9606
280	0	0.9	3.03587857633829	IPI:IPI00032230.2	Gene_Symbol=EPB41L3 Isoform A of Band 4.1-like protein 3	9606
281	0.9	0.9	6.66666701436043	IPI:IPI00303210.3	Gene_Symbol=ENPP2 Isoform 2 of Ectonucleotide pyrophosphatase/phosphodiesterase family member 2 precursor	9606	0.549690306186676			1.19816851615906			0.610260248184204
281	0	0.9	7.06836581230164	IPI:IPI00156171.2	Gene_Symbol=ENPP2 Isoform 1 of Ectonucleotide pyrophosphatase/phosphodiesterase family member 2 precursor	9606
282	0.89	1.22	2.08800695836544	IPI:IPI00856045.1	Gene_Symbol=AHNAK2 AHNAK nucleoprotein 2	9606	1.55956041812897			2.96217012405396			1.05303251743317
283	0.89	1.09	3.85730229318142	IPI:IPI00853516.2	Gene_Symbol=DNAH17 dynein, axonemal, heavy chain 17	9606	0.745665192604065			0.690126299858093			0.637333571910858
284	0.89	0.92	29.0909081697464	IPI:IPI00878851.1	Gene_Symbol=- 12 kDa protein	9606
285	0.89	0.89	5.88235296308994	IPI:IPI00647709.2	Gene_Symbol=SULT1A2 24 kDa protein	9606	1.93676340579987	0.319629907608032	100.582298278809	2.38398003578186	0.306576371192932	320.169982910156	1.15315353870392	0.767769753932953	114.587532043457
286	0.88	1.35	8.05243477225304	IPI:IPI00395444.7	Gene_Symbol=CAMSAP1 calmodulin regulated spectrin-associated protein 1	9606	1.2422730922699	0.239391326904297	2.96927666664124	1.26372420787811	0.311628729104996	4.87640953063965	0.934529840946198	0.50749808549881	2.4129581451416
287	0.87	0.88	4.05594408512115	IPI:IPI00002127.7	Gene_Symbol=DNAH1 Heat shock regulated-1	9606	0.254853099584579			0.173298254609108			1.37296307086945
288	0.87	0.87	5.9259258210659	IPI:IPI00296214.5	Gene_Symbol=MATN4 Isoform 4 of Matrilin-4 precursor	9606
288	0	0.87	5.1446944475174	IPI:IPI00030786.5	Gene_Symbol=MATN4 Isoform 1 of Matrilin-4 precursor	9606
288	0	0.87	5.50774522125721	IPI:IPI00021939.1	Gene_Symbol=MATN4 Isoform 2 of Matrilin-4 precursor	9606
288	0	0.87	6.41282573342323	IPI:IPI00012325.5	Gene_Symbol=MATN4 matrilin 4 isoform 3 precursor	9606
289	0.86	0.86	3.72549034655094	IPI:IPI00053621.7	Gene_Symbol=ZNF99 zinc finger protein 99	9606	1.0922440290451			0.838729083538055			0.683971643447876
290	0.85	0.85	2.53164563328028	IPI:IPI00100245.1	Gene_Symbol=POLR3F DNA-directed RNA polymerase III subunit RPC6	9606
291	0.84	0.84	6.71256482601166	IPI:IPI00216780.3	Gene_Symbol=CILP2 Cartilage intermediate layer protein 2 precursor	9606	1.35194611549377			0.639025926589966			0.902681827545166
292	0.84	0.84	10.4477606713772	IPI:IPI00398925.4	Gene_Symbol=LOC649618 similar to Ubiquitin-like protein FUBI	9606
293	0.83	0.87	5.84112145006657	IPI:IPI00185667.7	Gene_Symbol=MIST Isoform 1 of Mast cell immunoreceptor signal transducer	9606	1.05748009681702	0.913819909095764	183.766311645508	0.917238831520081	0.872605741024017	224.022583007813	1.19491338729858	0.789835095405579	737.263122558594
294	0.82	0.94	7.86516889929771	IPI:IPI00168463.2	Gene_Symbol=DEPDC7 Isoform 2 of DEP domain-containing protein 7	9606
294	0	0.94	8.21917802095413	IPI:IPI00163266.6	Gene_Symbol=DEPDC7 Isoform 1 of DEP domain-containing protein 7	9606
295	0.82	0.9	4.53134700655937	IPI:IPI00178667.5	Gene_Symbol=TOP2A DNA topoisomerase 2 (Fragment)	9606	2.02822923660278	0.0554283894598484	2.09126758575439	2.46686768531799	0.0274639502167702	2.03996634483337	1.0401816368103	0.794791579246521	1.55455386638641
296	0.8	3.11	6.56779631972313	IPI:IPI00384444.5	Gene_Symbol=KRT14 Keratin, type I cytoskeletal 14	9606
297	0.8	0.96	2.3046875372529	IPI:IPI00647188.3	Gene_Symbol=HYDIN2;HYDIN Isoform 1 of Hydrocephalus-inducing protein homolog	9606	1.1074378490448	0.72234034538269	16.1511878967285	1.29574286937714	0.0983409360051155	1.66962504386902	1.36551988124847	0.332129508256912	9.73176097869873
297	0	0.96	2.32649836689234	IPI:IPI00640533.2	Gene_Symbol=HYDIN2;HYDIN Uncharacterized protein HYDIN2	9606
298	0.8	0.82	2.88461539894342	IPI:IPI00011619.4	Gene_Symbol=PAPSS1 Bifunctional 3'-phosphoadenosine 5'-phosphosulfate synthetase 1	9606
299	0.8	0.8	5.55555559694767	IPI:IPI00872008.1	Gene_Symbol=TMTC4 Uncharacterized protein TMTC4	9606
299	0	0.8	5.12820519506931	IPI:IPI00646732.2	Gene_Symbol=TMTC4 Isoform 1 of Transmembrane and TPR repeat-containing protein 4	9606
299	0	0.8	5.00000007450581	IPI:IPI00514153.3	Gene_Symbol=TMTC4 transmembrane and tetratricopeptide repeat containing 4 isoform 1	9606
300	0.8	0.8	11.1344538629055	IPI:IPI00478217.1	Gene_Symbol=CHIT1 Isoform 1 of Chitotriosidase-1 precursor	9606	1.58469009399414			1.50753271579742			1.14327156543732
300	0	0.8	12.1281467378139	IPI:IPI00375364.1	Gene_Symbol=CHIT1 Isoform 3 of Chitotriosidase-1 precursor	9606
301	0.8	0.8	14.0540540218353	IPI:IPI00215781.1	Gene_Symbol=NKX3-1 Isoform 2 of Homeobox protein Nkx-3.1	9606
302	0.8	0.8	2.79146134853363	IPI:IPI00001651.4	Gene_Symbol=POGK Pogo transposable element with KRAB domain	9606	1.14243245124817			1.80731427669525			0.603395164012909
303	0.79	1.03	3.48837226629257	IPI:IPI00465147.4	Gene_Symbol=C9orf97 Isoform 1 of Uncharacterized protein C9orf97	9606	1.15736842155457			1.12767803668976			0.881556868553162
304	0.79	0.79	4.69522252678871	IPI:IPI00216047.3	Gene_Symbol=SMARCC2 Isoform 1 of SWI/SNF-related matrix-associated actin-dependent regulator of chromatin subfamily C member 2	9606
304	0	0.79	5.04424795508385	IPI:IPI00150057.6	Gene_Symbol=SMARCC2 Isoform 2 of SWI/SNF-related matrix-associated actin-dependent regulator of chromatin subfamily C member 2	9606
305	0.78	1.3	3.94412502646446	IPI:IPI00300371.5	Gene_Symbol=SF3B3 Isoform 1 of Splicing factor 3B subunit 3	9606
306	0.78	0.78	4.35588508844376	IPI:IPI00784224.1	Gene_Symbol=ZFR Zinc finger RNA binding protein	9606
307	0.77	0.86	3.17460335791111	IPI:IPI00784567.1	Gene_Symbol=KIAA0100 Isoform 2 of UPF0378 family protein KIAA0100 precursor	9606	1.27043056488037			1.14391648769379			0.589059948921204
307	0	0.86	3.13199087977409	IPI:IPI00373894.6	Gene_Symbol=KIAA0100 Isoform 1 of UPF0378 family protein KIAA0100 precursor	9606
308	0.77	0.77	2.88858320564032	IPI:IPI00005039.1	Gene_Symbol=MTIF2 Translation initiation factor IF-2, mitochondrial precursor	9606	1.07366979122162	0.729394376277924	2.15853428840637	1.20282304286957	0.528597176074982	2.86112713813782	0.792798578739166	0.106712646782398	1.42686831951141
309	0.76	0.85	8.39014127850533	IPI:IPI00064935.5	Gene_Symbol=ALPK3 Alpha-protein kinase 3	9606	0.381524980068207			0.946338534355164			0.749649286270142
310	0.75	0.89	2.36220471560955	IPI:IPI00873376.1	Gene_Symbol=VPS13A 360 kDa protein	9606	0.772970259189606	0.474396467208862	3.5544900894165	0.825927436351776	0.513884603977203	2.84653186798096	0.459125250577927	0.148380860686302	4.29647445678711
310	0	0.89	2.36294902861118	IPI:IPI00843835.1	Gene_Symbol=VPS13A Isoform 1 of Vacuolar protein sorting-associated protein 13A	9606
311	0.74	16.09	42.6900595426559	IPI:IPI00879084.1	Gene_Symbol=CP 20 kDa protein	9606
312	0.74	0.84	3.35403718054295	IPI:IPI00783519.1	Gene_Symbol=PIK3AP1 phosphoinositide-3-kinase adaptor protein 1	9606	0.928184866905212	0.742068350315094	9.09591007232666	1.16067504882813	0.393034160137177	3.83473563194275	1.22615647315979	0.353345513343811	4.98423957824707
313	0.73	0.73	4.79185953736305	IPI:IPI00242956.4	Gene_Symbol=FCGBP IgGFc-binding protein precursor	9606	0.70393967628479	0.0238592363893986	1.18205296993256	0.600264191627502	0.320545732975006	35.601188659668	1.34489727020264	0.331884264945984	8.69126510620117
314	0.73	0.73	11.4285707473755	IPI:IPI00329688.2	Gene_Symbol=YIPF3 Protein YIPF3	9606	0.843254685401917	0.610164821147919	21.8431091308594	0.830652713775635	0.517530202865601	12.0740852355957	0.935862064361572	0.826672554016113	20.4235324859619
315	0.73	0.73	2.99999993294477	IPI:IPI00026969.4	Gene_Symbol=SEC23IP Isoform 1 of SEC23-interacting protein	9606	1.46590554714203			1.48418271541595			1.16744816303253
316	0.72	0.81	6.85805454850197	IPI:IPI00448880.1	Gene_Symbol=CAPN9 CAPN9 protein	9606
316	0	0.81	6.47590383887291	IPI:IPI00016919.1	Gene_Symbol=CAPN9 Isoform 2 of Calpain-9	9606
316	0	0.81	6.23188391327858	IPI:IPI00009063.1	Gene_Symbol=CAPN9 Isoform 1 of Calpain-9	9606
317	0.72	0.72	7.97872319817543	IPI:IPI00641547.2	Gene_Symbol=ELP2 21 kDa protein	9606
318	0.7	0.7	5.08982017636299	IPI:IPI00029009.3	Gene_Symbol=PIP5K1C Phosphatidylinositol-4-phosphate 5-kinase type-1 gamma	9606	0.906705379486084	0.867310643196106	359.129699707031	0.959298312664032	0.868104457855225	12.3271760940552	0.769915997982025	0.644613206386566	204.365234375
