# Supplementary material for: PGCA: An algorithm to link protein groups created from MS/MS data
Source: PLoS One. 2017 May 31;12(5):e0177569. doi: 10.1371/journal.pone.0177569 (PMC5451011; doi:10.1371/journal.pone.0177569)
Supplement: S3 File — 65 iTRAQ experiments used to process samples from the BiT Heart Cohort. (ZIP) [file pone.0177569.s006.zip › S5DataBiT/BET5768_ProteinSummary.txt]

N	Unused	Total	%Cov	Accession	Name	Species	115:114	PVal 115:114	EF 115:114	116:114	PVal 116:114	EF 116:114	117:114	PVal 117:114	EF 117:114	Biological Processes	Molecular Function	PANTHER ID
1	215.02	215.02	44.9484974145889	IPI:IPI00022229.1	Gene_Symbol=APOB Apolipoprotein B-100 precursor	9606	1.14713251590729	9.8986763230613E-10	1.04263341426849	1.19321775436401	1.99876335101046E-12	1.04694938659668	1.09093952178955	0.000291474716505036	1.04727184772491
2	208.59	208.59	68.8646793365479	IPI:IPI00418163.3	Gene_Symbol=C4B C4B1	9606	1.39683437347412	0.0344182066619396	1.35793220996857	1.21508002281189	0.124309681355953	1.29119038581848	1.45247340202332	0.000693795038387179	1.20317077636719
3	182.22	182.25	65.8448576927185	IPI:IPI00783987.2	Gene_Symbol=C3 Complement C3 precursor (Fragment)	9606	1.27950668334961	1.44502613117889E-17	1.05377638339996	1.43501996994019	5.80321018249767E-27	1.05983233451843	1.55060601234436	3.76765024002588E-36	1.05934309959412
4	165.05	165.05	71.7096328735352	IPI:IPI00478003.1	Gene_Symbol=A2M Alpha-2-macroglobulin precursor	9606	1.19860851764679	2.21914244569215E-17	1.04006683826447	0.994144797325134	0.828227818012238	1.05442905426025	0.925799787044525	0.00475701596587896	1.05455410480499
5	121.63	121.64	44.9356228113174	IPI:IPI00414283.5	Gene_Symbol=FN1 fibronectin 1 isoform 4 preproprotein	9606	1.42852139472961	4.87532999936048E-24	1.05914235115051	1.65579783916473	2.48537033420982E-32	1.06665599346161	1.33382999897003	2.06348237379462E-15	1.06559157371521
5	0	119.64	43.8248664140701	IPI:IPI00845263.1	Gene_Symbol=FN1 fibronectin 1 isoform 2 preproprotein	9606
5	0	119.64	45.6070631742477	IPI:IPI00855777.1	Gene_Symbol=FN1 Isoform 14 of Fibronectin precursor	9606
5	0	119.64	44.9912905693054	IPI:IPI00339228.1	Gene_Symbol=FN1 Isoform 8 of Fibronectin precursor	9606
5	0	119.64	43.864119052887	IPI:IPI00339223.1	Gene_Symbol=FN1 Isoform 3 of Fibronectin precursor	9606
5	0	119.64	43.2942152023315	IPI:IPI00022418.1	Gene_Symbol=FN1 Isoform 1 of Fibronectin precursor	9606
5	0	119.64	46.9209551811218	IPI:IPI00479723.3	Gene_Symbol=FN1 Isoform 10 of Fibronectin precursor	9606
6	117.64	117.64	58.3140850067139	IPI:IPI00021885.1	Gene_Symbol=FGA Isoform 1 of Fibrinogen alpha chain precursor	9606	1.44452166557312	1.40129846432482E-44	1.04419350624084	1.51130950450897	1.86391834129107E-35	1.05857467651367	1.35239946842194	4.80208916772834E-28	1.04970741271973
6	0	117.64	76.0869562625885	IPI:IPI00029717.1	Gene_Symbol=FGA Isoform 2 of Fibrinogen alpha chain precursor	9606
7	116.76	116.76	62.3474180698395	IPI:IPI00017601.1	Gene_Symbol=CP Ceruloplasmin precursor	9606	1.04291081428528	0.126839831471443	1.05524003505707	0.812416195869446	1.47363108382592E-08	1.07207429409027	0.875193297863007	1.09824031824246E-05	1.05999803543091
8	110.15	110.16	45.4057276248932	IPI:IPI00032291.2	Gene_Symbol=C5 Complement C5 precursor	9606	1.06225442886353	0.00653224671259522	1.04365468025208	1.32960712909698	9.64784030443866E-10	1.08739817142487	1.31910693645477	1.36109207604196E-14	1.06339573860168
9	93.19	93.19	66.0173177719116	IPI:IPI00022488.1	Gene_Symbol=HPX Hemopexin precursor	9606	0.989849627017975	0.668125212192535	1.04769098758698	1.28691303730011	1.38580161235247E-10	1.07668459415436	1.36906611919403	9.11050770965494E-18	1.06881618499756
10	89.1	89.1	76.1710822582245	IPI:IPI00298497.3	Gene_Symbol=FGB Fibrinogen beta chain precursor	9606	1.43836665153503	2.51859256697578E-31	1.05395102500916	1.49606347084045	4.98326236056182E-28	1.06487274169922	1.357377409935	1.20958877448087E-21	1.05824494361877
11	88.93	88.93	55.9139788150787	IPI:IPI00294193.4	Gene_Symbol=ITIH4 Isoform 1 of Inter-alpha-trypsin inhibitor heavy chain H4 precursor	9606	1.11864137649536	0.00672311615198851	1.08255660533905	1.11979722976685	0.0106328297406435	1.08912897109985	1.17503106594086	3.29947069985792E-05	1.07238185405731
12	77.11	77.11	59.4240844249725	IPI:IPI00019591.1	Gene_Symbol=CFB Isoform 1 of Complement factor B precursor (Fragment)	9606	1.32561755180359	3.35084274549725E-19	1.0535660982132	1.04492497444153	0.223350152373314	1.07292866706848	1.27929162979126	4.82217688002606E-09	1.0798407793045
13	67.87	67.96	65.6118154525757	IPI:IPI00742696.2	Gene_Symbol=GC vitamin D-binding protein precursor	9606	1.45898032188416	0.00778308091685176	1.25399672985077	1.01915431022644	0.883382797241211	1.37172198295593	1.21543753147125	0.17411932349205	1.37264668941498
14	67.3	67.31	48.9033311605453	IPI:IPI00029739.5	Gene_Symbol=CFH Isoform 1 of Complement factor H precursor	9606	1.12794852256775	0.00204228120855987	1.0779412984848	1.17530143260956	0.00121860357467085	1.10041499137878	1.22433125972748	8.43329132749204E-07	1.07788395881653
15	66.53	66.65	73.7527132034302	IPI:IPI00877703.1	Gene_Symbol=FGG 52 kDa protein	9606	1.487917304039	2.13718262594832E-33	1.05255568027496	1.4937607049942	2.67040494296341E-20	1.07736551761627	1.35032427310944	1.12131881742101E-14	1.07189691066742
15	0	66.49	75.0551879405975	IPI:IPI00021891.5	Gene_Symbol=FGG Isoform Gamma-B of Fibrinogen gamma chain precursor	9606
16	66.44	66.44	83.8383853435516	IPI:IPI00304273.2	Gene_Symbol=APOA4 Apolipoprotein A-IV precursor	9606	0.958864271640778	0.826931476593018	1.50620770454407	1.37171697616577	0.000714241701643914	1.16498577594757	1.5514509677887	0.0126275485381484	1.38642990589142
17	64.82	64.82	74.5238065719604	IPI:IPI00641737.1	Gene_Symbol=HP Haptoglobin precursor	9606	1.36712086200714	2.48416659359491E-26	1.05082559585571	1.93061125278473	0	1.06881976127625	2.4956796169281	0	1.07468628883362
18	64.07	64.07	46.0962563753128	IPI:IPI00645038.1	Gene_Symbol=ITIH2 Inter-alpha (Globulin) inhibitor H2	9606	0.997097909450531	0.916451632976532	1.05569064617157	1.05719709396362	0.0482799373567104	1.05621647834778	1.01744091510773	0.606236100196838	1.06778752803802
18	0	64.07	45.5602526664734	IPI:IPI00305461.2	Gene_Symbol=ITIH2 Inter-alpha-trypsin inhibitor heavy chain H2 precursor	9606
19	63.03	63.41	67.3758864402771	IPI:IPI00847635.1	Gene_Symbol=SERPINA3 Isoform 1 of Alpha-1-antichymotrypsin precursor	9606	1.07971680164337	0.0525480546057224	1.0799834728241	1.76146924495697	4.98348073690782E-14	1.14297831058502	1.82768201828003	1.15577053782503E-21	1.1113418340683
19	0	63.41	63.6160731315613	IPI:IPI00550991.3	Gene_Symbol=SERPINA3 Alpha-1-antichymotrypsin precursor	9606
20	59.71	59.71	53.8271605968475	IPI:IPI00019580.1	Gene_Symbol=PLG Plasminogen precursor	9606	0.976454377174377	0.485248953104019	1.07006931304932	1.06319606304169	0.129731506109238	1.08297371864319	0.994502365589142	0.902035653591156	1.09306359291077
21	59.32	59.33	62.3209178447723	IPI:IPI00798430.1	Gene_Symbol=TF Transferrin variant (Fragment)	9606	1.01122915744781	0.715593814849854	1.06265413761139	0.723395466804504	8.10390019978513E-07	1.12780690193176	0.598024189472198	3.84621499959544E-14	1.11753904819489
21	0	59.33	62.3209178447723	IPI:IPI00022463.1	Gene_Symbol=TF Serotransferrin precursor	9606
22	55.25	55.31	52.4698138237	IPI:IPI00292530.1	Gene_Symbol=ITIH1 Inter-alpha-trypsin inhibitor heavy chain H1 precursor	9606	0.997157752513886	0.934828877449036	1.07140564918518	1	1	1.0813775062561	1.00013840198517	0.996355712413788	1.06051671504974
23	53.72	53.93	48.2470780611038	IPI:IPI00019943.1	Gene_Symbol=AFM Afamin precursor	9606	1.10256552696228	0.00157348089851439	1.0610476732254	1.13703751564026	0.0129580199718475	1.10569632053375	1.05824279785156	0.181679844856262	1.0872688293457
24	51.79	51.8	70.0234174728394	IPI:IPI00797833.3	Gene_Symbol=KNG1 Kininogen 1	9606	0.995240569114685	0.861823260784149	1.05506348609924	1.1235374212265	0.0126292128115892	1.09423160552979	1.19982385635376	0.000128812112961896	1.09415602684021
24	0	51.8	70.0234174728394	IPI:IPI00215894.1	Gene_Symbol=KNG1 Isoform LMW of Kininogen-1 precursor	9606
25	50.26	50.26	68.8172042369843	IPI:IPI00032179.2	Gene_Symbol=SERPINC1 Antithrombin III variant	9606	0.9505415558815	0.192271396517754	1.0801659822464	1.09209299087524	0.0892899110913277	1.10754477977753	1.0968109369278	0.0885238274931908	1.11280024051666
26	50.1	50.1	59.9678456783295	IPI:IPI00019568.1	Gene_Symbol=F2 Prothrombin precursor (Fragment)	9606	0.613371253013611	1.23904568002982E-23	1.08015489578247	1.24482524394989	5.03565245058013E-10	1.06573486328125	1.25028872489929	1.21773979788742E-11	1.06042218208313
27	49.55	49.55	42.5831198692322	IPI:IPI00026314.1	Gene_Symbol=GSN Isoform 1 of Gelsolin precursor	9606	1.10540580749512	0.00607152888551354	1.07304787635803	0.821349561214447	3.25639375660103E-05	1.09175264835358	0.881635904312134	0.000138087489176542	1.06392312049866
28	47.43	47.43	64.0404045581818	IPI:IPI00745089.2	Gene_Symbol=A1BG alpha 1B-glycoprotein precursor	9606	0.995117545127869	0.879165232181549	1.06497073173523	0.929339468479156	0.104523107409477	1.0916690826416	1.01426303386688	0.724735021591187	1.08178818225861
28	0	47.43	64.0404045581818	IPI:IPI00022895.7	Gene_Symbol=A1BG Alpha-1B-glycoprotein precursor	9606
29	44.95	44.96	36.6914093494415	IPI:IPI00009920.2	Gene_Symbol=C6 Complement component 6 precursor	9606	0.997027397155762	0.949475884437561	1.09881317615509	1.11554992198944	0.145027190446854	1.16020917892456	1.11901652812958	0.0555730983614922	1.12215173244476
30	41.81	42.02	49.1228073835373	IPI:IPI00022434.4	Gene_Symbol=ALB Uncharacterized protein ALB	9606	1.02377593517303	0.468944132328033	1.06682658195496	0.412815690040588	6.78341835946074E-17	1.15389096736908	0.318238109350204	1.84625433702085E-14	1.24106073379517
30	0	42.02	48.9326775074005	IPI:IPI00745872.2	Gene_Symbol=ALB Isoform 1 of Serum albumin precursor	9606
31	41.59	41.59	43.4042543172836	IPI:IPI00296165.5	Gene_Symbol=C1R;C17orf13;ACYP1 Complement C1r subcomponent precursor	9606	0.866293549537659	2.70006580649351E-06	1.0524890422821	1.01621329784393	0.714966773986816	1.09310615062714	1.08848905563354	0.0408643446862698	1.08443307876587
32	40.25	40.25	48.4087109565735	IPI:IPI00828205.1	Gene_Symbol=IGHM IGHM protein	9606
33	38.78	38.98	66.1073803901672	IPI:IPI00166729.4	Gene_Symbol=AZGP1 alpha-2-glycoprotein 1, zinc	9606	0.967727363109589	0.712682962417603	1.1940131187439	1.75725638866425	1.57029873686141E-19	1.08854627609253	1.69999015331268	5.14004854304528E-13	1.12271153926849
34	38.29	38.3	49.7907936573029	IPI:IPI00472610.2	Gene_Symbol=IGHM IGHM protein	9606	0.533150851726532	0.00197055749595165	1.12785375118256	0.265170156955719	0.00186726078391075	1.28038465976715	0.146633833646774	0.0148413749411702	2.76698541641235
35	37.75	37.75	53.0938148498535	IPI:IPI00400826.1	Gene_Symbol=CLU clusterin isoform 1	9606	0.944697976112366	0.209443360567093	1.0939793586731	1.12348186969757	0.00277619645930827	1.0772670507431	1.10345447063446	0.0384313501417637	1.09747815132141
35	0	37.75	53.6748349666595	IPI:IPI00291262.3	Gene_Symbol=CLU Clusterin precursor	9606
35	0	37.75	51.5625	IPI:IPI00795633.1	Gene_Symbol=CLU CLU	9606
36	37.49	37.72	74.4565188884735	IPI:IPI00855916.1	Gene_Symbol=- Transthyretin	9606	0.944071710109711	0.198103293776512	1.09113240242004	1.33665370941162	3.45487976005643E-08	1.10196995735168	1.29035592079163	2.21032359082329E-10	1.07545530796051
36	0	37.72	86.3945603370667	IPI:IPI00022432.1	Gene_Symbol=TTR Transthyretin precursor	9606
37	37.43	64.56	42.2402173280716	IPI:IPI00025426.2	Gene_Symbol=PZP Pregnancy zone protein precursor	9606	0.71381551027298	0.000166150668519549	1.17227900028229	0.758092403411865	0.00156401935964823	1.17575943470001	0.806046664714813	0.0228083431720734	1.20115506649017
38	36.75	36.75	56.0000002384186	IPI:IPI00291866.5	Gene_Symbol=SERPING1 Plasma protease C1 inhibitor precursor	9606	0.986841559410095	0.747374355792999	1.08510494232178	1.14974391460419	0.00699205929413438	1.10529923439026	1.18016374111176	9.87688399618492E-05	1.08325743675232
38	0	34.75	55.6169450283051	IPI:IPI00879931.1	Gene_Symbol=SERPING1 cDNA FLJ78023, highly similar to Homo sapiens serine (or cysteine) proteinase inhibitor, clade G (C1inhibitor), member 1, (angioedema, hereditary) (SERPING1), mRNA	9606
39	36.15	36.15	83.8951289653778	IPI:IPI00021841.1	Gene_Symbol=APOA1 Apolipoprotein A-I precursor	9606	0.862492918968201	0.0101250363513827	1.11622858047485	1.17386364936829	0.00657237553969026	1.11845707893372	1.21256005764008	0.00182453275192529	1.12171840667725
40	35.93	35.93	47.8178381919861	IPI:IPI00292950.4	Gene_Symbol=SERPIND1 Serpin peptidase inhibitor, clade D (Heparin cofactor), member 1	9606	0.926213622093201	0.129633814096451	1.1049633026123	0.903327882289886	0.0520477518439293	1.10803723335266	0.962763965129852	0.430415213108063	1.10042870044708
40	0	35.93	48.6973941326141	IPI:IPI00879573.1	Gene_Symbol=SERPIND1 Heparin cofactor 2 precursor	9606
41	35.63	35.64	52.4150252342224	IPI:IPI00022395.1	Gene_Symbol=C9 Complement component C9 precursor	9606	1.20252966880798	9.70966502791271E-05	1.0904176235199	1.37504029273987	3.65614596375963E-08	1.10082411766052	1.49153554439545	3.35582645005772E-10	1.10459864139557
42	34.36	34.36	38.0952388048172	IPI:IPI00022371.1	Gene_Symbol=HRG Histidine-rich glycoprotein precursor	9606	1.15101194381714	2.61442619375885E-06	1.05577433109283	0.859752058982849	0.00421344256028533	1.10698854923248	0.884746670722961	0.00705204857513309	1.09179866313934
43	33.74	33.74	33.6717426776886	IPI:IPI00294395.1	Gene_Symbol=C8B Complement component C8 beta chain precursor	9606	0.948107719421387	0.415616273880005	1.14011776447296	0.817062318325043	0.0108212418854237	1.16476166248322	0.826289176940918	0.0151275815442204	1.16384875774384
44	33.53	33.53	33.0960839986801	IPI:IPI00296608.6	Gene_Symbol=C7 Complement component C7 precursor	9606	1.38404679298401	0.00398643221706152	1.23818600177765	1.42013585567474	0.00789427943527699	1.2870614528656	1.38539552688599	0.010704449377954	1.27786099910736
45	33.07	33.07	53.6784768104553	IPI:IPI00022431.1	Gene_Symbol=AHSG Alpha-2-HS-glycoprotein precursor	9606	0.70061057806015	1.43170638011725E-07	1.12237763404846	0.391429543495178	3.15282163169863E-14	1.19069910049438	0.399986445903778	1.49120299441918E-13	1.19575333595276
46	32.83	32.83	41.4876043796539	IPI:IPI00020996.3	Gene_Symbol=IGFALS Insulin-like growth factor-binding protein complex acid labile chain precursor	9606	0.887978851795197	0.0216817613691092	1.10580813884735	0.893746316432953	0.0362857542932034	1.11052620410919	0.921322762966156	0.117842823266983	1.10912275314331
47	32.17	32.95	37.8103852272034	IPI:IPI00876950.1	Gene_Symbol=ITIH3 Isoform 2 of Inter-alpha-trypsin inhibitor heavy chain H3 precursor	9606	1.29857909679413	0.00016913287981879	1.1331627368927	1.26403343677521	0.00117710966151208	1.14338493347168	1.43228888511658	4.04412503485219E-09	1.09593296051025
47	0	32.95	35.6179773807526	IPI:IPI00028413.8	Gene_Symbol=ITIH3 Isoform 1 of Inter-alpha-trypsin inhibitor heavy chain H3 precursor	9606
48	32.13	32.16	49.6945023536682	IPI:IPI00879231.1	Gene_Symbol=SERPINF2 Alpha-2-antiplasmin precursor	9606	0.857208847999573	3.95680326619186E-05	1.0702121257782	0.923765122890472	0.176229566335678	1.12335014343262	0.91696560382843	0.132802456617355	1.12088060379028
48	0	32.16	49.292927980423	IPI:IPI00029863.4	Gene_Symbol=SERPINF2 SERPINF2 protein	9606
49	32.08	32.08	55.8577418327332	IPI:IPI00298971.1	Gene_Symbol=VTN Vitronectin precursor	9606	0.846190512180328	7.74161708250176E-06	1.07247066497803	1.03047704696655	0.382380425930023	1.07029008865356	1.05953133106232	0.131062462925911	1.07829558849335
50	29.8	29.8	54.4927537441254	IPI:IPI00298828.3	Gene_Symbol=APOH Beta-2-glycoprotein 1 precursor	9606	1.18670082092285	0.000666603562422097	1.10005557537079	1.6048059463501	1.09818057425493E-10	1.12903726100922	1.5555864572525	1.39798812526237E-08	1.14419209957123
51	29.77	29.77	41.4433002471924	IPI:IPI00032220.3	Gene_Symbol=AGT Angiotensinogen precursor	9606	0.653394103050232	6.10665949807299E-07	1.1549928188324	0.802968680858612	0.00516821444034576	1.16143703460693	0.810598850250244	0.00363247306086123	1.14692509174347
52	29.13	29.13	36.5351617336273	IPI:IPI00291867.3	Gene_Symbol=CFI Complement factor I precursor	9606	1.1158447265625	0.0061679813079536	1.07853949069977	1.05937540531158	0.386250615119934	1.14404165744781	1.14446771144867	0.0553230494260788	1.14829421043396
52	0	27.13	34.3053162097931	IPI:IPI00872555.2	Gene_Symbol=CFI cDNA FLJ76262, highly similar to Homo sapiens I factor (complement) (IF), mRNA	9606
53	28.36	28.36	41.3875609636307	IPI:IPI00553177.1	Gene_Symbol=SERPINA1 Isoform 1 of Alpha-1-antitrypsin precursor	9606	1.16983580589294	0.00636114086955786	1.1143798828125	1.45641756057739	8.55098842293955E-05	1.17886650562286	1.33433592319489	0.000766206299886107	1.16715657711029
54	28.29	28.29	48.8038271665573	IPI:IPI00006114.4	Gene_Symbol=SERPINF1 Pigment epithelium-derived factor precursor	9606	0.886185824871063	0.0164823811501265	1.1015477180481	0.947421729564667	0.251918494701386	1.09961187839508	0.986962258815765	0.8108189702034	1.11842143535614
55	26.69	26.69	52.2569417953491	IPI:IPI00163207.1	Gene_Symbol=PGLYRP2 Isoform 1 of N-acetylmuramoyl-L-alanine amidase precursor	9606	0.970767676830292	0.728099822998047	1.18829667568207	0.836781442165375	0.0485820136964321	1.19369554519653	0.868586897850037	0.19625948369503	1.24310839176178
55	0	26.68	50	IPI:IPI00394992.1	Gene_Symbol=PGLYRP2 Isoform 2 of N-acetylmuramoyl-L-alanine amidase precursor	9606
56	25.81	25.81	44.3313956260681	IPI:IPI00017696.1	Gene_Symbol=C1S Complement C1s subcomponent precursor	9606	0.805202782154083	4.25264215664356E-06	1.08059012889862	0.83534824848175	0.00122809608001262	1.10765862464905	0.927452743053436	0.181698083877563	1.11933183670044
57	24.32	24.32	35.9349578619003	IPI:IPI00019581.1	Gene_Symbol=F12 Coagulation factor XII precursor	9606	1.00910210609436	0.846107602119446	1.09969210624695	1.14145982265472	0.0326346233487129	1.12808620929718	1.06125974655151	0.394607543945313	1.15167486667633
58	24.3	24.3	52.4495661258698	IPI:IPI00022417.4	Gene_Symbol=LRG1 Leucine-rich alpha-2-glycoprotein precursor	9606	1.17755830287933	0.123029656708241	1.23407471179962	1.37143588066101	0.000673878996167332	1.18594872951508	1.46285510063171	0.00150840415153652	1.24973571300507
59	23.84	23.84	57.0212781429291	IPI:IPI00430820.1	Gene_Symbol=IGKV1-5 IGKV1-5 protein	9606	0.616911351680756	0.0139592252671719	1.34536361694336	0.53403502702713	0.0943709388375282	2.28331828117371	0.404604017734528	0.0953555032610893	3.30905985832214
60	23.73	23.74	37.3670220375061	IPI:IPI00303963.1	Gene_Symbol=C2 Complement C2 precursor (Fragment)	9606	0.994627416133881	0.883189260959625	1.07700216770172	0.928470015525818	0.226652070879936	1.13059067726135	0.958326637744904	0.347331315279007	1.09526610374451
61	23.4	23.4	58.9905381202698	IPI:IPI00021842.1	Gene_Symbol=APOE Apolipoprotein E precursor	9606	1.50822412967682	4.07456184348121E-07	1.13680720329285	1.69432973861694	6.49105530271614E-15	1.07463014125824	1.7001713514328	1.79067718986126E-10	1.11830306053162
62	22.92	22.92	34.1708540916443	IPI:IPI00021727.1	Gene_Symbol=C4BPA C4b-binding protein alpha chain precursor	9606	0.92338901758194	0.0550780668854713	1.08500528335571	1.3178848028183	0.0137750348076224	1.23907208442688	1.30890572071075	0.0234020426869392	1.25795590877533
63	22.75	22.77	27.7429461479187	IPI:IPI00654888.4	Gene_Symbol=KLKB1 Plasma kallikrein precursor	9606	0.987344563007355	0.678336679935455	1.06662774085999	1.03167319297791	0.605014264583588	1.13474667072296	0.978329837322235	0.68305504322052	1.11931204795837
64	22.27	22.27	34.4178080558777	IPI:IPI00011252.1	Gene_Symbol=C8A Complement component C8 alpha chain precursor	9606	0.997011065483093	0.974256277084351	1.21006059646606	0.876797795295715	0.0905190408229828	1.16664755344391	0.904338657855988	0.11783841252327	1.13683426380157
65	22.1	22.1	61.8090450763702	IPI:IPI00480192.1	Gene_Symbol=RBP4 Retinol binding protein 4, plasma	9606	1.15907049179077	0.000116802679258399	1.07418644428253	1.6618173122406	2.23406484284316E-11	1.13143467903137	1.51421689987183	5.8133817204542E-11	1.10957670211792
65	0	22.1	59.7989976406097	IPI:IPI00844536.2	Gene_Symbol=RBP4 Uncharacterized protein RBP4	9606
65	0	22.09	59.7014904022217	IPI:IPI00022420.3	Gene_Symbol=RBP4 Plasma retinol-binding protein precursor	9606
66	22	22	83.6734712123871	IPI:IPI00654755.3	Gene_Symbol=HBB Hemoglobin subunit beta	9606	1.57300770282745	0.00172045070212334	1.25398564338684	1.4660621881485	0.0334068648517132	1.41058194637299	1.49434149265289	0.0265817735344172	1.40715479850769
67	21.81	21.81	17.4670934677124	IPI:IPI00788786.1	Gene_Symbol=VWF 309 kDa protein	9606	1.24753451347351	0.0583336539566517	1.25828719139099	1.44889390468597	0.00880551617592573	1.30538034439087	1.47237980365753	0.0032705080229789	1.27341794967651
67	0	21.81	16.2460014224052	IPI:IPI00023014.1	Gene_Symbol=VWF von Willebrand factor precursor	9606
68	21.8	21.82	36.7681503295898	IPI:IPI00328609.3	Gene_Symbol=SERPINA4 Kallistatin precursor	9606	0.934654653072357	0.234454602003098	1.12104296684265	1.06798076629639	0.342273414134979	1.15021860599518	1.04820203781128	0.491507261991501	1.14900863170624
69	20.62	22.62	32.2891563177109	IPI:IPI00292946.1	Gene_Symbol=SERPINA7 Thyroxine-binding globulin precursor	9606	0.925598919391632	0.109009861946106	1.10125315189362	0.800798416137695	0.00338049395941198	1.14764356613159	0.780391037464142	0.000357197684934363	1.12498939037323
70	20.22	20.22	44.3181812763214	IPI:IPI00022426.1	Gene_Symbol=AMBP AMBP protein precursor	9606	1.01786136627197	0.811388194561005	1.1627025604248	1.269850730896	0.0491754859685898	1.26869964599609	1.20591104030609	0.107066877186298	1.25919508934021
71	19.22	19.22	41.2556052207947	IPI:IPI00022391.1	Gene_Symbol=APCS Serum amyloid P-component precursor	9606	0.788543820381165	4.45986597696901E-06	1.08899188041687	1.05349028110504	0.282849699258804	1.10249960422516	1.13186013698578	0.0152516923844814	1.10307228565216
72	19.02	19.06	39.6761119365692	IPI:IPI00386879.1	Gene_Symbol=IGHV3OR16-13;IGHA1 CDNA FLJ14473 fis, clone MAMMA1001080, highly similar to Homo sapiens SNC73 protein (SNC73) mRNA	9606
73	16.83	16.83	26.9444435834885	IPI:IPI00873445.1	Gene_Symbol=PROS1 80 kDa protein	9606	0.754636704921722	3.94127273466438E-05	1.11576187610626	1.12777364253998	0.144009724259377	1.17985045909882	1.08383619785309	0.255646497011185	1.154953956604
73	0	16.81	21.3017746806145	IPI:IPI00294004.1	Gene_Symbol=PROS1 Vitamin K-dependent protein S precursor	9606
74	16.14	16.14	64.8514866828918	IPI:IPI00011261.2	Gene_Symbol=C8G Complement component C8 gamma chain precursor	9606	1.09842038154602	0.276437550783157	1.19539928436279	1.00466275215149	0.968972086906433	1.28840982913971	1.00229227542877	0.981070220470428	1.22683095932007
75	16.03	16.03	55.1282048225403	IPI:IPI00154742.6	Gene_Symbol=IGL@ IGL@ protein	9606	0.928071618080139	0.705563426017761	2.09006237983704	0.453476160764694	0.0446592308580875	2.10493302345276	0.303382992744446	0.00839204248040915	1.60505270957947
76	15.88	15.95	42.3076927661896	IPI:IPI00020986.2	Gene_Symbol=LUM Lumican precursor	9606	1.32246971130371	5.85530131047562E-08	1.07222211360931	0.794810712337494	0.000121503282571211	1.10604119300842	0.820545196533203	0.000738075817935169	1.10924220085144
77	13.71	13.71	29.9823641777039	IPI:IPI00645849.1	Gene_Symbol=ECM1 Extracellular matrix protein 1	9606	1.09185254573822	0.046175342053175	1.08982789516449	0.920200943946838	0.28447425365448	1.17973661422729	0.884826958179474	0.106414400041103	1.16683316230774
77	0	13.71	29.0740728378296	IPI:IPI00003351.2	Gene_Symbol=ECM1 Extracellular matrix protein 1 precursor	9606
78	12.91	12.91	39.8009955883026	IPI:IPI00020091.1	Gene_Symbol=ORM2 Alpha-1-acid glycoprotein 2 precursor	9606	1.10718274116516	0.199885681271553	1.26144647598267	2.01838755607605	0.0335856266319752	1.76515161991119	2.44339060783386	0.0129995131865144	1.55679631233215
79	12.13	12.13	39.1304343938828	IPI:IPI00293925.2	Gene_Symbol=FCN3 Isoform 1 of Ficolin-3 precursor	9606	1.3096216917038	0.0675512477755547	1.34139502048492	1.24113059043884	0.0453965663909912	1.23414397239685	1.19872450828552	0.109989583492279	1.26017844676971
79	0	10.13	36.8055552244186	IPI:IPI00419744.4	Gene_Symbol=FCN3 Isoform 2 of Ficolin-3 precursor	9606
80	12.11	12.11	29.3032795190811	IPI:IPI00019576.1	Gene_Symbol=F10 Coagulation factor X precursor	9606	0.702917575836182	0.0818922147154808	1.51769399642944	0.974542796611786	0.859699368476868	1.42803001403809	1.02658724784851	0.831257402896881	1.35054636001587
81	12.01	12.02	44.5544540882111	IPI:IPI00009028.1	Gene_Symbol=CLEC3B Tetranectin precursor	9606	0.943372845649719	0.878800988197327	46.6857490539551	0.724962651729584	0.404920548200607	20.4440631866455	0.720525324344635	0.332307130098343	10.9742431640625
82	11.7	11.71	14.2208769917488	IPI:IPI00007240.2	Gene_Symbol=F13B Coagulation factor XIII B chain precursor	9606	1.38330781459808	0.00167221191804856	1.16800081729889	1.13844764232635	0.381543308496475	1.38879776000977	1.04162800312042	0.697013556957245	1.26832795143127
83	11.55	11.55	21.5130016207695	IPI:IPI00329775.7	Gene_Symbol=CPB2 Isoform 1 of Carboxypeptidase B2 precursor	9606	1.05563914775848	0.406042277812958	1.14790427684784	1.15619146823883	0.241298168897629	1.29422700405121	1.12530148029327	0.234161525964737	1.22925817966461
84	11.52	11.52	63.3802831172943	IPI:IPI00853068.1	Gene_Symbol=HBA2;HBA1 Alpha 2 globin variant (Fragment)	9606	1.79439043998718	1.32493427340563E-09	1.12962090969086	1.65078401565552	3.99476812162902E-06	1.18629252910614	1.58634638786316	1.10859737390001E-07	1.13235521316528
84	0	11.52	63.3802831172943	IPI:IPI00410714.5	Gene_Symbol=HBA2;HBA1 Hemoglobin subunit alpha	9606
85	10.94	10.95	13.7500002980232	IPI:IPI00746623.2	Gene_Symbol=HABP2 Hyaluronan-binding protein 2 precursor	9606	1.02200067043304	0.720962405204773	1.14841973781586	1.02482295036316	0.902085959911346	1.57556700706482	1.02868604660034	0.822625875473022	1.33295500278473
86	10.68	10.68	10.4268722236156	IPI:IPI00027235.1	Gene_Symbol=ATRN Isoform 1 of Attractin precursor	9606	1.06390607357025	0.23652471601963	1.11810004711151	1.07362341880798	0.505737125873566	1.26508367061615	0.994495272636414	0.964834213256836	1.32290148735046
86	0	10.65	11.1635223031044	IPI:IPI00162735.3	Gene_Symbol=ATRN Isoform 2 of Attractin precursor	9606
86	0	8.68	8.26568230986595	IPI:IPI00218460.6	Gene_Symbol=ATRN Isoform 3 of Attractin precursor	9606
87	10.68	10.68	20.7339450716972	IPI:IPI00738433.1	Gene_Symbol=CPN2 similar to Carboxypeptidase N subunit 2 precursor	9606	1.12106227874756	0.348046839237213	1.29252767562866	1.14556241035461	0.210418671369553	1.2521755695343	1.09985136985779	0.284246206283569	1.20452558994293
87	0	8.68	19.0825685858727	IPI:IPI00479116.1	Gene_Symbol=CPN2 Carboxypeptidase N subunit 2 precursor	9606
88	10	30.35	50.3597140312195	IPI:IPI00399007.5	Gene_Symbol=IGHG2 Putative uncharacterized protein DKFZp686I04196 (Fragment)	9606	0.405683606863022	0.00831872038543224	1.58469712734222	0.195230796933174	0.029796464368701	3.78366351127625	0.140603885054588	0.00969795510172844	2.87811899185181
88	0	28.32	48.3870953321457	IPI:IPI00784807.1	Gene_Symbol=- Putative uncharacterized protein	9606
88	0	28.23	40.6382977962494	IPI:IPI00784942.1	Gene_Symbol=- Putative uncharacterized protein DKFZp686E23209	9606
88	0	27.61	48.0603456497192	IPI:IPI00426051.3	Gene_Symbol=- Putative uncharacterized protein DKFZp686C15213	9606
89	10	10	33.3333343267441	IPI:IPI00021440.1	Gene_Symbol=ACTG1;PSPHL Actin, cytoplasmic 2	9606	1.52104723453522	0.0134774707257748	1.33450973033905	1.34810400009155	0.112730249762535	1.49136435985565	1.14055573940277	0.384202986955643	1.42572331428528
89	0	10	33.3333343267441	IPI:IPI00021439.1	Gene_Symbol=ACTB Actin, cytoplasmic 1	9606
89	0	8.01	25.7309943437576	IPI:IPI00878173.1	Gene_Symbol=ACTA1 Actin, alpha 1, skeletal muscle	9606
89	0	8.01	23.3421757817268	IPI:IPI00021428.1	Gene_Symbol=ACTA1 Actin, alpha skeletal muscle	9606
89	0	8.01	20.7612454891205	IPI:IPI00514530.5	Gene_Symbol=ACTA1 Uncharacterized protein ACTA1	9606
89	0	8	22.3404258489609	IPI:IPI00025416.3	Gene_Symbol=ACTG2 Actin, gamma-enteric smooth muscle	9606
89	0	8	22.2811669111252	IPI:IPI00023006.1	Gene_Symbol=ACTC1 Actin, alpha cardiac muscle 1	9606
89	0	8	22.2811669111252	IPI:IPI00008603.1	Gene_Symbol=ACTA2 Actin, aortic smooth muscle	9606
90	9.79	9.79	27.5109171867371	IPI:IPI00010295.1	Gene_Symbol=CPN1 Carboxypeptidase N catalytic chain precursor	9606	1.01552605628967	0.895436942577362	1.2993688583374	0.974420189857483	0.878779828548431	1.46151852607727	0.895989239215851	0.69806957244873	1.87702941894531
91	9.7	30.82	73.7451732158661	IPI:IPI00844156.2	Gene_Symbol=SERPINC1 SERPINC1 protein	9606	1	1	1.13349080085754	1.18031823635101	0.00416585616767406	1.11480569839478	1.17537212371826	0.0170004721730947	1.13921964168549
92	9.47	10.99	31.3432842493057	IPI:IPI00023019.1	Gene_Symbol=SHBG Isoform 1 of Sex hormone-binding globulin precursor	9606	0.660896778106689	0.0142278699204326	1.36809015274048	0.549326300621033	0.00769660947844386	1.49983096122742	0.516218721866608	0.0036066381726414	1.47671413421631
93	9.26	9.26	16.7883217334747	IPI:IPI00847381.1	Gene_Symbol=SEPP1 selenoprotein P isoform 2	9606	0.970752596855164	0.520497441291809	1.11232817173004	1.06138169765472	0.521363019943237	1.23875081539154	1	1	1.24227607250214
93	0	9.26	13.6482939124107	IPI:IPI00029061.2	Gene_Symbol=SEPP1 Selenoprotein P precursor	9606
94	9.06	9.06	33.766233921051	IPI:IPI00643948.2	Gene_Symbol=C1QB Complement component 1, q subcomponent, B chain	9606	0.887546956539154	0.114908672869205	1.16575419902802	0.830269932746887	0.0671092346310616	1.22329866886139	0.851071417331696	0.0436542518436909	1.16856575012207
94	0	9.06	30.8300405740738	IPI:IPI00477992.1	Gene_Symbol=C1QB complement component 1, q subcomponent, B chain precursor	9606
95	8.87	8.89	12.8415301442146	IPI:IPI00884176.1	Gene_Symbol=F13A1 coagulation factor XIII A1 subunit precursor	9606	1.27615082263947	0.0324071235954762	1.23804640769958	1.01500105857849	0.83572781085968	1.19154977798462	0.984199643135071	0.862282037734985	1.25137174129486
95	0	8.89	12.8415301442146	IPI:IPI00297550.8	Gene_Symbol=F13A1 Coagulation factor XIII A chain precursor	9606
96	8.81	8.81	40.2654856443405	IPI:IPI00026199.1	Gene_Symbol=GPX3 Glutathione peroxidase 3 precursor	9606	0.851432323455811	0.0373468920588493	1.1616415977478	0.999311029911041	0.990578472614288	1.1316499710083	0.975161731243134	0.723192811012268	1.16194093227386
97	8.43	12.78	11.7541499435902	IPI:IPI00022937.4	Gene_Symbol=F5 Coagulation factor V	9606	0.985822737216949	0.906402051448822	1.34563636779785	1.03452801704407	0.644737899303436	1.19486463069916	1.0504652261734	0.658085227012634	1.30900633335114
97	0	12.73	10.7464030385017	IPI:IPI00478809.3	Gene_Symbol=F5 Coagulation factor V precursor	9606
98	8.31	8.31	56.4356446266174	IPI:IPI00021856.3	Gene_Symbol=APOC2 Apolipoprotein C-II precursor	9606	2.09668898582459	0.000227675758651458	1.25998497009277	1.65633964538574	0.00155610986985266	1.2531818151474	1.90548658370972	0.000199413683731109	1.21713030338287
99	8.1	8.1	14.0845075249672	IPI:IPI00218732.3	Gene_Symbol=PON1 Serum paraoxonase/arylesterase 1	9606	0.546947002410889	0.000323889718856663	1.26107084751129	0.470543563365936	0.000109385830000974	1.28057146072388	0.489812105894089	5.00994283356704E-05	1.23331499099731
100	8.01	8.01	34.400001168251	IPI:IPI00029260.2	Gene_Symbol=CD14 Monocyte differentiation antigen CD14 precursor	9606	1.06523644924164	0.344919174909592	1.15903222560883	0.988410949707031	0.944202065467834	1.46235609054565	1.10328853130341	0.31675261259079	1.24065244197845
101	8	203.64	69.495415687561	IPI:IPI00032258.4	Gene_Symbol=C4A;C4B Complement C4-A precursor	9606	1.53526079654694	8.60609986830241E-07	1.09347581863403	1.30297827720642	0.00340915122069418	1.1672111749649	1.53004789352417	0.00010481225035619	1.16584861278534
101	0	208.43	69.495415687561	IPI:IPI00643525.1	Gene_Symbol=C4A Complement component 4A	9606
101	0	203.64	69.495415687561	IPI:IPI00654875.1	Gene_Symbol=C4B Complement C4-B precursor	9606
102	8	8.01	22.4137932062149	IPI:IPI00007221.1	Gene_Symbol=SERPINA5 Plasma serine protease inhibitor precursor	9606	1.06017136573792	0.521341323852539	1.22718644142151	0.887210428714752	0.0838333442807198	1.15085983276367	0.902732789516449	0.268275916576386	1.22294235229492
103	8	8	13.0952388048172	IPI:IPI00299503.2	Gene_Symbol=GPLD1 Isoform 1 of Phosphatidylinositol-glycan-specific phospholipase D precursor	9606	0.856732428073883	0.186059921979904	1.2884556055069	0.975634098052979	0.767880439758301	1.21584784984589	1.00740563869476	0.929201245307922	1.21516561508179
104	7.7	7.72	26.8199235200882	IPI:IPI00215983.3	Gene_Symbol=CA1 Carbonic anhydrase 1	9606	1.15705454349518	0.391766279935837	1.52526938915253	0.813919961452484	0.529880523681641	2.29802274703979	0.775740087032318	0.436242640018463	2.26085424423218
104	0	5.72	26.1538475751877	IPI:IPI00796435.1	Gene_Symbol=CA1 22 kDa protein	9606
105	7.15	7.15	48.7179487943649	IPI:IPI00657670.1	Gene_Symbol=- 13 kDa protein	9606	1.80782651901245	1.47931871197216E-06	1.14999675750732	2.00072526931763	2.16689454646257E-06	1.18551599979401	2.66879844665527	3.17619779366396E-08	1.17214703559875
105	0	7.15	44.4444447755814	IPI:IPI00021857.1	Gene_Symbol=APOC3 Apolipoprotein C-III precursor	9606
106	7.1	7.1	15.0855362415314	IPI:IPI00025864.5	Gene_Symbol=BCHE Cholinesterase precursor	9606	1.02727913856506	0.476109683513641	1.37329983711243	0.846464514732361	0.100333206355572	1.40015494823456	0.813736259937286	0.184568464756012	2.18430519104004
107	7.06	7.28	20.0310558080673	IPI:IPI00220327.3	Gene_Symbol=KRT1 Keratin, type II cytoskeletal 1	9606	1.28517270088196	0.0621840506792068	1.30790221691132	1.10359692573547	0.514780819416046	1.41700828075409	1.2773619890213	0.132393389940262	1.41077196598053
108	7.01	7.01	21.2244898080826	IPI:IPI00022392.1	Gene_Symbol=C1QA Complement C1q subcomponent subunit A precursor	9606	0.76288640499115	0.139762729406357	1.45934426784515	0.720253586769104	0.130486726760864	1.56221091747284	0.781240165233612	0.0276834182441235	1.23727571964264
108	0	5.01	13.1221726536751	IPI:IPI00844400.1	Gene_Symbol=C1QA 23 kDa protein	9606
109	6.89	6.89	33.9622646570206	IPI:IPI00178926.2	Gene_Symbol=IGJ immunoglobulin J chain	9606	0.537016987800598	0.00615214137360454	1.38626098632813	0.375387579202652	0.000806494557764381	1.34807288646698	0.291027992963791	0.00289050512947142	1.69414949417114
110	6.16	12.16	37.3134315013886	IPI:IPI00022429.3	Gene_Symbol=ORM1 Alpha-1-acid glycoprotein 1 precursor	9606	1.15291953086853	0.15712209045887	1.22650861740112	4.0062894821167	1.45164381137874E-06	1.45352375507355	4.67532205581665	1.55604425344791E-06	1.51907205581665
111	6.1	6.17	19.4331988692284	IPI:IPI00011694.1	Gene_Symbol=PRSS1 Trypsin-1 precursor	9606	1.10313034057617	0.330593883991241	2.03987145423889	0.871357202529907	0.214354947209358	1.84493720531464	0.907732844352722	0.163034796714783	1.3799809217453
112	6.06	6.06	57.9999983310699	IPI:IPI00021854.1	Gene_Symbol=APOA2 Apolipoprotein A-II precursor	9606	0.944764256477356	0.374583423137665	1.16173315048218	1.17112672328949	0.348710358142853	1.48132419586182	1.29830062389374	0.0727283954620361	1.34458816051483
113	6.03	6.03	42.2131150960922	IPI:IPI00020019.1	Gene_Symbol=ADIPOQ Adiponectin precursor	9606	1.1473742723465	0.267873466014862	1.2911890745163	1.71282589435577	0.00391416158527136	1.3975270986557	1.57806253433228	0.00116976047866046	1.27253520488739
114	6.02	10.02	39.7530853748322	IPI:IPI00027482.1	Gene_Symbol=SERPINA6 Corticosteroid-binding globulin precursor	9606	0.981611132621765	0.784274637699127	1.17961466312408	0.7369744181633	0.0127842389047146	1.23016214370728	0.748705625534058	0.017675468698144	1.23845899105072
115	6.01	6.02	21.6216221451759	IPI:IPI00032311.4	Gene_Symbol=LBP Lipopolysaccharide-binding protein precursor	9606	0.856557488441467	0.0296282898634672	1.12446081638336	0.918998897075653	0.251126736402512	1.2553893327713	1.0143723487854	0.896919190883636	1.52039504051208
116	6	6	15.2737751603127	IPI:IPI00025204.1	Gene_Symbol=CD5L CD5 antigen-like precursor	9606	0.522623300552368	0.00281502120196819	1.38615393638611	0.445597171783447	0.0045492104254663	1.56697916984558	0.390009075403214	0.00356996618211269	1.64446449279785
117	6	6	23.2653066515923	IPI:IPI00022394.2	Gene_Symbol=C1QC Complement C1q subcomponent subunit C precursor	9606	0.81775575876236	0.00164741673506796	1.11292684078217	0.772598564624786	0.000243158239754848	1.11254584789276	0.801846981048584	0.000170733372215182	1.09139311313629
118	5.99	5.99	35.0168347358704	IPI:IPI00556155.2	Gene_Symbol=IGFBP3 insulin-like growth factor binding protein 3 isoform a precursor	9606	0.859792590141296	0.127202346920967	1.2368175983429	0.847220003604889	0.0115380017086864	1.115842461586	0.824839532375336	0.0572873465716839	1.22302055358887
118	0	5.99	35.7388317584991	IPI:IPI00018305.4	Gene_Symbol=IGFBP3 Insulin-like growth factor-binding protein 3 precursor	9606
118	0	5.98	40.3225809335709	IPI:IPI00855835.1	Gene_Symbol=- Insulin-like growth factor binding protein 3 isoform b	9606
119	5.98	6.02	11.450382322073	IPI:IPI00029193.1	Gene_Symbol=HGFAC Hepatocyte growth factor activator precursor	9606	0.9764124751091	0.748047530651093	1.21231174468994	0.901792585849762	0.62028831243515	1.70783853530884	0.905596137046814	0.3890241086483	1.32995617389679
120	5.8	23.51	60.1694941520691	IPI:IPI00746963.1	Gene_Symbol=IGKC IGKC protein	9606	0.808214902877808			0.723106145858765			0.449532985687256
120	0	5.74	33.8983058929443	IPI:IPI00829751.1	Gene_Symbol=- 13 kDa protein	9606
121	5.57	37.91	49.8947381973267	IPI:IPI00784842.1	Gene_Symbol=IGHV4-31 Putative uncharacterized protein DKFZp686G11190	9606	0.878228783607483	0.193194195628166	1.33551681041718	0.63741409778595	0.0182152278721333	1.30365073680878	0.548735976219177	0.0182132925838232	1.42383849620819
121	0.02	32.34	45.4166680574417	IPI:IPI00423463.1	Gene_Symbol=IGHG1 Putative uncharacterized protein DKFZp686O01196	9606
122	5.35	5.35	42.7350431680679	IPI:IPI00854644.1	Gene_Symbol=- Uncharacterized protein ENSP00000374805	9606	0.679216325283051	0.0291998479515314	1.25306057929993	0.501037895679474	0.176282554864883	12.1283349990845	0.451557666063309	0.127740487456322	7.80406808853149
122	0	22.24	76.5957474708557	IPI:IPI00784985.1	Gene_Symbol=IGK@ IGK@ protein	9606
123	5.3	5.3	12.435232847929	IPI:IPI00744685.2	Gene_Symbol=BTD Uncharacterized protein BTD (Fragment)	9606	0.982780277729034	0.960201680660248	2.47966551780701	1.09372115135193	0.790402114391327	2.39941883087158	0.941099882125854	0.866022109985352	2.55246567726135
123	0	5.3	10.8655616641045	IPI:IPI00218413.2	Gene_Symbol=BTD biotinidase precursor	9606
124	5.23	5.24	14.8760333657265	IPI:IPI00007199.4	Gene_Symbol=SERPINA10 Protein Z-dependent protease inhibitor precursor	9606	0.822595417499542	0.069816954433918	1.2519268989563	1.26348006725311	0.0179982241243124	1.17071974277496	1.20238924026489	0.0707264468073845	1.23768603801727
125	5.07	5.07	54.9180328845978	IPI:IPI00552578.2	Gene_Symbol=SAA1;SAA2 Serum amyloid A protein precursor	9606	1.28406691551208	0.00179425056558102	1.11233222484589	3.62495112419128	0.00682670064270496	2.11145281791687	3.55189681053162	0.0143792331218719	2.42758440971375
125	0.01	4.37	49.1803288459778	IPI:IPI00006146.4	Gene_Symbol=SAA1;SAA2 serum amyloid A2	9606
126	4.94	4.96	19.3162396550179	IPI:IPI00023673.1	Gene_Symbol=LGALS3BP Galectin-3-binding protein precursor	9606	1.14800000190735	0.246021568775177	1.32597172260284	0.963175714015961	0.76889032125473	1.39265847206116	1.03768253326416	0.822718918323517	1.53620028495789
127	4.92	4.92	12.5760644674301	IPI:IPI00643034.2	Gene_Symbol=PLTP Isoform 1 of Phospholipid transfer protein precursor	9606	1.0688601732254	0.763239860534668	2.29669952392578	1.28521549701691	0.470763832330704	3.40086603164673	1.27451455593109	0.183023869991302	1.68364286422729
127	0	4.92	14.0589565038681	IPI:IPI00217778.1	Gene_Symbol=PLTP Isoform 2 of Phospholipid transfer protein precursor	9606
127	0	2.92	11.6049379110336	IPI:IPI00022733.3	Gene_Symbol=PLTP 45 kDa protein	9606
128	4.59	4.63	9.2460885643959	IPI:IPI00296534.1	Gene_Symbol=FBLN1 Isoform D of Fibulin-1 precursor	9606	1.41086030006409	0.00440958887338638	1.15105283260345	1.00920975208282	0.954687356948853	1.60455322265625	0.877007126808167	0.642874538898468	2.25435757637024
129	4.55	5.07	11.8121787905693	IPI:IPI00655927.1	Gene_Symbol=PRG4 Isoform B of Proteoglycan-4 precursor	9606	0.812540471553802	0.2166388630867	1.45875942707062	0.796080589294434	0.431168884038925	1.98392260074615	0.754016220569611	0.458892524242401	2.47186803817749
129	0	5.07	11.4672362804413	IPI:IPI00024825.2	Gene_Symbol=PRG4 Isoform A of Proteoglycan-4 precursor	9606
129	0	5.06	10.5804562568665	IPI:IPI00656092.1	Gene_Symbol=PRG4 Isoform F of Proteoglycan-4 precursor	9606
129	0	5.06	10.0686497986317	IPI:IPI00655976.1	Gene_Symbol=PRG4 Isoform C of Proteoglycan-4 precursor	9606
129	0	5.06	10.393700748682	IPI:IPI00655676.1	Gene_Symbol=PRG4 Isoform D of Proteoglycan-4 precursor	9606
129	0	4.59	15.6484454870224	IPI:IPI00656111.1	Gene_Symbol=PRG4 Isoform E of Proteoglycan-4 precursor	9606
130	4.5	8.5	36.4806860685349	IPI:IPI00829640.1	Gene_Symbol=IGL@ IGL@ protein	9606	0.738698840141296	0.11247344315052	1.54194915294647	0.431967943906784	0.0155392875894904	1.70924341678619	0.271186828613281	0.00304170977324247	1.59875226020813
130	0.01	6.51	28.5106390714645	IPI:IPI00745660.2	Gene_Symbol=IGL@ IGL@ protein	9606
130	0	6.5	31.6455692052841	IPI:IPI00784711.1	Gene_Symbol=- Putative uncharacterized protein	9606
130	0	6.5	31.9148927927017	IPI:IPI00784627.1	Gene_Symbol=- Putative uncharacterized protein	9606
130	0	6.5	28.3898293972015	IPI:IPI00785164.1	Gene_Symbol=- Putative uncharacterized protein	9606
131	4.48	6.02	9.65065509080887	IPI:IPI00759754.1	Gene_Symbol=TTN Isoform 1 of Titin	9606	1.17875695228577	0.110057398676872	1.22852897644043	1.13592529296875	0.410659819841385	1.3754860162735	1.23248314857483	0.273655742406845	1.47680771350861
131	0	6.02	9.61594209074974	IPI:IPI00759542.1	Gene_Symbol=TTN Isoform 8 of Titin	9606
131	0	6.02	9.86395552754402	IPI:IPI00759637.1	Gene_Symbol=TTN Isoform 4 of Titin	9606
131	0	6.02	9.81407091021538	IPI:IPI00179357.2	Gene_Symbol=TTN Isoform 7 of Titin	9606
131	0	6.02	9.79864150285721	IPI:IPI00749039.2	Gene_Symbol=TTN titin isoform N2-A	9606
131	0	6.02	9.6240296959877	IPI:IPI00023283.3	Gene_Symbol=TTN Isoform 2 of Titin	9606
131	0	5.26	9.66497361660004	IPI:IPI00412307.8	Gene_Symbol=TTN 2268 kDa protein	9606
131	0	5.12	9.76595729589462	IPI:IPI00759613.1	Gene_Symbol=TTN Isoform 5 of Titin	9606
131	0	4.64	10.0014857947826	IPI:IPI00455173.4	Gene_Symbol=TTN Isoform 3 of Titin	9606
131	0	4.64	9.84217151999474	IPI:IPI00375499.2	Gene_Symbol=TTN titin isoform novex-2	9606
131	0	4.64	9.86654832959175	IPI:IPI00375498.2	Gene_Symbol=TTN titin isoform novex-1	9606
132	4.46	4.46	13.3729562163353	IPI:IPI00395488.2	Gene_Symbol=VASN Vasorin precursor	9606	1.02306950092316	0.853637158870697	1.59844195842743	1.10033249855042	0.560304880142212	1.81166529655457	1.13687646389008	0.168264612555504	1.29762971401215
133	4.35	4.35	8.72011259198189	IPI:IPI00292218.4	Gene_Symbol=MST1 Hepatocyte growth factor-like protein precursor	9606	1.0596981048584	0.675383567810059	1.49059081077576	1.04043900966644	0.54152113199234	1.2016087770462	0.945598781108856	0.356207311153412	1.17774510383606
134	4.14	5.49	44.5690423250198	IPI:IPI00029168.1	Gene_Symbol=LPA Apolipoprotein	9606	1.89905869960785	0.205735683441162	3.55169725418091	1.35310411453247	0.479168593883514	3.29933667182922	1.13680422306061	0.629195272922516	2.14104270935059
134	0	2.89	31.8267434835434	IPI:IPI00787629.1	Gene_Symbol=LOC732390 similar to Apolipoprotein	9606
135	4.13	13.93	31.2121212482452	IPI:IPI00011264.1	Gene_Symbol=CFHR1 Complement factor H-related protein 1 precursor	9606	1.08562397956848			1.4501827955246			1.42256677150726
135	0.04	9.93	24.2424249649048	IPI:IPI00167093.4	Gene_Symbol=CFHR1 complement factor H-related 1	9606
135	0.04	9.93	27.3062735795975	IPI:IPI00883722.1	Gene_Symbol=CFHR1 FHR-1; complement Factor H-related protein 1	9606
135	0.04	5.94	23.3333334326744	IPI:IPI00006154.1	Gene_Symbol=CFHR2 Isoform Long of Complement factor H-related protein 2 precursor	9606
136	4.13	4.34	12.0418846607208	IPI:IPI00743766.2	Gene_Symbol=FETUB Fetuin-B precursor	9606	0.949237823486328	0.419452250003815	1.19433629512787	0.839804887771606	0.140900388360023	1.32231509685516	0.968992233276367	0.67670065164566	1.24335217475891
136	0	4.34	13.3333340287209	IPI:IPI00552199.3	Gene_Symbol=FETUB GUGU beta form	9606
136	0	4.31	11.3564670085907	IPI:IPI00553061.1	Gene_Symbol=FETUB GUGU gamma form	9606
137	4.1	4.1	19.0336748957634	IPI:IPI00018219.1	Gene_Symbol=TGFBI Transforming growth factor-beta-induced protein ig-h3 precursor	9606	1.06425070762634	0.0814555138349533	1.08496022224426	1.17265450954437	0.0732767283916473	1.21711897850037	1.10098910331726	0.546356022357941	1.77726197242737
137	0	2.1	24.759615957737	IPI:IPI00873923.1	Gene_Symbol=TGFBI TGFBI protein	9606
138	4.09	6.3	49.137932062149	IPI:IPI00829956.1	Gene_Symbol=- Rheumatoid factor C6 light chain (Fragment)	9606	0.67160964012146	0.0336276181042194	1.30659186840057	0.359875738620758	0.0793747156858444	5.09109258651733	0.259074479341507	0.0824542567133904	9.34849643707275
138	0	5.28	33.8983058929443	IPI:IPI00829912.1	Gene_Symbol=IGKV1-5 Ig kappa chain V-I region HK102 precursor	9606
138	0	5.15	39.8148149251938	IPI:IPI00387026.1	Gene_Symbol=- Ig kappa chain V-I region EU	9606
139	4.02	66.17	65.8227860927582	IPI:IPI00555812.4	Gene_Symbol=GC Vitamin D-binding protein precursor	9606	0.203039422631264	0.0549987852573395	5.78046131134033	0.187592431902885	0.0926810652017593	22.5927696228027	0.180922299623489	0.0584469810128212	7.38906192779541
140	4.02	28.37	34.2967242002487	IPI:IPI00784894.1	Gene_Symbol=- Putative uncharacterized protein	9606	0.875552415847778			0.375040829181671			0.309701144695282
140	0.08	28.45	34.9328219890594	IPI:IPI00472345.1	Gene_Symbol=IGHG3 IGHG3 protein	9606
140	0	26.41	37.3280942440033	IPI:IPI00168728.1	Gene_Symbol=IGHM FLJ00385 protein (Fragment)	9606
140	0	26.37	32.0463329553604	IPI:IPI00418153.1	Gene_Symbol=IGHM Putative uncharacterized protein DKFZp686I15212	9606
140	0	24.41	36.322870850563	IPI:IPI00829850.1	Gene_Symbol=IGHG3 Protein	9606
140	0	24.37	45.2449560165405	IPI:IPI00829940.1	Gene_Symbol=IGHG3 Uncharacterized protein IGHG3 (Fragment)	9606
140	0	24.37	43.3701664209366	IPI:IPI00829716.1	Gene_Symbol=IGHG3 Uncharacterized protein IGHG3 (Fragment)	9606
140	0	24.37	41.644561290741	IPI:IPI00827754.2	Gene_Symbol=IGHG3 C gamma 3	9606
140	0	20.37	37.0056509971619	IPI:IPI00830033.1	Gene_Symbol=IGHM Full-length cDNA clone CS0DI019YF20 of Placenta of Homo sapiens (Fragment)	9606
141	4.01	4.01	27.5590538978577	IPI:IPI00022731.1	Gene_Symbol=APOC4 Apolipoprotein C-IV precursor	9606	1.31958508491516	0.375832945108414	2.87541818618774	1.19603741168976	0.685039520263672	5.16213274002075	1.19847369194031	0.626930058002472	3.9353141784668
142	4	5.04	42.5925940275192	IPI:IPI00387022.1	Gene_Symbol=- Ig kappa chain V-I region AG	9606	0.832845270633698	0.106490433216095	1.27706956863403	0.373820036649704	0.0102444188669324	1.81744801998138	0.282298356294632	0.0254857297986746	2.74726438522339
142	0.05	2.05	19.8275864124298	IPI:IPI00382577.1	Gene_Symbol=- Kappa 1 light chain variable region (Fragment)	9606
142	0	21.9	66.1016941070557	IPI:IPI00472961.2	Gene_Symbol=IGKC IGKC protein	9606
142	0	20.93	58.4745764732361	IPI:IPI00784661.1	Gene_Symbol=- Putative uncharacterized protein	9606
142	0	19.77	44.2176878452301	IPI:IPI00807459.1	Gene_Symbol=IGKC IGKC protein	9606
142	0	5.74	41.5254235267639	IPI:IPI00854582.1	Gene_Symbol=- Uncharacterized protein ENSP00000374793	9606
142	0	4.51	38.8888895511627	IPI:IPI00003469.1	Gene_Symbol=- Ig kappa chain V-I region WEA	9606
142	0	4	28.8135588169098	IPI:IPI00003111.6	Gene_Symbol=LOC652694 Ig kappa chain V-I region AU	9606
142	0	3.82	37.0370358228683	IPI:IPI00829980.2	Gene_Symbol=- Myosin-reactive immunoglobulin light chain variable region (Fragment)	9606
142	0	3.25	41.6666656732559	IPI:IPI00398220.1	Gene_Symbol=- Myosin-reactive immunoglobulin light chain variable region (Fragment)	9606
142	0	3.24	26.8518507480621	IPI:IPI00385614.1	Gene_Symbol=- Ig kappa chain V-I region WAT	9606
142	0	3.22	26.8518507480621	IPI:IPI00387094.1	Gene_Symbol=- Ig kappa chain V-I region Hau	9606
142	0	3.21	33.8983058929443	IPI:IPI00829804.1	Gene_Symbol=- 13 kDa protein	9606
142	0	3.19	37.3831778764725	IPI:IPI00384398.1	Gene_Symbol=- Myosin-reactive immunoglobulin light chain variable region (Fragment)	9606
142	0	3.17	33.8983058929443	IPI:IPI00829699.1	Gene_Symbol=- V(k)3 sequence of NG9 gene from fetal liver DNA precursor	9606
142	0	3.17	34.1880351305008	IPI:IPI00743963.1	Gene_Symbol=IGKC Ig kappa chain V-I region HK101 precursor (Fragment)	9606
142	0	3.17	29.6610176563263	IPI:IPI00830122.1	Gene_Symbol=- A30	9606
142	0	3.15	18.604651093483	IPI:IPI00385556.1	Gene_Symbol=- Ig kappa chain V-I region Daudi precursor	9606
142	0	3.15	18.604651093483	IPI:IPI00024134.1	Gene_Symbol=IGKC Ig kappa chain V-I region Walker precursor	9606
142	0	3.02	38.8888895511627	IPI:IPI00827485.1	Gene_Symbol=- BRE (Fragment)	9606
142	0	2.96	37.9629641771317	IPI:IPI00387099.1	Gene_Symbol=- Ig kappa chain V-I region Rei	9606
142	0	2.1	56.4814805984497	IPI:IPI00387027.1	Gene_Symbol=- Ig kappa chain V-I region Gal	9606
142	0	2	30.3571432828903	IPI:IPI00387106.1	Gene_Symbol=- Ig kappa chain V-I region Ni	9606
142	0	2	16.666667163372	IPI:IPI00387101.1	Gene_Symbol=- Ig kappa chain V-I region Scw	9606
142	0	2	16.666667163372	IPI:IPI00387100.1	Gene_Symbol=- Ig kappa chain V-I region Roy	9606
143	4	5.02	29.1044771671295	IPI:IPI00386133.1	Gene_Symbol=- Ig kappa chain V-IV region B17 precursor	9606	0.56338894367218	0.0592460371553898	1.85061740875244	0.362717479467392	0.0635841265320778	3.17802357673645	0.234264120459557	0.0395877286791801	3.74663257598877
143	0	4.09	34.2105269432068	IPI:IPI00387120.1	Gene_Symbol=- Ig kappa chain V-IV region Len	9606
143	0	4.06	27.819550037384	IPI:IPI00386132.1	Gene_Symbol=- Ig kappa chain V-IV region JI precursor	9606
143	0	4	15.0000005960464	IPI:IPI00026197.7	Gene_Symbol=IGKV4-1 Similar to Ig kappa chain V-IV region precursor	9606
143	0	2	6.92307725548744	IPI:IPI00385143.1	Gene_Symbol=- Microfibrillar protein 2 (Fragment)	9606
144	4	4.03	22.2222223877907	IPI:IPI00027350.3	Gene_Symbol=PRDX2 Peroxiredoxin-2	9606	1.40201389789581	0.170278981328011	1.99704456329346	1.09031569957733	0.534782528877258	1.64971303939819	1.00601673126221	0.973270237445831	1.97902297973633
144	0	2	26.4705896377563	IPI:IPI00794777.1	Gene_Symbol=PRDX2 Uncharacterized protein PRDX2	9606
145	4	4.01	13.2530122995377	IPI:IPI00296777.3	Gene_Symbol=SPARCL1 SPARC-like protein 1 precursor	9606	0.735535740852356	0.349634975194931	2.97897934913635	0.564495861530304	0.291921377182007	5.66945648193359	0.606785356998444	0.354988634586334	6.05500030517578
146	4	4	15.0485441088676	IPI:IPI00783862.2	Gene_Symbol=BLVRB Flavin reductase	9606	1.49992561340332	0.139896333217621	3.15993428230286	1.28277170658112	0.317726999521255	5.61134243011475	1.19090306758881	0.106473118066788	1.45465958118439
146	0	4	14.9758458137512	IPI:IPI00219910.2	Gene_Symbol=- 22 kDa protein	9606
147	3.76	20.06	40.966922044754	IPI:IPI00830132.1	Gene_Symbol=IGHG4 Uncharacterized protein IGHG4 (Fragment)	9606	0.296988964080811	0.280362188816071	35.3108558654785	0.288201868534088	0.205076605081558	17.9774532318115	0.25206670165062	0.102872461080551	7.88336944580078
147	0	20.02	36.9978845119476	IPI:IPI00550640.2	Gene_Symbol=IGHG4 IGHG4 protein	9606
147	0	20.02	45.2599376440048	IPI:IPI00829814.1	Gene_Symbol=IGHG4 Ig gamma-4 chain C region	9606
147	0	20.02	33.8235288858414	IPI:IPI00784998.1	Gene_Symbol=- Putative uncharacterized protein DKFZp686M24218	9606
148	3.72	13.73	42.1276599168777	IPI:IPI00555945.1	Gene_Symbol=IGL@ IGL@ protein	9606	0.750762760639191	0.120033852756023	1.52668118476868	0.751230359077454	0.413944125175476	2.61733365058899	0.678602814674377	0.50667268037796	5.15820121765137
148	0.02	1.87	30.2752286195755	IPI:IPI00385254.1	Gene_Symbol=- Ig lambda chain V-I region WAH	9606
148	0.02	1.85	30.5555552244186	IPI:IPI00827522.1	Gene_Symbol=IGLV1-44 Anti-streptococcal/anti-myosin immunoglobulin lambda light chain variable region (Fragment)	9606
148	0.01	3.73	21.6216221451759	IPI:IPI00387161.1	Gene_Symbol=- Ig lambda chain V-I region VOR	9606
148	0	3.73	27.9661029577255	IPI:IPI00788824.2	Gene_Symbol=IGLV1-44 Light chain Fab	9606
149	3.7	16.17	38.9210015535355	IPI:IPI00423462.5	Gene_Symbol=IGHV3OR16-13;IGHA1 Putative uncharacterized protein DKFZp686K18196 (Fragment)	9606
149	0.02	4.1	51.6129016876221	IPI:IPI00828061.1	Gene_Symbol=- Anti-mucin1 heavy chain variable region (Fragment)	9606
149	0.02	2.03	27.7777791023254	IPI:IPI00382489.1	Gene_Symbol=- Ig heavy chain V-III region KOL	9606
149	0	38.3	42.5774872303009	IPI:IPI00477090.6	Gene_Symbol=IGHM IGHM protein	9606
149	0	34.31	49.8947381973267	IPI:IPI00784817.1	Gene_Symbol=IGHV4-31 Anti-RhD monoclonal T125 gamma1 heavy chain precursor	9606
149	0	6.12	37.7049177885056	IPI:IPI00783023.1	Gene_Symbol=- Immunglobulin heavy chain variable region (Fragment)	9606
149	0	4.14	58.119660615921	IPI:IPI00829976.1	Gene_Symbol=- 13 kDa protein	9606
149	0	4.14	58.119660615921	IPI:IPI00829747.1	Gene_Symbol=- Similar to Immunglobulin heavy chain variable region	9606
149	0	4.14	43.6507940292358	IPI:IPI00829806.1	Gene_Symbol=SCFV Immunglobulin heavy chain variable region (Fragment)	9606
149	0	4.14	36.4238411188126	IPI:IPI00827960.1	Gene_Symbol=- Immunglobulin heavy chain precursor (Fragment)	9606
149	0	4.14	43.8016533851624	IPI:IPI00736507.2	Gene_Symbol=IGHV3-30 Immunglobulin heavy chain variable region (Fragment)	9606
149	0	4.12	37.0967745780945	IPI:IPI00784513.1	Gene_Symbol=- Immunglobulin heavy chain variable region (Fragment)	9606
149	0	4.07	33.5999995470047	IPI:IPI00884022.1	Gene_Symbol=- Similar to Immunglobulin heavy chain variable region	9606
149	0	4.01	35.6589138507843	IPI:IPI00783471.1	Gene_Symbol=- Immunglobulin heavy chain variable region (Fragment)	9606
149	0	4.01	38.0165278911591	IPI:IPI00783451.1	Gene_Symbol=- Immunglobulin heavy chain variable region (Fragment)	9606
149	0	2.14	44.8000013828278	IPI:IPI00783244.1	Gene_Symbol=IGHV3-30 Immunglobulin heavy chain variable region (Fragment)	9606
149	0	2.14	35.2941185235977	IPI:IPI00783909.1	Gene_Symbol=- Immunglobulin heavy chain variable region (Fragment)	9606
149	0	2.14	35.5932205915451	IPI:IPI00748665.3	Gene_Symbol=IGHV3-30 Immunglobulin heavy chain variable region (Fragment)	9606
149	0	2.14	36.2068951129913	IPI:IPI00413194.1	Gene_Symbol=- Myosin-reactive immunoglobulin heavy chain variable region (Fragment)	9606
149	0	2.12	28.9256185293198	IPI:IPI00783818.1	Gene_Symbol=- Immunglobulin heavy chain variable region (Fragment)	9606
149	0	2.07	28.9256185293198	IPI:IPI00783116.1	Gene_Symbol=- Immunglobulin heavy chain variable region (Fragment)	9606
149	0	2.01	36.7521375417709	IPI:IPI00827846.1	Gene_Symbol=- Anti-mucin1 heavy chain variable region (Fragment)	9606
149	0	2.01	36.0655725002289	IPI:IPI00783393.1	Gene_Symbol=- Immunglobulin heavy chain variable region (Fragment)	9606
149	0	2	15.5737698078156	IPI:IPI00384400.1	Gene_Symbol=- Myosin-reactive immunoglobulin heavy chain variable region (Fragment)	9606
150	3.7	3.71	30.2521020174026	IPI:IPI00854743.1	Gene_Symbol=- Uncharacterized protein ENSP00000375034	9606	1.13190352916718	0.734430193901062	34.8954925537109	0.915669322013855	0.73996901512146	13.2822942733765	0.705486834049225	0.246401771903038	6.09094095230103
150	0	36.35	50	IPI:IPI00645363.2	Gene_Symbol=IGHG1 Putative uncharacterized protein DKFZp686P15220	9606
150	0	2.01	28.8135588169098	IPI:IPI00829601.1	Gene_Symbol=- Similar to Immunglobulin heavy chain variable region	9606
150	0	1.72	22.1374049782753	IPI:IPI00745363.4	Gene_Symbol=LOC652113 Immunglobulin heavy chain variable region (Fragment)	9606
151	3.56	3.56	24.6666669845581	IPI:IPI00383953.1	Gene_Symbol=- VH4 heavy chain variable region precursor (Fragment)	9606	0.839245319366455	0.116017021238804	1.3258011341095	0.670485138893127	0.212223649024963	2.58840465545654	0.498291105031967	0.0466383509337902	1.95620560646057
151	0	38.31	42.0168071985245	IPI:IPI00884452.1	Gene_Symbol=IGHM IGHM protein	9606
151	0	38.31	44.5561140775681	IPI:IPI00884293.1	Gene_Symbol=IGHM IGHM protein	9606
151	0	38.31	44.5561140775681	IPI:IPI00884141.1	Gene_Symbol=IGHM IGHM protein	9606
151	0	38.31	44.5561140775681	IPI:IPI00883614.1	Gene_Symbol=IGHM IGHM protein	9606
151	0	38.31	38.5600000619888	IPI:IPI00479708.5	Gene_Symbol=IGHM IGHM protein	9606
151	0	18.5	30.6451618671417	IPI:IPI00744561.1	Gene_Symbol=IGHV3OR16-13;IGHA1 IGHA1 protein	9606
151	0	2.91	31.3559323549271	IPI:IPI00830007.1	Gene_Symbol=- Uncharacterized protein ENSP00000375023	9606
151	0	2.91	31.3559323549271	IPI:IPI00829753.1	Gene_Symbol=- Similar to Rheumatoid factor G9 heavy chain	9606
151	0	2.9	31.6239327192307	IPI:IPI00884081.1	Gene_Symbol=- Uncharacterized protein ENSP00000375025	9606
151	0	2.9	31.3559323549271	IPI:IPI00829811.1	Gene_Symbol=LOC652128 Uncharacterized protein ENSP00000375039	9606
151	0	2.9	31.8965524435043	IPI:IPI00328493.4	Gene_Symbol=- Uncharacterized protein ENSP00000375038	9606
151	0	2.89	17.6470592617989	IPI:IPI00815662.1	Gene_Symbol=- Rheumatoid factor G9 heavy chain (Fragment)	9606
151	0	2.88	18.4210523962975	IPI:IPI00827891.1	Gene_Symbol=- Cold agglutinin FS-2 H-chain (Fragment)	9606
151	0	2.16	26.7241388559341	IPI:IPI00385059.1	Gene_Symbol=- Rearranged VH4-34 V gene segment (Fragment)	9606
152	3.52	3.52	16.5876775979996	IPI:IPI00011832.1	Gene_Symbol=SPP2 Secreted phosphoprotein 24 precursor	9606	1.23720729351044	0.465574860572815	2.78512597084045	1.19309031963348	0.655982315540314	4.33260345458984	1.0675345659256	0.806133270263672	2.73523736000061
153	2.96	6.06	52.5862097740173	IPI:IPI00784430.3	Gene_Symbol=IGKV3D-11 Similar to Ig kappa chain V-III region VG precursor	9606	0.581502020359039	0.0167514458298683	1.35769391059875	0.310475558042526	0.0590937621891499	3.60013127326965	0.195314928889275	0.0378705710172653	4.08722686767578
153	0	6.06	43.1034475564957	IPI:IPI00829653.1	Gene_Symbol=- Uncharacterized protein ENSP00000374812	9606
153	0	5.01	33.8983058929443	IPI:IPI00816799.1	Gene_Symbol=- Rheumatoid factor D5 light chain (Fragment)	9606
154	2.88	2.88	41.0958915948868	IPI:IPI00032293.1	Gene_Symbol=CST3 Cystatin-C precursor	9606	1.24945449829102	0.0137590654194355	1.12028610706329	1.02540278434753	0.934531152248383	3.20064330101013	1.33419799804688	0.0997837111353874	1.52860677242279
155	2.77	29.08	34.1678947210312	IPI:IPI00382606.1	Gene_Symbol=F7 Factor VII active site mutant immunoconjugate	9606	1.0241984128952	0.65504515171051	1.6564849615097	0.851757884025574	0.305795282125473	2.8929123878479	0.809183359146118	0.47855681180954	12.3647565841675
155	0	2.77	26.3948500156403	IPI:IPI00329555.2	Gene_Symbol=F7 Isoform A of Coagulation factor VII precursor	9606
155	0	2.77	23.8738745450974	IPI:IPI00798065.1	Gene_Symbol=F7 Isoform B of Coagulation factor VII precursor	9606
156	2.74	2.74	11.2068973481655	IPI:IPI00645213.1	Gene_Symbol=APOM Apolipoprotein M	9606	1.16480457782745	0.498974114656448	6.90403461456299	1.22880876064301	0.328918129205704	4.42555570602417	0.882065653800964	0.544162452220917	6.24997282028198
156	0	2.74	10.0775197148323	IPI:IPI00514397.1	Gene_Symbol=APOM Apolipoprotein M	9606
156	0	2.74	6.91489353775978	IPI:IPI00030739.1	Gene_Symbol=APOM Apolipoprotein M	9606
157	2.5	71.39	54.6174168586731	IPI:IPI00878609.1	Gene_Symbol=ITIH4 Protein	9606	1.09147250652313	0.445697128772736	1.30016016960144	1.25022912025452	0.0501873418688774	1.25057411193848	1.26755261421204	0.237016201019287	1.54283463954926
157	0	55.32	51.5527963638306	IPI:IPI00878152.1	Gene_Symbol=ITIH4 71 kDa protein	9606
158	2.44	2.65	14.0914708375931	IPI:IPI00871139.1	Gene_Symbol=MASP1 92 kDa protein	9606	0.993254899978638	0.627193808555603	1.13844442367554	0.989043653011322	0.962113261222839	10.4786796569824	0.788246154785156	0.258738785982132	3.6737220287323
158	0	2.56	11.8741057813168	IPI:IPI00299307.4	Gene_Symbol=MASP1 Complement-activating component of Ra-reactive factor precursor	9606
158	0	2.56	5.08241765201092	IPI:IPI00871960.2	Gene_Symbol=MASP1 cDNA FLJ75203, highly similar to Homo sapiens mannan-binding lectin serine protease 1 (C4/C2activating component of Ra-reactive factor) (MASP1), transcriptvariant 2, mRNA	9606
158	0	2.56	5.08241765201092	IPI:IPI00290283.6	Gene_Symbol=MASP1 mannan-binding lectin serine protease 1 isoform 2 precursor	9606
158	0	1.91	5.78947365283966	IPI:IPI00216882.4	Gene_Symbol=MASP1 mannan-binding lectin serine protease 1 isoform 3	9606
159	2.43	2.43	6.76383525133133	IPI:IPI00024284.4	Gene_Symbol=HSPG2 Basement membrane-specific heparan sulfate proteoglycan core protein precursor	9606	0.909564197063446	0.724518060684204	2.73583221435547	0.904290497303009	0.391883283853531	1.49122655391693	0.829662919044495	0.0614074803888798	1.23227572441101
160	2.32	6	15.811088681221	IPI:IPI00009793.3	Gene_Symbol=C1RL Complement C1r-like protein	9606	0.825369894504547			1.07529497146606			0.85367339849472
160	0	6	10.9589040279388	IPI:IPI00872573.1	Gene_Symbol=C1RL 48 kDa protein	9606
160	0	6	10.9589040279388	IPI:IPI00795055.1	Gene_Symbol=C1RL CDNA FLJ14022 fis, clone HEMBA1003538, weakly similar to COMPLEMENT C1R COMPONENT	9606
161	2.27	38.57	35.967743396759	IPI:IPI00884180.1	Gene_Symbol=IGHM IGHM protein	9606	0.59343421459198			0.49532625079155			0.377799838781357
161	0	2.42	39.6551728248596	IPI:IPI00854732.1	Gene_Symbol=- Uncharacterized protein ENSP00000375005	9606
161	0	1.57	15.6521737575531	IPI:IPI00827827.1	Gene_Symbol=- VH6DJ protein (Fragment)	9606
161	0	1.52	10.3448279201984	IPI:IPI00827499.1	Gene_Symbol=- VH6DJ protein (Fragment)	9606
161	0	1.52	5.8333333581686	IPI:IPI00828186.1	Gene_Symbol=- VH6DJ protein (Fragment)	9606
161	0	1.52	5.8333333581686	IPI:IPI00828138.1	Gene_Symbol=- VH6DJ protein (Fragment)	9606
161	0	1.52	6.14035092294216	IPI:IPI00828088.1	Gene_Symbol=- VH6DJ protein (Fragment)	9606
161	0	1.52	5.8333333581686	IPI:IPI00828053.1	Gene_Symbol=- VH6DJ protein (Fragment)	9606
161	0	1.52	6.03448264300823	IPI:IPI00827933.1	Gene_Symbol=- VH6DJ protein (Fragment)	9606
161	0	1.52	6.03448264300823	IPI:IPI00827886.1	Gene_Symbol=- VH6DJ protein (Fragment)	9606
161	0	1.52	5.8333333581686	IPI:IPI00827836.1	Gene_Symbol=- VH6DJ protein (Fragment)	9606
161	0	1.52	5.88235296308994	IPI:IPI00827774.1	Gene_Symbol=- VH6DJ protein (Fragment)	9606
161	0	1.52	6.08695633709431	IPI:IPI00827618.1	Gene_Symbol=- VH6DJ protein (Fragment)	9606
161	0	1.52	6.14035092294216	IPI:IPI00827576.1	Gene_Symbol=- VH6DJ protein (Fragment)	9606
161	0	1.52	6.14035092294216	IPI:IPI00827565.1	Gene_Symbol=- VH6DJ protein (Fragment)	9606
161	0	1.52	6.14035092294216	IPI:IPI00827550.1	Gene_Symbol=- VH6DJ protein (Fragment)	9606
161	0	1.52	6.14035092294216	IPI:IPI00827500.1	Gene_Symbol=- VH6DJ protein (Fragment)	9606
161	0	1.52	5.78512400388718	IPI:IPI00384395.2	Gene_Symbol=- Myosin-reactive immunoglobulin heavy chain variable region	9606
161	0	1.52	5.93220330774784	IPI:IPI00384394.1	Gene_Symbol=- Myosin-reactive immunoglobulin heavy chain variable region (Fragment)	9606
161	0	1.52	4.21686731278896	IPI:IPI00065193.2	Gene_Symbol=FLJ32894 CDNA FLJ32894 fis, clone TESTI2004994	9606
162	2.26	14.29	48.4978526830673	IPI:IPI00829626.1	Gene_Symbol=IGL@ IGL@ protein	9606	0.569770395755768	0.00198687892407179	1.30209898948669	0.276953667402267	0.00938114430755377	2.30530476570129	0.201278924942017	0.000422930141212419	1.75111067295074
162	0.02	2.13	23.4782606363297	IPI:IPI00747752.2	Gene_Symbol=- V2-7 protein	9606
162	0	14.1	43.3476388454437	IPI:IPI00550162.2	Gene_Symbol=IGLV3-25 IGLV3-25 protein	9606
162	0	2.07	25.2336442470551	IPI:IPI00382440.1	Gene_Symbol=- Ig lambda chain V-IV region Hil	9606
163	2.25	2.25	12.5944584608078	IPI:IPI00735989.2	Gene_Symbol=RFPL4A similar to ret finger protein-like 1	9606	0.982060849666595	0.956779956817627	29.4500484466553	1.18197810649872	0.621777355670929	23.2121086120605	1.12719082832336	0.398104190826416	2.99924683570862
163	0	2.01	4.3824702501297	IPI:IPI00555752.2	Gene_Symbol=C4BPB Isoform 2 of C4b-binding protein beta chain precursor	9606
163	0	2.01	4.36507947742939	IPI:IPI00025862.2	Gene_Symbol=C4BPB Isoform 1 of C4b-binding protein beta chain precursor	9606
163	0	2	3.8674034178257	IPI:IPI00643437.1	Gene_Symbol=C4BPB Complement component 4 binding protein, beta	9606
164	2.22	7.52	46.2264150381088	IPI:IPI00642632.1	Gene_Symbol=- C7 protein	9606	0.517703711986542	0.109861873090267	4.29761409759521	0.179314836859703	0.0526230111718178	6.10521841049194	0.107302516698837	0.177810475230217	3408.37744140625
165	2.21	6.1	43.0000007152557	IPI:IPI00387116.1	Gene_Symbol=- Ig kappa chain V-III region NG9 precursor (Fragment)	9606	0.408540070056915			0.104014553129673			0.0566994026303291
165	0	21.11	63.8297855854034	IPI:IPI00761125.2	Gene_Symbol=IGKC IGKC protein	9606
165	0	11.48	54.2016804218292	IPI:IPI00879329.1	Gene_Symbol=IGKV3-20 Anti-(ED-B) scFV (Fragment)	9606
165	0	7.46	71.5596318244934	IPI:IPI00387118.1	Gene_Symbol=- Ig kappa chain V-III region WOL	9606
165	0	7.46	60.4651153087616	IPI:IPI00384576.1	Gene_Symbol=- Ig kappa chain V-III region HIC precursor	9606
165	0	7.46	60.4651153087616	IPI:IPI00030205.3	Gene_Symbol=IGKV3-20 Ig kappa chain V-III region HAH precursor	9606
165	0	6.51	71.5596318244934	IPI:IPI00387115.1	Gene_Symbol=- Ig kappa chain V-III region SIE	9606
165	0	6.17	41.2844032049179	IPI:IPI00827826.1	Gene_Symbol=- Cold agglutinin FS-2 L-chain (Fragment)	9606
165	0	5.46	82.5688064098358	IPI:IPI00387117.5	Gene_Symbol=IGKV3D-20 Ig kappa chain V-III region Ti	9606
165	0	4.54	77.9816508293152	IPI:IPI00385252.1	Gene_Symbol=- Ig kappa chain V-III region GOL	9606
166	2.2	2.2	13.4615391492844	IPI:IPI00218414.5	Gene_Symbol=CA2 Carbonic anhydrase 2	9606	1.18430578708649			1.18735587596893			0.956129014492035
166	0	2.1	18.8118815422058	IPI:IPI00790885.1	Gene_Symbol=CA2 11 kDa protein	9606
167	2.18	2.22	6.1224490404129	IPI:IPI00012792.1	Gene_Symbol=CDH5 Cadherin-5 precursor	9606	1.3231543302536	0.0427546985447407	1.2936589717865	0.939131081104279	0.497658759355545	1.38944375514984	0.789194762706757	0.0916782468557358	1.39334094524384
167	0	2.22	5.2316889166832	IPI:IPI00607725.4	Gene_Symbol=CDH5 cadherin 5, type 2 isoform 2 preproprotein	9606
168	2.12	2.15	5.06756752729416	IPI:IPI00878576.1	Gene_Symbol=- Autotaxin isoform gamma	9606	0.997411489486694	0.983957171440125	3.69347262382507	1.0044641494751	0.973053634166718	3.80501246452332	0.826217293739319	0.837451279163361	10853.7607421875
168	0	2.14	5.13661205768585	IPI:IPI00303210.3	Gene_Symbol=ENPP2 Isoform 2 of Ectonucleotide pyrophosphatase/phosphodiesterase family member 2 precursor	9606
168	0	2.14	3.8238700479269	IPI:IPI00156171.2	Gene_Symbol=ENPP2 Isoform 1 of Ectonucleotide pyrophosphatase/phosphodiesterase family member 2 precursor	9606
169	2.12	2.12	14.2857149243355	IPI:IPI00658073.1	Gene_Symbol=CCDC126 Coiled-coil domain-containing protein 126 precursor	9606	1.04285740852356	0.710110783576965	2.97094249725342	1.19112133979797	0.293619394302368	3.01730251312256	1.19814229011536	0.0876471698284149	1.37470591068268
169	0	2.12	17.6991149783134	IPI:IPI00061448.5	Gene_Symbol=- 13 kDa protein	9606
170	2.11	2.21	9.76138859987259	IPI:IPI00021817.1	Gene_Symbol=PROC Vitamin K-dependent protein C precursor	9606	0.767671585083008	0.223303034901619	3.41841578483582	0.892664313316345	0.561194539070129	5.75806379318237	0.920488595962524	0.735952377319336	10.9225206375122
170	0	2	7.58293867111206	IPI:IPI00877104.1	Gene_Symbol=PROC Protein C (Fragment)	9606
171	2.09	21.01	56.7796587944031	IPI:IPI00430847.1	Gene_Symbol=IGKC IGKC protein	9606	0.690425753593445	0.0584492348134518	1.49671971797943	0.35420548915863	0.0102327279746532	1.57659482955933	0.15337710082531	0.00304726231843233	1.56261885166168
171	0	3.21	33.8983058929443	IPI:IPI00829650.1	Gene_Symbol=- Similar to Ig kappa chain V-I region HK101 precursor	9606
171	0	3.21	26.8518507480621	IPI:IPI00003470.1	Gene_Symbol=- Ig kappa chain V-I region Wes	9606
172	2.09	2.1	13.5611906647682	IPI:IPI00292748.9	Gene_Symbol=DFNB31 Isoform 1 of Whirlin	9606	1.3991904258728	0.0722815692424774	1.62688148021698	1.48740994930267	0.0290356650948524	1.25890958309174	1.30494523048401	0.0194448605179787	1.10885369777679
173	2.08	4.3	12.7982646226883	IPI:IPI00296176.2	Gene_Symbol=F9 Coagulation factor IX precursor	9606	0.85803759098053	0.555716812610626	2.08923745155334	1.26070582866669	0.304091036319733	1.81473922729492	1.12983274459839	0.883736133575439	11.4984636306763
174	2.06	2.06	37.0786517858505	IPI:IPI00063213.1	Gene_Symbol=MED30 Mediator of RNA polymerase II transcription subunit 30	9606	1.25313436985016			1.45996153354645			1.25484347343445
174	0	2.06	60.0000023841858	IPI:IPI00792416.1	Gene_Symbol=MED30 10 kDa protein	9606
175	2.05	2.05	14.8594379425049	IPI:IPI00003590.2	Gene_Symbol=QSOX1 Isoform 1 of Sulfhydryl oxidase 1 precursor	9606	0.724295556545258	0.123046509921551	1.56439471244812	0.871770441532135	0.548996567726135	1.73211872577667	0.963990032672882	0.653383016586304	1.21848845481873
175	0	2.04	16.1412358283997	IPI:IPI00015916.1	Gene_Symbol=QSOX1 Bone-derived growth factor (Fragment)	9606
175	0	2.04	15.7284766435623	IPI:IPI00872013.1	Gene_Symbol=QSOX1 Uncharacterized protein QSOX1	9606
175	0	2.04	15.7284766435623	IPI:IPI00465016.7	Gene_Symbol=QSOX1 Isoform 2 of Sulfhydryl oxidase 1 precursor	9606
176	2.04	5.94	25.9259253740311	IPI:IPI00218949.1	Gene_Symbol=CFHR2 Isoform Short of Complement factor H-related protein 2 precursor	9606	1.18399429321289			0.918415188789368			0.848274230957031
176	0.04	5.94	23.3333334326744	IPI:IPI00006154.1	Gene_Symbol=CFHR2 Isoform Long of Complement factor H-related protein 2 precursor	9606
177	2.04	2.38	6.01797588169575	IPI:IPI00760941.2	Gene_Symbol=DKFZp434J1015 Uncharacterized protein ENSP00000371687	9606	0.920319497585297			1.41945445537567			1.78285038471222
178	2.03	2.03	20.6611573696136	IPI:IPI00829600.1	Gene_Symbol=- Uncharacterized protein ENSP00000374803	9606	0.58902233839035	0.213390484452248	3.54003596305847	0.501437544822693	0.14439557492733	3.56316733360291	0.452683866024017	0.208447009325027	6.43500137329102
178	0	20.76	51.8828451633453	IPI:IPI00550731.2	Gene_Symbol=- Putative uncharacterized protein	9606
178	0	20.75	50	IPI:IPI00419424.3	Gene_Symbol=IGKV1-5 IGKV1-5 protein	9606
178	0	19.77	48.8584488630295	IPI:IPI00430808.2	Gene_Symbol=IGKC Immunoblobulin light chain (Fragment)	9606
178	0	16.74	67.7824258804321	IPI:IPI00854806.1	Gene_Symbol=IGKV1-5 IGKV1-5 protein	9606
178	0	3.05	33.8983058929443	IPI:IPI00827829.1	Gene_Symbol=- HRV Fab N8-VL (Fragment)	9606
178	0	3.05	35.3982299566269	IPI:IPI00827773.1	Gene_Symbol=- Cold agglutinin FS-1 L-chain (Fragment)	9606
178	0	3.04	30.7017534971237	IPI:IPI00384397.1	Gene_Symbol=- Myosin-reactive immunoglobulin light chain variable region (Fragment)	9606
178	0	3.03	50.4273533821106	IPI:IPI00743389.1	Gene_Symbol=IGKV1-5 Ig kappa chain V-II region GM607 precursor (Fragment)	9606
178	0	2.97	22.6086959242821	IPI:IPI00387107.3	Gene_Symbol=IGKV2-40 Ig kappa chain V-II region Cum	9606
178	0	2.09	21.2389379739761	IPI:IPI00736885.1	Gene_Symbol=LOC440786 Ig kappa chain V-II region TEW	9606
178	0	2.02	19.0082639455795	IPI:IPI00829663.1	Gene_Symbol=- Uncharacterized protein ENSP00000374801	9606
178	0	2.01	38.8429760932922	IPI:IPI00829947.1	Gene_Symbol=- 13 kDa protein	9606
178	0	2.01	16.5289252996445	IPI:IPI00884433.1	Gene_Symbol=- 13 kDa protein	9606
178	0	2.01	17.5925925374031	IPI:IPI00854709.1	Gene_Symbol=- Uncharacterized protein ENSP00000374799 (Fragment)	9606
178	0	2.01	16.5289252996445	IPI:IPI00743194.2	Gene_Symbol=- Kappa light chain variable region (Fragment)	9606
178	0	2.01	17.924527823925	IPI:IPI00387111.5	Gene_Symbol=- Uncharacterized protein ENSP00000333154	9606
179	2.03	2.03	7.85219371318817	IPI:IPI00641481.2	Gene_Symbol=CETP Isoform 2 of Cholesteryl ester transfer protein precursor	9606	1.26421093940735	0.0595999993383884	1.29429244995117	1.19486451148987	0.0257897842675447	1.13367605209351	1.19832003116608	0.103968016803265	1.31359541416168
179	0	2.03	6.89655169844627	IPI:IPI00006173.3	Gene_Symbol=CETP Isoform 1 of Cholesteryl ester transfer protein precursor	9606
180	2.02	2.33	6.44983425736427	IPI:IPI00871288.1	Gene_Symbol=VPS13C 408 kDa protein	9606	1.12950146198273	7.80164846219122E-05	1.01281833648682	1.42504823207855	3.02087096315518E-06	1.01259779930115	1.49728715419769	0.000725037301890552	1.09325504302979
180	0	2.33	6.30727782845497	IPI:IPI00797358.2	Gene_Symbol=VPS13C Isoform 3 of Vacuolar protein sorting-associated protein 13C	9606
180	0	2.33	6.52719661593437	IPI:IPI00604778.1	Gene_Symbol=VPS13C vacuolar protein sorting 13C protein isoform 1B	9606
180	0	2.33	6.2350120395422	IPI:IPI00465428.2	Gene_Symbol=VPS13C Isoform 1 of Vacuolar protein sorting-associated protein 13C	9606
180	0	2.33	6.44983425736427	IPI:IPI00412216.2	Gene_Symbol=VPS13C vacuolar protein sorting 13C protein isoform 2B	9606
181	2.02	2.17	23.6842110753059	IPI:IPI00220839.2	Gene_Symbol=PRSS3 Protease, serine, 3	9606	0.949559271335602	0.831070482730865	11.2443332672119	0.804251372814178	0.468204617500305	12.2359733581543	0.783420979976654	0.394764512777328	9.1570291519165
181	0	2.17	23.6842110753059	IPI:IPI00015614.3	Gene_Symbol=PRSS3 Isoform A of Trypsin-3 precursor	9606
181	0	2.17	22.2222223877907	IPI:IPI00385250.1	Gene_Symbol=PRSS3 Protease serine 4 isoform B	9606
181	0	2.17	20.242914557457	IPI:IPI00843764.1	Gene_Symbol=PRSS3 Isoform C of Trypsin-3 precursor	9606
182	2.02	2.02	26.6129046678543	IPI:IPI00382471.1	Gene_Symbol=- Ig heavy chain V-I region WOL	9606	0.685644567012787			0.792001962661743			0.613395094871521
182	0	4.05	23.7288132309914	IPI:IPI00829979.1	Gene_Symbol=- Uncharacterized protein ENSP00000375008	9606
182	0	4.05	23.9316239953041	IPI:IPI00739205.3	Gene_Symbol=LOC652102 Ig heavy chain V-I region HG3 precursor	9606
182	0	4.04	20.0000002980232	IPI:IPI00419517.1	Gene_Symbol=IGHV1-69 IGHV1-69 protein	9606
182	0	2.05	22.5806444883347	IPI:IPI00384407.1	Gene_Symbol=- Myosin-reactive immunoglobulin heavy chain variable region (Fragment)	9606
183	2.01	3.06	21.0992902517319	IPI:IPI00299145.9	Gene_Symbol=KRT6C Keratin, type II cytoskeletal 6C	9606	1.28621959686279	0.354459345340729	7.32142305374146	1.56003522872925	0.140046030282974	3.53763246536255	1.7382789850235
183	0	3.06	23.2323229312897	IPI:IPI00290078.5	Gene_Symbol=KRT4 keratin 4	9606
183	0	3.06	19.6899220347404	IPI:IPI00021304.1	Gene_Symbol=KRT2 Keratin, type II cytoskeletal 2 epidermal	9606
183	0	3.06	22.6950347423553	IPI:IPI00300725.7	Gene_Symbol=KRT6A Keratin, type II cytoskeletal 6A	9606
183	0	3.06	20.7446813583374	IPI:IPI00293665.8	Gene_Symbol=KRT6B Keratin, type II cytoskeletal 6B	9606
183	0	2	12.7868846058846	IPI:IPI00797452.1	Gene_Symbol=KRT4 33 kDa protein	9606
183	0	2	24.203822016716	IPI:IPI00796330.1	Gene_Symbol=KRT6A 18 kDa protein	9606
184	2.01	2.01	10.2115243673325	IPI:IPI00453457.2	Gene_Symbol=ADAMTS13 Isoform 2 of ADAMTS-13 precursor	9606	1.68279016017914	0.114313289523125	2.29359459877014	1.28369390964508	0.582764327526093	5.23379182815552	1.64325928688049	0.480009377002716	374.819641113281
184	0	2.01	9.81079190969467	IPI:IPI00449028.2	Gene_Symbol=ADAMTS13 Isoform 1 of ADAMTS-13 precursor	9606
184	0	2.01	8.88059735298157	IPI:IPI00427822.2	Gene_Symbol=ADAMTS13 Isoform 3 of ADAMTS-13 precursor	9606
184	0	2.01	19.3693697452545	IPI:IPI00334996.4	Gene_Symbol=ADAMTS13 Putative uncharacterized protein C9orf8	9606
185	2.01	2.01	15.404699742794	IPI:IPI00852826.2	Gene_Symbol=APOL1 42 kDa protein	9606	0.836198627948761	0.785825073719025	664.733337402344	0.949307262897491	0.937218904495239	797.137878417969	0.982141435146332	0.967207431793213	84.86279296875
185	0	2.01	17.3366829752922	IPI:IPI00514475.4	Gene_Symbol=APOL1 Isoform 1 of Apolipoprotein-L1 precursor	9606
185	0	2.01	16.666667163372	IPI:IPI00186903.3	Gene_Symbol=APOL1 Isoform 2 of Apolipoprotein-L1 precursor	9606
186	2.01	2.01	22.9838714003563	IPI:IPI00004373.1	Gene_Symbol=MBL2 Mannose-binding protein C precursor	9606	0.377734750509262			0.5252525806427			0.552294671535492
187	2.01	2.01	10.6032907962799	IPI:IPI00514728.1	Gene_Symbol=SELE Selectin E	9606	0.857766032218933	0.476525694131851	2.1379063129425	0.76262766122818	0.471315294504166	3.7576470375061	0.668453454971313	0.351946502923965	4.22187185287476
187	0	2.01	9.50819700956345	IPI:IPI00296542.1	Gene_Symbol=SELE E-selectin precursor	9606
187	0	2.05	5.90062104165554	IPI:IPI00645234.1	Gene_Symbol=SELP Selectin P	9606
187	0	2.05	4.94791679084301	IPI:IPI00644144.1	Gene_Symbol=SELP Selectin P	9606
187	0	2.05	4.58383597433567	IPI:IPI00643835.1	Gene_Symbol=SELP Selectin P	9606
187	0	2.05	5.88235296308994	IPI:IPI00640405.1	Gene_Symbol=SELP Selectin P	9606
187	0	2.05	5.88235296308994	IPI:IPI00514796.1	Gene_Symbol=SELP Selectin P	9606
187	0	2.05	4.5783132314682	IPI:IPI00295339.3	Gene_Symbol=SELP P-selectin precursor	9606
187	0	2.05	3.18725109100342	IPI:IPI00646956.1	Gene_Symbol=SELP Selectin P	9606
187	0	2	4.296875	IPI:IPI00514233.1	Gene_Symbol=SELP Selectin P	9606
187	0	2	7.01298713684082	IPI:IPI00218795.1	Gene_Symbol=SELL L-selectin precursor	9606
187	0	2	5.97938150167465	IPI:IPI00645768.1	Gene_Symbol=SELE Selectin E	9606
187	0	2	5.30164539813995	IPI:IPI00514521.1	Gene_Symbol=SELE Selectin E	9606
187	0	2	5.99173568189144	IPI:IPI00514342.1	Gene_Symbol=SELE Selectin E	9606
188	2.01	2.01	10.387597233057	IPI:IPI00451625.1	Gene_Symbol=CRTAC1 Isoform 2 of Cartilage acidic protein 1 precursor	9606	1.24844467639923			0.999310195446014			0.805421590805054
188	0	2	9.55414026975632	IPI:IPI00451626.1	Gene_Symbol=CRTAC1 Isoform 3 of Cartilage acidic protein 1 precursor	9606
188	0	2	9.07715559005737	IPI:IPI00451624.1	Gene_Symbol=CRTAC1 Isoform 1 of Cartilage acidic protein 1 precursor	9606
189	2	65.04	82.5757563114166	IPI:IPI00847179.1	Gene_Symbol=APOA4 apolipoprotein A-IV precursor	9606	0.0376694984734058			0.0509383790194988			0.0392207689583302
190	2	21.94	59.7457647323608	IPI:IPI00827488.1	Gene_Symbol=IGKC IGKC protein	9606	0.959070563316345			0.450766921043396			0.380268812179565
190	0	3.21	33.8983058929443	IPI:IPI00829873.1	Gene_Symbol=- 13 kDa protein	9606
191	2	10.02	51.8750011920929	IPI:IPI00792115.1	Gene_Symbol=CLEC3B Putative uncharacterized protein DKFZp686H17246	9606	0.949267983436584			0.589308440685272			0.682364463806152
191	0	6	43.75	IPI:IPI00791350.1	Gene_Symbol=CLEC3B 11 kDa protein	9606
192	2	4.08	48.7603306770325	IPI:IPI00384391.1	Gene_Symbol=- Myosin-reactive immunoglobulin heavy chain variable region (Fragment)	9606	0.589702785015106			0.284158229827881			0.176479503512383
193	2	4.07	20.242914557457	IPI:IPI00815665.1	Gene_Symbol=PRSS1 PRSS1 protein	9606	0.958571076393127			0.972046434879303			0.890361666679382
193	0	4.07	15.7088115811348	IPI:IPI00011695.8	Gene_Symbol=PRSS2 Protease serine 2 isoform B	9606
194	2	2.35	5.65134100615978	IPI:IPI00829992.1	Gene_Symbol=MYO1C myosin IC isoform b	9606
194	0	2.35	3.66886183619499	IPI:IPI00743335.1	Gene_Symbol=MYO1C myosin IC isoform a	9606
194	0	2.35	3.79377417266369	IPI:IPI00010418.4	Gene_Symbol=MYO1C Myosin-Ic	9606
194	0	2	3.06122452020645	IPI:IPI00791026.1	Gene_Symbol=MYO1C 56 kDa protein	9606
195	2	2.11	5.4200541228056	IPI:IPI00442001.1	Gene_Symbol=FLJ16793 CDNA FLJ16793 fis, clone TBAES2007481, weakly similar to Cyclin I	9606	1.2902923822403	0.0584859177470207	1.34762871265411	1.23958325386047	0.63553923368454	69.0092163085938	1.00379955768585	0.994207322597504	199.26399230957
196	2	2.07	9.6000000834465	IPI:IPI00008556.1	Gene_Symbol=F11 Isoform 1 of Coagulation factor XI precursor	9606	1.15223228931427			1.04324114322662			0.953544318675995
196	0	2.07	8.90052393078804	IPI:IPI00216588.2	Gene_Symbol=F11 Isoform 2 of Coagulation factor XI precursor	9606
197	2	2.02	8.6083211004734	IPI:IPI00007128.1	Gene_Symbol=PRKCG Protein kinase C gamma type	9606	1.55426287651062	0.363705068826675	36.6684837341309	2.12259483337402			1.98979818820953
198	2	2	6.18374571204185	IPI:IPI00104907.3	Gene_Symbol=C14orf106 Isoform 1 of Uncharacterized potential DNA-binding protein C14orf106	9606	1.2321161031723			0.796909749507904			0.849040567874908
198	0	2	9.87903252243996	IPI:IPI00385830.3	Gene_Symbol=C14orf106 Isoform 2 of Uncharacterized potential DNA-binding protein C14orf106	9606
199	2	2	11.0787183046341	IPI:IPI00294713.4	Gene_Symbol=MASP2 Isoform 1 of Mannan-binding lectin serine protease 2 precursor	9606	0.879221260547638			0.933218061923981			0.96206146478653
199	0	2	8.29015523195267	IPI:IPI00871597.1	Gene_Symbol=MASP2 Uncharacterized protein MASP2 (Fragment)	9606
199	0	2	8.64864885807037	IPI:IPI00306378.5	Gene_Symbol=MASP2 Isoform 2 of Mannan-binding lectin serine protease 2 precursor	9606
200	2	2	13.6363640427589	IPI:IPI00022331.1	Gene_Symbol=LCAT Phosphatidylcholine-sterol acyltransferase precursor	9606	1.04281187057495	0.65383392572403	2.41347002983093	1.13327383995056	0.158299759030342	1.49725246429443	1.03635513782501	0.60341864824295	1.88063549995422
201	2	2	9.44350734353065	IPI:IPI00009865.2	Gene_Symbol=KRT10 Keratin, type I cytoskeletal 10	9606	1.67701554298401			1.05186665058136			1.57810425758362
202	2	2	8.76777246594429	IPI:IPI00216065.3	Gene_Symbol=PROZ Isoform 2 of Vitamin K-dependent protein Z precursor	9606	0.626801073551178	0.293359220027924	19.041316986084	1.13610816001892	0.772614061832428	77.0739974975586	1.17055559158325	0.741205453872681	104.374328613281
202	0	2	9.25000011920929	IPI:IPI00027843.1	Gene_Symbol=PROZ Isoform 1 of Vitamin K-dependent protein Z precursor	9606
203	2	2	8.80503132939339	IPI:IPI00023728.1	Gene_Symbol=GGH Gamma-glutamyl hydrolase precursor	9606	0.843501687049866			0.786242961883545			0.883755445480347
204	2	2	6.21118023991585	IPI:IPI00290856.4	Gene_Symbol=LYVE1 Lymphatic vessel endothelial hyaluronic acid receptor 1 precursor	9606	1.07842218875885			1.07587420940399			0.983485400676727
205	2	2	10.4166656732559	IPI:IPI00027827.2	Gene_Symbol=SOD3 Extracellular superoxide dismutase [Cu-Zn] precursor	9606	1.33837246894836			0.919064223766327			0.814210295677185
206	2	2	10.788381844759	IPI:IPI00019755.3	Gene_Symbol=GSTO1 Glutathione transferase omega-1	9606	1.10685765743256	0.783589541912079	38.3767280578613	1.12416505813599	0.5694380402565	6.3781099319458	1.27210974693298	0.352361530065537	6.61677122116089
207	1.93	2	5.76545111835003	IPI:IPI00795015.2	Gene_Symbol=SACS Isoform 1 of Sacsin	9606	1.12033498287201	0.810977041721344	3.99582099914551	1.21675860881805	0.773723304271698	7.27750110626221	1.24507415294647	0.752442538738251	7.52352857589722
207	0	2	5.59566803276539	IPI:IPI00784002.2	Gene_Symbol=SACS Isoform 2 of Sacsin	9606
208	1.81	1.81	9.29791256785393	IPI:IPI00465436.4	Gene_Symbol=CAT Catalase	9606	1.86046826839447			1.91811633110046			1.51936686038971
209	1.75	1.92	7.41410478949547	IPI:IPI00746978.2	Gene_Symbol=SHPRH Isoform 4 of E3 ubiquitin-protein ligase SHPRH	9606	0.854834198951721			1.73138213157654			2.16866135597229
209	0	1.92	7.29104951024055	IPI:IPI00470627.3	Gene_Symbol=SHPRH SNF2 histone linker PHD RING helicase isoform a	9606
209	0	1.92	6.59536570310593	IPI:IPI00845497.1	Gene_Symbol=SHPRH Isoform 1 of E3 ubiquitin-protein ligase SHPRH	9606
209	0	1.9	7.43179693818092	IPI:IPI00845433.1	Gene_Symbol=SHPRH Isoform 5 of E3 ubiquitin-protein ligase SHPRH	9606
209	0	1.72	6.3122920691967	IPI:IPI00470931.4	Gene_Symbol=SHPRH Isoform 2 of E3 ubiquitin-protein ligase SHPRH	9606
210	1.73	1.74	24.2236018180847	IPI:IPI00816409.1	Gene_Symbol=- V<gamma>1 protein (Fragment)	9606	0.527000963687897			0.464670807123184			0.440363138914108
210	0	18.06	40.1622712612152	IPI:IPI00430842.3	Gene_Symbol=IGHV3OR16-13;IGHA1 IGHA1 protein	9606
210	0	5.71	51.2820541858673	IPI:IPI00830088.1	Gene_Symbol=- 13 kDa protein	9606
210	0	3.7	37.5999987125397	IPI:IPI00873155.1	Gene_Symbol=- Uncharacterized protein ENSP00000346720	9606
211	1.72	2.06	10.2378487586975	IPI:IPI00221224.6	Gene_Symbol=ANPEP Aminopeptidase N	9606	0.862886309623718	0.113823160529137	1.40303182601929	1.05474841594696	0.5107661485672	2.01488494873047	1.05130696296692	0.642777979373932	2.74967789649963
212	1.71	1.72	9.12621393799782	IPI:IPI00478838.3	Gene_Symbol=MLSTD2 Fatty acyl-CoA reductase 1	9606	0.685463786125183			0.683398127555847			0.640420496463776
212	0	1.71	9.35672521591187	IPI:IPI00386139.1	Gene_Symbol=MLSTD2 CDNA: FLJ22728 fis, clone HSI15617 (Fragment)	9606
213	1.71	1.71	7.5723834335804	IPI:IPI00299738.1	Gene_Symbol=PCOLCE Procollagen C-endopeptidase enhancer 1 precursor	9606	1.05496120452881			1.08545184135437			1.52203679084778
214	1.7	11.74	76.1904776096344	IPI:IPI00473011.3	Gene_Symbol=HBB;HBD Hemoglobin subunit delta	9606	1.0467334985733			0.98911589384079			0.965272426605225
214	0	7.74	60.6936395168304	IPI:IPI00830113.2	Gene_Symbol=HBB 19 kDa protein	9606
215	1.7	1.79	9.74914506077766	IPI:IPI00783931.2	Gene_Symbol=COL18A1 Isoform 1 of Collagen alpha-1(XVIII) chain precursor	9606	1.13134491443634	0.320418536663055	2.37112402915955	0.986897885799408	0.759099066257477	1.524254322052	1.21113085746765	0.513669848442078	12.6888809204102
215	0	1.79	12.7707242965698	IPI:IPI00414694.3	Gene_Symbol=COL18A1 Isoform 3 of Collagen alpha-1(XVIII) chain precursor	9606
215	0	1.79	11.2574063241482	IPI:IPI00022822.5	Gene_Symbol=COL18A1 Isoform 2 of Collagen alpha-1(XVIII) chain precursor	9606
215	0	1.79	21.8390807509422	IPI:IPI00828004.1	Gene_Symbol=COL18A1 Multi-functional protein MFP	9606
215	0	1.79	12.1428571641445	IPI:IPI00796842.1	Gene_Symbol=COL18A1 Protein	9606
215	0	1.79	11.2956807017326	IPI:IPI00479309.5	Gene_Symbol=COL18A1 Uncharacterized protein COL18A1	9606
216	1.7	1.7	8.42332616448402	IPI:IPI00301143.5	Gene_Symbol=PI16 Isoform 1 of Peptidase inhibitor 16 precursor	9606	0.995833098888397			0.866698324680328			0.834299921989441
216	0	1.7	8.88888910412788	IPI:IPI00845506.1	Gene_Symbol=PI16 Isoform 2 of Peptidase inhibitor 16 precursor	9606
217	1.7	1.7	5.88235296308994	IPI:IPI00642842.1	Gene_Symbol=CRP C-reactive protein, pentraxin-related	9606	0.911150932312012			1.7714262008667			1.59589624404907
217	0	1.7	6.593406945467	IPI:IPI00218876.3	Gene_Symbol=CRP Isoform 2 of C-reactive protein precursor	9606
217	0	1.7	2.67857145518065	IPI:IPI00022389.1	Gene_Symbol=CRP Isoform 1 of C-reactive protein precursor	9606
218	1.7	1.7	5.20231202244759	IPI:IPI00292532.6	Gene_Symbol=CAMP Cathelicidin antimicrobial peptide precursor	9606	1.17814195156097			1.3845157623291			1.44228935241699
219	1.64	1.64	42.3076927661896	IPI:IPI00019399.1	Gene_Symbol=SAA4 Serum amyloid A-4 protein precursor	9606	1.52491939067841			1.5104660987854			1.22899615764618
220	1.58	1.59	5.82191795110703	IPI:IPI00219252.1	Gene_Symbol=DYRK1A Isoform 4 of Dual specificity tyrosine-phosphorylation-regulated kinase 1A	9606
220	0	1.59	6.42722100019455	IPI:IPI00219251.1	Gene_Symbol=DYRK1A Isoform 2 of Dual specificity tyrosine-phosphorylation-regulated kinase 1A	9606
220	0	1.59	6.28465786576271	IPI:IPI00182717.8	Gene_Symbol=DYRK1A Isoform 3 of Dual specificity tyrosine-phosphorylation-regulated kinase 1A	9606
220	0	1.59	4.45609427988529	IPI:IPI00014344.1	Gene_Symbol=DYRK1A Isoform Long of Dual specificity tyrosine-phosphorylation-regulated kinase 1A	9606
220	0	1.59	7.029177993536	IPI:IPI00219250.1	Gene_Symbol=DYRK1A Isoform 1 of Dual specificity tyrosine-phosphorylation-regulated kinase 1A	9606
220	0	1.52	15.2623206377029	IPI:IPI00000352.1	Gene_Symbol=DYRK1B Isoform 1 of Dual specificity tyrosine-phosphorylation-regulated kinase 1B	9606
220	0	1.52	12.9032254219055	IPI:IPI00332215.1	Gene_Symbol=DYRK1B Isoform 2 of Dual specificity tyrosine-phosphorylation-regulated kinase 1B	9606
220	0	1.52	12.6455903053284	IPI:IPI00215873.1	Gene_Symbol=DYRK1B Isoform 3 of Dual specificity tyrosine-phosphorylation-regulated kinase 1B	9606
221	1.54	1.54	4.32330816984177	IPI:IPI00008494.4	Gene_Symbol=ICAM1 Intercellular adhesion molecule 1 precursor	9606	1.2303581237793			0.963582217693329			1.1812459230423
221	0	1.52	2.9166666790843	IPI:IPI00642425.1	Gene_Symbol=ICAM1 Cell surface glycoprotein	9606
222	1.53	3.53	8.20512846112251	IPI:IPI00172480.5	Gene_Symbol=WDR35 Isoform 2 of WD repeat-containing protein 35	9606	1.39327108860016			1.63933944702148			1.55394268035889
222	0	3.53	8.12870413064957	IPI:IPI00165984.4	Gene_Symbol=WDR35 Isoform 1 of WD repeat-containing protein 35	9606
223	1.53	1.77	11.52688190341	IPI:IPI00657962.1	Gene_Symbol=CEP110 centrosomal protein 110kDa	9606	1.11609506607056	0.3306804895401	1.449143409729	0.828848361968994	0.58536159992218	3.50261425971985	0.802304744720459	0.668779969215393	6.74780130386353
223	0	1.77	11.52688190341	IPI:IPI00646366.2	Gene_Symbol=CEP110 Centrosomal protein 110kDa	9606
223	0	1.71	11.4495202898979	IPI:IPI00376383.2	Gene_Symbol=CEP110 Centrosomal protein 110kDa	9606
223	0	1.46	15.4589369893074	IPI:IPI00645181.1	Gene_Symbol=CEP110 Centrosomal protein 110kDa	9606
224	1.53	1.71	11.8210859596729	IPI:IPI00221108.5	Gene_Symbol=TYMS Thymidylate synthase	9606
224	0	1.71	7.52688199281693	IPI:IPI00103732.1	Gene_Symbol=TYMS Thymidylate synthase	9606
224	0	1.7	13.4782612323761	IPI:IPI00103733.1	Gene_Symbol=TYMS Thymidylate synthase	9606
224	0	1.53	16.666667163372	IPI:IPI00642342.1	Gene_Symbol=TYMS 21 kDa protein	9606
225	1.53	1.6	1.16335432976484	IPI:IPI00641437.1	Gene_Symbol=HEATR1 HEAT repeat containing 1	9606	0.870534896850586			0.722592949867249			0.569516777992249
225	0	1.6	1.11940298229456	IPI:IPI00024279.4	Gene_Symbol=HEATR1 HEAT repeat-containing protein 1	9606
226	1.52	3.68	14.498645067215	IPI:IPI00029275.1	Gene_Symbol=MFI2 Isoform 1 of Melanotransferrin precursor	9606	0.839624166488647			0.36445540189743			0.350516498088837
227	1.52	1.53	4.89451475441456	IPI:IPI00784327.1	Gene_Symbol=PLCB2 phospholipase C, beta 2	9606	1.2066125869751			0.894500434398651			1.48609697818756
227	0	1.53	4.88215498626232	IPI:IPI00301480.6	Gene_Symbol=PLCB2 134 kDa protein	9606
227	0	1.52	19.2857146263123	IPI:IPI00744517.1	Gene_Symbol=PLCB2 CDNA FLJ27321 fis, clone TMS07849, highly similar to 1- phosphatidylinositol-4,5-bisphosphate phosphodiesterase beta 2	9606
227	0	1.52	14.457830786705	IPI:IPI00798053.1	Gene_Symbol=PLCB2 10 kDa protein	9606
227	0	1.52	11.3207548856735	IPI:IPI00788598.1	Gene_Symbol=PLCB2 12 kDa protein	9606
228	1.52	1.52	10.924369841814	IPI:IPI00796379.1	Gene_Symbol=B2M B2M protein	9606	2.18796682357788			1.62722229957581			1.23554480075836
228	0	1.52	10.4838706552982	IPI:IPI00004656.2	Gene_Symbol=B2M Beta-2-microglobulin	9606
228	0	1.52	5.9405941516161	IPI:IPI00868938.1	Gene_Symbol=- Beta-2-microglobulin	9606
229	1.5	1.51	8.12550261616707	IPI:IPI00791675.1	Gene_Symbol=PITPNM1 Isoform 2 of Membrane-associated phosphatidylinositol transfer protein 1	9606
229	0	1.51	8.11897069215775	IPI:IPI00307758.7	Gene_Symbol=PITPNM1 Isoform 1 of Membrane-associated phosphatidylinositol transfer protein 1	9606
230	1.4	1.75	7.11060911417007	IPI:IPI00218326.1	Gene_Symbol=SP100 Isoform Sp100-C of Nuclear autoantigen Sp-100	9606	1.0572098493576	0.590898811817169	1.45872235298157	1.05986988544464	0.5611292719841	1.436527967453	1.07425606250763	0.668543696403503	1.85959565639496
231	1.4	1.5	5.2356019616127	IPI:IPI00871686.1	Gene_Symbol=CLASP2 Isoform 1 of CLIP-associating protein 2	9606	0.740127503871918	0.3289794921875	8.7833366394043	0.51861298084259	0.0383011028170586	1.65290069580078	0.451338112354279	0.0352997630834579	1.75252437591553
231	0	1.5	5.30855990946293	IPI:IPI00478227.5	Gene_Symbol=CLASP2 165 kDa protein	9606
231	0	1.49	5.64409047365189	IPI:IPI00024382.4	Gene_Symbol=CLASP2 CLIP-associating protein 2	9606
231	0	1.44	5.94713650643826	IPI:IPI00789331.1	Gene_Symbol=CLASP2 49 kDa protein	9606
231	0	1.4	7.46887996792793	IPI:IPI00168165.3	Gene_Symbol=CLASP2 CDNA FLJ34132 fis, clone FCBBF3010586, weakly similar to Microtubule associated-protein orbit	9606
231	0	1.4	5.10440841317177	IPI:IPI00167067.3	Gene_Symbol=CLASP2 Isoform 2 of CLIP-associating protein 2	9606
232	1.4	1.4	10.0737102329731	IPI:IPI00607858.1	Gene_Symbol=TRIM13 Isoform Alpha of Tripartite motif-containing protein 13	9606	1.00023627281189			0.870307207107544			1.01416611671448
232	0	1.4	10.0000001490116	IPI:IPI00477161.1	Gene_Symbol=TRIM13 ret finger protein 2 isoform 2	9606
233	1.36	1.36	10.1766191422939	IPI:IPI00655858.1	Gene_Symbol=NFASC Isoform 11 of Neurofascin precursor	9606	0.629830837249756	0.163292959332466	4.66751003265381	0.573464572429657	0.595378398895264	14436.8505859375	0.594608008861542	0.70399272441864	522843.21875
233	0	1.36	10.3066436946392	IPI:IPI00477765.2	Gene_Symbol=NFASC Isoform 8 of Neurofascin precursor	9606
233	0	1.36	10.3507272899151	IPI:IPI00443574.2	Gene_Symbol=NFASC Isoform 3 of Neurofascin precursor	9606
233	0	1.36	8.51735025644302	IPI:IPI00656129.1	Gene_Symbol=NFASC Isoform 13 of Neurofascin precursor	9606
233	0	1.36	9.33448597788811	IPI:IPI00655890.1	Gene_Symbol=NFASC Isoform 10 of Neurofascin precursor	9606
233	0	1.36	8.10810774564743	IPI:IPI00655702.3	Gene_Symbol=NFASC Isoform 5 of Neurofascin precursor	9606
233	0	1.36	8.01781713962555	IPI:IPI00513705.1	Gene_Symbol=NFASC Isoform 1 of Neurofascin precursor	9606
233	0	1.36	8.82352963089943	IPI:IPI00513695.2	Gene_Symbol=NFASC Isoform 6 of Neurofascin precursor	9606
233	0	1.36	8.59188511967659	IPI:IPI00384998.4	Gene_Symbol=NFASC Isoform 7 of Neurofascin precursor	9606
233	0	1.36	5.4154995828867	IPI:IPI00477942.2	Gene_Symbol=NFASC Isoform 12 of Neurofascin precursor	9606
233	0	1.36	4.67741936445236	IPI:IPI00470575.4	Gene_Symbol=NFASC Isoform 9 of Neurofascin precursor	9606
233	0	1.36	5.44090047478676	IPI:IPI00394655.4	Gene_Symbol=NFASC Isoform 4 of Neurofascin precursor	9606
234	1.35	1.85	11.0451303422451	IPI:IPI00101969.8	Gene_Symbol=ARHGAP23 similar to Rho GTPase activating protein 21 isoform 1	9606
234	0	1.85	12.4125882983208	IPI:IPI00740211.3	Gene_Symbol=ARHGAP23 Isoform 2 of Rho GTPase-activating protein 23	9606
235	1.35	1.35	10.3347890079021	IPI:IPI00827674.1	Gene_Symbol=NCL Isoform 2 of Nucleolin	9606	1.49890434741974			0.973995685577393			1.17290365695953
235	0	1.35	10.0000001490116	IPI:IPI00604620.3	Gene_Symbol=NCL Isoform 1 of Nucleolin	9606
235	0	1.35	11.7744609713554	IPI:IPI00444262.3	Gene_Symbol=NCL CDNA FLJ45706 fis, clone FEBRA2028457, highly similar to Nucleolin	9606
235	0	1.35	14.7302910685539	IPI:IPI00183526.6	Gene_Symbol=NCL NCL protein	9606
236	1.34	1.51	5.81395365297794	IPI:IPI00339310.2	Gene_Symbol=MCF2 Isoform 2 of Proto-oncogene DBL	9606	1.3564178943634	0.180262893438339	3.08656358718872	1.54190135002136	0.280628234148026	13.405101776123	1.38336133956909	0.367505937814713	14.6646518707275
236	0	1.46	5.32710291445255	IPI:IPI00339311.2	Gene_Symbol=MCF2 MCF.2 cell line derived transforming sequence	9606
236	0	1.46	4.78214658796787	IPI:IPI00339312.4	Gene_Symbol=MCF2 Isoform 4 of Proto-oncogene DBL	9606
236	0	1.46	4.86486479640007	IPI:IPI00339309.2	Gene_Symbol=MCF2 Isoform 1 of Proto-oncogene DBL	9606
236	0	1.44	6.0606062412262	IPI:IPI00641162.1	Gene_Symbol=MCF2 MCF.2 cell line derived transforming sequence	9606
236	0	1.34	6.29370659589767	IPI:IPI00641636.1	Gene_Symbol=MCF2 MCF.2 cell line derived transforming sequence	9606
237	1.34	1.34	3.2751090824604	IPI:IPI00015919.1	Gene_Symbol=SERGEF Isoform 1 of Secretion-regulating guanine nucleotide exchange factor	9606	1.03589427471161	0.802714288234711	1.70436763763428	1.16097974777222	0.593764364719391	2.77756714820862	1.02381372451782	0.956623256206512	5.20336771011353
238	1.32	1.33	15.6312629580498	IPI:IPI00001453.2	Gene_Symbol=INA Alpha-internexin	9606
239	1.31	1.39	6.78521320223808	IPI:IPI00186853.6	Gene_Symbol=PCNXL2 pecanex-like 2	9606
240	1.3	1.33	17.5438597798347	IPI:IPI00027462.1	Gene_Symbol=S100A9 Protein S100-A9	9606	0.910658359527588			1.22607719898224			1.39573490619659
241	1.3	1.3	7.42574259638786	IPI:IPI00008634.4	Gene_Symbol=SLC26A10 Similar to Solute carrier family 26, member 10	9606
242	1.29	1.34	10.0826449692249	IPI:IPI00396115.4	Gene_Symbol=SLC44A3 solute carrier family 44, member 3 isoform 2	9606	1.01863968372345			1.11469089984894			0.682841360569
242	0	1.34	9.34150069952011	IPI:IPI00296714.3	Gene_Symbol=SLC44A3 Choline transporter-like protein 3	9606
243	1.26	1.92	6.71943426132202	IPI:IPI00514468.1	Gene_Symbol=MACF1 670 kDa protein	9606	0.9412801861763	0.55537611246109	1.44908332824707	0.7730433344841	0.457798272371292	3.36623859405518	0.843292355537415	0.61582738161087	3.4775276184082
243	0	1.92	6.71943426132202	IPI:IPI00432363.1	Gene_Symbol=MACF1 Microtubule-actin cross-linking factor 1, isoform 4	9606
244	1.26	1.55	14.9789035320282	IPI:IPI00792611.2	Gene_Symbol=KIAA0802 Isoform 1 of Uncharacterized protein KIAA0802	9606	0.821632325649261	0.545447289943695	17.8278312683105	0.935595214366913	0.850001335144043	33.8971900939941	0.937306702136993	0.845725536346436	27.8816699981689
245	1.26	1.32	10.7315123081207	IPI:IPI00871234.1	Gene_Symbol=NAV2 268 kDa protein	9606	1.0479496717453	0.308439642190933	1.1604917049408	1.09125661849976	0.631350815296173	1.95427513122559	1.05046808719635	0.837516784667969	2.48368787765503
246	1.24	1.33	7.67731294035912	IPI:IPI00873123.1	Gene_Symbol=NEB nebulin	9606	1.05487442016602	0.774044573307037	1.52709567546844	0.894580721855164	0.746136426925659	2.18635869026184	0.991629123687744	0.980745196342468	2.21439623832703
247	1.24	1.24	3.89908254146576	IPI:IPI00296043.2	Gene_Symbol=TBX6 T-box transcription factor TBX6	9606	1.10255122184753	0.666970491409302	2.31877398490906	1.69440495967865	0.392719179391861	8.15899658203125	0.426655918359756	0.0599393360316753	2.56032681465149
247	0	1.24	5.76271191239357	IPI:IPI00096930.1	Gene_Symbol=TBX6 T-box 6 isoform 2	9606
248	1.23	1.49	7.06903710961342	IPI:IPI00220741.6	Gene_Symbol=SPTA1 spectrin, alpha, erythrocytic 1	9606	0.82594221830368			0.970381319522858			0.799984216690063
249	1.22	1.25	16.2393167614937	IPI:IPI00735451.4	Gene_Symbol=- Uncharacterized protein ENSP00000375035	9606	0.669394075870514			0.36856809258461			0.29871729016304
250	1.22	1.22	7.64705911278725	IPI:IPI00053621.7	Gene_Symbol=ZNF99 zinc finger protein 99	9606	1.26828157901764	0.208315908908844	2.78702092170715	0.983601450920105	0.867164373397827	2.69715166091919	1.15037286281586	0.0455935671925545	1.13620543479919
251	1.16	1.19	6.68647810816765	IPI:IPI00216268.1	Gene_Symbol=FER1L3 Isoform 2 of Myoferlin	9606	1.23938143253326			0.987990081310272			1.25846803188324
252	1.15	1.61	10.0407056510448	IPI:IPI00152167.3	Gene_Symbol=PROX1 Homeobox prospero-like protein PROX1	9606
253	1.15	1.15	10.0636936724186	IPI:IPI00386656.6	Gene_Symbol=PCSK7 proprotein convertase subtilisin/kexin type 7 preproprotein	9606	1.06466138362885			0.870813369750977			0.884567618370056
253	0	1.15	10.0636936724186	IPI:IPI00101379.2	Gene_Symbol=PCSK7 Proprotein convertase subtilisin/kexin type 7 precursor	9606
254	1.11	3.13	19.5462480187416	IPI:IPI00163446.3	Gene_Symbol=IGHD IGHD protein	9606	0.363249987363815	0.000801940623205155	1.01634037494659	0.266003221273422	0.00545783806592226	1.15517795085907	0.285995900630951	0.00288605224341154	1.07476782798767
255	1.11	1.12	9.07372385263443	IPI:IPI00788200.1	Gene_Symbol=MYO7B similar to myosin VIIb	9606	1.29799699783325			1.03324615955353			0.896569073200226
255	0	1.12	9.07372385263443	IPI:IPI00738806.2	Gene_Symbol=MYO7B myosin VIIB	9606
256	1.1	1.17	6.48714825510979	IPI:IPI00550627.1	Gene_Symbol=TACC1 Isoform 2 of Transforming acidic coiled-coil-containing protein 1	9606
256	0	1.17	7.25034177303314	IPI:IPI00550248.1	Gene_Symbol=TACC1 Isoform 7 of Transforming acidic coiled-coil-containing protein 1	9606
256	0	1.17	6.58385083079338	IPI:IPI00025683.2	Gene_Symbol=TACC1 Isoform 1 of Transforming acidic coiled-coil-containing protein 1	9606
257	1.1	1.1	10.4999996721745	IPI:IPI00647890.1	Gene_Symbol=C9orf64 Chromosome 9 open reading frame 64	9606	0.92532753944397			1.23148488998413			1.13524949550629
257	0	1.1	6.15835785865784	IPI:IPI00170972.2	Gene_Symbol=C9orf64 Uncharacterized protein C9orf64	9606
258	1.08	38.07	54.0254235267639	IPI:IPI00876888.1	Gene_Symbol=- cDNA FLJ78387	9606	0.402309507131577			0.303219705820084			0.177357837557793
259	1.06	1.14	14.8784577846527	IPI:IPI00292871.1	Gene_Symbol=CEP250 Isoform 2 of Centrosome-associated protein CEP250	9606	1.24031901359558	0.35584545135498	2.17739152908325	1.38660037517548	0.298245877027512	2.74458384513855	1.35397505760193	0.231844291090965	2.15663743019104
259	0	1.14	14.5372644066811	IPI:IPI00160622.1	Gene_Symbol=CEP250 Isoform 1 of Centrosome-associated protein CEP250	9606
260	1.05	1.05	4.52528819441795	IPI:IPI00749020.1	Gene_Symbol=YSK4 Isoform 2 of SPS1/STE20-related protein kinase YSK4	9606
260	0	1.05	4.19753082096577	IPI:IPI00743362.1	Gene_Symbol=YSK4 Isoform 3 of SPS1/STE20-related protein kinase YSK4	9606
260	0	1.05	3.84036153554916	IPI:IPI00074966.5	Gene_Symbol=YSK4 Isoform 1 of SPS1/STE20-related protein kinase YSK4	9606
261	1.04	1.99	7.51879662275314	IPI:IPI00477917.1	Gene_Symbol=ABCA1 ATP-binding cassette, sub-family A member 1	9606	0.553226590156555	0.487545311450958	20.4564380645752	0.72995787858963	0.75834059715271	46.7921829223633	0.850796163082123	0.889111757278442	81.9696960449219
262	1.03	32.34	40.4210537672043	IPI:IPI00423464.1	Gene_Symbol=IGHG1 Putative uncharacterized protein DKFZp686K03196	9606	0.574608147144318			0.491206169128418			0.219825729727745
263	1.01	13.41	31.8637281656265	IPI:IPI00166866.3	Gene_Symbol=IGHV3OR16-13;IGHA1 IGHA1 protein	9606	1.1204172372818	0.584768235683441	6.62973499298096	0.624158322811127	0.537498772144318	845.228820800781	0.569914877414703	0.120904169976711	3.9485330581665
264	1.01	4.09	47.5806444883347	IPI:IPI00884080.1	Gene_Symbol=- Similar to Immunglobulin heavy chain variable region	9606
265	1.01	2.03	7.2969451546669	IPI:IPI00239406.2	Gene_Symbol=SYNE2 Isoform 2 of Nesprin-2	9606	0.966600775718689	0.719877123832703	2.50121831893921	1.23223865032196	0.329651981592178	4.53382778167725	1.3335040807724	0.0686797052621841	1.48594725131989
265	0	2.03	7.32026174664497	IPI:IPI00239405.4	Gene_Symbol=SYNE2 Isoform 1 of Nesprin-2	9606
266	1	1.01	6.56565651297569	IPI:IPI00477973.3	Gene_Symbol=TRIM15 Uncharacterized protein ENSP00000365885	9606
266	0	1.01	5.59139773249626	IPI:IPI00299584.3	Gene_Symbol=TRIM15 Isoform 1 of Tripartite motif-containing protein 15	9606
267	1	1	19.1011235117912	IPI:IPI00401072.1	Gene_Symbol=PSMG1 Isoform 2 of Proteasome assembly chaperone 1	9606
268	1	1	9.72222238779068	IPI:IPI00220486.1	Gene_Symbol=TADA3L Isoform 1 of Transcriptional adapter 3-like	9606
269	1	1	4.27698567509651	IPI:IPI00872063.1	Gene_Symbol=PEPD Uncharacterized protein PEPD (Fragment)	9606	0.949497997760773	0.720530450344086	4.06455945968628	0.878494739532471	0.406818926334381	3.39750361442566	0.915169715881348	0.778409063816071	22.2901611328125
269	0	1	4.2596347630024	IPI:IPI00257882.7	Gene_Symbol=PEPD Xaa-Pro dipeptidase	9606
270	0.98	0.98	5.38321174681187	IPI:IPI00643027.1	Gene_Symbol=LARP1 Isoform 2 of La-related protein 1	9606	1.51620852947235			1.310213804245			1.18009924888611
271	0.97	0.97	6.37583881616592	IPI:IPI00607780.2	Gene_Symbol=PRUNE2 Isoform 2 of Prune homolog 2	9606	1.0033643245697			0.671914458274841			0.754850029945374
272	0.92	0.96	8.82352963089943	IPI:IPI00186429.7	Gene_Symbol=CLPTM1L CLPTM1L protein	9606
272	0	0.96	7.80669152736664	IPI:IPI00151358.2	Gene_Symbol=CLPTM1L CLPTM1-like protein	9606
273	0.92	0.92	22.4489793181419	IPI:IPI00385557.1	Gene_Symbol=- Ig heavy chain V-II region SESS precursor	9606	1.12058329582214	0.0240124296396971	1.05610597133636	0.998219192028046	0.986819982528687	2.9854097366333	0.89497709274292	0.636348009109497	8.96750068664551
274	0.9	1.03	11.1111111938953	IPI:IPI00013452.9	Gene_Symbol=EPRS Bifunctional aminoacyl-tRNA synthetase	9606	0.980893611907959			0.984530031681061			1.00677073001862
275	0.89	1.18	9.8436065018177	IPI:IPI00847746.1	Gene_Symbol=SGSM1 RUN and TBC1 domain containing 2 isoform 2	9606
275	0	1.18	9.32055786252022	IPI:IPI00747077.2	Gene_Symbol=SGSM1 Isoform 1 of Small G protein signaling modulator 1	9606
275	0	1.18	9.78956967592239	IPI:IPI00514149.3	Gene_Symbol=SGSM1 RUN and TBC1 domain containing 2 isoform 3	9606
276	0.89	0.94	12.0082817971706	IPI:IPI00741791.3	Gene_Symbol=MICAL3 MICAL3 protein	9606	0.930255353450775	0.700728893280029	6.09798526763916	0.932588994503021	0.564640522003174	2.96821331977844	0.897854745388031	0.381226688623428	2.54531812667847
277	0.86	1.71	6.0805257409811	IPI:IPI00300371.5	Gene_Symbol=SF3B3 Isoform 1 of Splicing factor 3B subunit 3	9606
278	0.86	0.87	9.77272763848305	IPI:IPI00604647.1	Gene_Symbol=MAP4K4 mitogen-activated protein kinase kinase kinase kinase 4 isoform 2	9606
278	0	0.87	9.78013649582863	IPI:IPI00219800.1	Gene_Symbol=MAP4K4 Isoform 3 of Mitogen-activated protein kinase kinase kinase kinase 4	9606
279	0.86	0.86	7.8740157186985	IPI:IPI00867647.1	Gene_Symbol=SLC6A10P Similar to Sodium- and chloride-dependent creatine transporter 1	9606
280	0.85	8.86	31.7796617746353	IPI:IPI00719452.1	Gene_Symbol=IGL@ IGL@ protein	9606
281	0.85	2.04	5.69105707108974	IPI:IPI00871690.1	Gene_Symbol=TMPRSS2 Uncharacterized protein TMPRSS2 (Fragment)	9606
281	0	2.04	5.69105707108974	IPI:IPI00006212.3	Gene_Symbol=TMPRSS2 Transmembrane protease, serine 2 precursor	9606
282	0.85	1.08	9.18604657053947	IPI:IPI00218730.5	Gene_Symbol=PDE6A Rod cGMP-specific 3',5'-cyclic phosphodiesterase subunit alpha	9606	0.734292089939117			0.903527677059174			0.792885601520538
283	0.85	0.85	7.31707289814949	IPI:IPI00477714.5	Gene_Symbol=IGLV8-61 V3-4 protein	9606	0.754260540008545			0.537085175514221			0.428513407707214
284	0.83	0.86	5.10638281702995	IPI:IPI00014897.4	Gene_Symbol=PLCB4 Isoform 2 of 1-phosphatidylinositol-4,5-bisphosphate phosphodiesterase beta-4	9606	1.27001261711121			1.27464628219604			1.23940372467041
285	0.8	0.83	14.3884897232056	IPI:IPI00743881.1	Gene_Symbol=- Similar to Pre-mRNA-splicing factor RBM22	9606
286	0.8	0.8	15.132275223732	IPI:IPI00292101.1	Gene_Symbol=SLC4A9 Isoform 2 of Anion exchange protein 4	9606	1.11019361019135	0.211920142173767	1.58285474777222	1.30888104438782	0.791596412658691	23662.73828125	1.28184807300568	0.755398213863373	2448.3984375
286	0	0.8	14.9113655090332	IPI:IPI00216571.1	Gene_Symbol=SLC4A9 Isoform 3 of Anion exchange protein 4	9606
286	0	0.8	14.5473048090935	IPI:IPI00000234.2	Gene_Symbol=SLC4A9 Isoform 1 of Anion exchange protein 4	9606
287	0.79	0.79	7.93787762522697	IPI:IPI00029662.1	Gene_Symbol=KCNH2 Isoform 1 of Potassium voltage-gated channel subfamily H member 2	9606
288	0.77	0.77	12.4137930572033	IPI:IPI00298383.2	Gene_Symbol=FXYD2 CDNA FLJ38750 fis, clone KIDNE2012563	9606
289	0.77	0.77	8.23529437184334	IPI:IPI00220887.1	Gene_Symbol=ADSL Isoform 2 of Adenylosuccinate lyase	9606
289	0	0.77	7.23140463232994	IPI:IPI00026904.1	Gene_Symbol=ADSL Isoform 1 of Adenylosuccinate lyase	9606
290	0.76	0.77	4.30000014603138	IPI:IPI00026969.4	Gene_Symbol=SEC23IP Isoform 1 of SEC23-interacting protein	9606	0.688999474048615			0.839868426322937			0.709695935249329
291	0.74	0.81	5.77864833176136	IPI:IPI00479566.4	Gene_Symbol=DNHD1 Isoform 1 of Dynein heavy chain domain-containing protein 1	9606	1.34723365306854	0.327919811010361	8.53123950958252	1.23975419998169	0.399044543504715	7.2261381149292	1.13825595378876	0.691121280193329	22.6664295196533
292	0.73	2.73	20.7207202911377	IPI:IPI00382421.1	Gene_Symbol=- Ig lambda chain V-I region NEW	9606	0.904791593551636	0.969392418861389	298098917376	0.619490802288055	0.892098784446716	2.7585074388009E+15	0.524607956409454	0.846727311611176	315343343976448
293	0.73	1.25	4.05679531395435	IPI:IPI00873681.2	Gene_Symbol=AKT3 57 kDa protein	9606
293	0	1.25	3.94477322697639	IPI:IPI00872713.1	Gene_Symbol=AKT3 59 kDa protein	9606
294	0.72	0.72	12.4855488538742	IPI:IPI00215716.1	Gene_Symbol=EPB41L3 Isoform B of Band 4.1-like protein 3	9606	0.513621211051941	0.148156270384789	7.43725538253784	0.281414121389389	0.159192085266113	61.2298316955566	0.229183480143547	0.125306263566017	41.795223236084
294	0	0.72	9.93560254573822	IPI:IPI00032230.2	Gene_Symbol=EPB41L3 Isoform A of Band 4.1-like protein 3	9606
295	0.72	0.72	12.1483378112316	IPI:IPI00472116.1	Gene_Symbol=ZNF688 Isoform 1 of Zinc finger protein 688	9606
296	0.72	0.72	14.5454540848732	IPI:IPI00736623.1	Gene_Symbol=LOC647713 similar to double homeobox, 4	9606
297	0.72	0.72	9.45273637771606	IPI:IPI00398925.4	Gene_Symbol=LOC649618 similar to Ubiquitin-like protein FUBI	9606
298	0.72	0.72	8.18181782960892	IPI:IPI00398768.1	Gene_Symbol=ARG1 Isoform 2 of Arginase-1	9606	1.1284567117691			0.944254279136658			0.792112052440643
298	0	0.72	8.38509351015091	IPI:IPI00291560.4	Gene_Symbol=ARG1 Isoform 1 of Arginase-1	9606
298	0	0.72	11.4406779408455	IPI:IPI00038356.4	Gene_Symbol=ARG1 Isoform 3 of Arginase-1	9606
299	0.71	0.71	19.3370163440704	IPI:IPI00006904.1	Gene_Symbol=AVEN Cell death regulator Aven	9606
300	0.71	0.71	5.68181835114956	IPI:IPI00607752.1	Gene_Symbol=LARGE Isoform 2 of Glycosyltransferase-like protein LARGE1	9606	0.905620813369751	0.456341087818146	2.99722909927368	0.821184575557709	0.623610258102417	41.6216850280762	1.02665519714355	0.939605057239532	33.5382919311523
300	0	0.71	5.29100522398949	IPI:IPI00029050.2	Gene_Symbol=LARGE Isoform 1 of Glycosyltransferase-like protein LARGE1	9606
301	0.7	13.05	30.8943092823029	IPI:IPI00642017.1	Gene_Symbol=IGHA2 Putative uncharacterized protein DKFZp686C02218 (Fragment)	9606	0.661512732505798	0.143011704087257	2.12987971305847	0.416905432939529	0.129504963755608	4.50464487075806	0.310773551464081	0.0735071003437042	4.23895215988159
302	0.7	0.96	2.5000000372529	IPI:IPI00645561.2	Gene_Symbol=GPR112 G-protein coupled receptor 112	9606
303	0.7	0.71	9.90371406078339	IPI:IPI00005039.1	Gene_Symbol=MTIF2 Translation initiation factor IF-2, mitochondrial precursor	9606	1.14334690570831			0.904428005218506			0.870392084121704
304	0.7	0.7	9.45179611444473	IPI:IPI00002251.1	Gene_Symbol=PDP2 [Pyruvate dehydrogenase [lipoamide]]-phosphatase 2, mitochondrial precursor	9606
305	0.7	0.7	31.6455692052841	IPI:IPI00853336.1	Gene_Symbol=IGF1 insulin-like growth factor 1 isoform 1 preproprotein	9606	0.72744345664978			0.884642541408539			1.00220954418182
305	0	0.7	35.9712243080139	IPI:IPI00852675.1	Gene_Symbol=IGF1 Insulin-like growth factor-I	9606
305	0	0.7	37.0370358228683	IPI:IPI00797681.1	Gene_Symbol=IGF1 15 kDa protein	9606
305	0	0.7	25.6410270929337	IPI:IPI00433029.1	Gene_Symbol=IGF1 Insulin-like growth factor IB precursor	9606
306	0.7	0.7	14.6226420998573	IPI:IPI00785140.2	Gene_Symbol=- Uncharacterized protein ENSP00000330714 (Fragment)	9606	1.65130138397217	0.208637773990631	8.72939872741699	2.7335524559021	0.139189153909683	17.097900390625	1.46718156337738
307	0.7	0.7	11.9047619402409	IPI:IPI00789256.1	Gene_Symbol=PLCB2 14 kDa protein	9606	1.27395331859589			1.36494040489197			1.45622622966766
