# Supplementary material for: PGCA: An algorithm to link protein groups created from MS/MS data
Source: PLoS One. 2017 May 31;12(5):e0177569. doi: 10.1371/journal.pone.0177569 (PMC5451011; doi:10.1371/journal.pone.0177569)
Supplement: S3 File — 65 iTRAQ experiments used to process samples from the BiT Heart Cohort. (ZIP) [file pone.0177569.s006.zip › S5DataBiT/BET5773_ProteinSummary.txt]

N	Unused	Total	%Cov	Accession	Name	Species	115:114	PVal 115:114	EF 115:114	116:114	PVal 116:114	EF 116:114	117:114	PVal 117:114	EF 117:114	Biological Processes	Molecular Function	PANTHER ID
1	197.83	197.83	36.3357454538345	IPI:IPI00022229.1	Gene_Symbol=APOB Apolipoprotein B-100 precursor	9606	0.937391340732574	0.0363933406770229	1.06191062927246	0.934527516365051	0.0282960534095764	1.06181824207306	0.925247013568878	0.00830831285566092	1.05865812301636
2	173.87	173.87	61.295872926712	IPI:IPI00643525.1	Gene_Symbol=C4A Complement component 4A	9606
3	154.35	154.49	63.9077365398407	IPI:IPI00478003.1	Gene_Symbol=A2M Alpha-2-macroglobulin precursor	9606	0.696556866168976	6.91550785362913E-17	1.08213949203491	0.763220846652985	2.37550974446776E-08	1.09618699550629	1.01011693477631	0.77554577589035	1.07156789302826
4	141.8	141.86	57.9073965549469	IPI:IPI00783987.2	Gene_Symbol=C3 Complement C3 precursor (Fragment)	9606	1.087815284729	0.0383423939347267	1.08220767974854	1.23010051250458	6.59214322240587E-07	1.08155381679535	0.832915961742401	1.07707619463326E-05	1.08204638957977
5	117.68	117.68	56.9284081459045	IPI:IPI00021885.1	Gene_Symbol=FGA Isoform 1 of Fibrinogen alpha chain precursor	9606	2.6203236579895	0	1.07043671607971	2.22077822685242	0	1.0718207359314	1.31522953510284	5.51969299251722E-19	1.05844414234161
5	0	117.31	68.7888205051422	IPI:IPI00029717.1	Gene_Symbol=FGA Isoform 2 of Fibrinogen alpha chain precursor	9606
6	103.27	103.3	56.6197156906128	IPI:IPI00017601.1	Gene_Symbol=CP Ceruloplasmin precursor	9606	0.9239342212677	0.0894584804773331	1.09508538246155	0.714806914329529	3.93053506408947E-10	1.10466969013214	1.38660883903503	4.2784352449754E-14	1.0815532207489
7	99.69	99.73	41.0300433635712	IPI:IPI00414283.5	Gene_Symbol=FN1 fibronectin 1 isoform 4 preproprotein	9606	1.90080344676971	4.58003617002564E-23	1.10345721244812	1.25190246105194	1.30458165585878E-05	1.10096180438995	1.64502847194672	6.34359559170027E-18	1.09735918045044
7	0	99.55	41.5894031524658	IPI:IPI00855777.1	Gene_Symbol=FN1 Isoform 14 of Fibronectin precursor	9606
7	0	99.55	41.0278737545013	IPI:IPI00339228.1	Gene_Symbol=FN1 Isoform 8 of Fibronectin precursor	9606
7	0	99.55	40.0000005960464	IPI:IPI00339223.1	Gene_Symbol=FN1 Isoform 3 of Fibronectin precursor	9606
7	0	99.55	39.4803017377853	IPI:IPI00022418.1	Gene_Symbol=FN1 Isoform 1 of Fibronectin precursor	9606
7	0	99.5	42.3713237047195	IPI:IPI00479723.3	Gene_Symbol=FN1 Isoform 10 of Fibronectin precursor	9606
7	0	97.73	39.4052058458328	IPI:IPI00845263.1	Gene_Symbol=FN1 fibronectin 1 isoform 2 preproprotein	9606
8	95.36	95.74	74.3380844593048	IPI:IPI00298497.3	Gene_Symbol=FGB Fibrinogen beta chain precursor	9606	2.39506912231445	0	1.0673885345459	2.03728342056274	0	1.07065832614899	1.246994972229	7.25437418469532E-11	1.06546056270599
9	95.07	95.14	40.9307867288589	IPI:IPI00032291.2	Gene_Symbol=C5 Complement C5 precursor	9606	1.38981986045837	1.89248725197821E-12	1.08426642417908	1.11788415908813	0.00916328653693199	1.08574211597443	0.984192669391632	0.690928280353546	1.08148217201233
10	73.82	74.02	73.318874835968	IPI:IPI00877703.1	Gene_Symbol=FGG 52 kDa protein	9606	2.33425617218018	2.76418874128303E-33	1.11172378063202	2.01005983352661	4.5883821070128E-27	1.10831820964813	1.2077339887619	0.00025912091950886	1.10386896133423
10	0	72.98	74.3929386138916	IPI:IPI00021891.5	Gene_Symbol=FGG Isoform Gamma-B of Fibrinogen gamma chain precursor	9606
11	66.3	66.75	65.3679668903351	IPI:IPI00022488.1	Gene_Symbol=HPX Hemopexin precursor	9606	0.436941474676132	5.19125029093772E-41	1.09306144714355	0.714738607406616	1.46480531002679E-16	1.07394528388977	0.813735663890839	1.24814336643908E-08	1.06965065002441
12	66.07	66.69	60.6451630592346	IPI:IPI00294193.4	Gene_Symbol=ITIH4 Isoform 1 of Inter-alpha-trypsin inhibitor heavy chain H4 precursor	9606	1.22644066810608	0.0140876332297921	1.17442762851715	1.04458260536194	0.570267021656036	1.16630327701569	0.98340892791748	0.841630160808563	1.18285179138184
13	65.49	65.57	38.0178719758987	IPI:IPI00029739.5	Gene_Symbol=CFH Isoform 1 of Complement factor H precursor	9606	1.11442995071411	0.0796550065279007	1.12915241718292	1.14429545402527	0.0933457389473915	1.17119181156158	0.930780649185181	0.17268542945385	1.10941886901855
14	60.36	60.36	53.0988276004791	IPI:IPI00828205.1	Gene_Symbol=IGHM IGHM protein	9606	1.53470027446747			1.1892728805542			1.46738660335541
15	59.02	59.02	64.5390093326569	IPI:IPI00847635.1	Gene_Symbol=SERPINA3 Isoform 1 of Alpha-1-antichymotrypsin precursor	9606	2.10922598838806	2.88063190674745E-27	1.1156929731369	1.75570523738861	2.90500040864335E-17	1.12190461158752	1.44598340988159	3.05660985411294E-09	1.12142086029053
15	0	59.02	60.9375	IPI:IPI00550991.3	Gene_Symbol=SERPINA3 Alpha-1-antichymotrypsin precursor	9606
16	57.51	57.51	39.3234670162201	IPI:IPI00305461.2	Gene_Symbol=ITIH2 Inter-alpha-trypsin inhibitor heavy chain H2 precursor	9606	0.825012922286987	0.000114200309326407	1.09888589382172	0.878769338130951	0.0127101428806782	1.10520696640015	0.730384945869446	3.36643957155047E-08	1.10942816734314
16	0	57.51	39.1443848609924	IPI:IPI00645038.1	Gene_Symbol=ITIH2 Inter-alpha (Globulin) inhibitor H2	9606
17	57.13	57.13	44.6335077285767	IPI:IPI00019591.1	Gene_Symbol=CFB Isoform 1 of Complement factor B precursor (Fragment)	9606	1.09572243690491	0.0641521289944649	1.10049593448639	0.84753143787384	0.000886088819243014	1.09934568405151	0.964531362056732	0.488219320774078	1.10711050033569
17	0	57.12	44.6335077285767	IPI:IPI00639937.1	Gene_Symbol=CFB B-factor, properdin	9606
18	55.75	55.75	45.652174949646	IPI:IPI00032328.2	Gene_Symbol=KNG1 Isoform HMW of Kininogen-1 precursor	9606	1.08123159408569	0.221547976136208	1.13443768024445	0.912147462368011	0.105859681963921	1.11836040019989	0.949297428131104	0.362435966730118	1.11967289447784
19	55.1	55.1	49.0123450756073	IPI:IPI00019580.1	Gene_Symbol=PLG Plasminogen precursor	9606	1.00314116477966	0.9641073346138	1.14873361587524	0.86025869846344	0.00284305424429476	1.10167324542999	0.724984765052795	4.39122572970518E-07	1.12102079391479
20	50.78	50.92	54.6413481235504	IPI:IPI00742696.2	Gene_Symbol=GC vitamin D-binding protein precursor	9606	1.64140605926514	0.00436173472553492	1.29493582248688	1.53441488742828	0.00519081437960267	1.26195847988129	1.51627719402313	0.0401153713464737	1.47489511966705
21	49.51	49.53	46.4194387197495	IPI:IPI00026314.1	Gene_Symbol=GSN Isoform 1 of Gelsolin precursor	9606	0.761245787143707	5.00034038850572E-05	1.13422393798828	0.736869931221008	2.16098487726413E-05	1.14318120479584	0.815690815448761	0.000113380112452433	1.10436058044434
22	48.24	48.24	51.2056708335876	IPI:IPI00296165.5	Gene_Symbol=C1R;C17orf13;ACYP1 Complement C1r subcomponent precursor	9606	1.3048642873764	6.96413408149965E-05	1.12883841991425	0.939796268939972	0.39630714058876	1.15760231018066	0.93584007024765	0.341766506433487	1.14945638179779
23	48.19	48.34	49.7907936573029	IPI:IPI00472610.2	Gene_Symbol=IGHM IGHM protein	9606	1.22516918182373			1.64588558673859			2.25664663314819
24	45.28	45.62	42.4807906150818	IPI:IPI00292530.1	Gene_Symbol=ITIH1 Inter-alpha-trypsin inhibitor heavy chain H1 precursor	9606	0.721706807613373	2.21835944103077E-05	1.15249586105347	0.737104415893555	7.09314699633978E-05	1.1539226770401	0.664466440677643	1.30160572098248E-06	1.16447472572327
25	45.22	45.84	44.8424071073532	IPI:IPI00798430.1	Gene_Symbol=TF Transferrin variant (Fragment)	9606	0.342994391918182	2.59532979533861E-17	1.19593000411987	0.448697328567505	1.93421667571414E-16	1.15201890468597	0.795450210571289	0.000367641565389931	1.12898576259613
25	0	45.84	44.8424071073532	IPI:IPI00022463.1	Gene_Symbol=TF Serotransferrin precursor	9606
26	45.04	45.04	70.7070708274841	IPI:IPI00847179.1	Gene_Symbol=APOA4 apolipoprotein A-IV precursor	9606	0.00671385135501623			0.0233469139784575			0.0657982155680656	0.0784565508365631	72.4365768432617
27	44.76	45.1	53.3333361148834	IPI:IPI00641737.1	Gene_Symbol=HP Haptoglobin precursor	9606	0.556983947753906	3.42698016104963E-17	1.12500488758087	2.26393127441406	1.20048445800129E-25	1.13000702857971	1.68120145797729	4.27261409574869E-14	1.12780952453613
27	0	43.1	58.2132577896118	IPI:IPI00478493.3	Gene_Symbol=HP HP protein	9606
28	44.22	44.22	64.5161271095276	IPI:IPI00032179.2	Gene_Symbol=SERPINC1 Antithrombin III variant	9606	0.967016458511353	0.632072508335114	1.15059471130371	0.941944539546967	0.418577045202255	1.1591671705246	0.872280240058899	0.105322360992432	1.18127024173737
29	42.2	42.2	55.7575762271881	IPI:IPI00022895.7	Gene_Symbol=A1BG Alpha-1B-glycoprotein precursor	9606	1.25435924530029	1.52454617818876E-06	1.09081995487213	1.1941511631012	0.000871090684086084	1.10751390457153	1.01698410511017	0.726151287555695	1.10005068778992
29	0	42.18	53.3333361148834	IPI:IPI00745089.2	Gene_Symbol=A1BG alpha 1B-glycoprotein precursor	9606
30	42.09	42.09	55.7877838611603	IPI:IPI00019568.1	Gene_Symbol=F2 Prothrombin precursor (Fragment)	9606	0.89064747095108	0.0430321916937828	1.11857986450195	0.863539576530457	0.0118276048451662	1.11996388435364	0.492673516273499	3.11825149966743E-18	1.13140869140625
31	40.09	40.09	37.8410428762436	IPI:IPI00296608.6	Gene_Symbol=C7 Complement component C7 precursor	9606	1.51980590820313	4.72543284502081E-08	1.13732182979584	1.14703762531281	0.0494381748139858	1.1466258764267	2.0881495475769	3.94906961745747E-15	1.13622951507568
32	38.45	38.67	39.73288834095	IPI:IPI00019943.1	Gene_Symbol=AFM Afamin precursor	9606	0.805192112922668	0.0166510753333569	1.19127488136292	0.674847066402435	5.74068726564292E-05	1.19172632694244	0.899324238300323	0.0941849127411842	1.13331460952759
33	37.93	37.93	68.9361691474915	IPI:IPI00784985.1	Gene_Symbol=IGK@ IGK@ protein	9606
34	37.16	37.16	38.8777554035187	IPI:IPI00879573.1	Gene_Symbol=SERPIND1 Heparin cofactor 2 precursor	9606	0.568009436130524	1.13199547713874E-15	1.10809540748596	0.774005353450775	1.57513186422875E-05	1.1146467924118	0.856128871440887	0.00590620143339038	1.11483132839203
34	0	37.16	36.8121445178986	IPI:IPI00292950.4	Gene_Symbol=SERPIND1 Serpin peptidase inhibitor, clade D (Heparin cofactor), member 1	9606
35	35.73	35.73	43.3999985456467	IPI:IPI00291866.5	Gene_Symbol=SERPING1 Plasma protease C1 inhibitor precursor	9606	1.36752259731293	8.39716506106925E-07	1.12415754795074	1.18519294261932	0.0128172188997269	1.14207684993744	0.995527446269989	0.941778779029846	1.12934648990631
35	0.6	34.34	42.7255988121033	IPI:IPI00879931.1	Gene_Symbol=SERPING1 cDNA FLJ78023, highly similar to Homo sapiens serine (or cysteine) proteinase inhibitor, clade G (C1inhibitor), member 1, (angioedema, hereditary) (SERPING1), mRNA	9606
36	34.25	36.69	49.2985963821411	IPI:IPI00166866.3	Gene_Symbol=IGHV3OR16-13;IGHA1 IGHA1 protein	9606	0.991035103797913	0.978001475334167	2.34462761878967	1.53386700153351	0.231449976563454	2.32205867767334	1.75292539596558	0.262612402439117	3.30710577964783
37	32.91	34.47	44.2583739757538	IPI:IPI00553177.1	Gene_Symbol=SERPINA1 Isoform 1 of Alpha-1-antitrypsin precursor	9606	3.1348021030426	2.65380335165866E-14	1.2034467458725	3.59353995323181	4.23644782178E-14	1.23468160629272	1.43328297138214	0.000126575032481924	1.18428707122803
38	32.51	32.51	34.525939822197	IPI:IPI00022395.1	Gene_Symbol=C9 Complement component C9 precursor	9606	1.64571869373322	2.70737876562066E-10	1.13083553314209	1.26230561733246	4.63652577309404E-05	1.1092803478241	1.40258431434631	3.35323488798167E-06	1.13643825054169
39	32.41	32.41	40.326976776123	IPI:IPI00022431.1	Gene_Symbol=AHSG Alpha-2-HS-glycoprotein precursor	9606	0.513992071151733	9.38112712511874E-11	1.17322385311127	0.606548726558685	3.06820291395837E-10	1.13351452350616	0.838330328464508	0.0394269376993179	1.18224227428436
40	32.36	32.36	37.0639532804489	IPI:IPI00017696.1	Gene_Symbol=C1S Complement C1s subcomponent precursor	9606	1.06806445121765	0.402524381875992	1.17074477672577	0.888292729854584	0.103201352059841	1.15455150604248	0.792129337787628	0.00100675853900611	1.14112687110901
40	0	31.21	34.4574779272079	IPI:IPI00749179.2	Gene_Symbol=C1S Uncharacterized protein C1S	9606
41	32.34	32.43	45.8158999681473	IPI:IPI00298971.1	Gene_Symbol=VTN Vitronectin precursor	9606	1.11056327819824	0.0500343255698681	1.11060392856598	0.825969517230988	0.000375296542188153	1.10803985595703	0.84761369228363	0.00168344529811293	1.10662651062012
42	31.36	31.87	43.1137710809708	IPI:IPI00400826.1	Gene_Symbol=CLU clusterin isoform 1	9606	0.947412073612213	0.315266609191895	1.11342334747314	1.0377311706543	0.539271950721741	1.12862622737885	0.955237627029419	0.423201948404312	1.12129640579224
42	0	31.87	44.196429848671	IPI:IPI00795633.1	Gene_Symbol=CLU CLU	9606
42	0	31.87	44.0979957580566	IPI:IPI00291262.3	Gene_Symbol=CLU Clusterin precursor	9606
43	29.92	30.02	57.0469796657562	IPI:IPI00166729.4	Gene_Symbol=AZGP1 alpha-2-glycoprotein 1, zinc	9606	1.61053037643433	1.74447279732703E-07	1.16639137268066	1.43071091175079	2.49756649282062E-05	1.16488122940063	0.866449236869812	0.0657662004232407	1.16545975208282
44	29.87	29.87	72.2397446632385	IPI:IPI00021842.1	Gene_Symbol=APOE Apolipoprotein E precursor	9606	1.47078883647919	6.82932821405302E-08	1.11631798744202	1.67999458312988	3.80273874611703E-08	1.15429782867432	0.956823945045471	0.470880210399628	1.13149273395538
45	29.35	29.37	39.1080617904663	IPI:IPI00291867.3	Gene_Symbol=CFI Complement factor I precursor	9606	0.899005711078644	0.0992183834314346	1.13639914989471	0.654901385307312	4.95571498504432E-07	1.14291369915009	1.01519215106964	0.814326047897339	1.13911664485931
45	0	27.37	36.8782162666321	IPI:IPI00872555.2	Gene_Symbol=CFI cDNA FLJ76262, highly similar to Homo sapiens I factor (complement) (IF), mRNA	9606
46	29.34	29.99	30.7210028171539	IPI:IPI00654888.4	Gene_Symbol=KLKB1 Plasma kallikrein precursor	9606	0.706874489784241	0.000405431230319664	1.18867015838623	0.70058935880661	6.4672658481868E-06	1.1337513923645	0.750311493873596	0.000124487822176889	1.1368156671524
47	28.74	28.74	37.3553723096848	IPI:IPI00020996.3	Gene_Symbol=IGFALS Insulin-like growth factor-binding protein complex acid labile chain precursor	9606	0.773779690265656	3.91145067624166E-06	1.09222257137299	0.788058936595917	0.000134537505800836	1.11375308036804	0.664297759532928	2.01858991744075E-08	1.10659182071686
48	28.51	28.51	29.0562033653259	IPI:IPI00009920.2	Gene_Symbol=C6 Complement component 6 precursor	9606	1.08957374095917	0.130884081125259	1.1191953420639	0.936588525772095	0.374509364366531	1.15932583808899	0.946314871311188	0.373972088098526	1.13244903087616
49	27.04	27.04	31.5463930368423	IPI:IPI00032220.3	Gene_Symbol=AGT Angiotensinogen precursor	9606	0.634579956531525	0.000133875131723471	1.23340022563934	0.501868784427643	1.36269289185975E-08	1.19357335567474	0.474629163742065	3.98406356794112E-08	1.22436678409576
50	25.8	25.84	39.1038686037064	IPI:IPI00879231.1	Gene_Symbol=SERPINF2 Alpha-2-antiplasmin precursor	9606	0.942844212055206	0.507820188999176	1.19436538219452	0.827196717262268	0.0165963750332594	1.16588473320007	0.793735504150391	0.00265506142750382	1.1573281288147
50	0	25.84	38.7878775596619	IPI:IPI00029863.4	Gene_Symbol=SERPINF2 SERPINF2 protein	9606
51	25.6	26.25	30.4740399122238	IPI:IPI00876950.1	Gene_Symbol=ITIH3 Isoform 2 of Inter-alpha-trypsin inhibitor heavy chain H3 precursor	9606	1.644575715065	4.08598666012949E-09	1.12757623195648	1.46971297264099	2.88481242023408E-05	1.17045938968658	1.24877738952637	0.00222404464147985	1.14442217350006
51	0	26.25	30.3370773792267	IPI:IPI00028413.8	Gene_Symbol=ITIH3 Isoform 1 of Inter-alpha-trypsin inhibitor heavy chain H3 precursor	9606
52	25.5	25.5	42.1052634716034	IPI:IPI00006114.4	Gene_Symbol=SERPINF1 Pigment epithelium-derived factor precursor	9606	1.27445435523987	0.000693312671501189	1.13538575172424	1.10210883617401	0.118156932294369	1.13215124607086	0.892933428287506	0.0658303052186966	1.12904036045074
53	25.37	26.06	32.3138296604156	IPI:IPI00303963.1	Gene_Symbol=C2 Complement C2 precursor (Fragment)	9606	1.01740324497223	0.770447075366974	1.12763166427612	0.858625590801239	0.0161390546709299	1.12960731983185	1.03730988502502	0.50507915019989	1.11769509315491
54	25.16	25.16	34.6341460943222	IPI:IPI00019581.1	Gene_Symbol=F12 Coagulation factor XII precursor	9606	0.831511378288269	0.186396941542625	1.32351732254028	0.667352318763733	0.00674592377617955	1.3245735168457	0.908901035785675	0.338569611310959	1.22410655021667
55	24.81	24.83	38.4074956178665	IPI:IPI00328609.3	Gene_Symbol=SERPINA4 Kallistatin precursor	9606	0.749226093292236	0.000192817315110005	1.14344918727875	0.74007511138916	0.00125872204080224	1.18394815921783	0.852723121643066	0.0440134964883327	1.16726315021515
56	24.77	26.77	43.1325286626816	IPI:IPI00292946.1	Gene_Symbol=SERPINA7 Thyroxine-binding globulin precursor	9606	0.758570432662964	0.00187462661415339	1.17549848556519	0.605336904525757	4.13695708800788E-08	1.13323724269867	0.815955996513367	0.00859610084444284	1.15715503692627
57	24.5	24.5	36.9523823261261	IPI:IPI00022371.1	Gene_Symbol=HRG Histidine-rich glycoprotein precursor	9606	0.685076475143433	0.0010005118092522	1.23175752162933	0.741680860519409	0.00737716536968946	1.2345803976059	0.508291900157928	6.41316262317559E-07	1.23217928409576
58	23.81	23.81	27.8659611940384	IPI:IPI00645849.1	Gene_Symbol=ECM1 Extracellular matrix protein 1	9606	1.08369934558868	0.246622979640961	1.15111577510834	0.866144895553589	0.0410073027014732	1.14704620838165	1.19992315769196	0.0143509833142161	1.15206813812256
58	0	23.81	26.8518507480621	IPI:IPI00003351.2	Gene_Symbol=ECM1 Extracellular matrix protein 1 precursor	9606
59	23.3	23.43	69.5652186870575	IPI:IPI00855916.1	Gene_Symbol=- Transthyretin	9606	0.536084294319153	3.3317156677851E-14	1.14261949062347	0.655727505683899	5.56898482884094E-09	1.13662731647491	0.523329496383667	8.5347522838821E-17	1.12871897220612
59	0	23.43	80.2721083164215	IPI:IPI00022432.1	Gene_Symbol=TTR Transthyretin precursor	9606
60	22.69	23.08	31.8104892969131	IPI:IPI00294395.1	Gene_Symbol=C8B Complement component C8 beta chain precursor	9606	0.866640448570251	0.0010421701008454	1.08180904388428	0.764593660831451	8.01517671789043E-05	1.12223875522614	0.873916625976563	0.0885856747627258	1.16984140872955
61	22.11	22.19	55.3623199462891	IPI:IPI00298828.3	Gene_Symbol=APOH Beta-2-glycoprotein 1 precursor	9606	1.07636821269989	0.453948974609375	1.21791768074036	0.817018032073975	0.0228619612753391	1.18813264369965	0.800640523433685	0.00866184011101723	1.17632210254669
62	21.94	21.94	46.6858804225922	IPI:IPI00022417.4	Gene_Symbol=LRG1 Leucine-rich alpha-2-glycoprotein precursor	9606	2.08961200714111	4.54102144775703E-10	1.15991759300232	1.75688147544861	2.63190486293752E-05	1.24966502189636	1.67295014858246	8.47381102175859E-07	1.17323911190033
63	20.04	20.04	51.5021443367004	IPI:IPI00829626.1	Gene_Symbol=IGL@ IGL@ protein	9606	0.640247046947479			1.10955131053925			1.57423794269562
64	19.08	19.08	42.0454531908035	IPI:IPI00022426.1	Gene_Symbol=AMBP AMBP protein precursor	9606	0.976784229278564	0.855540871620178	1.29785132408142	0.941703975200653	0.65994131565094	1.3175984621048	0.807242393493652	0.0839836746454239	1.27705895900726
65	18.7	29.15	28.7815123796463	IPI:IPI00784998.1	Gene_Symbol=- Putative uncharacterized protein DKFZp686M24218	9606	1.01889288425446	0.881518304347992	1.31354713439941	1.62875127792358	0.0198412388563156	1.4834440946579	1.94649696350098	0.00295316358096898	1.47103893756866
66	18.39	40.9	28.40755879879	IPI:IPI00025426.2	Gene_Symbol=PZP Pregnancy zone protein precursor	9606	0.33393669128418	0.000150287902215496	1.53383350372314	0.385493963956833	0.000155140383867547	1.45235598087311	0.25305250287056	8.15418752608821E-06	1.47258043289185
67	18.15	18.15	46.4419484138489	IPI:IPI00021841.1	Gene_Symbol=APOA1 Apolipoprotein A-I precursor	9606	0.673150360584259	4.52493222837802E-05	1.15734112262726	1.26980221271515	0.00825407076627016	1.18139564990997	0.541268706321716	3.23373319588427E-06	1.19406569004059
68	18.05	18.08	26.4656603336334	IPI:IPI00021727.1	Gene_Symbol=C4BPA C4b-binding protein alpha chain precursor	9606	0.952173471450806	0.621797382831573	1.22769391536713	0.895952165126801	0.200909748673439	1.18990731239319	0.582609355449677	6.65422703605145E-05	1.24633395671844
69	17.57	18.19	29.9126625061035	IPI:IPI00010295.1	Gene_Symbol=CPN1 Carboxypeptidase N catalytic chain precursor	9606	1	1	1.19401681423187	1.01630663871765	0.846889734268188	1.18826353549957	0.982192814350128	0.87160587310791	1.25727820396423
70	16.5	16.5	57.2864294052124	IPI:IPI00480192.1	Gene_Symbol=RBP4 Retinol binding protein 4, plasma	9606	0.894604027271271	0.218133449554443	1.19785237312317	0.761836409568787	0.00746346591040492	1.21431684494019	0.795688509941101	0.00640484318137169	1.17322051525116
70	0	16.5	50.7537662982941	IPI:IPI00844536.2	Gene_Symbol=RBP4 Uncharacterized protein RBP4	9606
70	0	16.5	45.273631811142	IPI:IPI00022420.3	Gene_Symbol=RBP4 Plasma retinol-binding protein precursor	9606
71	16.24	16.57	26.9724756479263	IPI:IPI00738433.1	Gene_Symbol=CPN2 similar to Carboxypeptidase N subunit 2 precursor	9606	1.06477463245392	0.464799731969833	1.19857847690582	1.02385807037354	0.812228977680206	1.23560690879822	0.958889782428741	0.682364404201508	1.24374294281006
71	0	14.57	25.321102142334	IPI:IPI00479116.1	Gene_Symbol=CPN2 Carboxypeptidase N subunit 2 precursor	9606
72	16.01	16.01	76.8707454204559	IPI:IPI00654755.3	Gene_Symbol=HBB Hemoglobin subunit beta	9606	0.642467737197876	0.000487018027342856	1.24259543418884	0.47184818983078	7.78103299126087E-07	1.23313653469086	1.36557710170746	0.00280665699392557	1.20731234550476
73	15.3	15.3	43.7810957431793	IPI:IPI00022429.3	Gene_Symbol=ORM1 Alpha-1-acid glycoprotein 1 precursor	9606	3.1900110244751	5.96518248130451E-08	1.30824971199036	4.54254961013794	2.89026380606572E-09	1.3301157951355	1.15392351150513	0.1713547706604	1.23555099964142
74	15	15.01	36.7713004350662	IPI:IPI00022391.1	Gene_Symbol=APCS Serum amyloid P-component precursor	9606	0.809610247612	0.0308308750391006	1.20906746387482	0.829167485237122	0.018523346632719	1.16505098342896	0.422996163368225	2.22749758904683E-06	1.32514345645905
75	14.73	17.89	9.91476029157639	IPI:IPI00022937.4	Gene_Symbol=F5 Coagulation factor V	9606	0.918383359909058	0.370739728212357	1.22079348564148	0.787601888179779	0.0204725787043571	1.21528041362762	0.645850360393524	0.00136813207063824	1.25416147708893
75	0	17.89	9.48740988969803	IPI:IPI00478809.3	Gene_Symbol=F5 Coagulation factor V precursor	9606
76	14.33	14.33	25.0720471143723	IPI:IPI00025204.1	Gene_Symbol=CD5L CD5 antigen-like precursor	9606	0.850819110870361	0.142404645681381	1.25135684013367	1.12431991100311	0.181737169623375	1.19735014438629	1.24993073940277	0.00189230870455503	1.13059675693512
77	13.77	13.77	29.0983617305756	IPI:IPI00019576.1	Gene_Symbol=F10 Coagulation factor X precursor	9606	1.2179262638092	0.012699750252068	1.15289390087128	0.977985322475433	0.7379549741745	1.1597181558609	0.521249949932098	1.36632370413281E-05	1.17372035980225
78	13.63	13.65	22.7777779102325	IPI:IPI00873445.1	Gene_Symbol=PROS1 80 kDa protein	9606	1.05069231987	0.478535115718842	1.15993118286133	1.12836694717407	0.146525755524635	1.18548572063446	0.612059831619263	0.00101955537684262	1.27656292915344
78	0	13.62	18.0473372340202	IPI:IPI00294004.1	Gene_Symbol=PROS1 Vitamin K-dependent protein S precursor	9606
79	13.57	13.76	10.8502313494682	IPI:IPI00788786.1	Gene_Symbol=VWF 309 kDa protein	9606	2.19493937492371	0.000330981507431716	1.41254770755768	1.39767801761627	0.0211693365126848	1.31689727306366	1.63326847553253	0.0366197191178799	1.57556772232056
79	0	13.76	10.8425170183182	IPI:IPI00023014.1	Gene_Symbol=VWF von Willebrand factor precursor	9606
80	13.19	13.19	8.33948329091072	IPI:IPI00218460.6	Gene_Symbol=ATRN Isoform 3 of Attractin precursor	9606	0.902422785758972	0.565859436988831	1.4849499464035	0.889642059803009	0.518236339092255	1.49037683010101	1.0202294588089	0.829666316509247	1.23093450069427
80	0	13.19	7.9076275229454	IPI:IPI00027235.1	Gene_Symbol=ATRN Isoform 1 of Attractin precursor	9606
80	0	13.19	7.70440250635147	IPI:IPI00162735.3	Gene_Symbol=ATRN Isoform 2 of Attractin precursor	9606
81	12.98	12.98	64.3750011920929	IPI:IPI00792115.1	Gene_Symbol=CLEC3B Putative uncharacterized protein DKFZp686H17246	9606	0.683256030082703	0.0260511003434658	1.38252449035645	0.671671390533447	0.0892696529626846	1.60438239574432	0.879970967769623	0.484351277351379	1.48672914505005
81	0	10.98	51.980197429657	IPI:IPI00009028.1	Gene_Symbol=CLEC3B Tetranectin precursor	9606
82	12.73	12.74	38.8888895511627	IPI:IPI00219583.1	Gene_Symbol=SHBG Isoform 2 of Sex hormone-binding globulin precursor	9606	0.613071203231812	0.00570538593456149	1.34277844429016	0.57500833272934	0.00772835081443191	1.42532730102539	0.789627075195313	0.0590109117329121	1.28149843215942
82	0.1	11.14	32.8358203172684	IPI:IPI00023019.1	Gene_Symbol=SHBG Isoform 1 of Sex hormone-binding globulin precursor	9606
83	12.7	12.74	36.0946744680405	IPI:IPI00020986.2	Gene_Symbol=LUM Lumican precursor	9606	1.00494539737701	0.921212136745453	1.10850918292999	0.78771448135376	0.000112074696517084	1.10854291915894	1.23780107498169	0.00191954418551177	1.13215088844299
84	12.64	12.64	20.563380420208	IPI:IPI00218732.3	Gene_Symbol=PON1 Serum paraoxonase/arylesterase 1	9606	0.585653424263	0.00014086150622461	1.24827265739441	0.642673134803772	0.00876870099455118	1.36565744876862	0.615018367767334	0.000448529521236196	1.25716710090637
85	12.02	12.02	25.6637156009674	IPI:IPI00026199.1	Gene_Symbol=GPX3 Glutathione peroxidase 3 precursor	9606	1.38273525238037	0.00235910015180707	1.20975196361542	1.10820341110229	0.205749854445457	1.18001294136047	1.50850331783295	0.00205238093622029	1.26773524284363
86	12.01	12.06	17.5542399287224	IPI:IPI00064667.4	Gene_Symbol=CNDP1 Beta-Ala-His dipeptidase precursor	9606	0.707018315792084	0.0265931133180857	1.3404768705368	0.52765816450119	0.00177818350493908	1.36253690719604	0.837383151054382	0.33178636431694	1.49565708637238
87	11.54	11.55	18.2952180504799	IPI:IPI00032311.4	Gene_Symbol=LBP Lipopolysaccharide-binding protein precursor	9606	1.83831036090851	0.00472361547872424	1.40634799003601	1.06180024147034	0.672702848911285	1.39179122447968	1.50432574748993	0.0117816496640444	1.32297039031982
88	11.25	11.3	25	IPI:IPI00011252.1	Gene_Symbol=C8A Complement component C8 alpha chain precursor	9606	1.18702566623688	0.056846410036087	1.1940131187439	0.836648225784302	0.0740856900811195	1.21973812580109	1.05779731273651	0.260087996721268	1.10977292060852
89	11.13	11.13	28.4722208976746	IPI:IPI00163207.1	Gene_Symbol=PGLYRP2 Isoform 1 of N-acetylmuramoyl-L-alanine amidase precursor	9606	0.666359722614288	0.416321516036987	2.88008236885071	0.542237937450409	0.126791968941689	2.26034545898438	0.65902179479599	0.276902824640274	2.23061203956604
89	0	11.13	26.0252356529236	IPI:IPI00394992.1	Gene_Symbol=PGLYRP2 Isoform 2 of N-acetylmuramoyl-L-alanine amidase precursor	9606
90	11.03	30.64	32.4999988079071	IPI:IPI00785067.1	Gene_Symbol=IGH@ IGH@ protein	9606	1.19236147403717	0.150466442108154	1.31662499904633	1.38803791999817	0.0742803514003754	1.46098649501801	1.57399559020996	0.0665179342031479	1.65366518497467
91	10.97	11.03	11.785714328289	IPI:IPI00746623.2	Gene_Symbol=HABP2 Hyaluronan-binding protein 2 precursor	9606	1.09787893295288	0.512111306190491	1.3627336025238	0.810461580753326	0.136360853910446	1.33728551864624	0.992706656455994	0.946370363235474	1.27049052715302
92	9.86	9.86	48.8721817731857	IPI:IPI00386132.1	Gene_Symbol=- Ig kappa chain V-IV region JI precursor	9606	0.945233523845673	0.612899005413055	1.26881170272827	1.25447821617126	0.0948909521102905	1.31402134895325	1.61619567871094	0.00215372676029801	1.30394840240479
92	0	9.86	36.1111104488373	IPI:IPI00026197.7	Gene_Symbol=IGKV4-1 Similar to Ig kappa chain V-IV region precursor	9606
92	0	9.38	44.7761207818985	IPI:IPI00386133.1	Gene_Symbol=- Ig kappa chain V-IV region B17 precursor	9606
92	0	7.88	48.2456147670746	IPI:IPI00387120.1	Gene_Symbol=- Ig kappa chain V-IV region Len	9606
93	9.75	9.75	56.9306910037994	IPI:IPI00011261.2	Gene_Symbol=C8G Complement component C8 gamma chain precursor	9606	1.02396297454834	0.849772989749908	1.31624472141266	0.841440498828888	0.226515680551529	1.35096967220306	0.996112763881683	0.980550646781921	1.42120778560638
93	0	9.22	40.8536583185196	IPI:IPI00513935.1	Gene_Symbol=C8G Complement component 8, gamma polypeptide	9606
94	9.72	42.69	49.1525411605835	IPI:IPI00876888.1	Gene_Symbol=- cDNA FLJ78387	9606	0.904904901981354	0.647145211696625	1.87252688407898	1.53875625133514	0.10320308804512	1.8065619468689	1.72902584075928	0.189441740512848	2.80228805541992
95	9.7	9.7	23.6111104488373	IPI:IPI00419744.4	Gene_Symbol=FCN3 Isoform 2 of Ficolin-3 precursor	9606	0.384756922721863	0.000595603545662016	1.52007591724396	0.369774430990219	0.00356895592994988	1.7564058303833	0.427283853292465	0.00163838523440063	1.54313099384308
95	0	9.7	22.7424755692482	IPI:IPI00293925.2	Gene_Symbol=FCN3 Isoform 1 of Ficolin-3 precursor	9606
96	9.4	9.61	18.0628269910812	IPI:IPI00743766.2	Gene_Symbol=FETUB Fetuin-B precursor	9606	0.969686090946198	0.728749752044678	1.21850764751434	0.993708550930023	0.950444340705872	1.25478053092957	0.727928042411804	0.0101254675537348	1.24456596374512
96	0	9.61	16.8115943670273	IPI:IPI00552199.3	Gene_Symbol=FETUB GUGU beta form	9606
96	0	7.61	15.1419565081596	IPI:IPI00553061.1	Gene_Symbol=FETUB GUGU gamma form	9606
97	9.23	9.23	16.5484637022018	IPI:IPI00329775.7	Gene_Symbol=CPB2 Isoform 1 of Carboxypeptidase B2 precursor	9606	1.04895663261414	0.722226619720459	1.34889471530914	0.830775499343872	0.133382886648178	1.29167091846466	0.830620527267456	0.209152713418007	1.36797022819519
98	9.09	9.74	19.2148759961128	IPI:IPI00007199.4	Gene_Symbol=SERPINA10 Protein Z-dependent protease inhibitor precursor	9606	0.926333010196686	0.753418207168579	1.80893754959106	0.88135826587677	0.614232361316681	1.83040642738342	0.656399071216583	0.00386739149689674	1.2379869222641
99	9.06	11.5	24.7818499803543	IPI:IPI00163446.3	Gene_Symbol=IGHD IGHD protein	9606	0.620038628578186	0.0615911781787872	1.66498398780823	0.729388535022736	0.1164830327034	1.53406858444214	1.10568714141846	0.391275972127914	1.3049304485321
100	9.05	9.05	9.64285731315613	IPI:IPI00299503.2	Gene_Symbol=GPLD1 Isoform 1 of Phosphatidylinositol-glycan-specific phospholipase D precursor	9606	0.735518991947174	0.0204959195107222	1.28093111515045	0.739272177219391	0.0133330393582582	1.24920976161957	0.616017043590546	0.00748142553493381	1.37615346908569
101	8.84	8.84	39.8268401622772	IPI:IPI00643948.2	Gene_Symbol=C1QB Complement component 1, q subcomponent, B chain	9606	0.737485766410828	0.000179800379555672	1.1425838470459	0.778542220592499	0.00649588508531451	1.18494296073914	0.744930684566498	0.000257202249485999	1.14308822154999
101	0	8.84	36.3636374473572	IPI:IPI00477992.1	Gene_Symbol=C1QB complement component 1, q subcomponent, B chain precursor	9606
102	8.69	37.82	69.067794084549	IPI:IPI00827488.1	Gene_Symbol=IGKC IGKC protein	9606
102	0	7.17	46.6101706027985	IPI:IPI00829873.1	Gene_Symbol=- 13 kDa protein	9606
103	8.56	8.79	12.9720851778984	IPI:IPI00745872.2	Gene_Symbol=ALB Isoform 1 of Serum albumin precursor	9606	0.304183572530746	1.22488618217176E-05	1.36706495285034	0.372056394815445	0.000104074817500077	1.37995231151581	0.457417398691177	2.3501597752329E-05	1.24959766864777
103	0	8.79	12.5996813178062	IPI:IPI00022434.4	Gene_Symbol=ALB Uncharacterized protein ALB	9606
104	8.29	8.29	30.2816897630692	IPI:IPI00853068.1	Gene_Symbol=HBA2;HBA1 Alpha 2 globin variant (Fragment)	9606	0.657817602157593	0.00188204238656908	1.26227688789368	0.549624145030975	6.29240385023877E-05	1.25023806095123	1.42438423633575	0.00462294230237603	1.25088953971863
104	0	8.29	30.2816897630692	IPI:IPI00410714.5	Gene_Symbol=HBA2;HBA1 Hemoglobin subunit alpha	9606
105	8.06	8.09	13.4715020656586	IPI:IPI00744685.2	Gene_Symbol=BTD Uncharacterized protein BTD (Fragment)	9606	1.12082850933075	0.192720979452133	1.21518230438232	0.956276953220367	0.788977861404419	1.50241303443909	0.905053913593292	0.299685686826706	1.24826633930206
105	0	8.09	12.154696136713	IPI:IPI00218413.2	Gene_Symbol=BTD biotinidase precursor	9606
106	8	10.74	16.2962958216667	IPI:IPI00027482.1	Gene_Symbol=SERPINA6 Corticosteroid-binding globulin precursor	9606	0.723325908184052	0.0670102089643478	1.4261417388916	0.76173996925354	0.150915741920471	1.49877500534058	0.827950358390808	0.303043901920319	1.50708317756653
107	8	8	21.2244898080826	IPI:IPI00022394.2	Gene_Symbol=C1QC Complement C1q subcomponent subunit C precursor	9606	0.830478608608246	0.200993523001671	1.35600650310516	0.752262651920319	0.0317167788743973	1.28855895996094	0.790685474872589	0.023619893938303	1.21571457386017
108	7.85	7.85	22.5806444883347	IPI:IPI00004373.1	Gene_Symbol=MBL2 Mannose-binding protein C precursor	9606	0.751451134681702	0.00154416123405099	1.12487459182739	0.591585397720337	0.00159813626669347	1.24337351322174	0.533092021942139	0.000597998558077961	1.23453533649445
109	7.69	38.75	34.6236556768417	IPI:IPI00784807.1	Gene_Symbol=- Putative uncharacterized protein	9606	0.797956228256226	0.573264300823212	3.12524199485779	1.60614502429962	0.160969331860542	2.25635004043579	2.02136778831482	0.066978432238102	2.21519804000854
109	0	38.24	41.1637932062149	IPI:IPI00426051.3	Gene_Symbol=- Putative uncharacterized protein DKFZp686C15213	9606
109	0	37.22	40.2877688407898	IPI:IPI00399007.5	Gene_Symbol=IGHG2 Putative uncharacterized protein DKFZp686I04196 (Fragment)	9606
109	0	27.22	37.9134863615036	IPI:IPI00829767.1	Gene_Symbol=IGHG2 Uncharacterized protein IGHG2 (Fragment)	9606
110	7.63	7.67	18.1196585297585	IPI:IPI00023673.1	Gene_Symbol=LGALS3BP Galectin-3-binding protein precursor	9606	0.776328563690186	0.012878873385489	1.17860209941864	0.693809270858765	0.0814674347639084	1.54977428913116	0.831051588058472	0.0284001473337412	1.16539800167084
111	7.61	7.61	31.7333340644836	IPI:IPI00029260.2	Gene_Symbol=CD14 Monocyte differentiation antigen CD14 precursor	9606	1.26761019229889	0.00198091240599751	1.12411272525787	1.1475385427475	0.119028806686401	1.20115518569946	1.10007524490356	0.109470248222351	1.13095653057098
112	7.23	8.89	15.835140645504	IPI:IPI00296176.2	Gene_Symbol=F9 Coagulation factor IX precursor	9606	1.54581129550934	0.298100769519806	3.8375289440155	1.03559565544128	0.837774813175201	1.91043674945831	0.726032733917236	0.227860018610954	2.22932267189026
113	7.06	11.19	7.38658308982849	IPI:IPI00179357.2	Gene_Symbol=TTN Isoform 7 of Titin	9606	0.96861869096756	0.888554573059082	1.60759437084198	1.04300010204315	0.776949226856232	1.36311948299408	0.962212681770325	0.826007544994354	1.4411563873291
113	0	11.17	7.19941779971123	IPI:IPI00759754.1	Gene_Symbol=TTN Isoform 1 of Titin	9606
113	0	11.17	7.1735218167305	IPI:IPI00759542.1	Gene_Symbol=TTN Isoform 8 of Titin	9606
113	0	11.17	7.36731961369514	IPI:IPI00759637.1	Gene_Symbol=TTN Isoform 4 of Titin	9606
113	0	11.17	7.34823346138	IPI:IPI00749039.2	Gene_Symbol=TTN titin isoform N2-A	9606
113	0	11.17	7.14869499206543	IPI:IPI00023283.3	Gene_Symbol=TTN Isoform 2 of Titin	9606
113	0	11.13	7.18540996313095	IPI:IPI00759613.1	Gene_Symbol=TTN Isoform 5 of Titin	9606
114	6.89	6.89	33.60655605793	IPI:IPI00020019.1	Gene_Symbol=ADIPOQ Adiponectin precursor	9606	1.93944811820984	0.0244394727051258	1.74225854873657	1.99930894374847	0.00810815300792456	1.58953857421875	1.8728791475296	0.00374346086755395	1.44197273254395
115	6.84	6.84	22.3214283585548	IPI:IPI00022389.1	Gene_Symbol=CRP Isoform 1 of C-reactive protein precursor	9606	6.07037878036499	5.55023580091074E-05	1.77360916137695	2.34384322166443	0.00543688610196114	1.69884622097015	2.03790068626404	0.0033709998242557	1.50383281707764
116	6.81	6.82	18.6077639460564	IPI:IPI00003590.2	Gene_Symbol=QSOX1 Isoform 1 of Sulfhydryl oxidase 1 precursor	9606	1.41652929782867	0.00594990001991391	1.2462522983551	1.13656890392303	0.0911177471280098	1.16542863845825	2.1025288105011	0.000442632765043527	1.36651635169983
116	0	4.82	20.3642383217812	IPI:IPI00465016.7	Gene_Symbol=QSOX1 Isoform 2 of Sulfhydryl oxidase 1 precursor	9606
116	0	4.82	17.7152320742607	IPI:IPI00872013.1	Gene_Symbol=QSOX1 Uncharacterized protein QSOX1	9606
117	6.8	6.83	12.1028743684292	IPI:IPI00007240.2	Gene_Symbol=F13B Coagulation factor XIII B chain precursor	9606	1.13051521778107	0.19507360458374	1.26471650600433	1.01256561279297	0.889694333076477	1.3014417886734	0.866277098655701	0.224189251661301	1.34867584705353
118	6.77	16.77	50	IPI:IPI00785050.1	Gene_Symbol=- Putative uncharacterized protein	9606	0.653449475765228	0.287297666072845	3.57591247558594	1.0176020860672	0.967941284179688	5.23422527313232	0.95218813419342	0.878094613552094	3.36593461036682
118	0	18.77	52.9914557933807	IPI:IPI00154742.6	Gene_Symbol=IGL@ IGL@ protein	9606
118	0	8.77	52.2522509098053	IPI:IPI00385985.1	Gene_Symbol=- Ig lambda chain V-III region LOI	9606
119	6.73	6.73	15.2204841375351	IPI:IPI00296534.1	Gene_Symbol=FBLN1 Isoform D of Fibulin-1 precursor	9606	1.06959390640259	0.706256926059723	1.54241847991943	1.17012429237366	0.681050598621368	2.52576684951782	1.22729432582855	0.285067498683929	1.55274081230164
119	0	4.73	13.940255343914	IPI:IPI00218803.2	Gene_Symbol=FBLN1 Isoform B of Fibulin-1 precursor	9606
120	6.66	6.66	9.01639312505722	IPI:IPI00884176.1	Gene_Symbol=F13A1 coagulation factor XIII A1 subunit precursor	9606	0.839243710041046	0.232901439070702	1.38164103031158	1.00709807872772	0.958317041397095	1.37389767169952	1.03229749202728	0.817001521587372	1.37947916984558
120	0	6.66	9.01639312505722	IPI:IPI00297550.8	Gene_Symbol=F13A1 Coagulation factor XIII A chain precursor	9606
121	6.56	6.57	5.25439418852329	IPI:IPI00242956.4	Gene_Symbol=FCGBP IgGFc-binding protein precursor	9606	1.05790901184082	0.81181389093399	1.9925891160965	0.912413597106934	0.578422009944916	1.59912765026093	1.43944358825684	0.180138304829597	1.94628810882568
121	0	6.57	4.33224737644196	IPI:IPI00788189.1	Gene_Symbol=FCGBP similar to Fc fragment of IgG binding protein	9606
122	6.18	6.18	10.4199066758156	IPI:IPI00025864.5	Gene_Symbol=BCHE Cholinesterase precursor	9606	0.652797162532806	0.0565057098865509	1.55871963500977	0.582184731960297	0.0593759715557098	1.77241289615631	0.7361860871315	0.218078538775444	1.74915277957916
123	6.07	6.07	20.6812649965286	IPI:IPI00847381.1	Gene_Symbol=SEPP1 selenoprotein P isoform 2	9606	1.12434804439545	0.228694453835487	1.24580180644989	0.855530083179474	0.156106024980545	1.27181649208069	0.83926659822464	0.0051815970800817	1.09985864162445
123	0	6.07	16.7979001998901	IPI:IPI00029061.2	Gene_Symbol=SEPP1 Selenoprotein P precursor	9606
124	6.04	6.08	33.6633652448654	IPI:IPI00021856.3	Gene_Symbol=APOC2 Apolipoprotein C-II precursor	9606	0.580582857131958	0.077831819653511	1.92708086967468	1.15835106372833	0.2585089802742	1.3997974395752	0.470142245292664	0.00250894110649824	1.289222240448
125	6.01	6.75	20.4433500766754	IPI:IPI00007221.1	Gene_Symbol=SERPINA5 Plasma serine protease inhibitor precursor	9606	0.727265477180481	0.000585496251005679	1.09345877170563	0.715287506580353	0.0199397448450327	1.28147745132446	0.693812787532806	0.0434952042996883	1.41654121875763
126	6	6	37.6068383455276	IPI:IPI00657670.1	Gene_Symbol=- 13 kDa protein	9606	0.729747533798218	0.0394998155534267	1.34319412708282	1.29174554347992	0.000223136274144053	1.09115254878998	0.481007218360901	3.38313802785706E-05	1.20394396781921
126	0	6	44.4444447755814	IPI:IPI00021857.1	Gene_Symbol=APOC3 Apolipoprotein C-III precursor	9606
127	5.97	6	34.0067327022552	IPI:IPI00556155.2	Gene_Symbol=IGFBP3 insulin-like growth factor binding protein 3 isoform a precursor	9606	0.951404094696045	0.779188990592957	1.51535403728485	0.832690238952637	0.257432669401169	1.43057692050934	0.821437537670136	0.341838300228119	1.59419906139374
127	0	6	31.9587618112564	IPI:IPI00018305.4	Gene_Symbol=IGFBP3 Insulin-like growth factor-binding protein 3 precursor	9606
127	0	5.62	24.1877257823944	IPI:IPI00444386.3	Gene_Symbol=IGFBP3 CDNA FLJ45630 fis, clone CHONS2001287, moderately similar to INSULIN- LIKE GROWTH FACTOR BINDING PROTEIN 3	9606
128	5.93	6.01	9.77099239826202	IPI:IPI00029193.1	Gene_Symbol=HGFAC Hepatocyte growth factor activator precursor	9606	0.934664726257324	0.698328375816345	1.56860947608948	0.921297073364258	0.695625364780426	1.71765661239624	0.941929519176483	0.727776229381561	1.56005895137787
129	5.77	5.77	16.9811323285103	IPI:IPI00178926.2	Gene_Symbol=IGJ immunoglobulin J chain	9606	0.898739695549011	0.499396651983261	1.45814204216003	1.07743942737579	0.606316268444061	1.41763842105865	1.23063147068024	0.128701642155647	1.34104084968567
130	5.52	5.65	21.8666672706604	IPI:IPI00021440.1	Gene_Symbol=ACTG1;PSPHL Actin, cytoplasmic 2	9606	1.45322740077972	0.0067573357373476	1.25366258621216	0.963491082191467	0.741610825061798	1.30150389671326	1.1551079750061	0.1628677546978	1.24840891361237
130	0	5.65	21.8666672706604	IPI:IPI00021439.1	Gene_Symbol=ACTB Actin, cytoplasmic 1	9606
130	0	3.65	20.175439119339	IPI:IPI00878173.1	Gene_Symbol=ACTA1 Actin, alpha 1, skeletal muscle	9606
130	0	3.65	18.3510631322861	IPI:IPI00025416.3	Gene_Symbol=ACTG2 Actin, gamma-enteric smooth muscle	9606
130	0	3.65	18.3023869991302	IPI:IPI00023006.1	Gene_Symbol=ACTC1 Actin, alpha cardiac muscle 1	9606
130	0	3.65	18.3023869991302	IPI:IPI00021428.1	Gene_Symbol=ACTA1 Actin, alpha skeletal muscle	9606
130	0	3.65	18.3023869991302	IPI:IPI00008603.1	Gene_Symbol=ACTA2 Actin, aortic smooth muscle	9606
130	0	3.52	21.6535434126854	IPI:IPI00414057.3	Gene_Symbol=ACTA1 Actin alpha 1 skeletal muscle protein	9606
130	0	3.52	17.3010379076004	IPI:IPI00514530.5	Gene_Symbol=ACTA1 Uncharacterized protein ACTA1	9606
131	5.43	7.86	19.7648793458939	IPI:IPI00656092.1	Gene_Symbol=PRG4 Isoform F of Proteoglycan-4 precursor	9606	1.21145677566528	0.14837409555912	1.43221771717072	0.80002760887146	0.060740202665329	1.28152751922607	0.736562371253967	0.0686157941818237	1.43853795528412
131	0	7.86	19.7358772158623	IPI:IPI00655927.1	Gene_Symbol=PRG4 Isoform B of Proteoglycan-4 precursor	9606
131	0	7.86	19.1595435142517	IPI:IPI00024825.2	Gene_Symbol=PRG4 Isoform A of Proteoglycan-4 precursor	9606
131	0	7.86	19.603356719017	IPI:IPI00655976.1	Gene_Symbol=PRG4 Isoform C of Proteoglycan-4 precursor	9606
131	0	7.86	20.2362209558487	IPI:IPI00655676.1	Gene_Symbol=PRG4 Isoform D of Proteoglycan-4 precursor	9606
131	0	7.86	18.2207927107811	IPI:IPI00656111.1	Gene_Symbol=PRG4 Isoform E of Proteoglycan-4 precursor	9606
132	5.4	30.05	66.945606470108	IPI:IPI00854806.1	Gene_Symbol=IGKV1-5 IGKV1-5 protein	9606	1.06769645214081	0.805642068386078	2.17268514633179	1.74378037452698	0.0226466134190559	1.50405418872833	2.13234543800354	0.00501926569268107	1.38224494457245
132	0	5.34	43.2203382253647	IPI:IPI00827829.1	Gene_Symbol=- HRV Fab N8-VL (Fragment)	9606
132	0	5.34	45.1327443122864	IPI:IPI00827773.1	Gene_Symbol=- Cold agglutinin FS-1 L-chain (Fragment)	9606
132	0	5.34	36.5217387676239	IPI:IPI00387107.3	Gene_Symbol=IGKV2-40 Ig kappa chain V-II region Cum	9606
132	0	4.93	50.4273533821106	IPI:IPI00743389.1	Gene_Symbol=IGKV1-5 Ig kappa chain V-II region GM607 precursor (Fragment)	9606
132	0	3.4	42.9752051830292	IPI:IPI00829947.1	Gene_Symbol=- 13 kDa protein	9606
132	0	3.4	31.4814805984497	IPI:IPI00854709.1	Gene_Symbol=- Uncharacterized protein ENSP00000374799 (Fragment)	9606
132	0	3.4	30.0884962081909	IPI:IPI00736885.1	Gene_Symbol=LOC440786 Ig kappa chain V-II region TEW	9606
132	0	3.4	26.4150947332382	IPI:IPI00387111.5	Gene_Symbol=- Uncharacterized protein ENSP00000333154	9606
133	5.37	7.48	29.6296298503876	IPI:IPI00218949.1	Gene_Symbol=CFHR2 Isoform Short of Complement factor H-related protein 2 precursor	9606	1.11302256584167	0.614840447902679	1.67109668254852	1.27862942218781	0.129821985960007	1.41742241382599	0.759008407592773	0.174732699990273	1.56584525108337
133	0.04	7.48	26.6666680574417	IPI:IPI00006154.1	Gene_Symbol=CFHR2 Isoform Long of Complement factor H-related protein 2 precursor	9606
134	5.05	23.12	65.6370639801025	IPI:IPI00844156.2	Gene_Symbol=SERPINC1 SERPINC1 protein	9606	1.19322943687439	0.0734333768486977	1.21966469287872	1.17904055118561	0.18517878651619	1.30354166030884	1.06515467166901	0.593981564044952	1.30648279190063
135	4.98	37.73	40.6551063060761	IPI:IPI00784894.1	Gene_Symbol=- Putative uncharacterized protein	9606	1.01733994483948	0.954473674297333	2.41696977615356	1.1829000711441	0.73544317483902	4.2271990776062	1.67607295513153	0.0230937656015158	1.46504652500153
135	0	35.73	38.2239371538162	IPI:IPI00418153.1	Gene_Symbol=IGHM Putative uncharacterized protein DKFZp686I15212	9606
135	0	29.73	43.7219738960266	IPI:IPI00829850.1	Gene_Symbol=IGHG3 Protein	9606
135	0	29.73	45.2449560165405	IPI:IPI00829940.1	Gene_Symbol=IGHG3 Uncharacterized protein IGHG3 (Fragment)	9606
135	0	29.73	47.5138127803802	IPI:IPI00829716.1	Gene_Symbol=IGHG3 Uncharacterized protein IGHG3 (Fragment)	9606
135	0	29.73	49.6021211147308	IPI:IPI00827754.2	Gene_Symbol=IGHG3 C gamma 3	9606
135	0	23.73	45.4802274703979	IPI:IPI00830033.1	Gene_Symbol=IGHM Full-length cDNA clone CS0DI019YF20 of Placenta of Homo sapiens (Fragment)	9606
136	4.41	37.05	70.2127635478973	IPI:IPI00430820.1	Gene_Symbol=IGKV1-5 IGKV1-5 protein	9606	0.974678754806519	0.882642984390259	1.93547976016998	1.71989130973816	0.140339359641075	2.66576886177063	2.13751077651978	0.0108270617201924	1.40904700756073
136	0	10.75	67.8260862827301	IPI:IPI00827560.1	Gene_Symbol=- HRV Fab N27-VL (Fragment)	9606
137	4.38	4.38	18.5520365834236	IPI:IPI00844400.1	Gene_Symbol=C1QA 23 kDa protein	9606	0.717412769794464	0.0694479122757912	1.4452041387558	0.651327788829803	0.00423746788874269	1.26453649997711	0.77162891626358	0.0903043672442436	1.36965334415436
137	0	4.38	16.7346939444542	IPI:IPI00022392.1	Gene_Symbol=C1QA Complement C1q subcomponent subunit A precursor	9606
138	4.33	33.45	61.4406764507294	IPI:IPI00478600.3	Gene_Symbol=IGKV1-5 IGKV1-5 protein	9606	0.940828680992126			2.64418649673462			2.06039762496948
139	4.32	51.63	60.1583123207092	IPI:IPI00878609.1	Gene_Symbol=ITIH4 Protein	9606	1.09713172912598	0.732809722423553	1.85333967208862	1.03870666027069	0.751828074455261	1.31396126747131	0.911925375461578	0.485801488161087	1.35503804683685
139	0	44.95	58.695650100708	IPI:IPI00878152.1	Gene_Symbol=ITIH4 71 kDa protein	9606
140	4.09	4.82	9.80853214859962	IPI:IPI00072917.2	Gene_Symbol=COL6A3 alpha 3 type VI collagen isoform 3 precursor	9606	0.957816362380981	0.753319144248962	1.67393708229065	0.816175103187561	0.393503099679947	2.24842476844788	0.940966427326202	0.797620713710785	2.44951486587524
141	4.03	8.84	56.0000002384186	IPI:IPI00387116.1	Gene_Symbol=- Ig kappa chain V-III region NG9 precursor (Fragment)	9606	1.0565938949585	0.879936695098877	2.58442497253418	2.15569114685059	0.00290153664536774	1.38873720169067	2.04477000236511	0.0134158348664641	1.59981954097748
142	4.02	4.02	29.824560880661	IPI:IPI00552852.2	Gene_Symbol=IGLV3-27 V2-19 protein	9606	0.844435214996338	0.258934855461121	2.52298021316528	1.30474543571472	0.000144731675391085	1.00076866149902	1.31506180763245	0.437420636415482	17.3780651092529
142	0	3.17	20.6896558403969	IPI:IPI00552771.2	Gene_Symbol=IGLV3-16 V2-11 protein	9606
143	4.01	4.36	46.7889904975891	IPI:IPI00385254.1	Gene_Symbol=- Ig lambda chain V-I region WAH	9606	0.965619564056396	0.625048637390137	1.22767519950867	1.76624703407288	0.0135811828076839	1.41328692436218	1.96618342399597	0.0398982875049114	1.85379636287689
143	0.25	16.74	50.6383001804352	IPI:IPI00555945.1	Gene_Symbol=IGL@ IGL@ protein	9606
143	0.25	2.74	32.2033911943436	IPI:IPI00788824.2	Gene_Symbol=IGLV1-44 Light chain Fab	9606
143	0	3.02	47.2222208976746	IPI:IPI00827522.1	Gene_Symbol=IGLV1-44 Anti-streptococcal/anti-myosin immunoglobulin lambda light chain variable region (Fragment)	9606
144	4.01	4.01	12.5799566507339	IPI:IPI00021364.1	Gene_Symbol=CFP Properdin precursor	9606	0.89193594455719	0.590045750141144	6.92818164825439	0.656776428222656	0.118651062250137	2.73810791969299	0.859190344810486	0.0588239468634129	1.19564604759216
145	4	32.89	44.70134973526	IPI:IPI00423462.5	Gene_Symbol=IGHV3OR16-13;IGHA1 Putative uncharacterized protein DKFZp686K18196 (Fragment)	9606
145	0.06	38.28	45.2631592750549	IPI:IPI00784817.1	Gene_Symbol=IGHV4-31 Anti-RhD monoclonal T125 gamma1 heavy chain precursor	9606
145	0.04	7.51	36.0655725002289	IPI:IPI00783023.1	Gene_Symbol=- Immunglobulin heavy chain variable region (Fragment)	9606
145	0.01	5.72	27.86885201931	IPI:IPI00384400.1	Gene_Symbol=- Myosin-reactive immunoglobulin heavy chain variable region (Fragment)	9606
145	0	57.97	50.2447009086609	IPI:IPI00477090.6	Gene_Symbol=IGHM IGHM protein	9606
145	0	10.61	51.2820541858673	IPI:IPI00854841.1	Gene_Symbol=- Uncharacterized protein ENSP00000375033	9606
145	0	9.48	43.8016533851624	IPI:IPI00783451.1	Gene_Symbol=- Immunglobulin heavy chain variable region (Fragment)	9606
145	0	9.08	45.4545468091965	IPI:IPI00736507.2	Gene_Symbol=IGHV3-30 Immunglobulin heavy chain variable region (Fragment)	9606
145	0	9.07	45.1612889766693	IPI:IPI00828061.1	Gene_Symbol=- Anti-mucin1 heavy chain variable region (Fragment)	9606
145	0	9.07	47.0085471868515	IPI:IPI00829976.1	Gene_Symbol=- 13 kDa protein	9606
145	0	9.07	43.6507940292358	IPI:IPI00829806.1	Gene_Symbol=SCFV Immunglobulin heavy chain variable region (Fragment)	9606
145	0	9.07	47.0085471868515	IPI:IPI00829747.1	Gene_Symbol=- Similar to Immunglobulin heavy chain variable region	9606
145	0	9.06	43.9999997615814	IPI:IPI00783244.1	Gene_Symbol=IGHV3-30 Immunglobulin heavy chain variable region (Fragment)	9606
145	0	9.05	36.4238411188126	IPI:IPI00827960.1	Gene_Symbol=- Immunglobulin heavy chain precursor (Fragment)	9606
145	0	9	38.7096762657166	IPI:IPI00784513.1	Gene_Symbol=- Immunglobulin heavy chain variable region (Fragment)	9606
145	0	8.3	23.9999994635582	IPI:IPI00884022.1	Gene_Symbol=- Similar to Immunglobulin heavy chain variable region	9606
145	0	7.08	37.9310339689255	IPI:IPI00413194.1	Gene_Symbol=- Myosin-reactive immunoglobulin heavy chain variable region (Fragment)	9606
145	0	7.06	36.9747906923294	IPI:IPI00783909.1	Gene_Symbol=- Immunglobulin heavy chain variable region (Fragment)	9606
145	0	7.06	37.2881352901459	IPI:IPI00748665.3	Gene_Symbol=IGHV3-30 Immunglobulin heavy chain variable region (Fragment)	9606
145	0	6.98	39.6694213151932	IPI:IPI00783818.1	Gene_Symbol=- Immunglobulin heavy chain variable region (Fragment)	9606
145	0	6.98	30.5785119533539	IPI:IPI00783116.1	Gene_Symbol=- Immunglobulin heavy chain variable region (Fragment)	9606
145	0	5.42	36.0655725002289	IPI:IPI00783393.1	Gene_Symbol=- Immunglobulin heavy chain variable region (Fragment)	9606
145	0	4.33	34.8837196826935	IPI:IPI00783471.1	Gene_Symbol=- Immunglobulin heavy chain variable region (Fragment)	9606
145	0	3.53	34.1269850730896	IPI:IPI00382489.1	Gene_Symbol=- Ig heavy chain V-III region KOL	9606
145	0	2.33	32.4786335229874	IPI:IPI00827846.1	Gene_Symbol=- Anti-mucin1 heavy chain variable region (Fragment)	9606
146	4	5.52	7.34229609370232	IPI:IPI00221224.6	Gene_Symbol=ANPEP Aminopeptidase N	9606	0.933570325374603	0.376020759344101	1.29943597316742	0.906187236309052	0.52842789888382	1.75153362751007	1.41911947727203	0.0452696233987808	1.3935375213623
147	4	4	20.5128207802773	IPI:IPI00796435.1	Gene_Symbol=CA1 22 kDa protein	9606	1.01220464706421	0.649550557136536	1.28547143936157	0.963337957859039	0.669818043708801	2.29670906066895	1.2692357301712	0.430555164813995	11.3732976913452
147	0	4	27.0270258188248	IPI:IPI00788926.1	Gene_Symbol=CA1 16 kDa protein	9606
147	0	4	15.3256699442863	IPI:IPI00215983.3	Gene_Symbol=CA1 Carbonic anhydrase 1	9606
147	0	2	24.4094491004944	IPI:IPI00798267.1	Gene_Symbol=CA1 14 kDa protein	9606
148	4	4	7.50507116317749	IPI:IPI00643034.2	Gene_Symbol=PLTP Isoform 1 of Phospholipid transfer protein precursor	9606	1.13105583190918	0.516518414020538	5.19734191894531	1.23164749145508	0.180162370204926	2.15944814682007	1.38553738594055	0.154944509267807	2.7977397441864
148	0	4	8.39002281427383	IPI:IPI00217778.1	Gene_Symbol=PLTP Isoform 2 of Phospholipid transfer protein precursor	9606
148	0	2	5.43209873139858	IPI:IPI00022733.3	Gene_Symbol=PLTP 45 kDa protein	9606
149	3.95	3.95	7.01434761285782	IPI:IPI00024284.4	Gene_Symbol=HSPG2 Basement membrane-specific heparan sulfate proteoglycan core protein precursor	9606	1.02260828018188	0.882170855998993	1.44565713405609	0.900773406028748	0.453692674636841	1.39218413829803	1.11736798286438	0.478915154933929	1.45218014717102
150	3.85	4.15	9.4780221581459	IPI:IPI00871960.2	Gene_Symbol=MASP1 cDNA FLJ75203, highly similar to Homo sapiens mannan-binding lectin serine protease 1 (C4/C2activating component of Ra-reactive factor) (MASP1), transcriptvariant 2, mRNA	9606	0.909924864768982	0.206315889954567	1.24624478816986	0.709845960140228	0.132558256387711	1.81864130496979	1.26238894462585	0.21769717335701	1.75857150554657
150	0	4.15	9.4780221581459	IPI:IPI00290283.6	Gene_Symbol=MASP1 mannan-binding lectin serine protease 1 isoform 2 precursor	9606
150	0.07	2.22	8.65265727043152	IPI:IPI00871139.1	Gene_Symbol=MASP1 92 kDa protein	9606
150	0.07	2.22	10.0143060088158	IPI:IPI00299307.4	Gene_Symbol=MASP1 Complement-activating component of Ra-reactive factor precursor	9606
150	0	2	1.15089509636164	IPI:IPI00152780.4	Gene_Symbol=TMEM16J Transmembrane protein 16J	9606
151	3.8	9.8	38.1974250078201	IPI:IPI00829640.1	Gene_Symbol=IGL@ IGL@ protein	9606	0.833327114582062	0.708065211772919	6.15667772293091	0.971818029880524	0.820588707923889	1.61114037036896	0.998427867889404	0.993833363056183	2.17307305335999
151	0.03	9.81	37.2881352901459	IPI:IPI00784713.1	Gene_Symbol=- Putative uncharacterized protein	9606
151	0.03	9.8	35.5932205915451	IPI:IPI00784983.1	Gene_Symbol=- Putative uncharacterized protein	9606
151	0	14	38.2978737354279	IPI:IPI00807428.1	Gene_Symbol=- Putative uncharacterized protein	9606
151	0	12.53	40.1709407567978	IPI:IPI00719373.1	Gene_Symbol=IGL@ IGL@ protein	9606
151	0	12.28	40.0862067937851	IPI:IPI00829877.1	Gene_Symbol=IGL@ IGL@ protein	9606
151	0	9.77	36.1702114343643	IPI:IPI00784627.1	Gene_Symbol=- Putative uncharacterized protein	9606
151	0	9.77	35.3191494941711	IPI:IPI00745660.2	Gene_Symbol=IGL@ IGL@ protein	9606
151	0	9.77	30.5084735155106	IPI:IPI00785164.1	Gene_Symbol=- Putative uncharacterized protein	9606
151	0	9.76	40.3433471918106	IPI:IPI00852577.1	Gene_Symbol=IGLC1 IGLC1 protein	9606
151	0	9.76	28.6324799060822	IPI:IPI00784589.1	Gene_Symbol=- Putative uncharacterized protein DKFZp781M0386	9606
152	3.7	3.7	15.8415839076042	IPI:IPI00868938.1	Gene_Symbol=- Beta-2-microglobulin	9606	1.29011869430542	0.255181670188904	3.94178867340088	1.08373928070068	0.538504302501678	3.16929960250854	1.6008528470993	0.25544399023056	12.6359338760376
152	0	3.7	13.4453788399696	IPI:IPI00796379.1	Gene_Symbol=B2M B2M protein	9606
152	0	1.7	4.83870953321457	IPI:IPI00004656.2	Gene_Symbol=B2M Beta-2-microglobulin	9606
153	3.64	5.17	25.2873569726944	IPI:IPI00011695.8	Gene_Symbol=PRSS2 Protease serine 2 isoform B	9606	0.986056923866272	0.842088878154755	1.22856044769287	0.964184820652008	0.85075968503952	1.76187229156494	0.860266268253326	0.448852896690369	1.7353687286377
153	0.21	2.94	15.384615957737	IPI:IPI00011694.1	Gene_Symbol=PRSS1 Trypsin-1 precursor	9606
153	0.15	2.87	14.9606302380562	IPI:IPI00169276.2	Gene_Symbol=- Trypsinogen C	9606
153	0	4.78	21.8623489141464	IPI:IPI00815665.1	Gene_Symbol=PRSS1 PRSS1 protein	9606
154	3.55	3.55	33.6206883192062	IPI:IPI00828083.1	Gene_Symbol=- Heavy chain Fab (Fragment)	9606	0.918513715267181	0.570449650287628	3.85742807388306	1.02468585968018	0.950837433338165	54.8354148864746	1.2348620891571	0.541714906692505	21.2622661590576
155	3.52	3.53	20.666666328907	IPI:IPI00383953.1	Gene_Symbol=- VH4 heavy chain variable region precursor (Fragment)	9606	1.08832001686096	0.756133496761322	14.4200210571289	1.97197020053864	0.426172316074371	922.791687011719	2.59181642532349	0.156904891133308	20.995174407959
155	0.02	1.54	3.42465750873089	IPI:IPI00872462.2	Gene_Symbol=- Uncharacterized protein ENSP00000381190	9606
155	0.01	3.49	33.0508470535278	IPI:IPI00829753.1	Gene_Symbol=- Similar to Rheumatoid factor G9 heavy chain	9606
155	0.01	3.49	19.3277314305305	IPI:IPI00815662.1	Gene_Symbol=- Rheumatoid factor G9 heavy chain (Fragment)	9606
155	0	50.92	50.0837504863739	IPI:IPI00884293.1	Gene_Symbol=IGHM IGHM protein	9606
155	0	50.92	46.7226892709732	IPI:IPI00884452.1	Gene_Symbol=IGHM IGHM protein	9606
155	0	50.92	46.5661644935608	IPI:IPI00884141.1	Gene_Symbol=IGHM IGHM protein	9606
155	0	50.92	46.5661644935608	IPI:IPI00883614.1	Gene_Symbol=IGHM IGHM protein	9606
155	0	50.92	44.4799989461899	IPI:IPI00479708.5	Gene_Symbol=IGHM IGHM protein	9606
155	0	31.77	46.1693555116653	IPI:IPI00744561.1	Gene_Symbol=IGHV3OR16-13;IGHA1 IGHA1 protein	9606
155	0	26.41	34.1719090938568	IPI:IPI00783993.1	Gene_Symbol=IGHA2 IGHA2 protein	9606
155	0	21.28	29.0794968605042	IPI:IPI00384952.1	Gene_Symbol=- Putative uncharacterized protein DKFZp686K04218 (Fragment)	9606
155	0	3.48	35.9649121761322	IPI:IPI00827891.1	Gene_Symbol=- Cold agglutinin FS-2 H-chain (Fragment)	9606
155	0	3.48	38.9830499887466	IPI:IPI00829811.1	Gene_Symbol=LOC652128 Uncharacterized protein ENSP00000375039	9606
155	0	3.48	39.6551728248596	IPI:IPI00328493.4	Gene_Symbol=- Uncharacterized protein ENSP00000375038	9606
155	0	3.48	26.4957278966904	IPI:IPI00884081.1	Gene_Symbol=- Uncharacterized protein ENSP00000375025	9606
155	0	3.48	26.2711852788925	IPI:IPI00830007.1	Gene_Symbol=- Uncharacterized protein ENSP00000375023	9606
155	0	2	21.5517237782478	IPI:IPI00385059.1	Gene_Symbol=- Rearranged VH4-34 V gene segment (Fragment)	9606
155	0	1.53	18.8034191727638	IPI:IPI00382540.1	Gene_Symbol=- Ig heavy chain V-II region NEWM	9606
156	3.4	6	15.9817352890968	IPI:IPI00795055.1	Gene_Symbol=C1RL CDNA FLJ14022 fis, clone HEMBA1003538, weakly similar to COMPLEMENT C1R COMPONENT	9606	0.98838472366333			1.00420713424683			0.926997065544128
156	0	6	10.0456617772579	IPI:IPI00872573.1	Gene_Symbol=C1RL 48 kDa protein	9606
156	0	6	9.03490781784058	IPI:IPI00009793.3	Gene_Symbol=C1RL Complement C1r-like protein	9606
157	3.31	52.4	45.6451624631882	IPI:IPI00884180.1	Gene_Symbol=IGHM IGHM protein	9606	1.00983011722565			1.63376688957214			1.89968085289001
157	0.05	2.05	18.1102365255356	IPI:IPI00828037.1	Gene_Symbol=- Heavy chain Fab (Fragment)	9606
157	0.04	1.53	26.241135597229	IPI:IPI00847723.1	Gene_Symbol=- Similar to VH4 heavy chain variable region precursor	9606
157	0.01	3.49	33.0508470535278	IPI:IPI00829753.1	Gene_Symbol=- Similar to Rheumatoid factor G9 heavy chain	9606
157	0.01	3.49	19.3277314305305	IPI:IPI00815662.1	Gene_Symbol=- Rheumatoid factor G9 heavy chain (Fragment)	9606
157	0	36.51	44.9579834938049	IPI:IPI00785084.1	Gene_Symbol=IGHV4-31 Immunoglobulin heavy variable 4-31	9606
157	0	26.01	32.2175741195679	IPI:IPI00784969.1	Gene_Symbol=LOC100126583 Putative uncharacterized protein	9606
157	0	8.53	19.4444447755814	IPI:IPI00418422.3	Gene_Symbol=IGHD IGHD protein	9606
157	0	3.48	35.9649121761322	IPI:IPI00827891.1	Gene_Symbol=- Cold agglutinin FS-2 H-chain (Fragment)	9606
157	0	3.48	39.6551728248596	IPI:IPI00854732.1	Gene_Symbol=- Uncharacterized protein ENSP00000375005	9606
157	0	3.48	38.9830499887466	IPI:IPI00829811.1	Gene_Symbol=LOC652128 Uncharacterized protein ENSP00000375039	9606
157	0	3.48	39.6551728248596	IPI:IPI00328493.4	Gene_Symbol=- Uncharacterized protein ENSP00000375038	9606
157	0	3.48	26.4957278966904	IPI:IPI00884081.1	Gene_Symbol=- Uncharacterized protein ENSP00000375025	9606
157	0	3.48	25.6410270929337	IPI:IPI00830025.1	Gene_Symbol=- Uncharacterized protein ENSP00000375021	9606
157	0	3.48	26.2711852788925	IPI:IPI00830007.1	Gene_Symbol=- Uncharacterized protein ENSP00000375023	9606
157	0	1.48	17.0731708407402	IPI:IPI00815727.2	Gene_Symbol=- Uncharacterized protein ENSP00000343169	9606
157	0	1.48	5.0420168787241	IPI:IPI00384393.1	Gene_Symbol=- Myosin-reactive immunoglobulin heavy chain variable region (Fragment)	9606
158	3.29	3.36	11.4795923233032	IPI:IPI00012792.1	Gene_Symbol=CDH5 Cadherin-5 precursor	9606	1.09435451030731	0.582096517086029	1.51984620094299	1.13659644126892	0.436882644891739	1.50972843170166	1.55004179477692	0.0382229052484035	1.49121642112732
159	3.25	3.25	29.3103456497192	IPI:IPI00786926.1	Gene_Symbol=IGHV1-69 Myosin-reactive immunoglobulin heavy chain variable region (Fragment)	9606	0.526993751525879	0.254763334989548	31.2766284942627	0.872046172618866	0.805792212486267	250.764709472656	0.921285271644592	0.809366047382355	29.1999912261963
159	0	6	39.3162399530411	IPI:IPI00009792.1	Gene_Symbol=IGHV1OR15-1 Ig heavy chain V-I region V35 precursor	9606
160	3.22	3.3	24.7933879494667	IPI:IPI00382488.1	Gene_Symbol=- Ig heavy chain V-III region HIL	9606	0.836048781871796			0.989365518093109			1.34361267089844
160	0	7.45	56.4102590084076	IPI:IPI00220120.4	Gene_Symbol=IGHV@ Ig heavy chain V-III region VH26 precursor	9606
160	0	7.1	40.3361350297928	IPI:IPI00829590.1	Gene_Symbol=- Uncharacterized protein ENSP00000375044	9606
160	0	2.82	23.3870968222618	IPI:IPI00883765.1	Gene_Symbol=- Similar to Immunglobulin heavy chain variable region	9606
161	3.17	3.29	10.0123606622219	IPI:IPI00410241.2	Gene_Symbol=POSTN Isoform 3 of Periostin precursor	9606	1.0897456407547	0.179416000843048	1.37186563014984	1.1247535943985	0.652361392974854	11.6817493438721	0.992859840393066	0.983635008335114	34.503963470459
161	0	3.29	8.18414315581322	IPI:IPI00873848.1	Gene_Symbol=POSTN 87 kDa protein	9606
161	0	3.28	9.68899503350258	IPI:IPI00007960.4	Gene_Symbol=POSTN Isoform 1 of Periostin precursor	9606
161	0	3.28	7.92079195380211	IPI:IPI00641231.1	Gene_Symbol=POSTN 90 kDa protein	9606
161	0	3.25	9.75609719753265	IPI:IPI00218585.5	Gene_Symbol=POSTN Isoform 2 of Periostin precursor	9606
162	3.16	3.16	27.3972600698471	IPI:IPI00032293.1	Gene_Symbol=CST3 Cystatin-C precursor	9606	1.62445604801178	0.0846362560987473	1.91425120830536	1.27526164054871	0.320903092622757	2.22486996650696	1.51290118694305	0.0698945671319962	1.64455616474152
163	3.13	3.14	15.7894730567932	IPI:IPI00010471.5	Gene_Symbol=LCP1 Plastin-2	9606	1.00960779190063	0.953651964664459	1.61954963207245	0.920187652111053	0.667520582675934	1.74673044681549	1.02241182327271	0.885070741176605	1.79122602939606
164	3.11	8.28	36.0655725002289	IPI:IPI00470652.1	Gene_Symbol=- Single-chain Fv (Fragment)	9606	1.2257753610611	0.558534264564514	3.52171564102173	1.8662281036377	0.193106174468994	4.01379728317261	1.78019285202026	0.223470881581306	4.15304279327393
164	0	28.41	41.6000008583069	IPI:IPI00061977.1	Gene_Symbol=IGHV3OR16-13;IGHA1 IGHA1 protein	9606
164	0	6	47.0085471868515	IPI:IPI00829701.1	Gene_Symbol=- Uncharacterized protein ENSP00000375014	9606
164	0	6	27.3504287004471	IPI:IPI00830130.1	Gene_Symbol=- Rheumatoid factor RF-ET7	9606
164	0	2	25.6000012159348	IPI:IPI00384410.1	Gene_Symbol=- Myosin-reactive immunoglobulin heavy chain variable region (Fragment)	9606
164	0	2	26.8907576799393	IPI:IPI00384409.1	Gene_Symbol=- Myosin-reactive immunoglobulin heavy chain variable region (Fragment)	9606
165	3.1	3.1	5.68181835114956	IPI:IPI00022331.1	Gene_Symbol=LCAT Phosphatidylcholine-sterol acyltransferase precursor	9606	0.739851474761963	0.202571183443069	3.52907967567444	0.819739818572998	0.118876241147518	1.61148428916931	0.694891393184662	0.0142826149240136	1.1093555688858
166	3.05	3.17	11.2499997019768	IPI:IPI00073777.1	Gene_Symbol=PLXDC2 Isoform 2 of Plexin domain-containing protein 2 precursor	9606	1.25664019584656	0.168308511376381	1.4948456287384	1.05770432949066	0.543455123901367	1.29855000972748	1.30896806716919	0.453935503959656	2.71396613121033
166	0	3.17	10.2079391479492	IPI:IPI00044369.2	Gene_Symbol=PLXDC2 Isoform 1 of Plexin domain-containing protein 2 precursor	9606
166	0	1.65	10.9693877398968	IPI:IPI00640599.1	Gene_Symbol=PLXDC2 Isoform 3 of Plexin domain-containing protein 2 precursor	9606
167	2.9	2.92	13.5568514466286	IPI:IPI00294713.4	Gene_Symbol=MASP2 Isoform 1 of Mannan-binding lectin serine protease 2 precursor	9606	0.645450353622437	0.301093548536301	3.90862941741943	0.744457423686981	0.127530202269554	1.65352272987366	0.562471807003021	0.00834844633936882	1.25565874576569
167	0	2.75	17.616580426693	IPI:IPI00871597.1	Gene_Symbol=MASP2 Uncharacterized protein MASP2 (Fragment)	9606
167	0	2.75	18.3783784508705	IPI:IPI00306378.5	Gene_Symbol=MASP2 Isoform 2 of Mannan-binding lectin serine protease 2 precursor	9606
168	2.88	2.89	10.3397339582443	IPI:IPI00643090.1	Gene_Symbol=VCAM1 74 kDa protein	9606	1.3195925951004	0.0996945276856422	1.45416808128357	1.17912399768829	0.455322444438934	1.84615707397461	1.99446177482605	0.052408330142498	2.02130532264709
168	0.01	2.89	10.8191646635532	IPI:IPI00082827.1	Gene_Symbol=VCAM1 vascular cell adhesion molecule 1 isoform b precursor	9606
168	0.01	2.89	9.47225987911224	IPI:IPI00018136.1	Gene_Symbol=VCAM1 Isoform 1 of Vascular cell adhesion protein 1 precursor	9606
168	0.01	2.89	11.2962961196899	IPI:IPI00643490.1	Gene_Symbol=VCAM1 Putative uncharacterized protein DKFZp779G2333	9606
169	2.78	3.02	14.0646979212761	IPI:IPI00292218.4	Gene_Symbol=MST1 Hepatocyte growth factor-like protein precursor	9606	0.831035435199738	0.275584548711777	1.50258708000183	0.730312943458557	0.158720761537552	1.65593338012695	0.824585795402527	0.292661398649216	1.55620157718658
169	0.06	2.86	14.4620805978775	IPI:IPI00384647.1	Gene_Symbol=MST1 Hepatocyte growth factor-like protein homolog	9606
169	0.03	2.18	9.38053131103516	IPI:IPI00873854.1	Gene_Symbol=MSTP9 64 kDa protein	9606
170	2.64	5.15	42.3728823661804	IPI:IPI00829836.1	Gene_Symbol=- Uncharacterized protein ENSP00000374797	9606	1.12444853782654	0.264267802238464	1.92864143848419	2.10529708862305	0.0376736037433147	1.75140571594238	2.05950880050659	0.0171114001423121	1.2799174785614
170	0	5.09	29.6296298503876	IPI:IPI00385555.1	Gene_Symbol=- Ig kappa chain V-I region BAN	9606
171	2.62	3.09	3.93660515546799	IPI:IPI00008522.3	Gene_Symbol=SCN10A Sodium channel protein type 10 subunit alpha	9606	0.835280537605286			0.877288103103638			0.741531431674957
172	2.59	5.74	37.2881352901459	IPI:IPI00854582.1	Gene_Symbol=- Uncharacterized protein ENSP00000374793	9606	1.09717893600464	0.814633429050446	51.0087013244629	2.41659760475159	0.0508546493947506	2.45344257354736	2.51582956314087	0.0126149114221334	1.26152193546295
172	0	5.74	40.7407402992249	IPI:IPI00829980.2	Gene_Symbol=- Myosin-reactive immunoglobulin light chain variable region (Fragment)	9606
172	0.01	31.13	44.5578217506409	IPI:IPI00807459.1	Gene_Symbol=IGKC IGKC protein	9606
172	0.01	3.16	27.7777791023254	IPI:IPI00385614.1	Gene_Symbol=- Ig kappa chain V-I region WAT	9606
172	0.01	2.01	20.6896558403969	IPI:IPI00382577.1	Gene_Symbol=- Kappa 1 light chain variable region (Fragment)	9606
172	0	36.29	66.1016941070557	IPI:IPI00784661.1	Gene_Symbol=- Putative uncharacterized protein	9606
172	0	35.82	61.0169470310211	IPI:IPI00472961.2	Gene_Symbol=IGKC IGKC protein	9606
172	0	7.17	46.6101706027985	IPI:IPI00829804.1	Gene_Symbol=- 13 kDa protein	9606
172	0	7.17	37.0370358228683	IPI:IPI00398220.1	Gene_Symbol=- Myosin-reactive immunoglobulin light chain variable region (Fragment)	9606
172	0	7.17	37.3831778764725	IPI:IPI00384398.1	Gene_Symbol=- Myosin-reactive immunoglobulin light chain variable region (Fragment)	9606
172	0	5.17	30.5084735155106	IPI:IPI00830122.1	Gene_Symbol=- A30	9606
172	0	5.17	30.5084735155106	IPI:IPI00829699.1	Gene_Symbol=- V(k)3 sequence of NG9 gene from fetal liver DNA precursor	9606
172	0	5.17	30.7692319154739	IPI:IPI00743963.1	Gene_Symbol=IGKC Ig kappa chain V-I region HK101 precursor (Fragment)	9606
172	0	4.69	39.8148149251938	IPI:IPI00003469.1	Gene_Symbol=- Ig kappa chain V-I region WEA	9606
172	0	4.04	33.3333343267441	IPI:IPI00387027.1	Gene_Symbol=- Ig kappa chain V-I region Gal	9606
172	0	3.93	24.0740746259689	IPI:IPI00827485.1	Gene_Symbol=- BRE (Fragment)	9606
172	0	3.93	24.0740746259689	IPI:IPI00387099.1	Gene_Symbol=- Ig kappa chain V-I region Rei	9606
172	0	3.52	23.1481477618217	IPI:IPI00387022.1	Gene_Symbol=- Ig kappa chain V-I region AG	9606
172	0	3.15	42.6356583833694	IPI:IPI00024134.1	Gene_Symbol=IGKC Ig kappa chain V-I region Walker precursor	9606
172	0	3.15	30.2325576543808	IPI:IPI00385556.1	Gene_Symbol=- Ig kappa chain V-I region Daudi precursor	9606
172	0	3.15	22.2222223877907	IPI:IPI00387094.1	Gene_Symbol=- Ig kappa chain V-I region Hau	9606
172	0	2	16.666667163372	IPI:IPI00387101.1	Gene_Symbol=- Ig kappa chain V-I region Scw	9606
172	0	2	16.666667163372	IPI:IPI00387100.1	Gene_Symbol=- Ig kappa chain V-I region Roy	9606
172	0	2	15.2542367577553	IPI:IPI00003111.6	Gene_Symbol=LOC652694 Ig kappa chain V-I region AU	9606
173	2.49	7.91	46.551725268364	IPI:IPI00829653.1	Gene_Symbol=- Uncharacterized protein ENSP00000374812	9606	1.24092364311218			2.32568526268005			2.52737426757813
173	0	7.91	46.551725268364	IPI:IPI00784430.3	Gene_Symbol=IGKV3D-11 Similar to Ig kappa chain V-III region VG precursor	9606
173	0	4.54	33.8983058929443	IPI:IPI00816799.1	Gene_Symbol=- Rheumatoid factor D5 light chain (Fragment)	9606
174	2.43	2.43	6.47291913628578	IPI:IPI00028030.3	Gene_Symbol=COMP Cartilage oligomeric matrix protein precursor	9606	1.00706911087036	0.963309645652771	4.71751165390015	0.709496140480042	0.540399193763733	141.528594970703	0.748617827892303	0.619184970855713	221.008575439453
174	0	2.42	5.66298328340054	IPI:IPI00643348.2	Gene_Symbol=COMP 80 kDa protein	9606
175	2.38	2.38	54.0000021457672	IPI:IPI00021854.1	Gene_Symbol=APOA2 Apolipoprotein A-II precursor	9606	0.62120133638382	0.0240851547569036	1.45309901237488	1.07944798469543	0.72947233915329	1.77195310592651	0.616004049777985	0.0429273098707199	1.58320701122284
176	2.32	2.4	10.8040198683739	IPI:IPI00514475.4	Gene_Symbol=APOL1 Isoform 1 of Apolipoprotein-L1 precursor	9606	0.475939303636551	0.484912186861038	8077.796875	0.654571235179901	0.526932299137115	350.895233154297	0.574311375617981	0.380657464265823	121.445838928223
176	0.03	2.4	10.386473685503	IPI:IPI00186903.3	Gene_Symbol=APOL1 Isoform 2 of Apolipoprotein-L1 precursor	9606
176	0	2.36	13.5770231485367	IPI:IPI00852826.2	Gene_Symbol=APOL1 42 kDa protein	9606
177	2.3	4.41	20.3065127134323	IPI:IPI00385250.1	Gene_Symbol=PRSS3 Protease serine 4 isoform B	9606	0.526886224746704			0.663178384304047			0.771019816398621
177	0	4.41	18.2186231017113	IPI:IPI00843764.1	Gene_Symbol=PRSS3 Isoform C of Trypsin-3 precursor	9606
177	0	4.41	14.8026317358017	IPI:IPI00220839.2	Gene_Symbol=PRSS3 Protease, serine, 3	9606
177	0	4.41	14.8026317358017	IPI:IPI00015614.3	Gene_Symbol=PRSS3 Isoform A of Trypsin-3 precursor	9606
178	2.29	38.18	50.3042578697205	IPI:IPI00430842.3	Gene_Symbol=IGHV3OR16-13;IGHA1 IGHA1 protein	9606	0.992593705654144			1.33855271339417			1.72909355163574
178	0.04	1.58	7.45341628789902	IPI:IPI00816409.1	Gene_Symbol=- V<gamma>1 protein (Fragment)	9606
178	0	12.44	53.8461565971375	IPI:IPI00830088.1	Gene_Symbol=- 13 kDa protein	9606
178	0	7.19	29.6000003814697	IPI:IPI00873155.1	Gene_Symbol=- Uncharacterized protein ENSP00000346720	9606
179	2.28	2.28	12.3222753405571	IPI:IPI00216065.3	Gene_Symbol=PROZ Isoform 2 of Vitamin K-dependent protein Z precursor	9606	0.588343262672424	0.357096642255783	69.0087051391602	0.486400008201599	0.196388259530067	18.5065441131592	0.270100355148315	0.257379561662674	1231.55358886719
179	0	2.28	13.2499992847443	IPI:IPI00027843.1	Gene_Symbol=PROZ Isoform 1 of Vitamin K-dependent protein Z precursor	9606
180	2.27	4.74	23.9999994635582	IPI:IPI00827646.1	Gene_Symbol=- Rheumatoid factor RF-IP16 (Fragment)	9606	0.650942027568817			0.895493984222412			0.676115274429321
181	2.19	2.43	11.0759496688843	IPI:IPI00217611.5	Gene_Symbol=C14orf25 hypothetical protein	9606	1.00164926052094			0.90898197889328			0.82691878080368
182	2.19	2.19	3.53866331279278	IPI:IPI00004457.3	Gene_Symbol=AOC3 Membrane copper amine oxidase	9606	0.819709360599518	0.137180969119072	1.42532920837402	1.1512838602066	0.429530590772629	1.85360443592072	1.49153828620911	0.00373911811038852	1.11125946044922
182	0	2.02	5.07544577121735	IPI:IPI00293889.2	Gene_Symbol=AOC2 Isoform Short of Retina-specific copper amine oxidase precursor	9606
182	0	2.02	4.89417985081673	IPI:IPI00024357.2	Gene_Symbol=AOC2 Isoform Long of Retina-specific copper amine oxidase precursor	9606
183	2.15	2.29	7.58928582072258	IPI:IPI00060624.4	Gene_Symbol=KLHL29 similar to Kelch repeat and BTB domain-containing protein 9	9606	1.43312907218933			0.575162589550018			1.25463545322418
183	0	2.29	6.87984526157379	IPI:IPI00431795.4	Gene_Symbol=KLHL29 similar to Kelch repeat and BTB domain-containing protein 9	9606
184	2.12	2.12	4.34782616794109	IPI:IPI00290856.4	Gene_Symbol=LYVE1 Lymphatic vessel endothelial hyaluronic acid receptor 1 precursor	9606	1.17116272449493	0.0754399374127388	1.26999282836914	0.789205431938171	0.249355122447014	3.46368813514709	0.925664067268372	0.829145133495331	35.4732894897461
185	2.1	2.12	10.3785902261734	IPI:IPI00514126.2	Gene_Symbol=AGL Isoform 1 of Glycogen debranching enzyme	9606	1.10609686374664	0.551109850406647	1.84184145927429	1.06997931003571	0.867462873458862	4.66044902801514	0.824918031692505	0.400349527597427	2.18485355377197
185	0	2.12	10.371819883585	IPI:IPI00328318.7	Gene_Symbol=AGL Amylo-1,6-glucosidase, 4-alpha-glucanotransferase isoform 1 variant (Fragment)	9606
185	0	2.12	9.96042191982269	IPI:IPI00878798.1	Gene_Symbol=AGL amylo-1, 6-glucosidase, 4-alpha-glucanotransferase isoform 3	9606
185	0	2.12	9.96042191982269	IPI:IPI00219066.4	Gene_Symbol=AGL Isoform 6 of Glycogen debranching enzyme	9606
185	0	2.12	9.96699705719948	IPI:IPI00219065.2	Gene_Symbol=AGL Isoform 5 of Glycogen debranching enzyme	9606
186	2.05	2.05	8.89370962977409	IPI:IPI00021817.1	Gene_Symbol=PROC Vitamin K-dependent protein C precursor	9606	1.34963810443878	0.609357178211212	223.423568725586	0.87805587053299	0.828139543533325	392.039764404297	1.19612658023834	0.804755091667175	15.4434690475464
187	2.04	12.78	30.0000011920929	IPI:IPI00011264.1	Gene_Symbol=CFHR1 Complement factor H-related protein 1 precursor	9606	1.74524009227753			1.28869819641113			0.893495917320251
187	0.04	10.78	29.8892974853516	IPI:IPI00883722.1	Gene_Symbol=CFHR1 FHR-1; complement Factor H-related protein 1	9606
187	0.04	10.78	24.5454549789429	IPI:IPI00167093.4	Gene_Symbol=CFHR1 complement factor H-related 1	9606
188	2.04	2.04	4.2596347630024	IPI:IPI00006173.3	Gene_Symbol=CETP Isoform 1 of Cholesteryl ester transfer protein precursor	9606	0.814652860164642	0.252161234617233	2.97205281257629	1.11474239826202	0.673762381076813	11.6262884140015	0.874587535858154	0.721812069416046	38.290111541748
188	0	2	3.46420332789421	IPI:IPI00641481.2	Gene_Symbol=CETP Isoform 2 of Cholesteryl ester transfer protein precursor	9606
189	2.02	42.2	50.1052618026733	IPI:IPI00784842.1	Gene_Symbol=IGHV4-31 Putative uncharacterized protein DKFZp686G11190	9606	1.24437367916107	0.189781978726387	2.34800362586975	1.40550541877747	0.124402016401291	2.35393953323364	2.19946932792664	0.198903381824493	25.4072036743164
189	0.02	4.08	43.0894315242767	IPI:IPI00816775.1	Gene_Symbol=- F5-20 (Fragment)	9606
190	2.02	2.03	21.5384617447853	IPI:IPI00019399.1	Gene_Symbol=SAA4 Serum amyloid A-4 protein precursor	9606	1.42712795734406			1.71412229537964			1.45947897434235
191	2.01	3.48	40.8695638179779	IPI:IPI00384404.4	Gene_Symbol=- Rheumatoid factor RF-ET9 (Fragment)	9606	0.896764278411865			1.32593631744385			1.42457568645477
192	2.01	2.03	3.44287939369679	IPI:IPI00748955.2	Gene_Symbol=GP1BA platelet glycoprotein Ib alpha polypeptide precursor	9606	1.23887872695923	0.668511033058167	4.22528219223022	1.13389754295349	0.856718420982361	7.64479207992554	1.44897186756134	0.348352789878845	2.89825415611267
193	2	170.19	60.6651365756989	IPI:IPI00418163.3	Gene_Symbol=C4B C4B1	9606	0.826874792575836	0.0928244963288307	1.30770528316498	0.827776908874512	0.0854348987340927	1.289586186409	0.824508309364319	0.25322026014328	1.68691062927246
194	2	169.41	60.550457239151	IPI:IPI00032258.4	Gene_Symbol=C4A;C4B Complement C4-A precursor	9606	1.74264585971832	0.131573677062988	2.62436819076538	1.58870244026184	0.203224092721939	2.91017818450928	1.56526482105255	0.153670266270638	2.35848665237427
194	0	167.73	60.550457239151	IPI:IPI00654875.1	Gene_Symbol=C4B Complement C4-B precursor	9606
195	2	46.92	53.3755302429199	IPI:IPI00555812.4	Gene_Symbol=GC Vitamin D-binding protein precursor	9606	0.0455326847732067	0.0783906802535057	128.769378662109	0.0526450797915459	0.0505939200520515	19.6731052398682	0.0565123520791531	0.0439589619636536	12.489893913269
196	2	45.04	70.7070708274841	IPI:IPI00304273.2	Gene_Symbol=APOA4 Apolipoprotein A-IV precursor	9606	1.42224013805389	0.0412905663251877	1.39716899394989	1.15804862976074	0.250582158565521	1.31413388252258	0.568129062652588	0.00419770926237106	1.39033198356628
197	2	38.77	40.5117273330688	IPI:IPI00448938.1	Gene_Symbol=IGHG1 IGHG1 protein	9606	0.952296078205109			2.55776000022888			2.27179408073425
197	0	35.73	38.2239371538162	IPI:IPI00418153.1	Gene_Symbol=IGHM Putative uncharacterized protein DKFZp686I15212	9606
197	0	4	9.4488188624382	IPI:IPI00827627.1	Gene_Symbol=- Vh1-D-J3-region (Fragment)	9606
198	2	36.29	59.7457647323608	IPI:IPI00430847.1	Gene_Symbol=IGKC IGKC protein	9606	1.286780834198	0.39688429236412	10.0119590759277	2.61544275283813	0.0181843377649784	1.76054179668427	2.4327929019928	0.000315023644361645	1.07027447223663
198	0	7.17	33.8983058929443	IPI:IPI00829650.1	Gene_Symbol=- Similar to Ig kappa chain V-I region HK101 precursor	9606
198	0	3.15	22.2222223877907	IPI:IPI00003470.1	Gene_Symbol=- Ig kappa chain V-I region Wes	9606
199	2	31.48	53.5564839839935	IPI:IPI00440577.3	Gene_Symbol=IGKV2-24 IGKV2-24 protein	9606	0.920360445976257	0.395436674356461	2.1268208026886	1.58921885490417	0.0675113424658775	1.87111854553223	1.76223719120026	0.154058218002319	5.91175317764282
199	0	4	16.5289252996445	IPI:IPI00884433.1	Gene_Symbol=- 13 kDa protein	9606
199	0	4	16.5289252996445	IPI:IPI00829600.1	Gene_Symbol=- Uncharacterized protein ENSP00000374803	9606
199	0	4	16.5289252996445	IPI:IPI00743194.2	Gene_Symbol=- Kappa light chain variable region (Fragment)	9606
199	0	2.35	10.0000001490116	IPI:IPI00829827.1	Gene_Symbol=- Uncharacterized protein ENSP00000374804	9606
200	2	16.02	48.4978526830673	IPI:IPI00816555.1	Gene_Symbol=IGLV2-14 IGLV2-14 protein	9606	0.876225411891937	0.766459286212921	78.991813659668	0.892234623432159	0.0990059375762939	1.25502002239227	1.08261609077454	0.877575874328613	177.694686889648
201	2	16.02	40.0000005960464	IPI:IPI00827875.1	Gene_Symbol=- Lambda-chain precursor	9606	0.830733895301819			1.12334251403809			1.40536737442017
201	0	4.01	31.8181812763214	IPI:IPI00383016.1	Gene_Symbol=- Immunglobulin light chain variable region (Fragment)	9606
201	0	4.01	15.384615957737	IPI:IPI00386134.1	Gene_Symbol=- Ig lambda chain V-I region BL2 precursor	9606
201	0	2.01	22.5225225090981	IPI:IPI00827923.1	Gene_Symbol=- Light chain Fab (Fragment)	9606
201	0	2.01	11.711710691452	IPI:IPI00003939.3	Gene_Symbol=- Ig lambda chain V-I region NIG-64	9606
202	2	12.82	45.2991455793381	IPI:IPI00784519.1	Gene_Symbol=- Putative uncharacterized protein	9606	1.15264070034027			1.73629140853882			1.66429948806763
203	2	7.4	42.7350431680679	IPI:IPI00854644.1	Gene_Symbol=- Uncharacterized protein ENSP00000374805	9606	0.679842293262482	0.402809321880341	36.4349784851074	1.49072158336639	0.0849755480885506	1.97622966766357	1.46727621555328	0.368387132883072	24.1043453216553
204	2	7.2	40.5172407627106	IPI:IPI00829956.1	Gene_Symbol=- Rheumatoid factor C6 light chain (Fragment)	9606	1.16683864593506	0.108255907893181	1.40022385120392	1.59795439243317	0.360282838344574	43.9589920043945	1.93133008480072	0.138091862201691	6.31606006622314
204	0	5.68	33.8983058929443	IPI:IPI00829912.1	Gene_Symbol=IGKV1-5 Ig kappa chain V-I region HK102 precursor	9606
204	0	5.32	32.4074059724808	IPI:IPI00387026.1	Gene_Symbol=- Ig kappa chain V-I region EU	9606
204	0	3.32	15.384615957737	IPI:IPI00830035.1	Gene_Symbol=- Similar to Anti-streptococcal/anti-myosin immunoglobulin kappa light chain variable region	9606
205	2	6.02	17.6100626587868	IPI:IPI00382682.1	Gene_Symbol=- Putative matrix cell adhesion molecule-3	9606	1.28431010246277			2.42912983894348			2.01423716545105
206	2	5.22	33.6206883192062	IPI:IPI00382500.1	Gene_Symbol=- Ig heavy chain V-III region GAL	9606	0.949439465999603			1.30974161624908			1.04573810100555
206	0	3.22	30.8333337306976	IPI:IPI00382501.1	Gene_Symbol=- Ig heavy chain V-III region DOB	9606
207	2	4.77	7.9487182199955	IPI:IPI00172480.5	Gene_Symbol=WDR35 Isoform 2 of WD repeat-containing protein 35	9606	0.674889147281647			0.515583634376526			0.77191948890686
207	0	4.77	7.87468254566193	IPI:IPI00165984.4	Gene_Symbol=WDR35 Isoform 1 of WD repeat-containing protein 35	9606
208	2	4.12	42.0168071985245	IPI:IPI00854743.1	Gene_Symbol=- Uncharacterized protein ENSP00000375034	9606	0.919687688350677	0.878734350204468	8.04575824737549	1.19556546211243	0.606189548969269	3.5556492805481	1.27373588085175	0.678341388702393	8.73288726806641
208	0	2.13	42.7480906248093	IPI:IPI00745363.4	Gene_Symbol=LOC652113 Immunglobulin heavy chain variable region (Fragment)	9606
209	2	4	22.3300963640213	IPI:IPI00382422.1	Gene_Symbol=- Ig lambda chain V-I region NEWM	9606	1.26287174224854	0.132910251617432	1.8743509054184	1.29025483131409	0.140014886856079	2.06237244606018	1.0834903717041	0.506396353244781	2.82793569564819
209	0	2.01	17.7966102957726	IPI:IPI00827965.2	Gene_Symbol=- V1-18 protein	9606
209	0	2.01	20.9999993443489	IPI:IPI00789259.1	Gene_Symbol=IGLV1-40 V1-13 protein (Fragment)	9606
209	0	2	21.4285716414452	IPI:IPI00879963.1	Gene_Symbol=IGL@ 12 kDa protein	9606
210	2	2.59	6.34648352861404	IPI:IPI00827930.1	Gene_Symbol=C18orf17 Isoform 1 of TPR repeat-containing protein C18orf17	9606
211	2	2.01	9.21248123049736	IPI:IPI00395488.2	Gene_Symbol=VASN Vasorin precursor	9606	0.971966087818146			0.881841361522675			1.36563694477081
212	2	2.01	15.2542367577553	IPI:IPI00553215.2	Gene_Symbol=IGLV2-18 V1-5 protein	9606	1.009486079216			0.878518342971802			0.89123547077179
213	2	2	10.4956269264221	IPI:IPI00030794.2	Gene_Symbol=EPB41L4A erythrocyte protein band 4.1-like 4	9606	1.11149728298187			1.17793047428131			2.26131510734558
214	2	2	11.0047847032547	IPI:IPI00796333.1	Gene_Symbol=ALDOA 45 kDa protein	9606	1.47248387336731			0.817856431007385			0.918560028076172
214	0	2	12.6373633742332	IPI:IPI00465439.5	Gene_Symbol=ALDOA Fructose-bisphosphate aldolase A	9606
215	2	2	4.08163256943226	IPI:IPI00440825.1	Gene_Symbol=ABI3BP Isoform 4 of Target of Nesh-SH3 precursor	9606	0.998916387557983			0.778050124645233			1.15250504016876
215	0	2	2.16718260198832	IPI:IPI00440824.2	Gene_Symbol=ABI3BP Target of Nesh-SH3 precursor (Tarsh) (Nesh-binding protein) (NeshBP) (ABI gene family member 3-binding protein). Isoform 2	9606
215	0	2	1.95167288184166	IPI:IPI00440822.2	Gene_Symbol=ABI3BP Isoform 1 of Target of Nesh-SH3 precursor	9606
215	0	2	4.32098768651485	IPI:IPI00419966.1	Gene_Symbol=ABI3BP Isoform 2 of Target of Nesh-SH3 precursor	9606
216	2	2	4.45652157068253	IPI:IPI00177820.3	Gene_Symbol=SLC14A2 Urea transporter, kidney	9606	1.37326061725616			1.20188069343567			1.48982608318329
217	2	2	4.84234243631363	IPI:IPI00878576.1	Gene_Symbol=- Autotaxin isoform gamma	9606	1.09370589256287			1.27544808387756			0.900865077972412
217	0	2	4.6994537115097	IPI:IPI00303210.3	Gene_Symbol=ENPP2 Isoform 2 of Ectonucleotide pyrophosphatase/phosphodiesterase family member 2 precursor	9606
217	0	2	4.98261861503124	IPI:IPI00156171.2	Gene_Symbol=ENPP2 Isoform 1 of Ectonucleotide pyrophosphatase/phosphodiesterase family member 2 precursor	9606
218	2	2	6.83111920952797	IPI:IPI00465436.4	Gene_Symbol=CAT Catalase	9606	1.86563289165497			0.330863535404205			1.21248018741608
219	2	2	7.91666656732559	IPI:IPI00029235.1	Gene_Symbol=IGFBP6 Insulin-like growth factor-binding protein 6 precursor	9606	1.04497098922729	0.845535278320313	9.56591987609863	1.00931799411774	0.984465301036835	125.024429321289	0.7882080078125	0.337867498397827	5.89856624603271
220	2	2	7.07070678472519	IPI:IPI00027350.3	Gene_Symbol=PRDX2 Peroxiredoxin-2	9606	0.791280925273895			0.523407399654388			0.835104644298553
221	2	2	8.20895507931709	IPI:IPI00827724.1	Gene_Symbol=- Rheumatoid factor Vh I region precursor (Fragment)	9606	1.25257897377014			1.50514996051788			1.59175908565521
222	2	2	3.58565747737885	IPI:IPI00555752.2	Gene_Symbol=C4BPB Isoform 2 of C4b-binding protein beta chain precursor	9606	0.543917894363403			0.466014325618744			0.399270564317703
222	0	2	3.57142873108387	IPI:IPI00025862.2	Gene_Symbol=C4BPB Isoform 1 of C4b-binding protein beta chain precursor	9606
223	2	2	10.8433738350868	IPI:IPI00021855.1	Gene_Symbol=APOC1 Apolipoprotein C-I precursor	9606	0.914195597171783			1.19211757183075			0.636985898017883
224	1.74	1.74	4.46385256946087	IPI:IPI00787327.1	Gene_Symbol=- similar to melanoma associated antigen (mutated) 1-like 1	9606	0.934850871562958	0.898228764533997	7.41619205474854	0.979731321334839	0.90511280298233	1.92255532741547	1.20475471019745	0.418594390153885	2.21033549308777
224	0	1.74	4.53648902475834	IPI:IPI00747189.2	Gene_Symbol=LOC728317 similar to melanoma associated antigen (mutated) 1-like 1	9606
224	0	1.74	4.75698038935661	IPI:IPI00745103.2	Gene_Symbol=LOC728307 similar to melanoma associated antigen (mutated) 1-like 1	9606
225	1.7	2.03	11.4285707473755	IPI:IPI00178348.6	Gene_Symbol=ISX Intestine-specific homeobox	9606	0.980920910835266			0.706715226173401			1.74452018737793
226	1.7	1.81	3.9007093757391	IPI:IPI00294842.3	Gene_Symbol=MAP4K5 Mitogen-activated protein kinase kinase kinase kinase 5	9606	1.11487865447998			0.868196427822113			0.933854997158051
227	1.7	1.77	4.05827276408672	IPI:IPI00877170.1	Gene_Symbol=ESPNL Isoform 2 of Espin-like protein	9606	1.73570466041565			0.793505966663361			1.28322076797485
227	0	1.77	6.1224490404129	IPI:IPI00877153.1	Gene_Symbol=ESPNL Isoform 3 of Espin-like protein	9606
227	0	1.77	3.88059690594673	IPI:IPI00375592.3	Gene_Symbol=ESPNL Isoform 1 of Espin-like protein	9606
228	1.7	1.71	7.91666656732559	IPI:IPI00003176.1	Gene_Symbol=HTRA1 Serine protease HTRA1 precursor	9606	1.66614627838135			1.45857381820679			1.02299320697784
229	1.7	1.7	3.04740406572819	IPI:IPI00218326.1	Gene_Symbol=SP100 Isoform Sp100-C of Nuclear autoantigen Sp-100	9606	1.08788275718689	0.610356569290161	4.59354877471924	0.959212064743042	0.890336930751801	20.9304599761963	1.22346162796021	0.5817950963974	27.7432270050049
230	1.64	7.73	54.3103456497192	IPI:IPI00549330.4	Gene_Symbol=IGKV3D-15 Myosin-reactive immunoglobulin light chain variable region	9606	0.87691456079483			1.30552852153778			0.958415806293488
231	1.6	1.6	7.12074339389801	IPI:IPI00016334.2	Gene_Symbol=MCAM Isoform 1 of Cell surface glycoprotein MUC18 precursor	9606	1.61114954948425	0.415583282709122	102.895606994629	1.56288540363312	0.644983887672424	8927.525390625	2.19248151779175	0.308065384626389	189.152297973633
232	1.55	1.96	4.19580414891243	IPI:IPI00028513.2	Gene_Symbol=ADCY3 Adenylate cyclase type 3	9606	0.662889122962952	0.482636660337448	140.692184448242	0.856797337532043	0.695605993270874	44.2217102050781	0.6416335105896	0.277797073125839	13.8642578125
232	0.02	1.55	3.84615398943424	IPI:IPI00337705.1	Gene_Symbol=STON2 Isoform 2 of Stonin-2	9606
232	0.02	1.55	2.98342537134886	IPI:IPI00103521.1	Gene_Symbol=STON2 Isoform 1 of Stonin-2	9606
232	0	1.53	5.07246367633343	IPI:IPI00409695.2	Gene_Symbol=PARD3B Isoform 5 of Partitioning-defective 3 homolog B	9606
232	0	1.53	4.92957755923271	IPI:IPI00305192.1	Gene_Symbol=PARD3B Isoform 3 of Partitioning-defective 3 homolog B	9606
232	0	1.53	4.89938743412495	IPI:IPI00075719.4	Gene_Symbol=PARD3B Isoform 2 of Partitioning-defective 3 homolog B	9606
232	0	1.53	4.64730300009251	IPI:IPI00043978.1	Gene_Symbol=PARD3B Isoform 1 of Partitioning-defective 3 homolog B	9606
233	1.52	1.52	4.58015277981758	IPI:IPI00748953.2	Gene_Symbol=SAP130 Isoform 1 of Histone deacetylase complex subunit SAP130	9606
234	1.52	1.52	28.2051295042038	IPI:IPI00738873.1	Gene_Symbol=LOC652578 similar to Fc fragment of IgG, low affinity IIIa, receptor for	9606	0.636935770511627			0.861922800540924			1.04777431488037
234	0	1.52	15.1724144816399	IPI:IPI00640044.2	Gene_Symbol=FCGR3A Fc fragment of IgG, low affinity IIIa, receptor for	9606
234	0	1.52	9.96309965848923	IPI:IPI00853533.1	Gene_Symbol=FCGR3A Protein	9606
234	0	1.52	10.6299206614494	IPI:IPI00853300.1	Gene_Symbol=FCGR3A FCGR3A protein	9606
234	0	1.52	10.6299206614494	IPI:IPI00218834.9	Gene_Symbol=FCGR3A Low affinity immunoglobulin gamma Fc region receptor III-A precursor	9606
235	1.47	9.1	44.3548381328583	IPI:IPI00884080.1	Gene_Symbol=- Similar to Immunglobulin heavy chain variable region	9606	0.765897154808044	0.295210957527161	5.44491815567017	1.67301857471466	0.134407252073288	4.0609450340271	1.59116768836975	0.33771538734436	31.8689441680908
236	1.47	1.47	7.95755982398987	IPI:IPI00549672.2	Gene_Symbol=PSMD13 HSPC027	9606	0.856728971004486			0.912186503410339			0.740475118160248
236	0	1.47	7.93650820851326	IPI:IPI00375380.4	Gene_Symbol=PSMD13 proteasome 26S non-ATPase subunit 13 isoform 2	9606
237	1.44	2.09	3.36787551641464	IPI:IPI00853158.2	Gene_Symbol=PRUNE2 prune homolog 2 isoform 1	9606	0.8086177110672			0.693271338939667			1.49705195426941
237	0	2.04	4.7322541475296	IPI:IPI00877720.1	Gene_Symbol=PRUNE2 Prune homolog 2	9606
237	0	2.04	3.35570462048054	IPI:IPI00607780.2	Gene_Symbol=PRUNE2 Isoform 2 of Prune homolog 2	9606
237	0	2.04	3.86100374162197	IPI:IPI00103056.5	Gene_Symbol=PRUNE2 Isoform 1 of Prune homolog 2	9606
238	1.42	1.8	5.43376877903938	IPI:IPI00743248.5	Gene_Symbol=TNXB DJ34F7.1.1	9606	0.942838072776794	0.824054956436157	13.9685363769531	1.0047926902771	0.992872297763824	227.245346069336	1.37764096260071	0.187179833650589	3.43008184432983
238	0	1.8	5.43250180780888	IPI:IPI00025276.1	Gene_Symbol=TNXB Isoform XB of Tenascin-X precursor	9606
238	0	1.8	5.51871135830879	IPI:IPI00644296.1	Gene_Symbol=TNXB Tenascin XB	9606
239	1.41	1.41	5.89430890977383	IPI:IPI00787331.1	Gene_Symbol=PDZRN3 similar to PDZ domain containing RING finger 3	9606	0.612110018730164	0.0183164086192846	1.42475295066833	0.630217492580414	0.00226657534949481	1.20289719104767	0.768611609935761	0.114136129617691	1.43698334693909
239	0	1.41	5.44090047478676	IPI:IPI00010322.5	Gene_Symbol=PDZRN3 Isoform 1 of PDZ domain-containing RING finger protein 3	9606
240	1.41	1.41	7.20411688089371	IPI:IPI00647491.1	Gene_Symbol=KIAA0391 KIAA0391	9606	0.748439371585846			0.921328365802765			0.82545804977417
240	0	1.41	7.40740746259689	IPI:IPI00004584.1	Gene_Symbol=KIAA0391 Uncharacterized protein KIAA0391	9606
241	1.4	8.64	49.5652168989182	IPI:IPI00382481.1	Gene_Symbol=- Ig heavy chain V-III region BUT	9606	1.2766991853714			1.67265963554382			2.21108961105347
242	1.4	1.41	22.4719107151031	IPI:IPI00401072.1	Gene_Symbol=PSMG1 Isoform 2 of Proteasome assembly chaperone 1	9606	0.982714235782623			1.52331149578094			0.812155246734619
242	0	1.41	17.0138895511627	IPI:IPI00030770.1	Gene_Symbol=PSMG1 Isoform 1 of Proteasome assembly chaperone 1	9606
243	1.4	1.4	4.21052649617195	IPI:IPI00294501.1	Gene_Symbol=DHCR7 7-dehydrocholesterol reductase	9606	0.826389729976654			0.841091394424438			0.786334931850433
244	1.37	1.51	6.62544146180153	IPI:IPI00104907.3	Gene_Symbol=C14orf106 Isoform 1 of Uncharacterized potential DNA-binding protein C14orf106	9606	2.8623034954071			2.76244711875916			1.66828143596649
244	0	1.36	5.24193532764912	IPI:IPI00385830.3	Gene_Symbol=C14orf106 Isoform 2 of Uncharacterized potential DNA-binding protein C14orf106	9606
245	1.37	1.43	12.0786517858505	IPI:IPI00384080.2	Gene_Symbol=CCDC88B CCDC88B protein	9606
246	1.37	1.38	3.02040819078684	IPI:IPI00645778.1	Gene_Symbol=KCNMA1 Potassium large conductance calcium-activated channel, subfamily M, alpha member 1	9606	0.715416252613068	0.473485976457596	5.1827278137207	0.852831244468689	0.610361933708191	3.14210653305054	0.793877422809601	0.348806709051132	2.26711440086365
246	0	1.38	3.17052267491817	IPI:IPI00642598.1	Gene_Symbol=KCNMA1 Potassium large conductance calcium-activated channel, subfamily M, alpha member 1	9606
247	1.35	2.97	6.95915296673775	IPI:IPI00642716.4	Gene_Symbol=MYH7B myosin, heavy polypeptide 7B, cardiac muscle, beta	9606	3.68394541740417			1.79621160030365			1.68495297431946
248	1.35	1.66	6.85653984546661	IPI:IPI00792611.2	Gene_Symbol=KIAA0802 Isoform 1 of Uncharacterized protein KIAA0802	9606	1.28354203701019	0.781157255172729	29.562686920166	1.12352645397186	0.896121680736542	29.7585391998291	0.863071978092194	0.846631705760956	17.9372520446777
248	0	1.65	4.24641147255898	IPI:IPI00794856.1	Gene_Symbol=KIAA0802 Uncharacterized protein KIAA0802	9606
248	0	1.64	3.49514558911324	IPI:IPI00829780.1	Gene_Symbol=KIAA0802 Isoform 2 of Uncharacterized protein KIAA0802	9606
248	0	1.64	3.40479202568531	IPI:IPI00477620.3	Gene_Symbol=KIAA0802 Isoform 3 of Uncharacterized protein KIAA0802	9606
248	0	1.64	3.36448587477207	IPI:IPI00411635.4	Gene_Symbol=- 180 kDa protein	9606
249	1.35	1.39	4.27413396537304	IPI:IPI00867660.1	Gene_Symbol=PLEKHG2 Isoform 3 of Pleckstrin homology domain-containing family G member 2	9606
249	0	1.39	4.18470427393913	IPI:IPI00303373.6	Gene_Symbol=PLEKHG2 Isoform 1 of Pleckstrin homology domain-containing family G member 2	9606
249	0	1.38	5.89254759252071	IPI:IPI00645390.1	Gene_Symbol=PLEKHG2 Isoform 2 of Pleckstrin homology domain-containing family G member 2	9606
250	1.35	1.35	4.02555912733078	IPI:IPI00299301.1	Gene_Symbol=DMN Isoform 1 of Desmuslin	9606	1.95745635032654	0.00107914709951729	1.09967815876007	1.68084096908569	0.0132003780454397	1.29602921009064	1.40052020549774	0.0307682882994413	1.29730618000031
250	0	1.35	4.46927361190319	IPI:IPI00299302.3	Gene_Symbol=DMN Isoform 2 of Desmuslin	9606
251	1.33	10.54	33.7500005960464	IPI:IPI00748998.1	Gene_Symbol=SCFV Single-chain Fv (Fragment)	9606	1.00821089744568	0.983334302902222	52.881664276123	1.51042354106903	0.275119811296463	11.2098226547241	1.31716656684875	0.646852195262909	284.024261474609
252	1.31	1.32	6.62373527884483	IPI:IPI00032230.2	Gene_Symbol=EPB41L3 Isoform A of Band 4.1-like protein 3	9606	0.97608357667923	0.960660755634308	6.4938063621521	1.5384247303009	0.00680431071668863	1.16611993312836	1.94578588008881	0.017725758254528	1.47183954715729
252	0	1.32	8.82352963089943	IPI:IPI00215717.1	Gene_Symbol=EPB41L3 Isoform C of Band 4.1-like protein 3	9606
252	0	1.32	6.2427744269371	IPI:IPI00215716.1	Gene_Symbol=EPB41L3 Isoform B of Band 4.1-like protein 3	9606
253	1.31	1.31	3.64656373858452	IPI:IPI00024046.1	Gene_Symbol=CDH13 Cadherin-13 precursor	9606	1.20740604400635	0.731532692909241	208.101150512695	1	1	2955.03100585938	0.99308705329895	0.991605401039124	799.005615234375
254	1.3	1.6	12.0603017508984	IPI:IPI00063302.1	Gene_Symbol=DIRAS2 GTP-binding protein Di-Ras2	9606	0.84828907251358			0.827843129634857			0.444299161434174
255	1.3	1.4	11.0749192535877	IPI:IPI00413655.2	Gene_Symbol=ANKRD55 ankyrin repeat domain 55 isoform 1	9606
256	1.3	1.34	14.5945951342583	IPI:IPI00807610.1	Gene_Symbol=FAM102A Isoform 2 of Protein FAM102A	9606
256	0	1.34	14.0625	IPI:IPI00411980.3	Gene_Symbol=FAM102A Isoform 1 of Protein FAM102A	9606
257	1.27	1.29	6.75324648618698	IPI:IPI00218795.1	Gene_Symbol=SELL L-selectin precursor	9606	0.75792407989502			0.854686498641968			1.3238719701767
258	1.22	1.69	14.2857149243355	IPI:IPI00385557.1	Gene_Symbol=- Ig heavy chain V-II region SESS precursor	9606	0.569626986980438			0.99154394865036			1.07463276386261
259	1.22	1.3	5.78195750713348	IPI:IPI00013933.2	Gene_Symbol=DSP Isoform DPI of Desmoplakin	9606	1.68800926208496	0.123514272272587	3.69536137580872	1.2745703458786	0.294507414102554	4.65203237533569	0.936725854873657	0.0947020202875137	1.13254368305206
260	1.21	1.83	12.9107981920242	IPI:IPI00329576.2	Gene_Symbol=HFE2 Isoform a of Hemojuvelin precursor	9606	1.13774335384369			0.696183443069458			0.819341361522675
261	1.19	2.32	7.78026655316353	IPI:IPI00854629.1	Gene_Symbol=OBSCN Isoform 6 of Obscurin	9606	1.08825826644897	0.365684539079666	1.2590264081955	0.985902726650238	0.910699427127838	1.39101135730743	1.06581842899323	0.734145760536194	1.62557828426361
262	1.18	1.18	3.39195989072323	IPI:IPI00018931.6	Gene_Symbol=VPS35 Vacuolar protein sorting-associated protein 35	9606
263	1.15	1.15	5.68295121192932	IPI:IPI00829658.1	Gene_Symbol=RNF111 Isoform 3 of E3 ubiquitin-protein ligase Arkadia	9606
263	0	1.15	5.7344064116478	IPI:IPI00798384.2	Gene_Symbol=RNF111 Isoform 1 of E3 ubiquitin-protein ligase Arkadia	9606
264	1.1	1.1	3.83275263011456	IPI:IPI00479471.2	Gene_Symbol=SPATA13 Spermatogenesis associated 13	9606	2.50443983078003	0.128633007407188	10.9089279174805	2.4104917049408	0.0549018532037735	2.62867879867554	1.23493766784668	0.516585826873779	16.8559837341309
264	0	1.1	3.374233096838	IPI:IPI00043546.5	Gene_Symbol=SPATA13 Spermatogenesis-associated protein 13	9606
265	1.08	1.12	8.49731639027596	IPI:IPI00030915.1	Gene_Symbol=USP8 Ubiquitin carboxyl-terminal hydrolase 8	9606	1.4854428768158	0.193736642599106	4.85086154937744	1.22633600234985	0.291355311870575	3.58537602424622	0.942888975143433	0.821984589099884	13.4923582077026
266	1.07	1.07	6.29611387848854	IPI:IPI00023711.1	Gene_Symbol=EVPL Envoplakin	9606	1.50315296649933	0.672970652580261	9683.2939453125	1.91154479980469	0.609797358512878	121243.109375	0.750605285167694	0.329947263002396	7.99401092529297
267	1.05	1.05	18.8790559768677	IPI:IPI00019148.1	Gene_Symbol=IGBP1 Immunoglobulin-binding protein 1	9606
268	1.05	1.05	8.96739140152931	IPI:IPI00290755.6	Gene_Symbol=FAM81A hypothetical protein LOC145773	9606
269	1.05	1.05	11.6666667163372	IPI:IPI00027827.2	Gene_Symbol=SOD3 Extracellular superoxide dismutase [Cu-Zn] precursor	9606	0.511230289936066			0.428090333938599			0.669372379779816
270	1.05	1.05	12.0689652860165	IPI:IPI00798377.1	Gene_Symbol=- 7 kDa protein	9606
271	1.03	1.54	12.4149657785892	IPI:IPI00402182.2	Gene_Symbol=SYNCRIP Isoform 2 of Heterogeneous nuclear ribonucleoprotein Q	9606	0.897804200649261	0.81587553024292	99.8011627197266	0.688810229301453	0.512796640396118	138.520538330078	0.780051350593567	0.478847295045853	19.1643371582031
271	0	1.54	11.7174960672855	IPI:IPI00018140.3	Gene_Symbol=SYNCRIP Isoform 1 of Heterogeneous nuclear ribonucleoprotein Q	9606
272	1.03	1.28	2.35008094459772	IPI:IPI00008868.3	Gene_Symbol=MAP1B Microtubule-associated protein 1B	9606	1.70365059375763	0.165923595428467	6.08236646652222	1.08769237995148	0.439947247505188	2.41914772987366	1.32362449169159	0.312608778476715	6.71900987625122
273	1.02	2.02	16.3716807961464	IPI:IPI00647720.1	Gene_Symbol=SRRM1 Isoform 1 of Serine/arginine repetitive matrix protein 1	9606	1.11298263072968	0.137577310204506	1.21065926551819	1.41855370998383	0.101524740457535	1.68173313140869	1.32843816280365	0.0976982563734055	1.51114666461945
274	1.02	1.19	5.41871935129166	IPI:IPI00658056.3	Gene_Symbol=CD163L1 Isoform 2 of Scavenger receptor cysteine-rich type 1 protein M160 precursor	9606	0.949722647666931			1.02163755893707			1.07346880435944
274	0	1.19	5.41871935129166	IPI:IPI00657946.2	Gene_Symbol=CD163L1 Isoform 3 of Scavenger receptor cysteine-rich type 1 protein M160 precursor	9606
274	0	1.19	5.29938042163849	IPI:IPI00026975.1	Gene_Symbol=CD163L1 Isoform 1 of Scavenger receptor cysteine-rich type 1 protein M160 precursor	9606
275	1.01	1.07	5.32544367015362	IPI:IPI00740019.2	Gene_Symbol=CCDC88C Isoform 1 of Protein Daple	9606	1.02807724475861			1.17474853992462			1.6957014799118
275	0	1.07	5.30712530016899	IPI:IPI00455216.3	Gene_Symbol=CCDC88C similar to DVL-binding protein DAPLE isoform 2	9606
276	1.01	1.01	11.3103449344635	IPI:IPI00303372.2	Gene_Symbol=ARMC5 armadillo repeat containing 5 isoform b	9606	1.57685971260071			1.56963849067688			1.46891701221466
277	1	1.63	14.5936980843544	IPI:IPI00871997.1	Gene_Symbol=DBH Dopamine beta-hydroxylase precursor	9606	0.46807649731636			0.321605682373047			0.63224333524704
277	0	1.63	14.2625615000725	IPI:IPI00171678.4	Gene_Symbol=DBH Dopamine beta-hydroxylase	9606
278	1	1.2	5.71030639111996	IPI:IPI00748215.2	Gene_Symbol=- Similar to Sodium/hydrogen exchanger 2	9606	1.6279844045639			1.95532476902008			1.06189572811127
279	1	1.01	5.66037744283676	IPI:IPI00216641.1	Gene_Symbol=CNTN1 Isoform 2 of Contactin-1 precursor	9606	0.870406627655029			1.82038402557373			1.76125955581665
279	0	1.01	5.59921413660049	IPI:IPI00029751.1	Gene_Symbol=CNTN1 Isoform 1 of Contactin-1 precursor	9606
280	1	1	7.30530694127083	IPI:IPI00855888.1	Gene_Symbol=MYLK Long myosin light chain kinase	9606	0.841241180896759	0.579855799674988	2.22037410736084	1.44196975231171	0.299308180809021	2.34601402282715	1.50062155723572	0.296454161405563	2.55784702301025
281	1	1	22.6086959242821	IPI:IPI00796504.1	Gene_Symbol=ZNF385A 12 kDa protein	9606
282	0.99	1.95	6.73499256372452	IPI:IPI00018219.1	Gene_Symbol=TGFBI Transforming growth factor-beta-induced protein ig-h3 precursor	9606	0.874697625637054	0.167407467961311	1.31125950813293	0.799023747444153	0.0330718755722046	1.19730067253113	1.00790667533875	0.979015290737152	3.13193011283875
283	0.97	1.47	5.16440309584141	IPI:IPI00167941.1	Gene_Symbol=MDN1 Midasin	9606	1.09688174724579	0.773963451385498	3.36202049255371	1.14270532131195	0.852470397949219	15.1975135803223	1.60383927822113	0.319247186183929	4.6957221031189
284	0.96	0.96	3.31384018063545	IPI:IPI00220234.1	Gene_Symbol=CAPN10 Isoform D of Calpain-10	9606
285	0.95	1.59	4.67836260795593	IPI:IPI00303335.1	Gene_Symbol=NEB Nebulin	9606	1.44354379177094	0.030184555798769	1.32424092292786	2.05045461654663	0.302197366952896	9.41888332366943	2.35194206237793	0.164585769176483	5.54008865356445
286	0.95	1.44	10.2893888950348	IPI:IPI00339242.1	Gene_Symbol=C6orf165 Isoform 1 of Uncharacterized protein C6orf165	9606	0.694220006465912			0.615641355514526			0.477437019348145
287	0.94	0.95	4.53216359019279	IPI:IPI00872008.1	Gene_Symbol=TMTC4 Uncharacterized protein TMTC4	9606	9999						9999
287	0	0.95	4.18353565037251	IPI:IPI00646732.2	Gene_Symbol=TMTC4 Isoform 1 of Transmembrane and TPR repeat-containing protein 4	9606
287	0	0.95	4.07894738018513	IPI:IPI00514153.3	Gene_Symbol=TMTC4 transmembrane and tetratricopeptide repeat containing 4 isoform 1	9606
288	0.93	1.57	8.16666632890701	IPI:IPI00646376.2	Gene_Symbol=SNAP91 Isoform 3 of Clathrin coat assembly protein AP180	9606	0.934301197528839			0.906223356723785			0.8559210896492
288	0	1.57	6.0049019753933	IPI:IPI00470905.2	Gene_Symbol=SNAP91 Isoform 2 of Clathrin coat assembly protein AP180	9606
288	0	1.57	5.40242567658424	IPI:IPI00006612.2	Gene_Symbol=SNAP91 Isoform 1 of Clathrin coat assembly protein AP180	9606
289	0.93	0.93	8.05369094014168	IPI:IPI00005490.1	Gene_Symbol=GOLPH3 Golgi phosphoprotein 3	9606
290	0.92	0.94	10.8882516622543	IPI:IPI00016250.6	Gene_Symbol=FXR2 Fragile X mental retardation syndrome-related protein 2	9606	1.42534267902374			0.830431997776031			1.07500994205475
291	0.89	1.38	9.74576249718666	IPI:IPI00168665.4	Gene_Symbol=WDR88 Isoform 1 of WD repeat-containing protein 88	9606	0.897819995880127			0.931916773319244			0.602231085300446
292	0.89	1.34	6.4371258020401	IPI:IPI00029009.3	Gene_Symbol=PIP5K1C Phosphatidylinositol-4-phosphate 5-kinase type-1 gamma	9606	1.04324781894684			0.939293146133423			1.70929753780365
293	0.89	0.89	17.0068025588989	IPI:IPI00878124.1	Gene_Symbol=GDI1 16 kDa protein	9606
294	0.87	1.4	18.9655169844627	IPI:IPI00552267.2	Gene_Symbol=IGLV3-19 Similar to V2-13 protein	9606
294	0	1.4	20.3703701496124	IPI:IPI00382436.1	Gene_Symbol=- Ig lambda chain V-III region SH	9606
295	0.87	1.19	9.80906039476395	IPI:IPI00791027.1	Gene_Symbol=MLL4 Uncharacterized protein ENSP00000380130	9606
295	0	1.19	9.65009182691574	IPI:IPI00218823.4	Gene_Symbol=MLL4 Isoform 1 of WW domain-binding protein 7	9606
296	0.87	1.08	2.53266338258982	IPI:IPI00218501.1	Gene_Symbol=RYR2 Isoform 2 of Ryanodine receptor 2	9606	2.35959196090698			2.04953646659851			1.08366525173187
296	0	1.08	2.53674257546663	IPI:IPI00023217.1	Gene_Symbol=RYR2 Isoform 1 of Ryanodine receptor 2	9606
297	0.87	0.95	18.4684678912163	IPI:IPI00004416.1	Gene_Symbol=CHMP2A Charged multivesicular body protein 2a	9606	2.00977754592896			1.66237342357635			1.27351236343384
298	0.87	0.87	9.69696938991547	IPI:IPI00218977.1	Gene_Symbol=FTCD Isoform D of Formimidoyltransferase-cyclodeaminase	9606	0.842632949352264	0.110755197703838	1.46573638916016	0.740556180477142	0.616560041904449	257.431060791016	1.00015354156494	0.998890042304993	3.07438778877258
298	0	0.87	8.39160829782486	IPI:IPI00218976.1	Gene_Symbol=FTCD Isoform C of Formimidoyltransferase-cyclodeaminase	9606
298	0	0.87	8.87245833873749	IPI:IPI00001441.3	Gene_Symbol=FTCD Isoform A of Formimidoyltransferase-cyclodeaminase	9606
299	0.86	1.3	2.68336310982704	IPI:IPI00783290.2	Gene_Symbol=EFCAB4B similar to 4R79.2	9606	1.31194758415222	0.389195799827576	11.2243452072144	1.71126556396484	0.224491387605667	12.3305730819702	1.14665830135345	0.331070423126221	2.70660734176636
300	0.86	0.89	3.94029840826988	IPI:IPI00425409.3	Gene_Symbol=KIF21A Isoform 4 of Kinesin-like protein KIF21A	9606	5.65758037567139			9.94681453704834			2.2645468711853
300	0	0.89	4.05654571950436	IPI:IPI00425407.3	Gene_Symbol=KIF21A Isoform 3 of Kinesin-like protein KIF21A	9606
300	0	0.89	3.94029840826988	IPI:IPI00425404.2	Gene_Symbol=KIF21A Isoform 1 of Kinesin-like protein KIF21A	9606
301	0.85	6.44	32.4999988079071	IPI:IPI00419517.1	Gene_Symbol=IGHV1-69 IGHV1-69 protein	9606
302	0.85	2.38	7.99999982118607	IPI:IPI00470766.2	Gene_Symbol=OLFML2B Isoform 1 of Olfactomedin-like protein 2B precursor	9606
303	0.85	1.99	3.45381535589695	IPI:IPI00337648.3	Gene_Symbol=PTPN13 Isoform 4 of Tyrosine-protein phosphatase non-receptor type 13	9606	1.49931824207306			0.685772061347961			1.337122797966
303	0	1.99	3.4607645124197	IPI:IPI00030246.1	Gene_Symbol=PTPN13 Isoform 1 of Tyrosine-protein phosphatase non-receptor type 13	9606
303	0	1.99	3.487429022789	IPI:IPI00006714.3	Gene_Symbol=PTPN13 Isoform 3 of Tyrosine-protein phosphatase non-receptor type 13	9606
304	0.85	1.08	3.23609858751297	IPI:IPI00784473.1	Gene_Symbol=VPS13D vacuolar protein sorting 13D isoform 1	9606	0.807743728160858			1.27932024002075			1.58579862117767
304	0	1.08	3.25464121997356	IPI:IPI00783859.2	Gene_Symbol=VPS13D Isoform 2 of Vacuolar protein sorting-associated protein 13D	9606
305	0.85	0.85	6.20155036449432	IPI:IPI00739124.1	Gene_Symbol=LOC644590 similar to EVIN1	9606
306	0.83	1.21	9.63855385780334	IPI:IPI00554469.1	Gene_Symbol=IMMT Isoform 2 of Mitochondrial inner membrane protein	9606
306	0	1.21	9.51122865080833	IPI:IPI00470829.3	Gene_Symbol=IMMT inner membrane protein, mitochondrial isoform 2	9606
306	0	1.21	9.498680382967	IPI:IPI00009960.6	Gene_Symbol=IMMT Isoform 1 of Mitochondrial inner membrane protein	9606
307	0.83	0.83	6.98466747999191	IPI:IPI00646708.1	Gene_Symbol=ITGAM 65 kDa protein	9606	0.511685311794281	0.400202959775925	487.669372558594	0.638410270214081	0.493191510438919	265.454864501953	0.980581998825073	0.973072946071625	360.355041503906
308	0.82	1.92	4.74833808839321	IPI:IPI00872759.1	Gene_Symbol=MLL2 564 kDa protein	9606	1.02175486087799	0.948674499988556	29.501708984375	0.893383264541626	0.784872770309448	58.9370460510254	0.782977700233459	0.504491209983826	23.3993816375732
309	0.82	1.08	4.44594137370586	IPI:IPI00514468.1	Gene_Symbol=MACF1 670 kDa protein	9606	0.879122614860535	0.465202480554581	1.63428115844727	1.0341876745224	0.657525539398193	1.24377977848053	1	1	1.28657293319702
309	0	1.08	4.44594137370586	IPI:IPI00432363.1	Gene_Symbol=MACF1 Microtubule-actin cross-linking factor 1, isoform 4	9606
310	0.81	1.76	9.46745574474335	IPI:IPI00165189.5	Gene_Symbol=IFT81 Isoform CDV-1R of Intraflagellar transport 81	9606	0.678590595722198	0.153059974312782	2.09724640846252	0.625131487846375	0.0540191419422627	1.63218343257904	0.658302247524261	0.264967203140259	3.23317933082581
311	0.8	1.19	6.36363625526428	IPI:IPI00398768.1	Gene_Symbol=ARG1 Isoform 2 of Arginase-1	9606	0.740410685539246	0.304000049829483	7.21449756622314	1.12506830692291	0.678861498832703	15.0611801147461	0.744006454944611	0.298428148031235	6.70422172546387
311	0	1.19	6.52173906564713	IPI:IPI00291560.4	Gene_Symbol=ARG1 Isoform 1 of Arginase-1	9606
311	0	1.19	8.89830514788628	IPI:IPI00038356.4	Gene_Symbol=ARG1 Isoform 3 of Arginase-1	9606
312	0.8	0.8	5.26893511414528	IPI:IPI00414604.4	Gene_Symbol=E2F7 Isoform 1 of Transcription factor E2F7	9606	1.53421795368195			3.00342464447021			2.46632814407349
313	0.79	0.91	4.14078682661057	IPI:IPI00741791.3	Gene_Symbol=MICAL3 MICAL3 protein	9606	1.00696873664856			1.24389946460724			1.21174097061157
314	0.77	1.35	5.45454546809196	IPI:IPI00396115.4	Gene_Symbol=SLC44A3 solute carrier family 44, member 3 isoform 2	9606	1.04042565822601			1.13891434669495			0.854371070861816
314	0	1.35	5.05359880626202	IPI:IPI00296714.3	Gene_Symbol=SLC44A3 Choline transporter-like protein 3	9606
315	0.77	0.79	4.51055653393269	IPI:IPI00807491.1	Gene_Symbol=GTF3C1 Isoform 3 of General transcription factor 3C polypeptide 1	9606
315	0	0.79	4.45708855986595	IPI:IPI00794530.2	Gene_Symbol=GTF3C1 Isoform 2 of General transcription factor 3C polypeptide 1	9606
315	0	0.79	4.41314540803432	IPI:IPI00414482.2	Gene_Symbol=GTF3C1 Isoform 1 of General transcription factor 3C polypeptide 1	9606
315	0	0.79	4.9840934574604	IPI:IPI00414481.5	Gene_Symbol=GTF3C1 GTF3C1 protein	9606
316	0.77	0.77	4.41176481544971	IPI:IPI00418931.1	Gene_Symbol=FLJ45139 CDNA FLJ45139 fis, clone BRAWH3039623	9606	1.09314846992493			0.999013304710388			0.976721584796906
317	0.76	0.87	5.02933785319328	IPI:IPI00328118.4	Gene_Symbol=SPAG5 Sperm-associated antigen 5	9606	1.11053502559662			0.810989618301392			0.987284541130066
318	0.76	0.76	6.64793998003006	IPI:IPI00477104.1	Gene_Symbol=PLEKHA6 Pleckstrin homology domain containing, family A member 6	9606
318	0	0.76	6.77480921149254	IPI:IPI00007248.6	Gene_Symbol=PLEKHA6 Pleckstrin homology domain-containing family A member 6	9606
319	0.75	0.85	2.73178815841675	IPI:IPI00783390.1	Gene_Symbol=CHL1 Isoform 1 of Neural cell adhesion molecule L1-like protein precursor	9606	0.883301019668579	0.340454906225204	2.54458069801331	0.840520560741425	0.420170217752457	5.54684162139893	0.862375020980835	0.132026553153992	1.48564839363098
319	0	0.85	2.69607845693827	IPI:IPI00299059.5	Gene_Symbol=CHL1 Isoform 2 of Neural cell adhesion molecule L1-like protein precursor	9606
320	0.74	0.94	2.67175566405058	IPI:IPI00873125.1	Gene_Symbol=ZNF501 DNA-binding protein	9606
320	0	0.94	3.25581394135952	IPI:IPI00410286.4	Gene_Symbol=ZNF501 Isoform 2 of Zinc finger protein 501	9606
320	0	0.94	2.58302576839924	IPI:IPI00060716.5	Gene_Symbol=ZNF501 Isoform 1 of Zinc finger protein 501	9606
321	0.73	18.57	53.6480665206909	IPI:IPI00550162.2	Gene_Symbol=IGLV3-25 IGLV3-25 protein	9606
322	0.73	1.01	4.3547872453928	IPI:IPI00873889.1	Gene_Symbol=LAMA2 Uncharacterized protein LAMA2	9606	1.03153491020203	0.350563555955887	1.27408385276794	0.930147707462311	0.840134263038635	36.1095771789551	1.00303936004639	0.983942091464996	4.61056613922119
322	0	1.01	4.35618199408054	IPI:IPI00479834.3	Gene_Symbol=LAMA2 Uncharacterized protein LAMA2	9606
323	0.73	0.74	8.68149772286415	IPI:IPI00794464.1	Gene_Symbol=XIRP1 xin actin-binding repeat containing 1	9606
324	0.73	0.73	1.35301351547241	IPI:IPI00883719.1	Gene_Symbol=C14orf131 Chromosome 14 open reading frame 131	9606	1.42811620235443			1.25569188594818			1.06053674221039
324	0	0.73	1.18662351742387	IPI:IPI00001180.3	Gene_Symbol=C14orf131 hypothetical protein LOC55778	9606
325	0.72	0.88	5.7974960654974	IPI:IPI00219168.7	Gene_Symbol=SPTBN5 Spectrin beta chain, brain 4	9606	0.932313621044159	0.571121215820313	1.42156398296356	1.06480205059052	0.726230084896088	1.95653545856476	1.22933828830719	0.608404040336609	4.37620973587036
326	0.72	0.85	4.12698425352573	IPI:IPI00169241.2	Gene_Symbol=OR2V1 Olfactory receptor 2V1	9606	1.4365291595459			2.32709169387817			2.52312040328979
327	0.71	1.2	6.35941401124001	IPI:IPI00026320.1	Gene_Symbol=UBR5 E3 ubiquitin-protein ligase UBR5	9606	1.11463797092438	0.786003530025482	51.7613525390625	0.803843080997467	0.537717044353485	22.742805480957	0.815809369087219	0.649582266807556	67.6784973144531
328	0.7	0.74	10.6060609221458	IPI:IPI00619965.1	Gene_Symbol=ABCA11 ABCA11 protein	9606	1.11392140388489			1.16354012489319			1.14000523090363
