# Supplementary material for: PGCA: An algorithm to link protein groups created from MS/MS data
Source: PLoS One. 2017 May 31;12(5):e0177569. doi: 10.1371/journal.pone.0177569 (PMC5451011; doi:10.1371/journal.pone.0177569)
Supplement: S3 File — 65 iTRAQ experiments used to process samples from the BiT Heart Cohort. (ZIP) [file pone.0177569.s006.zip › S5DataBiT/BET5776_ProteinSummary.txt]

N	Unused	Total	%Cov	Accession	Name	Species	115:114	PVal 115:114	EF 115:114	116:114	PVal 116:114	EF 116:114	117:114	PVal 117:114	EF 117:114	Biological Processes	Molecular Function	PANTHER ID
1	246.47	246.47	46.0442692041397	IPI:IPI00022229.1	Gene_Symbol=APOB Apolipoprotein B-100 precursor	9606	1.42907667160034	5.08195548199471E-31	1.05287110805511	0.902415812015533	2.65921498794341E-05	1.04802620410919	1.48225128650665	3.14268892703271E-37	1.0510585308075
2	188.65	188.65	63.4747684001923	IPI:IPI00654875.1	Gene_Symbol=C4B Complement C4-B precursor	9606	1.03582417964935	0.788742244243622	1.32966041564941	1.18854343891144	0.298759311437607	1.42065989971161	0.926677942276001	0.548407316207886	1.31409239768982
3	179.62	181.62	71.3025808334351	IPI:IPI00478003.1	Gene_Symbol=A2M Alpha-2-macroglobulin precursor	9606	0.794958770275116	4.73265022549012E-14	1.05847632884979	0.966742336750031	0.17927360534668	1.05048632621765	0.778174638748169	2.32124231288198E-20	1.05065643787384
4	178.28	178.29	65.9651219844818	IPI:IPI00783987.2	Gene_Symbol=C3 Complement C3 precursor (Fragment)	9606	1.24295175075531	1.69268234411629E-12	1.05881261825562	1.13335525989532	5.29427343280986E-05	1.06138169765472	1.27668881416321	5.46552078944451E-17	1.05428981781006
5	123.69	123.69	59.5842957496643	IPI:IPI00021885.1	Gene_Symbol=FGA Isoform 1 of Fibrinogen alpha chain precursor	9606	2.19536328315735	0	1.06559002399445	1.47650802135468	6.37591877465012E-37	1.05493068695068	1.86271226406097	0	1.05930268764496
5	0	122.92	74.2236018180847	IPI:IPI00029717.1	Gene_Symbol=FGA Isoform 2 of Fibrinogen alpha chain precursor	9606
6	122.66	122.66	59.812206029892	IPI:IPI00017601.1	Gene_Symbol=CP Ceruloplasmin precursor	9606	0.819142162799835	2.9584381877612E-07	1.07719421386719	0.956110000610352	0.224387943744659	1.07491254806519	0.777132511138916	3.47815859447209E-10	1.07877898216248
7	115.98	116.36	74.1344213485718	IPI:IPI00298497.3	Gene_Symbol=FGB Fibrinogen beta chain precursor	9606	2.0497899055481	0	1.06091177463531	1.46290552616119	2.8753287934174E-33	1.05741131305695	1.72106468677521	0	1.0623334646225
8	107.28	107.34	43.6754167079926	IPI:IPI00032291.2	Gene_Symbol=C5 Complement C5 precursor	9606	1.40866637229919	9.52925135114766E-18	1.06839442253113	1.07796430587769	0.0244193132966757	1.06666576862335	1.34472620487213	7.70889767493822E-15	1.0672812461853
9	101.91	101.92	36.738196015358	IPI:IPI00414283.5	Gene_Symbol=FN1 fibronectin 1 isoform 4 preproprotein	9606	1.21213936805725	4.59879920526873E-05	1.09360635280609	1.35804545879364	6.75916433934276E-10	1.09272789955139	1.28081953525543	4.50677703156543E-07	1.09503054618835
9	0	99.92	37.174391746521	IPI:IPI00855777.1	Gene_Symbol=FN1 Isoform 14 of Fibronectin precursor	9606
9	0	99.92	34.4072699546814	IPI:IPI00845263.1	Gene_Symbol=FN1 fibronectin 1 isoform 2 preproprotein	9606
9	0	99.92	36.6724729537964	IPI:IPI00339228.1	Gene_Symbol=FN1 Isoform 8 of Fibronectin precursor	9606
9	0	99.92	35.7537150382996	IPI:IPI00339223.1	Gene_Symbol=FN1 Isoform 3 of Fibronectin precursor	9606
9	0	99.92	35.2891862392426	IPI:IPI00022418.1	Gene_Symbol=FN1 Isoform 1 of Fibronectin precursor	9606
9	0	99.91	37.8676474094391	IPI:IPI00479723.3	Gene_Symbol=FN1 Isoform 10 of Fibronectin precursor	9606
9	0	99.91	36.7706924676895	IPI:IPI00339225.1	Gene_Symbol=FN1 Isoform 5 of Fibronectin precursor	9606
10	95.5	95.5	65.376341342926	IPI:IPI00294193.4	Gene_Symbol=ITIH4 Isoform 1 of Inter-alpha-trypsin inhibitor heavy chain H4 precursor	9606	1.61955726146698	7.7650837149168E-11	1.12181973457336	1.17651724815369	0.00279444758780301	1.10904479026794	1.44419801235199	3.57252315552614E-06	1.15042901039124
11	87.15	87.42	78.3080279827118	IPI:IPI00877703.1	Gene_Symbol=FGG 52 kDa protein	9606	2.07524156570435	4.41600013243005E-39	1.08761727809906	1.4214129447937	1.02901659954335E-15	1.08117759227753	1.72556865215302	8.47161136818405E-30	1.0806428194046
11	0	87.42	79.2494475841522	IPI:IPI00021891.5	Gene_Symbol=FGG Isoform Gamma-B of Fibrinogen gamma chain precursor	9606
12	80.65	80.65	46.3038176298141	IPI:IPI00029739.5	Gene_Symbol=CFH Isoform 1 of Complement factor H precursor	9606	1.0535876750946	0.215606093406677	1.08675873279572	0.983165800571442	0.677950263023376	1.08440053462982	1.04106450080872	0.340001314878464	1.08697807788849
13	68.18	68.18	76.0450184345245	IPI:IPI00019568.1	Gene_Symbol=F2 Prothrombin precursor (Fragment)	9606	1.12359535694122	0.029429180547595	1.10936319828033	0.982568562030792	0.714443862438202	1.09856259822845	1.14223170280457	0.0067616612650454	1.09941291809082
14	65.7	66.05	56.4197540283203	IPI:IPI00019580.1	Gene_Symbol=PLG Plasminogen precursor	9606	0.845539927482605	0.000683336751535535	1.0992249250412	0.750851690769196	4.78998529729324E-08	1.09969139099121	0.830028116703033	0.000169046470546164	1.09867084026337
15	65.31	65.31	48.6910998821259	IPI:IPI00639937.1	Gene_Symbol=CFB B-factor, properdin	9606	0.975925207138062	0.618722200393677	1.10177671909332	1.00300407409668	0.960415780544281	1.1271812915802	0.843740046024323	0.00299036107026041	1.11706626415253
15	0	65.31	48.6910998821259	IPI:IPI00019591.1	Gene_Symbol=CFB Isoform 1 of Complement factor B precursor (Fragment)	9606
16	62.3	62.3	67.6339268684387	IPI:IPI00550991.3	Gene_Symbol=SERPINA3 Alpha-1-antichymotrypsin precursor	9606	2.59161186218262	0	1.07613980770111	1.27027332782745	4.7743825223618E-15	1.05776059627533	2.2611300945282	0	1.07704901695251
16	0	62.3	66.6666686534882	IPI:IPI00847635.1	Gene_Symbol=SERPINA3 Isoform 1 of Alpha-1-antichymotrypsin precursor	9606
17	61.93	61.95	71.5189874172211	IPI:IPI00742696.2	Gene_Symbol=GC vitamin D-binding protein precursor	9606	0.984901368618011	0.870785176753998	1.31456565856934	1.04600715637207	0.658881902694702	1.3406947851181	0.915702223777771	0.273968696594238	1.23344135284424
18	56.23	56.23	66.8831169605255	IPI:IPI00022488.1	Gene_Symbol=HPX Hemopexin precursor	9606	0.424991190433502	1.40129846432482E-45	1.09459841251373	0.852593004703522	8.47973296913551E-06	1.07080566883087	0.466446369886398	1.05097384824361E-43	1.08695197105408
19	55.81	55.89	50.0548839569092	IPI:IPI00292530.1	Gene_Symbol=ITIH1 Inter-alpha-trypsin inhibitor heavy chain H1 precursor	9606	0.97118866443634	0.625687479972839	1.12423670291901	0.993537247180939	0.904338896274567	1.11125040054321	1.00284683704376	0.956617116928101	1.107577085495
20	55.04	55.05	52.8132975101471	IPI:IPI00026314.1	Gene_Symbol=GSN Isoform 1 of Gelsolin precursor	9606	0.67637312412262	3.33679651021157E-07	1.14824247360229	0.819010555744171	0.0128854876384139	1.16880702972412	0.608566105365753	3.55646845306978E-10	1.14532387256622
21	52.44	52.44	69.696968793869	IPI:IPI00847179.1	Gene_Symbol=APOA4 apolipoprotein A-IV precursor	9606	0.442529737949371	0.429291844367981	35.4838218688965	0.420291751623154	0.427590608596802	43.7309799194336	0.396575391292572	0.413766384124756	48.8613624572754
22	52.25	52.26	54.1925489902496	IPI:IPI00032328.2	Gene_Symbol=KNG1 Isoform HMW of Kininogen-1 precursor	9606	0.943631708621979	0.172245472669601	1.0873783826828	0.824140429496765	0.000190830032806844	1.10394585132599	0.935972034931183	0.136837124824524	1.09152817726135
22	0	50.62	64.4028127193451	IPI:IPI00215894.1	Gene_Symbol=KNG1 Isoform LMW of Kininogen-1 precursor	9606
22	0	50.62	61.5925073623657	IPI:IPI00797833.3	Gene_Symbol=KNG1 Kininogen 1	9606
23	51.81	51.81	56.5957427024841	IPI:IPI00296165.5	Gene_Symbol=C1R;C17orf13;ACYP1 Complement C1r subcomponent precursor	9606	1.19294285774231	0.000870522286277264	1.10461616516113	0.818903684616089	0.000171573454281315	1.10299611091614	1.00227606296539	0.96638286113739	1.1141654253006
24	51.35	51.35	69.8924720287323	IPI:IPI00032179.2	Gene_Symbol=SERPINC1 Antithrombin III variant	9606	1.25929307937622	0.000726039172150195	1.13866353034973	1.03620553016663	0.50566291809082	1.11195981502533	1.22314918041229	0.00112279609311372	1.12531840801239
25	51.21	51.21	36.257928609848	IPI:IPI00305461.2	Gene_Symbol=ITIH2 Inter-alpha-trypsin inhibitor heavy chain H2 precursor	9606	0.942716956138611	0.190714374184608	1.09182107448578	1.01740109920502	0.706336319446564	1.09365129470825	1.00671529769897	0.874396920204163	1.08632338047028
25	0	51.2	36.0427796840668	IPI:IPI00645038.1	Gene_Symbol=ITIH2 Inter-alpha (Globulin) inhibitor H2	9606
26	49.23	49.89	52.7272701263428	IPI:IPI00745089.2	Gene_Symbol=A1BG alpha 1B-glycoprotein precursor	9606	0.974118292331696	0.640868723392487	1.11615121364594	1.06367480754852	0.216052457690239	1.10214996337891	1.01260280609131	0.846863090991974	1.13521897792816
26	0	49.89	52.7272701263428	IPI:IPI00022895.7	Gene_Symbol=A1BG Alpha-1B-glycoprotein precursor	9606
27	46.94	46.94	50.9212732315063	IPI:IPI00828205.1	Gene_Symbol=IGHM IGHM protein	9606	0.581287860870361	7.59625393698116E-08	1.17546665668488	0.735100209712982	5.15695501235314E-05	1.1446088552475	0.533069849014282	1.31319913276862E-10	1.15124261379242
28	45.46	45.46	47.8510022163391	IPI:IPI00798430.1	Gene_Symbol=TF Transferrin variant (Fragment)	9606	0.471565842628479	3.49030526702876E-11	1.17680239677429	0.715344905853271	2.78378085027953E-08	1.10108923912048	0.480058163404465	8.00920961496754E-13	1.1480153799057
28	0	45.46	47.8510022163391	IPI:IPI00022463.1	Gene_Symbol=TF Serotransferrin precursor	9606
29	45.32	45.47	68.0952370166779	IPI:IPI00641737.1	Gene_Symbol=HP Haptoglobin precursor	9606	0.548504590988159	1.6542522289064E-13	1.15720665454865	1.70743048191071	1.98817678905074E-24	1.09060645103455	1.52158105373383	5.08110395223266E-16	1.09553337097168
30	43.49	43.49	64.4295275211334	IPI:IPI00166729.4	Gene_Symbol=AZGP1 alpha-2-glycoprotein 1, zinc	9606	2.2592146396637	6.53474793227454E-18	1.15526473522186	1.05906414985657	0.222284093499184	1.09734678268433	2.37096357345581	7.44343780399835E-23	1.13066840171814
31	42.4	42.42	50.2092063426971	IPI:IPI00298971.1	Gene_Symbol=VTN Vitronectin precursor	9606	0.928584098815918	0.0984072759747505	1.0911066532135	0.774786770343781	4.84327999927814E-09	1.082475066185	0.956430733203888	0.31255766749382	1.08990979194641
32	41.81	41.81	51.0436415672302	IPI:IPI00292950.4	Gene_Symbol=SERPIND1 Serpin peptidase inhibitor, clade D (Heparin cofactor), member 1	9606	0.601338088512421	2.15323662762848E-13	1.11052143573761	1.03718769550323	0.498591780662537	1.11348366737366	0.81388133764267	0.000271353143034503	1.11169350147247
32	0	41.8	52.1042108535767	IPI:IPI00879573.1	Gene_Symbol=SERPIND1 Heparin cofactor 2 precursor	9606
33	40	40.59	40.9015029668808	IPI:IPI00019943.1	Gene_Symbol=AFM Afamin precursor	9606	0.676697552204132	4.70052761158968E-08	1.12271642684937	0.743550419807434	9.8511952728586E-07	1.1079648733139	0.713475108146667	3.87995726214285E-07	1.11754870414734
34	38.71	38.71	35.4188770055771	IPI:IPI00009920.2	Gene_Symbol=C6 Complement component 6 precursor	9606	1.26927375793457	0.000124232246889733	1.11870062351227	1.03846180438995	0.611092150211334	1.1610324382782	1.12929391860962	0.0103692468255758	1.09538793563843
35	38.2	38.7	74.4565188884735	IPI:IPI00855916.1	Gene_Symbol=- Transthyretin	9606	1.11868858337402	0.0673711746931076	1.12646055221558	1.1421492099762	0.0813545361161232	1.15974617004395	1.35134375095367	1.85324734047754E-05	1.14140117168427
35	0	38.7	86.3945603370667	IPI:IPI00022432.1	Gene_Symbol=TTR Transthyretin precursor	9606
36	37.11	39.11	35.4651153087616	IPI:IPI00017696.1	Gene_Symbol=C1S Complement C1s subcomponent precursor	9606	1.12957227230072	0.0430209189653397	1.12510395050049	0.825884342193604	0.000437396753113717	1.10721337795258	0.989196598529816	0.861192643642426	1.13230240345001
36	0	37.12	36.0703825950623	IPI:IPI00749179.2	Gene_Symbol=C1S Uncharacterized protein C1S	9606
37	36.27	36.71	57.1770310401917	IPI:IPI00553177.1	Gene_Symbol=SERPINA1 Isoform 1 of Alpha-1-antitrypsin precursor	9606	4.0853443145752	1.64043600345319E-16	1.26248526573181	1.59266030788422	7.72079289390604E-08	1.16024875640869	3.9023756980896	5.10026955497195E-15	1.2810173034668
38	36.13	36.13	41.1428570747375	IPI:IPI00022371.1	Gene_Symbol=HRG Histidine-rich glycoprotein precursor	9606	0.563941121101379	3.15490602392776E-12	1.13276994228363	0.570816338062286	2.81972497651398E-13	1.11977159976959	0.615827441215515	1.2270907900902E-10	1.12676548957825
39	36.11	36.88	34.1986447572708	IPI:IPI00876950.1	Gene_Symbol=ITIH3 Isoform 2 of Inter-alpha-trypsin inhibitor heavy chain H3 precursor	9606	1.7245922088623	5.09195245967931E-08	1.18377947807312	1.22786211967468	0.0229703392833471	1.19200301170349	1.50864624977112	9.89630552794551E-06	1.18143856525421
39	0	36.88	34.0449452400208	IPI:IPI00028413.8	Gene_Symbol=ITIH3 Isoform 1 of Inter-alpha-trypsin inhibitor heavy chain H3 precursor	9606
40	35.68	35.78	44.1860467195511	IPI:IPI00022395.1	Gene_Symbol=C9 Complement component C9 precursor	9606	1.87323713302612	2.18472913371404E-11	1.16147601604462	1.25596368312836	0.000749798666220158	1.13638591766357	1.54720377922058	6.5128719084484E-10	1.12387192249298
41	34.96	34.96	41.2811398506165	IPI:IPI00296608.6	Gene_Symbol=C7 Complement component C7 precursor	9606	1.17595231533051	0.117855936288834	1.22878587245941	1.02618932723999	0.773618459701538	1.20065677165985	1.06335473060608	0.533968985080719	1.22184467315674
42	34.87	34.87	48.2474237680435	IPI:IPI00032220.3	Gene_Symbol=AGT Angiotensinogen precursor	9606	0.799640238285065	0.00119370419997722	1.1394008398056	0.548240423202515	7.46834608045255E-11	1.15652120113373	0.792313873767853	5.51830307813361E-05	1.11157727241516
43	32.98	32.99	45.6260710954666	IPI:IPI00291867.3	Gene_Symbol=CFI Complement factor I precursor	9606	0.860893726348877	0.0153134949505329	1.12664997577667	0.92050975561142	0.183497577905655	1.13191843032837	0.784797787666321	0.00135780638083816	1.15178310871124
43	0	30.99	43.3962255716324	IPI:IPI00872555.2	Gene_Symbol=CFI cDNA FLJ76262, highly similar to Homo sapiens I factor (complement) (IF), mRNA	9606
44	31.98	32.13	47.1057891845703	IPI:IPI00400826.1	Gene_Symbol=CLU clusterin isoform 1	9606	1.27019214630127	2.30088880925905E-06	1.09227335453033	0.974329054355621	0.685524225234985	1.1373553276062	1.31989634037018	5.47615081814001E-06	1.11363434791565
44	0	32.13	47.6614713668823	IPI:IPI00291262.3	Gene_Symbol=CLU Clusterin precursor	9606
44	0	32.13	44.4196432828903	IPI:IPI00795633.1	Gene_Symbol=CLU CLU	9606
45	31.74	31.74	43.9918547868729	IPI:IPI00879231.1	Gene_Symbol=SERPINF2 Alpha-2-antiplasmin precursor	9606	1.01776421070099	0.81493216753006	1.16235983371735	0.856743395328522	0.100269250571728	1.20386624336243	1.00537526607513	0.939269065856934	1.15113687515259
45	0	31.74	43.6363637447357	IPI:IPI00029863.4	Gene_Symbol=SERPINF2 SERPINF2 protein	9606
46	31.6	31.6	53.6231875419617	IPI:IPI00298828.3	Gene_Symbol=APOH Beta-2-glycoprotein 1 precursor	9606	0.925526976585388	0.184583559632301	1.12245273590088	0.822938919067383	0.00193272717297077	1.12720823287964	0.914957761764526	0.165304332971573	1.13514018058777
47	31.51	31.51	58.6000025272369	IPI:IPI00291866.5	Gene_Symbol=SERPING1 Plasma protease C1 inhibitor precursor	9606	1.57813894748688	3.54961438048455E-23	1.07213890552521	1.05115282535553	0.142013028264046	1.06831967830658	1.49451899528503	2.46718330700661E-21	1.06785714626312
47	0.02	29.53	58.1952095031738	IPI:IPI00879931.1	Gene_Symbol=SERPING1 cDNA FLJ78023, highly similar to Homo sapiens serine (or cysteine) proteinase inhibitor, clade G (C1inhibitor), member 1, (angioedema, hereditary) (SERPING1), mRNA	9606
48	30.72	30.72	39.8347109556198	IPI:IPI00020996.3	Gene_Symbol=IGFALS Insulin-like growth factor-binding protein complex acid labile chain precursor	9606	0.671941041946411	1.13399037218187E-05	1.16514337062836	0.66896253824234	9.18627236501379E-08	1.12232828140259	0.667045533657074	3.12089196086163E-06	1.15363550186157
49	28.88	28.88	68.4542596340179	IPI:IPI00021842.1	Gene_Symbol=APOE Apolipoprotein E precursor	9606	2.25541710853577	2.33240815550317E-10	1.20281755924225	1.26705074310303	0.00172347284387797	1.15164077281952	2.0973846912384	1.55323878758828E-10	1.17977225780487
50	28.43	29.58	33.6436182260513	IPI:IPI00303963.1	Gene_Symbol=C2 Complement C2 precursor (Fragment)	9606	0.992100358009338	0.878341436386108	1.11183500289917	1.16287708282471	0.0261334720999002	1.14033532142639	0.943466782569885	0.188202038407326	1.09284067153931
51	28.16	28.16	55.6195974349976	IPI:IPI00022417.4	Gene_Symbol=LRG1 Leucine-rich alpha-2-glycoprotein precursor	9606	2.19459748268127	6.9797168045227E-10	1.2228045463562	1.25724017620087	0.000567048613447696	1.13202345371246	1.80816888809204	2.44417321937362E-07	1.21555960178375
52	27.46	27.46	53.125	IPI:IPI00022426.1	Gene_Symbol=AMBP AMBP protein precursor	9606	1.17732322216034	0.0549768730998039	1.18162906169891	0.987396240234375	0.886444389820099	1.19443202018738	1.13537764549255	0.0857211202383041	1.15664565563202
53	27.32	27.77	34.7962379455566	IPI:IPI00654888.4	Gene_Symbol=KLKB1 Plasma kallikrein precursor	9606	0.723237156867981	1.04501059468021E-05	1.12810528278351	0.746330618858337	0.000114332957309671	1.14023339748383	0.770926594734192	5.06124888488557E-05	1.11526119709015
54	26.74	27	43.0913358926773	IPI:IPI00328609.3	Gene_Symbol=SERPINA4 Kallistatin precursor	9606	0.834732353687286	0.00242281216196716	1.11841940879822	1.08467257022858	0.132878318428993	1.11331403255463	0.948601007461548	0.427514791488647	1.14300942420959
55	26.39	26.39	38.2978737354279	IPI:IPI00815926.1	Gene_Symbol=IGHG1 IGHG1 protein	9606	0.641334414482117	0.117567576467991	2.05555295944214	0.759138822555542	0.15382993221283	1.6956490278244	0.599132597446442	0.129375249147415	2.41267156600952
56	25.86	25.86	38.4196192026138	IPI:IPI00022431.1	Gene_Symbol=AHSG Alpha-2-HS-glycoprotein precursor	9606	0.28621244430542	1.47328760302656E-10	1.31299030780792	0.558681190013886	1.27991992004972E-10	1.1342306137085	0.268884122371674	1.75830809195357E-14	1.22043228149414
57	25.31	25.31	15.3326213359833	IPI:IPI00788786.1	Gene_Symbol=VWF 309 kDa protein	9606	2.02533745765686	4.66323726868723E-05	1.32562565803528	1.25074219703674	0.040925644338131	1.23800408840179	1.71877682209015	0.000366595777450129	1.29981231689453
57	0	25.31	14.9306789040565	IPI:IPI00023014.1	Gene_Symbol=VWF von Willebrand factor precursor	9606
58	25.16	25.51	36.2601637840271	IPI:IPI00019581.1	Gene_Symbol=F12 Coagulation factor XII precursor	9606	0.903687655925751	0.117429606616497	1.13687574863434	0.852584540843964	0.00761381024494767	1.12071311473846	0.864875495433807	0.0212228633463383	1.12977027893066
59	24.97	51.73	31.5789461135864	IPI:IPI00025426.2	Gene_Symbol=PZP Pregnancy zone protein precursor	9606	0.248243659734726	1.67189191415673E-05	1.57595026493073	0.255464375019073	6.10633333053556E-06	1.49846196174622	0.265558183193207	7.13256349627045E-06	1.48998522758484
60	24.61	24.61	42.8229659795761	IPI:IPI00006114.4	Gene_Symbol=SERPINF1 Pigment epithelium-derived factor precursor	9606	1.09781289100647	0.0428990311920643	1.09424495697021	0.806542575359344	0.0059006093069911	1.15754425525665	0.989986717700958	0.836661100387573	1.10522258281708
61	24.43	24.43	67.4157321453094	IPI:IPI00021841.1	Gene_Symbol=APOA1 Apolipoprotein A-I precursor	9606	0.785415887832642	0.0214291326701641	1.22315740585327	0.806516349315643	0.0167755242437124	1.18694734573364	0.795052349567413	0.0239362735301256	1.21579468250275
62	24.41	24.41	48.2587069272995	IPI:IPI00022429.3	Gene_Symbol=ORM1 Alpha-1-acid glycoprotein 1 precursor	9606	3.43340802192688	0.00011375577742001	1.72683298587799	1.20739638805389	0.239340841770172	1.38153672218323	3.37717914581299	4.67770914838184E-05	1.64858102798462
63	22.92	22.92	30.4857611656189	IPI:IPI00021727.1	Gene_Symbol=C4BPA C4b-binding protein alpha chain precursor	9606	0.865514934062958	0.142121434211731	1.21854627132416	0.954725623130798	0.645726323127747	1.23146140575409	0.849265456199646	0.156280234456062	1.2611289024353
64	21.95	21.95	37.3287677764893	IPI:IPI00011252.1	Gene_Symbol=C8A Complement component C8 alpha chain precursor	9606	0.824865102767944	0.0574928820133209	1.22067224979401	0.862195014953613	0.030398303642869	1.14165878295898	0.716287970542908	0.0213037524372339	1.31995153427124
65	21.02	23.02	39.759036898613	IPI:IPI00292946.1	Gene_Symbol=SERPINA7 Thyroxine-binding globulin precursor	9606	0.694613575935364	0.000140718053444289	1.17435419559479	0.87166953086853	0.0206693653017282	1.12063443660736	0.645926833152771	0.000705670507159084	1.25439715385437
66	20.87	20.91	34.6153855323792	IPI:IPI00386879.1	Gene_Symbol=IGHV3OR16-13;IGHA1 CDNA FLJ14473 fis, clone MAMMA1001080, highly similar to Homo sapiens SNC73 protein (SNC73) mRNA	9606
67	20.46	20.46	66.3316607475281	IPI:IPI00844536.2	Gene_Symbol=RBP4 Uncharacterized protein RBP4	9606	1.46696901321411	2.57176311496687E-12	1.09116244316101	1.20561611652374	2.24999439524254E-05	1.08465230464935	1.54717230796814	1.27933352800369E-09	1.1291047334671
67	0	20.46	66.3316607475281	IPI:IPI00480192.1	Gene_Symbol=RBP4 Retinol binding protein 4, plasma	9606
67	0	20.46	60.6965184211731	IPI:IPI00022420.3	Gene_Symbol=RBP4 Plasma retinol-binding protein precursor	9606
68	19.78	19.78	44.4444447755814	IPI:IPI00645849.1	Gene_Symbol=ECM1 Extracellular matrix protein 1	9606	0.757283747196198	0.00484570441767573	1.19538652896881	0.834612905979156	0.0102352742105722	1.13972187042236	0.72051739692688	0.00405260547995567	1.22741222381592
68	0	19.78	44.2592591047287	IPI:IPI00003351.2	Gene_Symbol=ECM1 Extracellular matrix protein 1 precursor	9606
69	19.6	19.63	32.6565146446228	IPI:IPI00294395.1	Gene_Symbol=C8B Complement component C8 beta chain precursor	9606	0.794478714466095	0.00348067656159401	1.15781652927399	0.829041302204132	0.00204285536892712	1.11840057373047	0.677723824977875	7.51894162931421E-07	1.12888741493225
70	18	18	76.8707454204559	IPI:IPI00654755.3	Gene_Symbol=HBB Hemoglobin subunit beta	9606	1.09475708007813	0.602060258388519	1.49579083919525	0.868016839027405	0.524041354656219	1.66883718967438	0.976525127887726	0.887085735797882	1.48050999641418
71	17.7	17.7	53.3632278442383	IPI:IPI00022391.1	Gene_Symbol=APCS Serum amyloid P-component precursor	9606	1.27226543426514	0.000266652932623401	1.12719309329987	1.23860561847687	0.000132037486764602	1.1055496931076	1.20268666744232	0.00542058516293764	1.13430035114288
72	17.26	17.68	20.3961849212646	IPI:IPI00655927.1	Gene_Symbol=PRG4 Isoform B of Proteoglycan-4 precursor	9606	1.6100252866745	1.22600304166554E-05	1.16282331943512	1.21046257019043	0.216642528772354	1.37396204471588	1.60813140869141	0.000895940815098584	1.27094209194183
72	0	17.68	19.8005691170692	IPI:IPI00024825.2	Gene_Symbol=PRG4 Isoform A of Proteoglycan-4 precursor	9606
72	0	17.66	19.9118301272392	IPI:IPI00656092.1	Gene_Symbol=PRG4 Isoform F of Proteoglycan-4 precursor	9606
72	0	17.66	20.6712439656258	IPI:IPI00655976.1	Gene_Symbol=PRG4 Isoform C of Proteoglycan-4 precursor	9606
72	0	17.66	21.3385820388794	IPI:IPI00655676.1	Gene_Symbol=PRG4 Isoform D of Proteoglycan-4 precursor	9606
72	0	17.61	22.2936764359474	IPI:IPI00656111.1	Gene_Symbol=PRG4 Isoform E of Proteoglycan-4 precursor	9606
73	16.74	16.74	42.0138895511627	IPI:IPI00163207.1	Gene_Symbol=PGLYRP2 Isoform 1 of N-acetylmuramoyl-L-alanine amidase precursor	9606	0.753688812255859	0.0180229898542166	1.25766706466675	1.00120830535889	0.990458786487579	1.23080289363861	0.831981360912323	0.116456598043442	1.26323330402374
73	0	16.74	35.6466889381409	IPI:IPI00394992.1	Gene_Symbol=PGLYRP2 Isoform 2 of N-acetylmuramoyl-L-alanine amidase precursor	9606
74	16.45	16.45	30.3278684616089	IPI:IPI00019576.1	Gene_Symbol=F10 Coagulation factor X precursor	9606	1.08397376537323	0.360945701599121	1.20864546298981	0.910467207431793	0.2530198097229	1.18973755836487	0.997724056243896	0.986791849136353	1.35383200645447
75	16.15	16.15	20.0000002980232	IPI:IPI00873445.1	Gene_Symbol=PROS1 80 kDa protein	9606	1.08240270614624	0.325702577829361	1.18005537986755	0.928177058696747	0.347456127405167	1.17731308937073	1.10070908069611	0.319832891225815	1.2191241979599
75	0	16.11	19.6745559573174	IPI:IPI00294004.1	Gene_Symbol=PROS1 Vitamin K-dependent protein S precursor	9606
76	15.07	15.07	46.1538463830948	IPI:IPI00154742.6	Gene_Symbol=IGL@ IGL@ protein	9606	0.567030787467957	0.0373049974441528	1.62450265884399	0.705900430679321	0.0117527935653925	1.17811763286591	0.413104176521301	0.00111111300066113	1.13531351089478
77	14.71	14.71	37.1681421995163	IPI:IPI00026199.1	Gene_Symbol=GPX3 Glutathione peroxidase 3 precursor	9606	1.2742360830307	0.0200586840510368	1.22015786170959	0.945569574832916	0.526347100734711	1.20103216171265	1.19439470767975	0.0635460242629051	1.20793807506561
78	14.54	14.57	26.2385308742523	IPI:IPI00738433.1	Gene_Symbol=CPN2 similar to Carboxypeptidase N subunit 2 precursor	9606	1.00387620925903	0.953938484191895	1.15155744552612	1.01091480255127	0.837111949920654	1.11758804321289	0.954905211925507	0.422626733779907	1.12729251384735
78	0	12.57	24.5871558785439	IPI:IPI00479116.1	Gene_Symbol=CPN2 Carboxypeptidase N subunit 2 precursor	9606
79	14.29	14.29	28.4523814916611	IPI:IPI00299503.2	Gene_Symbol=GPLD1 Isoform 1 of Phosphatidylinositol-glycan-specific phospholipase D precursor	9606	0.991989850997925	0.977804780006409	1.87427973747253	1.03483533859253	0.829219341278076	1.41136074066162	1.02267181873322	0.864577889442444	1.33033776283264
80	14.27	14.27	53.8135588169098	IPI:IPI00472961.2	Gene_Symbol=IGKC IGKC protein	9606	0.429178982973099	0.131268098950386	3.68935990333557	0.814627826213837	0.294709473848343	1.67377102375031	0.341136485338211	0.0123573774471879	1.88148140907288
80	0	13.17	63.1355941295624	IPI:IPI00784661.1	Gene_Symbol=- Putative uncharacterized protein	9606
80	0	12.27	56.3559293746948	IPI:IPI00827488.1	Gene_Symbol=IGKC IGKC protein	9606
81	13.78	13.81	27.8106510639191	IPI:IPI00064667.4	Gene_Symbol=CNDP1 Beta-Ala-His dipeptidase precursor	9606	0.830773830413818	0.0889555960893631	1.2444783449173	0.796041429042816	0.000944915809668601	1.11883187294006	0.84723562002182	0.1257064640522	1.24630451202393
82	13.73	13.73	25.3275096416473	IPI:IPI00010295.1	Gene_Symbol=CPN1 Carboxypeptidase N catalytic chain precursor	9606	0.951889991760254	0.454800486564636	1.1474826335907	0.967958331108093	0.752412021160126	1.24249696731567	0.884342908859253	0.277020752429962	1.262491106987
83	13.58	13.58	60.8910918235779	IPI:IPI00011261.2	Gene_Symbol=C8G Complement component C8 gamma chain precursor	9606	0.962056577205658	0.603547990322113	1.16902899742126	0.962496042251587	0.675510466098785	1.21141970157623	0.805107176303864	0.0362092554569244	1.2223117351532
84	13.42	13.42	25.7796257734299	IPI:IPI00032311.4	Gene_Symbol=LBP Lipopolysaccharide-binding protein precursor	9606	1.35553216934204	0.00103786506224424	1.14326560497284	1.01831209659576	0.790271639823914	1.16801500320435	1.17310392856598	0.0321876741945744	1.15215027332306
85	13.4	13.4	60.6249988079071	IPI:IPI00792115.1	Gene_Symbol=CLEC3B Putative uncharacterized protein DKFZp686H17246	9606	0.582221508026123	0.00028642502729781	1.23843479156494	0.725697875022888	0.0734524503350258	1.4305180311203	0.50678938627243	0.000226671880227514	1.29718923568726
85	0	11.4	48.019802570343	IPI:IPI00009028.1	Gene_Symbol=CLEC3B Tetranectin precursor	9606
86	13.22	14.11	25.8134484291077	IPI:IPI00296176.2	Gene_Symbol=F9 Coagulation factor IX precursor	9606	1.27248477935791	0.0713414996862412	1.30782341957092	1.02959787845612	0.833754658699036	1.37251281738281	1.16681575775146	0.321518808603287	1.40784585475922
87	13.15	13.15	32.8530251979828	IPI:IPI00025204.1	Gene_Symbol=CD5L CD5 antigen-like precursor	9606	0.649153470993042	0.000540487642865628	1.21838510036469	0.777066826820374	0.0100038135424256	1.19573378562927	0.620169818401337	0.000198566427570768	1.21249461174011
88	12.83	13.11	21.3464692234993	IPI:IPI00745872.2	Gene_Symbol=ALB Isoform 1 of Serum albumin precursor	9606	1.39087152481079	0.0797444581985474	1.46116089820862	4.26150131225586	0.000157754053361714	1.65084195137024	1.8100997209549	0.00918337889015675	1.49321043491364
88	0	13.11	20.7336530089378	IPI:IPI00022434.4	Gene_Symbol=ALB Uncharacterized protein ALB	9606
88	0	10.83	21.4574903249741	IPI:IPI00878517.1	Gene_Symbol=ALB 56 kDa protein	9606
88	0	10.83	25.4196643829346	IPI:IPI00384697.2	Gene_Symbol=ALB Isoform 2 of Serum albumin precursor	9606
89	12.66	12.66	23.6607149243355	IPI:IPI00022389.1	Gene_Symbol=CRP Isoform 1 of C-reactive protein precursor	9606	5.53011083602905	4.54629807791207E-05	1.6983505487442	1.47954976558685	0.00979431159794331	1.31203246116638	2.99788999557495	0.00019305048044771	1.50868058204651
90	12.46	12.46	26.3313621282578	IPI:IPI00020986.2	Gene_Symbol=LUM Lumican precursor	9606	0.827123999595642	0.00370625802315772	1.12320864200592	0.964701294898987	0.828278183937073	1.42009198665619	0.767246067523956	0.0230853408575058	1.24890768527985
91	12.36	12.36	22.9254573583603	IPI:IPI00292218.4	Gene_Symbol=MST1 Hepatocyte growth factor-like protein precursor	9606	1.07337582111359	0.288325518369675	1.15250945091248	1.08243048191071	0.251248508691788	1.15733766555786	1.03896689414978	0.646675705909729	1.20004785060883
92	12.1	13.27	25.7142871618271	IPI:IPI00746623.2	Gene_Symbol=HABP2 Hyaluronan-binding protein 2 precursor	9606	1.14717972278595	0.334165036678314	1.35576510429382	1.02832090854645	0.784479022026062	1.25129842758179	1.03181743621826	0.778365433216095	1.27670860290527
93	12.03	12.03	23.2931733131409	IPI:IPI00003590.2	Gene_Symbol=QSOX1 Isoform 1 of Sulfhydryl oxidase 1 precursor	9606	1.19297385215759	0.099450595676899	1.2417231798172	1.09031355381012	0.475446790456772	1.29667806625366	1.10101938247681	0.573600649833679	1.44564425945282
94	12.01	12.01	19.6946561336517	IPI:IPI00029193.1	Gene_Symbol=HGFAC Hepatocyte growth factor activator precursor	9606	1.20805275440216	0.166967421770096	1.33626782894135	1.04198825359344	0.859017372131348	1.69528841972351	1.20514357089996	0.389682978391647	1.61816585063934
95	12	14.36	25.4320979118347	IPI:IPI00027482.1	Gene_Symbol=SERPINA6 Corticosteroid-binding globulin precursor	9606	0.673265874385834	0.00113901367876679	1.19358217716217	0.774434804916382	0.0150914471596479	1.20803213119507	0.682088613510132	0.002060417085886	1.20938038825989
96	11.54	11.6	17.0040488243103	IPI:IPI00011694.1	Gene_Symbol=PRSS1 Trypsin-1 precursor	9606	1.08868873119354			1.04758763313293			1.2865606546402
97	11.06	11.06	17.6068380475044	IPI:IPI00023673.1	Gene_Symbol=LGALS3BP Galectin-3-binding protein precursor	9606	0.983108103275299	0.846876502037048	1.21768999099731	0.977107048034668	0.733797788619995	1.16373991966248	0.884035646915436	0.237739369273186	1.24950277805328
98	10.87	17.58	38.8059705495834	IPI:IPI00020091.1	Gene_Symbol=ORM2 Alpha-1-acid glycoprotein 2 precursor	9606	1.40876889228821	0.436651855707169	2.62554502487183	0.796203792095184	0.357565969228745	1.71319699287415	1.41991996765137	0.368819326162338	2.33723115921021
99	10.78	10.85	12.7527222037315	IPI:IPI00025864.5	Gene_Symbol=BCHE Cholinesterase precursor	9606	0.92556095123291	0.399962097406387	1.2222113609314	0.957508206367493	0.625461459159851	1.21808254718781	0.892777264118195	0.137511357665062	1.17174255847931
100	10.76	10.76	10.2201260626316	IPI:IPI00162735.3	Gene_Symbol=ATRN Isoform 2 of Attractin precursor	9606	0.94684112071991	0.847484111785889	1.94573450088501	0.890079438686371	0.445941239595413	1.41822123527527	1.00704169273376	0.984051108360291	2.2800350189209
100	0	10.76	9.09727066755295	IPI:IPI00027235.1	Gene_Symbol=ATRN Isoform 1 of Attractin precursor	9606
101	10.51	10.51	26.5993267297745	IPI:IPI00556155.2	Gene_Symbol=IGFBP3 insulin-like growth factor binding protein 3 isoform a precursor	9606	0.536535501480103	0.000823151262011379	1.27940785884857	0.721517562866211	0.00843438412994146	1.23036813735962	0.649985074996948	0.0295844785869122	1.44954526424408
101	0	10.51	27.1477669477463	IPI:IPI00018305.4	Gene_Symbol=IGFBP3 Insulin-like growth factor-binding protein 3 precursor	9606
101	0	10	26.6129046678543	IPI:IPI00855835.1	Gene_Symbol=- Insulin-like growth factor binding protein 3 isoform b	9606
102	10.12	10.12	73.2673287391663	IPI:IPI00021856.3	Gene_Symbol=APOC2 Apolipoprotein C-II precursor	9606	2.91554617881775	1.27727776089159E-06	1.18100559711456	1.31162369251251	0.010054050013423	1.2014571428299	2.55338525772095	1.24199391393631E-06	1.15620958805084
103	10.07	10.07	25.3333330154419	IPI:IPI00029260.2	Gene_Symbol=CD14 Monocyte differentiation antigen CD14 precursor	9606	0.898099184036255	0.603403151035309	1.61579132080078	0.945371985435486	0.769981741905212	1.56722545623779	1.08514702320099	0.371279656887054	1.2299370765686
104	10.03	12.63	13.8039574027061	IPI:IPI00478809.3	Gene_Symbol=F5 Coagulation factor V precursor	9606	0.92665958404541	0.499309241771698	1.28773999214172	0.801526546478271	0.125105962157249	1.35042357444763	0.960429608821869	0.850799977779388	1.63106405735016
104	0	12.63	13.7729927897453	IPI:IPI00022937.4	Gene_Symbol=F5 Coagulation factor V	9606
105	10.03	10.03	22.5352108478546	IPI:IPI00218732.3	Gene_Symbol=PON1 Serum paraoxonase/arylesterase 1	9606	0.743495941162109	0.015702348202467	1.25524377822876	0.647451519966125	0.00493531860411167	1.30976068973541	0.800725817680359	0.102013677358627	1.31658887863159
106	10	10	29.3333321809769	IPI:IPI00021440.1	Gene_Symbol=ACTG1;PSPHL Actin, cytoplasmic 2	9606	1.63356697559357	0.0281845889985561	1.52327501773834	1.43824338912964	0.091084711253643	1.5510938167572	1.16391003131866	0.404465317726135	1.4987804889679
106	0	10	29.3333321809769	IPI:IPI00021439.1	Gene_Symbol=ACTB Actin, cytoplasmic 1	9606
107	10	10	24.6753245592117	IPI:IPI00643948.2	Gene_Symbol=C1QB Complement component 1, q subcomponent, B chain	9606	0.838359177112579	0.0483548641204834	1.19100737571716	0.885129570960999	0.395031809806824	1.349365234375	0.738409459590912	0.0280701108276844	1.30351591110229
107	0	10	22.5296437740326	IPI:IPI00477992.1	Gene_Symbol=C1QB complement component 1, q subcomponent, B chain precursor	9606
108	10	10	61.5384638309479	IPI:IPI00657670.1	Gene_Symbol=- 13 kDa protein	9606	2.67617464065552	2.00545677842001E-08	1.2354234457016	1.38445496559143	0.00595234194770455	1.24421238899231	2.42954874038696	1.0102492176145E-08	1.19955360889435
108	0	10	51.5151500701904	IPI:IPI00021857.1	Gene_Symbol=APOC3 Apolipoprotein C-III precursor	9606
109	10	10	28.2786875963211	IPI:IPI00020019.1	Gene_Symbol=ADIPOQ Adiponectin precursor	9606	1.3010516166687	0.172498688101768	1.49043834209442	1.18611407279968	0.365855395793915	1.49402165412903	1.34038913249969	0.232010588049889	1.67024099826813
110	9.76	18.54	39.6969705820084	IPI:IPI00011264.1	Gene_Symbol=CFHR1 Complement factor H-related protein 1 precursor	9606	1.55752158164978	0.057241465896368	1.61105644702911	1.13343358039856	0.260478734970093	1.41465902328491	1.18603813648224	0.689837634563446	4.90971612930298
110	0.04	13.19	39.6969705820084	IPI:IPI00167093.4	Gene_Symbol=CFHR1 complement factor H-related 1	9606
110	0.04	13.19	40.9594088792801	IPI:IPI00883722.1	Gene_Symbol=CFHR1 FHR-1; complement Factor H-related protein 1	9606
111	9.53	9.53	30.2816897630692	IPI:IPI00853068.1	Gene_Symbol=HBA2;HBA1 Alpha 2 globin variant (Fragment)	9606	1.37254178524017	1.72200070664985E-05	1.11241328716278	1.09931266307831	0.138136193156242	1.13786089420319	1.17971885204315	0.011833168566227	1.13042736053467
111	0	9.53	30.2816897630692	IPI:IPI00410714.5	Gene_Symbol=HBA2;HBA1 Hemoglobin subunit alpha	9606
112	9.43	9.43	26.9503533840179	IPI:IPI00329775.7	Gene_Symbol=CPB2 Isoform 1 of Carboxypeptidase B2 precursor	9606	0.996123790740967	0.945249974727631	1.14834082126617	0.977849304676056	0.657934486865997	1.13026344776154	1.05962538719177	0.360393643379211	1.15945088863373
113	9.14	14.04	37.840810418129	IPI:IPI00029168.1	Gene_Symbol=LPA Apolipoprotein	9606	2.5197331905365	0.00287694577127695	1.69141054153442	2.33113789558411	0.00410695886239409	1.66464602947235	2.10041356086731	0.00120418926235288	1.44803297519684
113	0	8.14	32.9566866159439	IPI:IPI00787629.1	Gene_Symbol=LOC732390 similar to Apolipoprotein	9606
114	9.11	9.48	26.3546794652939	IPI:IPI00007221.1	Gene_Symbol=SERPINA5 Plasma serine protease inhibitor precursor	9606	0.796056032180786	0.0164328850805759	1.17254853248596	1.05797719955444	0.314972937107086	1.14601135253906	0.957966804504395	0.417077094316483	1.14094185829163
115	9	9.09	18.6344236135483	IPI:IPI00296534.1	Gene_Symbol=FBLN1 Isoform D of Fibulin-1 precursor	9606	1.07972145080566	0.331466376781464	1.20133709907532	1.04412448406219	0.465897053480148	1.15109384059906	1.05467772483826	0.540540158748627	1.23182547092438
115	0	9.09	18.6344236135483	IPI:IPI00218803.2	Gene_Symbol=FBLN1 Isoform B of Fibulin-1 precursor	9606
116	8.94	9.14	29.4314384460449	IPI:IPI00293925.2	Gene_Symbol=FCN3 Isoform 1 of Ficolin-3 precursor	9606	0.944682598114014	0.278790563344955	1.14714336395264	1.18504738807678	0.0254190340638161	1.13902151584625	0.988086044788361	0.838148832321167	1.18689095973969
116	0	9.14	26.7361104488373	IPI:IPI00419744.4	Gene_Symbol=FCN3 Isoform 2 of Ficolin-3 precursor	9606
117	8.59	10.75	18.6858311295509	IPI:IPI00009793.3	Gene_Symbol=C1RL Complement C1r-like protein	9606	1.28547489643097	0.091253399848938	1.3625750541687	1.0068484544754	0.966761112213135	1.49279856681824	1.2131735086441	0.12835381925106	1.31380474567413
117	0	8.75	18.7214612960815	IPI:IPI00872573.1	Gene_Symbol=C1RL 48 kDa protein	9606
117	0	8.75	18.7214612960815	IPI:IPI00795055.1	Gene_Symbol=C1RL CDNA FLJ14022 fis, clone HEMBA1003538, weakly similar to COMPLEMENT C1R COMPONENT	9606
118	8.59	8.68	17.5182476639748	IPI:IPI00847381.1	Gene_Symbol=SEPP1 selenoprotein P isoform 2	9606	1.07756364345551	0.541593074798584	1.36501014232635	0.942086577415466	0.593192219734192	1.33066296577454	1.17854273319244	0.0652991980314255	1.1983048915863
118	0	8.68	13.1233602762222	IPI:IPI00029061.2	Gene_Symbol=SEPP1 Selenoprotein P precursor	9606
118	0	6.89	20.3296706080437	IPI:IPI00798100.1	Gene_Symbol=SEPP1 Protein	9606
119	8.38	9.43	34.0277791023254	IPI:IPI00219583.1	Gene_Symbol=SHBG Isoform 2 of Sex hormone-binding globulin precursor	9606	0.801760256290436	0.182525619864464	1.4134224653244	0.89477264881134	0.146558865904808	1.17150890827179	0.766733109951019	0.112348906695843	1.407017827034
119	0	9.42	22.3880603909492	IPI:IPI00023019.1	Gene_Symbol=SHBG Isoform 1 of Sex hormone-binding globulin precursor	9606
120	8.12	8.25	17.768594622612	IPI:IPI00007199.4	Gene_Symbol=SERPINA10 Protein Z-dependent protease inhibitor precursor	9606	1.25251042842865	0.0386033952236176	1.22492456436157	0.958394050598145	0.338682681322098	1.12646996974945	1.08712708950043	0.346560686826706	1.26954078674316
121	8.07	8.07	24.2582902312279	IPI:IPI00163446.3	Gene_Symbol=IGHD IGHD protein	9606	0.645875871181488	0.282526701688766	2.47502183914185	0.750116586685181	0.253339618444443	1.74529409408569	0.629905521869659	0.256524503231049	2.46445894241333
122	8.06	8.06	36.2204730510712	IPI:IPI00022731.1	Gene_Symbol=APOC4 Apolipoprotein C-IV precursor	9606	1.89480721950531	0.0253987908363342	1.63207530975342	1.07078087329865	0.181613743305206	1.13383722305298	1.72901129722595	0.0135946413502097	1.39526009559631
123	8.01	187.7	62.5	IPI:IPI00418163.3	Gene_Symbol=C4B C4B1	9606	1.00910449028015	0.936503469944	1.28041052818298	1.08404529094696	0.413991391658783	1.23485839366913	0.992265701293945	0.946858465671539	1.28803157806396
123	0	187.64	61.9266033172607	IPI:IPI00643525.1	Gene_Symbol=C4A Complement component 4A	9606
124	8	8	12.9533678293228	IPI:IPI00744685.2	Gene_Symbol=BTD Uncharacterized protein BTD (Fragment)	9606	0.903353214263916	0.399526566267014	1.32827007770538	0.900165855884552	0.541673481464386	1.51153957843781	0.981324732303619	0.88661515712738	1.38138198852539
124	0	8	13.8121545314789	IPI:IPI00218413.2	Gene_Symbol=BTD biotinidase precursor	9606
125	8	8	21.2244898080826	IPI:IPI00022394.2	Gene_Symbol=C1QC Complement C1q subcomponent subunit C precursor	9606	0.822418749332428	0.152497053146362	1.33914625644684	0.988584041595459	0.933966875076294	1.38432455062866	0.781912744045258	0.0482424572110176	1.27557587623596
126	7.97	7.97	15.7503709197044	IPI:IPI00395488.2	Gene_Symbol=VASN Vasorin precursor	9606	1.16635191440582	0.363527983427048	1.5173636674881	0.921720504760742	0.812621712684631	2.44444680213928	1.07403802871704	0.632441520690918	1.4674551486969
127	7.9	16.67	24.3010759353638	IPI:IPI00784807.1	Gene_Symbol=- Putative uncharacterized protein	9606	0.182810083031654	0.000858430343214422	1.96964204311371	0.286328762769699	0.00115599751006812	1.69558954238892	0.153113305568695	0.000235627725487575	1.80293011665344
127	0.09	16.56	33.1914901733398	IPI:IPI00784942.1	Gene_Symbol=- Putative uncharacterized protein DKFZp686E23209	9606
127	0.03	17.14	33.6206883192062	IPI:IPI00426051.3	Gene_Symbol=- Putative uncharacterized protein DKFZp686C15213	9606
127	0	16.47	28.5371690988541	IPI:IPI00399007.5	Gene_Symbol=IGHG2 Putative uncharacterized protein DKFZp686I04196 (Fragment)	9606
128	7.7	7.7	33.7349385023117	IPI:IPI00021855.1	Gene_Symbol=APOC1 Apolipoprotein C-I precursor	9606	1.6382098197937	0.0432930327951908	1.5929057598114	1.0915402173996	0.71024888753891	1.97804403305054	1.70340204238892	0.0230031907558441	1.48181223869324
129	7.52	32.3	74.9034762382507	IPI:IPI00844156.2	Gene_Symbol=SERPINC1 SERPINC1 protein	9606	1.25610709190369	0.00481677055358887	1.15841734409332	1.12659692764282	0.186549618840218	1.20143210887909	1.27276682853699	0.00106621475424618	1.13562834262848
130	7.22	7.22	42.692306637764	IPI:IPI00165972.3	Gene_Symbol=CFD Complement factor D preproprotein	9606	1.14041888713837	0.641170859336853	1.92600047588348	1.25850331783295	0.293544948101044	1.63041007518768	1.12388038635254	0.688741385936737	1.97301292419434
131	7.22	7.22	22.1774190664291	IPI:IPI00004373.1	Gene_Symbol=MBL2 Mannose-binding protein C precursor	9606	0.776435554027557	0.334364324808121	2.01705718040466	0.52157074213028	0.0523529648780823	1.94104492664337	0.794802308082581	0.222200021147728	1.60943150520325
132	7.22	7.22	23.2704401016235	IPI:IPI00178926.2	Gene_Symbol=IGJ immunoglobulin J chain	9606	0.726306617259979	0.160329565405846	1.67491555213928	0.768402755260468	0.0280614756047726	1.24240732192993	0.635428786277771	0.0263953991234303	1.44249880313873
133	6.74	7.03	16.1380603909492	IPI:IPI00743248.5	Gene_Symbol=TNXB DJ34F7.1.1	9606	0.712847888469696	0.0564835108816624	1.42398416996002	1.13599932193756	0.286689251661301	1.3340255022049	0.880483567714691	0.520790755748749	1.65298867225647
133	0	7.03	16.1342963576317	IPI:IPI00025276.1	Gene_Symbol=TNXB Isoform XB of Tenascin-X precursor	9606
133	0	6.76	16.8403595685959	IPI:IPI00644296.1	Gene_Symbol=TNXB Tenascin XB	9606
134	6.38	6.38	8.60655754804611	IPI:IPI00884176.1	Gene_Symbol=F13A1 coagulation factor XIII A1 subunit precursor	9606	0.870460510253906	0.238019689917564	1.35039258003235	1.01669228076935	0.773467302322388	1.18208336830139	0.8832066655159	0.599583446979523	1.96488690376282
134	0	6.38	8.60655754804611	IPI:IPI00297550.8	Gene_Symbol=F13A1 Coagulation factor XIII A chain precursor	9606
135	6.37	8.46	24.6710523962975	IPI:IPI00220839.2	Gene_Symbol=PRSS3 Protease, serine, 3	9606	0.887756109237671	0.513159096240997	1.52088701725006	0.920226097106934	0.493755012750626	1.32214391231537	0.871938228607178	0.166151762008667	1.23714303970337
135	0	8.46	24.6710523962975	IPI:IPI00015614.3	Gene_Symbol=PRSS3 Isoform A of Trypsin-3 precursor	9606
135	0	8.46	22.2672060132027	IPI:IPI00843764.1	Gene_Symbol=PRSS3 Isoform C of Trypsin-3 precursor	9606
135	0	8.46	21.0727974772453	IPI:IPI00385250.1	Gene_Symbol=PRSS3 Protease serine 4 isoform B	9606
136	6.01	6.01	13.9959424734116	IPI:IPI00643034.2	Gene_Symbol=PLTP Isoform 1 of Phospholipid transfer protein precursor	9606	1.00709927082062	0.983519554138184	2.72920989990234	1.02001428604126	0.938187122344971	2.11427974700928	1.1856529712677	0.706454336643219	3.69777536392212
136	0	6	13.8321995735168	IPI:IPI00217778.1	Gene_Symbol=PLTP Isoform 2 of Phospholipid transfer protein precursor	9606
136	0	4.01	13.3333340287209	IPI:IPI00022733.3	Gene_Symbol=PLTP 45 kDa protein	9606
137	6	6.23	11.5183249115944	IPI:IPI00743766.2	Gene_Symbol=FETUB Fetuin-B precursor	9606	0.736969411373138	0.0528733916580677	1.36650323867798	0.854445576667786	0.309753626585007	1.50743615627289	0.653300404548645	0.095373697578907	1.75604546070099
137	0	6.23	12.7536237239838	IPI:IPI00552199.3	Gene_Symbol=FETUB GUGU beta form	9606
137	0	4.23	10.7255518436432	IPI:IPI00553061.1	Gene_Symbol=FETUB GUGU gamma form	9606
138	6	6	20.1138526201248	IPI:IPI00465436.4	Gene_Symbol=CAT Catalase	9606	2.21540379524231	0.0335604585707188	1.97083806991577	0.898059070110321	0.493433356285095	1.55256795883179	1.62970077991486	0.0367468222975731	1.53974545001984
139	5.51	10.88	58.8235318660736	IPI:IPI00879329.1	Gene_Symbol=IGKV3-20 Anti-(ED-B) scFV (Fragment)	9606	0.556260943412781	0.240166574716568	3.00716662406921	0.741115927696228	0.167049512267113	1.59426164627075	0.467549532651901	0.0209188889712095	1.81972205638885
140	5.4	6.93	9.16157215833664	IPI:IPI00759754.1	Gene_Symbol=TTN Isoform 1 of Titin	9606	0.970222234725952	0.906356632709503	1.72351682186127	1.42174768447876	0.140427097678185	1.62275540828705	1.4070451259613	0.337358385324478	2.10561227798462
140	0	6.93	9.12861898541451	IPI:IPI00759542.1	Gene_Symbol=TTN Isoform 8 of Titin	9606
140	0	6.93	9.1861754655838	IPI:IPI00023283.3	Gene_Symbol=TTN Isoform 2 of Titin	9606
140	0	6.93	9.40669625997543	IPI:IPI00749039.2	Gene_Symbol=TTN titin isoform N2-A	9606
140	0	6.93	9.30239483714104	IPI:IPI00179357.2	Gene_Symbol=TTN Isoform 7 of Titin	9606
140	0	6.93	9.29286852478981	IPI:IPI00759637.1	Gene_Symbol=TTN Isoform 4 of Titin	9606
140	0	6.02	9.44984778761864	IPI:IPI00759613.1	Gene_Symbol=TTN Isoform 5 of Titin	9606
140	0	5.07	10.4321852326393	IPI:IPI00375499.2	Gene_Symbol=TTN titin isoform novex-2	9606
140	0	5.07	10.2916710078716	IPI:IPI00375498.2	Gene_Symbol=TTN titin isoform novex-1	9606
140	0	5.07	10.2503158152103	IPI:IPI00455173.4	Gene_Symbol=TTN Isoform 3 of Titin	9606
141	4.87	5.23	14.9674624204636	IPI:IPI00021817.1	Gene_Symbol=PROC Vitamin K-dependent protein C precursor	9606	1.50763297080994	0.321812391281128	3.87126636505127	1.05821144580841	0.689652442932129	1.69439816474915	1.61117792129517	0.380996584892273	6.30500078201294
142	4.74	4.74	21.7821776866913	IPI:IPI00868938.1	Gene_Symbol=- Beta-2-microglobulin	9606	1.48736596107483	0.0251808669418097	1.35431480407715	1.33678412437439	0.135543048381805	1.57669591903687	1.28595459461212	0.0460799299180508	1.27538681030273
142	0	4.74	18.4873953461647	IPI:IPI00796379.1	Gene_Symbol=B2M B2M protein	9606
142	0	2.74	9.67741906642914	IPI:IPI00004656.2	Gene_Symbol=B2M Beta-2-microglobulin	9606
143	4.62	78.39	64.9076521396637	IPI:IPI00878609.1	Gene_Symbol=ITIH4 Protein	9606	1.4354385137558	0.127328231930733	1.62709069252014	1.27192664146423	0.184325441718102	1.45995354652405	1.51835155487061	0.0220742728561163	1.407958984375
143	0	65.05	64.7515535354614	IPI:IPI00878152.1	Gene_Symbol=ITIH4 71 kDa protein	9606
144	4.55	4.55	9.96015965938568	IPI:IPI00555752.2	Gene_Symbol=C4BPB Isoform 2 of C4b-binding protein beta chain precursor	9606	1.15542304515839	0.586359202861786	2.63136148452759	1.0579981803894	0.70776754617691	1.75309336185455	1.0771449804306	0.787664473056793	2.83093428611755
144	0	4.55	9.92063507437706	IPI:IPI00025862.2	Gene_Symbol=C4BPB Isoform 1 of C4b-binding protein beta chain precursor	9606
145	4.44	4.44	12.7272725105286	IPI:IPI00022331.1	Gene_Symbol=LCAT Phosphatidylcholine-sterol acyltransferase precursor	9606	1.31677305698395	0.0291129183024168	1.22946405410767	1.40069758892059	0.10394199192524	1.66190469264984	1.35511910915375	0.0614239759743214	1.40487480163574
146	4.32	4.75	12.5364437699318	IPI:IPI00294713.4	Gene_Symbol=MASP2 Isoform 1 of Mannan-binding lectin serine protease 2 precursor	9606	0.970547258853912	0.742075085639954	1.2472231388092	0.940050959587097	0.56914883852005	1.29822981357574	1.00832104682922	0.916687905788422	1.2137109041214
146	0	4.18	20.7253888249397	IPI:IPI00871597.1	Gene_Symbol=MASP2 Uncharacterized protein MASP2 (Fragment)	9606
146	0	4.18	19.4594591856003	IPI:IPI00306378.5	Gene_Symbol=MASP2 Isoform 2 of Mannan-binding lectin serine protease 2 precursor	9606
147	4.19	4.19	20.6161141395569	IPI:IPI00216065.3	Gene_Symbol=PROZ Isoform 2 of Vitamin K-dependent protein Z precursor	9606	1.19445538520813	0.324593126773834	1.55202984809875	0.998162686824799	0.99196845293045	1.61074256896973	1.0594927072525	0.840365588665009	2.10971546173096
147	0	4.19	19.4999992847443	IPI:IPI00027843.1	Gene_Symbol=PROZ Isoform 1 of Vitamin K-dependent protein Z precursor	9606
148	4.18	4.18	22.8070169687271	IPI:IPI00010471.5	Gene_Symbol=LCP1 Plastin-2	9606	1.1077972650528	0.219070717692375	1.23399102687836	0.935884952545166	0.355444610118866	1.2134200334549	1.0508496761322	0.527331709861755	1.24778401851654
149	4.15	4.15	21.2669685482979	IPI:IPI00844400.1	Gene_Symbol=C1QA 23 kDa protein	9606	0.790726363658905	0.0826661065220833	1.31266117095947	0.976096451282501	0.715964257717133	1.15688526630402	0.839498162269592	0.232570305466652	1.3623138666153
149	0	4.15	19.1836729645729	IPI:IPI00022392.1	Gene_Symbol=C1QA Complement C1q subcomponent subunit A precursor	9606
150	4.08	4.08	38.4615391492844	IPI:IPI00796435.1	Gene_Symbol=CA1 22 kDa protein	9606	1.53921568393707	0.0853111520409584	1.78570294380188	1.04890739917755	0.907210171222687	4.75400876998901	1.09425091743469	0.551185071468353	3.83825302124023
150	0	4.08	28.7356317043304	IPI:IPI00215983.3	Gene_Symbol=CA1 Carbonic anhydrase 1	9606
150	0	4.08	43.2432442903519	IPI:IPI00788926.1	Gene_Symbol=CA1 16 kDa protein	9606
150	0	4.08	37.007874250412	IPI:IPI00798267.1	Gene_Symbol=CA1 14 kDa protein	9606
151	4.04	11.16	40.7407402992249	IPI:IPI00218949.1	Gene_Symbol=CFHR2 Isoform Short of Complement factor H-related protein 2 precursor	9606	1.07489538192749	0.743343949317932	8.59814643859863	0.787618339061737	0.539399206638336	31.0077342987061	1.05319130420685	0.710003077983856	3.83495378494263
151	0.04	11.16	36.6666674613953	IPI:IPI00006154.1	Gene_Symbol=CFHR2 Isoform Long of Complement factor H-related protein 2 precursor	9606
152	4.04	4.04	16.449086368084	IPI:IPI00852826.2	Gene_Symbol=APOL1 42 kDa protein	9606	0.771341145038605	0.648049235343933	8.17348575592041	0.891741633415222	0.71196985244751	3.18702507019043	0.94323742389679	0.875211894512177	4.11123752593994
152	0	4.04	8.04020091891289	IPI:IPI00514475.4	Gene_Symbol=APOL1 Isoform 1 of Apolipoprotein-L1 precursor	9606
152	0	4.04	7.7294684946537	IPI:IPI00186903.3	Gene_Symbol=APOL1 Isoform 2 of Apolipoprotein-L1 precursor	9606
153	4.02	4.02	13.7195125222206	IPI:IPI00297284.1	Gene_Symbol=IGFBP2 Insulin-like growth factor-binding protein 2 precursor	9606	1.29391133785248	0.151192054152489	1.53398180007935	0.839355766773224	0.220719531178474	1.43526422977448	1.06822216510773	0.723129689693451	1.71532964706421
154	4	4	40.1639342308044	IPI:IPI00552578.2	Gene_Symbol=SAA1;SAA2 Serum amyloid A protein precursor	9606	7.1600775718689	0.0113899121060967	2.48883318901062	1.43536603450775	0.0495691820979118	1.43299269676208	2.73551440238953	0.00213945168070495	1.22215008735657
154	0	2	22.13114798069	IPI:IPI00006146.4	Gene_Symbol=SAA1;SAA2 serum amyloid A2	9606
155	3.7	3.71	17.177914083004	IPI:IPI00019176.3	Gene_Symbol=RARRES2 Retinoic acid receptor responder protein 2 precursor	9606	1.49555563926697	0.180744513869286	4.44723320007324	1.00001013278961	1	8.34739780426025	1.17273199558258	0.428093373775482	5.01291990280151
156	3.45	5.28	50	IPI:IPI00387026.1	Gene_Symbol=- Ig kappa chain V-I region EU	9606	0.696372807025909	0.187510699033737	2.20345711708069	0.903345167636871	0.295702666044235	1.36581683158875	0.678938448429108	0.31272429227829	3.4738609790802
156	0	12	47.4576264619827	IPI:IPI00478600.3	Gene_Symbol=IGKV1-5 IGKV1-5 protein	9606
156	0	6.36	40.5172407627106	IPI:IPI00829956.1	Gene_Symbol=- Rheumatoid factor C6 light chain (Fragment)	9606
156	0	5.26	33.8983058929443	IPI:IPI00829912.1	Gene_Symbol=IGKV1-5 Ig kappa chain V-I region HK102 precursor	9606
156	0	2	16.8224304914474	IPI:IPI00387024.1	Gene_Symbol=- Ig kappa chain V-I region CAR	9606
157	3.45	4.31	43.1034475564957	IPI:IPI00829653.1	Gene_Symbol=- Uncharacterized protein ENSP00000374812	9606	0.580471456050873			0.75728839635849			0.530285358428955
157	0	4.31	43.1034475564957	IPI:IPI00784430.3	Gene_Symbol=IGKV3D-11 Similar to Ig kappa chain V-III region VG precursor	9606
157	0	4.29	33.8983058929443	IPI:IPI00816799.1	Gene_Symbol=- Rheumatoid factor D5 light chain (Fragment)	9606
158	3.43	3.43	28.6821693181992	IPI:IPI00514397.1	Gene_Symbol=APOM Apolipoprotein M	9606	1.30570781230927	0.0147752072662115	1.1515257358551	1.16216659545898	0.0845750272274017	1.22268676757813	1.32719969749451	0.0682708546519279	1.39892137050629
158	0	3.43	22.4137932062149	IPI:IPI00645213.1	Gene_Symbol=APOM Apolipoprotein M	9606
158	0	3.43	13.8297870755196	IPI:IPI00030739.1	Gene_Symbol=APOM Apolipoprotein M	9606
159	3.28	3.29	5.73543012142181	IPI:IPI00242956.4	Gene_Symbol=FCGBP IgGFc-binding protein precursor	9606	0.815441489219666	0.192587360739708	2.24579167366028	0.936760902404785	0.641312122344971	3.72074413299561	0.859804153442383	0.149814426898956	1.58435797691345
159	0	3.29	5.79804554581642	IPI:IPI00788189.1	Gene_Symbol=FCGBP similar to Fc fragment of IgG binding protein	9606
160	3.05	4.31	43.1034475564957	IPI:IPI00549330.4	Gene_Symbol=IGKV3D-15 Myosin-reactive immunoglobulin light chain variable region	9606	0.711911976337433	0.545337498188019	145.593978881836	0.919905781745911	0.860526978969574	117.217567443848	0.47611403465271	0.0947721377015114	4.11298990249634
160	0	13.14	62.1276617050171	IPI:IPI00430820.1	Gene_Symbol=IGKV1-5 IGKV1-5 protein	9606
160	0	4.31	40.3669714927673	IPI:IPI00384401.1	Gene_Symbol=- Myosin-reactive immunoglobulin kappa chain variable region (Fragment)	9606
160	0	4.29	31.0077518224716	IPI:IPI00385253.1	Gene_Symbol=- Ig kappa chain V-III region CLL precursor	9606
161	2.79	2.92	24.731183052063	IPI:IPI00007047.1	Gene_Symbol=S100A8 Protein S100-A8	9606	1.60846126079559	0.474097520112991	261.499328613281	1.24826920032501	0.300369530916214	4.21111869812012	1.28949916362762	0.609805524349213	98.8524322509766
162	2.74	2.74	27.2727280855179	IPI:IPI00027350.3	Gene_Symbol=PRDX2 Peroxiredoxin-2	9606	1.43425846099854	0.498400866985321	95.5290908813477	0.935774505138397	0.781101644039154	10.5434818267822	0.979577124118805	0.880337655544281	3.96841335296631
163	2.7	2.74	6.79468214511871	IPI:IPI00643090.1	Gene_Symbol=VCAM1 74 kDa protein	9606	0.692909359931946			0.748821496963501			0.954803228378296
163	0	2.74	7.10973739624023	IPI:IPI00082827.1	Gene_Symbol=VCAM1 vascular cell adhesion molecule 1 isoform b precursor	9606
163	0	2.74	6.22462779283524	IPI:IPI00018136.1	Gene_Symbol=VCAM1 Isoform 1 of Vascular cell adhesion protein 1 precursor	9606
163	0	2.7	10.1851850748062	IPI:IPI00643490.1	Gene_Symbol=VCAM1 Putative uncharacterized protein DKFZp779G2333	9606
164	2.67	2.76	14.2857149243355	IPI:IPI00012792.1	Gene_Symbol=CDH5 Cadherin-5 precursor	9606	1.5935537815094	0.324312299489975	27.3108158111572	1.01149451732635	0.939472198486328	4.5848560333252	1.82344269752502	0.364758223295212	137.599609375
164	0	2.76	14.7982060909271	IPI:IPI00607725.4	Gene_Symbol=CDH5 cadherin 5, type 2 isoform 2 preproprotein	9606
165	2.66	2.66	9.18836146593094	IPI:IPI00844511.1	Gene_Symbol=MAN1A1 Mannosyl-oligosaccharide 1,2-alpha-mannosidase IA	9606	1.31557250022888	0.226944804191589	3.66107249259949	1.08817827701569	0.655272364616394	5.96061849594116	1.03885793685913	0.890998244285584	16.4657402038574
165	0	2.66	8.87573957443237	IPI:IPI00439446.2	Gene_Symbol=MAN1A1 MAN1A1 protein	9606
166	2.65	3.08	11.9905702769756	IPI:IPI00514468.1	Gene_Symbol=MACF1 670 kDa protein	9606	1.08472740650177	0.773229837417603	1.93504750728607	1.2283399105072	0.0485877431929111	1.22618985176086	1.00311160087585	0.980105876922607	1.33976995944977
166	0	3.08	11.9905702769756	IPI:IPI00432363.1	Gene_Symbol=MACF1 Microtubule-actin cross-linking factor 1, isoform 4	9606
166	0.05	2.85	13.2780849933624	IPI:IPI00256861.4	Gene_Symbol=MACF1 Isoform 2 of Microtubule-actin cross-linking factor 1, isoforms 1/2/3/5	9606
166	0.05	2.84	12.660376727581	IPI:IPI00478226.1	Gene_Symbol=MACF1 Isoform 5 of Microtubule-actin cross-linking factor 1, isoforms 1/2/3/5	9606
166	0.03	2.83	13.1187200546265	IPI:IPI00550385.2	Gene_Symbol=MACF1 Isoform 1 of Microtubule-actin cross-linking factor 1, isoforms 1/2/3/5	9606
166	0.03	2.83	12.9140302538872	IPI:IPI00744472.1	Gene_Symbol=MACF1 614 kDa protein	9606
167	2.65	2.65	19.2499995231628	IPI:IPI00009034.1	Gene_Symbol=PCDHB10 Protocadherin beta 10 precursor	9606	1.03203415870667	0.976872086524963	61275.6875	0.935735106468201	0.808808267116547	15.2594995498657	0.908586263656616	0.91054368019104	5493.29150390625
167	0	2	5.49313351511955	IPI:IPI00009033.2	Gene_Symbol=PCDHB8 Protocadherin beta 8 precursor	9606
168	2.56	2.56	10.118044167757	IPI:IPI00009865.2	Gene_Symbol=KRT10 Keratin, type I cytoskeletal 10	9606	1.07767987251282	0.462298452854156	2.32596230506897	1.09957778453827	0.522248804569244	3.64562010765076	1.38137364387512	0.179182603955269	3.27693867683411
169	2.42	2.42	34.2465758323669	IPI:IPI00032293.1	Gene_Symbol=CST3 Cystatin-C precursor	9606	1.89796888828278	0.146775171160698	6.76057195663452	1.5705953836441	0.285784035921097	15.8500871658325	1.78130555152893	0.171827018260956	7.61016225814819
170	2.34	3.12	20.9459453821182	IPI:IPI00873544.1	Gene_Symbol=- Uncharacterized protein ENSP00000380627 (Fragment)	9606
171	2.16	2.19	32.1100920438766	IPI:IPI00385254.1	Gene_Symbol=- Ig lambda chain V-I region WAH	9606	0.7560715675354	0.416772276163101	15.2889204025269	0.825898170471191			0.794927835464478
171	0	12.01	35.5932205915451	IPI:IPI00785200.1	Gene_Symbol=- Putative uncharacterized protein	9606
171	0	2.09	32.4074059724808	IPI:IPI00827522.1	Gene_Symbol=IGLV1-44 Anti-streptococcal/anti-myosin immunoglobulin lambda light chain variable region (Fragment)	9606
171	0	2.01	16.0714283585548	IPI:IPI00382420.1	Gene_Symbol=- Ig lambda chain V-I region HA	9606
172	2.13	2.13	7.59689956903458	IPI:IPI00451625.1	Gene_Symbol=CRTAC1 Isoform 2 of Cartilage acidic protein 1 precursor	9606	0.968835234642029	0.167306318879128	1.11429762840271	1.05891668796539	0.0701852962374687	1.08384716510773	0.873893678188324	0.590118825435638	9.7964916229248
172	0	2.05	6.68789818882942	IPI:IPI00451626.1	Gene_Symbol=CRTAC1 Isoform 3 of Cartilage acidic protein 1 precursor	9606
172	0	2.05	6.354009360075	IPI:IPI00451624.1	Gene_Symbol=CRTAC1 Isoform 1 of Cartilage acidic protein 1 precursor	9606
173	2.11	2.11	8.90868604183197	IPI:IPI00299738.1	Gene_Symbol=PCOLCE Procollagen C-endopeptidase enhancer 1 precursor	9606	0.72770619392395	0.0530943311750889	1.40159726142883	1.07156109809875	0.0794599279761314	1.11648464202881	0.74941885471344	0.200260654091835	3.29542398452759
174	2.1	2.1	8.57142880558968	IPI:IPI00218795.1	Gene_Symbol=SELL L-selectin precursor	9606	0.67681485414505	0.562730193138123	11.5052642822266	0.815241038799286	0.576014995574951	3.77216076850891	0.549800217151642	0.342549681663513	8.05294036865234
174	0.01	2.01	9.62732955813408	IPI:IPI00645234.1	Gene_Symbol=SELP Selectin P	9606
174	0.01	2.01	6.15199021995068	IPI:IPI00643835.1	Gene_Symbol=SELP Selectin P	9606
174	0.01	2.01	6.640625	IPI:IPI00514233.1	Gene_Symbol=SELP Selectin P	9606
174	0.01	2.01	6.14457838237286	IPI:IPI00295339.3	Gene_Symbol=SELP P-selectin precursor	9606
174	0.01	2.01	5.97609579563141	IPI:IPI00646956.1	Gene_Symbol=SELP Selectin P	9606
174	0.01	2.01	5.859375	IPI:IPI00644144.1	Gene_Symbol=SELP Selectin P	9606
174	0.01	2.01	6.96594417095184	IPI:IPI00640405.1	Gene_Symbol=SELP Selectin P	9606
174	0.01	2.01	6.96594417095184	IPI:IPI00514796.1	Gene_Symbol=SELP Selectin P	9606
174	0	2	5.573770403862	IPI:IPI00296542.1	Gene_Symbol=SELE E-selectin precursor	9606
174	0	2	2.88659799844027	IPI:IPI00645768.1	Gene_Symbol=SELE Selectin E	9606
174	0	2	2.5594150647521	IPI:IPI00514521.1	Gene_Symbol=SELE Selectin E	9606
174	0	2	1.46252289414406	IPI:IPI00514728.1	Gene_Symbol=SELE Selectin E	9606
174	0	2	1.65289249271154	IPI:IPI00514342.1	Gene_Symbol=SELE Selectin E	9606
175	2.03	2.03	8.89639630913734	IPI:IPI00878576.1	Gene_Symbol=- Autotaxin isoform gamma	9606	1.03734111785889			0.536437392234802			0.938678324222565
175	0	2	7.32240453362465	IPI:IPI00303210.3	Gene_Symbol=ENPP2 Isoform 2 of Ectonucleotide pyrophosphatase/phosphodiesterase family member 2 precursor	9606
175	0	2	7.76361525058746	IPI:IPI00156171.2	Gene_Symbol=ENPP2 Isoform 1 of Ectonucleotide pyrophosphatase/phosphodiesterase family member 2 precursor	9606
176	2.02	2.02	28.6666661500931	IPI:IPI00383629.1	Gene_Symbol=- IgG VH protein precursor (Fragment)	9606	0.445176690816879			0.527941644191742			0.434197664260864
176	0.01	14.4	20.4166665673256	IPI:IPI00785067.1	Gene_Symbol=IGH@ IGH@ protein	9606
176	0.01	3.17	27.4590164422989	IPI:IPI00470652.1	Gene_Symbol=- Single-chain Fv (Fragment)	9606
176	0	16.77	26.4583319425583	IPI:IPI00761159.1	Gene_Symbol=IGHM IGHM protein	9606
176	0	12.47	15.6069368124008	IPI:IPI00784894.1	Gene_Symbol=- Putative uncharacterized protein	9606
176	0	8.4	16.4000004529953	IPI:IPI00423461.3	Gene_Symbol=IGHA2 Putative uncharacterized protein DKFZp686C02220 (Fragment)	9606
176	0	2	32.4999988079071	IPI:IPI00419517.1	Gene_Symbol=IGHV1-69 IGHV1-69 protein	9606
176	0	2	17.6100626587868	IPI:IPI00382682.1	Gene_Symbol=- Putative matrix cell adhesion molecule-3	9606
176	0	2	22.2222223877907	IPI:IPI00829701.1	Gene_Symbol=- Uncharacterized protein ENSP00000375014	9606
176	0	2	24.7999995946884	IPI:IPI00386140.1	Gene_Symbol=- Ig heavy chain V-I region Mot	9606
176	0	2	10.2564096450806	IPI:IPI00854745.1	Gene_Symbol=- Uncharacterized protein ENSP00000375019	9606
176	0	2	10.2564096450806	IPI:IPI00854589.1	Gene_Symbol=- Uncharacterized protein ENSP00000375004	9606
176	0	2	10.2564096450806	IPI:IPI00830130.1	Gene_Symbol=- Rheumatoid factor RF-ET7	9606
176	0	2	10.1694911718369	IPI:IPI00829979.1	Gene_Symbol=- Uncharacterized protein ENSP00000375008	9606
176	0	2	10.2564096450806	IPI:IPI00739205.3	Gene_Symbol=LOC652102 Ig heavy chain V-I region HG3 precursor	9606
176	0	2	10.0000001490116	IPI:IPI00399379.3	Gene_Symbol=- Uncharacterized protein ENSP00000303034	9606
176	0	2	23.0769231915474	IPI:IPI00382678.1	Gene_Symbol=- Putative uncharacterized protein	9606
176	0	2	9.67741906642914	IPI:IPI00382472.1	Gene_Symbol=- Ig heavy chain V-I region SIE	9606
176	0	2	10.2564096450806	IPI:IPI00382455.1	Gene_Symbol=- Ig heavy chain V-I region EU	9606
176	0	2	10.2564096450806	IPI:IPI00009792.1	Gene_Symbol=IGHV1OR15-1 Ig heavy chain V-I region V35 precursor	9606
177	2.01	6.01	26.6949146986008	IPI:IPI00784713.1	Gene_Symbol=- Putative uncharacterized protein	9606	0.458073377609253			0.394205003976822			0.380952566862106
177	0	8.03	35.193133354187	IPI:IPI00815938.1	Gene_Symbol=IGLV3-21 IGLV3-21 protein	9606
177	0	7.07	27.7777791023254	IPI:IPI00719373.1	Gene_Symbol=IGL@ IGL@ protein	9606
177	0	6	24.8927041888237	IPI:IPI00852577.1	Gene_Symbol=IGLC1 IGLC1 protein	9606
177	0	6	25.6410270929337	IPI:IPI00784589.1	Gene_Symbol=- Putative uncharacterized protein DKFZp781M0386	9606
177	0	6	22.9787230491638	IPI:IPI00745660.2	Gene_Symbol=IGL@ IGL@ protein	9606
177	0	6	21.0300430655479	IPI:IPI00829640.1	Gene_Symbol=IGL@ IGL@ protein	9606
177	0	6	20.762711763382	IPI:IPI00785164.1	Gene_Symbol=- Putative uncharacterized protein	9606
177	0	6	20.8510637283325	IPI:IPI00785079.1	Gene_Symbol=- Putative uncharacterized protein	9606
177	0	6	20.762711763382	IPI:IPI00784983.1	Gene_Symbol=- Putative uncharacterized protein	9606
177	0	6	20.6751048564911	IPI:IPI00784711.1	Gene_Symbol=- Putative uncharacterized protein	9606
177	0	6	20.8510637283325	IPI:IPI00784627.1	Gene_Symbol=- Putative uncharacterized protein	9606
178	2.01	2.18	5.52115589380264	IPI:IPI00871677.1	Gene_Symbol=TCF20 Uncharacterized protein TCF20	9606	0.976693987846375	0.934981644153595	18.6081047058105	0.9425328373909	0.039099533110857	1.04732990264893	1.05400133132935	0.821525454521179	10.1847734451294
178	0	2.18	5.52115589380264	IPI:IPI00220381.2	Gene_Symbol=TCF20 Isoform 2 of Transcription factor 20	9606
178	0	2.18	5.45918382704258	IPI:IPI00159322.4	Gene_Symbol=TCF20 Isoform 1 of Transcription factor 20	9606
179	2.01	2.02	15.710723400116	IPI:IPI00025463.3	Gene_Symbol=PHLDA1 pleckstrin homology-like domain, family A, member 1	9606	1.01557326316833			1.06089973449707			1.1041294336319
180	2.01	2.01	8.24215933680534	IPI:IPI00453457.2	Gene_Symbol=ADAMTS13 Isoform 2 of ADAMTS-13 precursor	9606	1.54728257656097			1.39857828617096			1.23265624046326
180	0	2.01	7.91871026158333	IPI:IPI00449028.2	Gene_Symbol=ADAMTS13 Isoform 1 of ADAMTS-13 precursor	9606
180	0	2.01	8.43283608555794	IPI:IPI00427822.2	Gene_Symbol=ADAMTS13 Isoform 3 of ADAMTS-13 precursor	9606
180	0	2.01	12.6126125454903	IPI:IPI00334996.4	Gene_Symbol=ADAMTS13 Putative uncharacterized protein C9orf8	9606
181	2.01	2.01	17.9166659712791	IPI:IPI00027827.2	Gene_Symbol=SOD3 Extracellular superoxide dismutase [Cu-Zn] precursor	9606	0.637208104133606			0.775379061698914			0.724569261074066
182	2	59.95	70.6751048564911	IPI:IPI00555812.4	Gene_Symbol=GC Vitamin D-binding protein precursor	9606	1.33082962036133	0.0886871740221977	1.48122882843018	1.44252038002014	0.0643420293927193	1.52269423007965	1.33795368671417	0.0283277947455645	1.24043083190918
183	2	52.44	69.696968793869	IPI:IPI00304273.2	Gene_Symbol=APOA4 Apolipoprotein A-IV precursor	9606	1.69242644309998	0.000393204507417977	1.21728992462158	1.50410103797913	6.42472296021879E-05	1.12105393409729	1.72386622428894	1.91402268683305E-05	1.13500392436981
184	2	30.86	50.8951425552368	IPI:IPI00385264.1	Gene_Symbol=- Ig mu heavy chain disease protein	9606	0.288929164409637	0.202025055885315	177.911468505859	0.336143404245377	0.109637431800365	11.1282358169556	0.280948519706726	0.203819498419762	210.313079833984
185	2	18.87	25.3731340169907	IPI:IPI00448938.1	Gene_Symbol=IGHG1 IGHG1 protein	9606	0.476275354623795			0.621018588542938			0.403041869401932
185	0	12.47	15.6370654702187	IPI:IPI00418153.1	Gene_Symbol=IGHM Putative uncharacterized protein DKFZp686I15212	9606
185	0	2	9.4488188624382	IPI:IPI00827627.1	Gene_Symbol=- Vh1-D-J3-region (Fragment)	9606
186	2	14	39.9141639471054	IPI:IPI00829626.1	Gene_Symbol=IGL@ IGL@ protein	9606	0.345343351364136	0.0268685109913349	2.29904270172119	0.508995413780212	0.0656706467270851	2.13135552406311	0.377264827489853	0.118092976510525	4.16730451583862
186	0	14	39.9141639471054	IPI:IPI00550162.2	Gene_Symbol=IGLV3-25 IGLV3-25 protein	9606
186	0	2	16.5217384696007	IPI:IPI00747752.2	Gene_Symbol=- V2-7 protein	9606
186	0	2	17.7570089697838	IPI:IPI00382440.1	Gene_Symbol=- Ig lambda chain V-IV region Hil	9606
187	2	13.17	52.9660999774933	IPI:IPI00430847.1	Gene_Symbol=IGKC IGKC protein	9606	0.761502802371979	0.436951637268066	3.37636065483093	0.880362153053284	0.641206979751587	2.74184536933899	0.522028148174286	0.0993616133928299	2.59694290161133
187	0	3.17	33.8983058929443	IPI:IPI00829650.1	Gene_Symbol=- Similar to Ig kappa chain V-I region HK101 precursor	9606
187	0	3.15	22.2222223877907	IPI:IPI00003470.1	Gene_Symbol=- Ig kappa chain V-I region Wes	9606
188	2	13.15	51.2711882591248	IPI:IPI00746963.1	Gene_Symbol=IGKC IGKC protein	9606	0.291258037090302			0.542868614196777			0.329048424959183
188	0	3.15	30.5084735155106	IPI:IPI00829751.1	Gene_Symbol=- 13 kDa protein	9606
189	2	10.04	53.0612230300903	IPI:IPI00473011.3	Gene_Symbol=HBB;HBD Hemoglobin subunit delta	9606	1.50438392162323			1.15824604034424			1.18012857437134
190	2	4	23.3644858002663	IPI:IPI00384399.1	Gene_Symbol=- Myosin-reactive immunoglobulin light chain variable region (Fragment)	9606	0.252793967723846			0.375975787639618			0.623802483081818
190	0	2	15.7894730567932	IPI:IPI00552852.2	Gene_Symbol=IGLV3-27 V2-19 protein	9606
191	2	2.89	4.47761192917824	IPI:IPI00021364.1	Gene_Symbol=CFP Properdin precursor	9606	0.714923799037933			0.82610821723938			0.934492349624634
192	2	2.28	41.9354826211929	IPI:IPI00884080.1	Gene_Symbol=- Similar to Immunglobulin heavy chain variable region	9606	0.536567449569702	0.390403598546982	261.631622314453	0.640611112117767	0.411821067333221	71.7947158813477	0.600343585014343	0.397324800491333	106.578002929688
193	2	2.24	21.7948719859123	IPI:IPI00397808.3	Gene_Symbol=LOC388720 similar to ubiquitin and ribosomal protein S27a precursor	9606	1.64176487922668			1.45457029342651			1.11802184581757
193	0	2	39.0870183706284	IPI:IPI00873444.1	Gene_Symbol=UBC;RPS27A;UBB 79 kDa protein	9606
193	0	2	40.1746720075607	IPI:IPI00798155.3	Gene_Symbol=UBC;RPS27A;UBB Ubiquitin C splice variant	9606
193	0	2	38.8321161270142	IPI:IPI00798127.1	Gene_Symbol=UBC;RPS27A;UBB ubiquitin C	9606
193	0	2	39.0243887901306	IPI:IPI00797482.1	Gene_Symbol=UBC;RPS27A;UBB cDNA FLJ75516, highly similar to Xenopus tropicalis ubiquitin C, mRNA	9606
193	0	2	39.6721303462982	IPI:IPI00793729.1	Gene_Symbol=UBC;RPS27A;UBB UBC protein	9606
193	0	2	36.6037726402283	IPI:IPI00789107.1	Gene_Symbol=UBC;RPS27A;UBB 30 kDa protein	9606
193	0	2	33.7628871202469	IPI:IPI00743241.1	Gene_Symbol=UBC;RPS27A;UBB 44 kDa protein	9606
193	0	2	34.730538725853	IPI:IPI00797400.1	Gene_Symbol=UBC;RPS27A;UBB 19 kDa protein	9606
193	0	2	36.9426757097244	IPI:IPI00796600.1	Gene_Symbol=UBC;RPS27A;UBB 18 kDa protein	9606
193	0	2	38.4105950593948	IPI:IPI00796007.1	Gene_Symbol=UBC;RPS27A;UBB 17 kDa protein	9606
193	0	2	31.3513517379761	IPI:IPI00795527.1	Gene_Symbol=UBC;RPS27A;UBB 21 kDa protein	9606
193	0	2	30.6878298521042	IPI:IPI00794925.1	Gene_Symbol=UBC;RPS27A;UBB 21 kDa protein	9606
193	0	2	37.1794879436493	IPI:IPI00794211.1	Gene_Symbol=UBC;RPS27A;UBB 18 kDa protein	9606
193	0	2	23.1441050767899	IPI:IPI00794205.1	Gene_Symbol=- 26 kDa protein	9606
193	0	2	34.1176480054855	IPI:IPI00793810.1	Gene_Symbol=UBC;RPS27A;UBB 19 kDa protein	9606
193	0	2	26.6055047512054	IPI:IPI00793330.1	Gene_Symbol=UBC;RPS27A;UBB 12 kDa protein	9606
193	0	2	33.0484330654144	IPI:IPI00792712.1	Gene_Symbol=UBC;RPS27A;UBB 39 kDa protein	9606
193	0	2	37.1559619903564	IPI:IPI00790633.1	Gene_Symbol=UBC;RPS27A;UBB 25 kDa protein	9606
193	0	2	36.3636374473572	IPI:IPI00789823.1	Gene_Symbol=UBC;RPS27A;UBB 16 kDa protein	9606
193	0	2	19.3277314305305	IPI:IPI00788210.1	Gene_Symbol=LOC728590 similar to ribosomal protein S27a	9606
193	0	2	28.1045764684677	IPI:IPI00784990.2	Gene_Symbol=UBC;RPS27A;UBB Ubiquitin C splice variant	9606
193	0	2	32.4742257595062	IPI:IPI00744274.1	Gene_Symbol=UBC;RPS27A;UBB 44 kDa protein	9606
193	0	2	32.4742257595062	IPI:IPI00743650.1	Gene_Symbol=UBC;RPS27A;UBB 44 kDa protein	9606
193	0	2	37.9912674427032	IPI:IPI00719280.2	Gene_Symbol=UBC;RPS27A;UBB ubiquitin B precursor	9606
193	0	2	22.65625	IPI:IPI00456429.3	Gene_Symbol=UBA52 ubiquitin and ribosomal protein L40 precursor	9606
193	0	2	17.4107149243355	IPI:IPI00418813.2	Gene_Symbol=- CDNA FLJ46113 fis, clone TESTI2036285, highly similar to Rattus norvegicus ubiquitin C	9606
193	0	2	18.5897439718246	IPI:IPI00179330.6	Gene_Symbol=UBC;RPS27A;UBB ubiquitin and ribosomal protein S27a precursor	9606
194	2	2.13	12.9166662693024	IPI:IPI00073777.1	Gene_Symbol=PLXDC2 Isoform 2 of Plexin domain-containing protein 2 precursor	9606	2.08145928382874			3.70363450050354			2.68485116958618
194	0	2.13	11.7202267050743	IPI:IPI00044369.2	Gene_Symbol=PLXDC2 Isoform 1 of Plexin domain-containing protein 2 precursor	9606
194	0	2.13	11.4795923233032	IPI:IPI00640599.1	Gene_Symbol=PLXDC2 Isoform 3 of Plexin domain-containing protein 2 precursor	9606
195	2	2.1	6.06826804578304	IPI:IPI00607861.2	Gene_Symbol=H6PD GDH/6PGL endoplasmic bifunctional protein precursor	9606	2.66553092002869			1.59419703483582			3.15139508247375
196	2	2.02	5.54066114127636	IPI:IPI00443799.2	Gene_Symbol=MGC15523 hypothetical protein LOC124565 isoform a	9606	1.34928441047668			1.13063943386078			1.29120433330536
197	2	2.01	8.72092992067337	IPI:IPI00022319.1	Gene_Symbol=ACAD9 NPD002	9606
198	2	2	5.60975596308708	IPI:IPI00739827.1	Gene_Symbol=LAMP2 Isoform LAMP-2B of Lysosome-associated membrane glycoprotein 2 precursor	9606	0.913171172142029			1.1243577003479			0.981192648410797
198	0	2	2.91970800608397	IPI:IPI00216172.2	Gene_Symbol=LAMP2 Lysosomal-associated membrane protein 2C	9606
198	0	2	2.92682927101851	IPI:IPI00009030.1	Gene_Symbol=LAMP2 Isoform LAMP-2A of Lysosome-associated membrane glycoprotein 2 precursor	9606
199	2	2	6.07734806835651	IPI:IPI00643348.2	Gene_Symbol=COMP 80 kDa protein	9606	0.807955384254456			0.999989807605743			0.831332445144653
199	0	2	5.81241734325886	IPI:IPI00028030.3	Gene_Symbol=COMP Cartilage oligomeric matrix protein precursor	9606
200	2	2	6.81114569306374	IPI:IPI00016334.2	Gene_Symbol=MCAM Isoform 1 of Cell surface glycoprotein MUC18 precursor	9606	0.96981954574585			1.09829318523407			0.654413342475891
201	2	2	3.1770046800375	IPI:IPI00007240.2	Gene_Symbol=F13B Coagulation factor XIII B chain precursor	9606	0.951495170593262			0.819087445735931			1.15333819389343
202	2	2	16.99029058218	IPI:IPI00783862.2	Gene_Symbol=BLVRB Flavin reductase	9606	3.21338295936584			1.53133416175842			2.10725378990173
202	0	2	16.9082120060921	IPI:IPI00219910.2	Gene_Symbol=- 22 kDa protein	9606
203	2	2	7.15935304760933	IPI:IPI00641481.2	Gene_Symbol=CETP Isoform 2 of Cholesteryl ester transfer protein precursor	9606	1.04055750370026	0.974173188209534	253915.671875	1.22956466674805	0.31150084733963	4.04806280136108	1.03340935707092	0.708926916122437	2.33666920661926
203	0	2	6.28803223371506	IPI:IPI00006173.3	Gene_Symbol=CETP Isoform 1 of Cholesteryl ester transfer protein precursor	9606
204	2	2	13.1578952074051	IPI:IPI00027462.1	Gene_Symbol=S100A9 Protein S100-A9	9606	3.33238124847412			1.48619997501373			2.75899791717529
205	2	2	9.00000035762787	IPI:IPI00021854.1	Gene_Symbol=APOA2 Apolipoprotein A-II precursor	9606	0.873296141624451	0.353787511587143	2.91253590583801	1.07713997364044	0.861236929893494	71.0147857666016	1.03156757354736	0.939915895462036	64.8249206542969
206	1.88	10.9	18.1102365255356	IPI:IPI00169276.2	Gene_Symbol=- Trypsinogen C	9606
207	1.87	16.78	33.4669351577759	IPI:IPI00166866.3	Gene_Symbol=IGHV3OR16-13;IGHA1 IGHA1 protein	9606	0.140668779611588			0.267643183469772			0.084729790687561
208	1.82	1.82	25.1184821128845	IPI:IPI00011832.1	Gene_Symbol=SPP2 Secreted phosphoprotein 24 precursor	9606	0.738242149353027	0.219529122114182	3.99501037597656	0.97729504108429	0.8480504155159	3.31780934333801	0.774721205234528	0.426506340503693	13.0556955337524
209	1.74	1.74	7.45170190930367	IPI:IPI00032230.2	Gene_Symbol=EPB41L3 Isoform A of Band 4.1-like protein 3	9606	0.765563130378723	0.716360330581665	1221.15307617188	0.785110652446747	0.650602340698242	152.46484375	0.741733431816101	0.611389815807343	227.34440612793
209	0	1.74	7.28323683142662	IPI:IPI00215716.1	Gene_Symbol=EPB41L3 Isoform B of Band 4.1-like protein 3	9606
209	0	1.74	6.69934675097466	IPI:IPI00215717.1	Gene_Symbol=EPB41L3 Isoform C of Band 4.1-like protein 3	9606
209	0	1.7	9.55414026975632	IPI:IPI00797109.1	Gene_Symbol=EPB41L3 18 kDa protein	9606
210	1.72	3.72	29.7709912061691	IPI:IPI00783024.1	Gene_Symbol=- Myosin-reactive immunoglobulin heavy chain variable region (Fragment)	9606	0.409003108739853			0.47596201300621			0.449627876281738
210	0.01	1.71	16.1290317773819	IPI:IPI00883765.1	Gene_Symbol=- Similar to Immunglobulin heavy chain variable region	9606
210	0	20.57	31.9915264844894	IPI:IPI00876888.1	Gene_Symbol=- cDNA FLJ78387	9606
210	0	5.22	21.8487396836281	IPI:IPI00829590.1	Gene_Symbol=- Uncharacterized protein ENSP00000375044	9606
210	0	1.7	32.5925916433334	IPI:IPI00827892.1	Gene_Symbol=- VH87-2 protein (Fragment)	9606
210	0	1.7	32.8000009059906	IPI:IPI00477804.4	Gene_Symbol=- Immunglobulin heavy chain variable region (Fragment)	9606
210	0	1.7	35.6521725654602	IPI:IPI00384404.4	Gene_Symbol=- Rheumatoid factor RF-ET9 (Fragment)	9606
210	0	1.7	17.708332836628	IPI:IPI00884004.1	Gene_Symbol=- Rheumatoid factor RF-ET12 (Fragment)	9606
210	0	1.7	14.7540986537933	IPI:IPI00783184.1	Gene_Symbol=- Immunglobulin heavy chain variable region (Fragment)	9606
210	0	1.7	5.88235296308994	IPI:IPI00829841.1	Gene_Symbol=- 13 kDa protein	9606
211	1.7	1.7	2.72108837962151	IPI:IPI00643023.1	Gene_Symbol=CTBS Chitobiase, di-N-acetyl-	9606	1.36401641368866			1.02715361118317			1.06910109519958
211	0	1.7	2.07792203873396	IPI:IPI00007778.1	Gene_Symbol=CTBS Di-N-acetylchitobiase precursor	9606
212	1.7	1.7	2.87769790738821	IPI:IPI00299158.1	Gene_Symbol=PVR Isoform Alpha of Poliovirus receptor precursor	9606	0.649318099021912			0.728829503059387			0.7322136759758
212	0	1.7	3.06122452020645	IPI:IPI00219427.1	Gene_Symbol=PVR Isoform Delta of Poliovirus receptor precursor	9606
212	0	1.7	3.2967034727335	IPI:IPI00219426.1	Gene_Symbol=PVR Isoform Gamma of Poliovirus receptor precursor	9606
212	0	1.7	3.22580635547638	IPI:IPI00219425.3	Gene_Symbol=PVR Isoform Beta of Poliovirus receptor precursor	9606
213	1.69	1.71	8.68454650044441	IPI:IPI00657668.1	Gene_Symbol=SHROOM1 Uncharacterized protein SHROOM1	9606
213	0	1.71	7.98122063279152	IPI:IPI00328184.5	Gene_Symbol=SHROOM1 Isoform 1 of Protein Shroom1	9606
213	0	1.71	5.43093271553516	IPI:IPI00479091.3	Gene_Symbol=SHROOM1 Isoform 2 of Protein Shroom1	9606
214	1.62	1.86	8.11303555965424	IPI:IPI00784473.1	Gene_Symbol=VPS13D vacuolar protein sorting 13D isoform 1	9606
214	0	1.86	8.15952345728874	IPI:IPI00783859.2	Gene_Symbol=VPS13D Isoform 2 of Vacuolar protein sorting-associated protein 13D	9606
215	1.59	1.61	15.320910513401	IPI:IPI00741791.3	Gene_Symbol=MICAL3 MICAL3 protein	9606	1.23530161380768	0.304966956377029	1.64708733558655	1.23027396202087	0.145736977458	1.37586414813995	1.1190048456192	0.630556285381317	1.82271754741669
215	0	1.59	14.873418211937	IPI:IPI00480203.3	Gene_Symbol=MICAL3 Isoform 2 of Protein MICAL-3	9606
215	0	1.59	14.446721971035	IPI:IPI00177937.5	Gene_Symbol=MICAL3 Isoform 1 of Protein MICAL-3	9606
215	0	1.59	15.5363753437996	IPI:IPI00853064.1	Gene_Symbol=MICAL3 91 kDa protein	9606
215	0	1.55	11.9418486952782	IPI:IPI00854767.1	Gene_Symbol=LOC729269 similar to Protein MICAL-3	9606
216	1.56	1.77	21.1165055632591	IPI:IPI00641475.1	Gene_Symbol=SPERT Isoform 2 of Spermatid-associated protein	9606	1.30378913879395			1.14132964611053			1.43641042709351
216	0	1.77	19.4196432828903	IPI:IPI00167913.1	Gene_Symbol=SPERT Isoform 1 of Spermatid-associated protein	9606
217	1.56	1.58	3.28614749014378	IPI:IPI00470596.3	Gene_Symbol=ZNF638 Isoform 1 of Zinc finger protein 638	9606	0.238514244556427			0.905982494354248			0.464288681745529
217	0	1.58	2.75932550430298	IPI:IPI00607784.1	Gene_Symbol=ZNF638 Isoform 3 of Zinc finger protein 638	9606
218	1.55	2.92	9.59071442484856	IPI:IPI00872997.1	Gene_Symbol=KIF21B Isoform 1 of Kinesin-like protein KIF21B	9606	0.899516642093658			0.880563139915466			0.748589217662811
218	0	2.92	9.66748744249344	IPI:IPI00644778.2	Gene_Symbol=KIF21B Isoform 2 of Kinesin-like protein KIF21B	9606
218	0	2.92	9.4011977314949	IPI:IPI00397809.4	Gene_Symbol=KIF21B Kinesin-like protein KIF21B variant	9606
219	1.54	5.25	36.0000014305115	IPI:IPI00873155.1	Gene_Symbol=- Uncharacterized protein ENSP00000346720	9606	0.435848951339722			0.613312780857086			0.48083359003067
219	0	22.07	32.6572000980377	IPI:IPI00430842.3	Gene_Symbol=IGHV3OR16-13;IGHA1 IGHA1 protein	9606
219	0	7.23	51.2820541858673	IPI:IPI00830088.1	Gene_Symbol=- 13 kDa protein	9606
219	0	1.52	17.3913046717644	IPI:IPI00816409.1	Gene_Symbol=- V<gamma>1 protein (Fragment)	9606
220	1.52	13.52	38.6266082525253	IPI:IPI00816555.1	Gene_Symbol=IGLV2-14 IGLV2-14 protein	9606	0.807441413402557	0.194476321339607	2.35611033439636	0.936358094215393	0.699416041374207	5.13496589660645	0.713020324707031	0.229537308216095	5.05518102645874
221	1.52	1.52	6.19565211236477	IPI:IPI00177820.3	Gene_Symbol=SLC14A2 Urea transporter, kidney	9606	0.985474407672882			1.03700506687164			0.955878913402557
222	1.52	1.52	6.46766200661659	IPI:IPI00414684.7	Gene_Symbol=SEMG1 Isoform 2 of Semenogelin-1 precursor	9606	1.37153208255768			0.830561101436615			0.884862899780273
222	0	1.52	5.62770552933216	IPI:IPI00023020.1	Gene_Symbol=SEMG1 Isoform 1 of Semenogelin-1 precursor	9606
223	1.43	2.11	6.84812515974045	IPI:IPI00239406.2	Gene_Symbol=SYNE2 Isoform 2 of Nesprin-2	9606
223	0	2.11	6.87000751495361	IPI:IPI00239405.4	Gene_Symbol=SYNE2 Isoform 1 of Nesprin-2	9606
223	0	1.94	6.36280179023743	IPI:IPI00412276.1	Gene_Symbol=SYNE2 Isoform 6 of Nesprin-2	9606
223	0	1.94	6.36085644364357	IPI:IPI00239413.4	Gene_Symbol=SYNE2 Isoform 7 of Nesprin-2	9606
224	1.43	1.53	7.60401710867882	IPI:IPI00007128.1	Gene_Symbol=PRKCG Protein kinase C gamma type	9606	0.99006599187851			0.915389835834503			1.098268866539
225	1.4	3.61	37.1900826692581	IPI:IPI00384391.1	Gene_Symbol=- Myosin-reactive immunoglobulin heavy chain variable region (Fragment)	9606
226	1.4	1.4	4.05629128217697	IPI:IPI00783390.1	Gene_Symbol=CHL1 Isoform 1 of Neural cell adhesion molecule L1-like protein precursor	9606	0.644042193889618			0.828592360019684			0.929971098899841
226	0	1.4	4.00326810777187	IPI:IPI00299059.5	Gene_Symbol=CHL1 Isoform 2 of Neural cell adhesion molecule L1-like protein precursor	9606
227	1.36	2.32	4.32466603815556	IPI:IPI00103552.4	Gene_Symbol=MUC16 Mucin-16	9606	0.808299243450165	0.542916357517242	2.69028973579407	1.52700102329254	0.328846395015717	3.18335890769959	1.59591114521027	0.383955717086792	4.31576585769653
227	0	2.32	3.38047593832016	IPI:IPI00646572.1	Gene_Symbol=MUC16 Uncharacterized protein MUC16	9606
227	0	1.37	3.08255758136511	IPI:IPI00745907.2	Gene_Symbol=MUC16 Uncharacterized protein MUC16 (Fragment)	9606
228	1.36	1.56	23.6024841666222	IPI:IPI00220327.3	Gene_Symbol=KRT1 Keratin, type II cytoskeletal 1	9606	1.12844061851501			1.1009908914566			1.240962266922
229	1.32	1.61	10.4026846587658	IPI:IPI00385312.3	Gene_Symbol=NET1 Isoform 1 of Neuroepithelial cell-transforming gene 1 protein	9606
229	0	1.61	11.4391140639782	IPI:IPI00180559.3	Gene_Symbol=NET1 Isoform 2 of Neuroepithelial cell-transforming gene 1 protein	9606
229	0	1.61	11.3345518708229	IPI:IPI00098952.2	Gene_Symbol=NET1 62 kDa protein	9606
230	1.3	1.3	16.5242165327072	IPI:IPI00028083.1	Gene_Symbol=EIF2B2 Translation initiation factor eIF-2B subunit beta	9606	2.18943357467651	0.372519582509995	732.939453125	1.64677274227142	0.380266666412354	74.5273132324219	1.78408241271973	0.419988662004471	300.469604492188
231	1.3	1.3	14.981272816658	IPI:IPI00401072.1	Gene_Symbol=PSMG1 Isoform 2 of Proteasome assembly chaperone 1	9606
231	0	1.3	13.8888895511627	IPI:IPI00030770.1	Gene_Symbol=PSMG1 Isoform 1 of Proteasome assembly chaperone 1	9606
232	1.3	1.3	6.87285214662552	IPI:IPI00179034.4	Gene_Symbol=SLC25A30 Kidney mitochondrial carrier protein 1	9606
233	1.3	1.3	9.15492922067642	IPI:IPI00419809.1	Gene_Symbol=CEACAM19 Isoform 2 of Carcinoembryonic antigen-related cell adhesion molecule 19 precursor	9606
233	0	1.3	4.33333329856396	IPI:IPI00376238.2	Gene_Symbol=CEACAM19 Isoform 1 of Carcinoembryonic antigen-related cell adhesion molecule 19 precursor	9606
234	1.22	1.22	7.38786309957504	IPI:IPI00748985.1	Gene_Symbol=ACOT9 43 kDa protein	9606	0.748911619186401			1.08535480499268			0.836827278137207
234	0	1.22	6.25	IPI:IPI00646015.1	Gene_Symbol=ACOT9 acyl-Coenzyme A thioesterase 2, mitochondrial isoform a	9606
234	0	1.22	6.37813210487366	IPI:IPI00220710.5	Gene_Symbol=ACOT9 acyl-Coenzyme A thioesterase 2, mitochondrial isoform b	9606
235	1.16	4.69	42.7350431680679	IPI:IPI00829845.1	Gene_Symbol=- Uncharacterized protein ENSP00000375026	9606	0.622069656848907			0.633547961711884			0.610643208026886
236	1.16	2.39	17.5539568066597	IPI:IPI00794753.2	Gene_Symbol=CNOT10 Isoform 4 of CCR4-NOT transcription complex subunit 10	9606	1.15505790710449			0.846081733703613			0.668532013893127
236	0	2.39	17.0153424143791	IPI:IPI00396314.5	Gene_Symbol=CNOT10 Isoform 3 of CCR4-NOT transcription complex subunit 10	9606
237	1.15	1.15	9.00354087352753	IPI:IPI00742743.1	Gene_Symbol=TP53BP1 Isoform 2 of Tumor suppressor p53-binding protein 1	9606
237	0	1.15	9.0263694524765	IPI:IPI00029778.3	Gene_Symbol=TP53BP1 Isoform 1 of Tumor suppressor p53-binding protein 1	9606
238	1.15	1.15	4.33403812348843	IPI:IPI00790024.1	Gene_Symbol=C20orf175 Isoform 1 of Uncharacterized protein C20orf175	9606	0.93883216381073	0.628510713577271	1.61603629589081	1.04018545150757	0.775868117809296	1.68413102626801	0.631589472293854	0.0627454444766045	1.68218946456909
239	1.12	1.12	9.00900885462761	IPI:IPI00004416.1	Gene_Symbol=CHMP2A Charged multivesicular body protein 2a	9606	1.47255849838257			1.22596871852875			1.41412568092346
240	1.1	6	46.2264150381088	IPI:IPI00642632.1	Gene_Symbol=- C7 protein	9606
241	1.1	1.1	16.4609059691429	IPI:IPI00445773.1	Gene_Symbol=LRRC8E CDNA FLJ43127 fis, clone CTONG3004712	9606
242	1.1	1.1	2.87769790738821	IPI:IPI00739697.1	Gene_Symbol=LOC645852 similar to splicing factor 3a, subunit 2, 66kDa	9606	1.79552936553955			1.59821450710297			1.8809552192688
243	1.05	1.28	3.81526090204716	IPI:IPI00790834.1	Gene_Symbol=ACAD9 CDNA FLJ12506 fis, clone NT2RM2001700, weakly similar to ACYL-COA DEHYDROGENASE, VERY-LONG-CHAIN SPECIFIC	9606	0.763416171073914			0.69841855764389			0.612846314907074
243	0	1.28	3.0595812946558	IPI:IPI00152981.1	Gene_Symbol=ACAD9 Acyl-CoA dehydrogenase family member 9, mitochondrial precursor	9606
244	1.05	1.18	2.64317188411951	IPI:IPI00030618.2	Gene_Symbol=PCDH18 protocadherin 18 precursor	9606
245	1.05	1.1	9.23913046717644	IPI:IPI00061168.3	Gene_Symbol=ANKRD40 Ankyrin repeat domain-containing protein 40	9606	0.432483911514282			1.18700385093689			0.445509046316147
246	1.05	1.05	7.4242427945137	IPI:IPI00216464.10	Gene_Symbol=GOLSYN Isoform 4 of Syntabulin	9606	1.4586318731308			1.09514665603638			1.52386105060577
247	1.03	1.03	15.4166668653488	IPI:IPI00642425.1	Gene_Symbol=ICAM1 Cell surface glycoprotein	9606	0.949095845222473	0.849852740764618	2.84833192825317	1.00317978858948	0.98645955324173	2.04073071479797	0.747935712337494	0.324755400419235	2.62559914588928
247	0	1.03	13.909775018692	IPI:IPI00008494.4	Gene_Symbol=ICAM1 Intercellular adhesion molecule 1 precursor	9606
248	1	1.27	9.53488349914551	IPI:IPI00377050.1	Gene_Symbol=COG5 component of oligomeric golgi complex 5 isoform 1	9606	1.17220282554626			1.3636976480484			1.04941010475159
248	0	1.27	9.77353975176811	IPI:IPI00007347.4	Gene_Symbol=COG5 Conserved oligomeric Golgi complex component 5	9606
249	1	1	6.51465803384781	IPI:IPI00413655.2	Gene_Symbol=ANKRD55 ankyrin repeat domain 55 isoform 1	9606
250	0.99	1.57	17.0358642935753	IPI:IPI00792611.2	Gene_Symbol=KIAA0802 Isoform 1 of Uncharacterized protein KIAA0802	9606	3.67485427856445			2.51698684692383			1.8257212638855
251	0.99	1.01	5.38599640130997	IPI:IPI00001790.5	Gene_Symbol=KIAA1450 hypothetical protein LOC57600	9606
252	0.96	0.96	11.4071041345596	IPI:IPI00386324.1	Gene_Symbol=GPR142 Seven transmembrane helix receptor	9606	0.265603512525558			0.366000056266785			0.152992963790894
253	0.95	0.95	10.8657240867615	IPI:IPI00104907.3	Gene_Symbol=C14orf106 Isoform 1 of Uncharacterized potential DNA-binding protein C14orf106	9606	0.956199407577515			1.25301110744476			0.89642870426178
254	0.94	0.94	11.3435238599777	IPI:IPI00791675.1	Gene_Symbol=PITPNM1 Isoform 2 of Membrane-associated phosphatidylinositol transfer protein 1	9606
254	0	0.94	11.3344050943851	IPI:IPI00307758.7	Gene_Symbol=PITPNM1 Isoform 1 of Membrane-associated phosphatidylinositol transfer protein 1	9606
255	0.93	1.02	9.9041536450386	IPI:IPI00221108.5	Gene_Symbol=TYMS Thymidylate synthase	9606
255	0	1.02	13.4782612323761	IPI:IPI00103733.1	Gene_Symbol=TYMS Thymidylate synthase	9606
256	0.93	0.93	2.0077720284462	IPI:IPI00853158.2	Gene_Symbol=PRUNE2 prune homolog 2 isoform 1	9606	0.956739604473114	0.207933247089386	1.20967173576355	0.98390144109726	0.963240087032318	35.4208183288574	0.930108606815338	0.0184054188430309	1.02698063850403
257	0.92	1.02	6.11570253968239	IPI:IPI00396115.4	Gene_Symbol=SLC44A3 solute carrier family 44, member 3 isoform 2	9606	1.63615214824677			1.63322377204895			1.62253475189209
257	0	1.02	5.66615611314774	IPI:IPI00296714.3	Gene_Symbol=SLC44A3 Choline transporter-like protein 3	9606
258	0.91	0.91	7.93650820851326	IPI:IPI00006662.1	Gene_Symbol=APOD Apolipoprotein D precursor	9606	2.38162851333618	0.124793909490108	8.93084812164307	1.34257745742798	0.0906919240951538	1.71064424514771	2.07196974754334	0.126882210373878	6.48611068725586
259	0.9	0.9	3.52142564952374	IPI:IPI00879319.1	Gene_Symbol=- 260 kDa protein	9606	1.85827493667603			1.19552576541901			1.50134980678558
260	0.89	0.95	6.43656700849533	IPI:IPI00024279.4	Gene_Symbol=HEATR1 HEAT repeat-containing protein 1	9606	1.28460931777954	0.607170701026917	5.95340394973755	0.958077609539032	0.827830851078033	2.10761022567749	1.09987413883209	0.730574727058411	2.8159863948822
261	0.89	0.89	4.16666679084301	IPI:IPI00155199.4	Gene_Symbol=ZYG11B Isoform 1 of Protein zyg-11 homolog B	9606
262	0.89	0.89	2.82738097012043	IPI:IPI00549869.4	Gene_Symbol=TTC25 Isoform 1 of Tetratricopeptide repeat protein 25	9606	2.19989633560181			1.6497495174408			2.09133362770081
263	0.86	0.86	5.85106387734413	IPI:IPI00795242.1	Gene_Symbol=OIP5 20 kDa protein	9606	1.09833514690399	0.661832928657532	1.853879570961	0.971266746520996	0.880440354347229	1.76299643516541	1.12877416610718	0.523146986961365	1.7070654630661
264	0.85	1	5.85738532245159	IPI:IPI00477966.2	Gene_Symbol=TBC1D8B TBC1 domain family member 8B	9606
264	0	1	6.16071410477161	IPI:IPI00394744.3	Gene_Symbol=TBC1D8B TBC1 domain family, member 8B (with GRAM domain) isoform a	9606
265	0.82	1.01	10.2814257144928	IPI:IPI00868715.1	Gene_Symbol=CENPE Isoform 2 of Centromeric protein E	9606	1.198979139328	0.294471174478531	1.74128556251526	1.15338957309723	0.00618841871619225	1.04972839355469	1.08566582202911	0.601109445095062	1.77699029445648
265	0	1.01	10.1443909108639	IPI:IPI00296365.4	Gene_Symbol=CENPE Isoform 1 of Centromeric protein E	9606
266	0.82	0.95	6.19912333786488	IPI:IPI00457243.3	Gene_Symbol=ARHGEF5 rho guanine nucleotide exchange factor 5	9606	1.09787356853485			1.16587102413177			0.869309902191162
267	0.81	0.88	6.3400574028492	IPI:IPI00879900.1	Gene_Symbol=NAV2 neuron navigator 2 isoform 2	9606	0.516158163547516			0.63261491060257			0.534436643123627
267	0	0.88	6.18971064686775	IPI:IPI00871234.1	Gene_Symbol=NAV2 268 kDa protein	9606
267	0	0.88	6.33223652839661	IPI:IPI00816751.1	Gene_Symbol=NAV2 Isoform 2 of Neuron navigator 2	9606
267	0	0.88	6.33223652839661	IPI:IPI00815697.3	Gene_Symbol=NAV2 neuron navigator 2 isoform 1	9606
267	0	0.88	6.18971064686775	IPI:IPI00217052.5	Gene_Symbol=NAV2 Isoform 1 of Neuron navigator 2	9606
268	0.8	0.87	3.54313366115093	IPI:IPI00020557.1	Gene_Symbol=LRP1 Prolow-density lipoprotein receptor-related protein 1 precursor	9606	0.993119657039642	0.201517552137375	1.02915143966675	1.59582674503326	0.245730549097061	11.1713256835938	1.55000150203705	0.39531335234642	53.7012596130371
269	0.8	0.81	2.81751193106174	IPI:IPI00514002.4	Gene_Symbol=STARD9 Isoform 1 of StAR-related lipid transfer protein 9	9606	1.02671802043915			0.962622880935669			0.483594596385956
270	0.8	0.8	11.6883106529713	IPI:IPI00878302.1	Gene_Symbol=OSM 26 kDa protein	9606
270	0	0.8	10.7142858207226	IPI:IPI00010336.1	Gene_Symbol=OSM Oncostatin-M precursor	9606
271	0.79	0.79	10.6776177883148	IPI:IPI00003915.2	Gene_Symbol=ZBTB32 Zinc finger and BTB domain-containing protein 32	9606
272	0.78	1.01	7.02341124415398	IPI:IPI00845271.1	Gene_Symbol=EHBP1 Isoform 2 of EH domain-binding protein 1	9606
272	0	1.01	7.2413794696331	IPI:IPI00433194.2	Gene_Symbol=EHBP1 Isoform 3 of EH domain-binding protein 1	9606
272	0	1.01	6.82372078299522	IPI:IPI00178187.3	Gene_Symbol=EHBP1 Isoform 1 of EH domain-binding protein 1	9606
273	0.78	0.82	6.81706741452217	IPI:IPI00748762.3	Gene_Symbol=LRRK1 Isoform 1 of Leucine-rich repeat serine/threonine-protein kinase 1	9606	1.02021265029907	0.965644657611847	5.87817287445068	0.894723892211914	0.709498047828674	3.0491681098938	1.22942852973938	0.741345822811127	445.865417480469
273	0	0.82	6.89826309680939	IPI:IPI00306522.4	Gene_Symbol=LRRK1 leucine-rich repeat kinase 1	9606
274	0.77	0.95	6.44753500819206	IPI:IPI00845498.1	Gene_Symbol=KIAA1310 Isoform 4 of Uncharacterized protein KIAA1310	9606
274	0	0.95	5.6415930390358	IPI:IPI00845386.1	Gene_Symbol=KIAA1310 Isoform 1 of Uncharacterized protein KIAA1310	9606
274	0	0.95	6.46387860178947	IPI:IPI00845283.1	Gene_Symbol=KIAA1310 Isoform 5 of Uncharacterized protein KIAA1310	9606
274	0	0.95	9.62264165282249	IPI:IPI00845250.1	Gene_Symbol=KIAA1310 Isoform 8 of Uncharacterized protein KIAA1310	9606
274	0	0.95	5.8086559176445	IPI:IPI00465061.4	Gene_Symbol=KIAA1310 Isoform 3 of Uncharacterized protein KIAA1310	9606
274	0	0.95	6.53846189379692	IPI:IPI00002396.4	Gene_Symbol=KIAA1310 Isoform 2 of Uncharacterized protein KIAA1310	9606
275	0.77	0.8	10.1231187582016	IPI:IPI00550248.1	Gene_Symbol=TACC1 Isoform 7 of Transforming acidic coiled-coil-containing protein 1	9606	1.45321416854858			1.13326179981232			1.55952930450439
276	0.75	0.77	11.5666180849075	IPI:IPI00018219.1	Gene_Symbol=TGFBI Transforming growth factor-beta-induced protein ig-h3 precursor	9606	0.806464552879334	0.0250468738377094	1.11358153820038	0.907210886478424	0.301055133342743	1.883305311203	0.935669720172882	0.545564711093903	2.65211462974548
277	0.75	0.75	2.20820195972919	IPI:IPI00068506.1	Gene_Symbol=ABCF2 ATP-binding cassette, sub-family F, member 2 isoform b	9606	0.893506824970245	0.778662264347076	51.8268432617188	0.85728919506073	0.522488951683044	8.16471004486084	0.779993414878845	0.483658462762833	20.0654830932617
277	0	0.75	2.24719103425741	IPI:IPI00005045.1	Gene_Symbol=ABCF2 ATP-binding cassette sub-family F member 2	9606
278	0.74	13.14	17.819707095623	IPI:IPI00783993.1	Gene_Symbol=IGHA2 IGHA2 protein	9606	0.320944845676422			0.566929519176483			0.392870366573334
279	0.74	0.75	5.51905371248722	IPI:IPI00293921.3	Gene_Symbol=TOPBP1 DNA topoisomerase 2-binding protein 1	9606	1.40745496749878	0.0271954536437988	1.3290764093399	1.82661175727844	0.0245293248444796	1.62748503684998	0.688948214054108	0.0228180624544621	1.33314859867096
280	0.74	0.74	13.366337120533	IPI:IPI00008634.4	Gene_Symbol=SLC26A10 Similar to Solute carrier family 26, member 10	9606
281	0.73	0.87	6.62576705217361	IPI:IPI00005036.1	Gene_Symbol=RBM5 RNA-binding protein 5	9606	2.10905742645264	0.137629017233849	8.02348518371582	1.43840503692627	0.202477470040321	4.57554912567139	1.5472127199173	0.226913005113602	7.88397645950317
282	0.73	0.83	6.3772052526474	IPI:IPI00020672.4	Gene_Symbol=DPP3;BBS1 Isoform 1 of Dipeptidyl-peptidase 3	9606	3.02810144424438			2.17871809005737			2.73111343383789
283	0.73	0.73	6.57142847776413	IPI:IPI00853567.1	Gene_Symbol=BCL11B Uncharacterized protein BCL11B	9606	1.41138541698456	0.778119027614594	170912.484375	1.28346765041351	0.822141647338867	63148.2109375	1.21203005313873	0.872937381267548	176088.921875
283	0	0.73	5.58930747210979	IPI:IPI00009646.1	Gene_Symbol=BCL11B Isoform 2 of B-cell lymphoma/leukemia 11B	9606
283	0	0.73	5.14541380107403	IPI:IPI00009213.1	Gene_Symbol=BCL11B Isoform 1 of B-cell lymphoma/leukemia 11B	9606
284	0.72	0.77	16.7197450995445	IPI:IPI00444793.5	Gene_Symbol=CSPP1 centrosome spindle pole associated protein 1 isoform a	9606	0.587974846363068	0.477590978145599	538.460021972656	1.11247587203979	0.376150757074356	2.48051118850708	0.699531972408295	0.635901927947998	1157.20678710938
284	0	0.77	17.1990171074867	IPI:IPI00424603.4	Gene_Symbol=CSPP1 centrosome spindle pole associated protein 1 isoform b	9606
285	0.72	0.72	4.71698120236397	IPI:IPI00785140.2	Gene_Symbol=- Uncharacterized protein ENSP00000330714 (Fragment)	9606	1.38093912601471			2.5742199420929			0.318543195724487
286	0.7	1.22	6.67121261358261	IPI:IPI00749005.2	Gene_Symbol=SYNE1 1011 kDa protein	9606	0.866840422153473	0.50840550661087	1.83556342124939	1.03388512134552	0.883059620857239	1.94020712375641	0.963369369506836	0.887036085128784	2.15689444541931
287	0.7	0.7	9.19540226459503	IPI:IPI00013933.2	Gene_Symbol=DSP Isoform DPI of Desmoplakin	9606	0.869683682918549	0.870369136333466	5387.359375	1.06857049465179	0.889700412750244	123.345001220703	0.766136765480042	0.723386406898499	1470.77160644531
288	0.7	0.7	9.375	IPI:IPI00025974.3	Gene_Symbol=CHMP4B Charged multivesicular body protein 4b	9606
