# Supplementary material for: PGCA: An algorithm to link protein groups created from MS/MS data
Source: PLoS One. 2017 May 31;12(5):e0177569. doi: 10.1371/journal.pone.0177569 (PMC5451011; doi:10.1371/journal.pone.0177569)
Supplement: S3 File — 65 iTRAQ experiments used to process samples from the BiT Heart Cohort. (ZIP) [file pone.0177569.s006.zip › S5DataBiT/BET5777_ProteinSummary.txt]

N	Unused	Total	%Cov	Accession	Name	Species	115:114	PVal 115:114	EF 115:114	116:114	PVal 116:114	EF 116:114	117:114	PVal 117:114	EF 117:114	Biological Processes	Molecular Function	PANTHER ID
1	249.84	249.84	38.6368602514267	IPI:IPI00022229.1	Gene_Symbol=APOB Apolipoprotein B-100 precursor	9606	1.2595123052597	1.50954647545019E-13	1.05918347835541	1.29328858852386	4.68693183222624E-12	1.07143318653107	1.41787230968475	1.44692759193248E-20	1.06887829303741
2	137.64	137.67	63.8398885726929	IPI:IPI00478003.1	Gene_Symbol=A2M Alpha-2-macroglobulin precursor	9606	0.933639109134674	0.141316205263138	1.09545838832855	0.859227180480957	0.00326210563071072	1.10515940189362	1.02592551708221	0.638398468494415	1.11249327659607
3	136.12	136.13	48.3371555805206	IPI:IPI00643525.1	Gene_Symbol=C4A Complement component 4A	9606
4	133.8	134.35	57.6668679714203	IPI:IPI00783987.2	Gene_Symbol=C3 Complement C3 precursor (Fragment)	9606	1.20734059810638	1.94930034922436E-05	1.08768486976624	0.95003205537796	0.287918776273727	1.09883260726929	1.18273985385895	0.00024256476899609	1.09168195724487
5	97.74	98.16	35.5364799499512	IPI:IPI00414283.5	Gene_Symbol=FN1 fibronectin 1 isoform 4 preproprotein	9606	0.665212631225586	1.4485792773633E-11	1.11131966114044	2.02147173881531	3.50961976367857E-23	1.11465239524841	2.22605276107788	5.09950213318921E-30	1.10379266738892
5	0	96.16	33.8703006505966	IPI:IPI00845263.1	Gene_Symbol=FN1 fibronectin 1 isoform 2 preproprotein	9606
5	0	96.16	35.9381884336472	IPI:IPI00855777.1	Gene_Symbol=FN1 Isoform 14 of Fibronectin precursor	9606
5	0	96.16	35.4529619216919	IPI:IPI00339228.1	Gene_Symbol=FN1 Isoform 8 of Fibronectin precursor	9606
5	0	96.16	34.5647543668747	IPI:IPI00339223.1	Gene_Symbol=FN1 Isoform 3 of Fibronectin precursor	9606
5	0	96.16	34.1156750917435	IPI:IPI00022418.1	Gene_Symbol=FN1 Isoform 1 of Fibronectin precursor	9606
6	96.89	96.89	52.0785212516785	IPI:IPI00021885.1	Gene_Symbol=FGA Isoform 1 of Fibrinogen alpha chain precursor	9606	1.17479407787323	3.63722683687229E-05	1.07781100273132	1.38477802276611	9.16357809944979E-13	1.08788871765137	1.57513618469238	2.32818776147772E-27	1.07430160045624
6	0	96.86	61.6459608078003	IPI:IPI00029717.1	Gene_Symbol=FGA Isoform 2 of Fibrinogen alpha chain precursor	9606
7	88.53	88.7	70.6720948219299	IPI:IPI00298497.3	Gene_Symbol=FGB Fibrinogen beta chain precursor	9606	1.12922501564026	0.0084133567288518	1.09364354610443	1.36880004405975	4.36082975285856E-10	1.09834921360016	1.50915431976318	1.79665002295581E-20	1.08094298839569
8	83.73	83.76	36.1575186252594	IPI:IPI00032291.2	Gene_Symbol=C5 Complement C5 precursor	9606	1.23730611801147	0.000504420546349138	1.12452042102814	1.00939083099365	0.887030959129334	1.13917446136475	1.05812346935272	0.4173404276371	1.14766299724579
9	74.29	74.29	43.0985927581787	IPI:IPI00017601.1	Gene_Symbol=CP Ceruloplasmin precursor	9606	0.705142557621002	1.62739099973663E-09	1.10952258110046	0.705643236637115	1.68625238772258E-10	1.10173106193542	0.689272522926331	8.02568601854237E-12	1.09986555576324
10	63.45	63.45	43.4408605098724	IPI:IPI00294193.4	Gene_Symbol=ITIH4 Isoform 1 of Inter-alpha-trypsin inhibitor heavy chain H4 precursor	9606	1.14707541465759	0.0719447433948517	1.1623500585556	0.949553251266479	0.621692180633545	1.23827600479126	0.959906458854675	0.703591883182526	1.24525856971741
11	60.21	60.21	40.8610880374908	IPI:IPI00029739.5	Gene_Symbol=CFH Isoform 1 of Complement factor H precursor	9606	1.26072871685028	0.000417220318922773	1.13134109973907	1.20460939407349	0.00165041047148407	1.11917817592621	0.96799910068512	0.540047466754913	1.11158645153046
12	59.26	59.3	61.4718616008759	IPI:IPI00022488.1	Gene_Symbol=HPX Hemopexin precursor	9606	0.983148217201233	0.715558350086212	1.09554100036621	1.00120687484741	0.981928884983063	1.10978615283966	1.12623560428619	0.0156151000410318	1.09999775886536
13	56.43	56.52	58.2022488117218	IPI:IPI00877792.1	Gene_Symbol=FGG 50 kDa protein	9606	1.18917143344879	0.000259211345110089	1.09422504901886	1.48481702804565	9.73144065330445E-11	1.1147620677948	1.52945852279663	2.49622891801415E-12	1.11193537712097
13	0	56.52	56.1822116374969	IPI:IPI00877703.1	Gene_Symbol=FGG 52 kDa protein	9606
13	0	55.67	59.0389013290405	IPI:IPI00219713.1	Gene_Symbol=FGG Isoform Gamma-A of Fibrinogen gamma chain precursor	9606
13	0	55.67	56.9536447525024	IPI:IPI00021891.5	Gene_Symbol=FGG Isoform Gamma-B of Fibrinogen gamma chain precursor	9606
14	55.07	55.1	65.2482271194458	IPI:IPI00847635.1	Gene_Symbol=SERPINA3 Isoform 1 of Alpha-1-antichymotrypsin precursor	9606	2.17297339439392	9.28424417602221E-19	1.15204656124115	1.27624464035034	0.00252875778824091	1.16720533370972	1.20720148086548	0.043266661465168	1.19772088527679
14	0	55.1	61.6071403026581	IPI:IPI00550991.3	Gene_Symbol=SERPINA3 Alpha-1-antichymotrypsin precursor	9606
15	51.3	51.3	58.5209012031555	IPI:IPI00019568.1	Gene_Symbol=F2 Prothrombin precursor (Fragment)	9606	1.32063937187195	1.81549637545686E-06	1.11303722858429	1.08063161373138	0.314487397670746	1.16479241847992	0.949778497219086	0.388390302658081	1.12559986114502
16	51.2	51.2	66.6666686534882	IPI:IPI00847179.1	Gene_Symbol=APOA4 apolipoprotein A-IV precursor	9606	0.0128318760544062			0.0261795818805695			0.0136126028373837
17	50.28	50.31	36.9978845119476	IPI:IPI00305461.2	Gene_Symbol=ITIH2 Inter-alpha-trypsin inhibitor heavy chain H2 precursor	9606	1.08999276161194	0.056125570088625	1.09136199951172	1.1363217830658	0.011966940946877	1.10285413265228	1.09024620056152	0.0967532396316528	1.10629951953888
17	0	50.09	36.8983954191208	IPI:IPI00645038.1	Gene_Symbol=ITIH2 Inter-alpha (Globulin) inhibitor H2	9606
18	49.91	49.92	66.0421550273895	IPI:IPI00215894.1	Gene_Symbol=KNG1 Isoform LMW of Kininogen-1 precursor	9606	0.84330290555954	0.656341135501862	4.12488794326782	0.767971873283386	0.578489303588867	5.63015031814575	0.668014943599701	0.318226665258408	3.73296213150024
18	0	49.92	63.2318496704102	IPI:IPI00797833.3	Gene_Symbol=KNG1 Kininogen 1	9606
19	47.56	47.58	53.5864949226379	IPI:IPI00742696.2	Gene_Symbol=GC vitamin D-binding protein precursor	9606	0.978065967559814	0.977599740028381	6.38655805587769	0.726264476776123	0.65581351518631	5.31085729598999	1.46401250362396	0.560041427612305	4.53713893890381
20	47.3	47.32	51.0230183601379	IPI:IPI00026314.1	Gene_Symbol=GSN Isoform 1 of Gelsolin precursor	9606	0.626005589962006	3.72033559514762E-09	1.14508295059204	0.765806794166565	0.00365134654566646	1.19289362430573	1.23127150535583	0.00131671514827758	1.13134777545929
21	47.12	47.47	47.1604943275452	IPI:IPI00019580.1	Gene_Symbol=PLG Plasminogen precursor	9606	0.998291671276093	0.9786496758461	1.13640940189362	1.00977337360382	0.867099404335022	1.1234256029129	0.951982915401459	0.384452432394028	1.11945140361786
22	45.04	45.04	45.8961486816406	IPI:IPI00828205.1	Gene_Symbol=IGHM IGHM protein	9606	0.649570465087891	0.00514249037951231	1.33540880680084	0.391147345304489	1.41094133141451E-05	1.42890787124634	0.24358594417572	3.64202945579706E-10	1.33251333236694
23	44.26	44.26	45.7020044326782	IPI:IPI00798430.1	Gene_Symbol=TF Transferrin variant (Fragment)	9606	0.490806698799133	1.51452721891543E-11	1.17495012283325	0.598428189754486	1.76312375810284E-09	1.14894807338715	0.751916468143463	7.48820752960455E-07	1.10577583312988
23	0	44.26	45.7020044326782	IPI:IPI00022463.1	Gene_Symbol=TF Serotransferrin precursor	9606
24	42.16	42.17	53.3333361148834	IPI:IPI00641737.1	Gene_Symbol=HP Haptoglobin precursor	9606	2.09486699104309	2.75963899024713E-20	1.13836324214935	1.0590443611145	0.354122459888458	1.1284784078598	0.965006232261658	0.551785171031952	1.12409996986389
24	0	40.17	55.9077799320221	IPI:IPI00478493.3	Gene_Symbol=HP HP protein	9606
25	40.75	40.81	36.6630077362061	IPI:IPI00292530.1	Gene_Symbol=ITIH1 Inter-alpha-trypsin inhibitor heavy chain H1 precursor	9606	1.06237173080444	0.394433736801147	1.1512542963028	1.09295785427094	0.280780017375946	1.17718231678009	1.04409348964691	0.596886396408081	1.17587018013
26	40.05	40.1	36.649215221405	IPI:IPI00639937.1	Gene_Symbol=CFB B-factor, properdin	9606	0.784412086009979	0.0152917485684156	1.21469843387604	0.811392724514008	0.0646880492568016	1.24880254268646	1.03259980678558	0.652831375598907	1.15261662006378
26	0	40.1	36.649215221405	IPI:IPI00019591.1	Gene_Symbol=CFB Isoform 1 of Complement factor B precursor (Fragment)	9606
27	39.11	39.11	74.1324901580811	IPI:IPI00021842.1	Gene_Symbol=APOE Apolipoprotein E precursor	9606	1.91483116149902	1.02481211017302E-10	1.16098153591156	1.69036793708801	1.30581350177295E-08	1.15892350673676	1.63476610183716	1.12087306103348E-09	1.13231647014618
28	38.79	38.79	53.9784967899323	IPI:IPI00032179.2	Gene_Symbol=SERPINC1 Antithrombin III variant	9606	1.30055952072144	3.76394746126607E-05	1.12142169475555	1.18552505970001	0.0159098114818335	1.14636790752411	1.16629278659821	0.0433010347187519	1.16062915325165
29	38.08	38.08	41.8439716100693	IPI:IPI00296165.5	Gene_Symbol=C1R;C17orf13;ACYP1 Complement C1r subcomponent precursor	9606	1.04669785499573	0.688352227210999	1.25722980499268	0.877859890460968	0.409668892621994	1.37257921695709	0.812417924404144	0.0739776417613029	1.25725018978119
30	37.86	37.86	40.0379508733749	IPI:IPI00292950.4	Gene_Symbol=SERPIND1 Serpin peptidase inhibitor, clade D (Heparin cofactor), member 1	9606	0.894089698791504	0.103575296700001	1.14523422718048	0.897550344467163	0.177744254469872	1.17207825183868	0.899269282817841	0.108420677483082	1.13934683799744
30	0	37.86	39.2785578966141	IPI:IPI00879573.1	Gene_Symbol=SERPIND1 Heparin cofactor 2 precursor	9606
31	37.53	38.23	47.0707058906555	IPI:IPI00745089.2	Gene_Symbol=A1BG alpha 1B-glycoprotein precursor	9606	1.05468130111694	0.533312797546387	1.18538975715637	1.05311858654022	0.517945051193237	1.17267692089081	0.877500653266907	0.093328133225441	1.16566491127014
31	0	38.23	47.0707058906555	IPI:IPI00022895.7	Gene_Symbol=A1BG Alpha-1B-glycoprotein precursor	9606
32	37.17	37.17	48.6000001430511	IPI:IPI00291866.5	Gene_Symbol=SERPING1 Plasma protease C1 inhibitor precursor	9606	1.29461562633514	3.52737652065116E-06	1.10915303230286	1.09670007228851	0.143471404910088	1.13233959674835	1.03242790699005	0.644061386585236	1.14664125442505
32	0	35.17	46.5930014848709	IPI:IPI00879931.1	Gene_Symbol=SERPING1 cDNA FLJ78023, highly similar to Homo sapiens serine (or cysteine) proteinase inhibitor, clade G (C1inhibitor), member 1, (angioedema, hereditary) (SERPING1), mRNA	9606
33	36.7	36.7	61.4093959331512	IPI:IPI00166729.4	Gene_Symbol=AZGP1 alpha-2-glycoprotein 1, zinc	9606	2.31362700462341	5.38497649266455E-16	1.14871406555176	1.5345321893692	5.76275116515035E-09	1.12845933437347	1.75648522377014	1.18453927222539E-10	1.14609217643738
34	35.27	37.27	33.1395357847214	IPI:IPI00017696.1	Gene_Symbol=C1S Complement C1s subcomponent precursor	9606	0.92084538936615	0.311761647462845	1.1775518655777	0.819668471813202	0.0407558977603912	1.20921242237091	0.742018818855286	0.000497134926263243	1.16982913017273
34	0.11	36.23	32.9912036657333	IPI:IPI00749179.2	Gene_Symbol=C1S Uncharacterized protein C1S	9606
35	34.74	34.75	45.8158999681473	IPI:IPI00472610.2	Gene_Symbol=IGHM IGHM protein	9606	0.529377460479736			0.357040822505951			0.221510127186775
36	33.78	33.8	35.8244359493256	IPI:IPI00296608.6	Gene_Symbol=C7 Complement component C7 precursor	9606	1.31398320198059	0.000587678456213325	1.15825855731964	1.19390797615051	0.0400066897273064	1.18374335765839	1.30973947048187	8.22315560071729E-05	1.13119697570801
37	33.28	33.28	26.2990444898605	IPI:IPI00009920.2	Gene_Symbol=C6 Complement component 6 precursor	9606	1.16584932804108	0.0240121204406023	1.1413779258728	1.06400942802429	0.329797923564911	1.13540291786194	1.15011298656464	0.0152858719229698	1.11807119846344
38	33.16	33.65	33.5559278726578	IPI:IPI00019943.1	Gene_Symbol=AFM Afamin precursor	9606	0.740269303321838	0.000293756107566878	1.16532266139984	0.845218539237976	0.050430741161108	1.18354880809784	1.39090204238892	3.27122579619754E-05	1.15280413627625
39	32.09	32.13	74.4565188884735	IPI:IPI00855916.1	Gene_Symbol=- Transthyretin	9606	1.85231983661652	1.91044628033987E-11	1.16801249980927	1.57925033569336	1.2158250228822E-06	1.18800485134125	1.46552419662476	8.1509015217307E-06	1.17211282253265
39	0	32.13	86.3945603370667	IPI:IPI00022432.1	Gene_Symbol=TTR Transthyretin precursor	9606
40	28.27	28.58	40.9836053848267	IPI:IPI00328609.3	Gene_Symbol=SERPINA4 Kallistatin precursor	9606	1.10426557064056	0.26025378704071	1.19295537471771	1.12574481964111	0.242286413908005	1.22470319271088	1.13470697402954	0.136482045054436	1.18369805812836
41	27.26	27.26	38.3233547210693	IPI:IPI00400826.1	Gene_Symbol=CLU clusterin isoform 1	9606	1.1372971534729	0.0681069791316986	1.14877688884735	0.953211843967438	0.547102987766266	1.17283761501312	0.999636709690094	0.995041131973267	1.12355935573578
41	0	27.26	40.178570151329	IPI:IPI00795633.1	Gene_Symbol=CLU CLU	9606
41	0	27.26	40.0890856981277	IPI:IPI00291262.3	Gene_Symbol=CLU Clusterin precursor	9606
42	27.2	27.2	38.512396812439	IPI:IPI00020996.3	Gene_Symbol=IGFALS Insulin-like growth factor-binding protein complex acid labile chain precursor	9606	0.893928349018097	0.16605469584465	1.1756044626236	0.872531294822693	0.0761838480830193	1.16392779350281	1.13740575313568	0.133746758103371	1.18651258945465
43	26.97	26.97	35.1464420557022	IPI:IPI00298971.1	Gene_Symbol=VTN Vitronectin precursor	9606	0.956569015979767	0.486263364553452	1.13464343547821	0.91490113735199	0.19416768848896	1.14473700523376	0.973138272762299	0.68995213508606	1.14492571353912
44	26.95	29.69	36.3636374473572	IPI:IPI00553177.1	Gene_Symbol=SERPINA1 Isoform 1 of Alpha-1-antitrypsin precursor	9606	2.32405686378479	2.62683187202128E-07	1.27525281906128	1.290900349617	0.113225869834423	1.37827336788177	1.9263664484024	2.33792779908981E-05	1.29296350479126
45	26.72	26.72	29.1592121124268	IPI:IPI00022395.1	Gene_Symbol=C9 Complement component C9 precursor	9606	1.38972771167755	0.000212119615753181	1.1754457950592	1.08909571170807	0.364847123622894	1.20769059658051	1.07653307914734	0.374259769916534	1.18096697330475
46	26.69	26.69	35.6701016426086	IPI:IPI00032220.3	Gene_Symbol=AGT Angiotensinogen precursor	9606	0.736489951610565	9.7501055279281E-05	1.15120899677277	0.507682383060455	2.15041055184884E-07	1.23742139339447	0.874574303627014	0.107433460652828	1.17899262905121
47	25.7	25.73	36.8635445833206	IPI:IPI00879231.1	Gene_Symbol=SERPINF2 Alpha-2-antiplasmin precursor	9606	1.03332769870758	0.741383492946625	1.22110879421234	0.962856531143188	0.705806076526642	1.22333347797394	0.939450800418854	0.573007762432098	1.24922180175781
47	0	25.73	36.5656554698944	IPI:IPI00029863.4	Gene_Symbol=SERPINF2 SERPINF2 protein	9606
48	25.22	25.69	31.974920630455	IPI:IPI00654888.4	Gene_Symbol=KLKB1 Plasma kallikrein precursor	9606	0.979837417602539	0.811207592487335	1.18951189517975	0.980211734771729	0.82095330953598	1.19690883159637	0.879359662532806	0.163308933377266	1.20230710506439
49	24.23	24.29	24.6998280286789	IPI:IPI00291867.3	Gene_Symbol=CFI Complement factor I precursor	9606	0.702809810638428	0.00527975102886558	1.26890397071838	0.725517272949219	0.0158884413540363	1.291388630867	1.02934765815735	0.819509506225586	1.29435098171234
49	0	23.99	22.4699825048447	IPI:IPI00872555.2	Gene_Symbol=CFI cDNA FLJ76262, highly similar to Homo sapiens I factor (complement) (IF), mRNA	9606
50	24.04	24.04	30.095237493515	IPI:IPI00022371.1	Gene_Symbol=HRG Histidine-rich glycoprotein precursor	9606	0.5765620470047	4.13369285467979E-08	1.1551901102066	0.714944005012512	0.00161343708168715	1.21518576145172	1.22725236415863	0.00684359204024076	1.15355920791626
51	23.37	23.37	34.2105269432068	IPI:IPI00006114.4	Gene_Symbol=SERPINF1 Pigment epithelium-derived factor precursor	9606	0.843364298343658	0.0190384034067392	1.1485413312912	0.792429327964783	0.0114566320553422	1.1885621547699	1.16240274906158	0.109421730041504	1.20708560943604
52	22.83	24.71	27.2606372833252	IPI:IPI00303963.1	Gene_Symbol=C2 Complement C2 precursor (Fragment)	9606	0.916408598423004	0.401129007339478	1.2359881401062	0.82024872303009	0.134012758731842	1.30267357826233	0.944844365119934	0.567737221717834	1.22541427612305
53	22.72	23.07	35.121950507164	IPI:IPI00019581.1	Gene_Symbol=F12 Coagulation factor XII precursor	9606	0.969304978847504	0.783020853996277	1.26315522193909	1.03732824325562	0.766385793685913	1.28981387615204	1.13904905319214	0.0351758003234863	1.12766003608704
54	21.84	21.84	65.9176051616669	IPI:IPI00021841.1	Gene_Symbol=APOA1 Apolipoprotein A-I precursor	9606	1.23870372772217	0.00879970658570528	1.16544282436371	1.03188502788544	0.75458025932312	1.23091053962708	1.28967177867889	0.0277698058634996	1.25014388561249
55	21.48	22.23	27.0880371332169	IPI:IPI00876950.1	Gene_Symbol=ITIH3 Isoform 2 of Inter-alpha-trypsin inhibitor heavy chain H3 precursor	9606	1.19919645786285	0.0957020595669746	1.24198150634766	1.03184020519257	0.764621376991272	1.24037039279938	1.13963663578033	0.194298952817917	1.22509121894836
55	0	22.23	26.9662916660309	IPI:IPI00028413.8	Gene_Symbol=ITIH3 Isoform 1 of Inter-alpha-trypsin inhibitor heavy chain H3 precursor	9606
55	0	22.23	35.3731334209442	IPI:IPI00873416.1	Gene_Symbol=ITIH3 Uncharacterized protein ITIH3	9606
56	21.47	21.47	58.2914590835571	IPI:IPI00844536.2	Gene_Symbol=RBP4 Uncharacterized protein RBP4	9606	1.72459161281586	6.03790021452832E-13	1.10931444168091	1.26483190059662	0.00222518132068217	1.15599000453949	1.83034121990204	2.6102927111471E-11	1.14092779159546
56	0	21.47	58.2914590835571	IPI:IPI00480192.1	Gene_Symbol=RBP4 Retinol binding protein 4, plasma	9606
56	0	21.47	52.7363181114197	IPI:IPI00022420.3	Gene_Symbol=RBP4 Plasma retinol-binding protein precursor	9606
57	21.21	21.21	29.4277936220169	IPI:IPI00022431.1	Gene_Symbol=AHSG Alpha-2-HS-glycoprotein precursor	9606	0.366359710693359	2.68929937874418E-07	1.35033071041107	0.747685372829437	0.124194763600826	1.45685255527496	0.738958954811096	0.0440443120896816	1.34162735939026
58	21.1	21.33	28.571429848671	IPI:IPI00745872.2	Gene_Symbol=ALB Isoform 1 of Serum albumin precursor	9606	0.372284322977066	6.87733916038269E-07	1.36279511451721	0.529909312725067	7.31950876797782E-06	1.26142454147339	0.865273177623749	0.104491099715233	1.19356715679169
58	0	21.33	27.7511954307556	IPI:IPI00022434.4	Gene_Symbol=ALB Uncharacterized protein ALB	9606
59	20.81	21.12	13.6961936950684	IPI:IPI00788786.1	Gene_Symbol=VWF 309 kDa protein	9606	1.65827369689941	7.76328015490435E-05	1.23252463340759	1.71043360233307	0.000150856125401333	1.2662764787674	1.96550786495209	0.000452562584541738	1.39356625080109
59	0	21.12	13.7220054864883	IPI:IPI00023014.1	Gene_Symbol=VWF von Willebrand factor precursor	9606
60	20.29	20.29	25.7999986410141	IPI:IPI00061977.1	Gene_Symbol=IGHV3OR16-13;IGHA1 IGHA1 protein	9606	0.207018673419952	0.635676324367523	30979668312064	0.242550477385521			0.291473567485809
60	0.06	19.57	32.0641279220581	IPI:IPI00166866.3	Gene_Symbol=IGHV3OR16-13;IGHA1 IGHA1 protein	9606
61	20.27	20.28	41.1594212055206	IPI:IPI00298828.3	Gene_Symbol=APOH Beta-2-glycoprotein 1 precursor	9606	1.1358437538147	0.0977317318320274	1.16401648521423	1.23620748519897	0.00385823100805283	1.14982199668884	1.4502295255661	0.000106910287286155	1.19057679176331
62	19.76	19.76	59.1489374637604	IPI:IPI00430820.1	Gene_Symbol=IGKV1-5 IGKV1-5 protein	9606	0.28080540895462	0.0206791032105684	2.22186183929443	0.173617497086525	0.00943757407367229	2.08996415138245	0.191305860877037	0.00265904050320387	1.44442343711853
62	0.23	17.99	54.6610176563263	IPI:IPI00784865.1	Gene_Symbol=IGK@ IGK@ protein	9606
63	18.17	18.17	15.0000005960464	IPI:IPI00299503.2	Gene_Symbol=GPLD1 Isoform 1 of Phosphatidylinositol-glycan-specific phospholipase D precursor	9606	0.997897446155548	0.976066589355469	1.16029930114746	1.27670693397522	0.00682361982762814	1.17860877513885	0.938687026500702	0.388855487108231	1.16567552089691
64	17.99	18.06	24.8730957508087	IPI:IPI00294395.1	Gene_Symbol=C8B Complement component C8 beta chain precursor	9606	0.657135367393494	0.0224915537983179	1.42256152629852	0.786476314067841	0.0406776331365108	1.25693917274475	0.816897451877594	0.129944860935211	1.30863201618195
65	17.74	42.13	20.5802962183952	IPI:IPI00025426.2	Gene_Symbol=PZP Pregnancy zone protein precursor	9606	0.194425404071808	7.8338103776332E-05	1.80716907978058	0.168504387140274	6.91104578436352E-05	1.92365121841431	0.502331256866455	7.85553493187763E-05	1.30076372623444
66	17.3	17.3	82.3129236698151	IPI:IPI00654755.3	Gene_Symbol=HBB Hemoglobin subunit beta	9606	1.8916802406311	1.80850548758826E-07	1.19677269458771	0.837360858917236	0.0329357385635376	1.17565655708313	0.975525736808777	0.826590895652771	1.26031756401062
67	17.04	17.04	42.2885566949844	IPI:IPI00022429.3	Gene_Symbol=ORM1 Alpha-1-acid glycoprotein 1 precursor	9606	6.09937810897827	0.000112224603071809	1.93081545829773	2.1589982509613	0.00335784698836505	1.5660502910614	1.39280784130096	0.0455058179795742	1.38161611557007
68	16.97	16.97	27.1604925394058	IPI:IPI00645849.1	Gene_Symbol=ECM1 Extracellular matrix protein 1	9606	0.67980694770813	0.000100068042229395	1.15915858745575	1.08499777317047	0.288952380418777	1.17376220226288	1.1392959356308	0.142990082502365	1.19876515865326
68	0	16.97	28.5185188055038	IPI:IPI00003351.2	Gene_Symbol=ECM1 Extracellular matrix protein 1 precursor	9606
69	16.38	18.26	19.2857146263123	IPI:IPI00746623.2	Gene_Symbol=HABP2 Hyaluronan-binding protein 2 precursor	9606	1.03472876548767	0.796275079250336	1.32551515102386	0.964804828166962	0.792636096477509	1.33700132369995	0.934309005737305	0.54272848367691	1.26659345626831
70	16.03	16.03	37.2159093618393	IPI:IPI00022426.1	Gene_Symbol=AMBP AMBP protein precursor	9606	1.38647973537445	5.21137553732842E-06	1.12578022480011	1.2115296125412	0.0234630405902863	1.17813909053802	1.31226718425751	0.0106705902144313	1.2254045009613
71	15.98	15.98	38.116592168808	IPI:IPI00022391.1	Gene_Symbol=APCS Serum amyloid P-component precursor	9606	1.11369323730469	0.374419838190079	1.27834260463715	0.970124363899231	0.7747483253479	1.2414847612381	0.758720934391022	0.0051424871198833	1.2033509016037
72	15.97	17.97	37.5903606414795	IPI:IPI00292946.1	Gene_Symbol=SERPINA7 Thyroxine-binding globulin precursor	9606	0.565838098526001	8.73526551004034E-06	1.19076108932495	0.556108057498932	4.44736397184897E-05	1.24144530296326	0.779648303985596	0.00741218868643045	1.18497288227081
73	15.96	15.96	11.6165153682232	IPI:IPI00027235.1	Gene_Symbol=ATRN Isoform 1 of Attractin precursor	9606	0.908705234527588	0.463990867137909	1.31190085411072	0.911267399787903	0.305850803852081	1.205357670784	0.989581286907196	0.90217524766922	1.19546282291412
73	0	15.96	10.5535052716732	IPI:IPI00218460.6	Gene_Symbol=ATRN Isoform 3 of Attractin precursor	9606
73	0	15.96	11.8710689246655	IPI:IPI00162735.3	Gene_Symbol=ATRN Isoform 2 of Attractin precursor	9606
74	15.82	15.83	24.0277782082558	IPI:IPI00873445.1	Gene_Symbol=PROS1 80 kDa protein	9606	1.35148918628693	0.0172878988087177	1.2718870639801	1.07928764820099	0.590475022792816	1.34252643585205	1.05171120166779	0.590637564659119	1.21587812900543
74	0	15.82	19.6745559573174	IPI:IPI00294004.1	Gene_Symbol=PROS1 Vitamin K-dependent protein S precursor	9606
75	15.72	15.72	25.1091688871384	IPI:IPI00010295.1	Gene_Symbol=CPN1 Carboxypeptidase N catalytic chain precursor	9606	0.991618514060974	0.917976558208466	1.18903541564941	0.990892648696899	0.937992990016937	1.2829681634903	1.02056658267975	0.821259200572968	1.21014308929443
76	15.36	15.38	26.6347676515579	IPI:IPI00010471.5	Gene_Symbol=LCP1 Plastin-2	9606	0.772622406482697	0.0571612790226936	1.30662643909454	1.49340510368347	0.0107952086254954	1.33109986782074	2.06052446365356	0.00213318550959229	1.48074972629547
77	15.3	15.3	29.5138895511627	IPI:IPI00163207.1	Gene_Symbol=PGLYRP2 Isoform 1 of N-acetylmuramoyl-L-alanine amidase precursor	9606	0.980591416358948	0.850544214248657	1.24486708641052	1.24674105644226	0.0294622797518969	1.21546149253845	0.915952801704407	0.926420927047729	7.40907382965088
77	0	15.3	25.552049279213	IPI:IPI00394992.1	Gene_Symbol=PGLYRP2 Isoform 2 of N-acetylmuramoyl-L-alanine amidase precursor	9606
78	15.26	15.26	21.8348622322083	IPI:IPI00738433.1	Gene_Symbol=CPN2 similar to Carboxypeptidase N subunit 2 precursor	9606	1.0196920633316	0.819446623325348	1.1982204914093	0.961992204189301	0.774805843830109	1.33178412914276	0.901566624641418	0.634398818016052	1.58349978923798
78	0	13.26	20.1834857463837	IPI:IPI00479116.1	Gene_Symbol=CPN2 Carboxypeptidase N subunit 2 precursor	9606
79	14.94	14.94	38.0403459072113	IPI:IPI00022417.4	Gene_Symbol=LRG1 Leucine-rich alpha-2-glycoprotein precursor	9606	1.60485208034515	0.00260369223542511	1.31308627128601	1.07753717899323	0.365447968244553	1.18886065483093	1.18889451026917	0.0885899290442467	1.22561228275299
80	14.84	14.85	28.7671238183975	IPI:IPI00011252.1	Gene_Symbol=C8A Complement component C8 alpha chain precursor	9606	0.784970223903656	0.0861747264862061	1.32607567310333	0.854085862636566	0.166050985455513	1.26133930683136	0.826078951358795	0.0238907467573881	1.17477416992188
81	13.95	13.95	14.4053608179092	IPI:IPI00021727.1	Gene_Symbol=C4BPA C4b-binding protein alpha chain precursor	9606	1.05720996856689	0.487717986106873	1.17996215820313	1.00735557079315	0.942530393600464	1.23535943031311	1.12079513072968	0.247683092951775	1.22262263298035
82	13.72	13.72	56.9306910037994	IPI:IPI00011261.2	Gene_Symbol=C8G Complement component C8 gamma chain precursor	9606	0.801392614841461	0.233425691723824	1.475417137146	0.89221316576004	0.223891764879227	1.21650040149689	0.931638717651367	0.523008048534393	1.26916551589966
83	13.69	13.7	32.5443774461746	IPI:IPI00020986.2	Gene_Symbol=LUM Lumican precursor	9606	0.655248522758484	0.00152140180580318	1.2623610496521	0.936928510665894	0.511186838150024	1.2291077375412	0.967342019081116	0.564291536808014	1.12752413749695
84	12.84	12.85	19.4647207856178	IPI:IPI00847381.1	Gene_Symbol=SEPP1 selenoprotein P isoform 2	9606	1.12622630596161	0.382485061883926	1.34534406661987	1.02599895000458	0.79564642906189	1.24736571311951	0.997657001018524	0.986574530601501	1.36560213565826
84	0	12.85	20.9973752498627	IPI:IPI00029061.2	Gene_Symbol=SEPP1 Selenoprotein P precursor	9606
85	12.83	12.83	21.9262301921844	IPI:IPI00019576.1	Gene_Symbol=F10 Coagulation factor X precursor	9606	1.0809074640274	0.441104978322983	1.24777364730835	1.0252742767334	0.849299550056458	1.34080708026886	0.935773611068726	0.575961112976074	1.30026888847351
86	12.24	13.55	15.9207627177238	IPI:IPI00655927.1	Gene_Symbol=PRG4 Isoform B of Proteoglycan-4 precursor	9606	1.16537761688232	0.156266942620277	1.24775719642639	0.991446197032928	0.950615227222443	1.34771311283112	0.825854480266571	0.105508491396904	1.26970481872559
86	0	13.55	15.4558405280113	IPI:IPI00024825.2	Gene_Symbol=PRG4 Isoform A of Proteoglycan-4 precursor	9606
86	0	13.55	17.0418009161949	IPI:IPI00656111.1	Gene_Symbol=PRG4 Isoform E of Proteoglycan-4 precursor	9606
86	0	13.53	15.4298305511475	IPI:IPI00656092.1	Gene_Symbol=PRG4 Isoform F of Proteoglycan-4 precursor	9606
86	0	13.53	16.0183072090149	IPI:IPI00655976.1	Gene_Symbol=PRG4 Isoform C of Proteoglycan-4 precursor	9606
86	0	13.53	16.5354326367378	IPI:IPI00655676.1	Gene_Symbol=PRG4 Isoform D of Proteoglycan-4 precursor	9606
87	11.38	11.44	14.4634529948235	IPI:IPI00025864.5	Gene_Symbol=BCHE Cholinesterase precursor	9606	0.827580332756042	0.32808792591095	1.50694787502289	0.879480361938477	0.620097637176514	1.74958729743958	0.739912688732147	0.148064494132996	1.53440999984741
88	11.35	11.43	20.8955228328705	IPI:IPI00023019.1	Gene_Symbol=SHBG Isoform 1 of Sex hormone-binding globulin precursor	9606	0.545569956302643	0.000664175138808787	1.296759724617	0.755323529243469	0.00288902618922293	1.16543197631836	0.53822660446167	0.000223033246584237	1.25272834300995
88	0	9.43	23.2638895511627	IPI:IPI00219583.1	Gene_Symbol=SHBG Isoform 2 of Sex hormone-binding globulin precursor	9606
89	11.15	11.15	60.526317358017	IPI:IPI00027462.1	Gene_Symbol=S100A9 Protein S100-A9	9606	1.46748185157776	0.0202686116099358	1.36123275756836	4.0022668838501	0.000304272107314318	1.7383064031601	9.56033611297607	1.06771767605096E-05	1.79172229766846
90	11.13	11.13	36.7892980575562	IPI:IPI00293925.2	Gene_Symbol=FCN3 Isoform 1 of Ficolin-3 precursor	9606	0.868869602680206	0.377165675163269	1.39381468296051	1.02489018440247	0.82731157541275	1.26943612098694	0.933286190032959	0.751545310020447	1.58591592311859
90	0	11.1	30.9027791023254	IPI:IPI00419744.4	Gene_Symbol=FCN3 Isoform 2 of Ficolin-3 precursor	9606
91	10.85	10.85	23.7333327531815	IPI:IPI00021440.1	Gene_Symbol=ACTG1;PSPHL Actin, cytoplasmic 2	9606	1.44059896469116	0.00271361088380218	1.18604874610901	1.52049922943115	0.00190335523802787	1.19816088676453	3.44746065139771	0.000234591658227146	1.40490245819092
91	0	10.85	23.7333327531815	IPI:IPI00021439.1	Gene_Symbol=ACTB Actin, cytoplasmic 1	9606
92	10.78	10.78	16.0642564296722	IPI:IPI00003590.2	Gene_Symbol=QSOX1 Isoform 1 of Sulfhydryl oxidase 1 precursor	9606	1.3610748052597	0.0483989082276821	1.35739088058472	1.04511475563049	0.724901556968689	1.3163788318634	0.98438024520874	0.881721436977386	1.26193523406982
92	0	10.14	12.0860926806927	IPI:IPI00872013.1	Gene_Symbol=QSOX1 Uncharacterized protein QSOX1	9606
92	0	10.14	12.0860926806927	IPI:IPI00465016.7	Gene_Symbol=QSOX1 Isoform 2 of Sulfhydryl oxidase 1 precursor	9606
93	10.55	10.55	19.0201729536057	IPI:IPI00025204.1	Gene_Symbol=CD5L CD5 antigen-like precursor	9606	0.690866410732269	0.0552625395357609	1.4628472328186	0.48914510011673	0.00245774909853935	1.46142673492432	0.271510630846024	4.30258842243347E-06	1.31604957580566
94	10.44	12.4	30.7881772518158	IPI:IPI00007221.1	Gene_Symbol=SERPINA5 Plasma serine protease inhibitor precursor	9606	1.11004137992859	0.275674402713776	1.22565376758575	1.22313451766968	0.188551843166351	1.37746500968933	1.33949863910675	0.106403470039368	1.44564497470856
95	10.38	10.71	14.9674624204636	IPI:IPI00296176.2	Gene_Symbol=F9 Coagulation factor IX precursor	9606	1.19059348106384	0.172191813588142	1.31172811985016	1.12485325336456	0.29267293214798	1.27706551551819	1.09605717658997	0.477757573127747	1.33544039726257
96	10.23	10.23	50	IPI:IPI00792115.1	Gene_Symbol=CLEC3B Putative uncharacterized protein DKFZp686H17246	9606	0.777818620204926	0.0584545806050301	1.3003910779953	0.728124797344208	0.0777566581964493	1.43585062026978	0.936497986316681	0.515327334403992	1.24892997741699
96	0.48	8.71	43.5643553733826	IPI:IPI00009028.1	Gene_Symbol=CLEC3B Tetranectin precursor	9606
97	10.17	10.17	23.0985909700394	IPI:IPI00218732.3	Gene_Symbol=PON1 Serum paraoxonase/arylesterase 1	9606	0.772989273071289	0.0893479511141777	1.35657000541687	0.807958483695984	0.132290288805962	1.33630740642548	0.534176886081696	5.26457952219062E-05	1.23126208782196
98	10.01	18.41	31.5126061439514	IPI:IPI00784998.1	Gene_Symbol=- Putative uncharacterized protein DKFZp686M24218	9606	0.119580782949924	0.0317255035042763	5.29982376098633	0.108226433396339	0.0217021815478802	4.19097137451172	0.108673863112926	0.0387386120855808	6.93361759185791
98	0	17.45	45.8015263080597	IPI:IPI00830132.1	Gene_Symbol=IGHG4 Uncharacterized protein IGHG4 (Fragment)	9606
98	0	17.45	45.8715587854385	IPI:IPI00829814.1	Gene_Symbol=IGHG4 Ig gamma-4 chain C region	9606
98	0	17.45	31.7124724388123	IPI:IPI00550640.2	Gene_Symbol=IGHG4 IGHG4 protein	9606
99	10	10	13.4351149201393	IPI:IPI00029193.1	Gene_Symbol=HGFAC Hepatocyte growth factor activator precursor	9606	1.21003389358521	0.0740290507674217	1.24307703971863	1.25657427310944	0.048082210123539	1.25306510925293	1.20663166046143	0.144752711057663	1.32264113426208
100	9.97	12.11	10.6115110218525	IPI:IPI00478809.3	Gene_Symbol=F5 Coagulation factor V precursor	9606	0.747626721858978	0.0340449772775173	1.30148887634277	0.768869936466217	0.109310910105705	1.39736604690552	0.796630918979645	0.10202468931675	1.32644903659821
100	0	12.11	10.5877071619034	IPI:IPI00022937.4	Gene_Symbol=F5 Coagulation factor V	9606
101	9.79	9.79	29.0043294429779	IPI:IPI00643948.2	Gene_Symbol=C1QB Complement component 1, q subcomponent, B chain	9606	0.880706965923309	0.529190421104431	1.52543210983276	0.748866558074951	0.0519517511129379	1.33914089202881	0.755655825138092	0.0486730858683586	1.32082223892212
101	0	9.79	26.4822125434875	IPI:IPI00477992.1	Gene_Symbol=C1QB complement component 1, q subcomponent, B chain precursor	9606
102	9.77	9.77	39.0557944774628	IPI:IPI00829626.1	Gene_Symbol=IGL@ IGL@ protein	9606	0.283837795257568	0.000168600381584838	1.68584835529327	0.173227056860924	2.86630006485211E-06	1.59212613105774	0.174154654145241	3.5179957649234E-06	1.63556098937988
102	0	9.77	39.0557944774628	IPI:IPI00550162.2	Gene_Symbol=IGLV3-25 IGLV3-25 protein	9606
103	9.23	10.41	6.68749064207077	IPI:IPI00179357.2	Gene_Symbol=TTN Isoform 7 of Titin	9606	0.985005497932434	0.933903336524963	1.45284640789032	0.917653739452362	0.608267724514008	1.40882885456085	1.10475981235504	0.568005621433258	1.43040347099304
103	0.02	10.1	6.58515319228172	IPI:IPI00759754.1	Gene_Symbol=TTN Isoform 1 of Titin	9606
103	0.02	10.1	6.56146630644798	IPI:IPI00759542.1	Gene_Symbol=TTN Isoform 8 of Titin	9606
103	0.02	10.09	6.57656639814377	IPI:IPI00023283.3	Gene_Symbol=TTN Isoform 2 of Titin	9606
103	0	10.07	6.63178339600563	IPI:IPI00759637.1	Gene_Symbol=TTN Isoform 4 of Titin	9606
103	0	10.07	6.59725368022919	IPI:IPI00749039.2	Gene_Symbol=TTN titin isoform N2-A	9606
104	9.04	11.34	17.248460650444	IPI:IPI00009793.3	Gene_Symbol=C1RL Complement C1r-like protein	9606	1.21371614933014	0.194227695465088	1.39412546157837	1.13492679595947	0.260583460330963	1.29252648353577	0.959798753261566	0.747346103191376	1.36321973800659
104	0	11.34	17.1232879161835	IPI:IPI00872573.1	Gene_Symbol=C1RL 48 kDa protein	9606
104	0	11.34	17.1232879161835	IPI:IPI00795055.1	Gene_Symbol=C1RL CDNA FLJ14022 fis, clone HEMBA1003538, weakly similar to COMPLEMENT C1R COMPONENT	9606
105	8.94	9.17	15.1832461357117	IPI:IPI00743766.2	Gene_Symbol=FETUB Fetuin-B precursor	9606	0.567038536071777	0.000326214038068429	1.24399316310883	0.617715775966644	0.0202185902744532	1.46882784366608	0.777895748615265	0.0289919208735228	1.24368453025818
105	0	9.17	16.8115943670273	IPI:IPI00552199.3	Gene_Symbol=FETUB GUGU beta form	9606
105	0	7.17	15.1419565081596	IPI:IPI00553061.1	Gene_Symbol=FETUB GUGU gamma form	9606
106	8.66	8.66	37.1681421995163	IPI:IPI00026199.1	Gene_Symbol=GPX3 Glutathione peroxidase 3 precursor	9606	1.15693747997284	0.174097493290901	1.24163508415222	0.879914939403534	0.296905964612961	1.28510046005249	0.878621876239777	0.348494738340378	1.32634723186493
107	8.48	24.73	59.0733587741852	IPI:IPI00844156.2	Gene_Symbol=SERPINC1 SERPINC1 protein	9606	1.32288062572479	0.0859249159693718	1.38318645954132	1.18705010414124	0.198237374424934	1.31185078620911	1.19376146793365	0.1452606767416	1.27845299243927
108	8.47	8.48	30.2816897630692	IPI:IPI00853068.1	Gene_Symbol=HBA2;HBA1 Alpha 2 globin variant (Fragment)	9606	1.95954048633575	0.00118012179154903	1.41483199596405	0.924564123153687	0.568628489971161	1.33852207660675	1.15079891681671	0.332559943199158	1.3540643453598
108	0	8.48	30.2816897630692	IPI:IPI00410714.5	Gene_Symbol=HBA2;HBA1 Hemoglobin subunit alpha	9606
109	8.11	8.11	48.8188982009888	IPI:IPI00022731.1	Gene_Symbol=APOC4 Apolipoprotein C-IV precursor	9606	1.83757078647614	0.000601601146627218	1.22636198997498	1.96001005172729	9.01829025679035E-06	1.09929668903351	3.03340315818787	3.61142065230524E-06	1.13853847980499
110	8.08	8.09	54.4554471969604	IPI:IPI00021856.3	Gene_Symbol=APOC2 Apolipoprotein C-II precursor	9606	1.7376549243927	0.00643307901918888	1.40624725818634	1.62751698493958	0.00986089929938316	1.38844358921051	1.82164013385773	0.00244959304109216	1.36008954048157
111	8.08	8.09	20.5645158886909	IPI:IPI00004373.1	Gene_Symbol=MBL2 Mannose-binding protein C precursor	9606	0.487320840358734	0.000923471583519131	1.25481724739075	0.531507611274719	0.0416832752525806	1.81008517742157	0.302041441202164	0.000584948342293501	1.39905107021332
112	8.01	8.01	9.92907807230949	IPI:IPI00329775.7	Gene_Symbol=CPB2 Isoform 1 of Carboxypeptidase B2 precursor	9606	1.13271164894104	0.575821816921234	1.76589751243591	0.854733824729919	0.295856267213821	1.43717873096466	0.921879231929779	0.390069782733917	1.26424145698547
113	8	8	21.2244898080826	IPI:IPI00022394.2	Gene_Symbol=C1QC Complement C1q subcomponent subunit C precursor	9606	0.706235229969025	0.000159446557518095	1.12801492214203	0.625760495662689	0.0187332481145859	1.44455075263977	0.663402259349823	0.0342693515121937	1.44971299171448
114	7.7	11.66	21.4814811944962	IPI:IPI00027482.1	Gene_Symbol=SERPINA6 Corticosteroid-binding globulin precursor	9606	0.737023949623108	0.13131345808506	1.56438910961151	0.672603487968445	0.0500805787742138	1.48699986934662	0.762851059436798	0.232900470495224	1.70758962631226
115	7.7	7.7	15.0000005960464	IPI:IPI00022331.1	Gene_Symbol=LCAT Phosphatidylcholine-sterol acyltransferase precursor	9606	0.999459147453308	0.997846364974976	1.79582118988037	1.06392073631287	0.719341039657593	1.64757966995239	0.935128152370453	0.651380836963654	1.53227388858795
116	7.65	7.68	26.6968339681625	IPI:IPI00844400.1	Gene_Symbol=C1QA 23 kDa protein	9606	0.674854457378387	0.0852034837007523	1.59083902835846	0.522131741046906	0.0025039988104254	1.39736485481262	0.694669008255005	0.0284109190106392	1.36759924888611
116	0	7.68	24.0816324949265	IPI:IPI00022392.1	Gene_Symbol=C1QA Complement C1q subcomponent subunit A precursor	9606
117	7.56	7.58	19.1279888153076	IPI:IPI00292218.4	Gene_Symbol=MST1 Hepatocyte growth factor-like protein precursor	9606	1.17864537239075	0.0690592303872108	1.19792008399963	1.21567451953888	0.0216588769108057	1.17154347896576	0.995952904224396	0.956544756889343	1.18096995353699
118	7.36	7.38	14.9606302380562	IPI:IPI00169276.2	Gene_Symbol=- Trypsinogen C	9606	1.04117238521576			0.943845570087433			1.15778791904449
118	0.62	7.11	14.5748987793922	IPI:IPI00011694.1	Gene_Symbol=PRSS1 Trypsin-1 precursor	9606
119	7.32	7.34	11.2820513546467	IPI:IPI00023673.1	Gene_Symbol=LGALS3BP Galectin-3-binding protein precursor	9606	0.49258491396904	0.00445941975340247	1.40532612800598	0.587079107761383	0.0410346351563931	1.64436709880829	0.783450841903687	0.158268570899963	1.47860455513
120	7.24	7.62	8.41884315013886	IPI:IPI00743248.5	Gene_Symbol=TNXB DJ34F7.1.1	9606	0.941128551959991	0.643868744373322	1.32793641090393	1.0493723154068	0.476701736450195	1.15630388259888	1.04671478271484	0.689807891845703	1.28089189529419
120	0	7.62	8.41688066720963	IPI:IPI00025276.1	Gene_Symbol=TNXB Isoform XB of Tenascin-X precursor	9606
120	0	7.6	7.74514451622963	IPI:IPI00644296.1	Gene_Symbol=TNXB Tenascin XB	9606
121	7.23	7.23	26.1333346366882	IPI:IPI00029260.2	Gene_Symbol=CD14 Monocyte differentiation antigen CD14 precursor	9606	1.23767840862274	0.139434888958931	1.37924134731293	1.14279437065125	0.392035186290741	1.4718564748764	1.27230846881866	0.398673862218857	2.03053498268127
122	6.82	6.83	8.8193453848362	IPI:IPI00296534.1	Gene_Symbol=FBLN1 Isoform D of Fibulin-1 precursor	9606	1.01964807510376	0.548827409744263	1.09627389907837	1.08257973194122	0.401955038309097	1.29597043991089	1.54277884960175	0.0584547445178032	1.58804559707642
122	0	4.83	7.53911808133125	IPI:IPI00218803.2	Gene_Symbol=FBLN1 Isoform B of Fibulin-1 precursor	9606
123	6.75	6.76	7.5549453496933	IPI:IPI00871960.2	Gene_Symbol=MASP1 cDNA FLJ75203, highly similar to Homo sapiens mannan-binding lectin serine protease 1 (C4/C2activating component of Ra-reactive factor) (MASP1), transcriptvariant 2, mRNA	9606	0.863294184207916	0.297970026731491	1.38467276096344	0.9653360247612	0.693963825702667	1.23248100280762	0.947970688343048	0.718861877918243	1.41402173042297
123	0	6.76	7.5549453496933	IPI:IPI00290283.6	Gene_Symbol=MASP1 mannan-binding lectin serine protease 1 isoform 2 precursor	9606
123	0	4.76	7.6637826859951	IPI:IPI00871139.1	Gene_Symbol=MASP1 92 kDa protein	9606
123	0	4.76	6.58082962036133	IPI:IPI00299307.4	Gene_Symbol=MASP1 Complement-activating component of Ra-reactive factor precursor	9606
124	6.7	6.7	37.6068383455276	IPI:IPI00657670.1	Gene_Symbol=- 13 kDa protein	9606	2.29189991950989	9.19469239306636E-05	1.32498395442963	1.90423929691315	0.00193377526011318	1.40111076831818	2.34557628631592	0.000267242081463337	1.39632034301758
124	0	6.7	44.4444447755814	IPI:IPI00021857.1	Gene_Symbol=APOC3 Apolipoprotein C-III precursor	9606
125	6.45	6.45	9.69945341348648	IPI:IPI00884176.1	Gene_Symbol=F13A1 coagulation factor XIII A1 subunit precursor	9606	0.904838740825653	0.269281893968582	1.21790242195129	1.15346300601959	0.132475614547729	1.2193797826767	1.52967047691345	7.74864656705176E-06	1.09011042118073
125	0	6.45	9.69945341348648	IPI:IPI00297550.8	Gene_Symbol=F13A1 Coagulation factor XIII A chain precursor	9606
126	6.37	6.4	26.2626260519028	IPI:IPI00556155.2	Gene_Symbol=IGFBP3 insulin-like growth factor binding protein 3 isoform a precursor	9606	0.940889477729797	0.820403814315796	1.84288668632507	0.987090528011322	0.959306001663208	1.78808605670929	1.04783713817596	0.760770678520203	1.41771376132965
126	0	6.4	26.8041223287582	IPI:IPI00018305.4	Gene_Symbol=IGFBP3 Insulin-like growth factor-binding protein 3 precursor	9606
126	0	6.22	14.9193555116653	IPI:IPI00855835.1	Gene_Symbol=- Insulin-like growth factor binding protein 3 isoform b	9606
127	6.14	30.13	41.737288236618	IPI:IPI00876888.1	Gene_Symbol=- cDNA FLJ78387	9606	0.246769919991493	0.0248712878674269	2.00362467765808	0.208447828888893	0.114140123128891	37.000804901123	0.127408638596535	0.0404967032372952	5.2991304397583
128	6.1	6.1	11.9170993566513	IPI:IPI00744685.2	Gene_Symbol=BTD Uncharacterized protein BTD (Fragment)	9606	0.846642911434174	0.392579793930054	1.62044215202332	0.901131629943848	0.433858305215836	1.39450526237488	0.986227989196777	0.878437399864197	1.26643633842468
128	0	6.1	12.707182765007	IPI:IPI00218413.2	Gene_Symbol=BTD biotinidase precursor	9606
129	6.03	6.03	8.93970876932144	IPI:IPI00032311.4	Gene_Symbol=LBP Lipopolysaccharide-binding protein precursor	9606	0.787129759788513	0.176728710532188	1.50022804737091	0.727088153362274	0.0970111042261124	1.50653350353241	0.555730283260345	0.064594455063343	1.90471792221069
130	6	6	29.1187733411789	IPI:IPI00215983.3	Gene_Symbol=CA1 Carbonic anhydrase 1	9606	1.24542462825775	0.0965835973620415	1.37291812896729	0.88206934928894	0.428793340921402	1.73091220855713	1.0944048166275	0.231158539652824	1.25644314289093
130	0	4	17.4358978867531	IPI:IPI00796435.1	Gene_Symbol=CA1 22 kDa protein	9606
131	6	6	20.3007519245148	IPI:IPI00386132.1	Gene_Symbol=- Ig kappa chain V-IV region JI precursor	9606	0.314979076385498	0.00318482611328363	1.75086987018585	0.24555392563343	0.00345671246759593	2.00132513046265	0.242294743657112	0.00331990025006235	2.00153565406799
131	0	6	15.0000005960464	IPI:IPI00026197.7	Gene_Symbol=IGKV4-1 Similar to Ig kappa chain V-IV region precursor	9606
131	0	4	13.1578952074051	IPI:IPI00387120.1	Gene_Symbol=- Ig kappa chain V-IV region Len	9606
131	0	4	11.1940301954746	IPI:IPI00386133.1	Gene_Symbol=- Ig kappa chain V-IV region B17 precursor	9606
132	5.7	5.72	31.325301527977	IPI:IPI00021855.1	Gene_Symbol=APOC1 Apolipoprotein C-I precursor	9606	1.6944762468338	0.327952742576599	5.85966062545776	1.60414004325867	0.167945086956024	2.60805654525757	1.69151246547699	0.164295792579651	2.86044144630432
133	5.61	5.69	18.9349114894867	IPI:IPI00064667.4	Gene_Symbol=CNDP1 Beta-Ala-His dipeptidase precursor	9606	0.789114475250244	0.233113005757332	1.59748554229736	0.693339884281158	0.156363442540169	1.79216182231903	0.710001468658447	0.0135970748960972	1.25343072414398
134	5.4	5.4	16.3992866873741	IPI:IPI00884222.1	Gene_Symbol=- Similar to Keratin, type I cytoskeletal 10	9606	1.46821975708008	0.123236827552319	1.89832091331482	2.63216590881348	0.187981858849525	8.30204582214355	1.19218790531158	0.701691448688507	5.53661489486694
134	0.03	3.44	9.51374173164368	IPI:IPI00217963.3	Gene_Symbol=KRT16 Keratin, type I cytoskeletal 16	9606
134	0.01	3.42	9.32203382253647	IPI:IPI00384444.5	Gene_Symbol=KRT14 Keratin, type I cytoskeletal 14	9606
134	0.01	3.42	14.0625	IPI:IPI00789750.1	Gene_Symbol=KRT14 27 kDa protein	9606
134	0	5.4	13.9966279268265	IPI:IPI00009865.2	Gene_Symbol=KRT10 Keratin, type I cytoskeletal 10	9606
134	0	3.4	13.1687238812447	IPI:IPI00418663.3	Gene_Symbol=KRT28 Keratin 25D	9606
135	5.31	5.31	17.2985777258873	IPI:IPI00216065.3	Gene_Symbol=PROZ Isoform 2 of Vitamin K-dependent protein Z precursor	9606	1.46080911159515	0.258773118257523	2.38149571418762	1.10154664516449	0.690635919570923	2.01719617843628	1.25502014160156	0.495227485895157	2.54365801811218
135	0	5.31	18.2500004768372	IPI:IPI00027843.1	Gene_Symbol=PROZ Isoform 1 of Vitamin K-dependent protein Z precursor	9606
136	5.01	5.36	9.76138859987259	IPI:IPI00021817.1	Gene_Symbol=PROC Vitamin K-dependent protein C precursor	9606	1.46915066242218	0.0881750360131264	1.60924541950226	1.07685852050781	0.490694969892502	1.31155037879944	1.06194281578064	0.725817859172821	1.55797910690308
137	4.95	7.07	30.0411522388458	IPI:IPI00218949.1	Gene_Symbol=CFHR2 Isoform Short of Complement factor H-related protein 2 precursor	9606	1.27812087535858	0.219176337122917	1.65554881095886	1.06485819816589	0.712728440761566	1.63873064517975	1.56577396392822	0.0572887249290943	1.60683822631836
137	0.04	7.07	27.0370364189148	IPI:IPI00006154.1	Gene_Symbol=CFHR2 Isoform Long of Complement factor H-related protein 2 precursor	9606
138	4.55	6.55	6.609807908535	IPI:IPI00021364.1	Gene_Symbol=CFP Properdin precursor	9606	1.85396635532379	0.0725015997886658	2.13199591636658	1.22497868537903	0.498169302940369	2.89856886863709	0.999367952346802	0.995419502258301	1.52151000499725
139	4.48	5	24.731183052063	IPI:IPI00007047.1	Gene_Symbol=S100A8 Protein S100-A8	9606	1.07022488117218			5.36190795898438			11.1707315444946
140	4.38	4.61	8.03571417927742	IPI:IPI00012792.1	Gene_Symbol=CDH5 Cadherin-5 precursor	9606	1.08763241767883	0.649844825267792	1.98126673698425	1.1155788898468	0.738635301589966	3.41785454750061	1.24136161804199	0.171631693840027	1.5602935552597
140	0	2.61	5.53064271807671	IPI:IPI00607725.4	Gene_Symbol=CDH5 cadherin 5, type 2 isoform 2 preproprotein	9606
141	4.35	5.57	18.3246076107025	IPI:IPI00163446.3	Gene_Symbol=IGHD IGHD protein	9606	0.336376309394836	0.00419108383357525	1.54887747764587	0.284499138593674	0.0085010314360261	1.90868282318115	0.26400551199913	0.111166432499886	6.64277029037476
141	0	3.74	12.5	IPI:IPI00418422.3	Gene_Symbol=IGHD IGHD protein	9606
141	0	2.35	13.6929467320442	IPI:IPI00829636.1	Gene_Symbol=IGHD FLJ00382 protein (Fragment)	9606
142	4.35	4.35	12.5786170363426	IPI:IPI00178926.2	Gene_Symbol=IGJ immunoglobulin J chain	9606	0.510961949825287	0.0260914731770754	1.68189036846161	0.386672139167786	0.00267797498963773	1.38687312602997	0.211561962962151	0.0115594565868378	2.43803596496582
143	4.28	4.28	30.7692319154739	IPI:IPI00019399.1	Gene_Symbol=SAA4 Serum amyloid A-4 protein precursor	9606	1.91382658481598	0.00622111652046442	1.3485940694809	2.02977967262268	0.00307485857047141	1.29110825061798	2.23108100891113	0.00231132213957608	1.30036330223083
144	4.26	4.9	29.3103456497192	IPI:IPI00829956.1	Gene_Symbol=- Rheumatoid factor C6 light chain (Fragment)	9606	0.365691930055618	0.0465633496642113	2.63322138786316	0.272183477878571	0.0784950479865074	5.3051176071167	0.252403676509857	0.0250396598130465	2.59985303878784
144	0	4.9	28.8135588169098	IPI:IPI00829912.1	Gene_Symbol=IGKV1-5 Ig kappa chain V-I region HK102 precursor	9606
144	0.19	4.19	37.0370358228683	IPI:IPI00387026.1	Gene_Symbol=- Ig kappa chain V-I region EU	9606
145	4.24	4.24	12.9817441105843	IPI:IPI00643034.2	Gene_Symbol=PLTP Isoform 1 of Phospholipid transfer protein precursor	9606	1.43172538280487	0.374979019165039	3.91094827651978	1.18163287639618	0.667504966259003	4.22234964370728	1.44072580337524	0.29890102148056	3.09561538696289
145	0	4.24	13.151927292347	IPI:IPI00217778.1	Gene_Symbol=PLTP Isoform 2 of Phospholipid transfer protein precursor	9606
145	0	4	12.0987646281719	IPI:IPI00022733.3	Gene_Symbol=PLTP 45 kDa protein	9606
146	4.06	4.06	13.5245904326439	IPI:IPI00020019.1	Gene_Symbol=ADIPOQ Adiponectin precursor	9606	1.41905879974365	0.0903869569301605	1.57085406780243	1.35367059707642	0.179652705788612	1.73804020881653	1.75728845596313	0.128153949975967	2.36222982406616
147	4.04	10.27	38.8059705495834	IPI:IPI00020091.1	Gene_Symbol=ORM2 Alpha-1-acid glycoprotein 2 precursor	9606	3.0919075012207	0.0539481602609158	3.24236631393433	1.38197457790375	0.0666372701525688	1.46015310287476	1.14419651031494	0.61396199464798	2.66286134719849
148	4.04	4.05	8.67768600583076	IPI:IPI00007199.4	Gene_Symbol=SERPINA10 Protein Z-dependent protease inhibitor precursor	9606	0.821991443634033	0.312471121549606	1.60196304321289	0.828420579433441	0.307705909013748	1.56425666809082	0.910707831382751	0.572893261909485	1.52718698978424
149	4.01	4.01	15.5038759112358	IPI:IPI00451625.1	Gene_Symbol=CRTAC1 Isoform 2 of Cartilage acidic protein 1 precursor	9606	0.675704896450043	0.122392669320107	1.9184353351593	0.774560272693634	0.412117332220078	2.91411709785461	0.956432461738586	0.813927829265594	2.04559111595154
149	0	3.98	14.8089170455933	IPI:IPI00451626.1	Gene_Symbol=CRTAC1 Isoform 3 of Cartilage acidic protein 1 precursor	9606
149	0	3.98	14.0695914626122	IPI:IPI00451624.1	Gene_Symbol=CRTAC1 Isoform 1 of Cartilage acidic protein 1 precursor	9606
150	4	132.79	48.3371555805206	IPI:IPI00654875.1	Gene_Symbol=C4B Complement C4-B precursor	9606	0.831158101558685	0.718765437602997	4.4239068031311	0.673226177692413	0.446472734212875	4.22337484359741	1.25597453117371	0.663446307182312	4.51707172393799
150	0	132.79	48.3371555805206	IPI:IPI00032258.4	Gene_Symbol=C4A;C4B Complement C4-A precursor	9606
151	4	18.06	55.5084764957428	IPI:IPI00784661.1	Gene_Symbol=- Putative uncharacterized protein	9606	0.218773350119591	0.0116012319922447	2.03509879112244	0.151961416006088	0.10024269670248	44.7475967407227	0.149846076965332	0.00268209190107882	1.52783346176147
151	0.2	2.81	28.8135588169098	IPI:IPI00854582.1	Gene_Symbol=- Uncharacterized protein ENSP00000374793	9606
151	0.05	2.05	31.77570104599	IPI:IPI00827906.1	Gene_Symbol=- Anti-mucin1 light chain variable region (Fragment)	9606
151	0	16.06	41.4965987205505	IPI:IPI00807459.1	Gene_Symbol=IGKC IGKC protein	9606
151	0	16.06	44.4915264844894	IPI:IPI00827488.1	Gene_Symbol=IGKC IGKC protein	9606
151	0	16.06	45.3389823436737	IPI:IPI00472961.2	Gene_Symbol=IGKC IGKC protein	9606
151	0	4	28.8135588169098	IPI:IPI00829804.1	Gene_Symbol=- 13 kDa protein	9606
151	0	4	28.8135588169098	IPI:IPI00829650.1	Gene_Symbol=- Similar to Ig kappa chain V-I region HK101 precursor	9606
151	0	4	31.4814805984497	IPI:IPI00398220.1	Gene_Symbol=- Myosin-reactive immunoglobulin light chain variable region (Fragment)	9606
151	0	4	31.77570104599	IPI:IPI00384398.1	Gene_Symbol=- Myosin-reactive immunoglobulin light chain variable region (Fragment)	9606
151	0	2.59	27.7777791023254	IPI:IPI00829980.2	Gene_Symbol=- Myosin-reactive immunoglobulin light chain variable region (Fragment)	9606
151	0	2	26.8518507480621	IPI:IPI00827485.1	Gene_Symbol=- BRE (Fragment)	9606
151	0	2	26.8518507480621	IPI:IPI00387101.1	Gene_Symbol=- Ig kappa chain V-I region Scw	9606
151	0	2	26.3565897941589	IPI:IPI00024134.1	Gene_Symbol=IGKC Ig kappa chain V-I region Walker precursor	9606
151	0	2	15.2542367577553	IPI:IPI00830122.1	Gene_Symbol=- A30	9606
151	0	2	13.5593220591545	IPI:IPI00829873.1	Gene_Symbol=- 13 kDa protein	9606
151	0	2	15.2542367577553	IPI:IPI00829699.1	Gene_Symbol=- V(k)3 sequence of NG9 gene from fetal liver DNA precursor	9606
151	0	2	14.1592919826508	IPI:IPI00827789.1	Gene_Symbol=- HRV Fab N6-VL (Fragment)	9606
151	0	2	14.1592919826508	IPI:IPI00827506.1	Gene_Symbol=- HRV Fab 025-VL (Fragment)	9606
151	0	2	15.384615957737	IPI:IPI00743963.1	Gene_Symbol=IGKC Ig kappa chain V-I region HK101 precursor (Fragment)	9606
151	0	2	16.666667163372	IPI:IPI00387100.1	Gene_Symbol=- Ig kappa chain V-I region Roy	9606
151	0	2	16.666667163372	IPI:IPI00387099.1	Gene_Symbol=- Ig kappa chain V-I region Rei	9606
151	0	2	16.666667163372	IPI:IPI00387094.1	Gene_Symbol=- Ig kappa chain V-I region Hau	9606
151	0	2	16.666667163372	IPI:IPI00387027.1	Gene_Symbol=- Ig kappa chain V-I region Gal	9606
151	0	2	16.666667163372	IPI:IPI00387022.1	Gene_Symbol=- Ig kappa chain V-I region AG	9606
151	0	2	16.666667163372	IPI:IPI00385614.1	Gene_Symbol=- Ig kappa chain V-I region WAT	9606
151	0	2	13.9534890651703	IPI:IPI00385556.1	Gene_Symbol=- Ig kappa chain V-I region Daudi precursor	9606
151	0	2	15.5172407627106	IPI:IPI00382577.1	Gene_Symbol=- Kappa 1 light chain variable region (Fragment)	9606
151	0	2	16.666667163372	IPI:IPI00003469.1	Gene_Symbol=- Ig kappa chain V-I region WEA	9606
151	0	2	15.2542367577553	IPI:IPI00003111.6	Gene_Symbol=LOC652694 Ig kappa chain V-I region AU	9606
152	4	6.07	25.2136766910553	IPI:IPI00719373.1	Gene_Symbol=IGL@ IGL@ protein	9606	0.647512376308441	0.654125094413757	36.1392097473145	0.56025767326355	0.499428600072861	21.0861492156982	0.667705118656158	0.569643974304199	13.1670522689819
152	0	9.77	37.6068383455276	IPI:IPI00154742.6	Gene_Symbol=IGL@ IGL@ protein	9606
152	0	7.77	30.6382983922958	IPI:IPI00807428.1	Gene_Symbol=- Putative uncharacterized protein	9606
152	0	7.77	34.1880351305008	IPI:IPI00785050.1	Gene_Symbol=- Putative uncharacterized protein	9606
152	0	5.77	24.5689660310745	IPI:IPI00829877.1	Gene_Symbol=IGL@ IGL@ protein	9606
152	0	4.1	26.3829797506332	IPI:IPI00745660.2	Gene_Symbol=IGL@ IGL@ protein	9606
152	0	4.08	21.8884125351906	IPI:IPI00829640.1	Gene_Symbol=IGL@ IGL@ protein	9606
152	0	4.08	21.6101691126823	IPI:IPI00785164.1	Gene_Symbol=- Putative uncharacterized protein	9606
152	0	4.08	21.7021271586418	IPI:IPI00784627.1	Gene_Symbol=- Putative uncharacterized protein	9606
152	0	4.07	27.3504287004471	IPI:IPI00784589.1	Gene_Symbol=- Putative uncharacterized protein DKFZp781M0386	9606
152	0	4.07	18.4549361467361	IPI:IPI00852577.1	Gene_Symbol=IGLC1 IGLC1 protein	9606
152	0	4.07	18.2203397154808	IPI:IPI00784983.1	Gene_Symbol=- Putative uncharacterized protein	9606
152	0	4.07	18.2203397154808	IPI:IPI00784713.1	Gene_Symbol=- Putative uncharacterized protein	9606
152	0	2	13.9130428433418	IPI:IPI00829740.1	Gene_Symbol=- V2-6 protein	9606
152	0	2	14.4144147634506	IPI:IPI00385985.1	Gene_Symbol=- Ig lambda chain V-III region LOI	9606
153	3.61	3.61	24.230769276619	IPI:IPI00165972.3	Gene_Symbol=CFD Complement factor D preproprotein	9606	1.10253739356995	0.671352386474609	1.94051122665405	0.934294700622559	0.875010669231415	3.53845310211182	1.70605146884918	0.0761750116944313	1.96111059188843
154	3.59	3.59	21.9178080558777	IPI:IPI00032293.1	Gene_Symbol=CST3 Cystatin-C precursor	9606	1.69199442863464	0.179958269000053	2.61405849456787	1.35746157169342	0.316534519195557	2.25002479553223	1.93672180175781	0.254897147417068	4.47239303588867
155	3.52	3.52	32.231405377388	IPI:IPI00884433.1	Gene_Symbol=- 13 kDa protein	9606	0.23605540394783	0.0193690899759531	2.40455746650696	0.138017147779465	0.0201106090098619	3.4111328125	0.155600488185883	0.0198419168591499	3.14175987243652
155	0	3.52	32.231405377388	IPI:IPI00743194.2	Gene_Symbol=- Kappa light chain variable region (Fragment)	9606
155	0	17.18	47.6987451314926	IPI:IPI00440577.3	Gene_Symbol=IGKV2-24 IGKV2-24 protein	9606
155	0	15.61	44.351464509964	IPI:IPI00550731.2	Gene_Symbol=- Putative uncharacterized protein	9606
155	0	15.58	44.1666662693024	IPI:IPI00419424.3	Gene_Symbol=IGKV1-5 IGKV1-5 protein	9606
155	0	15.58	46.5753436088562	IPI:IPI00430808.2	Gene_Symbol=IGKC Immunoblobulin light chain (Fragment)	9606
155	0	13.58	48.1171548366547	IPI:IPI00854806.1	Gene_Symbol=IGKV1-5 IGKV1-5 protein	9606
155	0	3.52	16.5289252996445	IPI:IPI00829600.1	Gene_Symbol=- Uncharacterized protein ENSP00000374803	9606
155	0	3.13	20.833332836628	IPI:IPI00829827.1	Gene_Symbol=- Uncharacterized protein ENSP00000374804	9606
155	0	1.55	14.0495866537094	IPI:IPI00829663.1	Gene_Symbol=- Uncharacterized protein ENSP00000374801	9606
155	0	1.55	14.9122804403305	IPI:IPI00384397.1	Gene_Symbol=- Myosin-reactive immunoglobulin light chain variable region (Fragment)	9606
155	0	1.52	21.4876025915146	IPI:IPI00829947.1	Gene_Symbol=- 13 kDa protein	9606
155	0	1.52	23.0088502168655	IPI:IPI00827773.1	Gene_Symbol=- Cold agglutinin FS-1 L-chain (Fragment)	9606
155	0	1.52	22.2222223877907	IPI:IPI00743389.1	Gene_Symbol=IGKV1-5 Ig kappa chain V-II region GM607 precursor (Fragment)	9606
155	0	1.52	15.7407402992249	IPI:IPI00854709.1	Gene_Symbol=- Uncharacterized protein ENSP00000374799 (Fragment)	9606
155	0	1.52	18.6440676450729	IPI:IPI00827829.1	Gene_Symbol=- HRV Fab N8-VL (Fragment)	9606
155	0	1.52	15.0442481040955	IPI:IPI00736885.1	Gene_Symbol=LOC440786 Ig kappa chain V-II region TEW	9606
155	0	1.52	16.0377353429794	IPI:IPI00387111.5	Gene_Symbol=- Uncharacterized protein ENSP00000333154	9606
155	0	1.52	14.7826090455055	IPI:IPI00387107.3	Gene_Symbol=IGKV2-40 Ig kappa chain V-II region Cum	9606
156	3.42	3.43	4.80528362095356	IPI:IPI00024284.4	Gene_Symbol=HSPG2 Basement membrane-specific heparan sulfate proteoglycan core protein precursor	9606	0.752739191055298	0.493746370077133	3.19964551925659	0.701705396175385	0.314354538917542	2.54693007469177	0.977585256099701	0.947137892246246	2.72363948822021
157	3.41	3.41	5.90062104165554	IPI:IPI00290856.4	Gene_Symbol=LYVE1 Lymphatic vessel endothelial hyaluronic acid receptor 1 precursor	9606	0.685562431812286	0.430300414562225	5.24389886856079	0.577189326286316	0.322082102298737	6.13098192214966	1.00042283535004	0.999354064464569	7.6215500831604
158	3.4	3.4	12.8205135464668	IPI:IPI00884081.1	Gene_Symbol=- Uncharacterized protein ENSP00000375025	9606	0.400677233934402	0.0314487107098103	2.04396200180054	0.294543534517288	0.0178341791033745	2.03798317909241	0.38152277469635	0.0202688537538052	1.8211270570755
158	0	3.4	12.7118647098541	IPI:IPI00830007.1	Gene_Symbol=- Uncharacterized protein ENSP00000375023	9606
158	0	3.4	12.7118647098541	IPI:IPI00829811.1	Gene_Symbol=LOC652128 Uncharacterized protein ENSP00000375039	9606
158	0	3.4	12.7118647098541	IPI:IPI00829753.1	Gene_Symbol=- Similar to Rheumatoid factor G9 heavy chain	9606
158	0	3.4	13.1578952074051	IPI:IPI00827891.1	Gene_Symbol=- Cold agglutinin FS-2 H-chain (Fragment)	9606
158	0	3.4	12.6050427556038	IPI:IPI00815662.1	Gene_Symbol=- Rheumatoid factor G9 heavy chain (Fragment)	9606
158	0	3.4	12.9310339689255	IPI:IPI00328493.4	Gene_Symbol=- Uncharacterized protein ENSP00000375038	9606
158	0	41.29	42.8571432828903	IPI:IPI00884452.1	Gene_Symbol=IGHM IGHM protein	9606
158	0	41.29	41.2060290575027	IPI:IPI00884293.1	Gene_Symbol=IGHM IGHM protein	9606
158	0	41.29	41.2060290575027	IPI:IPI00884141.1	Gene_Symbol=IGHM IGHM protein	9606
158	0	41.29	41.2060290575027	IPI:IPI00883614.1	Gene_Symbol=IGHM IGHM protein	9606
158	0	41.29	39.3599987030029	IPI:IPI00479708.5	Gene_Symbol=IGHM IGHM protein	9606
158	0	20.25	22.5806444883347	IPI:IPI00744561.1	Gene_Symbol=IGHV3OR16-13;IGHA1 IGHA1 protein	9606
158	0	3	10.0000001490116	IPI:IPI00383953.1	Gene_Symbol=- VH4 heavy chain variable region precursor (Fragment)	9606
158	0	2	7.75862038135529	IPI:IPI00385059.1	Gene_Symbol=- Rearranged VH4-34 V gene segment (Fragment)	9606
159	3.4	3.4	11.2068973481655	IPI:IPI00645213.1	Gene_Symbol=APOM Apolipoprotein M	9606	1.45741319656372	0.00760166766121984	1.15271902084351	1.52225768566132	0.0472290739417076	1.50308513641357	1.91441702842712	0.00234058266505599	1.14503014087677
159	0	3.4	10.0775197148323	IPI:IPI00514397.1	Gene_Symbol=APOM Apolipoprotein M	9606
159	0	3.4	6.91489353775978	IPI:IPI00030739.1	Gene_Symbol=APOM Apolipoprotein M	9606
160	3.34	4.86	13.6000007390976	IPI:IPI00008556.1	Gene_Symbol=F11 Isoform 1 of Coagulation factor XI precursor	9606	1.2329089641571	0.223179385066032	1.67603528499603	1.35260343551636	0.195024847984314	1.96863293647766	1.34807538986206	0.62653660774231	9.55745220184326
160	0	4.86	13.4380459785461	IPI:IPI00216588.2	Gene_Symbol=F11 Isoform 2 of Coagulation factor XI precursor	9606
161	3.13	14.65	19.5833340287209	IPI:IPI00785067.1	Gene_Symbol=IGH@ IGH@ protein	9606
161	0.01	25.53	40.8333331346512	IPI:IPI00761159.1	Gene_Symbol=IGHM IGHM protein	9606
161	0	22.4	26.0115593671799	IPI:IPI00784894.1	Gene_Symbol=- Putative uncharacterized protein	9606
161	0	10.65	20.0000002980232	IPI:IPI00423461.3	Gene_Symbol=IGHA2 Putative uncharacterized protein DKFZp686C02220 (Fragment)	9606
161	0	4.01	15.5737698078156	IPI:IPI00470652.1	Gene_Symbol=- Single-chain Fv (Fragment)	9606
161	0	4	18.0000007152557	IPI:IPI00383629.1	Gene_Symbol=- IgG VH protein precursor (Fragment)	9606
161	0	4	19.6581199765205	IPI:IPI00830130.1	Gene_Symbol=- Rheumatoid factor RF-ET7	9606
161	0	4	19.6581199765205	IPI:IPI00829701.1	Gene_Symbol=- Uncharacterized protein ENSP00000375014	9606
161	0	2.28	33.3333343267441	IPI:IPI00382682.1	Gene_Symbol=- Putative matrix cell adhesion molecule-3	9606
161	0	2	30.8333337306976	IPI:IPI00419517.1	Gene_Symbol=IGHV1-69 IGHV1-69 protein	9606
161	0	2	18.8034191727638	IPI:IPI00854745.1	Gene_Symbol=- Uncharacterized protein ENSP00000375019	9606
161	0	2	18.6440676450729	IPI:IPI00829979.1	Gene_Symbol=- Uncharacterized protein ENSP00000375008	9606
161	0	2	18.8034191727638	IPI:IPI00739205.3	Gene_Symbol=LOC652102 Ig heavy chain V-I region HG3 precursor	9606
161	0	2	10.2564096450806	IPI:IPI00854589.1	Gene_Symbol=- Uncharacterized protein ENSP00000375004	9606
161	0	2	10.0000001490116	IPI:IPI00399379.3	Gene_Symbol=- Uncharacterized protein ENSP00000303034	9606
161	0	2	9.6000000834465	IPI:IPI00386140.1	Gene_Symbol=- Ig heavy chain V-I region Mot	9606
161	0	2	23.0769231915474	IPI:IPI00382678.1	Gene_Symbol=- Putative uncharacterized protein	9606
161	0	2	9.67741906642914	IPI:IPI00382472.1	Gene_Symbol=- Ig heavy chain V-I region SIE	9606
161	0	2	10.2564096450806	IPI:IPI00382455.1	Gene_Symbol=- Ig heavy chain V-I region EU	9606
162	3.12	3.12	5.72755411267281	IPI:IPI00016334.2	Gene_Symbol=MCAM Isoform 1 of Cell surface glycoprotein MUC18 precursor	9606	1.08623707294464	0.297812312841415	1.29072368144989	1.11123049259186	0.550658643245697	1.89271056652069	1.30337560176849	0.374280482530594	2.73196005821228
163	2.89	3.03	5.2763819694519	IPI:IPI00873846.1	Gene_Symbol=DPP10 Isoform 1 of Inactive dipeptidyl peptidase 10	9606	1.22665989398956	0.282934367656708	3.44224381446838	1.06547462940216	0.0226964093744755	1.02915787696838	1.15459358692169	0.176782518625259	1.68310844898224
163	0	3.03	5.32319396734238	IPI:IPI00847414.1	Gene_Symbol=DPP10 dipeptidyl peptidase 10 isoform short	9606
163	0	3.03	5.24999983608723	IPI:IPI00166892.2	Gene_Symbol=DPP10 DPPY splice variant c	9606
164	2.75	2.85	4.32932451367378	IPI:IPI00242956.4	Gene_Symbol=FCGBP IgGFc-binding protein precursor	9606	1.11399030685425	0.597194373607636	1.7914891242981	1.02695524692535	0.896841585636139	1.82297039031982	1.23347055912018	0.0194057747721672	1.15651166439056
164	0.01	2.85	3.42019535601139	IPI:IPI00788189.1	Gene_Symbol=FCGBP similar to Fc fragment of IgG binding protein	9606
165	2.71	4.66	24.054528772831	IPI:IPI00029168.1	Gene_Symbol=LPA Apolipoprotein	9606	2.2093551158905	0.000402095582103357	1.40457057952881	2.52808737754822	0.0011510105105117	1.58352398872375	1.68023896217346	0.075855016708374	1.7954488992691
165	0	2.43	18.2674199342728	IPI:IPI00787629.1	Gene_Symbol=LOC732390 similar to Apolipoprotein	9606
165	0	2.21	20.8955228328705	IPI:IPI00787909.1	Gene_Symbol=LOC732436 similar to Apolipoprotein	9606
166	2.7	24.45	42.3655927181244	IPI:IPI00784807.1	Gene_Symbol=- Putative uncharacterized protein	9606	0.171491026878357	0.575127363204956	2224222109696	0.159298479557037	0.513678789138794	38188998656	0.131867438554764	0.461514621973038	8006645248
166	0	23.43	41.9664263725281	IPI:IPI00399007.5	Gene_Symbol=IGHG2 Putative uncharacterized protein DKFZp686I04196 (Fragment)	9606
166	0	23.18	40.0862067937851	IPI:IPI00426051.3	Gene_Symbol=- Putative uncharacterized protein DKFZp686C15213	9606
166	0	19.42	32.3404252529144	IPI:IPI00784942.1	Gene_Symbol=- Putative uncharacterized protein DKFZp686E23209	9606
166	0	16.37	32.8244268894196	IPI:IPI00829767.1	Gene_Symbol=IGHG2 Uncharacterized protein IGHG2 (Fragment)	9606
167	2.66	4.36	35.3448271751404	IPI:IPI00829653.1	Gene_Symbol=- Uncharacterized protein ENSP00000374812	9606	0.326022833585739	0.0485004223883152	2.96543455123901	0.23978216946125	0.0738149210810661	8.27549362182617	0.202759757637978	0.0264101047068834	2.32008838653564
167	0	4.36	35.3448271751404	IPI:IPI00784430.3	Gene_Symbol=IGKV3D-11 Similar to Ig kappa chain V-III region VG precursor	9606
167	0	2.7	27.9661029577255	IPI:IPI00816799.1	Gene_Symbol=- Rheumatoid factor D5 light chain (Fragment)	9606
168	2.62	2.68	9.07715559005737	IPI:IPI00007240.2	Gene_Symbol=F13B Coagulation factor XIII B chain precursor	9606	1.385014295578	0.120813757181168	1.58416974544525	1.22454488277435	0.0331718251109123	1.19267928600311	1.3296103477478	0.0145276235416532	1.2112101316452
169	2.49	2.49	23.2142850756645	IPI:IPI00382420.1	Gene_Symbol=- Ig lambda chain V-I region HA	9606	0.407004684209824	0.0792770534753799	4.17758893966675	0.304483741521835	0.00337800174020231	1.08347380161285	0.239888936281204	0.152573615312576	84.1311111450195
169	0	8.24	39.4067794084549	IPI:IPI00785200.1	Gene_Symbol=- Putative uncharacterized protein	9606
169	0	2.91	23.8532111048698	IPI:IPI00385254.1	Gene_Symbol=- Ig lambda chain V-I region WAH	9606
169	0	2.47	26.8518507480621	IPI:IPI00827522.1	Gene_Symbol=IGLV1-44 Anti-streptococcal/anti-myosin immunoglobulin lambda light chain variable region (Fragment)	9606
170	2.46	2.46	18.4496119618416	IPI:IPI00021304.1	Gene_Symbol=KRT2 Keratin, type II cytoskeletal 2 epidermal	9606	1.21925008296967	0.419071704149246	7.01390027999878	4.90245819091797	0.134884729981422	77.0878677368164	1.28691554069519	0.839827418327332	260115.0625
171	2.43	19.95	29.8969060182571	IPI:IPI00382606.1	Gene_Symbol=F7 Factor VII active site mutant immunoconjugate	9606	1.00054085254669	0.998957395553589	67.159294128418	1.21028423309326	0.727574288845062	203.707458496094	1.27036595344543	0.219223618507385	2.97576117515564
171	0	2.43	17.7927926182747	IPI:IPI00798065.1	Gene_Symbol=F7 Isoform B of Coagulation factor VII precursor	9606
171	0	2.43	16.9527903199196	IPI:IPI00329555.2	Gene_Symbol=F7 Isoform A of Coagulation factor VII precursor	9606
172	2.39	51.38	42.3482835292816	IPI:IPI00878609.1	Gene_Symbol=ITIH4 Protein	9606	1.32922208309174	0.158306419849396	1.54076588153839	1.13738238811493	0.591472983360291	1.74343299865723	1.20894074440002	0.179766893386841	1.35774993896484
172	0	44.08	44.5652186870575	IPI:IPI00878152.1	Gene_Symbol=ITIH4 71 kDa protein	9606
173	2.37	2.7	5.09105958044529	IPI:IPI00641363.1	Gene_Symbol=SPTA1 Spectrin, alpha, erythrocytic 1	9606
173	0.01	2.7	5.08474558591843	IPI:IPI00220741.6	Gene_Symbol=SPTA1 spectrin, alpha, erythrocytic 1	9606
174	2.37	2.37	34.0000003576279	IPI:IPI00021854.1	Gene_Symbol=APOA2 Apolipoprotein A-II precursor	9606	1.09656882286072	0.535945296287537	3.71233344078064	1.1616222858429	0.541738510131836	8.76803112030029	1.20795845985413	0.191059231758118	2.10199093818665
175	2.35	2.44	3.33001986145973	IPI:IPI00783781.1	Gene_Symbol=NUP205 Nuclear pore complex protein Nup205	9606	1.33833420276642	0.632324755191803	293.585754394531	1.60245382785797	0.376590490341187	6.0464916229248	2.10681295394897	0.38367286324501	675.030151367188
176	2.32	2.33	6.9377988576889	IPI:IPI00796333.1	Gene_Symbol=ALDOA 45 kDa protein	9606	0.816198229789734			1.14143514633179			1.27024590969086
176	0	2.33	7.96703323721886	IPI:IPI00465439.5	Gene_Symbol=ALDOA Fructose-bisphosphate aldolase A	9606
177	2.31	2.76	12.9737615585327	IPI:IPI00294713.4	Gene_Symbol=MASP2 Isoform 1 of Mannan-binding lectin serine protease 2 precursor	9606	0.980713307857513	0.978920340538025	16.61789894104	1.06500589847565	0.897247493267059	6.39223575592041	1.27904534339905	0.59071671962738	5.30892133712769
177	0	2.31	17.616580426693	IPI:IPI00871597.1	Gene_Symbol=MASP2 Uncharacterized protein MASP2 (Fragment)	9606
177	0	2.31	18.3783784508705	IPI:IPI00306378.5	Gene_Symbol=MASP2 Isoform 2 of Mannan-binding lectin serine protease 2 precursor	9606
178	2.25	2.33	5.11402897536755	IPI:IPI00014374.2	Gene_Symbol=PTCH1 Protein patched homolog 1	9606	0.771301686763763	0.601111531257629	6.14952039718628	0.563060700893402	0.206542432308197	3.82102608680725	0.641600847244263	0.405141055583954	6.20071601867676
179	2.11	2.19	8.05626586079597	IPI:IPI00873848.1	Gene_Symbol=POSTN 87 kDa protein	9606	0.927242517471313	0.60802435874939	3.88337993621826	1.05354011058807	0.789193511009216	6.87300539016724	1.30904150009155	0.0878277271986008	1.60812485218048
179	0	2.19	7.78739154338837	IPI:IPI00410241.2	Gene_Symbol=POSTN Isoform 3 of Periostin precursor	9606
179	0	2.19	5.56930676102638	IPI:IPI00641231.1	Gene_Symbol=POSTN 90 kDa protein	9606
179	0	2.19	5.77663667500019	IPI:IPI00218585.5	Gene_Symbol=POSTN Isoform 2 of Periostin precursor	9606
179	0	2.19	5.38277514278889	IPI:IPI00007960.4	Gene_Symbol=POSTN Isoform 1 of Periostin precursor	9606
180	2.09	4.39	21.0526317358017	IPI:IPI00843764.1	Gene_Symbol=PRSS3 Isoform C of Trypsin-3 precursor	9606	0.374391794204712			0.362298846244812			0.293971419334412
180	0	4.39	17.1052634716034	IPI:IPI00220839.2	Gene_Symbol=PRSS3 Protease, serine, 3	9606
180	0	4.39	17.1052634716034	IPI:IPI00015614.3	Gene_Symbol=PRSS3 Isoform A of Trypsin-3 precursor	9606
180	0	4.37	20.6896558403969	IPI:IPI00385250.1	Gene_Symbol=PRSS3 Protease serine 4 isoform B	9606
181	2.09	2.09	9.59595963358879	IPI:IPI00027350.3	Gene_Symbol=PRDX2 Peroxiredoxin-2	9606	0.940475940704346			0.673023700714111			0.647702157497406
182	2.07	2.07	11.2016290426254	IPI:IPI00872063.1	Gene_Symbol=PEPD Uncharacterized protein PEPD (Fragment)	9606	0.908149123191834	0.357016295194626	2.15731358528137	1.11623787879944	0.370138585567474	2.50484156608582	0.614331662654877	0.198125213384628	7.3251838684082
182	0	2.07	11.1561857163906	IPI:IPI00257882.7	Gene_Symbol=PEPD Xaa-Pro dipeptidase	9606
183	2.07	2.07	12.5925928354263	IPI:IPI00845506.1	Gene_Symbol=PI16 Isoform 2 of Peptidase inhibitor 16 precursor	9606	0.618921160697937	0.139884769916534	2.37679815292358	0.663561582565308	0.431942403316498	6.09785604476929	1.55322957038879	0.186746537685394	2.60823321342468
183	0	2.07	7.34341219067574	IPI:IPI00301143.5	Gene_Symbol=PI16 Isoform 1 of Peptidase inhibitor 16 precursor	9606
184	2.05	4.13	40.1639342308044	IPI:IPI00783023.1	Gene_Symbol=- Immunglobulin heavy chain variable region (Fragment)	9606	0.379705160856247	0.280578881502151	331.453186035156	0.147394478321075	0.082157127559185	23.5012722015381	0.278865218162537	0.157074168324471	59.5435066223145
184	0.04	18.37	32.1772634983063	IPI:IPI00423462.5	Gene_Symbol=IGHV3OR16-13;IGHA1 Putative uncharacterized protein DKFZp686K18196 (Fragment)	9606
184	0	41.88	45.8401292562485	IPI:IPI00477090.6	Gene_Symbol=IGHM IGHM protein	9606
184	0	25.98	44.2105263471603	IPI:IPI00784817.1	Gene_Symbol=IGHV4-31 Anti-RhD monoclonal T125 gamma1 heavy chain precursor	9606
184	0	9.22	42.1487599611282	IPI:IPI00783451.1	Gene_Symbol=- Immunglobulin heavy chain variable region (Fragment)	9606
184	0	5.24	41.9354826211929	IPI:IPI00828061.1	Gene_Symbol=- Anti-mucin1 heavy chain variable region (Fragment)	9606
184	0	4.59	55.5555582046509	IPI:IPI00829976.1	Gene_Symbol=- 13 kDa protein	9606
184	0	4.59	55.5555582046509	IPI:IPI00829747.1	Gene_Symbol=- Similar to Immunglobulin heavy chain variable region	9606
184	0	4.59	41.2698417901993	IPI:IPI00829806.1	Gene_Symbol=SCFV Immunglobulin heavy chain variable region (Fragment)	9606
184	0	4.59	34.4370871782303	IPI:IPI00827960.1	Gene_Symbol=- Immunglobulin heavy chain precursor (Fragment)	9606
184	0	4.51	19.200000166893	IPI:IPI00884022.1	Gene_Symbol=- Similar to Immunglobulin heavy chain variable region	9606
184	0	4.13	40.4958665370941	IPI:IPI00736507.2	Gene_Symbol=IGHV3-30 Immunglobulin heavy chain variable region (Fragment)	9606
184	0	4.13	33.8709682226181	IPI:IPI00784513.1	Gene_Symbol=- Immunglobulin heavy chain variable region (Fragment)	9606
184	0	4	44.1860467195511	IPI:IPI00783471.1	Gene_Symbol=- Immunglobulin heavy chain variable region (Fragment)	9606
184	0	3.16	23.0769231915474	IPI:IPI00827846.1	Gene_Symbol=- Anti-mucin1 heavy chain variable region (Fragment)	9606
184	0	3.15	13.1147533655167	IPI:IPI00384400.1	Gene_Symbol=- Myosin-reactive immunoglobulin heavy chain variable region (Fragment)	9606
184	0	2.56	33.0645173788071	IPI:IPI00884080.1	Gene_Symbol=- Similar to Immunglobulin heavy chain variable region	9606
184	0	2.47	22.2222223877907	IPI:IPI00382489.1	Gene_Symbol=- Ig heavy chain V-III region KOL	9606
184	0	2.13	31.9327741861343	IPI:IPI00783909.1	Gene_Symbol=- Immunglobulin heavy chain variable region (Fragment)	9606
184	0	2.13	30.3999990224838	IPI:IPI00783244.1	Gene_Symbol=IGHV3-30 Immunglobulin heavy chain variable region (Fragment)	9606
184	0	2.13	32.2033911943436	IPI:IPI00748665.3	Gene_Symbol=IGHV3-30 Immunglobulin heavy chain variable region (Fragment)	9606
184	0	2.13	32.7586203813553	IPI:IPI00413194.1	Gene_Symbol=- Myosin-reactive immunoglobulin heavy chain variable region (Fragment)	9606
184	0	2.13	25.6198346614838	IPI:IPI00783818.1	Gene_Symbol=- Immunglobulin heavy chain variable region (Fragment)	9606
184	0	2.06	25.6198346614838	IPI:IPI00783116.1	Gene_Symbol=- Immunglobulin heavy chain variable region (Fragment)	9606
184	0	2.05	29.5081973075867	IPI:IPI00783393.1	Gene_Symbol=- Immunglobulin heavy chain variable region (Fragment)	9606
185	2.05	2.05	5.46984560787678	IPI:IPI00827658.1	Gene_Symbol=CD44 Isoform 7 of CD44 antigen precursor	9606	0.987179398536682	0.966988623142242	23.54612159729	1.07414662837982	0.929657936096191	3610.43115234375	1.32232856750488	0.458546221256256	22.5413703918457
185	0	2.04	5.31335137784481	IPI:IPI00828117.1	Gene_Symbol=CD44 Isoform 5 of CD44 antigen precursor	9606
185	0	2.04	5.48523217439651	IPI:IPI00827650.1	Gene_Symbol=CD44 Isoform 3 of CD44 antigen precursor	9606
185	0	2.04	5.77777773141861	IPI:IPI00827555.1	Gene_Symbol=CD44 Isoform 9 of CD44 antigen precursor	9606
185	0	2.04	5.57939931750298	IPI:IPI00418465.4	Gene_Symbol=CD44 Isoform 4 of CD44 antigen precursor	9606
185	0	2.04	5.25606460869312	IPI:IPI00305064.1	Gene_Symbol=CD44 Isoform CD44 of CD44 antigen precursor	9606
185	0	2.04	3.76266278326511	IPI:IPI00828192.1	Gene_Symbol=CD44 Isoform 17 of CD44 antigen precursor	9606
185	0	2.04	3.71959954500198	IPI:IPI00828064.1	Gene_Symbol=CD44 Isoform 6 of CD44 antigen precursor	9606
185	0	2.04	3.8922157138586	IPI:IPI00828056.1	Gene_Symbol=CD44 Isoform 16 of CD44 antigen precursor	9606
185	0	2.04	6.0606062412262	IPI:IPI00827893.1	Gene_Symbol=CD44 Isoform 11 of CD44 antigen precursor	9606
185	0	2.04	5.27383349835873	IPI:IPI00419219.3	Gene_Symbol=CD44 Isoform 10 of CD44 antigen precursor	9606
185	0	2.02	4.45103868842125	IPI:IPI00827795.1	Gene_Symbol=CD44 Isoform 8 of CD44 antigen precursor	9606
185	0	2.02	5.78231289982796	IPI:IPI00828108.1	Gene_Symbol=CD44 Isoform 15 of CD44 antigen precursor	9606
185	0	2.02	3.99999991059303	IPI:IPI00827982.1	Gene_Symbol=CD44 Isoform 13 of CD44 antigen precursor	9606
185	0	2.02	4.29292917251587	IPI:IPI00827937.1	Gene_Symbol=CD44 Isoform 14 of CD44 antigen precursor	9606
185	0	2.02	6.25	IPI:IPI00798069.1	Gene_Symbol=CD44 CD44 molecule	9606
185	0	2.02	4.70914132893085	IPI:IPI00297160.4	Gene_Symbol=CD44 Isoform 12 of CD44 antigen precursor	9606
186	2.04	12.45	29.6969711780548	IPI:IPI00011264.1	Gene_Symbol=CFHR1 Complement factor H-related protein 1 precursor	9606	1.60724771022797			1.36886847019196			0.929413914680481
186	0.04	10.32	23.6363634467125	IPI:IPI00167093.4	Gene_Symbol=CFHR1 complement factor H-related 1	9606
186	0.04	10.32	25.0922501087189	IPI:IPI00883722.1	Gene_Symbol=CFHR1 FHR-1; complement Factor H-related protein 1	9606
187	2.04	2.05	6.7067064344883	IPI:IPI00000877.1	Gene_Symbol=HYOU1 Hypoxia up-regulated protein 1 precursor	9606	1.47000241279602	0.0480703450739384	1.44821488857269	0.956243455410004	0.90067321062088	37.1181335449219	1.04382491111755	0.574706256389618	1.99501800537109
188	2.04	2.04	6.49122819304466	IPI:IPI00031789.1	Gene_Symbol=IL1RAP Isoform 1 of Interleukin-1 receptor accessory protein precursor	9606	0.76329493522644	0.0676317140460014	1.44192862510681	0.793524384498596	0.121852800250053	1.76724648475647	0.785255312919617	0.282544851303101	4.30778789520264
188	0	2.04	9.25925895571709	IPI:IPI00337688.1	Gene_Symbol=IL1RAP Isoform 4 of Interleukin-1 receptor accessory protein precursor	9606
188	0	2.04	8.67052003741264	IPI:IPI00337687.1	Gene_Symbol=IL1RAP Isoform 3 of Interleukin-1 receptor accessory protein precursor	9606
188	0	2.04	8.42696651816368	IPI:IPI00107619.1	Gene_Symbol=IL1RAP Isoform 2 of Interleukin-1 receptor accessory protein precursor	9606
189	2.03	49.24	46.8944102525711	IPI:IPI00032328.2	Gene_Symbol=KNG1 Isoform HMW of Kininogen-1 precursor	9606	1.20067429542542	0.530455648899078	2.27716732025146	1.23213994503021	0.57351690530777	2.87105083465576	1.1213151216507	0.3770951628685	1.42232441902161
190	2.01	2.76	6.99492022395134	IPI:IPI00760941.2	Gene_Symbol=DKFZp434J1015 Uncharacterized protein ENSP00000371687	9606
191	2.01	2.25	6.39534890651703	IPI:IPI00218730.5	Gene_Symbol=PDE6A Rod cGMP-specific 3',5'-cyclic phosphodiesterase subunit alpha	9606	1.36663234233856	0.123921640217304	1.68718659877777	2.11493372917175	0.0557474307715893	2.21357083320618	0.984565675258636	0.811962783336639	1.2804411649704
192	2.01	2.13	5.43364696204662	IPI:IPI00014375.2	Gene_Symbol=ENPEP Glutamyl aminopeptidase	9606	0.72915506362915			0.589996337890625			0.705643475055695
193	2.01	2.01	2.82608699053526	IPI:IPI00177820.3	Gene_Symbol=SLC14A2 Urea transporter, kidney	9606	0.921688556671143			1.34263205528259			0.120258636772633
194	2	134.13	47.3623842000961	IPI:IPI00418163.3	Gene_Symbol=C4B C4B1	9606	1.05425596237183	0.848136067390442	2.239013671875	0.810832142829895	0.369461059570313	1.88391840457916	0.970012962818146	0.844723165035248	1.57469618320465
195	2	51.2	66.6666686534882	IPI:IPI00304273.2	Gene_Symbol=APOA4 Apolipoprotein A-IV precursor	9606	1.49795377254486	0.0134163768962026	1.34719407558441	1.86842441558838	0.0273784082382917	1.71209836006165	1.7342437505722	0.00452332524582744	1.39334654808044
196	2	18.31	28.5425096750259	IPI:IPI00647704.1	Gene_Symbol=IGHV3OR16-13;IGHA1 CDNA FLJ41552 fis, clone COLON2004478, highly similar to Protein Tro alpha1 H,myeloma	9606	0.307542949914932			0.152709901332855			0.386669546365738
197	2	18.06	52.1186411380768	IPI:IPI00430847.1	Gene_Symbol=IGKC IGKC protein	9606	0.227681830525398	0.0597896836698055	5.87722301483154	0.126716613769531	0.0746131613850594	21.9879093170166	0	0
197	0	4	28.8135588169098	IPI:IPI00829650.1	Gene_Symbol=- Similar to Ig kappa chain V-I region HK101 precursor	9606
197	0	2	16.666667163372	IPI:IPI00003470.1	Gene_Symbol=- Ig kappa chain V-I region Wes	9606
198	2	4	21.0084035992622	IPI:IPI00854743.1	Gene_Symbol=- Uncharacterized protein ENSP00000375034	9606	0.367607831954956	0.16816945374012	31.1641426086426	0.367291361093521	0.270664632320404	318.035064697266	0.412985682487488	0.340448409318924	777.364929199219
198	0	2	6.87022879719734	IPI:IPI00745363.4	Gene_Symbol=LOC652113 Immunglobulin heavy chain variable region (Fragment)	9606
199	2	3.24	5.32081387937069	IPI:IPI00748955.2	Gene_Symbol=GP1BA platelet glycoprotein Ib alpha polypeptide precursor	9606	1.07353782653809			1.04833602905273			0.795215487480164
200	2	2.73	6.0034304857254	IPI:IPI00827930.1	Gene_Symbol=C18orf17 Isoform 1 of TPR repeat-containing protein C18orf17	9606
201	2	2	9.63081866502762	IPI:IPI00788802.1	Gene_Symbol=TKT Transketolase variant (Fragment)	9606	1.48237788677216			2.25422143936157			2.36143112182617
201	0	2	9.63081866502762	IPI:IPI00643920.2	Gene_Symbol=TKT Transketolase	9606
201	0	2	9.07407402992249	IPI:IPI00792641.1	Gene_Symbol=TKT Putative uncharacterized protein DKFZp686J13123	9606
201	0	2	12.684366106987	IPI:IPI00789310.1	Gene_Symbol=TKT 37 kDa protein	9606
201	0	2	6.70391097664833	IPI:IPI00793119.1	Gene_Symbol=TKT 39 kDa protein	9606
202	2	2	15.404699742794	IPI:IPI00852826.2	Gene_Symbol=APOL1 42 kDa protein	9606	0.709106266498566			0.388383507728577			0.368740618228912
202	0	2	11.0552772879601	IPI:IPI00514475.4	Gene_Symbol=APOL1 Isoform 1 of Apolipoprotein-L1 precursor	9606
202	0	2	10.6280192732811	IPI:IPI00186903.3	Gene_Symbol=APOL1 Isoform 2 of Apolipoprotein-L1 precursor	9606
203	2	2	6.68151453137398	IPI:IPI00299738.1	Gene_Symbol=PCOLCE Procollagen C-endopeptidase enhancer 1 precursor	9606	0.91076648235321			1.16415417194366			1.91023135185242
204	2	2	3.17679569125175	IPI:IPI00643348.2	Gene_Symbol=COMP 80 kDa protein	9606	1.24970078468323			1.22500061988831			1.17105221748352
204	0	2	3.03830914199352	IPI:IPI00028030.3	Gene_Symbol=COMP Cartilage oligomeric matrix protein precursor	9606
205	2	2	9.16666686534882	IPI:IPI00029235.1	Gene_Symbol=IGFBP6 Insulin-like growth factor-binding protein 6 precursor	9606	1.08994686603546			1.12027728557587			1.49731242656708
206	2	2	8.57142880558968	IPI:IPI00658073.1	Gene_Symbol=CCDC126 Coiled-coil domain-containing protein 126 precursor	9606	1.2068612575531			0.757731974124908			1.92179524898529
206	0	2	10.6194689869881	IPI:IPI00061448.5	Gene_Symbol=- 13 kDa protein	9606
207	2	2	7.31707289814949	IPI:IPI00477714.5	Gene_Symbol=IGLV8-61 V3-4 protein	9606	0.475511163473129			0.438233524560928			0.355158627033234
208	2	2	10.6796123087406	IPI:IPI00028714.4	Gene_Symbol=MGP Matrix Gla protein precursor	9606	1.59937810897827			1.60749089717865			1.95769882202148
209	2	2	4.46428582072258	IPI:IPI00022389.1	Gene_Symbol=CRP Isoform 1 of C-reactive protein precursor	9606	2.05693650245667			0.975253939628601			1.00036334991455
210	1.99	1.99	5.75539581477642	IPI:IPI00299158.1	Gene_Symbol=PVR Isoform Alpha of Poliovirus receptor precursor	9606	0.771139860153198	0.116471126675606	1.84219932556152	0.741024196147919	0.545870780944824	81.515022277832	1.03470432758331	0.272403866052628	1.21859085559845
210	0	1.99	6.1224490404129	IPI:IPI00219427.1	Gene_Symbol=PVR Isoform Delta of Poliovirus receptor precursor	9606
210	0	1.99	6.593406945467	IPI:IPI00219426.1	Gene_Symbol=PVR Isoform Gamma of Poliovirus receptor precursor	9606
210	0	1.99	6.45161271095276	IPI:IPI00219425.3	Gene_Symbol=PVR Isoform Beta of Poliovirus receptor precursor	9606
211	1.9	1.95	4.89203780889511	IPI:IPI00642422.2	Gene_Symbol=ASH1L ash1 (absent, small, or homeotic)-like	9606
211	0	1.95	4.88379932940006	IPI:IPI00020546.2	Gene_Symbol=ASH1L Probable histone-lysine N-methyltransferase ASH1L	9606
212	1.89	1.91	7.58533477783203	IPI:IPI00607861.2	Gene_Symbol=H6PD GDH/6PGL endoplasmic bifunctional protein precursor	9606	1.60031163692474	0.104957439005375	2.70200037956238	1.04125320911407	0.710872173309326	2.86370038986206	0.580634593963623	0.0237894598394632	1.29464828968048
213	1.84	2.36	4.76190485060215	IPI:IPI00289258.4	Gene_Symbol=MYO10 Myosin-X	9606	0.76534366607666			0.529715538024902			0.724746942520142
214	1.83	2.19	6.3127689063549	IPI:IPI00007128.1	Gene_Symbol=PRKCG Protein kinase C gamma type	9606	0.730398118495941			0.54518735408783			0.592074573040009
215	1.83	1.85	7.28476792573929	IPI:IPI00783390.1	Gene_Symbol=CHL1 Isoform 1 of Neural cell adhesion molecule L1-like protein precursor	9606	1.12927997112274	0.697264611721039	3.20469665527344	0.820491313934326	0.427722901105881	2.36943745613098	1.04774272441864	0.810204744338989	2.083571434021
215	0	1.85	7.18954280018806	IPI:IPI00299059.5	Gene_Symbol=CHL1 Isoform 2 of Neural cell adhesion molecule L1-like protein precursor	9606
216	1.76	1.76	8.17236229777336	IPI:IPI00395488.2	Gene_Symbol=VASN Vasorin precursor	9606	0.873014450073242	0.192381545901299	1.35217416286469	0.998793125152588	0.990497291088104	1.47203600406647	1.09176623821259	0.368480175733566	1.38816499710083
217	1.74	1.74	11.8811883032322	IPI:IPI00868938.1	Gene_Symbol=- Beta-2-microglobulin	9606	1.13601446151733	0.537049889564514	6.17705726623535	1.03058421611786	0.492852300405502	1.45394361019135	1.48162174224854	0.398632794618607	37.0720176696777
217	0	1.74	10.0840337574482	IPI:IPI00796379.1	Gene_Symbol=B2M B2M protein	9606
217	0	1.74	9.67741906642914	IPI:IPI00004656.2	Gene_Symbol=B2M Beta-2-microglobulin	9606
218	1.73	2.11	4.17607240378857	IPI:IPI00218326.1	Gene_Symbol=SP100 Isoform Sp100-C of Nuclear autoantigen Sp-100	9606	0.911972045898438	0.676602065563202	8.19088268280029	0.993338406085968	0.987557470798492	77.0517654418945	0.728379726409912	0.514079988002777	67.2983093261719
219	1.7	43.98	52.3206770420074	IPI:IPI00555812.4	Gene_Symbol=GC Vitamin D-binding protein precursor	9606	0.991979122161865	0.990113317966461	726.805847167969	1.00753498077393	0.988289773464203	178.496627807617	0.0395648442208767	0.128990665078163	4585.85986328125
220	1.7	1.81	7.29999989271164	IPI:IPI00009322.2	Gene_Symbol=NEDD4 E3 ubiquitin-protein ligase NEDD4	9606	0.725239217281342			1.34035730361938			0.690835416316986
221	1.7	1.71	1.42487045377493	IPI:IPI00853158.2	Gene_Symbol=PRUNE2 prune homolog 2 isoform 1	9606	1.22533583641052			0.979190111160278			1.07998478412628
221	0	1.7	2.61519309133291	IPI:IPI00877720.1	Gene_Symbol=PRUNE2 Prune homolog 2	9606
221	0	1.7	8.05369094014168	IPI:IPI00607780.2	Gene_Symbol=PRUNE2 Isoform 2 of Prune homolog 2	9606
221	0	1.7	2.31660231947899	IPI:IPI00103056.5	Gene_Symbol=PRUNE2 Isoform 1 of Prune homolog 2	9606
222	1.69	1.85	8.8797815144062	IPI:IPI00807573.1	Gene_Symbol=PIK3R1 Isoform 4 of Phosphatidylinositol 3-kinase regulatory subunit alpha	9606	0.620682716369629			1.19208931922913			0.899787127971649
222	0	1.85	8.97790044546127	IPI:IPI00021448.2	Gene_Symbol=PIK3R1 Isoform 1 of Phosphatidylinositol 3-kinase regulatory subunit alpha	9606
222	0	1.57	8.96226391196251	IPI:IPI00333040.5	Gene_Symbol=PIK3R1 Isoform 3 of Phosphatidylinositol 3-kinase regulatory subunit alpha	9606
222	0	1.57	8.37004408240318	IPI:IPI00295788.11	Gene_Symbol=PIK3R1 Isoform 2 of Phosphatidylinositol 3-kinase regulatory subunit alpha	9606
223	1.69	1.71	3.90580110251904	IPI:IPI00847618.1	Gene_Symbol=SHANK3 Isoform 1 of SH3 and multiple ankyrin repeat domains protein 3	9606	0.889751017093658	0.790052354335785	3.58797645568848	0.579944789409637	0.124300986528397	2.26627087593079	0.73471999168396	0.431348383426666	3.88370847702026
223	0	1.71	3.89238707721233	IPI:IPI00019794.10	Gene_Symbol=SHANK3 proline-rich synapse-associated protein 2	9606
224	1.6	2.53	5.13447448611259	IPI:IPI00472316.1	Gene_Symbol=DMD dystrophin Dp427p1 isoform	9606	1.12913262844086	0.875679433345795	19.0936717987061	0.998132407665253	0.996194243431091	4.46344041824341	0.963674187660217	0.717733860015869	1.46615481376648
224	0	2.53	5.30600771307945	IPI:IPI00375141.1	Gene_Symbol=DMD dystrophin Dp427l isoform	9606
224	0	2.53	5.14005981385708	IPI:IPI00304639.2	Gene_Symbol=DMD Isoform 3 of Dystrophin	9606
224	0	2.53	5.12890107929707	IPI:IPI00006091.2	Gene_Symbol=DMD Isoform 4 of Dystrophin	9606
224	0	2.25	6.10068254172802	IPI:IPI00304638.4	Gene_Symbol=DMD Isoform 1 of Dystrophin	9606
224	0	2.25	6.1085008084774	IPI:IPI00220577.5	Gene_Symbol=DMD Isoform 2 of Dystrophin	9606
225	1.6	1.74	6.09019063413143	IPI:IPI00643747.1	Gene_Symbol=C22orf30 Isoform 1 of Uncharacterized protein C22orf30	9606	0.848494291305542	0.665690243244171	36.7034950256348	1.08949458599091	0.802274644374847	29.7565650939941	0.95235401391983	0.858895480632782	15.6828079223633
225	0	1.6	7.0289134979248	IPI:IPI00854670.1	Gene_Symbol=C22orf30 Isoform 2 of Uncharacterized protein C22orf30	9606
225	0	1.6	5.77012561261654	IPI:IPI00217178.6	Gene_Symbol=C22orf30 Isoform 4 of Uncharacterized protein C22orf30	9606
225	0	1.57	6.77966102957726	IPI:IPI00852797.2	Gene_Symbol=C22orf30 Isoform 3 of Uncharacterized protein C22orf30	9606
226	1.57	1.58	6.4935065805912	IPI:IPI00218795.1	Gene_Symbol=SELL L-selectin precursor	9606	0.588750898838043	0.699971497058868	545210.8125	0.796110212802887	0.841024279594421	85790.453125	0.599017560482025	0.372390449047089	74.6086959838867
227	1.54	1.56	8.33333358168602	IPI:IPI00604647.1	Gene_Symbol=MAP4K4 mitogen-activated protein kinase kinase kinase kinase 4 isoform 2	9606
227	0.01	1.56	9.07590761780739	IPI:IPI00219799.2	Gene_Symbol=MAP4K4 mitogen-activated protein kinase kinase kinase kinase 4 isoform 3	9606
227	0.01	1.56	7.65731632709503	IPI:IPI00219800.1	Gene_Symbol=MAP4K4 Isoform 3 of Mitogen-activated protein kinase kinase kinase kinase 4	9606
227	0.01	1.56	8.15173536539078	IPI:IPI00006752.2	Gene_Symbol=MAP4K4 Isoform 1 of Mitogen-activated protein kinase kinase kinase kinase 4	9606
228	1.53	1.53	4.60829511284828	IPI:IPI00783618.2	Gene_Symbol=MUPCDH mucin and cadherin-like isoform 3	9606	0.30292347073555			1.19517338275909			1.3224276304245
228	0	1.53	3.57568524777889	IPI:IPI00409619.1	Gene_Symbol=MUPCDH Isoform 4 of Mucin and cadherin-like protein precursor	9606
228	0	1.53	3.55029590427876	IPI:IPI00336112.1	Gene_Symbol=MUPCDH Isoform 1 of Mucin and cadherin-like protein precursor	9606
228	0	1.53	4.60829511284828	IPI:IPI00301869.4	Gene_Symbol=MUPCDH Isoform 2 of Mucin and cadherin-like protein precursor	9606
228	0	1.53	6.16016425192356	IPI:IPI00180687.4	Gene_Symbol=MUPCDH Isoform 3 of Mucin and cadherin-like protein precursor	9606
229	1.49	1.49	13.1474107503891	IPI:IPI00555752.2	Gene_Symbol=C4BPB Isoform 2 of C4b-binding protein beta chain precursor	9606	0.955902636051178	0.744114279747009	1.49325585365295	0.80168604850769	0.186827018857002	1.51078510284424	0.839133262634277	0.364041060209274	1.68676614761353
229	0	1.49	13.0952388048172	IPI:IPI00025862.2	Gene_Symbol=C4BPB Isoform 1 of C4b-binding protein beta chain precursor	9606
230	1.46	1.7	2.67175566405058	IPI:IPI00795128.1	Gene_Symbol=- 30 kDa protein	9606
230	0	1.7	1.43737168982625	IPI:IPI00642708.1	Gene_Symbol=CARD8 CARD8 protein	9606
230	0	1.7	1.62412989884615	IPI:IPI00032131.3	Gene_Symbol=CARD8 Isoform 1 of Caspase recruitment domain-containing protein 8	9606
231	1.45	1.73	8.79432633519173	IPI:IPI00872028.1	Gene_Symbol=NUMA1 NUMA1 variant protein	9606	1.07247614860535			1.56059205532074			0.970902979373932
231	0	1.73	8.79432633519173	IPI:IPI00292771.4	Gene_Symbol=NUMA1 Isoform 1 of Nuclear mitotic apparatus protein 1	9606
232	1.41	1.41	14.1666665673256	IPI:IPI00027827.2	Gene_Symbol=SOD3 Extracellular superoxide dismutase [Cu-Zn] precursor	9606	1.09409236907959	0.78841644525528	3.53916883468628	1.14393651485443	0.768324196338654	5.57371616363525	0.987497925758362	0.973742663860321	4.29473257064819
233	1.34	1.34	13.9303475618362	IPI:IPI00398925.4	Gene_Symbol=LOC649618 similar to Ubiquitin-like protein FUBI	9606
234	1.32	1.43	11.9402982294559	IPI:IPI00060474.1	Gene_Symbol=LRRC45 Leucine-rich repeat-containing protein 45	9606	0.933040261268616	0.923614621162415	1486.32580566406	1.28751194477081	0.666091024875641	257.222045898438	1.36163294315338	0.683043479919434	1360.84509277344
234	0	1.35	15.3333336114883	IPI:IPI00787742.1	Gene_Symbol=LRRC45 similar to leucine rich repeat containing 45	9606
235	1.32	1.33	11.1899130046368	IPI:IPI00335849.2	Gene_Symbol=RASAL2 RAS protein activator like 2 isoform 2	9606	1.05448424816132			1.21387386322021			1.77177155017853
235	0	1.33	12.7304658293724	IPI:IPI00006854.1	Gene_Symbol=RASAL2 Ras GTPase-activating protein nGAP	9606
236	1.31	1.32	3.24244648218155	IPI:IPI00867660.1	Gene_Symbol=PLEKHG2 Isoform 3 of Pleckstrin homology domain-containing family G member 2	9606
236	0	1.32	3.17460335791111	IPI:IPI00303373.6	Gene_Symbol=PLEKHG2 Isoform 1 of Pleckstrin homology domain-containing family G member 2	9606
236	0	1.31	6.23916797339916	IPI:IPI00645390.1	Gene_Symbol=PLEKHG2 Isoform 2 of Pleckstrin homology domain-containing family G member 2	9606
237	1.31	1.31	2.91405394673347	IPI:IPI00549199.2	Gene_Symbol=TG Isoform 2 of Thyroglobulin precursor	9606	1.87235546112061			0.935187101364136			0.849146366119385
237	0	1.31	2.85404622554779	IPI:IPI00306129.2	Gene_Symbol=TG Isoform 1 of Thyroglobulin precursor	9606
238	1.3	1.66	3.67892980575562	IPI:IPI00829736.1	Gene_Symbol=IBTK Isoform 2 of Inhibitor of Bruton tyrosine kinase	9606
238	0	1.66	3.25203239917755	IPI:IPI00792333.2	Gene_Symbol=IBTK Isoform 1 of Inhibitor of Bruton tyrosine kinase	9606
239	1.3	1.37	4.44839857518673	IPI:IPI00045628.3	Gene_Symbol=CCT8L1 CESK1 protein (Fragment)	9606
240	1.28	1.28	11.637931317091	IPI:IPI00788938.1	Gene_Symbol=LDHB Uncharacterized protein LDHB	9606	1.06504213809967	0.835573196411133	20.7122039794922	1.26413822174072	0.428603172302246	10.7537279129028	1.62032234668732	0.494724243879318	416.309387207031
240	0	1.28	8.08383226394653	IPI:IPI00219217.3	Gene_Symbol=LDHB L-lactate dehydrogenase B chain	9606
241	1.27	1.27	5.4627250880003	IPI:IPI00032087.4	Gene_Symbol=DIP2C Disco-interacting protein 2 homolog C	9606	1.3465747833252	0.483936607837677	36.405086517334	0.955524086952209	0.959791541099548	9323.4267578125	1.66341042518616	0.478188186883926	418.702819824219
242	1.25	1.38	3.49274575710297	IPI:IPI00173946.6	Gene_Symbol=TANC1 tetratricopeptide repeat, ankyrin repeat and coiled-coil containing 1	9606
243	1.16	1.2	3.64145673811436	IPI:IPI00879899.1	Gene_Symbol=- 39 kDa protein	9606
244	1.15	1.22	19.4244608283043	IPI:IPI00743881.1	Gene_Symbol=- Similar to Pre-mRNA-splicing factor RBM22	9606
245	1.13	1.44	7.96703323721886	IPI:IPI00160131.2	Gene_Symbol=MYO9A myosin IXA	9606	0.708975493907928	0.333419770002365	12.4762716293335	0.647803425788879	0.268960803747177	11.9410247802734	0.702771067619324	0.407109946012497	28.0295162200928
246	1.12	1.19	4.42684069275856	IPI:IPI00409567.1	Gene_Symbol=PKD1 Isoform 2 of Polycystin-1 precursor	9606	0.733936190605164			0.980222404003143			0.708697140216827
246	0	1.19	4.41552400588989	IPI:IPI00409566.1	Gene_Symbol=PKD1 Isoform 1 of Polycystin-1 precursor	9606
246	0	1.19	4.41655032336712	IPI:IPI00028786.4	Gene_Symbol=PKD1 Isoform 3 of Polycystin-1 precursor	9606
247	1.11	1.11	2.03587003052235	IPI:IPI00641437.1	Gene_Symbol=HEATR1 HEAT repeat containing 1	9606	1.30435490608215	0.674622714519501	411.610961914063	0.80489593744278	0.449705958366394	10.5184383392334	0.853074729442596	0.572086751461029	12.6446180343628
247	0	1.11	1.95895526558161	IPI:IPI00024279.4	Gene_Symbol=HEATR1 HEAT repeat-containing protein 1	9606
248	1.05	1.16	1.58387329429388	IPI:IPI00607580.2	Gene_Symbol=MEGF8 multiple EGF-like-domains 8	9606	0.949840903282166			1.12171840667725			2.00868606567383
249	1.05	1.07	10.4278072714806	IPI:IPI00000106.1	Gene_Symbol=STAT4 Signal transducer and activator of transcription 4	9606	1.25199627876282			1.39439153671265			1.1674063205719
250	1.05	1.05	5.3130928426981	IPI:IPI00465436.4	Gene_Symbol=CAT Catalase	9606	1.09884095191956			1.77335608005524			1.72193741798401
251	1.04	1.34	5.37568740546703	IPI:IPI00872997.1	Gene_Symbol=KIF21B Isoform 1 of Kinesin-like protein KIF21B	9606
251	0	1.34	5.41871935129166	IPI:IPI00644778.2	Gene_Symbol=KIF21B Isoform 2 of Kinesin-like protein KIF21B	9606
252	1.02	22.91	37.3401522636414	IPI:IPI00385264.1	Gene_Symbol=- Ig mu heavy chain disease protein	9606	1.06059503555298	0.978023529052734	2513599232	1.4461852312088			1.54902315139771
253	1	13.65	20.0836822390556	IPI:IPI00384952.1	Gene_Symbol=- Putative uncharacterized protein DKFZp686K04218 (Fragment)	9606	0.343473255634308			0.147501319646835			0.384448409080505
254	0.98	2.03	4.34987619519234	IPI:IPI00854629.1	Gene_Symbol=OBSCN Isoform 6 of Obscurin	9606				9999
255	0.97	1.4	3.50234173238277	IPI:IPI00168806.2	Gene_Symbol=MLL3 Isoform 1 of Myeloid/lymphoid or mixed-lineage leukemia protein 3 homolog	9606	0.787366330623627			0.865091562271118			0.625541388988495
256	0.97	0.97	7.87965580821037	IPI:IPI00016250.6	Gene_Symbol=FXR2 Fragile X mental retardation syndrome-related protein 2	9606	1.06235301494598	0.794761478900909	2.40518164634705	0.471220523118973	0.00382854789495468	1.22251605987549	0.936237275600433	0.80883651971817	2.79924345016479
257	0.96	2.98	45.2991455793381	IPI:IPI00829845.1	Gene_Symbol=- Uncharacterized protein ENSP00000375026	9606	0.755896747112274			0.239628806710243			0.335128515958786
258	0.96	2	15.2542367577553	IPI:IPI00829836.1	Gene_Symbol=- Uncharacterized protein ENSP00000374797	9606
258	0	2	16.666667163372	IPI:IPI00385555.1	Gene_Symbol=- Ig kappa chain V-I region BAN	9606
259	0.96	0.97	5.10638281702995	IPI:IPI00016825.1	Gene_Symbol=RGS18 Regulator of G-protein signaling 18	9606	1.36536967754364			1.49111211299896			1.14955747127533
260	0.95	1.12	2.597994543612	IPI:IPI00784473.1	Gene_Symbol=VPS13D vacuolar protein sorting 13D isoform 1	9606
260	0	1.12	2.61288098990917	IPI:IPI00783859.2	Gene_Symbol=VPS13D Isoform 2 of Vacuolar protein sorting-associated protein 13D	9606
261	0.93	2.63	7.3866531252861	IPI:IPI00020153.3	Gene_Symbol=BSN Protein bassoon	9606	1.28345465660095	0.417926609516144	11.5082483291626	1.02171361446381	0.954760551452637	46.2670516967773	1.01784110069275	0.96099591255188	38.9692230224609
262	0.93	1.52	4.75504323840141	IPI:IPI00024975.2	Gene_Symbol=KIF15 Kinesin-like protein KIF15	9606	0.935553073883057	0.795283794403076	12.6907472610474	1.44558668136597	0.4154052734375	35.8083076477051	1.21061789989471	0.661653637886047	62.2298316955566
263	0.93	0.98	5.9033989906311	IPI:IPI00030915.1	Gene_Symbol=USP8 Ubiquitin carboxyl-terminal hydrolase 8	9606
264	0.93	0.98	6.11111111938953	IPI:IPI00643490.1	Gene_Symbol=VCAM1 Putative uncharacterized protein DKFZp779G2333	9606	1.18449449539185			1.00540673732758			1.05310106277466
264	0.04	0.98	4.87444624304771	IPI:IPI00643090.1	Gene_Symbol=VCAM1 74 kDa protein	9606
264	0.04	0.98	5.10046370327473	IPI:IPI00082827.1	Gene_Symbol=VCAM1 vascular cell adhesion molecule 1 isoform b precursor	9606
264	0.04	0.98	4.46549393236637	IPI:IPI00018136.1	Gene_Symbol=VCAM1 Isoform 1 of Vascular cell adhesion protein 1 precursor	9606
265	0.92	1.06	5.57103082537651	IPI:IPI00748215.2	Gene_Symbol=- Similar to Sodium/hydrogen exchanger 2	9606	1.21378004550934			1.48934471607208			1.72966885566711
266	0.92	0.97	3.68098169565201	IPI:IPI00008522.3	Gene_Symbol=SCN10A Sodium channel protein type 10 subunit alpha	9606
267	0.92	0.96	1.93236712366343	IPI:IPI00414858.3	Gene_Symbol=COG3 Isoform 1 of Conserved oligomeric Golgi complex component 3	9606	1.34979164600372			2.03603219985962			1.46641314029694
268	0.92	0.95	3.03272139281034	IPI:IPI00644231.3	Gene_Symbol=CYFIP1 Isoform 1 of Cytoplasmic FMR1-interacting protein 1	9606	1.06321883201599	0.905004680156708	177.859298706055	1.07185125350952	0.90524435043335	357.628662109375	1.36749517917633	0.678810894489288	1341.77880859375
269	0.92	0.95	7.45341628789902	IPI:IPI00816409.1	Gene_Symbol=- V<gamma>1 protein (Fragment)	9606
270	0.92	0.93	3.37078645825386	IPI:IPI00470724.1	Gene_Symbol=HEPH Isoform 2 of Hephaestin precursor	9606
270	0	0.93	3.35917323827744	IPI:IPI00107855.2	Gene_Symbol=HEPH Hephaestin precursor	9606
271	0.9	1.12	10.6024086475372	IPI:IPI00001701.3	Gene_Symbol=DCDC5 KIAA1493 protein (Fragment)	9606	0.867591321468353	0.639681100845337	17.1258869171143	0.848359286785126	0.705146372318268	65.6397476196289	0.595659613609314	0.212764278054237	9.83332920074463
272	0.9	0.9	4.2735043913126	IPI:IPI00337705.1	Gene_Symbol=STON2 Isoform 2 of Stonin-2	9606	0.976723492145538			1.02986013889313			0.255355834960938
272	0	0.9	3.31491716206074	IPI:IPI00103521.1	Gene_Symbol=STON2 Isoform 1 of Stonin-2	9606
273	0.89	0.89	8.1761009991169	IPI:IPI00023728.1	Gene_Symbol=GGH Gamma-glutamyl hydrolase precursor	9606	0.602712452411652			0.846344888210297			0.774747967720032
274	0.89	0.89	6.21118023991585	IPI:IPI00332192.4	Gene_Symbol=IL25 Isoform 2 of Interleukin-25 precursor	9606
274	0	0.89	5.64971752464771	IPI:IPI00009731.1	Gene_Symbol=IL25 Isoform 1 of Interleukin-25 precursor	9606
275	0.88	1.98	5.06295561790466	IPI:IPI00642259.2	Gene_Symbol=DST Dystonin	9606	0.549140155315399			0.70674079656601			0.870015382766724
276	0.88	0.88	5.66929131746292	IPI:IPI00644388.1	Gene_Symbol=PNMAL2 PNMA-like 2	9606	0.931682646274567			0.694322824478149			0.952634811401367
277	0.87	1.18	6.15251287817955	IPI:IPI00306520.7	Gene_Symbol=CCDC136 Isoform 1 of Coiled-coil domain-containing protein 136	9606	2.58874702453613	0.349721819162369	1634.04309082031	2.67733120918274	0.0588816329836845	3.19205284118652	1.13420176506042	0.10385700315237	1.30130922794342
277	0	1.18	7.41901770234108	IPI:IPI00303862.4	Gene_Symbol=CCDC136 Isoform 2 of Coiled-coil domain-containing protein 136	9606
277	0	1.18	6.13656006753445	IPI:IPI00164066.3	Gene_Symbol=CCDC136 Isoform 4 of Coiled-coil domain-containing protein 136	9606
278	0.87	1.01	8.01114588975906	IPI:IPI00013933.2	Gene_Symbol=DSP Isoform DPI of Desmoplakin	9606	1.07249927520752	0.725312411785126	1.62264466285706	0.949356317520142	0.770981788635254	1.54461050033569	0.981172680854797	0.957589685916901	2.39709949493408
279	0.86	0.86	5.46448081731796	IPI:IPI00303210.3	Gene_Symbol=ENPP2 Isoform 2 of Ectonucleotide pyrophosphatase/phosphodiesterase family member 2 precursor	9606	0.565239250659943			1.34154880046844			1.01014757156372
279	0	0.86	5.7937428355217	IPI:IPI00156171.2	Gene_Symbol=ENPP2 Isoform 1 of Ectonucleotide pyrophosphatase/phosphodiesterase family member 2 precursor	9606
280	0.85	1.5	3.82131338119507	IPI:IPI00444012.2	Gene_Symbol=MYO16 Isoform 1 of Myosin-XVI	9606
281	0.85	0.92	3.34394909441471	IPI:IPI00470398.2	Gene_Symbol=GPR124 Putative uncharacterized protein DKFZp666M0710	9606
282	0.85	0.88	9.83995273709297	IPI:IPI00874274.2	Gene_Symbol=GTF3C1 Uncharacterized protein GTF3C1	9606	1.035160779953	0.894474387168884	1.9718621969223	0.994562566280365	0.986908614635468	2.37992596626282	0.796036899089813	0.470718175172806	2.21609044075012
282	0	0.88	7.96545073390007	IPI:IPI00807491.1	Gene_Symbol=GTF3C1 Isoform 3 of General transcription factor 3C polypeptide 1	9606
282	0	0.88	7.87102878093719	IPI:IPI00794530.2	Gene_Symbol=GTF3C1 Isoform 2 of General transcription factor 3C polypeptide 1	9606
282	0	0.88	7.79342725872993	IPI:IPI00414482.2	Gene_Symbol=GTF3C1 Isoform 1 of General transcription factor 3C polypeptide 1	9606
282	0	0.88	8.8016964495182	IPI:IPI00414481.5	Gene_Symbol=GTF3C1 GTF3C1 protein	9606
283	0.85	0.85	3.95299158990383	IPI:IPI00473049.1	Gene_Symbol=SLC4A3 Isoform CAE3 of Anion exchange protein 3	9606
284	0.83	4.94	20.3065127134323	IPI:IPI00011695.8	Gene_Symbol=PRSS2 Protease serine 2 isoform B	9606	1.0379718542099			1.01793205738068			0.795209169387817
285	0.82	1.1	4.43514660000801	IPI:IPI00218030.3	Gene_Symbol=HISPPD2A Isoform 5 of Inositol hexakisphosphate and diphosphoinositol-pentakisphosphate kinase 1	9606
286	0.82	1.04	5.05323149263859	IPI:IPI00303335.1	Gene_Symbol=NEB Nebulin	9606	0.789707005023956	0.299334138631821	1.73338532447815	0.953330457210541	0.720658421516418	1.41296863555908	0.895019829273224	0.634287774562836	1.95201337337494
287	0.82	0.82	6.28742501139641	IPI:IPI00167286.3	Gene_Symbol=FLJ40434 CDNA FLJ40434 fis, clone TESTI2039353, moderately similar to MITOCHONDRIAL PHOSPHATE CARRIER PROTEIN	9606
288	0.8	0.94	2.77888048440218	IPI:IPI00783826.1	Gene_Symbol=RYR1 Isoform 1 of Ryanodine receptor 1	9606
288	0	0.94	2.78164111077785	IPI:IPI00334799.8	Gene_Symbol=RYR1 Isoform 3 of Ryanodine receptor 1	9606
288	0	0.94	2.78164111077785	IPI:IPI00220558.3	Gene_Symbol=RYR1 Isoform 2 of Ryanodine receptor 1	9606
289	0.8	0.8	1.95121951401234	IPI:IPI00739827.1	Gene_Symbol=LAMP2 Isoform LAMP-2B of Lysosome-associated membrane glycoprotein 2 precursor	9606	0.911563217639923			0.844985246658325			0.966762781143188
289	0	0.8	1.94647200405598	IPI:IPI00216172.2	Gene_Symbol=LAMP2 Lysosomal-associated membrane protein 2C	9606
289	0	0.8	1.95121951401234	IPI:IPI00009030.1	Gene_Symbol=LAMP2 Isoform LAMP-2A of Lysosome-associated membrane glycoprotein 2 precursor	9606
290	0.8	0.8	2.78637763112783	IPI:IPI00375225.2	Gene_Symbol=OR2AE1 Olfactory receptor 2AE1	9606	1.06545472145081			1.24289965629578			1.03482222557068
291	0.79	0.81	5.13535030186176	IPI:IPI00848279.1	Gene_Symbol=CACNA1A calcium channel, alpha 1A subunit isoform 2	9606
291	0	0.81	5.14559224247932	IPI:IPI00291347.4	Gene_Symbol=CACNA1A Isoform BI-1 of Voltage-dependent P/Q-type calcium channel subunit alpha-1A	9606
291	0	0.81	5.14970049262047	IPI:IPI00217498.7	Gene_Symbol=CACNA1A Isoform BI-1(V1)-GGCAG of Voltage-dependent P/Q-type calcium channel subunit alpha-1A	9606
291	0	0.81	5.14970049262047	IPI:IPI00012136.1	Gene_Symbol=CACNA1A Isoform BI-1-GGCAG of Voltage-dependent P/Q-type calcium channel subunit alpha-1A	9606
292	0.77	0.88	1.14698382094502	IPI:IPI00397930.3	Gene_Symbol=ZDBF2 DBF4-type zinc finger-containing protein 2	9606	0.559390664100647			1.10283362865448			1.38191139698029
293	0.77	0.77	4.20499332249165	IPI:IPI00293921.3	Gene_Symbol=TOPBP1 DNA topoisomerase 2-binding protein 1	9606	1.12429738044739	0.776848554611206	4.7454080581665	1.55697476863861	0.128750383853912	2.13600993156433	0.626621186733246
294	0.77	0.77	8.27586203813553	IPI:IPI00298383.2	Gene_Symbol=FXYD2 CDNA FLJ38750 fis, clone KIDNE2012563	9606
295	0.76	0.92	6.48967549204826	IPI:IPI00786896.1	Gene_Symbol=NRAP Isoform 4 of Nebulin-related-anchoring protein	9606	1.49859356880188	0.47917640209198	123.249076843262	1.82213568687439	0.18681538105011	10.0109539031982	0	0
295	0	0.92	6.35838136076927	IPI:IPI00745227.4	Gene_Symbol=NRAP Isoform 1 of Nebulin-related-anchoring protein	9606
295	0	0.92	6.45918995141983	IPI:IPI00478974.2	Gene_Symbol=NRAP Isoform 3 of Nebulin-related-anchoring protein	9606
295	0	0.92	6.32911399006844	IPI:IPI00398162.4	Gene_Symbol=NRAP Isoform 2 of Nebulin-related-anchoring protein	9606
296	0.75	0.84	5.29135949909687	IPI:IPI00409758.4	Gene_Symbol=PLEKHH2 Isoform 1 of Pleckstrin homology domain-containing family H member 2	9606	1.50055205821991	0.235033735632896	2.8282790184021	1.43101930618286	0.160765707492828	2.02697849273682	1.44940781593323	0.110676616430283	1.78724467754364
297	0.75	0.75	13.3333340287209	IPI:IPI00647483.2	Gene_Symbol=WASF1 WAS protein family, member 1	9606	0.665628492832184			0.781843841075897			1.17182660102844
297	0	0.75	17.1428576111794	IPI:IPI00646128.2	Gene_Symbol=WASF1 WAS protein family, member 1	9606
297	0	0.75	4.29338105022907	IPI:IPI00022007.1	Gene_Symbol=WASF1 Wiskott-Aldrich syndrome protein family member 1	9606
298	0.74	0.82	6.56993165612221	IPI:IPI00784201.1	Gene_Symbol=CEP290 Isoform 1 of Centrosomal protein Cep290	9606	1.15624785423279	0.659437775611877	22.4854717254639	0.848552525043488	0.0621613897383213	1.22678101062775	1.31250739097595	0.560578107833862	65.6557388305664
299	0.74	0.82	3.746397793293	IPI:IPI00879900.1	Gene_Symbol=NAV2 neuron navigator 2 isoform 2	9606	1.52221071720123			1.5304000377655			1.04267847537994
299	0	0.82	3.84778007864952	IPI:IPI00872269.1	Gene_Symbol=NAV2 Isoform 4 of Neuron navigator 2	9606
299	0	0.82	3.65755632519722	IPI:IPI00871234.1	Gene_Symbol=NAV2 268 kDa protein	9606
299	0	0.82	3.75257730484009	IPI:IPI00816806.1	Gene_Symbol=NAV2 Isoform 11 of Neuron navigator 2	9606
299	0	0.82	3.74177619814873	IPI:IPI00816751.1	Gene_Symbol=NAV2 Isoform 2 of Neuron navigator 2	9606
299	0	0.82	3.75412553548813	IPI:IPI00816570.1	Gene_Symbol=NAV2 Isoform 12 of Neuron navigator 2	9606
299	0	0.82	3.76499779522419	IPI:IPI00816407.1	Gene_Symbol=NAV2 Isoform 10 of Neuron navigator 2	9606
299	0	0.82	3.76967675983906	IPI:IPI00816099.1	Gene_Symbol=NAV2 Isoform 9 of Neuron navigator 2	9606
299	0	0.82	3.7790697067976	IPI:IPI00816020.1	Gene_Symbol=NAV2 Isoform 8 of Neuron navigator 2	9606
299	0	0.82	3.7618849426508	IPI:IPI00815765.1	Gene_Symbol=NAV2 Isoform 13 of Neuron navigator 2	9606
299	0	0.82	3.74177619814873	IPI:IPI00815697.3	Gene_Symbol=NAV2 neuron navigator 2 isoform 1	9606
299	0	0.82	3.65755632519722	IPI:IPI00217052.5	Gene_Symbol=NAV2 Isoform 1 of Neuron navigator 2	9606
300	0.74	0.81	9.42622944712639	IPI:IPI00177937.5	Gene_Symbol=MICAL3 Isoform 1 of Protein MICAL-3	9606	0.603497505187988			0.880849182605743			0.750698268413544
301	0.74	0.74	5.73248416185379	IPI:IPI00383915.1	Gene_Symbol=- CDNA FLJ37619 fis, clone BRCOC2013448	9606	1.02256786823273			0.924348831176758			0.661856889724731
302	0.73	1.36	6.11570253968239	IPI:IPI00396115.4	Gene_Symbol=SLC44A3 solute carrier family 44, member 3 isoform 2	9606	1.5443320274353			1.89592981338501			1.50799798965454
302	0	1.36	5.66615611314774	IPI:IPI00296714.3	Gene_Symbol=SLC44A3 Choline transporter-like protein 3	9606
303	0.72	0.76	3.96975427865982	IPI:IPI00397024.1	Gene_Symbol=YTHDF2 Isoform 2 of YTH domain family protein 2	9606	1.3819352388382			1.08167505264282			1.01314866542816
303	0	0.76	3.62694300711155	IPI:IPI00306043.1	Gene_Symbol=YTHDF2 Isoform 1 of YTH domain family protein 2	9606
304	0.72	0.73	7.21500739455223	IPI:IPI00647184.1	Gene_Symbol=ZNF441 KRAB box family protein	9606
304	0	0.73	7.70416036248207	IPI:IPI00175390.2	Gene_Symbol=ZNF441 Zinc finger protein 441	9606
305	0.72	0.72	13.535912334919	IPI:IPI00006904.1	Gene_Symbol=AVEN Cell death regulator Aven	9606
306	0.7	2.7	20.5128207802773	IPI:IPI00009792.1	Gene_Symbol=IGHV1OR15-1 Ig heavy chain V-I region V35 precursor	9606	0.184686362743378			0.183296874165535			0.307171940803528
307	0.7	1.27	3.23905125260353	IPI:IPI00787562.3	Gene_Symbol=ASCC3 ASCC3 protein	9606	0.969055831432343			1.46739041805267			1.22558212280273
307	0	1.27	3.22434157133102	IPI:IPI00430472.2	Gene_Symbol=ASCC3 Activating signal cointegrator 1 complex subunit 3	9606
308	0.7	0.73	2.19190344214439	IPI:IPI00784869.3	Gene_Symbol=DNAH10 dynein, axonemal, heavy chain 10 isoform 1	9606	0.606186091899872	0.313965439796448	30.5222263336182	0.694346010684967	0.542752265930176	201.013320922852	0.863749444484711	0.159540295600891	1.61028611660004
