# Supplementary material for: PGCA: An algorithm to link protein groups created from MS/MS data
Source: PLoS One. 2017 May 31;12(5):e0177569. doi: 10.1371/journal.pone.0177569 (PMC5451011; doi:10.1371/journal.pone.0177569)
Supplement: S3 File — 65 iTRAQ experiments used to process samples from the BiT Heart Cohort. (ZIP) [file pone.0177569.s006.zip › S5DataBiT/BET5778_ProteinSummary.txt]

N	Unused	Total	%Cov	Accession	Name	Species	115:114	PVal 115:114	EF 115:114	116:114	PVal 116:114	EF 116:114	117:114	PVal 117:114	EF 117:114	Biological Processes	Molecular Function	PANTHER ID
1	208.42	208.42	37.3438537120819	IPI:IPI00022229.1	Gene_Symbol=APOB Apolipoprotein B-100 precursor	9606	0.989721894264221	0.737279534339905	1.06211531162262	0.832582116127014	5.75861596058822E-16	1.04088723659515	0.943704843521118	0.00955429393798113	1.044273853302
2	168.71	168.71	59.5756888389587	IPI:IPI00418163.3	Gene_Symbol=C4B C4B1	9606	1.51887285709381	0.0382334925234318	1.47746455669403	1.20767116546631	0.193038731813431	1.35152339935303	1.25176692008972	0.0710833892226219	1.28118491172791
3	163.01	163.24	68.1900203227997	IPI:IPI00783987.2	Gene_Symbol=C3 Complement C3 precursor (Fragment)	9606	0.918408334255219	0.0335141569375992	1.08115530014038	1.18336856365204	1.84680857273634E-07	1.06340456008911	1.26185941696167	7.56742654650644E-11	1.06925141811371
4	145.74	145.75	65.6037986278534	IPI:IPI00478003.1	Gene_Symbol=A2M Alpha-2-macroglobulin precursor	9606	0.973609626293182	0.53519082069397	1.08808672428131	0.823125302791595	1.34999709189287E-06	1.08012723922729	0.942398369312286	0.0915132537484169	1.0710574388504
5	100.67	100.68	40.8583700656891	IPI:IPI00414283.5	Gene_Symbol=FN1 fibronectin 1 isoform 4 preproprotein	9606	0.882333099842072	0.00863573234528303	1.09712326526642	1.72172009944916	3.51770575456451E-19	1.10153877735138	1.36952781677246	4.25416674110224E-10	1.09405040740967
5	0	98.68	39.0334576368332	IPI:IPI00845263.1	Gene_Symbol=FN1 fibronectin 1 isoform 2 preproprotein	9606
5	0	98.68	41.4128035306931	IPI:IPI00855777.1	Gene_Symbol=FN1 Isoform 14 of Fibronectin precursor	9606
5	0	98.68	43.1066185235977	IPI:IPI00479723.3	Gene_Symbol=FN1 Isoform 10 of Fibronectin precursor	9606
5	0	98.68	40.8536583185196	IPI:IPI00339228.1	Gene_Symbol=FN1 Isoform 8 of Fibronectin precursor	9606
5	0	98.68	39.8301482200623	IPI:IPI00339223.1	Gene_Symbol=FN1 Isoform 3 of Fibronectin precursor	9606
5	0	98.68	39.3126577138901	IPI:IPI00022418.1	Gene_Symbol=FN1 Isoform 1 of Fibronectin precursor	9606
6	97.07	97.07	56.2441289424896	IPI:IPI00017601.1	Gene_Symbol=CP Ceruloplasmin precursor	9606	1.05275022983551	0.270060062408447	1.09537827968597	0.770495414733887	6.17616255447345E-13	1.06859958171844	0.816365838050842	1.0564478181152E-08	1.06884443759918
7	91.66	91.66	73.9307522773743	IPI:IPI00298497.3	Gene_Symbol=FGB Fibrinogen beta chain precursor	9606	1.16029250621796	0.000191555169294588	1.07989132404327	1.33536088466644	2.55824761935011E-17	1.06366419792175	0.71201753616333	5.10606992213363E-20	1.06829082965851
8	86.74	86.75	45.3810632228851	IPI:IPI00021885.1	Gene_Symbol=FGA Isoform 1 of Fibrinogen alpha chain precursor	9606	1.2662810087204	4.49242198996558E-09	1.07869923114777	1.41778218746185	5.29928412670696E-20	1.07000207901001	0.737992763519287	7.5038496331328E-15	1.07387292385101
8	0	86.74	60.2484464645386	IPI:IPI00029717.1	Gene_Symbol=FGA Isoform 2 of Fibrinogen alpha chain precursor	9606
9	85.91	85.91	33.1742256879807	IPI:IPI00032291.2	Gene_Symbol=C5 Complement C5 precursor	9606	0.968741178512573	0.386411875486374	1.07521045207977	1.04378974437714	0.192673534154892	1.06703591346741	1.10471093654633	0.00229071360081434	1.0649778842926
10	79.9	79.93	55.6989252567291	IPI:IPI00294193.4	Gene_Symbol=ITIH4 Isoform 1 of Inter-alpha-trypsin inhibitor heavy chain H4 precursor	9606	0.93845009803772	0.506393373012543	1.21356928348541	0.834854364395142	0.0442854575812817	1.19190514087677	0.900794625282288	0.241710111498833	1.19614601135254
11	71.98	71.98	42.7294880151749	IPI:IPI00029739.5	Gene_Symbol=CFH Isoform 1 of Complement factor H precursor	9606	0.884141206741333	0.0514541827142239	1.13194537162781	0.872453629970551	0.000544108217582107	1.07785046100616	0.939703106880188	0.157350793480873	1.0906982421875
12	65.17	65.17	70.7792222499847	IPI:IPI00022488.1	Gene_Symbol=HPX Hemopexin precursor	9606	0.804842591285706	5.51816765437252E-06	1.09581196308136	0.924412190914154	0.0253535900264978	1.07085418701172	1.17011058330536	1.43743764056126E-05	1.07195103168488
13	61.05	61.17	72.3628699779511	IPI:IPI00742696.2	Gene_Symbol=GC vitamin D-binding protein precursor	9606	1.52867579460144	0.0907474979758263	1.65511989593506	1.22413897514343	0.386447429656982	1.63813459873199	1.23689723014832	0.362287372350693	1.63612127304077
14	58.45	58.45	63.3440494537354	IPI:IPI00019568.1	Gene_Symbol=F2 Prothrombin precursor (Fragment)	9606	0.743354916572571	2.27768666150041E-07	1.11111128330231	0.867514073848724	0.000933465489652008	1.0853488445282	1.0848400592804	0.0398723036050797	1.07977449893951
15	58.32	58.32	55.8823525905609	IPI:IPI00026314.1	Gene_Symbol=GSN Isoform 1 of Gelsolin precursor	9606	0.914221584796906	0.241717472672462	1.16345274448395	0.752706527709961	6.14931850577705E-05	1.14253735542297	1.03027975559235	0.682707607746124	1.15581297874451
16	58.13	58.13	52.0987629890442	IPI:IPI00019580.1	Gene_Symbol=PLG Plasminogen precursor	9606	0.698962509632111	4.3827111384509E-10	1.10308814048767	0.71924102306366	2.86377854763487E-07	1.12234950065613	0.919745862483978	0.0419806577265263	1.08384680747986
17	52.62	52.62	48.5762149095535	IPI:IPI00828205.1	Gene_Symbol=IGHM IGHM protein	9606	0.318396419286728	1.25855570409783E-09	1.29768264293671	0.370852112770081	1.43630451976406E-09	1.25523054599762	0.394084692001343	1.07034112475923E-11	1.18512320518494
18	52.6	52.6	70.959597826004	IPI:IPI00847179.1	Gene_Symbol=APOA4 apolipoprotein A-IV precursor	9606	0.0348758362233639			0.0990647971630096			0.0569469779729843
19	52.11	52.35	60.5206072330475	IPI:IPI00877703.1	Gene_Symbol=FGG 52 kDa protein	9606	1.16680490970612	0.024916497990489	1.14236676692963	1.30014884471893	3.92237634514458E-05	1.12793254852295	0.708954453468323	8.91658524793115E-10	1.10644173622131
19	0	52.35	58.6516857147217	IPI:IPI00877792.1	Gene_Symbol=FGG 50 kDa protein	9606
19	0	51.05	61.3686561584473	IPI:IPI00021891.5	Gene_Symbol=FGG Isoform Gamma-B of Fibrinogen gamma chain precursor	9606
19	0	51.05	59.4965696334839	IPI:IPI00219713.1	Gene_Symbol=FGG Isoform Gamma-A of Fibrinogen gamma chain precursor	9606
20	51.91	51.91	65.376341342926	IPI:IPI00032179.2	Gene_Symbol=SERPINC1 Antithrombin III variant	9606	0.935513734817505	0.24856162071228	1.12132513523102	0.95047926902771	0.343193411827087	1.11228322982788	1.14838826656342	0.0160941630601883	1.11813449859619
21	51.21	51.22	59.7189724445343	IPI:IPI00797833.3	Gene_Symbol=KNG1 Kininogen 1	9606	0.708978533744812	0.239461556077003	5.61769819259644	0.684906542301178	0.0156670846045017	1.12565982341766	1.18018114566803	0.310479015111923	3.05431866645813
21	0	51.22	59.7189724445343	IPI:IPI00215894.1	Gene_Symbol=KNG1 Isoform LMW of Kininogen-1 precursor	9606
22	50.22	50.22	45.2879577875137	IPI:IPI00639937.1	Gene_Symbol=CFB B-factor, properdin	9606	1.09705245494843	0.185285076498985	1.1479389667511	0.80715411901474	1.59375474595436E-06	1.08579969406128	0.813270092010498	8.24574726721039E-06	1.09019494056702
22	0	50.22	45.2879577875137	IPI:IPI00019591.1	Gene_Symbol=CFB Isoform 1 of Complement factor B precursor (Fragment)	9606
23	48.52	48.53	34.8837196826935	IPI:IPI00305461.2	Gene_Symbol=ITIH2 Inter-alpha-trypsin inhibitor heavy chain H2 precursor	9606	0.685200691223145	1.11455801743432E-06	1.15397274494171	0.789973556995392	0.000263190362602472	1.13094592094421	0.899021208286285	0.0298940800130367	1.10055708885193
23	0	48.22	34.6524059772491	IPI:IPI00645038.1	Gene_Symbol=ITIH2 Inter-alpha (Globulin) inhibitor H2	9606
24	48.36	48.4	54.2261242866516	IPI:IPI00292530.1	Gene_Symbol=ITIH1 Inter-alpha-trypsin inhibitor heavy chain H1 precursor	9606	0.795271694660187	0.000260540342424065	1.12586736679077	0.806244134902954	0.000704449135810137	1.12866342067719	0.967127501964569	0.541824877262115	1.11488950252533
25	47.83	48.05	56.0283660888672	IPI:IPI00847635.1	Gene_Symbol=SERPINA3 Isoform 1 of Alpha-1-antichymotrypsin precursor	9606	1.37126338481903	2.79060219376959E-10	1.09527492523193	1.63479042053223	3.19221366027156E-25	1.07841622829437	1.52420389652252	1.52561013867055E-21	1.07548081874847
25	0	48.05	52.9017865657806	IPI:IPI00550991.3	Gene_Symbol=SERPINA3 Alpha-1-antichymotrypsin precursor	9606
26	44.26	44.27	49.2836683988571	IPI:IPI00798430.1	Gene_Symbol=TF Transferrin variant (Fragment)	9606	0.39593768119812	1.11289679693982E-08	1.30059206485748	0.450549781322479	1.57827625968388E-10	1.21122312545776	0.541700422763824	1.40393980885278E-08	1.19299328327179
26	0	44.27	49.2836683988571	IPI:IPI00022463.1	Gene_Symbol=TF Serotransferrin precursor	9606
27	43.75	44.71	54.8582971096039	IPI:IPI00386879.1	Gene_Symbol=IGHV3OR16-13;IGHA1 CDNA FLJ14473 fis, clone MAMMA1001080, highly similar to Homo sapiens SNC73 protein (SNC73) mRNA	9606
28	41.71	41.71	60.0671112537384	IPI:IPI00166729.4	Gene_Symbol=AZGP1 alpha-2-glycoprotein 1, zinc	9606	0.894295394420624	0.0700084418058395	1.12882542610168	1.32013559341431	1.11381114038522E-05	1.12184762954712	1.69478976726532	5.01091723670299E-10	1.15009832382202
29	39.18	39.18	53.600001335144	IPI:IPI00291866.5	Gene_Symbol=SERPING1 Plasma protease C1 inhibitor precursor	9606	1.03277707099915	0.546743810176849	1.11203551292419	0.971595585346222	0.475017011165619	1.08328926563263	1.06150043010712	0.0628605037927628	1.06498229503632
29	0	37.18	54.3278098106384	IPI:IPI00879931.1	Gene_Symbol=SERPING1 cDNA FLJ78023, highly similar to Homo sapiens serine (or cysteine) proteinase inhibitor, clade G (C1inhibitor), member 1, (angioedema, hereditary) (SERPING1), mRNA	9606
30	39.03	39.29	35.8931541442871	IPI:IPI00019943.1	Gene_Symbol=AFM Afamin precursor	9606	0.599398672580719	4.78878655479908E-13	1.10261178016663	0.788578748703003	0.000518062443006784	1.13536787033081	0.825540661811829	0.000315863464493304	1.10311055183411
31	38.7	42.8	57.8723430633545	IPI:IPI00815926.1	Gene_Symbol=IGHG1 IGHG1 protein	9606	0.836361706256866	0.412047207355499	2.11282396316528	0.932848870754242	0.710672438144684	2.01325035095215	0.875738561153412	0.48283326625824	1.95061850547791
32	37.51	37.51	40.7092183828354	IPI:IPI00296165.5	Gene_Symbol=C1R;C17orf13;ACYP1 Complement C1r subcomponent precursor	9606	0.952889800071716	0.452717691659927	1.13759398460388	0.891395747661591	0.0571506358683109	1.12596940994263	0.921280384063721	0.118314512073994	1.10950803756714
33	35.83	35.84	48.8095223903656	IPI:IPI00641737.1	Gene_Symbol=HP Haptoglobin precursor	9606	0.587277710437775	7.22685578047333E-10	1.15872633457184	0.522140085697174	1.19505923796924E-19	1.10548865795135	0.220582708716393	4.76761742913624E-28	1.17193901538849
33	0	33.84	51.8732011318207	IPI:IPI00478493.3	Gene_Symbol=HP HP protein	9606
34	34.3	34.3	35.1464420557022	IPI:IPI00298971.1	Gene_Symbol=VTN Vitronectin precursor	9606	0.802149474620819	2.37573021877324E-05	1.10302436351776	0.89290452003479	0.0390418916940689	1.11343586444855	0.994946300983429	0.884213030338287	1.07138860225677
35	33.6	33.6	43.3133721351624	IPI:IPI00400826.1	Gene_Symbol=CLU clusterin isoform 1	9606	0.835954070091248	0.000341475068125874	1.0965234041214	0.915250778198242	0.155664220452309	1.13171815872192	0.979301035404205	0.621571600437164	1.08878457546234
35	0	33.6	48.329621553421	IPI:IPI00291262.3	Gene_Symbol=CLU Clusterin precursor	9606
35	0	33.6	46.2053567171097	IPI:IPI00795633.1	Gene_Symbol=CLU CLU	9606
36	33.47	33.47	48.2828289270401	IPI:IPI00745089.2	Gene_Symbol=A1BG alpha 1B-glycoprotein precursor	9606	0.887978076934814	0.0866444110870361	1.14606606960297	0.841958582401276	0.000590639654546976	1.09995853900909	0.943790853023529	0.265312999486923	1.10823321342468
36	0	33.47	48.2828289270401	IPI:IPI00022895.7	Gene_Symbol=A1BG Alpha-1B-glycoprotein precursor	9606
37	33.22	33.22	44.3809509277344	IPI:IPI00022371.1	Gene_Symbol=HRG Histidine-rich glycoprotein precursor	9606	0.616955637931824	2.85342149214385E-11	1.11342394351959	0.586895108222961	1.76440403953926E-10	1.13534915447235	0.544682860374451	1.91664704398374E-13	1.12021696567535
38	33.12	33.12	36.417555809021	IPI:IPI00296608.6	Gene_Symbol=C7 Complement component C7 precursor	9606	1.33495891094208	8.80490406416357E-05	1.13915956020355	1.10882377624512	0.127181634306908	1.1439163684845	1.31459665298462	0.00270428322255611	1.18628394603729
39	32.91	32.93	44.5438295602798	IPI:IPI00022395.1	Gene_Symbol=C9 Complement component C9 precursor	9606	1.48776113986969	1.96430036680795E-08	1.1224719285965	1.21387815475464	0.0180139634758234	1.17219913005829	1.13574111461639	0.00397576671093702	1.08788883686066
40	31.97	31.97	64.6808505058289	IPI:IPI00430820.1	Gene_Symbol=IGKV1-5 IGKV1-5 protein	9606	1.10656094551086	0.310540497303009	1.9790233373642	1.21702170372009	0.321451246738434	3.97233414649963	1.08069086074829	0.77207624912262	13.9477043151855
41	31.81	32.87	32.5797885656357	IPI:IPI00303963.1	Gene_Symbol=C2 Complement C2 precursor (Fragment)	9606	1.10044884681702	0.108756616711617	1.12561559677124	1.03443586826324	0.638031423091888	1.15694355964661	1.1153998374939	0.0320993587374687	1.10424542427063
42	31.42	31.42	37.6753509044647	IPI:IPI00879573.1	Gene_Symbol=SERPIND1 Heparin cofactor 2 precursor	9606	0.630518436431885	8.70020215870682E-08	1.15360569953918	0.636156618595123	5.91651996728615E-07	1.16598880290985	0.654396593570709	4.29817674785227E-08	1.13554716110229
42	0	31.42	35.6736242771149	IPI:IPI00292950.4	Gene_Symbol=SERPIND1 Serpin peptidase inhibitor, clade D (Heparin cofactor), member 1	9606
43	31.32	31.32	38.421955704689	IPI:IPI00291867.3	Gene_Symbol=CFI Complement factor I precursor	9606	0.99321174621582	0.930710136890411	1.17140161991119	0.848141849040985	0.00634431466460228	1.12185227870941	0.966232240200043	0.569982290267944	1.12955498695374
44	31.3	31.32	29.6511620283127	IPI:IPI00017696.1	Gene_Symbol=C1S Complement C1s subcomponent precursor	9606	1.03583931922913	0.554232597351074	1.12802171707153	0.877062678337097	0.0273995604366064	1.12235713005066	0.98088276386261	0.743547022342682	1.12709212303162
44	0	29.32	30.2052795886993	IPI:IPI00749179.2	Gene_Symbol=C1S Uncharacterized protein C1S	9606
45	29.05	29.05	46.0490465164185	IPI:IPI00022431.1	Gene_Symbol=AHSG Alpha-2-HS-glycoprotein precursor	9606	0.734690010547638	0.0180335957556963	1.28699350357056	0.589466750621796	1.53438961092434E-07	1.17950236797333	0.793355762958527	0.0304333791136742	1.23163986206055
46	28.56	28.71	69.021737575531	IPI:IPI00855916.1	Gene_Symbol=- Transthyretin	9606	0.677884697914124	3.96932409785222E-06	1.16994225978851	1.06008720397949	0.475466161966324	1.1756078004837	1.3801976442337	1.02018066172604E-06	1.12967145442963
46	0	28.71	79.5918345451355	IPI:IPI00022432.1	Gene_Symbol=TTR Transthyretin precursor	9606
47	28.3	28.3	40.1652902364731	IPI:IPI00020996.3	Gene_Symbol=IGFALS Insulin-like growth factor-binding protein complex acid labile chain precursor	9606	0.781442403793335	0.0718648061156273	1.31024587154388	0.908250749111176	0.168104499578476	1.14975273609161	1.10488879680634	0.100276738405228	1.12787842750549
48	27.96	27.98	25.5567342042923	IPI:IPI00009920.2	Gene_Symbol=C6 Complement component 6 precursor	9606	0.763993620872498	0.00438221311196685	1.19366598129272	0.756802558898926	0.000633246381767094	1.15838181972504	0.824151992797852	0.0200785882771015	1.17401564121246
49	25.99	26.27	36.1247956752777	IPI:IPI00745872.2	Gene_Symbol=ALB Isoform 1 of Serum albumin precursor	9606	0.191211089491844	6.65154971102311E-08	1.4712849855423	0.42720839381218	7.76921638134809E-08	1.22224402427673	0.278592944145203	2.54550883482807E-07	1.38862371444702
49	0	26.27	35.0877195596695	IPI:IPI00022434.4	Gene_Symbol=ALB Uncharacterized protein ALB	9606
50	25.47	25.51	32.1489006280899	IPI:IPI00294395.1	Gene_Symbol=C8B Complement component C8 beta chain precursor	9606	0.90835702419281	0.492277890443802	1.32857596874237	0.79197758436203	0.0189767964184284	1.21109282970428	0.835558593273163	0.207979187369347	1.33151865005493
51	24.86	24.86	68.913859128952	IPI:IPI00021841.1	Gene_Symbol=APOA1 Apolipoprotein A-I precursor	9606	0.398245811462402	1.85617263781523E-08	1.17832624912262	0.547303140163422	6.60959187825938E-07	1.15703153610229	0.580241620540619	5.34045739186695E-06	1.17268240451813
52	24.6	24.6	49.8550713062286	IPI:IPI00298828.3	Gene_Symbol=APOH Beta-2-glycoprotein 1 precursor	9606	0.735117077827454	0.000728848215658218	1.1852091550827	0.724842309951782	3.12731263107935E-09	1.08980560302734	1.09430849552155	0.0570724904537201	1.09741842746735
53	24.35	24.35	35.0515455007553	IPI:IPI00032220.3	Gene_Symbol=AGT Angiotensinogen precursor	9606	0.490702003240585	6.81888607800829E-08	1.233278632164	0.756619870662689	0.0157755687832832	1.24979329109192	0.897753238677979	0.14141121506691	1.1568295955658
54	24.08	24.19	27.4294674396515	IPI:IPI00654888.4	Gene_Symbol=KLKB1 Plasma kallikrein precursor	9606	0.71430629491806	1.5951927707647E-05	1.13072979450226	0.709360241889954	2.62509797721577E-06	1.11523365974426	0.916826486587524	0.049622405320406	1.09054481983185
55	23.34	25.34	45.5421686172485	IPI:IPI00292946.1	Gene_Symbol=SERPINA7 Thyroxine-binding globulin precursor	9606	0.825425922870636	0.00820769742131233	1.14678978919983	0.744060099124908	7.03765181242488E-05	1.13386142253876	0.798528552055359	0.000110984583443496	1.10453164577484
56	22.8	22.8	46.875	IPI:IPI00022426.1	Gene_Symbol=AMBP AMBP protein precursor	9606	0.919582366943359	0.338859170675278	1.1926017999649	0.953244209289551	0.645882606506348	1.23449015617371	1.11278522014618	0.289493352174759	1.22430622577667
57	22.75	23.03	34.8946124315262	IPI:IPI00328609.3	Gene_Symbol=SERPINA4 Kallistatin precursor	9606	0.72139698266983	0.000171544816112146	1.16384792327881	0.840972125530243	0.00337242288514972	1.11613512039185	1.08263421058655	0.173566222190857	1.1239447593689
58	22.17	22.17	42.5837308168411	IPI:IPI00006114.4	Gene_Symbol=SERPINF1 Pigment epithelium-derived factor precursor	9606	0.613265216350555	1.4187165788826E-06	1.16003882884979	0.723384201526642	0.00068000826286152	1.18205165863037	0.817269086837769	0.0081759924069047	1.15377950668335
59	21.72	21.72	56.7823350429535	IPI:IPI00021842.1	Gene_Symbol=APOE Apolipoprotein E precursor	9606	1.01379036903381	0.922521114349365	1.34760677814484	0.877571940422058	0.523213565349579	1.54148137569427	0.989427983760834	0.919304549694061	1.24887692928314
60	21.23	21.23	25.8465021848679	IPI:IPI00876950.1	Gene_Symbol=ITIH3 Isoform 2 of Inter-alpha-trypsin inhibitor heavy chain H3 precursor	9606	1.04415154457092	0.672657787799835	1.23334074020386	0.837628841400146	0.0868335217237473	1.22771263122559	0.674636662006378	0.0012220194330439	1.2450567483902
60	0	21.23	23.7078651785851	IPI:IPI00028413.8	Gene_Symbol=ITIH3 Isoform 1 of Inter-alpha-trypsin inhibitor heavy chain H3 precursor	9606
61	20.25	20.25	61.3733887672424	IPI:IPI00829626.1	Gene_Symbol=IGL@ IGL@ protein	9606	1.63737881183624	0.142310678958893	2.01118779182434	1.54885709285736	0.22779592871666	2.16500091552734	1.55991637706757	0.199186384677887	2.08041381835938
62	19.13	19.13	41.1405295133591	IPI:IPI00879231.1	Gene_Symbol=SERPINF2 Alpha-2-antiplasmin precursor	9606	0.827624022960663	0.291157633066177	1.43311703205109	0.845676064491272	0.182482898235321	1.2852623462677	1.01636004447937	0.874460935592651	1.23145377635956
62	0	19.13	40.8080816268921	IPI:IPI00029863.4	Gene_Symbol=SERPINF2 SERPINF2 protein	9606
63	18.68	34.02	42.6858514547348	IPI:IPI00399007.5	Gene_Symbol=IGHG2 Putative uncharacterized protein DKFZp686I04196 (Fragment)	9606	1.29791569709778	0.216554045677185	3.23041462898254	1.53488266468048	0.324875801801682	21.0595874786377	1.07919752597809	0.0563771985471249	1.08979058265686
63	0	34.42	42.580646276474	IPI:IPI00784807.1	Gene_Symbol=- Putative uncharacterized protein	9606
64	18.05	18.05	42.6008969545364	IPI:IPI00022391.1	Gene_Symbol=APCS Serum amyloid P-component precursor	9606	0.824742436408997	0.0113560445606709	1.1567519903183	0.98605352640152	0.823086678981781	1.13592803478241	1.08381271362305	0.158169031143188	1.12039184570313
65	17.75	17.75	39.1930848360062	IPI:IPI00022417.4	Gene_Symbol=LRG1 Leucine-rich alpha-2-glycoprotein precursor	9606	1.551344871521	1.00148106696452E-07	1.12006187438965	1.01766717433929	0.69321608543396	1.09556829929352	0.887597143650055	0.0126065369695425	1.095006108284
66	17.62	17.62	28.4552842378616	IPI:IPI00019581.1	Gene_Symbol=F12 Coagulation factor XII precursor	9606	0.623968482017517	0.000285630725556985	1.2533928155899	0.659481763839722	9.31946669879835E-06	1.16101729869843	0.735409438610077	0.00785870105028152	1.24306905269623
67	16.88	17.52	33.0143541097641	IPI:IPI00553177.1	Gene_Symbol=SERPINA1 Isoform 1 of Alpha-1-antitrypsin precursor	9606	0.829439401626587	0.0137939481064677	1.1510556936264	1.48807907104492	0.00185986724682152	1.23998129367828	1.18401050567627	0.0479479394853115	1.18185925483704
68	16.85	16.85	34.744268655777	IPI:IPI00645849.1	Gene_Symbol=ECM1 Extracellular matrix protein 1	9606	1.02612805366516	0.602653682231903	1.11282980442047	1.04275858402252	0.557285249233246	1.16607701778412	0.99964302778244	0.996548593044281	1.19557762145996
68	0	16.85	34.0740740299225	IPI:IPI00003351.2	Gene_Symbol=ECM1 Extracellular matrix protein 1 precursor	9606
69	16.79	16.85	28.9782255887985	IPI:IPI00021727.1	Gene_Symbol=C4BPA C4b-binding protein alpha chain precursor	9606	0.786135613918304	0.0406900681555271	1.25728523731232	0.899742484092712	0.415489196777344	1.30843889713287	1.01012396812439	0.930054605007172	1.2718631029129
70	16.52	16.52	63.8613879680634	IPI:IPI00011261.2	Gene_Symbol=C8G Complement component C8 gamma chain precursor	9606	0.893106460571289	0.542334675788879	1.48546350002289	0.884814023971558	0.405965656042099	1.36575150489807	0.910465776920319	0.379670023918152	1.25302445888519
71	16.08	16.15	24.5210722088814	IPI:IPI00385250.1	Gene_Symbol=PRSS3 Protease serine 4 isoform B	9606	1.07182669639587	0.292861670255661	1.15517210960388	0.83143824338913	0.00654729409143329	1.12109327316284	0.917548894882202	0.081356979906559	1.10519564151764
71	0	16.15	22.672064602375	IPI:IPI00843764.1	Gene_Symbol=PRSS3 Isoform C of Trypsin-3 precursor	9606
71	0	16.15	18.4210523962975	IPI:IPI00220839.2	Gene_Symbol=PRSS3 Protease, serine, 3	9606
71	0	16.15	18.4210523962975	IPI:IPI00015614.3	Gene_Symbol=PRSS3 Isoform A of Trypsin-3 precursor	9606
72	16.02	16.02	68.0272102355957	IPI:IPI00654755.3	Gene_Symbol=HBB Hemoglobin subunit beta	9606	1.57635855674744	5.65128766538692E-06	1.18046057224274	0.809046506881714	0.00259386678226292	1.13998353481293	0.399124413728714	1.17486581530102E-06	1.35366213321686
73	15.69	15.69	60.3015065193176	IPI:IPI00844536.2	Gene_Symbol=RBP4 Uncharacterized protein RBP4	9606	0.790277302265167	0.00953183695673943	1.19013023376465	0.987136125564575	0.761677920818329	1.08986568450928	1.27490484714508	9.69501998042688E-05	1.11825013160706
73	0	15.69	60.3015065193176	IPI:IPI00480192.1	Gene_Symbol=RBP4 Retinol binding protein 4, plasma	9606
73	0	15.68	54.726368188858	IPI:IPI00022420.3	Gene_Symbol=RBP4 Plasma retinol-binding protein precursor	9606
74	15.65	38.58	26.3832658529282	IPI:IPI00025426.2	Gene_Symbol=PZP Pregnancy zone protein precursor	9606	0.242922842502594	0.00563393486663699	2.38790702819824	0.227624729275703	0.000320094550261274	1.76467037200928	0.267234861850739	0.00035794239374809	1.62512731552124
75	15.15	15.15	23.1164380908012	IPI:IPI00011252.1	Gene_Symbol=C8A Complement component C8 alpha chain precursor	9606	0.705495655536652	0.068887323141098	1.45975148677826	0.712736964225769	0.0479697212576866	1.39844226837158	0.778368294239044	0.137419328093529	1.40135633945465
76	14.79	14.79	25.8196711540222	IPI:IPI00019576.1	Gene_Symbol=F10 Coagulation factor X precursor	9606	0.689055323600769	0.0175912566483021	1.33707439899445	0.839657306671143	0.0188856553286314	1.14841902256012	0.913961350917816	0.37858122587204	1.2457720041275
77	14.78	14.78	34.2013895511627	IPI:IPI00163207.1	Gene_Symbol=PGLYRP2 Isoform 1 of N-acetylmuramoyl-L-alanine amidase precursor	9606	0.78617662191391	0.188703030347824	1.45916867256165	0.691094160079956	0.0390051119029522	1.41505968570709	0.850690543651581	0.361424416303635	1.45319247245789
77	0	14.78	29.8107266426086	IPI:IPI00394992.1	Gene_Symbol=PGLYRP2 Isoform 2 of N-acetylmuramoyl-L-alanine amidase precursor	9606
78	14.71	14.71	23.8888889551163	IPI:IPI00873445.1	Gene_Symbol=PROS1 80 kDa protein	9606	0.706997215747833	0.00109814328607172	1.19381356239319	1.02009880542755	0.766489863395691	1.15342164039612	1.05493569374084	0.514727294445038	1.18956172466278
78	0	14.71	19.2307695746422	IPI:IPI00294004.1	Gene_Symbol=PROS1 Vitamin K-dependent protein S precursor	9606
79	13.34	13.34	31.0650885105133	IPI:IPI00020986.2	Gene_Symbol=LUM Lumican precursor	9606	1.08193147182465	0.378245621919632	1.20300030708313	0.90433269739151	0.104570813477039	1.13205277919769	0.928523182868958	0.324396461248398	1.1677759885788
80	13.02	13.02	34.0707957744598	IPI:IPI00026199.1	Gene_Symbol=GPX3 Glutathione peroxidase 3 precursor	9606	0.770159542560577	0.0478389300405979	1.29449987411499	1.19261884689331	0.271464288234711	1.40099859237671	1.11704087257385	0.383522480726242	1.31071281433105
81	12.77	12.77	14.0476197004318	IPI:IPI00299503.2	Gene_Symbol=GPLD1 Isoform 1 of Phosphatidylinositol-glycan-specific phospholipase D precursor	9606	0.84401673078537	0.299828499555588	1.41274464130402	1.04503118991852	0.793554127216339	1.44066047668457	1.11211121082306	0.461185216903687	1.36197519302368
82	12.11	12.11	18.1651368737221	IPI:IPI00738433.1	Gene_Symbol=CPN2 similar to Carboxypeptidase N subunit 2 precursor	9606	0.55461859703064	4.26413171226159E-05	1.18454110622406	0.635577917098999	9.05449051060714E-05	1.15572464466095	0.738426744937897	0.000298196071526036	1.12203061580658
82	0	10.11	16.5137618780136	IPI:IPI00479116.1	Gene_Symbol=CPN2 Carboxypeptidase N subunit 2 precursor	9606
83	12	14.6	30.8641970157623	IPI:IPI00027482.1	Gene_Symbol=SERPINA6 Corticosteroid-binding globulin precursor	9606	0.612936556339264	0.00200597941875458	1.2738573551178	0.69560569524765	0.0133726876229048	1.29851853847504	0.736669063568115	0.00483484752476215	1.195072889328
84	11.79	11.79	32.3383092880249	IPI:IPI00022429.3	Gene_Symbol=ORM1 Alpha-1-acid glycoprotein 1 precursor	9606	1.92335319519043	0.0330144986510277	1.76481866836548	2.41546130180359	0.0280092265456915	2.06712937355042	2.08682179450989	0.0537531152367592	2.12684798240662
85	11.71	11.71	20.5344587564468	IPI:IPI00292218.4	Gene_Symbol=MST1 Hepatocyte growth factor-like protein precursor	9606	1.09426236152649	0.33761465549469	1.22589099407196	0.924628615379334	0.352208763360977	1.20075225830078	0.996320962905884	0.983239710330963	1.48026561737061
86	11.22	11.22	41.1255419254303	IPI:IPI00643948.2	Gene_Symbol=C1QB Complement component 1, q subcomponent, B chain	9606	1.10422027111053	0.293623894453049	1.2151734828949	0.991210997104645	0.944886028766632	1.30872690677643	1.04279053211212	0.764883160591125	1.34274291992188
86	0	11.22	37.5494062900543	IPI:IPI00477992.1	Gene_Symbol=C1QB complement component 1, q subcomponent, B chain precursor	9606
87	10.93	10.99	25.0334680080414	IPI:IPI00003590.2	Gene_Symbol=QSOX1 Isoform 1 of Sulfhydryl oxidase 1 precursor	9606	1.1736136674881	0.27790892124176	1.3616259098053	1.42271113395691	0.0273969173431396	1.35703897476196	1.11497020721436	0.396381318569183	1.31182765960693
88	10.18	10.18	16.5484637022018	IPI:IPI00329775.7	Gene_Symbol=CPB2 Isoform 1 of Carboxypeptidase B2 precursor	9606	0.700014233589172	0.0679516941308975	1.48981416225433	0.95415586233139	0.606040954589844	1.26249361038208	0.93755704164505	0.496163576841354	1.27044177055359
89	9.41	9.43	20.5240175127983	IPI:IPI00010295.1	Gene_Symbol=CPN1 Carboxypeptidase N catalytic chain precursor	9606	0.709119617938995	0.0153957027941942	1.29480826854706	0.731968104839325	0.00613170443102717	1.21531009674072	0.793702065944672	0.0141531908884645	1.18598675727844
90	9.19	9.19	63.2478654384613	IPI:IPI00735451.4	Gene_Symbol=- Uncharacterized protein ENSP00000375035	9606	1.5420401096344	0.0619120262563229	1.59621727466583	1.62614583969116	0.0839787572622299	1.80351769924164	1.74530148506165	0.0858650580048561	1.97685253620148
91	8.77	8.77	44.9999988079071	IPI:IPI00792115.1	Gene_Symbol=CLEC3B Putative uncharacterized protein DKFZp686H17246	9606	0.705088257789612	0.0171286351978779	1.28009867668152	0.727503955364227	0.0483979396522045	1.36953413486481	0.756178081035614	0.0161951910704374	1.21433067321777
92	8.71	10.41	46.551725268364	IPI:IPI00829653.1	Gene_Symbol=- Uncharacterized protein ENSP00000374812	9606	0.937667608261108	0.410627335309982	1.23955512046814	1.24016010761261	0.0946733355522156	1.32805228233337	1.06051218509674	0.42905056476593	1.2275333404541
92	0	10.41	46.551725268364	IPI:IPI00784430.3	Gene_Symbol=IGKV3D-11 Similar to Ig kappa chain V-III region VG precursor	9606
93	8.67	35.59	36.8200838565826	IPI:IPI00784969.1	Gene_Symbol=LOC100126583 Putative uncharacterized protein	9606	1.3185920715332	0.248300641775131	4.24007511138916	1.22594213485718	0.0487271100282669	1.21957194805145	1.41480910778046	0.27180427312851	7.43175745010376
94	8.35	8.35	12.5578090548515	IPI:IPI00788786.1	Gene_Symbol=VWF 309 kDa protein	9606	1.10480523109436	0.461007446050644	1.35289204120636	1.24280917644501	0.112495668232441	1.32756507396698	1.46836221218109	0.00444392906501889	1.24652814865112
94	0	8.34	11.9800932705402	IPI:IPI00023014.1	Gene_Symbol=VWF von Willebrand factor precursor	9606
95	8.24	8.29	26.2327402830124	IPI:IPI00064667.4	Gene_Symbol=CNDP1 Beta-Ala-His dipeptidase precursor	9606	0.808509290218353	0.0579708777368069	1.2486035823822	0.714942812919617	0.000675979186780751	1.1471198797226	0.87771862745285	0.242517188191414	1.27336418628693
96	8.21	8.21	14.6189734339714	IPI:IPI00025864.5	Gene_Symbol=BCHE Cholinesterase precursor	9606	0.87169748544693	0.412623792886734	1.46483814716339	0.925517201423645	0.533845841884613	1.33247995376587	0.955897808074951	0.693251669406891	1.30549359321594
97	8.12	8.12	54.4554471969604	IPI:IPI00021856.3	Gene_Symbol=APOC2 Apolipoprotein C-II precursor	9606	1.82712244987488	1.43177267091232E-05	1.06815505027771	0.939568042755127	0.527062475681305	1.28414750099182	0.72476714849472	0.00411252630874515	1.16333949565887
98	8.08	8.08	18.7347933650017	IPI:IPI00847381.1	Gene_Symbol=SEPP1 selenoprotein P isoform 2	9606	0.802010357379913	0.00094670953694731	1.07264089584351	0.926101446151733	0.397172093391418	1.25231981277466	1.1432466506958	0.118219032883644	1.20597088336945
98	0	8.08	14.6981626749039	IPI:IPI00029061.2	Gene_Symbol=SEPP1 Selenoprotein P precursor	9606
99	8.05	8.11	17.2557175159454	IPI:IPI00032311.4	Gene_Symbol=LBP Lipopolysaccharide-binding protein precursor	9606	0.904640018939972	0.411951512098312	1.35532832145691	0.90237432718277	0.365406692028046	1.32257401943207	0.752997517585754	0.183731228113174	1.6333429813385
100	8	167.86	60.550457239151	IPI:IPI00654875.1	Gene_Symbol=C4B Complement C4-B precursor	9606	1.31080174446106	0.30855917930603	1.77529239654541	1.11561036109924	0.666331350803375	1.75709342956543	1.14463865756989	0.605064213275909	1.78385281562805
100	0	165.86	59.0022921562195	IPI:IPI00032258.4	Gene_Symbol=C4A;C4B Complement C4-A precursor	9606
101	8	8	21.2244898080826	IPI:IPI00022394.2	Gene_Symbol=C1QC Complement C1q subcomponent subunit C precursor	9606	0.96257883310318	0.692587077617645	1.22973871231079	1.05371582508087	0.59709894657135	1.23563039302826	1.0215151309967	0.748861014842987	1.15340650081635
102	7.62	8.24	26.8472909927368	IPI:IPI00007221.1	Gene_Symbol=SERPINA5 Plasma serine protease inhibitor precursor	9606	1.1078462600708	0.514184296131134	1.45537507534027	1.09339499473572	0.25995922088623	1.19811189174652	1.29759430885315	0.050029918551445	1.29771423339844
103	7.52	7.52	18.0555552244186	IPI:IPI00419744.4	Gene_Symbol=FCN3 Isoform 2 of Ficolin-3 precursor	9606	0.615052342414856	0.0160042140632868	1.3685554265976	0.685228288173676	0.00763709144666791	1.20582413673401	0.712914526462555	0.0128586133942008	1.22353887557983
103	0	7.52	17.3913046717644	IPI:IPI00293925.2	Gene_Symbol=FCN3 Isoform 1 of Ficolin-3 precursor	9606
104	7.4	10	15.068493783474	IPI:IPI00872573.1	Gene_Symbol=C1RL 48 kDa protein	9606	1.10919368267059	0.489758253097534	1.52211201190948	0.961719214916229	0.876852095127106	2.0891478061676	1.09489405155182	0.468383014202118	1.41678583621979
104	0	10	15.068493783474	IPI:IPI00795055.1	Gene_Symbol=C1RL CDNA FLJ14022 fis, clone HEMBA1003538, weakly similar to COMPLEMENT C1R COMPONENT	9606
104	0	10	13.5523617267609	IPI:IPI00009793.3	Gene_Symbol=C1RL Complement C1r-like protein	9606
105	7.4	9.41	15.1843816041946	IPI:IPI00296176.2	Gene_Symbol=F9 Coagulation factor IX precursor	9606	0.69043904542923	0.00880568847060204	1.26815092563629	1.00116169452667	0.981662034988403	1.12588310241699	1.02554368972778	0.584514975547791	1.11276626586914
106	7.23	7.23	30.2816897630692	IPI:IPI00853068.1	Gene_Symbol=HBA2;HBA1 Alpha 2 globin variant (Fragment)	9606	1.74042534828186	1.50209898492903E-05	1.18127167224884	0.828578770160675	0.0709341913461685	1.23004746437073	0.359114229679108	0.000637156481388956	1.6133645772934
106	0	7.23	30.2816897630692	IPI:IPI00410714.5	Gene_Symbol=HBA2;HBA1 Hemoglobin subunit alpha	9606
107	7.22	28.03	69.111967086792	IPI:IPI00844156.2	Gene_Symbol=SERPINC1 SERPINC1 protein	9606	0.809561252593994	0.207738116383553	1.41299176216125	1.10602712631226	0.425768852233887	1.30518448352814	1.18690121173859	0.223239839076996	1.33734631538391
108	7.1	9.1	28.3582091331482	IPI:IPI00386133.1	Gene_Symbol=- Ig kappa chain V-IV region B17 precursor	9606	0.825786113739014	0.17453607916832	1.34478712081909	1.20539724826813	0.105479039251804	1.26626908779144	1.07087361812592	0.485754609107971	1.24118995666504
108	0	7.12	42.9824560880661	IPI:IPI00387120.1	Gene_Symbol=- Ig kappa chain V-IV region Len	9606
108	0	7.1	28.571429848671	IPI:IPI00386132.1	Gene_Symbol=- Ig kappa chain V-IV region JI precursor	9606
108	0	7.1	16.666667163372	IPI:IPI00026197.7	Gene_Symbol=IGKV4-1 Similar to Ig kappa chain V-IV region precursor	9606
109	6.96	6.96	11.4967472851276	IPI:IPI00021817.1	Gene_Symbol=PROC Vitamin K-dependent protein C precursor	9606	0.657972812652588	0.213241636753082	2.32906246185303	0.933699369430542	0.560925006866455	1.3976891040802	1.0353364944458	0.912528574466705	2.52365303039551
110	6.93	6.93	32.323232293129	IPI:IPI00556155.2	Gene_Symbol=IGFBP3 insulin-like growth factor binding protein 3 isoform a precursor	9606	0.767063558101654	0.244015395641327	1.6761246919632	0.916701555252075	0.64670467376709	1.58239340782166	0.987170040607452	0.958648681640625	1.83893382549286
110	0	6.93	32.989689707756	IPI:IPI00018305.4	Gene_Symbol=IGFBP3 Insulin-like growth factor-binding protein 3 precursor	9606
110	0	6.39	36.693549156189	IPI:IPI00855835.1	Gene_Symbol=- Insulin-like growth factor binding protein 3 isoform b	9606
111	6.75	6.76	28.2420754432678	IPI:IPI00025204.1	Gene_Symbol=CD5L CD5 antigen-like precursor	9606	0.395729631185532	0.00151068880222738	1.46213757991791	0.413749009370804	0.00962246116250753	1.7459557056427	0.424759149551392	0.000767829187680036	1.35341799259186
112	6.62	6.62	10.9530583024025	IPI:IPI00296534.1	Gene_Symbol=FBLN1 Isoform D of Fibulin-1 precursor	9606	1.30079197883606	0.172107815742493	1.52883231639862	1.0882682800293	0.387869387865067	1.25864684581757	1.34226083755493	0.0210754591971636	1.25627100467682
112	0	6.62	10.9530583024025	IPI:IPI00218803.2	Gene_Symbol=FBLN1 Isoform B of Fibulin-1 precursor	9606
113	6.34	8.91	45.9016382694244	IPI:IPI00384400.1	Gene_Symbol=- Myosin-reactive immunoglobulin heavy chain variable region (Fragment)	9606
113	0	10.17	51.6129016876221	IPI:IPI00828061.1	Gene_Symbol=- Anti-mucin1 heavy chain variable region (Fragment)	9606
113	0	5.52	16.2393167614937	IPI:IPI00827846.1	Gene_Symbol=- Anti-mucin1 heavy chain variable region (Fragment)	9606
114	6.32	7.84	23.1343284249306	IPI:IPI00023019.1	Gene_Symbol=SHBG Isoform 1 of Sex hormone-binding globulin precursor	9606	0.409931302070618	0.000223017894313671	1.31959211826324	0.436412572860718	0.000468652055133134	1.34356725215912	0.38136300444603	0.00091474165674299	1.47580873966217
114	0	7.84	29.1666656732559	IPI:IPI00219583.1	Gene_Symbol=SHBG Isoform 2 of Sex hormone-binding globulin precursor	9606
115	6.24	10.24	34.5794379711151	IPI:IPI00384399.1	Gene_Symbol=- Myosin-reactive immunoglobulin light chain variable region (Fragment)	9606	3.96893239021301	0.0444984175264835	3.72328853607178	4.02805471420288	0.0559034422039986	4.30061101913452	3.9769549369812	0.0324269980192184	3.19596409797668
115	0.01	5.76	30.7017534971237	IPI:IPI00552852.2	Gene_Symbol=IGLV3-27 V2-19 protein	9606
116	6.22	6.22	20.4918026924133	IPI:IPI00020019.1	Gene_Symbol=ADIPOQ Adiponectin precursor	9606	1.21301233768463	0.099012702703476	1.27150273323059	1.55858409404755	0.00360914831981063	1.27714467048645	1.83498930931091	0.0280202180147171	1.68170630931854
117	6.21	14.32	27.575758099556	IPI:IPI00011264.1	Gene_Symbol=CFHR1 Complement factor H-related protein 1 precursor	9606	0.756814181804657	0.448697507381439	3.60749363899231	0.815723598003387	0.461769729852676	2.63905072212219	0.827954709529877	0.262751460075378	1.69287800788879
117	0	8.3	27.6752769947052	IPI:IPI00883722.1	Gene_Symbol=CFHR1 FHR-1; complement Factor H-related protein 1	9606
117	0	8.3	20.0000002980232	IPI:IPI00167093.4	Gene_Symbol=CFHR1 complement factor H-related 1	9606
118	6.14	17.59	53.3898293972015	IPI:IPI00785200.1	Gene_Symbol=- Putative uncharacterized protein	9606	1.34337651729584	0.226867228746414	1.77610015869141	1.63389492034912	0.0550665855407715	1.66199326515198	1.52860403060913	0.0937048494815826	1.71246469020844
119	6.11	7.17	11.9642846286297	IPI:IPI00746623.2	Gene_Symbol=HABP2 Hyaluronan-binding protein 2 precursor	9606	0.832125186920166	0.425576746463776	1.72451949119568	0.900412917137146	0.568684577941895	1.55633318424225	0.886763095855713	0.538549065589905	1.59724032878876
120	6.09	43.31	49.8997986316681	IPI:IPI00166866.3	Gene_Symbol=IGHV3OR16-13;IGHA1 IGHA1 protein	9606	6.78724336624146			5.41874742507935			5.99934053421021
121	6.06	6.06	15.2112677693367	IPI:IPI00218732.3	Gene_Symbol=PON1 Serum paraoxonase/arylesterase 1	9606	0.854429662227631	0.313838094472885	1.41940593719482	0.884004712104797	0.302289456129074	1.30656003952026	1.12187874317169	0.334239274263382	1.30743157863617
122	6.04	6.04	16.6328594088554	IPI:IPI00643034.2	Gene_Symbol=PLTP Isoform 1 of Phospholipid transfer protein precursor	9606	1.11578845977783	0.315326452255249	1.33622145652771	1.30032706260681	0.0131388362497091	1.17092418670654	1.09476745128632	0.445575386285782	1.38948893547058
122	0	6.04	20.2469140291214	IPI:IPI00022733.3	Gene_Symbol=PLTP 45 kDa protein	9606
122	0	6.04	15.8730164170265	IPI:IPI00217778.1	Gene_Symbol=PLTP Isoform 2 of Phospholipid transfer protein precursor	9606
123	6	6	23.2704401016235	IPI:IPI00178926.2	Gene_Symbol=IGJ immunoglobulin J chain	9606	0.846579194068909	0.180930867791176	1.35695993900299	0.566981196403503	0.001255584647879	1.16287446022034	0.648535430431366	0.0236350148916245	1.38127589225769
124	6	6	37.6068383455276	IPI:IPI00657670.1	Gene_Symbol=- 13 kDa protein	9606	1.40292727947235	0.000242284513660707	1.12402164936066	0.887839078903198	0.0640867725014687	1.13667440414429	0.821539461612701	0.0170445423573256	1.16115128993988
124	0	6	44.4444447755814	IPI:IPI00021857.1	Gene_Symbol=APOC3 Apolipoprotein C-III precursor	9606
125	5.92	29.53	61.8644058704376	IPI:IPI00827488.1	Gene_Symbol=IGKC IGKC protein	9606
125	0	27.53	60.1694941520691	IPI:IPI00784661.1	Gene_Symbol=- Putative uncharacterized protein	9606
125	0	5.92	33.8983058929443	IPI:IPI00829873.1	Gene_Symbol=- 13 kDa protein	9606
125	0	5.92	33.8983058929443	IPI:IPI00829804.1	Gene_Symbol=- 13 kDa protein	9606
125	0	5.92	37.0370358228683	IPI:IPI00398220.1	Gene_Symbol=- Myosin-reactive immunoglobulin light chain variable region (Fragment)	9606
125	0	5.92	37.3831778764725	IPI:IPI00384398.1	Gene_Symbol=- Myosin-reactive immunoglobulin light chain variable region (Fragment)	9606
125	0	5.92	33.8983058929443	IPI:IPI00829650.1	Gene_Symbol=- Similar to Ig kappa chain V-I region HK101 precursor	9606
125	0	4.77	36.2831860780716	IPI:IPI00827506.1	Gene_Symbol=- HRV Fab 025-VL (Fragment)	9606
125	0	3.92	37.3831778764725	IPI:IPI00827906.1	Gene_Symbol=- Anti-mucin1 light chain variable region (Fragment)	9606
126	5.75	5.75	22.624434530735	IPI:IPI00844400.1	Gene_Symbol=C1QA 23 kDa protein	9606	0.991031289100647	0.960378110408783	1.48296356201172	1.08492422103882	0.155966714024544	1.1256537437439	1.08315360546112	0.149280607700348	1.12065386772156
126	0	5.75	20.4081639647484	IPI:IPI00022392.1	Gene_Symbol=C1QA Complement C1q subcomponent subunit A precursor	9606
127	5.7	9.89	41.6308999061584	IPI:IPI00829640.1	Gene_Symbol=IGL@ IGL@ protein	9606	1.40630900859833	0.138448536396027	2.6046929359436	1.59930872917175	0.0288816504180431	1.31109619140625	1.5333331823349	0.0321069657802582	1.31540155410767
127	0	5.7	31.8965524435043	IPI:IPI00552267.2	Gene_Symbol=IGLV3-19 Similar to V2-13 protein	9606
127	0	5.7	34.2592597007751	IPI:IPI00382436.1	Gene_Symbol=- Ig lambda chain V-III region SH	9606
128	5.68	6.6	13.6463686823845	IPI:IPI00655927.1	Gene_Symbol=PRG4 Isoform B of Proteoglycan-4 precursor	9606	0.912717401981354	0.619343280792236	1.55853176116943	1.02955007553101	0.934243261814117	2.37062668800354	0.964054763317108	0.889304518699646	1.90171408653259
128	0	6.6	13.2478639483452	IPI:IPI00024825.2	Gene_Symbol=PRG4 Isoform A of Proteoglycan-4 precursor	9606
128	0	6.59	13.1520941853523	IPI:IPI00656092.1	Gene_Symbol=PRG4 Isoform F of Proteoglycan-4 precursor	9606
128	0	6.59	12.7383679151535	IPI:IPI00655976.1	Gene_Symbol=PRG4 Isoform C of Proteoglycan-4 precursor	9606
128	0	6.59	13.149605691433	IPI:IPI00655676.1	Gene_Symbol=PRG4 Isoform D of Proteoglycan-4 precursor	9606
128	0	6.48	16.8274387717247	IPI:IPI00656111.1	Gene_Symbol=PRG4 Isoform E of Proteoglycan-4 precursor	9606
129	5.62	9.12	8.90287756919861	IPI:IPI00478809.3	Gene_Symbol=F5 Coagulation factor V precursor	9606	0.766353905200958	0.431607007980347	3.22857236862183	0.822004616260529	0.572319865226746	3.52724480628967	0.835471272468567	0.0223544333130121	1.12482917308807
129	0	9.1	8.56886506080627	IPI:IPI00022937.4	Gene_Symbol=F5 Coagulation factor V	9606
130	5.56	5.58	56.4102590084076	IPI:IPI00884081.1	Gene_Symbol=- Uncharacterized protein ENSP00000375025	9606	1.53710126876831			1.61251902580261			1.72969019412994
130	0.02	5.08	48.3050853013992	IPI:IPI00829753.1	Gene_Symbol=- Similar to Rheumatoid factor G9 heavy chain	9606
130	0	5.17	44.9152529239655	IPI:IPI00829811.1	Gene_Symbol=LOC652128 Uncharacterized protein ENSP00000375039	9606
130	0	5.17	45.6896543502808	IPI:IPI00328493.4	Gene_Symbol=- Uncharacterized protein ENSP00000375038	9606
130	0	5.06	43.2203382253647	IPI:IPI00830007.1	Gene_Symbol=- Uncharacterized protein ENSP00000375023	9606
130	0	4.12	51.7241358757019	IPI:IPI00385059.1	Gene_Symbol=- Rearranged VH4-34 V gene segment (Fragment)	9606
131	5.43	5.43	10.7906967401505	IPI:IPI00739539.5	Gene_Symbol=A26C1B Chimeric POTE-actin protein	9606	1.42172348499298	0.0950836017727852	1.59159314632416	1.15214216709137	0.368171542882919	1.53176176548004	1.02536070346832	0.935845971107483	2.48828411102295
131	0	5.43	36.5333318710327	IPI:IPI00021440.1	Gene_Symbol=ACTG1;PSPHL Actin, cytoplasmic 2	9606
131	0	5.43	9.58139523863792	IPI:IPI00479743.3	Gene_Symbol=A26C1A Isoform 1 of Prostate, ovary, testis-expressed protein on chromosome 2 (Fragment)	9606
131	0	5.43	32.5333327054977	IPI:IPI00021439.1	Gene_Symbol=ACTB Actin, cytoplasmic 1	9606
131	0	4.86	18.4000000357628	IPI:IPI00555900.1	Gene_Symbol=FKSG30 Kappa-actin	9606
131	0	3.75	30.1169604063034	IPI:IPI00878173.1	Gene_Symbol=ACTA1 Actin, alpha 1, skeletal muscle	9606
131	0	3.75	27.3209542036057	IPI:IPI00021428.1	Gene_Symbol=ACTA1 Actin, alpha skeletal muscle	9606
131	0	3.75	25.6055355072021	IPI:IPI00514530.5	Gene_Symbol=ACTA1 Uncharacterized protein ACTA1	9606
131	0	3.74	26.2599468231201	IPI:IPI00023006.1	Gene_Symbol=ACTC1 Actin, alpha cardiac muscle 1	9606
131	0	3.74	26.2599468231201	IPI:IPI00008603.1	Gene_Symbol=ACTA2 Actin, aortic smooth muscle	9606
131	0	3.73	26.0606050491333	IPI:IPI00816229.1	Gene_Symbol=ACTA2 ACTA2 protein (Fragment)	9606
131	0	3.73	22.8723406791687	IPI:IPI00025416.3	Gene_Symbol=ACTG2 Actin, gamma-enteric smooth muscle	9606
131	0	3.7	39.9209499359131	IPI:IPI00794523.2	Gene_Symbol=ACTG1;PSPHL ACTG1 protein	9606
131	0	3.43	9.67441871762276	IPI:IPI00740545.1	Gene_Symbol=LOC653269 similar to Prostate, ovary, testis expressed protein on chromosome 2 isoform 2	9606
132	5.37	7.84	7.26055279374123	IPI:IPI00759754.1	Gene_Symbol=TTN Isoform 1 of Titin	9606	1.01909494400024	0.80799001455307	1.18202865123749	0.905650317668915	0.380312830209732	1.26952922344208	0.917874217033386	0.531604766845703	1.3426696062088
132	0	7.84	7.23443776369095	IPI:IPI00759542.1	Gene_Symbol=TTN Isoform 8 of Titin	9606
132	0	7.84	7.28005170822144	IPI:IPI00023283.3	Gene_Symbol=TTN Isoform 2 of Titin	9606
132	0	7.84	7.5288750231266	IPI:IPI00759613.1	Gene_Symbol=TTN Isoform 5 of Titin	9606
132	0	7.8	7.38413631916046	IPI:IPI00749039.2	Gene_Symbol=TTN titin isoform N2-A	9606
132	0	7.8	7.3224700987339	IPI:IPI00759637.1	Gene_Symbol=TTN Isoform 4 of Titin	9606
132	0	7.8	7.28543773293495	IPI:IPI00179357.2	Gene_Symbol=TTN Isoform 7 of Titin	9606
132	0	5.93	8.07398036122322	IPI:IPI00455173.4	Gene_Symbol=TTN Isoform 3 of Titin	9606
132	0	5.93	8.01681503653526	IPI:IPI00375499.2	Gene_Symbol=TTN titin isoform novex-2	9606
132	0	5.93	8.03667157888412	IPI:IPI00375498.2	Gene_Symbol=TTN titin isoform novex-1	9606
133	5.1	5.1	19.1964283585548	IPI:IPI00022389.1	Gene_Symbol=CRP Isoform 1 of C-reactive protein precursor	9606	4.25885486602783	0.00424558576196432	1.79408633708954	1.29507327079773	0.0192123986780643	1.19544363021851	0.654623448848724	0.0129952263087034	1.28861653804779
134	5.05	5.05	7.2727270424366	IPI:IPI00022331.1	Gene_Symbol=LCAT Phosphatidylcholine-sterol acyltransferase precursor	9606	1.05723547935486	0.473684281110764	1.24199986457825	0.868122518062592	0.305458039045334	1.44056737422943	0.85077315568924	0.0523973368108273	1.17906892299652
135	5	22.39	34.0380549430847	IPI:IPI00550640.2	Gene_Symbol=IGHG4 IGHG4 protein	9606	0.54180234670639	0.149956464767456	2.75451731681824	0.670531094074249	0.294488370418549	2.72798490524292	0.649886906147003	0.250857800245285	2.62779188156128
135	0	22.39	39.6946579217911	IPI:IPI00830132.1	Gene_Symbol=IGHG4 Uncharacterized protein IGHG4 (Fragment)	9606
135	0	22.39	47.7064222097397	IPI:IPI00829814.1	Gene_Symbol=IGHG4 Ig gamma-4 chain C region	9606
135	0	20.39	32.1428567171097	IPI:IPI00784998.1	Gene_Symbol=- Putative uncharacterized protein DKFZp686M24218	9606
136	4.92	4.92	10.7081167399883	IPI:IPI00744685.2	Gene_Symbol=BTD Uncharacterized protein BTD (Fragment)	9606	0.736079335212708	0.142839536070824	1.63859939575195	0.888610363006592	0.432013332843781	1.51446688175201	0.953896462917328	0.488081485033035	1.20989060401917
136	0	4.92	8.65561664104462	IPI:IPI00218413.2	Gene_Symbol=BTD biotinidase precursor	9606
137	4.57	15.23	75.6521761417389	IPI:IPI00827560.1	Gene_Symbol=- HRV Fab N27-VL (Fragment)	9606
138	4.53	8.63	19.4331988692284	IPI:IPI00011694.1	Gene_Symbol=PRSS1 Trypsin-1 precursor	9606	0.888867735862732	0.623587846755981	1.70285952091217	0.890738487243652	0.0603992901742458	1.13015937805176	0.954121649265289	0.507503747940063	1.16896212100983
138	0.06	8.22	18.1102365255356	IPI:IPI00169276.2	Gene_Symbol=- Trypsinogen C	9606
139	4.4	35.12	51.0593235492706	IPI:IPI00876888.1	Gene_Symbol=- cDNA FLJ78387	9606	1.42172348499298	0.267365276813507	7.36277341842651	1.69895958900452	0.237811669707298	14.0074605941772	1.57395339012146	0.0124798957258463	1.11962640285492
139	0.03	2.46	40.0000005960464	IPI:IPI00384404.4	Gene_Symbol=- Rheumatoid factor RF-ET9 (Fragment)	9606
139	0	4.43	36.6412222385406	IPI:IPI00783024.1	Gene_Symbol=- Myosin-reactive immunoglobulin heavy chain variable region (Fragment)	9606
139	0	2.43	36.8000000715256	IPI:IPI00477804.4	Gene_Symbol=- Immunglobulin heavy chain variable region (Fragment)	9606
139	0	2.4	35.5555564165115	IPI:IPI00827892.1	Gene_Symbol=- VH87-2 protein (Fragment)	9606
140	4.38	4.38	4.50819656252861	IPI:IPI00884176.1	Gene_Symbol=F13A1 coagulation factor XIII A1 subunit precursor	9606	0.968544483184814	0.628419101238251	1.20842158794403	1.02967917919159	0.70727813243866	1.25267195701599	1.12262737751007	0.419912576675415	1.48402225971222
140	0	4.38	4.50819656252861	IPI:IPI00297550.8	Gene_Symbol=F13A1 Coagulation factor XIII A chain precursor	9606
141	4.35	4.45	21.4659690856934	IPI:IPI00743766.2	Gene_Symbol=FETUB Fetuin-B precursor	9606	1.19836318492889	0.544468641281128	2.93290591239929	1.03507208824158	0.906258881092072	3.04635906219482	1.08978724479675	0.850656569004059	5.65272855758667
141	0	4.45	18.260869383812	IPI:IPI00552199.3	Gene_Symbol=FETUB GUGU beta form	9606
141	0	2.45	16.7192429304123	IPI:IPI00553061.1	Gene_Symbol=FETUB GUGU gamma form	9606
142	4.3	4.3	14.1880348324776	IPI:IPI00023673.1	Gene_Symbol=LGALS3BP Galectin-3-binding protein precursor	9606	0.818229734897614	0.200693696737289	1.47783517837524	0.835168659687042	0.232524678111076	1.4683792591095	0.900776147842407	0.432267427444458	1.44411897659302
143	4.25	4.3	6.28664493560791	IPI:IPI00788189.1	Gene_Symbol=FCGBP similar to Fc fragment of IgG binding protein	9606	0.865087330341339	0.34308648109436	3.00745487213135	0.845323503017426	0.510995090007782	9.11678218841553	0.745222866535187	0.110508047044277	1.92551386356354
143	0	4.3	6.60499557852745	IPI:IPI00242956.4	Gene_Symbol=FCGBP IgGFc-binding protein precursor	9606
144	4.24	25.85	59.4142258167267	IPI:IPI00854806.1	Gene_Symbol=IGKV1-5 IGKV1-5 protein	9606	1.02632892131805	0.924156904220581	2.22469592094421	1.28595662117004	0.303578525781631	1.90812993049622	1.1209305524826	0.468863755464554	1.55151116847992
144	0.02	5.23	41.5929198265076	IPI:IPI00827773.1	Gene_Symbol=- Cold agglutinin FS-1 L-chain (Fragment)	9606
144	0	5.2	38.1355941295624	IPI:IPI00827829.1	Gene_Symbol=- HRV Fab N8-VL (Fragment)	9606
144	0	4.24	37.6068383455276	IPI:IPI00743389.1	Gene_Symbol=IGKV1-5 Ig kappa chain V-II region GM607 precursor (Fragment)	9606
144	0	2.24	30.5785119533539	IPI:IPI00829947.1	Gene_Symbol=- 13 kDa protein	9606
145	4.17	4.21	18.3413073420525	IPI:IPI00010471.5	Gene_Symbol=LCP1 Plastin-2	9606	1.00501012802124	0.954162657260895	1.39290308952332	0.955844104290009	0.829034268856049	2.20755934715271	0.968438386917114	0.898927867412567	2.61301875114441
146	4.12	9.34	23.385688662529	IPI:IPI00163446.3	Gene_Symbol=IGHD IGHD protein	9606	0.445985853672028	0.51081520318985	79.8709945678711	0.455780506134033	0.336996644735336	344.097900390625	0.464706003665924	0.38305339217186	801.047485351563
146	0	5.27	18.0555552244186	IPI:IPI00418422.3	Gene_Symbol=IGHD IGHD protein	9606
146	0	2.12	18.8796684145927	IPI:IPI00829636.1	Gene_Symbol=IGHD FLJ00382 protein (Fragment)	9606
147	4.12	5.37	42.5925940275192	IPI:IPI00387026.1	Gene_Symbol=- Ig kappa chain V-I region EU	9606	1.59822130203247	0.070126049220562	1.71685874462128	1.72956621646881	0.0756772980093956	1.92106699943542	1.57737374305725	0.0890060216188431	1.79316675662994
147	0	7.35	44.8275864124298	IPI:IPI00829956.1	Gene_Symbol=- Rheumatoid factor C6 light chain (Fragment)	9606
147	0	5.35	33.8983058929443	IPI:IPI00829912.1	Gene_Symbol=IGKV1-5 Ig kappa chain V-I region HK102 precursor	9606
148	4.09	32.86	42.610365152359	IPI:IPI00472345.1	Gene_Symbol=IGHG3 IGHG3 protein	9606	0.841473996639252	0.407819241285324	2.0434033870697	0.84163773059845	0.0318194255232811	1.14521312713623	0.675301790237427	0.18328483402729	2.32563018798828
149	4.04	4.04	13.2701426744461	IPI:IPI00216065.3	Gene_Symbol=PROZ Isoform 2 of Vitamin K-dependent protein Z precursor	9606	0.856035232543945	0.426637440919876	1.96568381786346	1.42202091217041	0.0810589417815208	1.58370876312256	1.52841758728027	0.142970934510231	2.17290639877319
149	0	4.04	14.4999995827675	IPI:IPI00027843.1	Gene_Symbol=PROZ Isoform 1 of Vitamin K-dependent protein Z precursor	9606
150	4.03	4.61	10.8442157506943	IPI:IPI00743248.5	Gene_Symbol=TNXB DJ34F7.1.1	9606	1.02478456497192	0.921894133090973	2.07789707183838	0.731229841709137	0.0113176964223385	1.19512069225311	0.665174841880798	0.161280646920204	2.01559162139893
150	0	4.61	11.0611081123352	IPI:IPI00644296.1	Gene_Symbol=TNXB Tenascin XB	9606
150	0	4.61	11.1214727163315	IPI:IPI00025276.1	Gene_Symbol=TNXB Isoform XB of Tenascin-X precursor	9606
151	4.01	4.03	9.09090936183929	IPI:IPI00007199.4	Gene_Symbol=SERPINA10 Protein Z-dependent protease inhibitor precursor	9606	0.804726123809814	0.207130864262581	1.53892815113068	0.860781073570251	0.30543240904808	1.47245836257935	1.03218531608582	0.770894885063171	1.3721034526825
152	4.01	4.01	14.9193555116653	IPI:IPI00004373.1	Gene_Symbol=MBL2 Mannose-binding protein C precursor	9606	0.465985804796219	0.0151856141164899	1.26046144962311	0.591466426849365	0.163482114672661	5.76716184616089	0.631637394428253	0.0781500488519669	2.0549213886261
153	4	42.39	50.5263149738312	IPI:IPI00784842.1	Gene_Symbol=IGHV4-31 Putative uncharacterized protein DKFZp686G11190	9606	0.924739837646484	0.44215452671051	2.28900718688965	1.12535727024078	0.63886970281601	10.5411968231201	1.11226320266724	0.658005177974701	9.67592144012451
153	0.34	4.38	34.5864653587341	IPI:IPI00828191.1	Gene_Symbol=- NANUC-2 heavy chain (Fragment)	9606
153	0.31	6.98	56.5573751926422	IPI:IPI00783023.1	Gene_Symbol=- Immunglobulin heavy chain variable region (Fragment)	9606
153	0	30.74	47.4999994039536	IPI:IPI00423463.1	Gene_Symbol=IGHG1 Putative uncharacterized protein DKFZp686O01196	9606
153	0	6.04	33.8842988014221	IPI:IPI00828156.1	Gene_Symbol=- NANUC-1 heavy chain (Fragment)	9606
153	0	2	14.634145796299	IPI:IPI00816775.1	Gene_Symbol=- F5-20 (Fragment)	9606
154	4	17.45	54.8936188220978	IPI:IPI00555945.1	Gene_Symbol=IGL@ IGL@ protein	9606	1.51364064216614	0.170037269592285	1.99096965789795	1.66644644737244	0.0374966152012348	1.58824300765991	1.5876567363739	0.0325308106839657	1.49111950397491
154	0	4.13	58.3333313465118	IPI:IPI00827522.1	Gene_Symbol=IGLV1-44 Anti-streptococcal/anti-myosin immunoglobulin lambda light chain variable region (Fragment)	9606
154	0	4.09	46.7889904975891	IPI:IPI00385254.1	Gene_Symbol=- Ig lambda chain V-I region WAH	9606
154	0	4	32.2033911943436	IPI:IPI00788824.2	Gene_Symbol=IGLV1-44 Light chain Fab	9606
154	0	4	26.1261254549026	IPI:IPI00387161.1	Gene_Symbol=- Ig lambda chain V-I region VOR	9606
155	4	6.07	9.75274741649628	IPI:IPI00871960.2	Gene_Symbol=MASP1 cDNA FLJ75203, highly similar to Homo sapiens mannan-binding lectin serine protease 1 (C4/C2activating component of Ra-reactive factor) (MASP1), transcriptvariant 2, mRNA	9606	0.596173405647278	0.579335987567902	4694.51025390625	0.62600964307785	0.361204117536545	44.3740768432617	0.674584805965424	0.344817519187927	20.2749500274658
155	0	6.07	9.75274741649628	IPI:IPI00290283.6	Gene_Symbol=MASP1 mannan-binding lectin serine protease 1 isoform 2 precursor	9606
155	0.01	4.08	11.1248463392258	IPI:IPI00871139.1	Gene_Symbol=MASP1 92 kDa protein	9606
155	0.01	4.08	10.5865523219109	IPI:IPI00299307.4	Gene_Symbol=MASP1 Complement-activating component of Ra-reactive factor precursor	9606
156	4	6	42.5925940275192	IPI:IPI00387022.1	Gene_Symbol=- Ig kappa chain V-I region AG	9606	1.4429771900177	0.0268855765461922	1.36449229717255	1.7112410068512	0.00192150881048292	1.30160105228424	1.58052921295166	0.000668305030558258	1.20548391342163
156	0	27.53	60.1694941520691	IPI:IPI00784661.1	Gene_Symbol=- Putative uncharacterized protein	9606
156	0	27.08	64.4067823886871	IPI:IPI00472961.2	Gene_Symbol=IGKC IGKC protein	9606
156	0	24.08	43.5374140739441	IPI:IPI00807459.1	Gene_Symbol=IGKC IGKC protein	9606
156	0	5.92	33.8983058929443	IPI:IPI00829804.1	Gene_Symbol=- 13 kDa protein	9606
156	0	5.92	37.0370358228683	IPI:IPI00398220.1	Gene_Symbol=- Myosin-reactive immunoglobulin light chain variable region (Fragment)	9606
156	0	5.92	37.3831778764725	IPI:IPI00384398.1	Gene_Symbol=- Myosin-reactive immunoglobulin light chain variable region (Fragment)	9606
156	0	5.9	43.5185194015503	IPI:IPI00003469.1	Gene_Symbol=- Ig kappa chain V-I region WEA	9606
156	0	5.24	44.9152529239655	IPI:IPI00854582.1	Gene_Symbol=- Uncharacterized protein ENSP00000374793	9606
156	0	5.24	45.3703701496124	IPI:IPI00829980.2	Gene_Symbol=- Myosin-reactive immunoglobulin light chain variable region (Fragment)	9606
156	0	4.96	34.2592597007751	IPI:IPI00827485.1	Gene_Symbol=- BRE (Fragment)	9606
156	0	4.96	24.0740746259689	IPI:IPI00387099.1	Gene_Symbol=- Ig kappa chain V-I region Rei	9606
156	0	4	28.8135588169098	IPI:IPI00003111.6	Gene_Symbol=LOC652694 Ig kappa chain V-I region AU	9606
156	0	3.92	33.0508470535278	IPI:IPI00830122.1	Gene_Symbol=- A30	9606
156	0	3.92	33.0508470535278	IPI:IPI00829699.1	Gene_Symbol=- V(k)3 sequence of NG9 gene from fetal liver DNA precursor	9606
156	0	3.92	33.3333343267441	IPI:IPI00743963.1	Gene_Symbol=IGKC Ig kappa chain V-I region HK101 precursor (Fragment)	9606
156	0	3.24	26.3565897941589	IPI:IPI00385556.1	Gene_Symbol=- Ig kappa chain V-I region Daudi precursor	9606
156	0	3.24	31.0077518224716	IPI:IPI00024134.1	Gene_Symbol=IGKC Ig kappa chain V-I region Walker precursor	9606
156	0	3.24	22.2222223877907	IPI:IPI00387094.1	Gene_Symbol=- Ig kappa chain V-I region Hau	9606
156	0	3.24	22.2222223877907	IPI:IPI00385614.1	Gene_Symbol=- Ig kappa chain V-I region WAT	9606
156	0	2.04	23.1481477618217	IPI:IPI00387027.1	Gene_Symbol=- Ig kappa chain V-I region Gal	9606
156	0	2	30.3571432828903	IPI:IPI00387106.1	Gene_Symbol=- Ig kappa chain V-I region Ni	9606
156	0	2	26.8518507480621	IPI:IPI00387101.1	Gene_Symbol=- Ig kappa chain V-I region Scw	9606
156	0	2	16.666667163372	IPI:IPI00387100.1	Gene_Symbol=- Ig kappa chain V-I region Roy	9606
156	0	2	15.5172407627106	IPI:IPI00382577.1	Gene_Symbol=- Kappa 1 light chain variable region (Fragment)	9606
157	4	4.06	12.9848226904869	IPI:IPI00009865.2	Gene_Symbol=KRT10 Keratin, type I cytoskeletal 10	9606	0.915448367595673	0.500416994094849	1.59374046325684	0.745534360408783	0.0183806270360947	1.18971753120422	0.830738961696625	0.30848890542984	1.80292344093323
157	0.05	2.05	29.5918375253677	IPI:IPI00794644.1	Gene_Symbol=KRT19 21 kDa protein	9606
157	0.05	2.05	14.4999995827675	IPI:IPI00479145.2	Gene_Symbol=KRT19 Keratin, type I cytoskeletal 19	9606
157	0.02	2.02	15.6914889812469	IPI:IPI00791852.1	Gene_Symbol=KRT13 42 kDa protein	9606
157	0.02	2.02	11.3425932824612	IPI:IPI00450768.7	Gene_Symbol=KRT17 Keratin, type I cytoskeletal 17	9606
157	0.02	2.02	5.08474558591843	IPI:IPI00384444.5	Gene_Symbol=KRT14 Keratin, type I cytoskeletal 14	9606
157	0	2	14.1649052500725	IPI:IPI00217963.3	Gene_Symbol=KRT16 Keratin, type I cytoskeletal 16	9606
157	0	2	12.1990367770195	IPI:IPI00019359.3	Gene_Symbol=KRT9 Keratin, type I cytoskeletal 9	9606
157	0	2	13.1907314062119	IPI:IPI00884222.1	Gene_Symbol=- Similar to Keratin, type I cytoskeletal 10	9606
157	0	2	11.1111111938953	IPI:IPI00789536.1	Gene_Symbol=MGC102966 MGC102966 protein	9606
157	0	2	9.64912250638008	IPI:IPI00290077.1	Gene_Symbol=KRT15 Keratin, type I cytoskeletal 15	9606
157	0	2	8.23798626661301	IPI:IPI00240503.7	Gene_Symbol=- 48 kDa protein	9606
157	0	2	13.9676108956337	IPI:IPI00015309.1	Gene_Symbol=KRT12 Keratin, type I cytoskeletal 12	9606
157	0	2	6.23556599020958	IPI:IPI00798387.1	Gene_Symbol=- 48 kDa protein	9606
157	0	2	17.1428576111794	IPI:IPI00796843.1	Gene_Symbol=- 20 kDa protein	9606
157	0	2	13.3928567171097	IPI:IPI00791342.1	Gene_Symbol=- 13 kDa protein	9606
157	0	2	6.73758834600449	IPI:IPI00791156.1	Gene_Symbol=KRT13 31 kDa protein	9606
157	0	2	11.1111111938953	IPI:IPI00790298.1	Gene_Symbol=- 20 kDa protein	9606
157	0	2	6.25	IPI:IPI00789750.1	Gene_Symbol=KRT14 27 kDa protein	9606
157	0	2	3.62811796367168	IPI:IPI00180956.6	Gene_Symbol=- Uncharacterized protein ENSP00000382160	9606
157	0	2	2.96610165387392	IPI:IPI00879511.1	Gene_Symbol=- 25 kDa protein	9606
157	0	2	4.45859879255295	IPI:IPI00796480.1	Gene_Symbol=- 16 kDa protein	9606
157	0	2	5.00000007450581	IPI:IPI00795719.1	Gene_Symbol=- 16 kDa protein	9606
157	0	2	4.06976751983166	IPI:IPI00794047.1	Gene_Symbol=KRT13 18 kDa protein	9606
157	0	2	3.93258444964886	IPI:IPI00793646.1	Gene_Symbol=- 19 kDa protein	9606
157	0	2	4.02298867702484	IPI:IPI00792629.1	Gene_Symbol=- 18 kDa protein	9606
158	4	4	12.9589632153511	IPI:IPI00301143.5	Gene_Symbol=PI16 Isoform 1 of Peptidase inhibitor 16 precursor	9606	1.08253955841064	0.679078578948975	6.21364402770996	0.849327743053436	0.377206057310104	4.04268217086792	0.842451214790344	0.433667689561844	5.84657859802246
158	0	4	14.0740737318993	IPI:IPI00845506.1	Gene_Symbol=PI16 Isoform 2 of Peptidase inhibitor 16 precursor	9606
159	4	4	18.68686825037	IPI:IPI00027350.3	Gene_Symbol=PRDX2 Peroxiredoxin-2	9606	1.13517737388611	0.781322121620178	90.3775177001953	0.780644655227661	0.587158024311066	63.5577850341797	0.601249754428864	0.0402992106974125	1.50642275810242
159	0	2	13.2352948188782	IPI:IPI00794777.1	Gene_Symbol=PRDX2 Uncharacterized protein PRDX2	9606
160	4	4	28.4552842378616	IPI:IPI00477714.5	Gene_Symbol=IGLV8-61 V3-4 protein	9606	1.23812198638916	0.318067044019699	2.00784373283386	1.36753225326538	0.106008529663086	1.61179888248444	1.18991780281067	0.184279456734657	1.45525121688843
160	0	13.49	49.7872352600098	IPI:IPI00807428.1	Gene_Symbol=- Putative uncharacterized protein	9606
160	0	2	9.00000035762787	IPI:IPI00873719.1	Gene_Symbol=- Uncharacterized protein ENSP00000382635	9606
161	4	4	18.5483872890472	IPI:IPI00382471.1	Gene_Symbol=- Ig heavy chain V-I region WOL	9606	2.33615326881409			1.73883771896362			2.22081828117371
161	0	4.14	29.1666656732559	IPI:IPI00419517.1	Gene_Symbol=IGHV1-69 IGHV1-69 protein	9606
161	0	4.05	38.9830499887466	IPI:IPI00829979.1	Gene_Symbol=- Uncharacterized protein ENSP00000375008	9606
161	0	4.05	24.7863247990608	IPI:IPI00739205.3	Gene_Symbol=LOC652102 Ig heavy chain V-I region HG3 precursor	9606
161	0	2	19.1666662693024	IPI:IPI00455222.3	Gene_Symbol=- Uncharacterized protein ENSP00000341641	9606
161	0	2	22.5806444883347	IPI:IPI00384407.1	Gene_Symbol=- Myosin-reactive immunoglobulin heavy chain variable region (Fragment)	9606
162	4	4	8.52878466248512	IPI:IPI00021364.1	Gene_Symbol=CFP Properdin precursor	9606	1.05187296867371	0.483932793140411	1.84214198589325	0.979695558547974	0.903315961360931	5.49038648605347	1.08987581729889	0.363185882568359	2.01712656021118
163	3.99	3.99	15.0000005960464	IPI:IPI00165972.3	Gene_Symbol=CFD Complement factor D preproprotein	9606	1.32879388332367	0.111362136900425	1.49858200550079	1.19081270694733	0.241136327385902	1.46428513526917	1.05512022972107	0.787829637527466	1.7868218421936
164	3.72	3.72	7.82472640275955	IPI:IPI00748955.2	Gene_Symbol=GP1BA platelet glycoprotein Ib alpha polypeptide precursor	9606	0.893343448638916	0.805540561676025	94.1259613037109	0.872907221317291	0.0262870341539383	1.07396161556244	0.945694029331207	0.851095676422119	19.6418361663818
165	3.66	9.45	33.8308453559875	IPI:IPI00020091.1	Gene_Symbol=ORM2 Alpha-1-acid glycoprotein 2 precursor	9606	1.40266335010529	0.107061788439751	2.07493185997009	2.19249200820923	0.0149141531437635	1.26329219341278	1.47892451286316	0.234866172075272	6.83693027496338
166	3.65	5.35	38.7931048870087	IPI:IPI00786926.1	Gene_Symbol=IGHV1-69 Myosin-reactive immunoglobulin heavy chain variable region (Fragment)	9606	1.68930625915527	0.203187450766563	3.35263872146606	1.73140668869019	0.235439196228981	4.08803176879883	1.63244438171387	0.207797557115555	3.15403056144714
166	0	4.07	21.367521584034	IPI:IPI00009792.1	Gene_Symbol=IGHV1OR15-1 Ig heavy chain V-I region V35 precursor	9606
167	3.51	5.06	23.4042555093765	IPI:IPI00847723.1	Gene_Symbol=- Similar to VH4 heavy chain variable region precursor	9606	1.25713324546814			1.2325633764267			1.1745353937149
167	0	5.27	18.0555552244186	IPI:IPI00418422.3	Gene_Symbol=IGHD IGHD protein	9606
167	0	3.05	14.634145796299	IPI:IPI00815727.2	Gene_Symbol=- Uncharacterized protein ENSP00000343169	9606
167	0	2.17	32.7868849039078	IPI:IPI00827944.1	Gene_Symbol=- Heavy chain Fab (Fragment)	9606
168	3.21	4.1	21.367521584034	IPI:IPI00830130.1	Gene_Symbol=- Rheumatoid factor RF-ET7	9606	1.09229588508606			1.24681913852692			1.15026652812958
168	0	4.1	21.367521584034	IPI:IPI00829701.1	Gene_Symbol=- Uncharacterized protein ENSP00000375014	9606
168	0.01	36.67	41.4000004529953	IPI:IPI00061977.1	Gene_Symbol=IGHV3OR16-13;IGHA1 IGHA1 protein	9606
168	0	5.3	20.0819671154022	IPI:IPI00470652.1	Gene_Symbol=- Single-chain Fv (Fragment)	9606
168	0	2.06	19.200000166893	IPI:IPI00384410.1	Gene_Symbol=- Myosin-reactive immunoglobulin heavy chain variable region (Fragment)	9606
168	0	2.06	20.1680675148964	IPI:IPI00384409.1	Gene_Symbol=- Myosin-reactive immunoglobulin heavy chain variable region (Fragment)	9606
169	2.94	3.52	6.93353489041328	IPI:IPI00744119.1	Gene_Symbol=OBSCN Isoform 3 of Obscurin	9606	1.29303514957428	0.467776656150818	2.31925320625305	1.22018194198608	0.458976835012436	1.8926374912262	1.24793493747711	0.597179114818573	2.74520421028137
170	2.92	2.92	24.1379305720329	IPI:IPI00645213.1	Gene_Symbol=APOM Apolipoprotein M	9606	1.2511283159256	0.221065640449524	2.80182480812073	0.737481653690338	0.0900282338261604	1.73470532894135	0.672875642776489	0.0956644862890244	2.14300632476807
170	0	2.92	21.7054262757301	IPI:IPI00514397.1	Gene_Symbol=APOM Apolipoprotein M	9606
170	0	2.92	14.8936167359352	IPI:IPI00030739.1	Gene_Symbol=APOM Apolipoprotein M	9606
171	2.89	2.89	11.1455112695694	IPI:IPI00016334.2	Gene_Symbol=MCAM Isoform 1 of Cell surface glycoprotein MUC18 precursor	9606	1.07012462615967			0.341594994068146			1.03143715858459
172	2.82	2.82	16.410256922245	IPI:IPI00796435.1	Gene_Symbol=CA1 22 kDa protein	9606	0.930602252483368	0.818280220031738	22.5130233764648	0.818271458148956	0.284540593624115	3.39202952384949	0.554424464702606	0.244944468140602	20.7957401275635
172	0	2.82	6.89655169844627	IPI:IPI00215983.3	Gene_Symbol=CA1 Carbonic anhydrase 1	9606
172	0	2	6.0810811817646	IPI:IPI00788926.1	Gene_Symbol=CA1 16 kDa protein	9606
173	2.4	59.02	52.6385247707367	IPI:IPI00878609.1	Gene_Symbol=ITIH4 Protein	9606	0.759338915348053	0.0324860885739326	1.27738106250763	0.912250161170959	0.722823441028595	1.80066013336182	0.860102474689484	0.515749633312225	1.68335437774658
173	0	47.71	55.5900633335114	IPI:IPI00878152.1	Gene_Symbol=ITIH4 71 kDa protein	9606
174	2.38	9.08	48.7179487943649	IPI:IPI00829845.1	Gene_Symbol=- Uncharacterized protein ENSP00000375026	9606	1.24564731121063	0.17875911295414	2.23657894134521	1.23465919494629	0.282442897558212	3.57125639915466	1.43939220905304	0.194199457764626	4.29383087158203
175	2.33	37.33	44.9392706155777	IPI:IPI00647704.1	Gene_Symbol=IGHV3OR16-13;IGHA1 CDNA FLJ41552 fis, clone COLON2004478, highly similar to Protein Tro alpha1 H,myeloma	9606	2.87339472770691			2.42179203033447			2.65031456947327
176	2.33	2.33	15.384615957737	IPI:IPI00816095.1	Gene_Symbol=IGLV7-43 V lambda precursor	9606	1.15205597877502			1.03844082355499			0.728017270565033
176	0	2.33	15.384615957737	IPI:IPI00022890.1	Gene_Symbol=IGLV7-43 Ig lambda chain V region 4A precursor	9606
177	2.32	8.55	63.9999985694885	IPI:IPI00387116.1	Gene_Symbol=- Ig kappa chain V-III region NG9 precursor (Fragment)	9606
178	2.32	2.32	15.1999995112419	IPI:IPI00029260.2	Gene_Symbol=CD14 Monocyte differentiation antigen CD14 precursor	9606	1.1830507516861	0.581945359706879	15.9736680984497	0.815963745117188	0.708521008491516	189.45735168457	0.994710326194763	0.991917669773102	201.868591308594
179	2.31	2.31	8.16944018006325	IPI:IPI00007240.2	Gene_Symbol=F13B Coagulation factor XIII B chain precursor	9606	0.699794828891754	0.0481388457119465	1.4187433719635	0.774111390113831	0.0469874031841755	1.28098940849304	0.85927015542984	0.130763277411461	1.30015206336975
180	2.28	2.28	4.55635488033295	IPI:IPI00299158.1	Gene_Symbol=PVR Isoform Alpha of Poliovirus receptor precursor	9606	0.922489404678345	0.253524929285049	1.24461245536804	1.15130388736725	0.502385377883911	2.11122846603394	1.04133749008179	0.677015423774719	1.43495774269104
180	0	2.28	4.84693869948387	IPI:IPI00219427.1	Gene_Symbol=PVR Isoform Delta of Poliovirus receptor precursor	9606
180	0	2.28	5.2197802811861	IPI:IPI00219426.1	Gene_Symbol=PVR Isoform Gamma of Poliovirus receptor precursor	9606
180	0	2.28	5.10752685368061	IPI:IPI00219425.3	Gene_Symbol=PVR Isoform Beta of Poliovirus receptor precursor	9606
181	2.26	12.37	57.2649598121643	IPI:IPI00220120.4	Gene_Symbol=IGHV@ Ig heavy chain V-III region VH26 precursor	9606	1.41713523864746	0.213030263781548	4.66575908660889	1.50116658210754	0.00168570387177169	1.01376152038574	1.53571510314941	0.190843179821968	5.39136648178101
181	0.18	3.72	22.3140493035316	IPI:IPI00382488.1	Gene_Symbol=- Ig heavy chain V-III region HIL	9606
182	2.25	2.25	26.7716526985168	IPI:IPI00022731.1	Gene_Symbol=APOC4 Apolipoprotein C-IV precursor	9606	0.86478716135025	0.084047719836235	1.27776825428009	0.97928512096405	0.83375746011734	2.70541882514954	0.949995100498199	0.869931161403656	23.2359771728516
183	2.23	2.23	5.32458052039146	IPI:IPI00453457.2	Gene_Symbol=ADAMTS13 Isoform 2 of ADAMTS-13 precursor	9606	1.26092648506165	0.676067054271698	196.552520751953	1.25134360790253	0.636819779872894	84.7737731933594	1.06439685821533	0.691287875175476	4.5041332244873
183	0	2.23	5.11562712490559	IPI:IPI00449028.2	Gene_Symbol=ADAMTS13 Isoform 1 of ADAMTS-13 precursor	9606
183	0	2.23	4.62686568498611	IPI:IPI00427822.2	Gene_Symbol=ADAMTS13 Isoform 3 of ADAMTS-13 precursor	9606
183	0	2	10.5855852365494	IPI:IPI00334996.4	Gene_Symbol=ADAMTS13 Putative uncharacterized protein C9orf8	9606
184	2.22	2.22	16.666667163372	IPI:IPI00001611.1	Gene_Symbol=IGF2 Isoform 1 of Insulin-like growth factor II precursor	9606	0.956465721130371	0.882785320281982	20.8391628265381	0.769071042537689	0.164600372314453	2.41656351089478	0.883304417133331	0.202739343047142	1.6816725730896
184	0	2.22	14.3835619091988	IPI:IPI00657649.2	Gene_Symbol=IGF2 16 kDa protein	9606
185	2.21	2.21	11.6438359022141	IPI:IPI00032293.1	Gene_Symbol=CST3 Cystatin-C precursor	9606	1.0876567363739	0.33105793595314	1.8428601026535	1.31011831760406	0.367443352937698	9.3445930480957	1.31144404411316	0.333997189998627	7.34297275543213
186	2.18	2.26	10.2040819823742	IPI:IPI00294713.4	Gene_Symbol=MASP2 Isoform 1 of Mannan-binding lectin serine protease 2 precursor	9606	0.684322416782379	0.0620700046420097	1.60225820541382	0.612687766551971	0.31071811914444	27.2427043914795	0.733894944190979	0.354798048734665	11.5874824523926
186	0	2.17	13.4715020656586	IPI:IPI00871597.1	Gene_Symbol=MASP2 Uncharacterized protein MASP2 (Fragment)	9606
186	0	2.17	14.0540540218353	IPI:IPI00306378.5	Gene_Symbol=MASP2 Isoform 2 of Mannan-binding lectin serine protease 2 precursor	9606
187	2.13	3.19	6.61840736865997	IPI:IPI00221224.6	Gene_Symbol=ANPEP Aminopeptidase N	9606	1.44927489757538			1.75358045101166			1.68615972995758
188	2.12	2.14	11.224489659071	IPI:IPI00012792.1	Gene_Symbol=CDH5 Cadherin-5 precursor	9606	1.30380082130432	0.110958896577358	1.51538324356079	1.14849638938904	0.286876738071442	1.5130558013916	0.870664119720459	0.0799928158521652	1.19663095474243
188	0	2.14	11.2107619643211	IPI:IPI00607725.4	Gene_Symbol=CDH5 cadherin 5, type 2 isoform 2 preproprotein	9606
189	2.11	2.22	7.76766985654831	IPI:IPI00027235.1	Gene_Symbol=ATRN Isoform 1 of Attractin precursor	9606	1.12850499153137	0.649540722370148	1.98249042034149	1.33050143718719	0.105430856347084	1.46258044242859	1.35194933414459	0.1488226801157	1.59835231304169
189	0	2.22	7.15867131948471	IPI:IPI00218460.6	Gene_Symbol=ATRN Isoform 3 of Attractin precursor	9606
189	0	2.05	8.1761009991169	IPI:IPI00162735.3	Gene_Symbol=ATRN Isoform 2 of Attractin precursor	9606
190	2.06	6.68	17.1641796827316	IPI:IPI00827486.1	Gene_Symbol=- Rheumatoid factor light chain variable region precursor (Fragment)	9606	0.820357918739319	0.1802147179842	1.52330195903778	1.15760171413422	0.278381884098053	1.53295981884003	1.08411812782288	0.478739678859711	1.4953099489212
191	2.05	11.5	49.5726495981216	IPI:IPI00784519.1	Gene_Symbol=- Putative uncharacterized protein	9606	1.63814210891724			1.30653595924377			1.45210194587708
192	2.05	2.11	15.384615957737	IPI:IPI00019399.1	Gene_Symbol=SAA4 Serum amyloid A-4 protein precursor	9606	2.0918755531311	0.15894490480423	10.927149772644	1.11508965492249	0.0462426878511906	1.10596370697021	1.02360510826111	0.85994964838028	3.76485848426819
193	2.05	2.05	10.1596519351006	IPI:IPI00019088.1	Gene_Symbol=COL9A2 Collagen alpha-2(IX) chain precursor	9606	0.715590596199036	0.627159595489502	608.244262695313	1.24929118156433	0.181791976094246	2.29392671585083	0.892078995704651	0.835635900497437	243.409729003906
193	0	2.01	11.8546843528748	IPI:IPI00844058.2	Gene_Symbol=COL9A2 49 kDa protein	9606
194	2.04	2.04	9.5238097012043	IPI:IPI00382534.1	Gene_Symbol=- Ig heavy chain V-II region OU	9606	1.57824230194092	0.134120166301727	2.23030519485474	1.62564122676849	0.121003068983555	2.23001623153687	1.47621536254883	0.116993576288223	1.87746298313141
194	0	2.13	22.4489793181419	IPI:IPI00385557.1	Gene_Symbol=- Ig heavy chain V-II region SESS precursor	9606
195	2.03	2.03	14.9220496416092	IPI:IPI00299738.1	Gene_Symbol=PCOLCE Procollagen C-endopeptidase enhancer 1 precursor	9606	0.568641185760498			0.998838305473328			1.33015871047974
196	2.02	2.26	9.48081240057945	IPI:IPI00218326.1	Gene_Symbol=SP100 Isoform Sp100-C of Nuclear autoantigen Sp-100	9606	1.23678267002106	0.302244991064072	1.60833728313446	1.12969481945038	0.581801772117615	1.70368933677673	1.23273289203644	0.170426771044731	1.39954447746277
197	2.01	17.47	56.4102590084076	IPI:IPI00154742.6	Gene_Symbol=IGL@ IGL@ protein	9606	1.44516181945801	0.530700743198395	8.23275375366211	2.02888607978821	0.111656822264194	3.04255437850952	2.08259797096252	0.13055332005024	3.5549168586731
197	0	13.47	52.9914557933807	IPI:IPI00785050.1	Gene_Symbol=- Putative uncharacterized protein	9606
197	0	8.01	36.9369357824326	IPI:IPI00385985.1	Gene_Symbol=- Ig lambda chain V-III region LOI	9606
197	0	6.2	31.1965823173523	IPI:IPI00719373.1	Gene_Symbol=IGL@ IGL@ protein	9606
197	0	2.01	40.0000005960464	IPI:IPI00829740.1	Gene_Symbol=- V2-6 protein	9606
198	2	57.17	72.3628699779511	IPI:IPI00555812.4	Gene_Symbol=GC Vitamin D-binding protein precursor	9606	0.038918811827898			0.0385726727545261			0.0310982074588537
199	2	52.6	70.7070708274841	IPI:IPI00304273.2	Gene_Symbol=APOA4 Apolipoprotein A-IV precursor	9606	1.07820606231689	0.251045435667038	1.16088962554932	1.4715461730957	0.000404114951379597	1.12638676166534	1.68542790412903	5.39052598469425E-05	1.11150693893433
200	2	50.81	40.6832307577133	IPI:IPI00032328.2	Gene_Symbol=KNG1 Isoform HMW of Kininogen-1 precursor	9606	1.21876120567322	0.0717511475086212	1.32911705970764	1.12408876419067	0.644385516643524	10.7834920883179	1	1	4.89723539352417
201	2	38.64	41.3306444883347	IPI:IPI00386524.3	Gene_Symbol=IGHV3OR16-13;IGHA1 CDNA FLJ25298 fis, clone STM07683, highly similar to Protein Tro alpha1 H,myeloma	9606	3.99393129348755			4.93694686889648			5.14523839950562
202	2	32.69	43.4968024492264	IPI:IPI00448938.1	Gene_Symbol=IGHG1 IGHG1 protein	9606	1.17282044887543			1.1822566986084			1.13991987705231
202	0	30.54	44.594594836235	IPI:IPI00418153.1	Gene_Symbol=IGHM Putative uncharacterized protein DKFZp686I15212	9606
202	0	2	9.4488188624382	IPI:IPI00827627.1	Gene_Symbol=- Vh1-D-J3-region (Fragment)	9606
203	2	27.53	58.4745764732361	IPI:IPI00430847.1	Gene_Symbol=IGKC IGKC protein	9606	1.44300854206085	0.0782159045338631	1.54120683670044	1.57889032363892	0.0576521568000317	1.61682951450348	1.40618824958801	0.0676691755652428	1.46290838718414
203	0	5.92	33.8983058929443	IPI:IPI00829650.1	Gene_Symbol=- Similar to Ig kappa chain V-I region HK101 precursor	9606
203	0	3.24	22.2222223877907	IPI:IPI00003470.1	Gene_Symbol=- Ig kappa chain V-I region Wes	9606
204	2	27.4	36.0613822937012	IPI:IPI00829711.1	Gene_Symbol=IGHA2 Uncharacterized protein IGHA2 (Fragment)	9606	1.57348835468292			3.28568291664124			2.46737766265869
205	2	24.91	46.8030691146851	IPI:IPI00385264.1	Gene_Symbol=- Ig mu heavy chain disease protein	9606	0.137232705950737			0.149418458342552			0.182333678007126
206	2	24.88	62.3931646347046	IPI:IPI00853045.1	Gene_Symbol=IGKC Anti-RhD monoclonal T125 kappa light chain precursor	9606	1.87665140628815			1.99996876716614			2.14305782318115
206	0	3.24	27.5862067937851	IPI:IPI00829803.1	Gene_Symbol=- 13 kDa protein	9606
207	2	17.45	48.4978526830673	IPI:IPI00816555.1	Gene_Symbol=IGLV2-14 IGLV2-14 protein	9606	1.02525699138641	0.945474326610565	40.0967407226563	1.26094436645508	0.306189388036728	4.65216684341431	0.97613650560379	0.92474764585495	13.2512502670288
208	2	15.45	51.4893591403961	IPI:IPI00827875.1	Gene_Symbol=- Lambda-chain precursor	9606	1.03080761432648			1.12502706050873			1.27056813240051
208	0	4	28.4615397453308	IPI:IPI00386134.1	Gene_Symbol=- Ig lambda chain V-I region BL2 precursor	9606
208	0	4	18.1818187236786	IPI:IPI00383016.1	Gene_Symbol=- Immunglobulin light chain variable region (Fragment)	9606
208	0	2	11.711710691452	IPI:IPI00827923.1	Gene_Symbol=- Light chain Fab (Fragment)	9606
208	0	2	11.711710691452	IPI:IPI00003939.3	Gene_Symbol=- Ig lambda chain V-I region NIG-64	9606
209	2	8.66	38.0597025156021	IPI:IPI00816794.1	Gene_Symbol=- REV25-2 (Fragment)	9606	1.29106247425079			1.68030977249146			1.54429614543915
210	2	7.14	47.5806444883347	IPI:IPI00884080.1	Gene_Symbol=- Similar to Immunglobulin heavy chain variable region	9606	1.13480663299561			1.38968753814697			1.42828798294067
211	2	6.26	27.5720179080963	IPI:IPI00218949.1	Gene_Symbol=CFHR2 Isoform Short of Complement factor H-related protein 2 precursor	9606	1.00662505626678			1.09695637226105			1.03471958637238
211	0	6.26	24.8148143291473	IPI:IPI00006154.1	Gene_Symbol=CFHR2 Isoform Long of Complement factor H-related protein 2 precursor	9606
212	2	4.54	42.7350431680679	IPI:IPI00854644.1	Gene_Symbol=- Uncharacterized protein ENSP00000374805	9606	1.33658647537231	0.373337000608444	11.5787353515625	1.58653748035431	0.0952284783124924	2.42017841339111	1.6175811290741	0.225019812583923	9.53128623962402
213	2	4	30.1724135875702	IPI:IPI00386839.1	Gene_Symbol=- Amyloid lambda 6 light chain variable region SAR (Fragment)	9606	1.62895858287811			1.91415131092072			1.87935733795166
213	0	4	17.5572514533997	IPI:IPI00386137.1	Gene_Symbol=- Ig lambda chain V-VI region EB4 precursor	9606
213	0	2	18.2432428002357	IPI:IPI00419442.3	Gene_Symbol=IGLV6-57 IGLV6-57 protein	9606
214	2	2.12	11.2499997019768	IPI:IPI00073777.1	Gene_Symbol=PLXDC2 Isoform 2 of Plexin domain-containing protein 2 precursor	9606	1.05238699913025			1.12857782840729			1.35824203491211
214	0	2.12	10.2079391479492	IPI:IPI00044369.2	Gene_Symbol=PLXDC2 Isoform 1 of Plexin domain-containing protein 2 precursor	9606
214	0	2.12	7.65306130051613	IPI:IPI00640599.1	Gene_Symbol=PLXDC2 Isoform 3 of Plexin domain-containing protein 2 precursor	9606
215	2	2.09	3.70844006538391	IPI:IPI00873848.1	Gene_Symbol=POSTN 87 kDa protein	9606	1.22278583049774			1.44905340671539			1.29306387901306
215	0	2.09	3.58910895884037	IPI:IPI00641231.1	Gene_Symbol=POSTN 90 kDa protein	9606
215	0	2.09	3.58467251062393	IPI:IPI00410241.2	Gene_Symbol=POSTN Isoform 3 of Periostin precursor	9606
215	0	2.09	3.72272133827209	IPI:IPI00218585.5	Gene_Symbol=POSTN Isoform 2 of Periostin precursor	9606
215	0	2.09	3.46889942884445	IPI:IPI00007960.4	Gene_Symbol=POSTN Isoform 1 of Periostin precursor	9606
216	2	2	9.40054506063461	IPI:IPI00828117.1	Gene_Symbol=CD44 Isoform 5 of CD44 antigen precursor	9606	1.1324360370636	0.326123982667923	2.43185973167419	0.875817000865936	0.655220866203308	16.4549865722656	0.951178073883057	0.668662786483765	3.03308534622192
216	0	2	10.2373890578747	IPI:IPI00827795.1	Gene_Symbol=CD44 Isoform 8 of CD44 antigen precursor	9606
216	0	2	9.67741906642914	IPI:IPI00827658.1	Gene_Symbol=CD44 Isoform 7 of CD44 antigen precursor	9606
216	0	2	9.70464125275612	IPI:IPI00827650.1	Gene_Symbol=CD44 Isoform 3 of CD44 antigen precursor	9606
216	0	2	10.2222219109535	IPI:IPI00827555.1	Gene_Symbol=CD44 Isoform 9 of CD44 antigen precursor	9606
216	0	2	9.87124443054199	IPI:IPI00418465.4	Gene_Symbol=CD44 Isoform 4 of CD44 antigen precursor	9606
216	0	2	9.29919108748436	IPI:IPI00305064.1	Gene_Symbol=CD44 Isoform CD44 of CD44 antigen precursor	9606
216	0	2	8.10419693589211	IPI:IPI00828192.1	Gene_Symbol=CD44 Isoform 17 of CD44 antigen precursor	9606
216	0	2	8.011444658041	IPI:IPI00828064.1	Gene_Symbol=CD44 Isoform 6 of CD44 antigen precursor	9606
216	0	2	8.38323384523392	IPI:IPI00828056.1	Gene_Symbol=CD44 Isoform 16 of CD44 antigen precursor	9606
216	0	2	9.55710932612419	IPI:IPI00827893.1	Gene_Symbol=CD44 Isoform 11 of CD44 antigen precursor	9606
216	0	2	9.5238097012043	IPI:IPI00828108.1	Gene_Symbol=CD44 Isoform 15 of CD44 antigen precursor	9606
216	0	2	6.58823549747467	IPI:IPI00827982.1	Gene_Symbol=CD44 Isoform 13 of CD44 antigen precursor	9606
216	0	2	7.07070678472519	IPI:IPI00827937.1	Gene_Symbol=CD44 Isoform 14 of CD44 antigen precursor	9606
216	0	2	10.2941177785397	IPI:IPI00798069.1	Gene_Symbol=CD44 CD44 molecule	9606
216	0	2	5.67951314151287	IPI:IPI00419219.3	Gene_Symbol=CD44 Isoform 10 of CD44 antigen precursor	9606
216	0	2	7.75623247027397	IPI:IPI00297160.4	Gene_Symbol=CD44 Isoform 12 of CD44 antigen precursor	9606
217	2	2	5.51801808178425	IPI:IPI00878576.1	Gene_Symbol=- Autotaxin isoform gamma	9606	0.851624250411987			0.646939754486084			0.460906088352203
217	0	2	5.35519123077393	IPI:IPI00303210.3	Gene_Symbol=ENPP2 Isoform 2 of Ectonucleotide pyrophosphatase/phosphodiesterase family member 2 precursor	9606
217	0	2	5.67786805331707	IPI:IPI00156171.2	Gene_Symbol=ENPP2 Isoform 1 of Ectonucleotide pyrophosphatase/phosphodiesterase family member 2 precursor	9606
218	2	2	11.6279073059559	IPI:IPI00790218.1	Gene_Symbol=ICOSLG Uncharacterized protein ICOSLG	9606	0.893277704715729			0.921827673912048			0.932119846343994
218	0	2	6.47249221801758	IPI:IPI00414888.2	Gene_Symbol=ICOSLG Isoform 2 of ICOS ligand precursor	9606
218	0	2	6.62251636385918	IPI:IPI00219131.8	Gene_Symbol=ICOSLG Isoform 1 of ICOS ligand precursor	9606
218	0	2	5.40540553629398	IPI:IPI00796189.1	Gene_Symbol=ICOSLG Uncharacterized protein ICOSLG	9606
219	2	2	25.862067937851	IPI:IPI00829810.1	Gene_Symbol=- Uncharacterized protein ENSP00000375027	9606	1.11103141307831	0.0556395314633846	1.11804163455963	1.41887199878693	0.0179332345724106	1.22674250602722	1.32049584388733	0.0157717950642109	1.16420483589172
220	2	2	7.0208728313446	IPI:IPI00465436.4	Gene_Symbol=CAT Catalase	9606	1.35462737083435			0.51175194978714			0.432597547769547
221	2	2	4.96083535254002	IPI:IPI00852826.2	Gene_Symbol=APOL1 42 kDa protein	9606	0.29318031668663			0.397054642438889			0.520862221717834
221	0	2	4.77386936545372	IPI:IPI00514475.4	Gene_Symbol=APOL1 Isoform 1 of Apolipoprotein-L1 precursor	9606
221	0	2	4.58937212824821	IPI:IPI00186903.3	Gene_Symbol=APOL1 Isoform 2 of Apolipoprotein-L1 precursor	9606
222	2	2	23.7704917788506	IPI:IPI00006146.4	Gene_Symbol=SAA1;SAA2 serum amyloid A2	9606	6.43616342544556			1.96330034732819			1.22223472595215
222	0	2	11.4754103124142	IPI:IPI00552578.2	Gene_Symbol=SAA1;SAA2 Serum amyloid A protein precursor	9606
223	2	2	2.03665979206562	IPI:IPI00872063.1	Gene_Symbol=PEPD Uncharacterized protein PEPD (Fragment)	9606	0.768883883953094			0.765802264213562			0.964284360408783
223	0	2	2.02839765697718	IPI:IPI00257882.7	Gene_Symbol=PEPD Xaa-Pro dipeptidase	9606
224	2	2	8.20895507931709	IPI:IPI00827724.1	Gene_Symbol=- Rheumatoid factor Vh I region precursor (Fragment)	9606	0.864151656627655			1.01314616203308			1.10273718833923
225	2	2	10.8433738350868	IPI:IPI00021855.1	Gene_Symbol=APOC1 Apolipoprotein C-I precursor	9606	1.32446396350861			0.977226853370667			0.644368886947632
226	1.92	1.92	37.0000004768372	IPI:IPI00789259.1	Gene_Symbol=IGLV1-40 V1-13 protein (Fragment)	9606	2.35947251319885	0.223661884665489	54.4833717346191	2.3011748790741	0.065783679485321	2.99860429763794	2.15294361114502	0.24783781170845	54.4422378540039
226	0	3.4	22.3300963640213	IPI:IPI00382422.1	Gene_Symbol=- Ig lambda chain V-I region NEWM	9606
226	0	1.4	17.7966102957726	IPI:IPI00827965.2	Gene_Symbol=- V1-18 protein	9606
226	0	1.4	14.2857149243355	IPI:IPI00879963.1	Gene_Symbol=IGL@ 12 kDa protein	9606
227	1.89	1.93	3.42465750873089	IPI:IPI00219252.1	Gene_Symbol=DYRK1A Isoform 4 of Dual specificity tyrosine-phosphorylation-regulated kinase 1A	9606
227	0	1.93	3.7807185202837	IPI:IPI00219251.1	Gene_Symbol=DYRK1A Isoform 2 of Dual specificity tyrosine-phosphorylation-regulated kinase 1A	9606
227	0	1.93	2.65251994132996	IPI:IPI00219250.1	Gene_Symbol=DYRK1A Isoform 1 of Dual specificity tyrosine-phosphorylation-regulated kinase 1A	9606
227	0	1.93	3.69685776531696	IPI:IPI00182717.8	Gene_Symbol=DYRK1A Isoform 3 of Dual specificity tyrosine-phosphorylation-regulated kinase 1A	9606
227	0	1.93	2.62123197317123	IPI:IPI00014344.1	Gene_Symbol=DYRK1A Isoform Long of Dual specificity tyrosine-phosphorylation-regulated kinase 1A	9606
227	0	1.52	1.35823432356119	IPI:IPI00332215.1	Gene_Symbol=DYRK1B Isoform 2 of Dual specificity tyrosine-phosphorylation-regulated kinase 1B	9606
227	0	1.52	1.33111476898193	IPI:IPI00215873.1	Gene_Symbol=DYRK1B Isoform 3 of Dual specificity tyrosine-phosphorylation-regulated kinase 1B	9606
227	0	1.52	1.27186011523008	IPI:IPI00000352.1	Gene_Symbol=DYRK1B Isoform 1 of Dual specificity tyrosine-phosphorylation-regulated kinase 1B	9606
228	1.87	45.74	51.3184607028961	IPI:IPI00430842.3	Gene_Symbol=IGHV3OR16-13;IGHA1 IGHA1 protein	9606	0.915560781955719			1.11109161376953			1.07811868190765
228	0.03	1.75	21.7391297221184	IPI:IPI00816409.1	Gene_Symbol=- V<gamma>1 protein (Fragment)	9606
228	0	12.81	68.3760702610016	IPI:IPI00830088.1	Gene_Symbol=- 13 kDa protein	9606
228	0	10.24	44.8000013828278	IPI:IPI00873155.1	Gene_Symbol=- Uncharacterized protein ENSP00000346720	9606
229	1.79	11.05	65.2892589569092	IPI:IPI00384391.1	Gene_Symbol=- Myosin-reactive immunoglobulin heavy chain variable region (Fragment)	9606	1.26635849475861	0.296198457479477	4.51007127761841	1.3891487121582	0.192508101463318	3.67975354194641	1.1678671836853	0.0754430592060089	1.26460313796997
230	1.77	35.36	48.0603456497192	IPI:IPI00426051.3	Gene_Symbol=- Putative uncharacterized protein DKFZp686C15213	9606	1.59912109375	0.325584053993225	28.4368953704834	1.6607004404068	0.258100152015686	15.8979234695435	1.50825166702271	0.284781396389008	12.2453269958496
231	1.75	1.76	5.90000003576279	IPI:IPI00026969.4	Gene_Symbol=SEC23IP Isoform 1 of SEC23-interacting protein	9606
232	1.73	1.73	23.6191853880882	IPI:IPI00782992.3	Gene_Symbol=SRRM2 Isoform 1 of Serine/arginine repetitive matrix protein 2	9606	0.878746807575226	0.703788578510284	2.67242097854614	0.650985598564148	0.209033384919167	2.35495281219482	0.563361287117004	0.358268320560455	5.40190505981445
232	0	1.72	23.993144929409	IPI:IPI00785023.2	Gene_Symbol=SRRM2 Isoform 2 of Serine/arginine repetitive matrix protein 2	9606
233	1.7	2.56	4.89130429923534	IPI:IPI00740551.2	Gene_Symbol=FAM71E2 similar to Protein C19orf16	9606	2.81234049797058			2.42476487159729			2.53242254257202
233	0	1.7	3.61445769667625	IPI:IPI00787428.2	Gene_Symbol=FAM71E2 similar to Protein C19orf16	9606
234	1.7	1.77	18.8118815422058	IPI:IPI00790885.1	Gene_Symbol=CA2 11 kDa protein	9606	1.52853906154633			1.02351927757263			0.856251895427704
234	0	1.7	8.46153870224953	IPI:IPI00218414.5	Gene_Symbol=CA2 Carbonic anhydrase 2	9606
235	1.7	1.7	11.4139690995216	IPI:IPI00607886.1	Gene_Symbol=TP73 Isoform dN-Alpha of Tumor protein p73	9606	5.16050720214844			5.07421684265137			5.95086288452148
235	0	1.7	12.4074071645737	IPI:IPI00215712.1	Gene_Symbol=TP73 Isoform Zeta of Tumor protein p73	9606
235	0	1.7	12.0720721781254	IPI:IPI00215711.1	Gene_Symbol=TP73 Isoform Epsilon of Tumor protein p73	9606
235	0	1.7	10.5345912277699	IPI:IPI00006160.1	Gene_Symbol=TP73 Isoform Alpha of Tumor protein p73	9606
236	1.7	1.7	6.89127072691917	IPI:IPI00844511.1	Gene_Symbol=MAN1A1 Mannosyl-oligosaccharide 1,2-alpha-mannosidase IA	9606	0.881914019584656			1.15930509567261			0.847460508346558
236	0	1.7	6.65680468082428	IPI:IPI00439446.2	Gene_Symbol=MAN1A1 MAN1A1 protein	9606
237	1.7	1.7	4.67391312122345	IPI:IPI00177820.3	Gene_Symbol=SLC14A2 Urea transporter, kidney	9606	0.977376461029053			0.862965404987335			0.868363201618195
238	1.7	1.7	9.06432718038559	IPI:IPI00329024.6	Gene_Symbol=CCDC67 Isoform 2 of Coiled-coil domain-containing protein 67	9606	0.81269234418869			0.624321281909943			0.643773436546326
239	1.7	1.7	5.9405941516161	IPI:IPI00868938.1	Gene_Symbol=- Beta-2-microglobulin	9606	1.53323006629944	0.390857487916946	45.9420471191406	1.16017091274261	0.244235962629318	2.1424708366394	0.947474479675293	0.698725938796997	3.81464719772339
239	0	1.7	5.0420168787241	IPI:IPI00796379.1	Gene_Symbol=B2M B2M protein	9606
239	0	1.7	4.83870953321457	IPI:IPI00004656.2	Gene_Symbol=B2M Beta-2-microglobulin	9606
240	1.53	4.94	59.375	IPI:IPI00884004.1	Gene_Symbol=- Rheumatoid factor RF-ET12 (Fragment)	9606	2.26789903640747	0.113834246993065	6.55673265457153	2.44695901870728	0.166386514902115	20.9302959442139	2.16924619674683	0.251159727573395	60.1338577270508
241	1.42	1.52	1.0043041780591	IPI:IPI00007128.1	Gene_Symbol=PRKCG Protein kinase C gamma type	9606
242	1.41	5.42	33.3333343267441	IPI:IPI00383953.1	Gene_Symbol=- VH4 heavy chain variable region precursor (Fragment)	9606	1.38118100166321	0.118645392358303	2.16775941848755	2.13615536689758	0.0631697475910187	2.61193561553955	1.71964168548584	0.0655805319547653	2.03824996948242
242	0	35.29	34.3815505504608	IPI:IPI00783993.1	Gene_Symbol=IGHA2 IGHA2 protein	9606
242	0	28.82	32.2175741195679	IPI:IPI00384952.1	Gene_Symbol=- Putative uncharacterized protein DKFZp686K04218 (Fragment)	9606
242	0	3.41	18.8034191727638	IPI:IPI00382540.1	Gene_Symbol=- Ig heavy chain V-II region NEWM	9606
242	0	1.4	6.84931501746178	IPI:IPI00872462.2	Gene_Symbol=- Uncharacterized protein ENSP00000381190	9606
243	1.4	7.5	25.4807680845261	IPI:IPI00442911.1	Gene_Symbol=IGHV4-31 CDNA FLJ26266 fis, clone DMC05613	9606	2.64286160469055			2.86003255844116			2.5470142364502
244	1.4	1.4	10.0378789007664	IPI:IPI00739203.2	Gene_Symbol=FAM148C similar to nuclear localized factor 2	9606
245	1.4	1.4	6.71641826629639	IPI:IPI00884432.1	Gene_Symbol=- Similar to Olfactory receptor Olfr164	9606	1.48371756076813			1.9232429265976			0.738617181777954
246	1.36	1.85	4.31121587753296	IPI:IPI00514468.1	Gene_Symbol=MACF1 670 kDa protein	9606	1.27654027938843	0.513394415378571	25.4211406707764	0.896108984947205	0.9052414894104	10878.1982421875	1.13519883155823	0.355136454105377	2.73280382156372
246	0	1.85	4.31121587753296	IPI:IPI00432363.1	Gene_Symbol=MACF1 Microtubule-actin cross-linking factor 1, isoform 4	9606
247	1.33	1.33	8.25688093900681	IPI:IPI00152566.1	Gene_Symbol=KCNV2 Potassium voltage-gated channel subfamily V member 2	9606	0.714341521263123			1.20775353908539			1.23968088626862
248	1.32	1.33	7.63636380434036	IPI:IPI00217244.1	Gene_Symbol=CCDC60 Coiled-coil domain-containing protein 60	9606	1.17272138595581	0.835864305496216	2158.47387695313	1.16437637805939	0.836051225662231	1543.47863769531	0.701834082603455
249	1.31	1.31	8.71080160140991	IPI:IPI00479471.2	Gene_Symbol=SPATA13 Spermatogenesis associated 13	9606	0.898223519325256			0.982964158058167			0.86894017457962
249	0	1.31	7.66871199011803	IPI:IPI00043546.5	Gene_Symbol=SPATA13 Spermatogenesis-associated protein 13	9606
250	1.3	2.3	28.2051295042038	IPI:IPI00829834.1	Gene_Symbol=- Ig kappa chain V-III region VH precursor	9606
251	1.3	1.32	7.59162306785584	IPI:IPI00032971.2	Gene_Symbol=OSBPL10 Oxysterol-binding protein-related protein 10	9606	1.04822897911072			0.929266750812531			0.948700428009033
252	1.3	1.3	20.3636363148689	IPI:IPI00180428.1	Gene_Symbol=FAM19A5 Uncharacterized protein FAM19A5 (Fragment)	9606
253	1.3	1.3	9.63302776217461	IPI:IPI00296043.2	Gene_Symbol=TBX6 T-box transcription factor TBX6	9606	9999			9999
253	0	1.3	14.2372876405716	IPI:IPI00096930.1	Gene_Symbol=TBX6 T-box 6 isoform 2	9606
254	1.3	1.3	8.82352963089943	IPI:IPI00418931.1	Gene_Symbol=FLJ45139 CDNA FLJ45139 fis, clone BRAWH3039623	9606	0.872968733310699			0.689595758914948			1.04836201667786
255	1.29	1.34	3.71437706053257	IPI:IPI00873889.1	Gene_Symbol=LAMA2 Uncharacterized protein LAMA2	9606	0.482997685670853	0.380272209644318	539.066650390625	1.04782891273499	0.851124942302704	12.0857582092285	0.828319609165192	0.583014130592346	22.5494537353516
255	0	1.34	3.7155669182539	IPI:IPI00844276.1	Gene_Symbol=LAMA2 laminin alpha 2 subunit isoform a precursor	9606
255	0	1.34	3.7155669182539	IPI:IPI00479834.3	Gene_Symbol=LAMA2 Uncharacterized protein LAMA2	9606
255	0	1.34	3.72033342719078	IPI:IPI00218725.3	Gene_Symbol=LAMA2 laminin alpha 2 subunit isoform b precursor	9606
256	1.25	1.25	7.9268291592598	IPI:IPI00787331.1	Gene_Symbol=PDZRN3 similar to PDZ domain containing RING finger 3	9606	0.552835702896118			0.590544104576111			0.657800436019897
256	0	1.25	7.31707289814949	IPI:IPI00010322.5	Gene_Symbol=PDZRN3 Isoform 1 of PDZ domain-containing RING finger protein 3	9606
257	1.22	1.33	8.12641084194183	IPI:IPI00788135.1	Gene_Symbol=LOC730031 similar to Afadin	9606
258	1.22	1.22	8.44730511307716	IPI:IPI00791675.1	Gene_Symbol=PITPNM1 Isoform 2 of Membrane-associated phosphatidylinositol transfer protein 1	9606
258	0	1.22	8.44051465392113	IPI:IPI00307758.7	Gene_Symbol=PITPNM1 Isoform 1 of Membrane-associated phosphatidylinositol transfer protein 1	9606
259	1.21	1.53	8.6497887969017	IPI:IPI00306305.8	Gene_Symbol=OBSL1 Obscurin-like 1 isoform A	9606	1.82169353961945	0.306173354387283	6.64664268493652	1.7149555683136	0.11057298630476	2.32426786422729	1.59424233436584	0.103717446327209	2.01813960075378
260	1.21	1.21	7.54257887601852	IPI:IPI00153023.7	Gene_Symbol=CCDC51 Isoform 1 of Coiled-coil domain-containing protein 51	9606	1.17742323875427	0.238408014178276	2.26065015792847	1.21006000041962	0.437007814645767	7.2796802520752	1.10146534442902	0.685266435146332	9.75740242004395
261	1.19	2.61	4.99668642878532	IPI:IPI00642259.2	Gene_Symbol=DST Dystonin	9606	1.00084471702576	0.997592151165009	2.26554751396179	1.00902330875397	0.976733207702637	2.46675610542297	1.03363513946533	0.910602509975433	2.36964631080627
262	1.17	1.2	3.71213853359222	IPI:IPI00024284.4	Gene_Symbol=HSPG2 Basement membrane-specific heparan sulfate proteoglycan core protein precursor	9606	1.03604936599731	0.880918622016907	2.45580577850342	0.695205390453339	0.161159291863441	2.05003643035889	0.730007410049438	0.00134919339325279	1.05105078220367
263	1.17	1.17	3.98818328976631	IPI:IPI00643090.1	Gene_Symbol=VCAM1 74 kDa protein	9606	0.985145449638367	0.965564429759979	33.5169067382813	0.984491944313049	0.961639165878296	26.8887004852295	0.965815246105194	0.629673898220062	1.95825231075287
264	1.16	1.21	3.05466242134571	IPI:IPI00005769.1	Gene_Symbol=FANCG;VCP Fanconi anemia group G protein	9606
265	1.15	5.9	26.5486717224121	IPI:IPI00827643.1	Gene_Symbol=- HRV Fab 027-VL (Fragment)	9606
266	1.15	1.18	2.33050845563412	IPI:IPI00335581.5	Gene_Symbol=UBR3 Isoform 1 of E3 ubiquitin-protein ligase UBR3	9606	2.46769952774048			2.4162712097168			2.41537833213806
267	1.15	1.15	8.46560820937157	IPI:IPI00006662.1	Gene_Symbol=APOD Apolipoprotein D precursor	9606	0.970333456993103	0.784827828407288	2.97035360336304	1.35664081573486	0.239213928580284	4.61299753189087	0.874923288822174	0.710540354251862	32.2341728210449
268	1.14	1.17	5.94925619661808	IPI:IPI00873602.1	Gene_Symbol=WWC2 Isoform 4 of Protein WWC2	9606	1.16445672512054	0.103342726826668	1.3727605342865	1.07990610599518	0.532500863075256	2.95044231414795	1.03586089611053	0.598333656787872	1.84556317329407
268	0	1.17	5.59210516512394	IPI:IPI00873117.1	Gene_Symbol=WWC2 Isoform 6 of Protein WWC2	9606
268	0	1.17	5.70469796657562	IPI:IPI00550853.2	Gene_Symbol=WWC2 Isoform 1 of Protein WWC2	9606
269	1.11	28.81	47.5789487361908	IPI:IPI00423464.1	Gene_Symbol=IGHG1 Putative uncharacterized protein DKFZp686K03196	9606
270	1.1	1.43	13.2667616009712	IPI:IPI00180681.6	Gene_Symbol=CCDC41 NY-REN-58 antigen	9606	1.5566154718399			1.34372055530548			0.403259217739105
271	1.1	1.23	8.06451588869095	IPI:IPI00477966.2	Gene_Symbol=TBC1D8B TBC1 domain family member 8B	9606	1.06875574588776			1.04439091682434			0.909303784370422
271	0	1.23	8.48214253783226	IPI:IPI00394744.3	Gene_Symbol=TBC1D8B TBC1 domain family, member 8B (with GRAM domain) isoform a	9606
272	1.1	1.1	8.05084779858589	IPI:IPI00639824.1	Gene_Symbol=RIT1 Ras-like without CAAX 1	9606
272	0	1.1	8.67579877376556	IPI:IPI00144289.3	Gene_Symbol=RIT1 GTP-binding protein Rit1	9606
273	1.09	1.09	15.6378597021103	IPI:IPI00018853.1	Gene_Symbol=TPM1 Tropomyosin isoform	9606
274	1.07	1.15	5.50496689975262	IPI:IPI00641363.1	Gene_Symbol=SPTA1 Spectrin, alpha, erythrocytic 1	9606	0.763233602046967			1.36214137077332			1.05133926868439
274	0	1.15	5.49813956022263	IPI:IPI00220741.6	Gene_Symbol=SPTA1 spectrin, alpha, erythrocytic 1	9606
275	1.05	2.16	7.10723176598549	IPI:IPI00465294.2	Gene_Symbol=CDC5L Cell division cycle 5-like protein	9606	1.81507503986359			0.960062801837921			0
276	1.05	1.24	3.14119160175323	IPI:IPI00853158.2	Gene_Symbol=PRUNE2 prune homolog 2 isoform 1	9606	0.954928874969482	0.87210351228714	2.31118822097778	0.773311078548431	0.438703417778015	2.50522232055664	0.855727195739746	0.590969026088715	2.28570222854614
277	1.05	1.1	2.48756222426891	IPI:IPI00291306.3	Gene_Symbol=RASAL1 Isoform 1 of RasGAP-activating-like protein 1	9606	0.938721358776093			0.958049058914185			0.782058894634247
277	0	1.1	2.57731955498457	IPI:IPI00216356.1	Gene_Symbol=RASAL1 Isoform 2 of RasGAP-activating-like protein 1	9606
278	1.05	1.05	12.134250998497	IPI:IPI00216780.3	Gene_Symbol=CILP2 Cartilage intermediate layer protein 2 precursor	9606
279	1.05	1.05	4.95700538158417	IPI:IPI00742743.1	Gene_Symbol=TP53BP1 Isoform 2 of Tumor suppressor p53-binding protein 1	9606
279	0	1.05	4.96957413852215	IPI:IPI00029778.3	Gene_Symbol=TP53BP1 Isoform 1 of Tumor suppressor p53-binding protein 1	9606
280	1.05	1.05	6.11995086073875	IPI:IPI00292056.4	Gene_Symbol=PIK3C2B Phosphatidylinositol-4-phosphate 3-kinase C2 domain-containing beta polypeptide	9606	1.13927793502808	0.652356505393982	2.01442098617554	1.32979094982147	0.287317872047424	1.85073041915894	1.30007672309875	0.337256848812103	1.88880109786987
281	1.01	1.01	1.95465199649334	IPI:IPI00513819.1	Gene_Symbol=ARHGEF10L Rho guanine nucleotide exchange factor (GEF) 10-like isoform 1	9606	0.999155402183533			1.11614072322845			0.805127322673798
282	1	5.61	49.5726495981216	IPI:IPI00854667.1	Gene_Symbol=- Uncharacterized protein ENSP00000375015	9606
283	1	1	8.27586203813553	IPI:IPI00298383.2	Gene_Symbol=FXYD2 CDNA FLJ38750 fis, clone KIDNE2012563	9606
284	1	1	1.27388536930084	IPI:IPI00451626.1	Gene_Symbol=CRTAC1 Isoform 3 of Cartilage acidic protein 1 precursor	9606	0.968868732452393			0.880562663078308			1.03946185112
284	0	1	1.24031007289886	IPI:IPI00451625.1	Gene_Symbol=CRTAC1 Isoform 2 of Cartilage acidic protein 1 precursor	9606
284	0	1	1.21028739959002	IPI:IPI00451624.1	Gene_Symbol=CRTAC1 Isoform 1 of Cartilage acidic protein 1 precursor	9606
285	0.99	22.67	55.2301228046417	IPI:IPI00440577.3	Gene_Symbol=IGKV2-24 IGKV2-24 protein	9606	0.444524973630905			0.617508053779602			0.598618745803833
286	0.98	1.28	9.12447273731232	IPI:IPI00792611.2	Gene_Symbol=KIAA0802 Isoform 1 of Uncharacterized protein KIAA0802	9606
287	0.97	0.98	6.4935065805912	IPI:IPI00218795.1	Gene_Symbol=SELL L-selectin precursor	9606	1.0304844379425	0.641807377338409	1.83127903938293	0.856913924217224	0.0605653487145901	1.20589828491211	0.775096118450165	0.136823713779449	2.02715921401978
288	0.96	1.5	8.16326513886452	IPI:IPI00160131.2	Gene_Symbol=MYO9A myosin IXA	9606
289	0.96	0.96	8.55704694986343	IPI:IPI00028050.2	Gene_Symbol=EEFSEC Selenocysteine-specific elongation factor	9606	0.731388449668884			1.04764497280121			1.41729581356049
290	0.96	0.96	9.49367061257362	IPI:IPI00853336.1	Gene_Symbol=IGF1 insulin-like growth factor 1 isoform 1 preproprotein	9606	1.27538955211639			1.65140497684479			1.20479011535645
290	0	0.96	10.7913672924042	IPI:IPI00852675.1	Gene_Symbol=IGF1 Insulin-like growth factor-I	9606
290	0	0.96	11.1111111938953	IPI:IPI00797681.1	Gene_Symbol=IGF1 15 kDa protein	9606
290	0	0.96	10.9489053487778	IPI:IPI00793994.1	Gene_Symbol=IGF1 insulin-like growth factor 1 isoform 2 preproprotein	9606
290	0	0.96	7.69230797886848	IPI:IPI00433029.1	Gene_Symbol=IGF1 Insulin-like growth factor IB precursor	9606
290	0	0.96	9.80392172932625	IPI:IPI00001610.1	Gene_Symbol=IGF1 Insulin-like growth factor IA precursor	9606
291	0.96	0.96	1.79948583245277	IPI:IPI00022867.1	Gene_Symbol=LTB4R2 Leukotriene B4 receptor 2	9606
292	0.95	0.95	5.42986430227757	IPI:IPI00744524.2	Gene_Symbol=WDR87 Isoform 1 of WD repeat-containing protein 87	9606	1.32264029979706	0.313700914382935	6.73779106140137	1.19871044158936	0.431073486804962	6.36852645874023	1.07604765892029	0.677581310272217	5.35943460464478
292	0	0.95	5.35714291036129	IPI:IPI00397715.4	Gene_Symbol=WDR87 Isoform 2 of WD repeat-containing protein 87	9606
293	0.93	0.93	13.3458644151688	IPI:IPI00008494.4	Gene_Symbol=ICAM1 Intercellular adhesion molecule 1 precursor	9606	1.44254744052887			1.04046928882599			0.663282036781311
294	0.92	5.9	29.6296298503876	IPI:IPI00385555.1	Gene_Symbol=- Ig kappa chain V-I region BAN	9606	1.30223655700684			1.56953024864197			1.65459799766541
295	0.92	1.11	13.1235152482986	IPI:IPI00869295.1	Gene_Symbol=KNDC1 Isoform 3 of Protein very KIND	9606
295	0	1.11	12.6357913017273	IPI:IPI00065323.5	Gene_Symbol=KNDC1 Isoform 1 of Protein very KIND	9606
295	0	1.11	12.6213595271111	IPI:IPI00028193.4	Gene_Symbol=KNDC1 192 kDa protein	9606
296	0.92	0.92	5.4824560880661	IPI:IPI00304932.2	Gene_Symbol=KIAA0409 Cerebral protein 1	9606
297	0.89	0.89	15.9863948822021	IPI:IPI00643023.1	Gene_Symbol=CTBS Chitobiase, di-N-acetyl-	9606	0.719201564788818			0.588313102722168			0.847228169441223
297	0	0.89	12.2077919542789	IPI:IPI00007778.1	Gene_Symbol=CTBS Di-N-acetylchitobiase precursor	9606
298	0.87	1.19	7.00090304017067	IPI:IPI00022608.1	Gene_Symbol=SORL1 Sortilin-related receptor precursor	9606	1.06959021091461	0.555015385150909	1.50977098941803	1.22987258434296	0.0163803659379482	1.12229156494141	0.909067034721375	0.747740745544434	3.0426607131958
299	0.87	0.9	16.1764711141586	IPI:IPI00305227.3	Gene_Symbol=CHAT Isoform M of Choline O-acetyltransferase	9606
300	0.86	2.45	5.6809339672327	IPI:IPI00221012.7	Gene_Symbol=USP9X ubiquitin specific protease 9, X-linked isoform 3	9606	0.551704704761505			0.627485334873199			0.333463191986084
301	0.86	1.19	6.80761709809303	IPI:IPI00873123.1	Gene_Symbol=NEB nebulin	9606	1.03719675540924	0.839772820472717	1.69468986988068	0.756660342216492	0.539300322532654	3.61202239990234	0.844146609306335	0.454528957605362	1.87612056732178
302	0.85	0.86	12.9411771893501	IPI:IPI00871474.1	Gene_Symbol=C8orf47 45 kDa protein	9606	0.932142555713654			0.981311678886414			1.11289274692535
302	0	0.86	14.7058829665184	IPI:IPI00295855.8	Gene_Symbol=C8orf47 Uncharacterized protein C8orf47	9606
303	0.85	0.85	12.9629626870155	IPI:IPI00643511.4	Gene_Symbol=- 12 kDa protein	9606	0.983134090900421			0.845734655857086			0.909086346626282
304	0.84	1.7	1.80772393941879	IPI:IPI00300371.5	Gene_Symbol=SF3B3 Isoform 1 of Splicing factor 3B subunit 3	9606
305	0.83	7.49	60.1851880550385	IPI:IPI00387113.1	Gene_Symbol=- Ig kappa chain V-III region B6	9606	0.939215958118439			1.39251112937927			1.0100040435791
306	0.83	6.94	34.4827592372894	IPI:IPI00382497.1	Gene_Symbol=- Ig heavy chain V-III region TUR	9606	0.74313884973526			1.1412239074707			1.05837857723236
307	0.83	1.15	5.95549754798412	IPI:IPI00645478.1	Gene_Symbol=- Uncharacterized protein ENSP00000350085	9606
308	0.82	1.08	6.27906993031502	IPI:IPI00218730.5	Gene_Symbol=PDE6A Rod cGMP-specific 3',5'-cyclic phosphodiesterase subunit alpha	9606	1.04751420021057			1.30347609519958			0.307884693145752
309	0.82	0.82	14.8148149251938	IPI:IPI00789744.1	Gene_Symbol=EIF4G1 6 kDa protein	9606
310	0.81	0.81	5.12820519506931	IPI:IPI00646732.2	Gene_Symbol=TMTC4 Isoform 1 of Transmembrane and TPR repeat-containing protein 4	9606
310	0	0.81	5.00000007450581	IPI:IPI00514153.3	Gene_Symbol=TMTC4 transmembrane and tetratricopeptide repeat containing 4 isoform 1	9606
311	0.8	0.93	9.60187390446663	IPI:IPI00796170.1	Gene_Symbol=RENBP N-acylglucosamine 2-epimerase	9606	1.81083130836487			1.58829367160797			1.14835500717163
311	0	0.93	9.9273607134819	IPI:IPI00646161.2	Gene_Symbol=RENBP Uncharacterized protein RENBP	9606
312	0.8	0.84	4.46650125086308	IPI:IPI00221325.3	Gene_Symbol=RANBP2 E3 SUMO-protein ligase RanBP2	9606	0.723012447357178			1.07537639141083			0.856232464313507
313	0.8	0.8	6.93703293800354	IPI:IPI00010405.4	Gene_Symbol=ROR1 Isoform Long of Tyrosine-protein kinase transmembrane receptor ROR1 precursor	9606	1.32343339920044			0.952244102954865			1.10142743587494
314	0.77	0.79	6.26398175954819	IPI:IPI00296645.3	Gene_Symbol=MTTP Microsomal triglyceride transfer protein large subunit precursor	9606
315	0.76	0.78	10.5428792536259	IPI:IPI00046309.4	Gene_Symbol=DGKK Diacylglycerol kinase kappa	9606	1.07750833034515	0.776038408279419	2.68701028823853	1.25760388374329	0.374591827392578	2.3872172832489	0.323041021823883	0.0689069926738739	3.84584760665894
316	0.75	0.87	2.34604105353355	IPI:IPI00006680.2	Gene_Symbol=FAM13A1 family with sequence similarity 13, member A1 isoform a	9606	0.989919304847717			0.802160143852234			0.82377153635025
317	0.75	0.75	4.63371574878693	IPI:IPI00738216.2	Gene_Symbol=KIAA0947 Isoform 1 of Uncharacterized protein KIAA0947	9606	0.869638979434967			0.945096731185913			0.661282658576965
318	0.74	0.87	2.62237768620253	IPI:IPI00470529.3	Gene_Symbol=GPNMB Isoform 1 of Transmembrane glycoprotein NMB precursor	9606	1.18787479400635			1.14324235916138			0.914872109889984
318	0	0.87	7.28155374526978	IPI:IPI00383519.1	Gene_Symbol=GPNMB Glycoprotein nmb-like protein	9606
318	0	0.87	2.67857145518065	IPI:IPI00001592.1	Gene_Symbol=GPNMB Isoform 2 of Transmembrane glycoprotein NMB precursor	9606
319	0.72	0.85	8.11965838074684	IPI:IPI00398090.1	Gene_Symbol=TRIM75 tripartite motif-containing 75	9606	1.06361949443817			1.04509484767914			1.18003559112549
320	0.72	0.83	11.1111111938953	IPI:IPI00874148.1	Gene_Symbol=SYT9 40 kDa protein	9606
320	0	0.83	7.94297382235527	IPI:IPI00386377.2	Gene_Symbol=SYT9 Synaptotagmin-9	9606
320	0	0.83	12.2257046401501	IPI:IPI00252845.3	Gene_Symbol=SYT9 SYT9 protein	9606
321	0.72	0.73	5.53505532443523	IPI:IPI00853533.1	Gene_Symbol=FCGR3A Protein	9606	1.19566881656647			1.24498248100281			1.03864872455597
321	0	0.73	5.90551197528839	IPI:IPI00853300.1	Gene_Symbol=FCGR3A FCGR3A protein	9606
321	0	0.73	5.17241396009922	IPI:IPI00640044.2	Gene_Symbol=FCGR3A Fc fragment of IgG, low affinity IIIa, receptor for	9606
321	0	0.73	5.90551197528839	IPI:IPI00218834.9	Gene_Symbol=FCGR3A Low affinity immunoglobulin gamma Fc region receptor III-A precursor	9606
322	0.72	0.73	7.88381770253181	IPI:IPI00019755.3	Gene_Symbol=GSTO1 Glutathione transferase omega-1	9606	3.87427306175232			2.43470764160156			1.79558420181274
323	0.72	0.72	3.71318832039833	IPI:IPI00017292.1	Gene_Symbol=CTNNB1 Isoform 1 of Catenin beta-1	9606
324	0.71	0.75	4.56105917692184	IPI:IPI00828082.1	Gene_Symbol=MYO18A Isoform 4 of Myosin-XVIIIa	9606
324	0	0.75	4.64535467326641	IPI:IPI00760925.2	Gene_Symbol=MYO18A Isoform 3 of Myosin-XVIIIa	9606
324	0	0.75	4.52775061130524	IPI:IPI00760846.1	Gene_Symbol=MYO18A Isoform 1 of Myosin-XVIIIa	9606
325	0.71	0.71	25.0652730464935	IPI:IPI00879599.1	Gene_Symbol=CHD3 42 kDa protein	9606
326	0.7	0.72	4.4035229831934	IPI:IPI00604576.1	Gene_Symbol=FANCD2 Isoform 3 of Fanconi anemia group D2 protein	9606	0.69676274061203	0.533102035522461	163.185043334961	0.71049976348877	0.418668359518051	28.6184196472168	0.783510565757751	0.45260614156723	14.4339351654053
326	0	0.72	3.7904892116785	IPI:IPI00604399.1	Gene_Symbol=FANCD2 Isoform 2 of Fanconi anemia group D2 protein	9606
326	0	0.72	3.73895317316055	IPI:IPI00075081.1	Gene_Symbol=FANCD2 Isoform 1 of Fanconi anemia group D2 protein	9606
327	0.7	0.7	11.1814342439175	IPI:IPI00410013.3	Gene_Symbol=ZC3H3 Isoform 1 of Zinc finger CCCH domain-containing protein 3	9606	1.85832190513611			1.87878775596619			1.82698631286621
328	0.7	0.7	20.3065127134323	IPI:IPI00442080.1	Gene_Symbol=SERPINH1 CDNA FLJ16712 fis, clone UTERU2032279, highly similar to 47 kDa HEAT SHOCK PROTEIN	9606	0.553505718708038	0.312200844287872	55.2859802246094	1.42699098587036	0.37615641951561	20.7099723815918	0.912392854690552	0.625310301780701	5.72763967514038
328	0	0.7	12.6794263720512	IPI:IPI00032140.4	Gene_Symbol=SERPINH1 Serpin H1 precursor	9606
