# Supplementary material for: PGCA: An algorithm to link protein groups created from MS/MS data
Source: PLoS One. 2017 May 31;12(5):e0177569. doi: 10.1371/journal.pone.0177569 (PMC5451011; doi:10.1371/journal.pone.0177569)
Supplement: S3 File — 65 iTRAQ experiments used to process samples from the BiT Heart Cohort. (ZIP) [file pone.0177569.s006.zip › S5DataBiT/BET5779_ProteinSummary.txt]

N	Unused	Total	%Cov	Accession	Name	Species	115:114	PVal 115:114	EF 115:114	116:114	PVal 116:114	EF 116:114	117:114	PVal 117:114	EF 117:114	Biological Processes	Molecular Function	PANTHER ID
1	173.73	173.73	32.1060717105865	IPI:IPI00022229.1	Gene_Symbol=APOB Apolipoprotein B-100 precursor	9606	1.05673110485077	0.0133991334587336	1.0441118478775	0.88982492685318	1.13228952614008E-05	1.0514760017395	0.719610512256622	3.99557269902613E-18	1.06624531745911
2	157.27	157.27	52.8669714927673	IPI:IPI00643525.1	Gene_Symbol=C4A Complement component 4A	9606
3	134.98	135.13	56.1635613441467	IPI:IPI00783987.2	Gene_Symbol=C3 Complement C3 precursor (Fragment)	9606	1.208531498909	1.79352255269549E-09	1.06026136875153	0.942253410816193	0.0925345346331596	1.07136464118958	0.920139372348785	0.0193658955395222	1.07157325744629
4	117.99	120.11	58.9552223682404	IPI:IPI00478003.1	Gene_Symbol=A2M Alpha-2-macroglobulin precursor	9606	0.805918753147125	1.13439972693197E-10	1.06350469589233	0.670481562614441	1.20771575363461E-22	1.07146453857422	0.808210611343384	5.9659646112209E-09	1.07050597667694
5	81.17	81.17	66.598778963089	IPI:IPI00298497.3	Gene_Symbol=FGB Fibrinogen beta chain precursor	9606	1.82152211666107	7.11859619877007E-43	1.07001173496246	1.95738363265991	7.00649232162409E-45	1.07579731941223	1.05544745922089	0.143005266785622	1.07459831237793
6	77.52	77.52	49.0140855312347	IPI:IPI00017601.1	Gene_Symbol=CP Ceruloplasmin precursor	9606	0.899559855461121	0.00124958006199449	1.06510293483734	0.970985770225525	0.339833587408066	1.06212162971497	1.1623626947403	0.000131160632008687	1.07801520824432
7	76.8	76.81	43.879908323288	IPI:IPI00021885.1	Gene_Symbol=FGA Isoform 1 of Fibrinogen alpha chain precursor	9606	1.88950669765472	1.80309277300067E-40	1.07358694076538	2.03257036209106	5.61034390941535E-38	1.08696973323822	1.05952429771423	0.115382678806782	1.07424569129944
7	0	76.8	54.1925489902496	IPI:IPI00029717.1	Gene_Symbol=FGA Isoform 2 of Fibrinogen alpha chain precursor	9606
8	76.62	76.66	35.6205254793167	IPI:IPI00032291.2	Gene_Symbol=C5 Complement C5 precursor	9606	1.07626736164093	0.0692389160394669	1.08267486095428	1.08928680419922	0.0377744026482105	1.08390378952026	0.810105621814728	1.4915722204023E-06	1.08400022983551
9	74.02	74.02	30.171674489975	IPI:IPI00414283.5	Gene_Symbol=FN1 fibronectin 1 isoform 4 preproprotein	9606	1.20757067203522	0.000107593026768882	1.09508645534515	0.988192319869995	0.839657187461853	1.12412440776825	0.789774417877197	0.000905035354662687	1.14444446563721
9	0	73.43	28.7484496831894	IPI:IPI00845263.1	Gene_Symbol=FN1 fibronectin 1 isoform 2 preproprotein	9606
9	0	72.02	30.4194271564484	IPI:IPI00855777.1	Gene_Symbol=FN1 Isoform 14 of Fibronectin precursor	9606
9	0	72.02	31.6636025905609	IPI:IPI00479723.3	Gene_Symbol=FN1 Isoform 10 of Fibronectin precursor	9606
9	0	72.02	30.0087094306946	IPI:IPI00339228.1	Gene_Symbol=FN1 Isoform 8 of Fibronectin precursor	9606
9	0	72.02	29.2569011449814	IPI:IPI00339223.1	Gene_Symbol=FN1 Isoform 3 of Fibronectin precursor	9606
9	0	72.02	28.876781463623	IPI:IPI00022418.1	Gene_Symbol=FN1 Isoform 1 of Fibronectin precursor	9606
10	72.5	72.5	49.8924732208252	IPI:IPI00294193.4	Gene_Symbol=ITIH4 Isoform 1 of Inter-alpha-trypsin inhibitor heavy chain H4 precursor	9606	1.27206456661224	0.00079771684249863	1.13564825057983	1.25291037559509	0.00586350075900555	1.16479361057281	0.988708198070526	0.934653639793396	1.33017575740814
11	54.8	54.85	43.0544286966324	IPI:IPI00029739.5	Gene_Symbol=CFH Isoform 1 of Complement factor H precursor	9606	1.18912267684937	0.00759735750034451	1.13347446918488	1.09977626800537	0.15499584376812	1.14127480983734	1.15090227127075	0.0375351160764694	1.14131259918213
12	53.01	53.01	53.6170184612274	IPI:IPI00815926.1	Gene_Symbol=IGHG1 IGHG1 protein	9606	0.959048926830292			1.08345198631287			1.1610621213913
13	52.18	52.18	62.4113500118256	IPI:IPI00847635.1	Gene_Symbol=SERPINA3 Isoform 1 of Alpha-1-antichymotrypsin precursor	9606	1.77822995185852	1.98822940607311E-23	1.09479534626007	2.22168612480164	1.22814501438183E-27	1.11610555648804	1.08998465538025	0.155879020690918	1.12553763389587
13	0	52.18	58.9285731315613	IPI:IPI00550991.3	Gene_Symbol=SERPINA3 Alpha-1-antichymotrypsin precursor	9606
14	48.84	48.93	72.0173537731171	IPI:IPI00877703.1	Gene_Symbol=FGG 52 kDa protein	9606	1.7317601442337	1.26379193108224E-23	1.08804655075073	1.88686716556549	1.28297661808955E-21	1.1106550693512	0.973362386226654	0.572853088378906	1.09809482097626
14	0	48.86	73.0684340000153	IPI:IPI00021891.5	Gene_Symbol=FGG Isoform Gamma-B of Fibrinogen gamma chain precursor	9606
14	0	48.38	69.887638092041	IPI:IPI00877792.1	Gene_Symbol=FGG 50 kDa protein	9606
14	0	48.31	70.9382176399231	IPI:IPI00219713.1	Gene_Symbol=FGG Isoform Gamma-A of Fibrinogen gamma chain precursor	9606
15	47.76	47.76	66.4141416549683	IPI:IPI00847179.1	Gene_Symbol=APOA4 apolipoprotein A-IV precursor	9606	2.80127692222595	0.00354426098056138	1.3028861284256	4.71928596496582	0.000772433704696596	1.20402884483337	2.13910984992981	0.0105109652504325	1.40231192111969
16	46.05	46.05	54.3408334255219	IPI:IPI00019568.1	Gene_Symbol=F2 Prothrombin precursor (Fragment)	9606	0.731498241424561	4.86967063895172E-11	1.08315312862396	0.730427265167236	2.06720152107209E-09	1.0949444770813	0.680896103382111	2.63220751861581E-08	1.12965095043182
17	44.17	44.17	49.3455499410629	IPI:IPI00639937.1	Gene_Symbol=CFB B-factor, properdin	9606	0.844267666339874	0.000421123317210004	1.09504151344299	0.912731766700745	0.114394307136536	1.12070751190186	0.767653167247772	6.10023835179163E-06	1.11279618740082
17	0	44.17	49.3455499410629	IPI:IPI00019591.1	Gene_Symbol=CFB Isoform 1 of Complement factor B precursor (Fragment)	9606
18	43.19	43.19	47.4212020635605	IPI:IPI00798430.1	Gene_Symbol=TF Transferrin variant (Fragment)	9606	0.506754338741302	6.9866340360672E-14	1.13346147537231	0.407519280910492	2.04052116347913E-16	1.14841425418854	1.20670914649963	3.68526707461569E-05	1.08564424514771
18	0	43.19	47.4212020635605	IPI:IPI00022463.1	Gene_Symbol=TF Serotransferrin precursor	9606
19	42.71	42.71	29.5983076095581	IPI:IPI00305461.2	Gene_Symbol=ITIH2 Inter-alpha-trypsin inhibitor heavy chain H2 precursor	9606	0.744270443916321	2.21723883697678E-09	1.09057056903839	0.629396200180054	7.99345918766169E-17	1.0900182723999	0.585159718990326	4.23442205778335E-14	1.1214816570282
19	0	42.71	29.3048113584518	IPI:IPI00645038.1	Gene_Symbol=ITIH2 Inter-alpha (Globulin) inhibitor H2	9606
20	41.66	41.68	51.5222489833832	IPI:IPI00797833.3	Gene_Symbol=KNG1 Kininogen 1	9606	0.751687049865723	2.11694661800266E-08	1.09061813354492	0.842399418354034	0.000608617730904371	1.09889197349548	0.750680863857269	3.33867728841142E-06	1.11690366268158
20	0	41.68	51.5222489833832	IPI:IPI00215894.1	Gene_Symbol=KNG1 Isoform LMW of Kininogen-1 precursor	9606
20	0	41	33.3850920200348	IPI:IPI00032328.2	Gene_Symbol=KNG1 Isoform HMW of Kininogen-1 precursor	9606
21	41.46	41.91	47.9061990976334	IPI:IPI00828205.1	Gene_Symbol=IGHM IGHM protein	9606	0.351326286792755	1.21350485642324E-05	1.41736245155334	0.34102663397789	4.99771158501972E-06	1.39359760284424	0.441483289003372	7.63394855312072E-05	1.38234078884125
22	41.45	41.46	45.5555558204651	IPI:IPI00019580.1	Gene_Symbol=PLG Plasminogen precursor	9606	0.707554697990417	3.63066320714298E-13	1.07508862018585	0.585272908210754	4.01596346213173E-16	1.09731793403625	0.626419842243195	1.57167508174627E-12	1.10769498348236
23	41.45	41.45	50.537633895874	IPI:IPI00032179.2	Gene_Symbol=SERPINC1 Antithrombin III variant	9606	0.807350635528564	0.00884806644171476	1.1697301864624	0.862674593925476	0.073502853512764	1.17645156383514	0.694983601570129	0.000338491459842771	1.20482110977173
24	41.13	41.14	56.9264054298401	IPI:IPI00022488.1	Gene_Symbol=HPX Hemopexin precursor	9606	0.518897473812103	4.90071514570459E-21	1.11451601982117	0.229608073830605	5.66951529531536E-36	1.16044509410858	0.890215039253235	0.00928293541073799	1.08978819847107
25	39.54	39.55	54.2194068431854	IPI:IPI00742696.2	Gene_Symbol=GC vitamin D-binding protein precursor	9606	0.601173520088196	0.433720499277115	5.07822322845459	0.540851473808289	0.296406269073486	4.14534854888916	0.548649311065674	0.330803096294403	4.51244306564331
26	37.58	37.89	40.065860748291	IPI:IPI00292530.1	Gene_Symbol=ITIH1 Inter-alpha-trypsin inhibitor heavy chain H1 precursor	9606	0.66266530752182	7.4569184160822E-10	1.11313343048096	0.582063853740692	2.60724809797441E-11	1.13302993774414	0.599672913551331	4.62984743876405E-08	1.17074286937714
27	36.69	36.9	45.2380955219269	IPI:IPI00641737.1	Gene_Symbol=HP Haptoglobin precursor	9606	1.06503570079803	0.227522298693657	1.10851573944092	0.212999016046524	7.77535972223374E-19	1.3102490901947	1.62597799301147	3.03578803805341E-13	1.11919105052948
28	35.54	35.54	57.3737382888794	IPI:IPI00745089.2	Gene_Symbol=A1BG alpha 1B-glycoprotein precursor	9606	1.0019063949585	0.972445428371429	1.11586940288544	0.97015643119812	0.553793668746948	1.1069667339325	0.915317118167877	0.0710076913237572	1.10105657577515
28	0	35.54	57.3737382888794	IPI:IPI00022895.7	Gene_Symbol=A1BG Alpha-1B-glycoprotein precursor	9606
29	35.3	37.3	51.6746401786804	IPI:IPI00553177.1	Gene_Symbol=SERPINA1 Isoform 1 of Alpha-1-antitrypsin precursor	9606	3.12372708320618	5.22186664026446E-15	1.21820664405823	3.48707675933838	7.3376208995418E-16	1.22662615776062	2.0571231842041	1.33897073983924E-10	1.19050300121307
30	34.46	34.46	45.2482283115387	IPI:IPI00296165.5	Gene_Symbol=C1R;C17orf13;ACYP1 Complement C1r subcomponent precursor	9606	1.01975691318512	0.725902140140533	1.11918437480927	1.06859886646271	0.279310464859009	1.13060104846954	0.860429644584656	0.0428235344588757	1.1562739610672
31	33.97	33.99	45.2685415744781	IPI:IPI00026314.1	Gene_Symbol=GSN Isoform 1 of Gelsolin precursor	9606	0.612495124340057	1.73896522182027E-11	1.1140011548996	0.636958241462708	5.8258677881895E-09	1.132528424263	0.730505406856537	7.31732370695681E-07	1.11474394798279
31	0	33.99	44.3228453397751	IPI:IPI00646773.2	Gene_Symbol=GSN Isoform 2 of Gelsolin precursor	9606
32	32.86	32.86	40.1904761791229	IPI:IPI00022371.1	Gene_Symbol=HRG Histidine-rich glycoprotein precursor	9606	0.940804123878479	0.21930505335331	1.10438323020935	0.743343055248261	2.19726211980742E-06	1.11004292964935	0.934614837169647	0.298615604639053	1.13938641548157
33	31.87	31.87	56.0402691364288	IPI:IPI00166729.4	Gene_Symbol=AZGP1 alpha-2-glycoprotein 1, zinc	9606	1.81577205657959	1.81366865970034E-11	1.14370930194855	1.73099493980408	1.78615100487889E-09	1.1576486825943	1.07876694202423	0.314348936080933	1.16208446025848
34	31.25	31.25	40.599998831749	IPI:IPI00291866.5	Gene_Symbol=SERPING1 Plasma protease C1 inhibitor precursor	9606	1.18812775611877	0.00132639775983989	1.10787165164948	1.3143607378006	0.000364464794984087	1.15581977367401	0.966952919960022	0.562134861946106	1.12222301959991
34	0.01	29.26	39.4106805324554	IPI:IPI00879931.1	Gene_Symbol=SERPING1 cDNA FLJ78023, highly similar to Homo sapiens serine (or cysteine) proteinase inhibitor, clade G (C1inhibitor), member 1, (angioedema, hereditary) (SERPING1), mRNA	9606
35	30.25	30.25	36.1918598413467	IPI:IPI00017696.1	Gene_Symbol=C1S Complement C1s subcomponent precursor	9606	0.993634879589081	0.902897834777832	1.11226177215576	1.13815832138062	0.0150388069450855	1.10766541957855	0.821227312088013	0.0164990033954382	1.17124390602112
35	0	28.25	35.1906150579453	IPI:IPI00749179.2	Gene_Symbol=C1S Uncharacterized protein C1S	9606
36	30.17	30.17	61.8644058704376	IPI:IPI00430847.1	Gene_Symbol=IGKC IGKC protein	9606	0.977116763591766	0.901767134666443	1.73157203197479	1.14352941513062	0.523905456066132	1.80991566181183	3.03376150131226	0.00664016185328364	1.68730461597443
37	30.14	30.14	36.3148480653763	IPI:IPI00022395.1	Gene_Symbol=C9 Complement component C9 precursor	9606	1.29383206367493	1.22271821965114E-05	1.10689461231232	1.46597814559937	1.39866827453261E-07	1.12306463718414	1.02236521244049	0.765166580677032	1.16132187843323
38	29.8	29.8	38.9086604118347	IPI:IPI00296608.6	Gene_Symbol=C7 Complement component C7 precursor	9606	1.58258068561554	3.91536013921723E-06	1.17603886127472	1.69544947147369	4.69430187877151E-06	1.20774185657501	1.72549331188202	6.66192818243871E-06	1.22103714942932
39	29.16	29.16	69.021737575531	IPI:IPI00855916.1	Gene_Symbol=- Transthyretin	9606	0.704398334026337	3.07926620735088E-06	1.14007639884949	0.384495139122009	1.04251527657979E-13	1.19341230392456	0.598503351211548	5.58882407020178E-09	1.1518691778183
39	0	29.16	79.5918345451355	IPI:IPI00022432.1	Gene_Symbol=TTR Transthyretin precursor	9606
40	28.77	28.77	39.9193555116653	IPI:IPI00744561.1	Gene_Symbol=IGHV3OR16-13;IGHA1 IGHA1 protein	9606	1.4689759016037			1.44207429885864			2.81853222846985
41	28.12	29.19	35.5592668056488	IPI:IPI00019943.1	Gene_Symbol=AFM Afamin precursor	9606	0.796336829662323	0.00235719606280327	1.14868724346161	0.753409922122955	0.000739176000934094	1.16386449337006	0.628911077976227	1.58749226102373E-05	1.19627869129181
42	28.05	28.05	38.5199248790741	IPI:IPI00292950.4	Gene_Symbol=SERPIND1 Serpin peptidase inhibitor, clade D (Heparin cofactor), member 1	9606	0.636132061481476	1.32442380618158E-06	1.17244148254395	0.516825377941132	3.18826522516247E-07	1.23995983600616	0.692570567131042	0.000305473222397268	1.20538568496704
42	0	28.05	37.6753509044647	IPI:IPI00879573.1	Gene_Symbol=SERPIND1 Heparin cofactor 2 precursor	9606
43	27.29	27.29	36.6108775138855	IPI:IPI00298971.1	Gene_Symbol=VTN Vitronectin precursor	9606	0.672653675079346	1.47643697398156E-13	1.08510053157806	0.7429039478302	1.20118679447501E-08	1.09306669235229	0.538281619548798	4.2798520803744E-12	1.15131866931915
44	26.95	26.95	33.860045671463	IPI:IPI00876950.1	Gene_Symbol=ITIH3 Isoform 2 of Inter-alpha-trypsin inhibitor heavy chain H3 precursor	9606	1.42290115356445	0.00113049289211631	1.21686446666718	1.53418970108032	0.00308237038552761	1.30711877346039	1.05722057819366	0.501170814037323	1.18347716331482
44	0	26.95	33.7078660726547	IPI:IPI00028413.8	Gene_Symbol=ITIH3 Isoform 1 of Inter-alpha-trypsin inhibitor heavy chain H3 precursor	9606
45	26.68	26.69	30.0826460123062	IPI:IPI00020996.3	Gene_Symbol=IGFALS Insulin-like growth factor-binding protein complex acid labile chain precursor	9606	0.625912845134735	7.70955011830665E-06	1.18764293193817	0.550422430038452	2.18401918772315E-08	1.16547691822052	0.639217972755432	1.79078415385447E-05	1.18908441066742
46	24.22	24.22	38.7225538492203	IPI:IPI00400826.1	Gene_Symbol=CLU clusterin isoform 1	9606	0.950251281261444	0.35558807849884	1.11745524406433	0.904281139373779	0.062849298119545	1.11220252513885	0.943752229213715	0.552490711212158	1.2177152633667
46	0	24.22	39.7321432828903	IPI:IPI00795633.1	Gene_Symbol=CLU CLU	9606
46	0	24.22	39.6436512470245	IPI:IPI00291262.3	Gene_Symbol=CLU Clusterin precursor	9606
47	23.25	23.25	24.8144224286079	IPI:IPI00009920.2	Gene_Symbol=C6 Complement component 6 precursor	9606	0.869612216949463	0.163447603583336	1.2221075296402	0.937507450580597	0.556778609752655	1.25043141841888	0.805813312530518	0.0081890057772398	1.1671838760376
48	23.1	23.1	55.043226480484	IPI:IPI00022417.4	Gene_Symbol=LRG1 Leucine-rich alpha-2-glycoprotein precursor	9606	1.70667481422424	1.050701499139E-07	1.15927791595459	2.20594167709351	2.45764919526437E-09	1.19429731369019	1.29892313480377	0.000398904667235911	1.14035630226135
49	21.32	21.32	31.134021282196	IPI:IPI00032220.3	Gene_Symbol=AGT Angiotensinogen precursor	9606	0.566721320152283	2.76795866227531E-08	1.16125118732452	0.607597351074219	7.30518650016165E-08	1.14836764335632	0.36050808429718	6.50012932368327E-10	1.24793314933777
50	20.98	20.98	51.7350137233734	IPI:IPI00021842.1	Gene_Symbol=APOE Apolipoprotein E precursor	9606	1.16513454914093	7.11804095772095E-05	1.05947089195251	1.58795154094696	9.28618476336851E-07	1.12225341796875	0.832856714725494	0.302342414855957	1.44458484649658
51	20.82	20.82	34.4195514917374	IPI:IPI00879231.1	Gene_Symbol=SERPINF2 Alpha-2-antiplasmin precursor	9606	0.837883770465851	0.0581245347857475	1.2013955116272	0.847564101219177	0.107331693172455	1.22626626491547	0.543168008327484	3.10496434394736E-05	1.28140413761139
51	0	20.82	34.1414153575897	IPI:IPI00029863.4	Gene_Symbol=SERPINF2 SERPINF2 protein	9606
52	20.25	20.25	43.4782594442368	IPI:IPI00298828.3	Gene_Symbol=APOH Beta-2-glycoprotein 1 precursor	9606	0.887022137641907	0.142480134963989	1.17668163776398	0.915133535861969	0.308825820684433	1.19151675701141	0.687802135944366	0.000794627936556935	1.22604942321777
53	20.06	20.06	45.9227472543716	IPI:IPI00550162.2	Gene_Symbol=IGLV3-25 IGLV3-25 protein	9606	2.7492835521698	0.000991899985820055	1.55529260635376	3.18799209594727	0.000950411020312458	1.65302121639252	2.19024467468262	0.0573371425271034	2.26195216178894
54	20	20.26	26.4636993408203	IPI:IPI00328609.3	Gene_Symbol=SERPINA4 Kallistatin precursor	9606	0.735782086849213	2.10989892366342E-05	1.12555909156799	0.651213884353638	9.36025742248603E-07	1.13947880268097	0.808554768562317	0.0184083040803671	1.18879842758179
55	19.93	20	27.1159887313843	IPI:IPI00654888.4	Gene_Symbol=KLKB1 Plasma kallikrein precursor	9606	0.615638256072998	0.000101839883427601	1.19053554534912	0.582316279411316	4.99465531902388E-05	1.19516277313232	0.599094212055206	1.87510104296962E-05	1.16244339942932
56	19.9	19.9	21.4408233761787	IPI:IPI00872555.2	Gene_Symbol=CFI cDNA FLJ76262, highly similar to Homo sapiens I factor (complement) (IF), mRNA	9606	0.900518000125885	0.150168105959892	1.15728092193604	0.853265643119812	0.0718090012669563	1.19020557403564	0.812411785125732	0.0100550623610616	1.16467082500458
56	0	19.9	21.4408233761787	IPI:IPI00291867.3	Gene_Symbol=CFI Complement factor I precursor	9606
57	19.82	21.82	30.84337413311	IPI:IPI00292946.1	Gene_Symbol=SERPINA7 Thyroxine-binding globulin precursor	9606	0.776394128799438	0.0116437040269375	1.20851564407349	0.784104883670807	0.00377388298511505	1.1661604642868	0.742585241794586	0.00765648763626814	1.23159635066986
58	19.47	19.51	26.9035518169403	IPI:IPI00294395.1	Gene_Symbol=C8B Complement component C8 beta chain precursor	9606	0.776365578174591	0.000174764849361964	1.12173581123352	0.889562427997589	0.027672415599227	1.10826003551483	0.821717858314514	0.00227643200196326	1.12430548667908
59	18.9	18.9	26.3414621353149	IPI:IPI00019581.1	Gene_Symbol=F12 Coagulation factor XII precursor	9606	0.837470173835754	0.00263397302478552	1.11075270175934	0.818780601024628	0.00821876712143421	1.15028893947601	0.822539627552032	0.000761830771807581	1.10401439666748
60	18.82	20.17	35.4275733232498	IPI:IPI00163446.3	Gene_Symbol=IGHD IGHD protein	9606	1.78522729873657	0.0324992723762989	1.45680010318756	1.67643260955811	0.102963723242283	2.91862106323242	5.09542894363403	0.0111675476655364	1.43760049343109
61	18.76	41.47	42.7956998348236	IPI:IPI00784807.1	Gene_Symbol=- Putative uncharacterized protein	9606
61	0	37.8	43.1654661893845	IPI:IPI00399007.5	Gene_Symbol=IGHG2 Putative uncharacterized protein DKFZp686I04196 (Fragment)	9606
62	18.63	18.65	22.9480743408203	IPI:IPI00021727.1	Gene_Symbol=C4BPA C4b-binding protein alpha chain precursor	9606	1.16176974773407	0.0297218002378941	1.14215731620789	0.951648890972137	0.535654723644257	1.18222999572754	1.111456990242	0.107178889214993	1.14073264598846
63	18.48	18.48	37.0572209358215	IPI:IPI00022431.1	Gene_Symbol=AHSG Alpha-2-HS-glycoprotein precursor	9606	0.400596499443054	9.45152223152945E-09	1.24698400497437	0.327317029237747	2.52290716096226E-10	1.24360489845276	0.602070927619934	0.000382883299607784	1.28891730308533
64	18.33	18.33	50.2840936183929	IPI:IPI00022426.1	Gene_Symbol=AMBP AMBP protein precursor	9606	1.01552534103394	0.830184996128082	1.15651857852936	0.936144113540649	0.375626146793365	1.16162765026093	0.939014554023743	0.648266136646271	1.32160294055939
65	18.07	18.07	55.2763819694519	IPI:IPI00844536.2	Gene_Symbol=RBP4 Uncharacterized protein RBP4	9606	0.896888971328735	0.00321761984378099	1.071986079216	0.759413659572601	4.98076872190723E-07	1.09292888641357	1.03665864467621	0.508281350135803	1.1159884929657
65	0	18.07	55.2763819694519	IPI:IPI00480192.1	Gene_Symbol=RBP4 Retinol binding protein 4, plasma	9606
65	0	18.07	49.7512429952621	IPI:IPI00022420.3	Gene_Symbol=RBP4 Plasma retinol-binding protein precursor	9606
66	18	18.01	38.116592168808	IPI:IPI00022391.1	Gene_Symbol=APCS Serum amyloid P-component precursor	9606	0.785552382469177	0.000141318509122357	1.1133816242218	0.770453333854675	0.000231309109949507	1.12922346591949	0.587069690227509	6.72214923724823E-07	1.16888666152954
67	17.62	17.62	27.5119602680206	IPI:IPI00006114.4	Gene_Symbol=SERPINF1 Pigment epithelium-derived factor precursor	9606	0.854200601577759	0.0228346269577742	1.14137232303619	0.906961739063263	0.227095171809196	1.18034207820892	0.691898882389069	7.25195786799304E-05	1.15320241451263
68	16.29	38.86	21.3225364685059	IPI:IPI00025426.2	Gene_Symbol=PZP Pregnancy zone protein precursor	9606	0.179908707737923	0.000181493276613764	1.67195045948029	0.205228298902512	0.000386091996915638	1.7233247756958	0.179043143987656	0.000315989396767691	1.65376758575439
69	16.04	16.04	31.0405641794205	IPI:IPI00645849.1	Gene_Symbol=ECM1 Extracellular matrix protein 1	9606	1.05289721488953	0.343723446130753	1.1206887960434	1.14852643013	0.0316240005195141	1.13210666179657	1.09162950515747	0.0425236038863659	1.08784461021423
69	0	16.04	30.1851838827133	IPI:IPI00003351.2	Gene_Symbol=ECM1 Extracellular matrix protein 1 precursor	9606
70	15.71	15.71	53.7313461303711	IPI:IPI00022429.3	Gene_Symbol=ORM1 Alpha-1-acid glycoprotein 1 precursor	9606	2.1643602848053	0.0255537666380405	1.93188393115997	2.28999352455139	0.0282335244119167	2.05914330482483	0.937184810638428	0.810434997081757	1.78807818889618
71	15.56	16.26	23.6702129244804	IPI:IPI00303963.1	Gene_Symbol=C2 Complement C2 precursor (Fragment)	9606	1.01451301574707	0.818311393260956	1.13918316364288	1.04145514965057	0.559304237365723	1.15477347373962	0.927002489566803	0.290460407733917	1.15787327289581
72	14.88	15.18	23.3333334326744	IPI:IPI00873445.1	Gene_Symbol=PROS1 80 kDa protein	9606	1.05607748031616	0.381067365407944	1.1375025510788	0.983335494995117	0.815144658088684	1.16241943836212	1.07021284103394	0.395071446895599	1.17957675457001
72	0	15.18	18.0473372340202	IPI:IPI00294004.1	Gene_Symbol=PROS1 Vitamin K-dependent protein S precursor	9606
73	14.62	14.62	68.0272102355957	IPI:IPI00654755.3	Gene_Symbol=HBB Hemoglobin subunit beta	9606	0.504173099994659	9.20355319067312E-07	1.2013099193573	0.384430587291718	3.25226665154332E-06	1.32883787155151	1.03955841064453	0.696134924888611	1.23078298568726
74	14.52	14.55	27.7397274971008	IPI:IPI00011252.1	Gene_Symbol=C8A Complement component C8 alpha chain precursor	9606	0.879046022891998	0.0575274489820004	1.14311492443085	0.961593687534332	0.42913943529129	1.10991787910461	0.905467629432678	0.343154609203339	1.24513781070709
75	14.12	14.12	21.6867476701736	IPI:IPI00003590.2	Gene_Symbol=QSOX1 Isoform 1 of Sulfhydryl oxidase 1 precursor	9606	1.2712390422821	0.00035151734482497	1.10254728794098	1.418337225914	0.00261385552585125	1.21175336837769	1.49747383594513	0.00234902650117874	1.24371337890625
75	0	12.12	21.1920529603958	IPI:IPI00872013.1	Gene_Symbol=QSOX1 Uncharacterized protein QSOX1	9606
75	0	12.12	21.1920529603958	IPI:IPI00465016.7	Gene_Symbol=QSOX1 Isoform 2 of Sulfhydryl oxidase 1 precursor	9606
76	13.7	13.7	58.9108884334564	IPI:IPI00011261.2	Gene_Symbol=C8G Complement component C8 gamma chain precursor	9606	0.915547251701355	0.526608526706696	1.34939336776733	1.06687223911285	0.412355929613113	1.18364763259888	0.998425245285034	0.989085972309113	1.28458499908447
77	13.56	13.56	24.5322242379189	IPI:IPI00032311.4	Gene_Symbol=LBP Lipopolysaccharide-binding protein precursor	9606	1.28801679611206	0.02574054710567	1.23811161518097	1.45387506484985	0.060964047908783	1.48595368862152	0.87945830821991	0.247085452079773	1.26771283149719
78	12.71	12.71	25.6880730390549	IPI:IPI00738433.1	Gene_Symbol=CPN2 similar to Carboxypeptidase N subunit 2 precursor	9606	0.756720721721649	0.0053452760912478	1.19170188903809	0.761525511741638	0.0338568612933159	1.28024613857269	0.663148581981659	0.00750755053013563	1.31536221504211
78	0	12.31	20.9174305200577	IPI:IPI00479116.1	Gene_Symbol=CPN2 Carboxypeptidase N subunit 2 precursor	9606
79	12.41	12.42	33.4319531917572	IPI:IPI00020986.2	Gene_Symbol=LUM Lumican precursor	9606	0.880905210971832	0.0577534064650536	1.14066338539124	1.05036580562592	0.449020028114319	1.14564919471741	1.08485496044159	0.247567474842072	1.1563972234726
80	12.06	12.06	63.2653057575226	IPI:IPI00853525.1	Gene_Symbol=APOA1 Apolipoprotein A1	9606	0.670425832271576	0.00253518531098962	1.22917175292969	0.590359926223755	0.00355154182761908	1.33593368530273	0.678666353225708	0.0215377323329449	1.36507594585419
80	0	12.04	51.3108611106873	IPI:IPI00021841.1	Gene_Symbol=APOA1 Apolipoprotein A-I precursor	9606
81	11.69	11.69	23.6111104488373	IPI:IPI00163207.1	Gene_Symbol=PGLYRP2 Isoform 1 of N-acetylmuramoyl-L-alanine amidase precursor	9606	0.7723468542099	0.0444073602557182	1.28412854671478	0.718249440193176	0.0210746042430401	1.30553483963013	0.727523386478424	0.0664888918399811	1.41268265247345
81	0	11.69	21.6088324785233	IPI:IPI00394992.1	Gene_Symbol=PGLYRP2 Isoform 2 of N-acetylmuramoyl-L-alanine amidase precursor	9606
82	11.5	11.72	18.6602875590324	IPI:IPI00022434.4	Gene_Symbol=ALB Uncharacterized protein ALB	9606	0.145288586616516	0.000236400330322795	1.83353924751282	0.215659558773041	2.54831466008909E-05	1.38451135158539	0.297600239515305	6.6827422415372E-05	1.355433344841
82	0	11.72	17.4055829644203	IPI:IPI00745872.2	Gene_Symbol=ALB Isoform 1 of Serum albumin precursor	9606
82	0	10.2	16.5991902351379	IPI:IPI00878517.1	Gene_Symbol=ALB 56 kDa protein	9606
83	10.54	10.54	11.5972973406315	IPI:IPI00788786.1	Gene_Symbol=VWF 309 kDa protein	9606	0.932360053062439	0.783325493335724	1.73736369609833	0.937233030796051	0.790268123149872	1.69667816162109	0.836831390857697	0.346779704093933	1.49478626251221
83	0.01	10.54	11.3046571612358	IPI:IPI00023014.1	Gene_Symbol=VWF von Willebrand factor precursor	9606
84	10.48	12.48	68.6956524848938	IPI:IPI00827560.1	Gene_Symbol=- HRV Fab N27-VL (Fragment)	9606	1.1921945810318	0.749899506568909	219.23161315918	1.46805763244629	0.584528684616089	591.321594238281	2.32249331474304	0.203152790665627	34.3809471130371
85	10.14	10.14	31.1688303947449	IPI:IPI00643948.2	Gene_Symbol=C1QB Complement component 1, q subcomponent, B chain	9606	1.24858903884888	0.00127517583314329	1.11513304710388	1.21392834186554	0.027661919593811	1.18194711208344	1.08479177951813	0.567423284053802	1.36364710330963
85	0	10.14	28.458496928215	IPI:IPI00477992.1	Gene_Symbol=C1QB complement component 1, q subcomponent, B chain precursor	9606
86	10	25.54	29.7916680574417	IPI:IPI00785067.1	Gene_Symbol=IGH@ IGH@ protein	9606	0.904783546924591			1.23339784145355			2.25706076622009
86	0	17.57	25.6000012159348	IPI:IPI00423461.3	Gene_Symbol=IGHA2 Putative uncharacterized protein DKFZp686C02220 (Fragment)	9606
87	9.4	9.4	28.7610620260239	IPI:IPI00026199.1	Gene_Symbol=GPX3 Glutathione peroxidase 3 precursor	9606	0.834679186344147	0.0806923508644104	1.23094010353088	0.957871735095978	0.604520738124847	1.19892084598541	0.538349628448486	0.00245944363996387	1.40070569515228
88	8.96	8.96	23.1557384133339	IPI:IPI00019576.1	Gene_Symbol=F10 Coagulation factor X precursor	9606	0.849732637405396	0.0695418119430542	1.19938611984253	0.970978319644928	0.608169794082642	1.14858913421631	0.900602579116821	0.510200977325439	1.46202039718628
89	8.64	8.64	20.6611573696136	IPI:IPI00007199.4	Gene_Symbol=SERPINA10 Protein Z-dependent protease inhibitor precursor	9606	0.82720023393631	0.0461932793259621	1.20262002944946	0.972535133361816	0.828340530395508	1.39661979675293	0.668652534484863	0.249794840812683	2.29483270645142
90	8.58	8.58	15.5021831393242	IPI:IPI00010295.1	Gene_Symbol=CPN1 Carboxypeptidase N catalytic chain precursor	9606	0.735665082931519	0.000321631057886407	1.11739432811737	0.814479529857636	0.00615930138155818	1.13373374938965	0.776800036430359	0.0163224507123232	1.20935022830963
91	8.39	9.09	8.92857164144516	IPI:IPI00746623.2	Gene_Symbol=HABP2 Hyaluronan-binding protein 2 precursor	9606	0.773665726184845	0.0471141263842583	1.28673434257507	0.779876410961151	0.0361569449305534	1.25400614738464	0.607972860336304	0.00592787005007267	1.33982360363007
92	8	28.75	41.2213742733002	IPI:IPI00830132.1	Gene_Symbol=IGHG4 Uncharacterized protein IGHG4 (Fragment)	9606	2.15257549285889	3.28464329868439E-06	1.12126219272614	1.73726642131805	0.0256069265305996	1.58108389377594	5.91553354263306	0.000123142483062111	1.64371681213379
92	0	28.75	49.8470962047577	IPI:IPI00829814.1	Gene_Symbol=IGHG4 Ig gamma-4 chain C region	9606
92	0	28.75	34.4608873128891	IPI:IPI00550640.2	Gene_Symbol=IGHG4 IGHG4 protein	9606
92	0	24.79	32.1428567171097	IPI:IPI00784998.1	Gene_Symbol=- Putative uncharacterized protein DKFZp686M24218	9606
93	8	10.01	23.6453205347061	IPI:IPI00007221.1	Gene_Symbol=SERPINA5 Plasma serine protease inhibitor precursor	9606	0.789799213409424	0.0307669192552567	1.21483814716339	0.745145678520203	0.200180172920227	1.77156817913055	0.876183152198792	0.586018800735474	1.99683165550232
94	8	8	21.2244898080826	IPI:IPI00022394.2	Gene_Symbol=C1QC Complement C1q subcomponent subunit C precursor	9606	1.24505233764648	0.00797296222299337	1.15737986564636	1.25499105453491	0.0324954129755497	1.2256395816803	1.07598078250885	0.237347662448883	1.13980960845947
95	7.79	7.79	16.6407465934753	IPI:IPI00025864.5	Gene_Symbol=BCHE Cholinesterase precursor	9606	0.781233549118042	0.132430374622345	1.4383145570755	0.74836128950119	0.127499029040337	1.52111220359802	0.673845052719116	0.0132752731442451	1.29501235485077
96	7.74	7.74	43.1250005960464	IPI:IPI00792115.1	Gene_Symbol=CLEC3B Putative uncharacterized protein DKFZp686H17246	9606	0.591432452201843	0.000101598838227801	1.15246343612671	0.596509575843811	1.36283415486105E-05	1.10335767269135	0.662952303886414	0.000523837050423026	1.16120541095734
96	0	7.7	23.7623766064644	IPI:IPI00009028.1	Gene_Symbol=CLEC3B Tetranectin precursor	9606
97	7.7	7.7	18.3035716414452	IPI:IPI00022389.1	Gene_Symbol=CRP Isoform 1 of C-reactive protein precursor	9606	1.14509880542755	0.364872306585312	1.40251469612122	3.50725841522217	0.0005836496129632	1.59286201000214	0.541337013244629	0.0604435540735722	1.91689383983612
97	0	5.7	30.3921580314636	IPI:IPI00642842.1	Gene_Symbol=CRP C-reactive protein, pentraxin-related	9606
97	0	5.7	34.0659350156784	IPI:IPI00218876.3	Gene_Symbol=CRP Isoform 2 of C-reactive protein precursor	9606
98	7.42	13.43	39.484977722168	IPI:IPI00829640.1	Gene_Symbol=IGL@ IGL@ protein	9606	1.33943164348602	0.0660440996289253	1.38858532905579	1.20479643344879	0.356988906860352	1.72624564170837	2.78344297409058	0.0162067227065563	1.94228088855743
99	7.08	7.08	17.0316308736801	IPI:IPI00847381.1	Gene_Symbol=SEPP1 selenoprotein P isoform 2	9606	0.986724853515625	0.825231909751892	1.15230751037598	0.956299483776093	0.54655647277832	1.18669414520264	0.973811388015747	0.84865140914917	1.38530123233795
99	0	7.08	13.3858263492584	IPI:IPI00029061.2	Gene_Symbol=SEPP1 Selenoprotein P precursor	9606
100	6.95	6.97	14.1880348324776	IPI:IPI00023673.1	Gene_Symbol=LGALS3BP Galectin-3-binding protein precursor	9606	0.876712739467621	0.215761780738831	1.26200902462006	0.909433484077454	0.662910640239716	1.66021704673767	0.929283440113068	0.591862261295319	1.37304580211639
101	6.69	6.69	23.7903222441673	IPI:IPI00855835.1	Gene_Symbol=- Insulin-like growth factor binding protein 3 isoform b	9606	0.753768086433411	0.0970720499753952	1.45781552791595	0.574626445770264	0.0698045566678047	1.89150655269623	0.816728830337524	0.332745373249054	1.74914276599884
101	0	6.69	15.4882147908211	IPI:IPI00556155.2	Gene_Symbol=IGFBP3 insulin-like growth factor binding protein 3 isoform a precursor	9606
101	0	6.69	15.8075600862503	IPI:IPI00018305.4	Gene_Symbol=IGFBP3 Insulin-like growth factor-binding protein 3 precursor	9606
101	0	4.69	16.2454873323441	IPI:IPI00444386.3	Gene_Symbol=IGFBP3 CDNA FLJ45630 fis, clone CHONS2001287, moderately similar to INSULIN- LIKE GROWTH FACTOR BINDING PROTEIN 3	9606
102	6.59	6.59	23.3606562018394	IPI:IPI00020019.1	Gene_Symbol=ADIPOQ Adiponectin precursor	9606	1.99295282363892	0.000398967356886715	1.33049583435059	2.27092933654785	0.000120757416880224	1.33439147472382	1.65707635879517	0.000304175307974219	1.22304725646973
103	6.55	6.55	17.7257522940636	IPI:IPI00293925.2	Gene_Symbol=FCN3 Isoform 1 of Ficolin-3 precursor	9606	0.764153361320496	0.149622097611427	1.52107059955597	0.767444729804993	0.18639574944973	1.58609318733215	1.09743559360504	0.856317341327667	3.80718660354614
103	0	5.4	14.583332836628	IPI:IPI00419744.4	Gene_Symbol=FCN3 Isoform 2 of Ficolin-3 precursor	9606
104	6.49	25.72	63.3204638957977	IPI:IPI00844156.2	Gene_Symbol=SERPINC1 SERPINC1 protein	9606	0.856528878211975	0.298523426055908	1.37880539894104	0.92039692401886	0.510219037532806	1.31991124153137	0.738841414451599	0.0262370873242617	1.2924976348877
105	6.17	6.17	16.9254660606384	IPI:IPI00220327.3	Gene_Symbol=KRT1 Keratin, type II cytoskeletal 1	9606	0.910242557525635	0.273747265338898	1.25097954273224	0.405183017253876	0.000703556870575994	1.21839463710785	0.777144312858582	0.125865116715431	1.46371579170227
106	6.03	6.03	17.2619044780731	IPI:IPI00299503.2	Gene_Symbol=GPLD1 Isoform 1 of Phosphatidylinositol-glycan-specific phospholipase D precursor	9606	0.764462649822235	0.0199306514114141	1.22754740715027	0.852529466152191	0.210508435964584	1.33064937591553	0.809316277503967	0.118368662893772	1.33484447002411
107	6.01	6.01	13.1260797381401	IPI:IPI00744685.2	Gene_Symbol=BTD Uncharacterized protein BTD (Fragment)	9606	0.745809197425842	0.0577280335128307	1.36507797241211	0.828198194503784	0.21084800362587	1.42127323150635	0.76900577545166	0.155937150120735	1.51870715618134
107	0	6.01	13.9963164925575	IPI:IPI00218413.2	Gene_Symbol=BTD biotinidase precursor	9606
108	6	43.39	41.8918907642365	IPI:IPI00418153.1	Gene_Symbol=IGHM Putative uncharacterized protein DKFZp686I15212	9606	2.00056171417236	0.0202199034392834	1.62891387939453	1.74865806102753	0.0693700686097145	1.89871561527252	4.78569507598877	0.00877573993057013	2.25744295120239
108	0.12	39.41	45.6813812255859	IPI:IPI00472345.1	Gene_Symbol=IGHG3 IGHG3 protein	9606
108	0	41.38	41.8111741542816	IPI:IPI00784894.1	Gene_Symbol=- Putative uncharacterized protein	9606
108	0	38.98	45.3831046819687	IPI:IPI00168728.1	Gene_Symbol=IGHM FLJ00385 protein (Fragment)	9606
108	0	37.18	45.7399100065231	IPI:IPI00829850.1	Gene_Symbol=IGHG3 Protein	9606
108	0	37.18	50.7204592227936	IPI:IPI00829940.1	Gene_Symbol=IGHG3 Uncharacterized protein IGHG3 (Fragment)	9606
108	0	37.18	51.3812184333801	IPI:IPI00829716.1	Gene_Symbol=IGHG3 Uncharacterized protein IGHG3 (Fragment)	9606
108	0	37.18	51.9893884658813	IPI:IPI00827754.2	Gene_Symbol=IGHG3 C gamma 3	9606
108	0	31.18	48.022598028183	IPI:IPI00830033.1	Gene_Symbol=IGHM Full-length cDNA clone CS0DI019YF20 of Placenta of Homo sapiens (Fragment)	9606
109	6	16.01	43.1623935699463	IPI:IPI00785050.1	Gene_Symbol=- Putative uncharacterized protein	9606	1.73446023464203	0.021497743204236	1.55571782588959	1.47340428829193	0.00435943156480789	1.24795424938202	3.59237599372864	0.000181954848812893	1.52461099624634
109	0	18.01	46.1538463830948	IPI:IPI00154742.6	Gene_Symbol=IGL@ IGL@ protein	9606
109	0	6.01	44.144144654274	IPI:IPI00385985.1	Gene_Symbol=- Ig lambda chain V-III region LOI	9606
110	6	10	18.5185179114342	IPI:IPI00027482.1	Gene_Symbol=SERPINA6 Corticosteroid-binding globulin precursor	9606	0.69080263376236	0.0784080699086189	1.56478416919708	0.631929218769073	0.0699199587106705	1.69620847702026	0.764920890331268	0.178970545530319	1.62923836708069
111	6	9.7	40.1709407567978	IPI:IPI00830035.1	Gene_Symbol=- Similar to Anti-streptococcal/anti-myosin immunoglobulin kappa light chain variable region	9606	1.2147798538208	0.549103021621704	2.28530478477478	1.17948162555695	0.449675351381302	1.72888505458832	2.98610949516296	0.014252245426178	2.07851147651672
112	6	6.08	21.2041884660721	IPI:IPI00743766.2	Gene_Symbol=FETUB Fetuin-B precursor	9606	0.91809469461441	0.671890377998352	1.68194329738617	0.950377702713013	0.761259615421295	1.54392766952515	1	1	2.01070213317871
112	0	6.08	20.2898547053337	IPI:IPI00552199.3	Gene_Symbol=FETUB GUGU beta form	9606
112	0	4.08	18.9274445176125	IPI:IPI00553061.1	Gene_Symbol=FETUB GUGU gamma form	9606
113	6	6	10.8870968222618	IPI:IPI00004373.1	Gene_Symbol=MBL2 Mannose-binding protein C precursor	9606	0.554956018924713	0.00148134597111493	1.18013679981232	0.641107439994812	0.00100609078072011	1.1159200668335	0.58935421705246	0.0148734552785754	1.39417505264282
114	5.77	8.25	14.7843942046165	IPI:IPI00009793.3	Gene_Symbol=C1RL Complement C1r-like protein	9606	1.34815502166748	0.19541423022747	1.7726845741272	1.63388872146606	0.170155972242355	2.38515520095825	0.933123350143433	0.495726376771927	1.32955980300903
114	0	6.25	14.3835619091988	IPI:IPI00872573.1	Gene_Symbol=C1RL 48 kDa protein	9606
114	0	6.25	14.3835619091988	IPI:IPI00795055.1	Gene_Symbol=C1RL CDNA FLJ14022 fis, clone HEMBA1003538, weakly similar to COMPLEMENT C1R COMPONENT	9606
115	5.7	5.7	16.9811323285103	IPI:IPI00178926.2	Gene_Symbol=IGJ immunoglobulin J chain	9606	0.584560215473175	0.0139150721952319	1.3900899887085	0.532138884067535	0.0117095662280917	1.4385575056076	0.755754470825195	0.0127528058364987	1.18111574649811
116	5.55	5.55	49.5049506425858	IPI:IPI00021856.3	Gene_Symbol=APOC2 Apolipoprotein C-II precursor	9606	0.787339389324188	0.150983259081841	1.48695969581604	0.554252088069916	0.0312019102275372	1.63122498989105	0.493222862482071	0.0160350166261196	1.57865607738495
117	5.54	5.55	30.2083343267441	IPI:IPI00219583.1	Gene_Symbol=SHBG Isoform 2 of Sex hormone-binding globulin precursor	9606	0.543971598148346	0.00973052810877562	1.47045838832855	0.550627112388611	0.0122289564460516	1.49241209030151	0.639090597629547	0.0574890449643135	1.59777879714966
117	0	5.55	18.6567157506943	IPI:IPI00023019.1	Gene_Symbol=SHBG Isoform 1 of Sex hormone-binding globulin precursor	9606
118	5.44	9.88	52.5862097740173	IPI:IPI00784430.3	Gene_Symbol=IGKV3D-11 Similar to Ig kappa chain V-III region VG precursor	9606	1.11389470100403	0.602217495441437	2.1318051815033	1.24869251251221	0.454532831907272	2.824547290802	2.84128904342651	0.0641136765480042	3.3070912361145
118	0	9.84	57.7586233615875	IPI:IPI00829653.1	Gene_Symbol=- Uncharacterized protein ENSP00000374812	9606
118	0	5.44	33.8983058929443	IPI:IPI00816799.1	Gene_Symbol=- Rheumatoid factor D5 light chain (Fragment)	9606
119	5.4	46.07	46.6101706027985	IPI:IPI00876888.1	Gene_Symbol=- cDNA FLJ78387	9606	1.147181391716	0.354082524776459	1.49111068248749	1.25055623054504	0.291759192943573	1.74636387825012	2.75256180763245	0.0469401814043522	2.68230247497559
119	0	5.4	26.7175585031509	IPI:IPI00783024.1	Gene_Symbol=- Myosin-reactive immunoglobulin heavy chain variable region (Fragment)	9606
119	0	3.65	26.9565224647522	IPI:IPI00384404.4	Gene_Symbol=- Rheumatoid factor RF-ET9 (Fragment)	9606
119	0	3.65	18.4000000357628	IPI:IPI00477804.4	Gene_Symbol=- Immunglobulin heavy chain variable region (Fragment)	9606
119	0	3.56	28.6885231733322	IPI:IPI00884389.1	Gene_Symbol=- Similar to Immunglobulin heavy chain variable region	9606
119	0	3.46	25.9259253740311	IPI:IPI00827892.1	Gene_Symbol=- VH87-2 protein (Fragment)	9606
120	5.32	7.47	8.34454894065857	IPI:IPI00022937.4	Gene_Symbol=F5 Coagulation factor V	9606	0.79841810464859	0.044995304197073	1.2406702041626	1.01586508750916	0.909963726997375	1.50315701961517	0.741951167583466	0.243877917528152	1.92835831642151
120	0	7.47	7.73381292819977	IPI:IPI00478809.3	Gene_Symbol=F5 Coagulation factor V precursor	9606
121	5.3	5.3	9.53346863389015	IPI:IPI00643034.2	Gene_Symbol=PLTP Isoform 1 of Phospholipid transfer protein precursor	9606	1.0377516746521	0.840323805809021	2.00784778594971	1.19714057445526	0.318005830049515	1.79879140853882	1.19016003608704	0.164933785796165	1.4176025390625
121	0	5.3	10.6575973331928	IPI:IPI00217778.1	Gene_Symbol=PLTP Isoform 2 of Phospholipid transfer protein precursor	9606
122	5.18	5.18	23.4666660428047	IPI:IPI00029260.2	Gene_Symbol=CD14 Monocyte differentiation antigen CD14 precursor	9606	1.10843825340271	0.445478618144989	1.45343971252441	1.20695543289185	0.156413942575455	1.37446367740631	0.986720502376556	0.866422951221466	1.26159036159515
123	5.1	9.4	54.8387110233307	IPI:IPI00828061.1	Gene_Symbol=- Anti-mucin1 heavy chain variable region (Fragment)	9606
123	0	7.14	47.5409835577011	IPI:IPI00384400.1	Gene_Symbol=- Myosin-reactive immunoglobulin heavy chain variable region (Fragment)	9606
123	0	5.35	22.2222223877907	IPI:IPI00827846.1	Gene_Symbol=- Anti-mucin1 heavy chain variable region (Fragment)	9606
124	5.03	5.11	17.0918360352516	IPI:IPI00012792.1	Gene_Symbol=CDH5 Cadherin-5 precursor	9606	1.10349416732788	0.259346306324005	1.23141586780548	1.25305020809174	0.067588783800602	1.28612875938416	1.50029325485229	0.0147340390831232	1.31522023677826
125	4.99	7.2	13.0760982632637	IPI:IPI00656111.1	Gene_Symbol=PRG4 Isoform E of Proteoglycan-4 precursor	9606	1.48868441581726	0.0367880761623383	1.4216103553772	1.50312030315399	0.0627383515238762	1.56500518321991	0.771638810634613	0.194361850619316	1.64086580276489
125	0	7.2	8.96399691700935	IPI:IPI00656092.1	Gene_Symbol=PRG4 Isoform F of Proteoglycan-4 precursor	9606
125	0	7.2	8.95084366202354	IPI:IPI00655927.1	Gene_Symbol=PRG4 Isoform B of Proteoglycan-4 precursor	9606
125	0	7.2	8.68945866823196	IPI:IPI00024825.2	Gene_Symbol=PRG4 Isoform A of Proteoglycan-4 precursor	9606
125	0	7.2	8.39054137468338	IPI:IPI00655976.1	Gene_Symbol=PRG4 Isoform C of Proteoglycan-4 precursor	9606
125	0	7.2	8.66141766309738	IPI:IPI00655676.1	Gene_Symbol=PRG4 Isoform D of Proteoglycan-4 precursor	9606
126	4.89	4.89	11.3798007369041	IPI:IPI00296534.1	Gene_Symbol=FBLN1 Isoform D of Fibulin-1 precursor	9606	1.14917099475861	0.262043833732605	1.47237741947174	1.12677645683289	0.20832385122776	1.32348144054413	1.11562490463257	0.269869893789291	1.36556029319763
126	0	4.89	8.25035572052002	IPI:IPI00218803.2	Gene_Symbol=FBLN1 Isoform B of Fibulin-1 precursor	9606
127	4.85	10.57	33.3333343267441	IPI:IPI00020091.1	Gene_Symbol=ORM2 Alpha-1-acid glycoprotein 2 precursor	9606	2.27256155014038	0.0153403272852302	1.28580677509308	2.42861437797546	0.0527895092964172	2.55239295959473	1.14520168304443	0.758625447750092	75.4687423706055
128	4.78	6.09	11.7136657238007	IPI:IPI00296176.2	Gene_Symbol=F9 Coagulation factor IX precursor	9606	1.06562983989716	0.619359135627747	1.3618791103363	1.17065477371216	0.122494220733643	1.24381577968597	1.01082277297974	0.931825339794159	1.36030459403992
129	4.74	49.93	53.6842107772827	IPI:IPI00784842.1	Gene_Symbol=IGHV4-31 Putative uncharacterized protein DKFZp686G11190	9606	1.1041454076767	0.87209153175354	6.04671144485474	1.07081663608551	0.911110818386078	6.0173020362854	2.31901073455811	0.326529651880264	9.85335159301758
130	4.67	6.7	38.0597025156021	IPI:IPI00386133.1	Gene_Symbol=- Ig kappa chain V-IV region B17 precursor	9606	1.09197449684143	0.493524998426437	1.30791294574738	1.10114145278931	0.453612804412842	1.30748045444489	2.6123948097229	0.000117789328214712	1.47789597511292
130	0	6.66	43.8596487045288	IPI:IPI00387120.1	Gene_Symbol=- Ig kappa chain V-IV region Len	9606
130	0	6.64	31.5789461135864	IPI:IPI00386132.1	Gene_Symbol=- Ig kappa chain V-IV region JI precursor	9606
130	0	6.64	23.3333334326744	IPI:IPI00026197.7	Gene_Symbol=IGKV4-1 Similar to Ig kappa chain V-IV region precursor	9606
131	4.51	153.1	52.8669714927673	IPI:IPI00654875.1	Gene_Symbol=C4B Complement C4-B precursor	9606	1.05148828029633	0.867634475231171	2.41284489631653	0.948700308799744	0.890787959098816	3.0721333026886	0.999986529350281	1	2.25249552726746
131	0	153.63	52.8669714927673	IPI:IPI00032258.4	Gene_Symbol=C4A;C4B Complement C4-A precursor	9606
132	4.48	4.48	12.3769342899323	IPI:IPI00292218.4	Gene_Symbol=MST1 Hepatocyte growth factor-like protein precursor	9606	0.679061353206635	0.00137026631273329	1.14513885974884	0.761021852493286	0.0147809516638517	1.20278060436249	0.762731552124023	0.0585710592567921	1.33185184001923
133	4.23	4.23	15.384615957737	IPI:IPI00844400.1	Gene_Symbol=C1QA 23 kDa protein	9606	1.22692704200745	0.0114780496805906	1.14456820487976	1.19384145736694	0.271537631750107	1.44585871696472	0.962442278862	0.606728076934814	1.19641256332397
133	0	4.23	13.8775512576103	IPI:IPI00022392.1	Gene_Symbol=C1QA Complement C1q subcomponent subunit A precursor	9606
134	4.19	4.42	23.8683134317398	IPI:IPI00218949.1	Gene_Symbol=CFHR2 Isoform Short of Complement factor H-related protein 2 precursor	9606	1.45398938655853	0.011788759380579	1.19296646118164	1.0282586812973	0.725261151790619	1.34546995162964	1.83138155937195	0.192530363798141	3.83817529678345
134	0	4.42	21.4814811944962	IPI:IPI00006154.1	Gene_Symbol=CFHR2 Isoform Long of Complement factor H-related protein 2 precursor	9606
135	4.17	4.18	37.9999995231628	IPI:IPI00789259.1	Gene_Symbol=IGLV1-40 V1-13 protein (Fragment)	9606	1.25830972194672	0.325109928846359	1.76665353775024	1.31926333904266	0.129316791892052	1.49707078933716	3.04684710502625	0.00157752784434706	1.49910986423492
135	0	5.7	23.3009710907936	IPI:IPI00382422.1	Gene_Symbol=- Ig lambda chain V-I region NEWM	9606
135	0	3.7	18.6440676450729	IPI:IPI00827965.2	Gene_Symbol=- V1-18 protein	9606
135	0	3.7	15.1785716414452	IPI:IPI00879963.1	Gene_Symbol=IGL@ 12 kDa protein	9606
136	4.16	4.16	26.7123281955719	IPI:IPI00032293.1	Gene_Symbol=CST3 Cystatin-C precursor	9606	1.41034948825836	0.00787942204624414	1.18783557415009	1.35641241073608	0.0693044811487198	1.41851353645325	1.60038566589355	0.131873816251755	2.06974363327026
137	4.05	4.62	13.1534576416016	IPI:IPI00009865.2	Gene_Symbol=KRT10 Keratin, type I cytoskeletal 10	9606	1.08588945865631	0.725212872028351	9.70890426635742	0.754077613353729	0.500753879547119	36.4119720458984	0.70285165309906	0.0857819989323616	1.83561027050018
138	4.04	4.15	4.28044274449348	IPI:IPI00218460.6	Gene_Symbol=ATRN Isoform 3 of Attractin precursor	9606	0.622344970703125	0.288305133581162	18.7692070007324	0.693505346775055	0.323758900165558	13.3621253967285	0.837295591831207	0.327154129743576	3.5738410949707
138	0	4.15	4.55974824726582	IPI:IPI00162735.3	Gene_Symbol=ATRN Isoform 2 of Attractin precursor	9606
138	0	4.15	4.05878238379955	IPI:IPI00027235.1	Gene_Symbol=ATRN Isoform 1 of Attractin precursor	9606
139	4.03	4.03	13.6363640427589	IPI:IPI00022331.1	Gene_Symbol=LCAT Phosphatidylcholine-sterol acyltransferase precursor	9606	1.0891569852829	0.726365506649017	2.02812027931213	0.969993531703949	0.875362575054169	1.76489853858948	1.14018702507019	0.755544722080231	3.40067553520203
140	4.01	5.71	6.11353702843189	IPI:IPI00759754.1	Gene_Symbol=TTN Isoform 1 of Titin	9606	0.962662935256958	0.754749417304993	1.3293879032135	0.990994989871979	0.95034795999527	1.40630257129669	0.90954726934433	0.490148842334747	1.37123095989227
140	0	5.71	6.09154738485813	IPI:IPI00759542.1	Gene_Symbol=TTN Isoform 8 of Titin	9606
140	0	5.71	6.12995512783527	IPI:IPI00023283.3	Gene_Symbol=TTN Isoform 2 of Titin	9606
140	0	5.7	6.22325949370861	IPI:IPI00749039.2	Gene_Symbol=TTN titin isoform N2-A	9606
140	0	5.7	6.12946636974812	IPI:IPI00759637.1	Gene_Symbol=TTN Isoform 4 of Titin	9606
140	0	5.7	6.09846785664558	IPI:IPI00179357.2	Gene_Symbol=TTN Isoform 7 of Titin	9606
140	0	5.69	6.25835880637169	IPI:IPI00759613.1	Gene_Symbol=TTN Isoform 5 of Titin	9606
140	0	4.3	6.58971890807152	IPI:IPI00375499.2	Gene_Symbol=TTN titin isoform novex-2	9606
140	0	4.3	6.60604014992714	IPI:IPI00375498.2	Gene_Symbol=TTN titin isoform novex-1	9606
140	0	4.3	6.58842772245407	IPI:IPI00455173.4	Gene_Symbol=TTN Isoform 3 of Titin	9606
140	0	3.99	6.37331530451775	IPI:IPI00412307.8	Gene_Symbol=TTN 2268 kDa protein	9606
141	4.01	4.01	35.3448271751404	IPI:IPI00786926.1	Gene_Symbol=IGHV1-69 Myosin-reactive immunoglobulin heavy chain variable region (Fragment)	9606	1.08209908008575	0.150903552770615	1.13983941078186	1.16100823879242	0.232940405607224	1.37542939186096	2.10820150375366	0.014521180652082	1.59151148796082
142	4.01	4.01	25.3521114587784	IPI:IPI00853068.1	Gene_Symbol=HBA2;HBA1 Alpha 2 globin variant (Fragment)	9606	0.541097044944763	0.141323909163475	5.82017517089844	0.442701697349548	0.188534185290337	23.5495414733887	0.910593748092651	0.387456923723221	2.29166913032532
142	0	4.01	25.3521114587784	IPI:IPI00410714.5	Gene_Symbol=HBA2;HBA1 Hemoglobin subunit alpha	9606
143	4	4.02	16.4750963449478	IPI:IPI00215983.3	Gene_Symbol=CA1 Carbonic anhydrase 1	9606	0.746784925460815	0.230298727750778	4.07077789306641	0.72176069021225	0.308544903993607	8.85926723480225	1.0330148935318	0.730816662311554	2.50224733352661
143	0	4	14.8717954754829	IPI:IPI00796435.1	Gene_Symbol=CA1 22 kDa protein	9606
143	0	4	19.594594836235	IPI:IPI00788926.1	Gene_Symbol=CA1 16 kDa protein	9606
143	0	2	15.748031437397	IPI:IPI00798267.1	Gene_Symbol=CA1 14 kDa protein	9606
144	4	4	45.2991455793381	IPI:IPI00657670.1	Gene_Symbol=- 13 kDa protein	9606	0.740694880485535	0.117521122097969	1.504638671875	0.380667090415955	0.000317392928991467	1.32673871517181	0.353246718645096	0.00249353726394475	1.61140477657318
144	0	4	33.3333343267441	IPI:IPI00021857.1	Gene_Symbol=APOC3 Apolipoprotein C-III precursor	9606
145	4	4	16.901408135891	IPI:IPI00218732.3	Gene_Symbol=PON1 Serum paraoxonase/arylesterase 1	9606	0.497387200593948	0.00113212782889605	1.0159056186676	0.498032599687576	0.0903016179800034	3.54256463050842	0.477015405893326	0.0367066189646721	1.72096431255341
145	0	4	12.7659574151039	IPI:IPI00798167.1	Gene_Symbol=PON1 32 kDa protein	9606
145	0	2	8.75706225633621	IPI:IPI00299778.2	Gene_Symbol=PON3 Serum paraoxonase/lactonase 3	9606
146	4	4	8.64553302526474	IPI:IPI00025204.1	Gene_Symbol=CD5L CD5 antigen-like precursor	9606	0.384715884923935	0.00200372142717242	1.34684574604034	0.401610016822815	0.00266788969747722	1.36834132671356	0.552728533744812	0.00236862478777766	1.21613299846649
146	0	2	3.96825410425663	IPI:IPI00306402.3	Gene_Symbol=LOXL4 Lysyl oxidase homolog 4 precursor	9606
147	3.82	3.86	13.4351149201393	IPI:IPI00029193.1	Gene_Symbol=HGFAC Hepatocyte growth factor activator precursor	9606	0.698145389556885	0.41479617357254	32.5266304016113	0.564936280250549	0.077104926109314	2.41838550567627	0.809334933757782	0.600256562232971	40.5549545288086
148	3.74	28.21	64.8305058479309	IPI:IPI00478600.3	Gene_Symbol=IGKV1-5 IGKV1-5 protein	9606	1.24872505664825	0.247370958328247	1.57715272903442	1.24978983402252	0.221751570701599	1.53435719013214	3.37410712242126	0.00216226000338793	1.61691617965698
148	0.01	9.9	51.7241358757019	IPI:IPI00829956.1	Gene_Symbol=- Rheumatoid factor C6 light chain (Fragment)	9606
148	0	9.84	40.6779646873474	IPI:IPI00829912.1	Gene_Symbol=IGKV1-5 Ig kappa chain V-I region HK102 precursor	9606
148	0	9.7	46.2962955236435	IPI:IPI00387026.1	Gene_Symbol=- Ig kappa chain V-I region EU	9606
148	0	6.02	38.3177578449249	IPI:IPI00387024.1	Gene_Symbol=- Ig kappa chain V-I region CAR	9606
149	3.4	3.4	16.153846681118	IPI:IPI00165972.3	Gene_Symbol=CFD Complement factor D preproprotein	9606	1	1	3.23452687263489	1.08712446689606	0.552222073078156	3.49583292007446	2.02582335472107	0.0160934217274189	1.25458979606628
150	3.32	7.77	72.0000028610229	IPI:IPI00387116.1	Gene_Symbol=- Ig kappa chain V-III region NG9 precursor (Fragment)	9606	1.25842690467834			1.2345609664917			4.76388311386108
151	3.3	5.3	34.5794379711151	IPI:IPI00384399.1	Gene_Symbol=- Myosin-reactive immunoglobulin light chain variable region (Fragment)	9606	1.75239169597626	0.362136900424957	95.3058929443359	1.59647715091705	0.174512892961502	5.31978559494019	3.83172702789307	0.02387978695333	1.89749073982239
151	0	2.05	21.0526317358017	IPI:IPI00552852.2	Gene_Symbol=IGLV3-27 V2-19 protein	9606
152	3.05	3.05	16.5289252996445	IPI:IPI00884433.1	Gene_Symbol=- 13 kDa protein	9606	0.397129893302917			0.448570132255554			0.810930371284485
152	0	3.05	16.5289252996445	IPI:IPI00829600.1	Gene_Symbol=- Uncharacterized protein ENSP00000374803	9606
152	0	3.05	16.5289252996445	IPI:IPI00743194.2	Gene_Symbol=- Kappa light chain variable region (Fragment)	9606
152	0.17	24.68	55.4166674613953	IPI:IPI00419424.3	Gene_Symbol=IGKV1-5 IGKV1-5 protein	9606
152	0.04	4.22	31.8584084510803	IPI:IPI00827773.1	Gene_Symbol=- Cold agglutinin FS-1 L-chain (Fragment)	9606
152	0	22.54	55.648535490036	IPI:IPI00550731.2	Gene_Symbol=- Putative uncharacterized protein	9606
152	0	22.47	50.684928894043	IPI:IPI00430808.2	Gene_Symbol=IGKC Immunoblobulin light chain (Fragment)	9606
152	0	4.17	30.5084735155106	IPI:IPI00827829.1	Gene_Symbol=- HRV Fab N8-VL (Fragment)	9606
152	0	4.04	23.4782606363297	IPI:IPI00387107.3	Gene_Symbol=IGKV2-40 Ig kappa chain V-II region Cum	9606
152	0	2.17	29.9145311117172	IPI:IPI00743389.1	Gene_Symbol=IGKV1-5 Ig kappa chain V-II region GM607 precursor (Fragment)	9606
152	0	2.14	23.1404960155487	IPI:IPI00829947.1	Gene_Symbol=- 13 kDa protein	9606
152	0	2.1	28.0701756477356	IPI:IPI00384397.1	Gene_Symbol=- Myosin-reactive immunoglobulin light chain variable region (Fragment)	9606
152	0	2.04	19.0082639455795	IPI:IPI00829663.1	Gene_Symbol=- Uncharacterized protein ENSP00000374801	9606
152	0	2.01	17.5925925374031	IPI:IPI00854709.1	Gene_Symbol=- Uncharacterized protein ENSP00000374799 (Fragment)	9606
152	0	2.01	16.8141588568687	IPI:IPI00736885.1	Gene_Symbol=LOC440786 Ig kappa chain V-II region TEW	9606
152	0	2.01	17.924527823925	IPI:IPI00387111.5	Gene_Symbol=- Uncharacterized protein ENSP00000333154	9606
153	3	28.17	62.7118647098541	IPI:IPI00746963.1	Gene_Symbol=IGKC IGKC protein	9606	1.19499886035919			1.40831160545349			2.89997291564941
153	0	7.7	39.8305088281631	IPI:IPI00829751.1	Gene_Symbol=- 13 kDa protein	9606
154	3	9.7	52.5862097740173	IPI:IPI00549330.4	Gene_Symbol=IGKV3D-15 Myosin-reactive immunoglobulin light chain variable region	9606	1.32200527191162	0.142736285924911	1.66551208496094	1.27303695678711	0.184282049536705	1.68349099159241	4.11366081237793	0.0102210426703095	1.85898673534393
154	0	28.2	67.6595747470856	IPI:IPI00430820.1	Gene_Symbol=IGKV1-5 IGKV1-5 protein	9606
154	0	9.1	36.4341080188751	IPI:IPI00385253.1	Gene_Symbol=- Ig kappa chain V-III region CLL precursor	9606
154	0	8	43.1192666292191	IPI:IPI00384401.1	Gene_Symbol=- Myosin-reactive immunoglobulin kappa chain variable region (Fragment)	9606
155	3	3	8.82352963089943	IPI:IPI00016334.2	Gene_Symbol=MCAM Isoform 1 of Cell surface glycoprotein MUC18 precursor	9606	1.13286805152893			1			2.15288090705872
156	2.98	3	10.2564096450806	IPI:IPI00064667.4	Gene_Symbol=CNDP1 Beta-Ala-His dipeptidase precursor	9606	0.456484138965607	0.0233640801161528	1.69051933288574	0.436174690723419	0.0496453046798706	2.28552913665771	0.45041424036026	0.0480708293616772	2.18346619606018
156	0	2	12.2950822114944	IPI:IPI00642045.1	Gene_Symbol=CNDP1 14 kDa protein	9606
157	2.95	3.01	31.8965524435043	IPI:IPI00854732.1	Gene_Symbol=- Uncharacterized protein ENSP00000375005	9606	1.01412081718445	0.940343201160431	2.04192399978638	1.12057483196259	0.373469769954681	1.53863966464996	2.18027997016907	0.035083431750536	1.90661025047302
157	0.01	2.01	13.3333340287209	IPI:IPI00828186.1	Gene_Symbol=- VH6DJ protein (Fragment)	9606
157	0	37.05	32.5806438922882	IPI:IPI00884180.1	Gene_Symbol=IGHM IGHM protein	9606
157	0	2	15.6521737575531	IPI:IPI00827827.1	Gene_Symbol=- VH6DJ protein (Fragment)	9606
157	0	2	9.03614461421967	IPI:IPI00065193.2	Gene_Symbol=FLJ32894 CDNA FLJ32894 fis, clone TESTI2004994	9606
157	0	2	5.8333333581686	IPI:IPI00828138.1	Gene_Symbol=- VH6DJ protein (Fragment)	9606
157	0	2	6.14035092294216	IPI:IPI00828088.1	Gene_Symbol=- VH6DJ protein (Fragment)	9606
157	0	2	5.8333333581686	IPI:IPI00828053.1	Gene_Symbol=- VH6DJ protein (Fragment)	9606
157	0	2	6.03448264300823	IPI:IPI00827933.1	Gene_Symbol=- VH6DJ protein (Fragment)	9606
157	0	2	6.03448264300823	IPI:IPI00827886.1	Gene_Symbol=- VH6DJ protein (Fragment)	9606
157	0	2	5.8333333581686	IPI:IPI00827836.1	Gene_Symbol=- VH6DJ protein (Fragment)	9606
157	0	2	5.88235296308994	IPI:IPI00827774.1	Gene_Symbol=- VH6DJ protein (Fragment)	9606
157	0	2	6.08695633709431	IPI:IPI00827618.1	Gene_Symbol=- VH6DJ protein (Fragment)	9606
157	0	2	6.14035092294216	IPI:IPI00827576.1	Gene_Symbol=- VH6DJ protein (Fragment)	9606
157	0	2	6.14035092294216	IPI:IPI00827565.1	Gene_Symbol=- VH6DJ protein (Fragment)	9606
157	0	2	6.14035092294216	IPI:IPI00827550.1	Gene_Symbol=- VH6DJ protein (Fragment)	9606
157	0	2	6.14035092294216	IPI:IPI00827500.1	Gene_Symbol=- VH6DJ protein (Fragment)	9606
157	0	2	6.03448264300823	IPI:IPI00827499.1	Gene_Symbol=- VH6DJ protein (Fragment)	9606
157	0	2	5.78512400388718	IPI:IPI00384395.2	Gene_Symbol=- Myosin-reactive immunoglobulin heavy chain variable region	9606
157	0	2	5.93220330774784	IPI:IPI00384394.1	Gene_Symbol=- Myosin-reactive immunoglobulin heavy chain variable region (Fragment)	9606
158	2.94	10.01	51.2396693229675	IPI:IPI00384391.1	Gene_Symbol=- Myosin-reactive immunoglobulin heavy chain variable region (Fragment)	9606	1.19566559791565	0.151419803500175	1.73408782482147	1.19908654689789	0.238321274518967	2.47524118423462	2.88986897468567	0.0510253235697746	2.95366883277893
159	2.82	2.86	8.47201198339462	IPI:IPI00007240.2	Gene_Symbol=F13B Coagulation factor XIII B chain precursor	9606	1.06021428108215	0.263698369264603	1.38629233837128	0.621499001979828	0.385402202606201	65.5219116210938	1.04407668113708	0.908248841762543	43.6534996032715
160	2.74	2.74	21.0727974772453	IPI:IPI00385250.1	Gene_Symbol=PRSS3 Protease serine 4 isoform B	9606	0.924409687519073	0.512230098247528	1.53421652317047	0.925711810588837	0.574994325637817	1.6491117477417	1.04028499126434	0.28772822022438	1.12571740150452
160	0	2.74	19.028340280056	IPI:IPI00843764.1	Gene_Symbol=PRSS3 Isoform C of Trypsin-3 precursor	9606
160	0	2.74	15.4605269432068	IPI:IPI00220839.2	Gene_Symbol=PRSS3 Protease, serine, 3	9606
160	0	2.74	15.4605269432068	IPI:IPI00015614.3	Gene_Symbol=PRSS3 Isoform A of Trypsin-3 precursor	9606
161	2.66	2.66	7.5650118291378	IPI:IPI00329775.7	Gene_Symbol=CPB2 Isoform 1 of Carboxypeptidase B2 precursor	9606	0.755915522575378	0.363637179136276	9.82534599304199	0.788194417953491	0.180640310049057	2.41548347473145	0.801907122135162	0.22653391957283	2.83632040023804
161	0	2	6.66666701436043	IPI:IPI00293057.5	Gene_Symbol=CPB2 Isoform 2 of Carboxypeptidase B2 precursor	9606
162	2.64	2.71	12.3906709253788	IPI:IPI00294713.4	Gene_Symbol=MASP2 Isoform 1 of Mannan-binding lectin serine protease 2 precursor	9606	1.27216672897339	0.357319504022598	2.0257842540741	0.995741426944733	0.985991358757019	2.03908586502075	1.49254739284515	0.217155978083611	2.26603627204895
162	0	2.62	17.616580426693	IPI:IPI00871597.1	Gene_Symbol=MASP2 Uncharacterized protein MASP2 (Fragment)	9606
162	0	2.62	18.3783784508705	IPI:IPI00306378.5	Gene_Symbol=MASP2 Isoform 2 of Mannan-binding lectin serine protease 2 precursor	9606
163	2.62	10.01	46.2264150381088	IPI:IPI00642632.1	Gene_Symbol=- C7 protein	9606	1.5681289434433			1.47228729724884			3.29416728019714
164	2.47	5.26	25.2198755741119	IPI:IPI00029168.1	Gene_Symbol=LPA Apolipoprotein	9606	1.58695554733276	0.208202436566353	2.95626473426819	1.31428575515747	0.300857305526733	2.3405430316925	1.34575283527374	0.339126825332642	2.79007267951965
164	0	2.02	19.2090392112732	IPI:IPI00787629.1	Gene_Symbol=LOC732390 similar to Apolipoprotein	9606
164	0	2	39.5522385835648	IPI:IPI00787909.1	Gene_Symbol=LOC732436 similar to Apolipoprotein	9606
165	2.44	4	24.0740746259689	IPI:IPI00387100.1	Gene_Symbol=- Ig kappa chain V-I region Roy	9606	1.18752837181091	0.0159758143126965	1.13160789012909	1.22928929328918	0.0626988634467125	1.2491260766983	3.40422797203064	5.64449010198587E-07	1.10361015796661
165	0.12	22.56	50.3401339054108	IPI:IPI00807459.1	Gene_Symbol=IGKC IGKC protein	9606
165	0.06	26.22	68.2203412055969	IPI:IPI00784661.1	Gene_Symbol=- Putative uncharacterized protein	9606
165	0.06	5.75	39.8148149251938	IPI:IPI00398220.1	Gene_Symbol=- Myosin-reactive immunoglobulin light chain variable region (Fragment)	9606
165	0.06	5.75	40.1869148015976	IPI:IPI00384398.1	Gene_Symbol=- Myosin-reactive immunoglobulin light chain variable region (Fragment)	9606
165	0.02	24.22	54.6610176563263	IPI:IPI00472961.2	Gene_Symbol=IGKC IGKC protein	9606
165	0.02	2.06	31.4814805984497	IPI:IPI00387022.1	Gene_Symbol=- Ig kappa chain V-I region AG	9606
165	0	7.7	41.5254235267639	IPI:IPI00854582.1	Gene_Symbol=- Uncharacterized protein ENSP00000374793	9606
165	0	7.7	27.118644118309	IPI:IPI00829699.1	Gene_Symbol=- V(k)3 sequence of NG9 gene from fetal liver DNA precursor	9606
165	0	7.7	27.3504287004471	IPI:IPI00743963.1	Gene_Symbol=IGKC Ig kappa chain V-I region HK101 precursor (Fragment)	9606
165	0	5.7	43.5185194015503	IPI:IPI00829980.2	Gene_Symbol=- Myosin-reactive immunoglobulin light chain variable region (Fragment)	9606
165	0	5.7	47.4576264619827	IPI:IPI00829804.1	Gene_Symbol=- 13 kDa protein	9606
165	0	4.03	27.7777791023254	IPI:IPI00827485.1	Gene_Symbol=- BRE (Fragment)	9606
165	0	4.03	27.7777791023254	IPI:IPI00387099.1	Gene_Symbol=- Ig kappa chain V-I region Rei	9606
165	0	3.75	45.3703701496124	IPI:IPI00003469.1	Gene_Symbol=- Ig kappa chain V-I region WEA	9606
165	0	3.7	38.7596905231476	IPI:IPI00385556.1	Gene_Symbol=- Ig kappa chain V-I region Daudi precursor	9606
165	0	3.7	31.0077518224716	IPI:IPI00024134.1	Gene_Symbol=IGKC Ig kappa chain V-I region Walker precursor	9606
165	0	3.7	20.3389823436737	IPI:IPI00830122.1	Gene_Symbol=- A30	9606
165	0	3.7	22.2222223877907	IPI:IPI00387094.1	Gene_Symbol=- Ig kappa chain V-I region Hau	9606
165	0	3.7	22.2222223877907	IPI:IPI00385614.1	Gene_Symbol=- Ig kappa chain V-I region WAT	9606
165	0	2	31.4814805984497	IPI:IPI00387101.1	Gene_Symbol=- Ig kappa chain V-I region Scw	9606
165	0	2	23.1481477618217	IPI:IPI00387027.1	Gene_Symbol=- Ig kappa chain V-I region Gal	9606
165	0	2	22.881355881691	IPI:IPI00003111.6	Gene_Symbol=LOC652694 Ig kappa chain V-I region AU	9606
165	0	2	15.5172407627106	IPI:IPI00382577.1	Gene_Symbol=- Kappa 1 light chain variable region (Fragment)	9606
166	2.4	2.4	13.4490236639977	IPI:IPI00021817.1	Gene_Symbol=PROC Vitamin K-dependent protein C precursor	9606	0.833823502063751	0.576562762260437	18.990177154541	0.907104074954987	0.719647705554962	13.8575401306152	0.75983864068985	0.560616970062256	68.4872131347656
166	0	2	3.79146933555603	IPI:IPI00877104.1	Gene_Symbol=PROC Protein C (Fragment)	9606
167	2.36	58.37	50.2638518810272	IPI:IPI00878609.1	Gene_Symbol=ITIH4 Protein	9606	1.13774394989014	0.408688813447952	1.44494044780731	1.06254327297211	0.798482596874237	1.78468441963196	0.925379812717438	0.684459209442139	1.58831477165222
167	0	49.47	50.7763981819153	IPI:IPI00878152.1	Gene_Symbol=ITIH4 71 kDa protein	9606
168	2.36	3.42	4.0330920368433	IPI:IPI00221224.6	Gene_Symbol=ANPEP Aminopeptidase N	9606	1.12188625335693			1.47931849956512			1.30314612388611
169	2.32	2.32	16.8316826224327	IPI:IPI00868938.1	Gene_Symbol=- Beta-2-microglobulin	9606	1.59774076938629	0.140622571110725	3.80749726295471	1.66079914569855	0.0392501503229141	1.48870980739594	2.75662708282471	0.204147264361382	72.1863708496094
169	0	2.32	13.7096777558327	IPI:IPI00004656.2	Gene_Symbol=B2M Beta-2-microglobulin	9606
169	0	2.32	10.0840337574482	IPI:IPI00796379.1	Gene_Symbol=B2M B2M protein	9606
170	2.31	2.31	18.5483872890472	IPI:IPI00382471.1	Gene_Symbol=- Ig heavy chain V-I region WOL	9606	1.45731568336487			0.96497517824173			2.17377901077271
170	0	6.14	26.6666680574417	IPI:IPI00419517.1	Gene_Symbol=IGHV1-69 IGHV1-69 protein	9606
170	0	6	21.1864411830902	IPI:IPI00829979.1	Gene_Symbol=- Uncharacterized protein ENSP00000375008	9606
170	0	6	21.367521584034	IPI:IPI00739205.3	Gene_Symbol=LOC652102 Ig heavy chain V-I region HG3 precursor	9606
170	0	2	19.3548381328583	IPI:IPI00384407.1	Gene_Symbol=- Myosin-reactive immunoglobulin heavy chain variable region (Fragment)	9606
171	2.21	2.53	10.1655386388302	IPI:IPI00025276.1	Gene_Symbol=TNXB Isoform XB of Tenascin-X precursor	9606	1.02559459209442	0.878660380840302	1.87582075595856	1.13029527664185	0.574205040931702	2.20762181282043	2.02054166793823	0.199800699949265	4.97276973724365
171	0	2.37	10.3979162871838	IPI:IPI00644296.1	Gene_Symbol=TNXB Tenascin XB	9606
171	0	2.37	9.98134315013886	IPI:IPI00743248.5	Gene_Symbol=TNXB DJ34F7.1.1	9606
171	0	2	9.06389281153679	IPI:IPI00218639.3	Gene_Symbol=TNXB Isoform XB-short of Tenascin-X precursor	9606
172	2.1	2.1	12.2807018458843	IPI:IPI00010471.5	Gene_Symbol=LCP1 Plastin-2	9606	1.28008675575256	0.519681096076965	28.1545372009277	1.1165885925293	0.180358156561852	1.50371611118317	2.54822134971619	0.163040310144424	22.4695491790771
173	2.1	2.1	9.5238097012043	IPI:IPI00382534.1	Gene_Symbol=- Ig heavy chain V-II region OU	9606	1.81468641757965	0.0438712872564793	1.68642807006836	2.05677103996277	0.0446148887276649	1.90253758430481	4.60897779464722	0.0145293651148677	1.55764591693878
173	0.02	2.08	29.2517006397247	IPI:IPI00385557.1	Gene_Symbol=- Ig heavy chain V-II region SESS precursor	9606
174	2.09	2.15	46.7889904975891	IPI:IPI00385254.1	Gene_Symbol=- Ig lambda chain V-I region WAH	9606	1.51933765411377			1.39654803276062			2.17951345443726
174	0	16.11	45.762711763382	IPI:IPI00785200.1	Gene_Symbol=- Putative uncharacterized protein	9606
174	0	2.11	30.3571432828903	IPI:IPI00382420.1	Gene_Symbol=- Ig lambda chain V-I region HA	9606
174	0	2.1	47.2222208976746	IPI:IPI00827522.1	Gene_Symbol=IGLV1-44 Anti-streptococcal/anti-myosin immunoglobulin lambda light chain variable region (Fragment)	9606
175	2.06	2.06	3.27868834137917	IPI:IPI00884176.1	Gene_Symbol=F13A1 coagulation factor XIII A1 subunit precursor	9606	0.700108468532562			0.908555388450623			0.820593893527985
175	0	2.06	3.27868834137917	IPI:IPI00297550.8	Gene_Symbol=F13A1 Coagulation factor XIII A chain precursor	9606
175	0	2	10.5882346630096	IPI:IPI00855773.1	Gene_Symbol=F13A1 Coagulation factor XIII, A1 polypeptide	9606
175	0	2	13.0434781312943	IPI:IPI00642188.2	Gene_Symbol=F13A1 Coagulation factor XIII, A1 polypeptide	9606
176	2.05	2.1	18.6666667461395	IPI:IPI00021440.1	Gene_Symbol=ACTG1;PSPHL Actin, cytoplasmic 2	9606	1.05040800571442	0.844512104988098	2.58740472793579	1.59048914909363	0.0142828384414315	1.27281069755554	1.42566084861755	0.289536476135254	2.91194653511047
176	0	2.1	18.6666667461395	IPI:IPI00021439.1	Gene_Symbol=ACTB Actin, cytoplasmic 1	9606
176	0	2.18	17.836257815361	IPI:IPI00878173.1	Gene_Symbol=ACTA1 Actin, alpha 1, skeletal muscle	9606
176	0	2.18	16.1803707480431	IPI:IPI00021428.1	Gene_Symbol=ACTA1 Actin, alpha skeletal muscle	9606
176	0	2.12	19.7231829166412	IPI:IPI00514530.5	Gene_Symbol=ACTA1 Uncharacterized protein ACTA1	9606
176	0	2.1	8.18604677915573	IPI:IPI00479743.3	Gene_Symbol=A26C1A Isoform 1 of Prostate, ovary, testis-expressed protein on chromosome 2 (Fragment)	9606
176	0	2.1	5.20930215716362	IPI:IPI00739539.5	Gene_Symbol=A26C1B Chimeric POTE-actin protein	9606
176	0	2.1	15.1595741510391	IPI:IPI00025416.3	Gene_Symbol=ACTG2 Actin, gamma-enteric smooth muscle	9606
176	0	2.1	15.1193633675575	IPI:IPI00023006.1	Gene_Symbol=ACTC1 Actin, alpha cardiac muscle 1	9606
176	0	2.1	15.1193633675575	IPI:IPI00008603.1	Gene_Symbol=ACTA2 Actin, aortic smooth muscle	9606
176	0	2.08	15.1515156030655	IPI:IPI00816229.1	Gene_Symbol=ACTA2 ACTA2 protein (Fragment)	9606
176	0	2.08	20.1581031084061	IPI:IPI00794523.2	Gene_Symbol=ACTG1;PSPHL ACTG1 protein	9606
176	0	2.08	7.18085095286369	IPI:IPI00003269.1	Gene_Symbol=DKFZp686D0972 hypothetical protein LOC345651	9606
176	0	2.06	14.133332669735	IPI:IPI00555900.1	Gene_Symbol=FKSG30 Kappa-actin	9606
177	2.05	2.05	9.16334688663483	IPI:IPI00555752.2	Gene_Symbol=C4BPB Isoform 2 of C4b-binding protein beta chain precursor	9606	0.883873343467712	0.8227698802948	241.686111450195	0.772750675678253	0.797723233699799	21160.59375	0.867973029613495	0.507168173789978	6.29704141616821
177	0	2.05	9.12698432803154	IPI:IPI00025862.2	Gene_Symbol=C4BPB Isoform 1 of C4b-binding protein beta chain precursor	9606
178	2.03	11.74	28.2786875963211	IPI:IPI00470652.1	Gene_Symbol=- Single-chain Fv (Fragment)	9606
178	0.02	6.02	29.9145311117172	IPI:IPI00829701.1	Gene_Symbol=- Uncharacterized protein ENSP00000375014	9606
178	0	21.58	34.5999985933304	IPI:IPI00061977.1	Gene_Symbol=IGHV3OR16-13;IGHA1 IGHA1 protein	9606
178	0	6	22.2222223877907	IPI:IPI00830130.1	Gene_Symbol=- Rheumatoid factor RF-ET7	9606
178	0	2	27.2000014781952	IPI:IPI00384410.1	Gene_Symbol=- Myosin-reactive immunoglobulin heavy chain variable region (Fragment)	9606
178	0	2	21.0084035992622	IPI:IPI00384409.1	Gene_Symbol=- Myosin-reactive immunoglobulin heavy chain variable region (Fragment)	9606
179	2.02	3.17	28.6821693181992	IPI:IPI00382539.1	Gene_Symbol=- Ig heavy chain V-II region WAH	9606	1.35803711414337	0.166312426328659	2.82812762260437	1.76622986793518	0.0481215827167034	1.72872567176819	2.88932275772095	0.06608647108078	4.07359409332275
180	2.02	2.24	40.0000005960464	IPI:IPI00382499.1	Gene_Symbol=- Ig heavy chain V-III region JON	9606	1.11007130146027	0.609469592571259	6.5832371711731	1.20276987552643	0.1715018004179	1.91115927696228	2.56715035438538	0.167958632111549	25.4287509918213
181	2.01	5.03	51.7241358757019	IPI:IPI00382497.1	Gene_Symbol=- Ig heavy chain V-III region TUR	9606	1.29770791530609			1.325275182724			2.52273058891296
181	0	6.25	47.2868204116821	IPI:IPI00783471.1	Gene_Symbol=- Immunglobulin heavy chain variable region (Fragment)	9606
181	0	2.93	42.8571432828903	IPI:IPI00382486.1	Gene_Symbol=- Ig heavy chain V-III region NIE	9606
182	2.01	3.48	31.2977105379105	IPI:IPI00745363.4	Gene_Symbol=LOC652113 Immunglobulin heavy chain variable region (Fragment)	9606	0.883476376533508	0.824324548244476	5.09614658355713	0.786104202270508	0.677422285079956	5.30294799804688	1.54932177066803	0.158060416579247	2.10539054870605
182	0	5.47	29.4117659330368	IPI:IPI00854743.1	Gene_Symbol=- Uncharacterized protein ENSP00000375034	9606
183	2	153.91	51.8922030925751	IPI:IPI00418163.3	Gene_Symbol=C4B C4B1	9606	1.02633941173553	0.871126592159271	1.83804059028625	0.889219164848328	0.52636981010437	1.94314002990723	0.844500422477722	0.406228959560394	2.00744795799255
184	2	47.76	66.4141416549683	IPI:IPI00304273.2	Gene_Symbol=APOA4 Apolipoprotein A-IV precursor	9606	0.515349328517914	0.0714455395936966	2.2396502494812	0.810190320014954	0.267032623291016	1.81192767620087	0.397182762622833	0.0103748757392168	1.50362777709961
185	2	35.6	41.2765949964523	IPI:IPI00784942.1	Gene_Symbol=- Putative uncharacterized protein DKFZp686E23209	9606
185	0	5.31	40.4761910438538	IPI:IPI00382489.1	Gene_Symbol=- Ig heavy chain V-III region KOL	9606
186	2	35.55	52.9535889625549	IPI:IPI00555812.4	Gene_Symbol=GC Vitamin D-binding protein precursor	9606	0.757835686206818	0.423545867204666	15.8705568313599	0.747409701347351	0.352960914373398	9.88121700286865	0.640161335468292	0.411687254905701	72.1451873779297
187	2	26.22	63.1355941295624	IPI:IPI00827488.1	Gene_Symbol=IGKC IGKC protein	9606	1.50400447845459	0.00704199029132724	1.05904150009155	1.62400829792023	0.151438608765602	4.45436096191406	4.36429262161255	0.0379714444279671	3.05870461463928
187	0	5.7	33.8983058929443	IPI:IPI00829873.1	Gene_Symbol=- 13 kDa protein	9606
188	2	22.23	41.4322257041931	IPI:IPI00385264.1	Gene_Symbol=- Ig mu heavy chain disease protein	9606	0.141117200255394			0.162313863635063			0.330466598272324
189	2	16.02	37.0212763547897	IPI:IPI00827875.1	Gene_Symbol=- Lambda-chain precursor	9606	1.37580811977386	0.246369391679764	5.21788549423218	1.17170763015747	0.153959646821022	1.64319837093353	2.0924665927887	0.199984848499298	21.0721702575684
189	0	4.03	25.4545450210571	IPI:IPI00383016.1	Gene_Symbol=- Immunglobulin light chain variable region (Fragment)	9606
189	0	4	15.384615957737	IPI:IPI00386134.1	Gene_Symbol=- Ig lambda chain V-I region BL2 precursor	9606
189	0	2	11.711710691452	IPI:IPI00827923.1	Gene_Symbol=- Light chain Fab (Fragment)	9606
189	0	2	11.711710691452	IPI:IPI00003939.3	Gene_Symbol=- Ig lambda chain V-I region NIG-64	9606
190	2	9.1	43.1192666292191	IPI:IPI00387119.1	Gene_Symbol=- Ig kappa chain V-III region POM	9606	0.848039865493774			1.7422559261322			4.06148099899292
191	2	8.02	48.7179487943649	IPI:IPI00854644.1	Gene_Symbol=- Uncharacterized protein ENSP00000374805	9606	1.13844525814056	0.57313197851181	7.98275756835938	1.04891955852509	0.888337373733521	30.6994895935059	2.87194919586182	0.229946345090866	158.21061706543
192	2	6.79	41.9354826211929	IPI:IPI00884080.1	Gene_Symbol=- Similar to Immunglobulin heavy chain variable region	9606	0.917423367500305	0.532473742961884	3.36327266693115	0.96732622385025	0.868598401546478	7.50685834884644	1.76328825950623	0.27820873260498	28.9749221801758
193	2	6.05	23.2704401016235	IPI:IPI00382682.1	Gene_Symbol=- Putative matrix cell adhesion molecule-3	9606	0.79511421918869			0.767576277256012			1.2995628118515
194	2	6.02	41.8803423643112	IPI:IPI00829845.1	Gene_Symbol=- Uncharacterized protein ENSP00000375026	9606	1.03393888473511			1.11845397949219			2.54368233680725
195	2	5.73	29.6296298503876	IPI:IPI00385555.1	Gene_Symbol=- Ig kappa chain V-I region BAN	9606	1.29918587207794			1.05592882633209			3.62529945373535
195	0	3.7	33.0508470535278	IPI:IPI00829836.1	Gene_Symbol=- Uncharacterized protein ENSP00000374797	9606
196	2	4.03	12.6865670084953	IPI:IPI00827486.1	Gene_Symbol=- Rheumatoid factor light chain variable region precursor (Fragment)	9606	1.2241462469101	0.181023165583611	1.44884860515594	1.09820306301117	0.28424921631813	1.25754332542419	1.99738156795502	0.0181958321481943	1.59703838825226
197	2	4	23.1481477618217	IPI:IPI00382442.1	Gene_Symbol=- Ig lambda chain V-V region DEL	9606	2.08206915855408	0.0475064069032669	2.04108810424805	2.10958480834961	0.0442574918270111	2.01210308074951	4.91676568984985	0.0159012619405985	2.39804267883301
198	2	2	10.9660573303699	IPI:IPI00852826.2	Gene_Symbol=APOL1 42 kDa protein	9606	0.460031628608704			0.18333201110363			0.439742714166641
198	0	2	8.54271352291107	IPI:IPI00514475.4	Gene_Symbol=APOL1 Isoform 1 of Apolipoprotein-L1 precursor	9606
198	0	2	8.21256041526794	IPI:IPI00186903.3	Gene_Symbol=APOL1 Isoform 2 of Apolipoprotein-L1 precursor	9606
199	2	2	9.31676998734474	IPI:IPI00290856.4	Gene_Symbol=LYVE1 Lymphatic vessel endothelial hyaluronic acid receptor 1 precursor	9606	0.988386809825897			1.2319084405899			0.89300400018692
200	2	2	9.47867333889008	IPI:IPI00216065.3	Gene_Symbol=PROZ Isoform 2 of Vitamin K-dependent protein Z precursor	9606	1.04684126377106			1.27051031589508			0.947481513023376
200	0	2	7.75000005960464	IPI:IPI00027843.1	Gene_Symbol=PROZ Isoform 1 of Vitamin K-dependent protein Z precursor	9606
201	2	2	40.1639342308044	IPI:IPI00552578.2	Gene_Symbol=SAA1;SAA2 Serum amyloid A protein precursor	9606	3.51321935653687			7.7709755897522			0.843154072761536
201	0	2	22.13114798069	IPI:IPI00006146.4	Gene_Symbol=SAA1;SAA2 serum amyloid A2	9606
202	2	2	23.8461539149284	IPI:IPI00019399.1	Gene_Symbol=SAA4 Serum amyloid A-4 protein precursor	9606	1.38855051994324			1.17793273925781			0.832907855510712
203	2	2	4.5731708407402	IPI:IPI00297284.1	Gene_Symbol=IGFBP2 Insulin-like growth factor-binding protein 2 precursor	9606	3.79109787940979			3.15036582946777			3.08015632629395
204	2	2	28.999999165535	IPI:IPI00021854.1	Gene_Symbol=APOA2 Apolipoprotein A-II precursor	9606	0.320943713188171			0.307993978261948			0.301999539136887
205	2	2	8.20895507931709	IPI:IPI00827724.1	Gene_Symbol=- Rheumatoid factor Vh I region precursor (Fragment)	9606	0.679992377758026			0.81654679775238			1.17856907844543
206	2	2	2.87769790738821	IPI:IPI00299158.1	Gene_Symbol=PVR Isoform Alpha of Poliovirus receptor precursor	9606	1.16932368278503			1.09607779979706			2.5013747215271
206	0	2	3.06122452020645	IPI:IPI00219427.1	Gene_Symbol=PVR Isoform Delta of Poliovirus receptor precursor	9606
206	0	2	3.2967034727335	IPI:IPI00219426.1	Gene_Symbol=PVR Isoform Gamma of Poliovirus receptor precursor	9606
206	0	2	3.22580635547638	IPI:IPI00219425.3	Gene_Symbol=PVR Isoform Beta of Poliovirus receptor precursor	9606
207	2	2	4.16666679084301	IPI:IPI00029235.1	Gene_Symbol=IGFBP6 Insulin-like growth factor-binding protein 6 precursor	9606	1.3393862247467			1.15407764911652			1.67631137371063
208	1.82	1.83	6.26959279179573	IPI:IPI00013933.2	Gene_Symbol=DSP Isoform DPI of Desmoplakin	9606	1.45525503158569	0.627089858055115	1319.95239257813	1.42635953426361	0.496714442968369	86.9981155395508	3.21846866607666	0.371647268533707	18235.404296875
208	0	1.83	6.42888620495796	IPI:IPI00217182.4	Gene_Symbol=DSP Isoform DPII of Desmoplakin	9606
209	1.72	3.07	7.39156976342201	IPI:IPI00872997.1	Gene_Symbol=KIF21B Isoform 1 of Kinesin-like protein KIF21B	9606	0.875823080539703	0.0602920241653919	1.17354738712311	0.891038835048676	0.35645854473114	2.50643849372864	1.25213170051575	0.606696367263794	55.7268714904785
209	0	3.07	7.45073854923248	IPI:IPI00644778.2	Gene_Symbol=KIF21B Isoform 2 of Kinesin-like protein KIF21B	9606
209	0	3.07	6.28742501139641	IPI:IPI00397809.4	Gene_Symbol=KIF21B Kinesin-like protein KIF21B variant	9606
210	1.7	29.59	45.436105132103	IPI:IPI00430842.3	Gene_Symbol=IGHV3OR16-13;IGHA1 IGHA1 protein	9606	1.11973655223846			1.17357349395752			2.67487931251526
210	0	9.95	51.2820541858673	IPI:IPI00830088.1	Gene_Symbol=- 13 kDa protein	9606
210	0	7.7	29.6000003814697	IPI:IPI00873155.1	Gene_Symbol=- Uncharacterized protein ENSP00000346720	9606
210	0	1.96	24.2236018180847	IPI:IPI00816409.1	Gene_Symbol=- V<gamma>1 protein (Fragment)	9606
211	1.7	16.22	21.875	IPI:IPI00418422.3	Gene_Symbol=IGHD IGHD protein	9606	1.64490652084351			1.43389475345612			1.60528457164764
211	0	2.75	20.567375421524	IPI:IPI00847723.1	Gene_Symbol=- Similar to VH4 heavy chain variable region precursor	9606
211	0	2.62	10.5691060423851	IPI:IPI00815727.2	Gene_Symbol=- Uncharacterized protein ENSP00000343169	9606
212	1.7	2.74	3.25443781912327	IPI:IPI00816511.1	Gene_Symbol=CNGA3 cyclic nucleotide gated channel alpha 3 isoform 2	9606
212	0	2.74	3.1700287014246	IPI:IPI00000812.1	Gene_Symbol=CNGA3 Cyclic nucleotide-gated cation channel alpha 3	9606
213	1.6	1.6	11.4726029336452	IPI:IPI00219252.1	Gene_Symbol=DYRK1A Isoform 4 of Dual specificity tyrosine-phosphorylation-regulated kinase 1A	9606
213	0	1.6	12.6654058694839	IPI:IPI00219251.1	Gene_Symbol=DYRK1A Isoform 2 of Dual specificity tyrosine-phosphorylation-regulated kinase 1A	9606
213	0	1.6	12.3844742774963	IPI:IPI00182717.8	Gene_Symbol=DYRK1A Isoform 3 of Dual specificity tyrosine-phosphorylation-regulated kinase 1A	9606
213	0	1.6	8.78112688660622	IPI:IPI00014344.1	Gene_Symbol=DYRK1A Isoform Long of Dual specificity tyrosine-phosphorylation-regulated kinase 1A	9606
213	0	1.6	7.029177993536	IPI:IPI00219250.1	Gene_Symbol=DYRK1A Isoform 1 of Dual specificity tyrosine-phosphorylation-regulated kinase 1A	9606
213	0	1.52	8.4889642894268	IPI:IPI00332215.1	Gene_Symbol=DYRK1B Isoform 2 of Dual specificity tyrosine-phosphorylation-regulated kinase 1B	9606
213	0	1.52	5.82362711429596	IPI:IPI00215873.1	Gene_Symbol=DYRK1B Isoform 3 of Dual specificity tyrosine-phosphorylation-regulated kinase 1B	9606
213	0	1.52	5.56438788771629	IPI:IPI00000352.1	Gene_Symbol=DYRK1B Isoform 1 of Dual specificity tyrosine-phosphorylation-regulated kinase 1B	9606
214	1.59	1.59	14.448669552803	IPI:IPI00845470.1	Gene_Symbol=ZNF655 zinc finger protein 655 isoform f	9606	0.74839198589325			0.526248693466187			0.846146106719971
214	0	1.59	15.47861546278	IPI:IPI00292660.2	Gene_Symbol=ZNF655 Zinc finger protein 655	9606
215	1.57	1.57	16.901408135891	IPI:IPI00513767.2	Gene_Symbol=PTGDS Prostaglandin D2 synthase 21kDa	9606	1.50830590724945	0.17609104514122	4.40360307693481	1.35998022556305	0.355035901069641	11.4358777999878	2.36885833740234	0.0755128711462021	3.69096684455872
215	0	1.57	9.82142835855484	IPI:IPI00514285.2	Gene_Symbol=PTGDS Prostaglandin D2 synthase 21kDa	9606
215	0	1.57	11.5789473056793	IPI:IPI00013179.1	Gene_Symbol=PTGDS Prostaglandin-H2 D-isomerase precursor	9606
216	1.54	1.63	3.93211916089058	IPI:IPI00641363.1	Gene_Symbol=SPTA1 Spectrin, alpha, erythrocytic 1	9606	0.511050343513489			0.519106149673462			0.466058850288391
216	0	1.63	3.92724275588989	IPI:IPI00220741.6	Gene_Symbol=SPTA1 spectrin, alpha, erythrocytic 1	9606
217	1.52	1.77	26.7241388559341	IPI:IPI00829810.1	Gene_Symbol=- Uncharacterized protein ENSP00000375027	9606
218	1.52	1.67	11.0609479248524	IPI:IPI00788135.1	Gene_Symbol=LOC730031 similar to Afadin	9606
219	1.52	1.55	27.0270258188248	IPI:IPI00382434.1	Gene_Symbol=- Ig lambda chain V-II region WIN	9606	1.80235695838928			1.49277997016907			2.8362889289856
220	1.41	1.43	5.50724640488625	IPI:IPI00794512.1	Gene_Symbol=CALCOCO1 Isoform 3 of Calcium-binding and coiled-coil domain-containing protein 1	9606	0.965432465076447			1.16128957271576			1.14039862155914
220	0	1.43	6.04133531451225	IPI:IPI00792755.1	Gene_Symbol=CALCOCO1 70 kDa protein	9606
220	0	1.43	6.0031596571207	IPI:IPI00788619.1	Gene_Symbol=CALCOCO1 Isoform 2 of Calcium-binding and coiled-coil domain-containing protein 1	9606
220	0	1.43	5.49927651882172	IPI:IPI00011232.3	Gene_Symbol=CALCOCO1 Isoform 1 of Calcium-binding and coiled-coil domain-containing protein 1	9606
220	0	1.43	11.9863010942936	IPI:IPI00794026.1	Gene_Symbol=CALCOCO1 33 kDa protein	9606
220	0	1.4	8.2949310541153	IPI:IPI00797276.1	Gene_Symbol=CALCOCO1 25 kDa protein	9606
220	0	1.4	25.4237294197083	IPI:IPI00796420.1	Gene_Symbol=CALCOCO1 7 kDa protein	9606
221	1.41	1.41	6.2720850110054	IPI:IPI00104907.3	Gene_Symbol=C14orf106 Isoform 1 of Uncharacterized potential DNA-binding protein C14orf106	9606	0.930421590805054	0.811336934566498	3.13363766670227	1.03363347053528	0.93798828125	5.05309104919434	0.704200029373169	0.103413097560406	1.69395482540131
221	0	1.41	6.85483887791634	IPI:IPI00385830.3	Gene_Symbol=C14orf106 Isoform 2 of Uncharacterized potential DNA-binding protein C14orf106	9606
222	1.4	20.95	27.8825998306274	IPI:IPI00783993.1	Gene_Symbol=IGHA2 IGHA2 protein	9606	1.47381639480591	0.00376023794524372	1.10808181762695	1.55398559570313	0.023895924910903	1.34797179698944	3.72400093078613	0.00394104607403278	1.42792701721191
222	0.01	4.64	25.9999990463257	IPI:IPI00383953.1	Gene_Symbol=- VH4 heavy chain variable region precursor (Fragment)	9606
222	0	18.93	21.3389128446579	IPI:IPI00384952.1	Gene_Symbol=- Putative uncharacterized protein DKFZp686K04218 (Fragment)	9606
222	0	1.47	18.8034191727638	IPI:IPI00382540.1	Gene_Symbol=- Ig heavy chain V-II region NEWM	9606
222	0	1.4	5.82191795110703	IPI:IPI00872462.2	Gene_Symbol=- Uncharacterized protein ENSP00000381190	9606
223	1.4	14.83	55.6701004505157	IPI:IPI00736860.2	Gene_Symbol=ELK2P1 ELK2, member of ETS oncogene family, pseudogene 1	9606
224	1.36	1.37	5.26675768196583	IPI:IPI00295022.6	Gene_Symbol=NKTR NK-tumor recognition protein	9606	0.786527752876282	0.737296104431152	1063.39270019531	0.692313969135284	0.701596736907959	10166.3486328125	0.739705979824066	0.716675698757172	3077.66088867188
224	0	1.36	5.29363118112087	IPI:IPI00871922.1	Gene_Symbol=NKTR Putative uncharacterized protein DKFZp686J06106	9606
225	1.34	1.42	4.39882688224316	IPI:IPI00401831.4	Gene_Symbol=PLEKHH1 Isoform 1 of Pleckstrin homology domain-containing family H member 1	9606	0.998078167438507	0.996873497962952	6.48829746246338	1.02483463287354	0.96010410785675	6.48440313339233	0.788451910018921	0.789789259433746	28.8892288208008
226	1.3	6.03	52.173912525177	IPI:IPI00382481.1	Gene_Symbol=- Ig heavy chain V-III region BUT	9606
227	1.3	1.31	4.3117742985487	IPI:IPI00871997.1	Gene_Symbol=DBH Dopamine beta-hydroxylase precursor	9606	0.804093301296234			0.597613215446472			0.779809474945068
227	0	1.31	4.21393848955631	IPI:IPI00171678.4	Gene_Symbol=DBH Dopamine beta-hydroxylase	9606
228	1.3	1.3	4.18342724442482	IPI:IPI00791675.1	Gene_Symbol=PITPNM1 Isoform 2 of Membrane-associated phosphatidylinositol transfer protein 1	9606
228	0	1.3	4.1800644248724	IPI:IPI00307758.7	Gene_Symbol=PITPNM1 Isoform 1 of Membrane-associated phosphatidylinositol transfer protein 1	9606
229	1.29	1.39	7.19225481152534	IPI:IPI00794166.1	Gene_Symbol=SHANK1 Uncharacterized protein SHANK1	9606
229	0	1.39	7.21888020634651	IPI:IPI00007695.1	Gene_Symbol=SHANK1 Isoform 1 of SH3 and multiple ankyrin repeat domains protein 1	9606
230	1.27	1.39	9.84654724597931	IPI:IPI00873848.1	Gene_Symbol=POSTN 87 kDa protein	9606	1.14381861686707			0.961178660392761			0.843933403491974
231	1.26	2.01	18.1395351886749	IPI:IPI00021304.1	Gene_Symbol=KRT2 Keratin, type II cytoskeletal 2 epidermal	9606	0.884672164916992	0.38636040687561	1.61566805839539	0.704283475875854	0.321422010660172	3.17286968231201	1.24552178382874	0.58569747209549	4.33853530883789
232	1.22	15.24	45.9227472543716	IPI:IPI00816555.1	Gene_Symbol=IGLV2-14 IGLV2-14 protein	9606	0.948764085769653	0.908138334751129	99.3930435180664	0.829114735126495	0.591767847537994	24.2808437347412	1.88411021232605	0.286089450120926	48.5157432556152
233	1.22	1.22	4.63215261697769	IPI:IPI00828117.1	Gene_Symbol=CD44 Isoform 5 of CD44 antigen precursor	9606	0.944251835346222			1.40485656261444			1.27243793010712
233	0	1.22	5.04451021552086	IPI:IPI00827795.1	Gene_Symbol=CD44 Isoform 8 of CD44 antigen precursor	9606
233	0	1.22	4.76858355104923	IPI:IPI00827658.1	Gene_Symbol=CD44 Isoform 7 of CD44 antigen precursor	9606
233	0	1.22	4.7819972038269	IPI:IPI00827650.1	Gene_Symbol=CD44 Isoform 3 of CD44 antigen precursor	9606
233	0	1.22	5.03703691065311	IPI:IPI00827555.1	Gene_Symbol=CD44 Isoform 9 of CD44 antigen precursor	9606
233	0	1.22	4.86409142613411	IPI:IPI00418465.4	Gene_Symbol=CD44 Isoform 4 of CD44 antigen precursor	9606
233	0	1.22	4.58221025764942	IPI:IPI00305064.1	Gene_Symbol=CD44 Isoform CD44 of CD44 antigen precursor	9606
234	1.22	1.22	7.69230797886848	IPI:IPI00816095.1	Gene_Symbol=IGLV7-43 V lambda precursor	9606
234	0	1.22	7.69230797886848	IPI:IPI00553092.2	Gene_Symbol=IGLV7-46 V3-3 protein	9606
234	0	1.22	7.69230797886848	IPI:IPI00022890.1	Gene_Symbol=IGLV7-43 Ig lambda chain V region 4A precursor	9606
235	1.17	4.87	62.0370388031006	IPI:IPI00387113.1	Gene_Symbol=- Ig kappa chain V-III region B6	9606	1.53966748714447	0.305386275053024	3.89597225189209	1.41909193992615	0.361315131187439	3.60769295692444	4.04614400863647	0.0705368220806122	5.40890169143677
236	1.16	4.9	49.1525411605835	IPI:IPI00829759.1	Gene_Symbol=- Uncharacterized protein ENSP00000375040	9606	0.619224607944489			0.576620042324066			1.43400275707245
237	1.16	1.36	3.78583036363125	IPI:IPI00024802.1	Gene_Symbol=BTAF1 TATA-binding protein-associated factor 172	9606
238	1.15	2.2	7.06521719694138	IPI:IPI00061168.3	Gene_Symbol=ANKRD40 Ankyrin repeat domain-containing protein 40	9606
239	1.15	1.22	5.88235296308994	IPI:IPI00748265.2	Gene_Symbol=- Rheumatoid factor RF-ET13	9606	1.11544549465179			1.23559331893921			2.52462553977966
240	1.15	1.16	8.29805284738541	IPI:IPI00642902.1	Gene_Symbol=PDE4DIP Isoform 4 of Myomegalin	9606
240	0	1.16	8.35464596748352	IPI:IPI00470939.4	Gene_Symbol=PDE4DIP Isoform 1 of Myomegalin	9606
241	1.1	1.1	3.27272713184357	IPI:IPI00009276.2	Gene_Symbol=PROCR Endothelial protein C receptor precursor	9606	0.732656419277191			0.921856760978699			1.06568467617035
242	1.08	1.08	11.6666667163372	IPI:IPI00001611.1	Gene_Symbol=IGF2 Isoform 1 of Insulin-like growth factor II precursor	9606	0.855758845806122	0.815179765224457	753.483764648438	1.02165055274963	0.977656364440918	2324.34057617188	1.08102679252625	0.912003457546234	1231.70568847656
243	1.07	2.62	8.28701332211494	IPI:IPI00003515.1	Gene_Symbol=TRIP11 Thyroid receptor-interacting protein 11	9606
244	1.03	2.07	17.0970618724823	IPI:IPI00297723.2	Gene_Symbol=RBM6 RNA-binding protein 6	9606	0.863805830478668			0.585603535175323			0.844939887523651
245	0.99	1.25	5.30474036931992	IPI:IPI00218326.1	Gene_Symbol=SP100 Isoform Sp100-C of Nuclear autoantigen Sp-100	9606	1.07313883304596	0.0590654835104942	1.087033867836	1.27363431453705	0.0655664578080177	1.37388622760773	1.13592410087585	0.184264808893204	1.61971044540405
246	0.96	7.29	32.089552283287	IPI:IPI00816794.1	Gene_Symbol=- REV25-2 (Fragment)	9606	0.818395674228668			1.04525291919708			1.67744469642639
247	0.96	0.98	8.12499970197678	IPI:IPI00328317.1	Gene_Symbol=CPLX4 Complexin-4 precursor	9606
248	0.96	0.96	9.60264876484871	IPI:IPI00795428.1	Gene_Symbol=CCDC51 Isoform 2 of Coiled-coil domain-containing protein 51	9606	1.38989818096161	0.442438572645187	32.7112922668457	1.66669142246246	0.458593904972076	297.949340820313	2.68496465682983	0.0839278399944305	5.28076505661011
248	0	0.96	7.05596134066582	IPI:IPI00153023.7	Gene_Symbol=CCDC51 Isoform 1 of Coiled-coil domain-containing protein 51	9606
249	0.96	0.96	20.7547172904015	IPI:IPI00790451.1	Gene_Symbol=- 6 kDa protein	9606	0.83577299118042			0.972201764583588			1.71591675281525
250	0.94	1.01	5.15873022377491	IPI:IPI00009141.3	Gene_Symbol=MTMR11 Cisplatin resistance associated beta protein	9606
251	0.93	20.68	55.648535490036	IPI:IPI00854806.1	Gene_Symbol=IGKV1-5 IGKV1-5 protein	9606	1.01951849460602			1.03503251075745			2.6328444480896
252	0.93	2.06	7.23089575767517	IPI:IPI00300371.5	Gene_Symbol=SF3B3 Isoform 1 of Splicing factor 3B subunit 3	9606
253	0.93	1.4	5.31496070325375	IPI:IPI00027737.3	Gene_Symbol=MLZE Melanoma-derived leucine zipper-containing extranuclear factor	9606	1.6967362165451			1.85515689849854			1.58974528312683
254	0.92	13.47	34.0163946151733	IPI:IPI00884092.1	Gene_Symbol=- Anti-HER3 scFv (Fragment)	9606	1.72984981536865			1.47884368896484			4.71854972839355
255	0.91	0.97	7.59075880050659	IPI:IPI00007811.1	Gene_Symbol=CDK4 Cell division protein kinase 4	9606	1.04349148273468			1.20026540756226			1.20081150531769
256	0.89	0.89	4.05982919037342	IPI:IPI00473049.1	Gene_Symbol=SLC4A3 Isoform CAE3 of Anion exchange protein 3	9606
257	0.89	0.89	12.8205135464668	IPI:IPI00738873.1	Gene_Symbol=LOC652578 similar to Fc fragment of IgG, low affinity IIIa, receptor for	9606	0.561594843864441			0.808646082878113			0.991113364696503
258	0.83	0.83	4.30838987231255	IPI:IPI00738974.2	Gene_Symbol=SH3MD4 SH3 multiple domains protein 4 precursor	9606
259	0.82	0.88	3.06899640709162	IPI:IPI00783637.3	Gene_Symbol=DNAH2 Ciliary dynein heavy chain 2 (Fragment)	9606	0.958015203475952	0.851295948028564	2.38181185722351	0.848928213119507	0.59551727771759	3.08558535575867	1.12110388278961	0.62997043132782	2.39470505714417
260	0.81	1	2.88869999349117	IPI:IPI00795043.1	Gene_Symbol=SREBF1 sterol regulatory element binding transcription factor 1 isoform a	9606
261	0.81	0.81	14.2857149243355	IPI:IPI00006662.1	Gene_Symbol=APOD Apolipoprotein D precursor	9606	1.15714180469513	0.438411086797714	4.60148000717163	1.69177293777466	0.154423356056213	5.22276782989502	0.747234582901001	0.0714913606643677	1.51817739009857
262	0.8	1.38	4.31565977632999	IPI:IPI00879123.1	Gene_Symbol=TMPRSS6 transmembrane protease, serine 6	9606	1.86285972595215			2.25578022003174			0.974671959877014
262	0	1.38	4.24757264554501	IPI:IPI00478635.1	Gene_Symbol=TMPRSS6 DJ1170K4.2 protein	9606
262	0	1.38	4.36408966779709	IPI:IPI00411302.5	Gene_Symbol=TMPRSS6 Isoform 1 of Transmembrane protease, serine 6	9606
262	0	1.38	4.44162450730801	IPI:IPI00216662.5	Gene_Symbol=TMPRSS6 Isoform 3 of Transmembrane protease, serine 6	9606
263	0.8	0.86	3.30353677272797	IPI:IPI00554464.1	Gene_Symbol=PKD1L1 Isoform 2 of Polycystic kidney disease 1-like 1 protein	9606
263	0	0.86	2.98350304365158	IPI:IPI00152661.1	Gene_Symbol=PKD1L1 Isoform 1 of Polycystic kidney disease 1-like 1 protein	9606
264	0.79	4.37	39.3162399530411	IPI:IPI00829834.1	Gene_Symbol=- Ig kappa chain V-III region VH precursor	9606	0.988710641860962	0.923123478889465	3.28314256668091	1.14934015274048	0.425127983093262	4.03403520584106	2.41329908370972	0.112684637308121	7.40630006790161
265	0.77	0.77	9.59488302469254	IPI:IPI00021364.1	Gene_Symbol=CFP Properdin precursor	9606	0.964568972587585			0.84135377407074			0.852998077869415
266	0.77	0.77	4.83091771602631	IPI:IPI00028611.1	Gene_Symbol=NR2F2 COUP transcription factor 2	9606
266	0	0.77	4.72813248634338	IPI:IPI00021431.1	Gene_Symbol=NR2F1 COUP transcription factor 1	9606
267	0.76	0.83	6.21365159749985	IPI:IPI00658151.3	Gene_Symbol=SPEG SPEG complex locus	9606
268	0.74	0.74	2.81995665282011	IPI:IPI00856116.1	Gene_Symbol=PALLD Isoform 1 of Palladin	9606	1.48524928092957			1.25917065143585			4.01814270019531
268	0	0.74	3.36496978998184	IPI:IPI00856001.1	Gene_Symbol=PALLD Isoform 5 of Palladin	9606
268	0	0.74	3.52622047066689	IPI:IPI00292009.9	Gene_Symbol=PALLD Isoform 2 of Palladin	9606
269	0.74	0.74	12.8205135464668	IPI:IPI00221269.1	Gene_Symbol=TRDMT1 Isoform F of tRNA	9606
270	0.72	0.72	5.48847429454327	IPI:IPI00414604.4	Gene_Symbol=E2F7 Isoform 1 of Transcription factor E2F7	9606
271	0.72	0.72	8.57142880558968	IPI:IPI00658073.1	Gene_Symbol=CCDC126 Coiled-coil domain-containing protein 126 precursor	9606	1.09264659881592			1.03645288944244			1.07307636737823
271	0	0.72	10.6194689869881	IPI:IPI00061448.5	Gene_Symbol=- 13 kDa protein	9606
272	0.72	0.72	4.04040403664112	IPI:IPI00027350.3	Gene_Symbol=PRDX2 Peroxiredoxin-2	9606	0.817674875259399			0.795051157474518			0.800372660160065
273	0.7	0.87	2.51358691602945	IPI:IPI00409710.1	Gene_Symbol=SLIT3 Isoform 3 of Slit homolog 3 protein precursor	9606
273	0	0.87	2.42941565811634	IPI:IPI00017640.1	Gene_Symbol=SLIT3 Isoform 1 of Slit homolog 3 protein precursor	9606
274	0.7	0.85	3.34572494029999	IPI:IPI00479924.2	Gene_Symbol=TPCN2 Uncharacterized protein TPCN2	9606
274	0	0.85	2.39361710846424	IPI:IPI00169371.2	Gene_Symbol=TPCN2 Two pore calcium channel protein 2	9606
