# Supplementary material for: PGCA: An algorithm to link protein groups created from MS/MS data
Source: PLoS One. 2017 May 31;12(5):e0177569. doi: 10.1371/journal.pone.0177569 (PMC5451011; doi:10.1371/journal.pone.0177569)
Supplement: S3 File — 65 iTRAQ experiments used to process samples from the BiT Heart Cohort. (ZIP) [file pone.0177569.s006.zip › S5DataBiT/BET5789_ProteinSummary.txt]

N	Unused	Total	%Cov	Accession	Name	Species	115:114	PVal 115:114	EF 115:114	116:114	PVal 116:114	EF 116:114	117:114	PVal 117:114	EF 117:114	Biological Processes	Molecular Function	PANTHER ID
1	204.41	204.41	38.6368602514267	IPI:IPI00022229.1	Gene_Symbol=APOB Apolipoprotein B-100 precursor	9606	0.894163608551025	1.21014154501609E-05	1.04976391792297	1.01292073726654	0.570961177349091	1.04531335830688	1.00010430812836	0.996488273143768	1.04872727394104
2	160.31	160.31	62.9585087299347	IPI:IPI00783987.2	Gene_Symbol=C3 Complement C3 precursor (Fragment)	9606	0.942668735980988	0.105761483311653	1.07385909557343	1.02839553356171	0.301492035388947	1.05442428588867	0.883348345756531	3.1319050322054E-05	1.05889141559601
3	154.36	154.65	55.3899109363556	IPI:IPI00418163.3	Gene_Symbol=C4B C4B1	9606	1.0781968832016	0.468872606754303	1.28030729293823	0.921386778354645	0.453027427196503	1.29541277885437	0.841361045837402	0.149389088153839	1.2980295419693
4	149.83	151.85	66.6214406490326	IPI:IPI00478003.1	Gene_Symbol=A2M Alpha-2-macroglobulin precursor	9606	0.795960366725922	1.80752380174454E-07	1.08702349662781	0.903059542179108	0.000168056270922534	1.05375063419342	1.10284614562988	0.000181166804395616	1.05182242393494
5	98.77	98.77	78.2077372074127	IPI:IPI00298497.3	Gene_Symbol=FGB Fibrinogen beta chain precursor	9606	0.855583608150482	8.65981564857066E-05	1.07966184616089	1.58190906047821	4.20389539297445E-45	1.05331826210022	1.30814623832703	1.26378843106418E-20	1.05319106578827
6	89.12	89.12	37.5965654850006	IPI:IPI00414283.5	Gene_Symbol=FN1 fibronectin 1 isoform 4 preproprotein	9606	1.23001217842102	2.75107158813626E-05	1.09772551059723	1.16030633449554	2.00705244424171E-06	1.05999708175659	1.30200111865997	5.9809850214837E-13	1.06481432914734
6	0	89.03	35.8942598104477	IPI:IPI00845263.1	Gene_Symbol=FN1 fibronectin 1 isoform 2 preproprotein	9606
6	0	87.12	36.602970957756	IPI:IPI00339223.1	Gene_Symbol=FN1 Isoform 3 of Fibronectin precursor	9606
6	0	87.12	36.1274093389511	IPI:IPI00022418.1	Gene_Symbol=FN1 Isoform 1 of Fibronectin precursor	9606
7	87.15	87.15	47.344109416008	IPI:IPI00021885.1	Gene_Symbol=FGA Isoform 1 of Fibrinogen alpha chain precursor	9606	0.944641351699829	0.21667392551899	1.09425950050354	1.62821114063263	2.73374688142784E-34	1.06688225269318	1.37358891963959	5.65171285875754E-17	1.07048416137695
7	0	87.11	57.1428596973419	IPI:IPI00029717.1	Gene_Symbol=FGA Isoform 2 of Fibrinogen alpha chain precursor	9606
8	80.27	80.27	52.4882614612579	IPI:IPI00017601.1	Gene_Symbol=CP Ceruloplasmin precursor	9606	0.713917791843414	2.81787492645291E-11	1.09653961658478	0.859903037548065	5.61374554308713E-06	1.06494450569153	0.707275629043579	2.35124433141386E-21	1.06337106227875
9	75.51	75.52	36.7541760206223	IPI:IPI00032291.2	Gene_Symbol=C5 Complement C5 precursor	9606	0.934973061084747	0.0874024406075478	1.08037292957306	1.05339288711548	0.113611333072186	1.06683146953583	0.894199907779694	0.00199958239682019	1.07214999198914
10	71.19	71.24	62.4731183052063	IPI:IPI00294193.4	Gene_Symbol=ITIH4 Isoform 1 of Inter-alpha-trypsin inhibitor heavy chain H4 precursor	9606	0.891682922840118	0.211223587393761	1.20060205459595	1.09989726543427	0.288381665945053	1.19648742675781	0.977655053138733	0.787703514099121	1.18433237075806
11	66.91	66.98	43.0544286966324	IPI:IPI00029739.5	Gene_Symbol=CFH Isoform 1 of Complement factor H precursor	9606	0.87054306268692	0.00622920598834753	1.10292303562164	1.07642459869385	0.219233065843582	1.12580633163452	1.00637996196747	0.912788927555084	1.12233209609985
12	62	62	67.7489161491394	IPI:IPI00022488.1	Gene_Symbol=HPX Hemopexin precursor	9606	1.04406774044037	0.279768645763397	1.08114016056061	0.905712485313416	0.00241284095682204	1.06531393527985	0.779754340648651	7.16850732419838E-13	1.06620419025421
13	57.28	57.28	63.504821062088	IPI:IPI00019568.1	Gene_Symbol=F2 Prothrombin precursor (Fragment)	9606	0.866843581199646	0.0235098898410797	1.13116943836212	0.849623322486877	5.73021952732233E-06	1.0696976184845	0.73540872335434	1.46279451225528E-12	1.07798457145691
14	56.5	56.5	55.1851868629456	IPI:IPI00019580.1	Gene_Symbol=PLG Plasminogen precursor	9606	0.918730437755585	0.0266304761171341	1.07751750946045	0.869697868824005	0.00127220305148512	1.08654034137726	0.798525631427765	2.63605304251513E-10	1.06316447257996
15	52.05	52.05	57.9196214675903	IPI:IPI00847635.1	Gene_Symbol=SERPINA3 Isoform 1 of Alpha-1-antichymotrypsin precursor	9606	0.962827086448669	0.384248286485672	1.08873915672302	1.66224002838135	6.27415590586874E-24	1.08145415782928	0.965094387531281	0.374694585800171	1.08128893375397
15	0	52.05	54.6875	IPI:IPI00550991.3	Gene_Symbol=SERPINA3 Alpha-1-antichymotrypsin precursor	9606
16	51.94	51.94	36.6807609796524	IPI:IPI00305461.2	Gene_Symbol=ITIH2 Inter-alpha-trypsin inhibitor heavy chain H2 precursor	9606	0.881912350654602	0.0568697452545166	1.13815200328827	0.854965150356293	1.43871311593102E-05	1.07030522823334	0.89086776971817	0.00373672158457339	1.08020651340485
16	0	51.88	36.4705890417099	IPI:IPI00645038.1	Gene_Symbol=ITIH2 Inter-alpha (Globulin) inhibitor H2	9606
17	51.21	51.34	62.0390474796295	IPI:IPI00877703.1	Gene_Symbol=FGG 52 kDa protein	9606	0.922559022903442	0.147910058498383	1.11470365524292	1.46348667144775	1.38257548385624E-16	1.08275377750397	1.24344408512115	5.80324899246421E-09	1.07131028175354
17	0	51.23	60.2247178554535	IPI:IPI00877792.1	Gene_Symbol=FGG 50 kDa protein	9606
17	0	51.18	62.6931548118591	IPI:IPI00021891.5	Gene_Symbol=FGG Isoform Gamma-B of Fibrinogen gamma chain precursor	9606
17	0	51.06	60.869562625885	IPI:IPI00219713.1	Gene_Symbol=FGG Isoform Gamma-A of Fibrinogen gamma chain precursor	9606
18	50.64	50.64	44.388610124588	IPI:IPI00828205.1	Gene_Symbol=IGHM IGHM protein	9606	0.364324659109116	6.60725572743104E-06	1.41708958148956	0.373320698738098	4.32568683095269E-08	1.2727324962616	0.418886095285416	3.25869052630878E-07	1.27476239204407
19	50.46	50.46	45.1570689678192	IPI:IPI00639937.1	Gene_Symbol=CFB B-factor, properdin	9606	0.905247271060944	0.215220138430595	1.1720689535141	0.751615703105927	8.39378677675029E-10	1.08341073989868	0.725685238838196	4.41127712136336E-09	1.09999632835388
19	0	50.46	45.1570689678192	IPI:IPI00019591.1	Gene_Symbol=CFB Isoform 1 of Complement factor B precursor (Fragment)	9606
20	50.15	50.16	47.2049683332443	IPI:IPI00032328.2	Gene_Symbol=KNG1 Isoform HMW of Kininogen-1 precursor	9606	1.06663310527802	0.332887947559357	1.14071869850159	0.834525406360626	0.000253249949309975	1.09891700744629	0.808603823184967	3.6492269206434E-09	1.06667923927307
20	0.33	48.81	70.7259953022003	IPI:IPI00797833.3	Gene_Symbol=KNG1 Kininogen 1	9606
20	0.33	48.81	70.7259953022003	IPI:IPI00215894.1	Gene_Symbol=KNG1 Isoform LMW of Kininogen-1 precursor	9606
21	49.92	49.92	73.4848499298096	IPI:IPI00847179.1	Gene_Symbol=APOA4 apolipoprotein A-IV precursor	9606	0.439762532711029	0.0348943769931793	2.09708786010742	2.57159638404846	0.00617401720955968	1.75094854831696	3.21967029571533	0.00332493963651359	1.83808720111847
22	47.7	48.36	57.2340428829193	IPI:IPI00815926.1	Gene_Symbol=IGHG1 IGHG1 protein	9606
23	47.63	47.69	48.5181123018265	IPI:IPI00292530.1	Gene_Symbol=ITIH1 Inter-alpha-trypsin inhibitor heavy chain H1 precursor	9606	1.01805138587952	0.828062534332275	1.17832779884338	0.725730836391449	3.61308934160309E-11	1.08234429359436	0.754332423210144	2.27999414903479E-08	1.09138190746307
24	47.46	47.55	62.2362852096558	IPI:IPI00742696.2	Gene_Symbol=GC vitamin D-binding protein precursor	9606	1.56037187576294	0.341314971446991	2.86816215515137	0.428164690732956	0.0655618086457253	2.51699495315552	0.466601610183716	0.183853968977928	3.46295928955078
25	45.23	45.27	41.8158560991287	IPI:IPI00026314.1	Gene_Symbol=GSN Isoform 1 of Gelsolin precursor	9606	1.2134747505188	0.0046842317096889	1.14101421833038	0.688380837440491	2.36204900083692E-09	1.11371099948883	0.992785394191742	0.903047740459442	1.12551951408386
25	0	45.21	41.4500683546066	IPI:IPI00646773.2	Gene_Symbol=GSN Isoform 2 of Gelsolin precursor	9606
26	43.62	43.63	45.415472984314	IPI:IPI00798430.1	Gene_Symbol=TF Transferrin variant (Fragment)	9606	0.733823955059052	0.000203136150958017	1.16688060760498	0.547239482402802	6.5132371718235E-11	1.15447592735291	0.649368703365326	4.9494577325504E-09	1.12873780727386
26	0	43.63	45.415472984314	IPI:IPI00022463.1	Gene_Symbol=TF Serotransferrin precursor	9606
27	43.04	43.04	39.3831551074982	IPI:IPI00296608.6	Gene_Symbol=C7 Complement component C7 precursor	9606	1.35255408287048	0.00397880701348186	1.22101724147797	1.56020140647888	2.35126790926188E-07	1.15561163425446	1.47408819198608	2.85113969766826E-06	1.15494525432587
28	42	42	57.6344072818756	IPI:IPI00032179.2	Gene_Symbol=SERPINC1 Antithrombin III variant	9606	1.1844869852066	0.0187896490097046	1.15030074119568	0.879202306270599	0.0183967910706997	1.11192870140076	0.826824486255646	0.000395456241676584	1.1056991815567
29	41.84	41.84	56.5656542778015	IPI:IPI00745089.2	Gene_Symbol=A1BG alpha 1B-glycoprotein precursor	9606	0.933761954307556	0.179442644119263	1.10593235492706	1.04527413845062	0.365829139947891	1.10172641277313	0.946982681751251	0.228649944067001	1.09350287914276
29	0	41.84	56.5656542778015	IPI:IPI00022895.7	Gene_Symbol=A1BG Alpha-1B-glycoprotein precursor	9606
30	40.85	40.85	61.4093959331512	IPI:IPI00166729.4	Gene_Symbol=AZGP1 alpha-2-glycoprotein 1, zinc	9606	1.39551568031311	1.14042943977211E-08	1.10604918003082	1.81519460678101	1.81212607853337E-12	1.14434564113617	1.44527244567871	1.70389711229291E-08	1.11980044841766
31	39.45	39.84	35.8931541442871	IPI:IPI00019943.1	Gene_Symbol=AFM Afamin precursor	9606	1.11869275569916	0.0303351618349552	1.10633337497711	1.02761888504028	0.502682685852051	1.08453440666199	1.05229222774506	0.282115370035172	1.09883785247803
32	35.21	35.21	46.3829785585403	IPI:IPI00296165.5	Gene_Symbol=C1R;C17orf13;ACYP1 Complement C1r subcomponent precursor	9606	0.973021149635315	0.583192050457001	1.10632717609406	0.98248428106308	0.633477807044983	1.07808101177216	0.912473738193512	0.143022209405899	1.13268542289734
33	34.92	34.97	48.9878535270691	IPI:IPI00386879.1	Gene_Symbol=IGHV3OR16-13;IGHA1 CDNA FLJ14473 fis, clone MAMMA1001080, highly similar to Homo sapiens SNC73 protein (SNC73) mRNA	9606
34	34.06	34.07	49.2857128381729	IPI:IPI00641737.1	Gene_Symbol=HP Haptoglobin precursor	9606	0.207371845841408	1.76709414881096E-20	1.26616704463959	0.819177985191345	9.66861553024501E-05	1.10078752040863	0.197414726018906	2.54631538076922E-10	1.54147863388062
35	32.29	32.69	37.4800652265549	IPI:IPI00022434.4	Gene_Symbol=ALB Uncharacterized protein ALB	9606	3.33583426475525	1.240059080811E-13	1.2036280632019	0.465830117464066	1.09286634142336E-06	1.2874493598938	0.817943751811981	0.00243650120683014	1.13149785995483
35	0	32.69	36.7816090583801	IPI:IPI00745872.2	Gene_Symbol=ALB Isoform 1 of Serum albumin precursor	9606
36	32.25	32.25	41.5238082408905	IPI:IPI00022371.1	Gene_Symbol=HRG Histidine-rich glycoprotein precursor	9606	0.859795987606049	0.0134563129395247	1.1257381439209	1.09192705154419	0.00968731474131346	1.06788575649261	1.42619967460632	3.3143416667842E-14	1.07047128677368
37	31.43	31.55	45.6171721220016	IPI:IPI00022395.1	Gene_Symbol=C9 Complement component C9 precursor	9606	1.03092646598816	0.624099135398865	1.13310611248016	1.26322078704834	2.63955716945929E-05	1.10341811180115	1.07555222511292	0.0793641433119774	1.08524930477142
38	31.43	31.43	36.7732554674149	IPI:IPI00017696.1	Gene_Symbol=C1S Complement C1s subcomponent precursor	9606	0.998977363109589	0.982852578163147	1.10102581977844	0.975337088108063	0.593971908092499	1.09907221794128	0.922107636928558	0.115914076566696	1.10762739181519
38	0	29.43	35.7771247625351	IPI:IPI00749179.2	Gene_Symbol=C1S Uncharacterized protein C1S	9606
39	31.17	31.17	33.9622646570206	IPI:IPI00291867.3	Gene_Symbol=CFI Complement factor I precursor	9606	0.831272840499878	0.0133680189028382	1.15433549880981	0.912505388259888	0.0909108594059944	1.11297535896301	0.852030634880066	0.00321031431667507	1.10746777057648
39	0	29.17	31.7324191331863	IPI:IPI00872555.2	Gene_Symbol=CFI cDNA FLJ76262, highly similar to Homo sapiens I factor (complement) (IF), mRNA	9606
40	30.75	30.75	33.6820095777512	IPI:IPI00298971.1	Gene_Symbol=VTN Vitronectin precursor	9606	0.991648316383362	0.887738525867462	1.12533473968506	0.704790532588959	3.49213756870026E-12	1.08648633956909	0.712611198425293	1.54960089204792E-09	1.10193884372711
41	29.95	29.95	46.0921853780746	IPI:IPI00879573.1	Gene_Symbol=SERPIND1 Heparin cofactor 2 precursor	9606	0.646358489990234	2.83348599623423E-05	1.19605755805969	0.670947134494781	4.38040018480024E-07	1.13319671154022	0.551198899745941	3.39036687613259E-09	1.15517342090607
41	0	29.95	43.6432629823685	IPI:IPI00292950.4	Gene_Symbol=SERPIND1 Serpin peptidase inhibitor, clade D (Heparin cofactor), member 1	9606
42	29.69	29.69	36.8000000715256	IPI:IPI00291866.5	Gene_Symbol=SERPING1 Plasma protease C1 inhibitor precursor	9606	1.02863848209381	0.630745232105255	1.12373840808868	1.08808481693268	0.0730217546224594	1.09690260887146	0.956151902675629	0.321534723043442	1.09371447563171
42	0	27.69	34.4383060932159	IPI:IPI00879931.1	Gene_Symbol=SERPING1 cDNA FLJ78023, highly similar to Homo sapiens serine (or cysteine) proteinase inhibitor, clade G (C1inhibitor), member 1, (angioedema, hereditary) (SERPING1), mRNA	9606
43	29.56	30.34	54.0669858455658	IPI:IPI00553177.1	Gene_Symbol=SERPINA1 Isoform 1 of Alpha-1-antitrypsin precursor	9606	0.771874964237213	0.000236269072047435	1.13505053520203	2.15427494049072	2.29121866368587E-07	1.26566398143768	1.41030073165894	0.000926368404179811	1.21053731441498
44	28.95	28.95	36.6942137479782	IPI:IPI00020996.3	Gene_Symbol=IGFALS Insulin-like growth factor-binding protein complex acid labile chain precursor	9606	1.07832610607147	0.298157155513763	1.15654873847961	0.823535919189453	1.61651569214882E-05	1.08035516738892	0.79832798242569	2.39694986703398E-06	1.08243036270142
45	28.75	28.75	50.4347801208496	IPI:IPI00298828.3	Gene_Symbol=APOH Beta-2-glycoprotein 1 precursor	9606	1.13366687297821	0.254190027713776	1.24477970600128	1	1	1.10246312618256	1.05932307243347	0.366855978965759	1.13593578338623
46	28.51	28.51	60.8510613441467	IPI:IPI00430820.1	Gene_Symbol=IGKV1-5 IGKV1-5 protein	9606	1.20423185825348	0.199830397963524	1.52782237529755	1.50936114788055	0.146187752485275	2.14630103111267	1.84418714046478	0.0200679339468479	1.46053802967072
47	27.81	27.99	69.021737575531	IPI:IPI00855916.1	Gene_Symbol=- Transthyretin	9606	1.35126936435699	0.000388794607715681	1.17503249645233	0.930450439453125	0.161705821752548	1.10697138309479	1.01225876808167	0.826079130172729	1.11640810966492
47	0	27.99	79.5918345451355	IPI:IPI00022432.1	Gene_Symbol=TTR Transthyretin precursor	9606
48	26.21	26.23	34.3584299087524	IPI:IPI00009920.2	Gene_Symbol=C6 Complement component 6 precursor	9606	0.837962031364441	0.0389383099973202	1.18180358409882	0.890345692634583	0.200303241610527	1.19965577125549	0.84869784116745	0.08167664706707	1.20480835437775
49	26.16	26.16	65.6151413917542	IPI:IPI00021842.1	Gene_Symbol=APOE Apolipoprotein E precursor	9606	0.892219066619873	0.0985526144504547	1.14778828620911	1.05480325222015	0.442899167537689	1.1546083688736	1.05799984931946	0.201213717460632	1.09381222724915
50	26.1	26.29	41.5169656276703	IPI:IPI00400826.1	Gene_Symbol=CLU clusterin isoform 1	9606	0.922976732254028	0.408097147941589	1.21834468841553	0.956144511699677	0.578327775001526	1.17964673042297	0.903516590595245	0.207633495330811	1.17623245716095
50	0	26.29	46.3251680135727	IPI:IPI00291262.3	Gene_Symbol=CLU Clusterin precursor	9606
50	0	26.29	44.196429848671	IPI:IPI00795633.1	Gene_Symbol=CLU CLU	9606
51	25.57	25.71	30.4075241088867	IPI:IPI00654888.4	Gene_Symbol=KLKB1 Plasma kallikrein precursor	9606	1.01754105091095	0.763274669647217	1.12736177444458	0.755132555961609	0.000402656703954563	1.14465081691742	0.785221636295319	0.000425774342147633	1.12411737442017
52	25.33	25.33	46.3215261697769	IPI:IPI00022431.1	Gene_Symbol=AHSG Alpha-2-HS-glycoprotein precursor	9606	1.14527451992035	0.263162523508072	1.27379357814789	0.519389688968658	1.41775413631251E-09	1.17924678325653	0.907055735588074	0.157361134886742	1.14682376384735
53	24.67	24.71	32.1489006280899	IPI:IPI00294395.1	Gene_Symbol=C8B Complement component C8 beta chain precursor	9606	0.892120361328125	0.135127127170563	1.16450178623199	0.804317116737366	0.000523138092830777	1.11934578418732	0.780434012413025	0.00040201740921475	1.13329470157623
54	23.51	23.75	31.6159248352051	IPI:IPI00328609.3	Gene_Symbol=SERPINA4 Kallistatin precursor	9606	0.968972086906433	0.590689480304718	1.12699854373932	0.844123303890228	0.00294190482236445	1.11117899417877	0.971039652824402	0.529729604721069	1.09998118877411
55	23.08	23.08	49.2871701717377	IPI:IPI00879231.1	Gene_Symbol=SERPINF2 Alpha-2-antiplasmin precursor	9606	1.0528963804245	0.507033884525299	1.16926789283752	0.848859071731567	0.00451342714950442	1.11561465263367	0.806075632572174	0.016451409086585	1.18952977657318
55	0	23.08	48.8888889551163	IPI:IPI00029863.4	Gene_Symbol=SERPINF2 SERPINF2 protein	9606
56	22.92	22.92	34.4497621059418	IPI:IPI00006114.4	Gene_Symbol=SERPINF1 Pigment epithelium-derived factor precursor	9606	0.810498714447021	0.0315498597919941	1.20829558372498	0.903304040431976	0.1739432066679	1.16323733329773	0.970165848731995	0.647836208343506	1.14733123779297
57	22.13	22.13	58.2914590835571	IPI:IPI00844536.2	Gene_Symbol=RBP4 Uncharacterized protein RBP4	9606	1.1983425617218	0.0650285258889198	1.21248960494995	1.12333714962006	0.0267750453203917	1.10771083831787	1.1675351858139	0.00350414053536952	1.10651993751526
57	0	22.13	58.2914590835571	IPI:IPI00480192.1	Gene_Symbol=RBP4 Retinol binding protein 4, plasma	9606
57	0	22.13	51.243782043457	IPI:IPI00022420.3	Gene_Symbol=RBP4 Plasma retinol-binding protein precursor	9606
58	21.76	21.76	59.9250912666321	IPI:IPI00021841.1	Gene_Symbol=APOA1 Apolipoprotein A-I precursor	9606	0.674490690231323	2.42593682742154E-06	1.11306810379028	0.757014691829681	0.000734544883016497	1.14688408374786	0.66986745595932	7.20826790256979E-07	1.10263824462891
59	21.68	21.68	42.074927687645	IPI:IPI00022417.4	Gene_Symbol=LRG1 Leucine-rich alpha-2-glycoprotein precursor	9606	0.677491784095764	2.78860170510598E-08	1.09216225147247	1.47571957111359	1.76359336023779E-08	1.08924007415771	0.886842846870422	0.0665113255381584	1.13788318634033
60	20.51	21.66	32.8442424535751	IPI:IPI00876950.1	Gene_Symbol=ITIH3 Isoform 2 of Inter-alpha-trypsin inhibitor heavy chain H3 precursor	9606	0.724191963672638	0.0123372608795762	1.27948880195618	1.04927921295166	0.613751292228699	1.21394395828247	0.961725354194641	0.666987061500549	1.20277607440948
60	0	21.66	30.6741565465927	IPI:IPI00028413.8	Gene_Symbol=ITIH3 Isoform 1 of Inter-alpha-trypsin inhibitor heavy chain H3 precursor	9606
61	19.89	19.89	52.3605167865753	IPI:IPI00550162.2	Gene_Symbol=IGLV3-25 IGLV3-25 protein	9606	1.81461203098297	0.064920112490654	1.90860462188721	2.06293702125549	0.00125729432329535	1.36441910266876	2.45824265480042	0.00029096074285917	1.34115624427795
61	0	19.75	50.2145946025848	IPI:IPI00829626.1	Gene_Symbol=IGL@ IGL@ protein	9606
62	19.69	21.69	38.7951821088791	IPI:IPI00292946.1	Gene_Symbol=SERPINA7 Thyroxine-binding globulin precursor	9606	0.885754942893982	0.227365389466286	1.22621524333954	0.802364349365234	0.00937756337225437	1.17242610454559	0.931397140026093	0.29339924454689	1.14793038368225
63	19.25	19.25	25.1546382904053	IPI:IPI00032220.3	Gene_Symbol=AGT Angiotensinogen precursor	9606	0.69416469335556	0.00111042719800025	1.22476935386658	0.620339035987854	1.60119171255246E-07	1.1428849697113	0.609959304332733	2.18709477195489E-08	1.13086044788361
64	18.94	18.95	25.4606366157532	IPI:IPI00021727.1	Gene_Symbol=C4BPA C4b-binding protein alpha chain precursor	9606	0.813994646072388	0.00172968383412808	1.12550485134125	1.32690489292145	4.51555861218367E-05	1.11925375461578	0.948355734348297	0.327500641345978	1.11675226688385
65	18.92	18.92	15.1439741253853	IPI:IPI00023014.1	Gene_Symbol=VWF von Willebrand factor precursor	9606	1.24209105968475	0.100955441594124	1.30258214473724	1.51186072826385	0.000559255015105009	1.2238382101059	1.57634973526001	0.000309672934236005	1.23150205612183
65	0	18.77	15.1547491550446	IPI:IPI00788786.1	Gene_Symbol=VWF 309 kDa protein	9606
66	18.61	18.64	31.4236104488373	IPI:IPI00418422.3	Gene_Symbol=IGHD IGHD protein	9606	0.68986588716507	0.0530102327466011	1.45782852172852	2.18137073516846	1.73490971064894E-05	1.30027449131012	2.50197744369507	1.64490902534453E-05	1.35961055755615
67	18.55	43.9	26.24831199646	IPI:IPI00025426.2	Gene_Symbol=PZP Pregnancy zone protein precursor	9606	0.218527778983116	4.64971526525915E-05	1.60378766059875	0.217530161142349	2.60728893408668E-06	1.39404284954071	0.249781712889671	0.000315805955324322	1.70105111598969
68	18.01	18.01	36.1552029848099	IPI:IPI00645849.1	Gene_Symbol=ECM1 Extracellular matrix protein 1	9606	1.05905723571777	0.325494706630707	1.1346447467804	0.989214718341827	0.928439080715179	1.30420827865601	1.05937576293945	0.18750011920929	1.09668397903442
68	0	18.01	35.5555564165115	IPI:IPI00003351.2	Gene_Symbol=ECM1 Extracellular matrix protein 1 precursor	9606
69	17.78	17.78	47.4431812763214	IPI:IPI00022426.1	Gene_Symbol=AMBP AMBP protein precursor	9606	1.10831344127655	0.110685281455517	1.13605618476868	1.07290208339691	0.217976629734039	1.12060332298279	1.06777679920197	0.33880677819252	1.14714002609253
70	17.58	17.58	32.4921131134033	IPI:IPI00394992.1	Gene_Symbol=PGLYRP2 Isoform 2 of N-acetylmuramoyl-L-alanine amidase precursor	9606	1.06615161895752	0.666186332702637	1.36370897293091	0.889529168605804	0.239077717065811	1.22499823570251	1.06649374961853	0.548209309577942	1.24917125701904
70	0	17.58	35.7638895511627	IPI:IPI00163207.1	Gene_Symbol=PGLYRP2 Isoform 1 of N-acetylmuramoyl-L-alanine amidase precursor	9606
71	17.45	18.47	29.6542555093765	IPI:IPI00303963.1	Gene_Symbol=C2 Complement C2 precursor (Fragment)	9606	1.1025218963623	0.197789013385773	1.16512668132782	1.07991433143616	0.166760385036469	1.11825001239777	1	1	1.12309873104095
71	0	18.2	27.6190489530563	IPI:IPI00643506.3	Gene_Symbol=C2 Complement component 2	9606
72	17.27	35.72	42.580646276474	IPI:IPI00784807.1	Gene_Symbol=- Putative uncharacterized protein	9606
72	0.01	35.06	48.920863866806	IPI:IPI00399007.5	Gene_Symbol=IGHG2 Putative uncharacterized protein DKFZp686I04196 (Fragment)	9606
73	16.9	16.9	29.9187004566193	IPI:IPI00019581.1	Gene_Symbol=F12 Coagulation factor XII precursor	9606	0.850509881973267	0.0120931370183825	1.1314502954483	0.99818480014801	0.969227313995361	1.10048341751099	0.961606442928314	0.397639721632004	1.09797728061676
74	15.7	15.7	42.6008969545364	IPI:IPI00022391.1	Gene_Symbol=APCS Serum amyloid P-component precursor	9606	0.77088862657547	0.00512685952708125	1.19049859046936	0.824420571327209	0.0171197559684515	1.16831421852112	0.715709924697876	0.000113696063635871	1.16177833080292
75	15.4	15.4	17.9166659712791	IPI:IPI00873445.1	Gene_Symbol=PROS1 80 kDa protein	9606	0.832432270050049	0.125728368759155	1.27326929569244	1.07673788070679	0.327369213104248	1.16913402080536	0.985027194023132	0.850512325763702	1.1835914850235
75	0	15.39	16.2721887230873	IPI:IPI00294004.1	Gene_Symbol=PROS1 Vitamin K-dependent protein S precursor	9606
76	14.45	14.45	43.7810957431793	IPI:IPI00022429.3	Gene_Symbol=ORM1 Alpha-1-acid glycoprotein 1 precursor	9606	1.17966794967651	0.237640038132668	1.34787833690643	3.16165351867676	0.000786866352427751	1.66019010543823	1.00657081604004	0.952840149402618	1.28081560134888
77	13.6	13.6	32.5443774461746	IPI:IPI00020986.2	Gene_Symbol=LUM Lumican precursor	9606	0.928406417369843	0.210576117038727	1.12911736965179	0.865537166595459	0.0214765705168247	1.12714803218842	1.08496391773224	0.0686197876930237	1.09272229671478
78	13.42	13.42	52.4752497673035	IPI:IPI00011261.2	Gene_Symbol=C8G Complement component C8 gamma chain precursor	9606	0.852167844772339	0.134994581341743	1.24296867847443	0.893357574939728	0.191954955458641	1.19448518753052	0.883570194244385	0.324878573417664	1.30050039291382
79	12.92	12.92	34.199133515358	IPI:IPI00643948.2	Gene_Symbol=C1QB Complement component 1, q subcomponent, B chain	9606	1.08472669124603	0.436159908771515	1.24007987976074	1.34953987598419	0.00424881186336279	1.21141111850739	1.29237627983093	0.000581128289923072	1.13696336746216
79	0	12.92	31.2252968549728	IPI:IPI00477992.1	Gene_Symbol=C1QB complement component 1, q subcomponent, B chain precursor	9606
80	12.74	12.74	31.3356161117554	IPI:IPI00011252.1	Gene_Symbol=C8A Complement component C8 alpha chain precursor	9606	0.851653277873993	0.125275492668152	1.2334703207016	0.762926697731018	0.0101769780740142	1.21904599666595	0.779195606708527	0.0232721883803606	1.23540318012238
81	12.58	12.58	12.6190483570099	IPI:IPI00299503.2	Gene_Symbol=GPLD1 Isoform 1 of Phosphatidylinositol-glycan-specific phospholipase D precursor	9606	0.934750378131866	0.754384398460388	1.6169228553772	0.873561143875122	0.245937049388885	1.28271412849426	0.882901251316071	0.387385487556458	1.36913979053497
82	12	12	44.2176878452301	IPI:IPI00654755.3	Gene_Symbol=HBB Hemoglobin subunit beta	9606	0.514089941978455	0.000420709926402196	1.33226490020752	0.437352329492569	3.19292448693886E-05	1.29505825042725	0.224780768156052	6.50681249680929E-05	1.66203582286835
83	11.18	12.2	21.7857137322426	IPI:IPI00746623.2	Gene_Symbol=HABP2 Hyaluronan-binding protein 2 precursor	9606	0.923840463161469	0.536830306053162	1.31779181957245	0.93743497133255	0.320853739976883	1.14776456356049	0.822332978248596	0.0461046993732452	1.21105468273163
84	11.11	11.11	26.2295067310333	IPI:IPI00019576.1	Gene_Symbol=F10 Coagulation factor X precursor	9606	0.815428197383881	0.165881797671318	1.3975795507431	0.943827569484711	0.509214282035828	1.24820303916931	0.960161805152893	0.790483832359314	1.48784899711609
85	11.1	11.1	14.7744938731194	IPI:IPI00025864.5	Gene_Symbol=BCHE Cholinesterase precursor	9606	1.08453106880188	0.44346696138382	1.26128208637238	0.942658543586731	0.589629292488098	1.27427494525909	1.01130223274231	0.909525990486145	1.24729263782501
86	10.58	10.8	22.6053640246391	IPI:IPI00385250.1	Gene_Symbol=PRSS3 Protease serine 4 isoform B	9606	1.13525462150574	0.602892577648163	1.80002188682556	0.871547877788544	0.470872461795807	1.5736129283905	1.0318831205368	0.906993091106415	1.92841815948486
86	0	10.8	25.9868413209915	IPI:IPI00220839.2	Gene_Symbol=PRSS3 Protease, serine, 3	9606
86	0	10.8	25.9868413209915	IPI:IPI00015614.3	Gene_Symbol=PRSS3 Isoform A of Trypsin-3 precursor	9606
86	0	10.8	25.9109318256378	IPI:IPI00843764.1	Gene_Symbol=PRSS3 Isoform C of Trypsin-3 precursor	9606
87	10.33	10.33	25.8715599775314	IPI:IPI00738433.1	Gene_Symbol=CPN2 similar to Carboxypeptidase N subunit 2 precursor	9606	0.716216027736664	0.0122455460950732	1.27826309204102	0.755639493465424	0.200222134590149	1.57232666015625	0.750138401985168	0.180569157004356	1.55671918392181
87	0	8.33	24.2201834917068	IPI:IPI00479116.1	Gene_Symbol=CPN2 Carboxypeptidase N subunit 2 precursor	9606
88	10.13	10.21	21.6216221451759	IPI:IPI00032311.4	Gene_Symbol=LBP Lipopolysaccharide-binding protein precursor	9606	0.73621541261673	0.00497620040550828	1.17910504341125	1.1646226644516	0.0800103843212128	1.19582962989807	0.931099653244019	0.415819644927979	1.22995853424072
89	10.02	10.02	26.2626260519028	IPI:IPI00556155.2	Gene_Symbol=IGFBP3 insulin-like growth factor binding protein 3 isoform a precursor	9606	0.888391375541687	0.231600075960159	1.2382230758667	0.849620223045349	0.204182967543602	1.31686758995056	0.853795349597931	0.328304886817932	1.427290558815
89	0	10.02	26.8041223287582	IPI:IPI00018305.4	Gene_Symbol=IGFBP3 Insulin-like growth factor-binding protein 3 precursor	9606
89	0	8.02	22.5806444883347	IPI:IPI00855835.1	Gene_Symbol=- Insulin-like growth factor binding protein 3 isoform b	9606
90	9.7	9.75	35.2459013462067	IPI:IPI00470652.1	Gene_Symbol=- Single-chain Fv (Fragment)	9606
91	9.5	9.5	28.5333335399628	IPI:IPI00021440.1	Gene_Symbol=ACTG1;PSPHL Actin, cytoplasmic 2	9606	3.00108456611633	0.00129544397350401	1.54548573493958	1.13764202594757	0.363446980714798	1.39336752891541	1.25533604621887	0.0216052737087011	1.19418263435364
91	0	9.5	28.5333335399628	IPI:IPI00021439.1	Gene_Symbol=ACTB Actin, cytoplasmic 1	9606
92	9.42	9.42	53.7500023841858	IPI:IPI00792115.1	Gene_Symbol=CLEC3B Putative uncharacterized protein DKFZp686H17246	9606	0.903709232807159	0.416750997304916	1.32860827445984	0.59414929151535	8.25996394269168E-05	1.14523029327393	0.792774677276611	0.00733702257275581	1.15373373031616
92	0	7.42	32.1782171726227	IPI:IPI00009028.1	Gene_Symbol=CLEC3B Tetranectin precursor	9606
93	9.1	9.47	24.8768478631973	IPI:IPI00007221.1	Gene_Symbol=SERPINA5 Plasma serine protease inhibitor precursor	9606	1.49434316158295	0.0102771334350109	1.30575668811798	0.841494619846344	0.0814990326762199	1.22380995750427	1.07465124130249	0.48067718744278	1.26411688327789
94	8.81	8.81	12.8930822014809	IPI:IPI00162735.3	Gene_Symbol=ATRN Isoform 2 of Attractin precursor	9606	1.09007799625397	0.443230479955673	1.27541482448578	0.938682734966278	0.572303175926209	1.27669382095337	1.01377260684967	0.918621301651001	1.34241664409637
94	0	8.81	11.476556956768	IPI:IPI00027235.1	Gene_Symbol=ATRN Isoform 1 of Attractin precursor	9606
95	8.72	8.74	21.834060549736	IPI:IPI00010295.1	Gene_Symbol=CPN1 Carboxypeptidase N catalytic chain precursor	9606	0.816237032413483	0.104325637221336	1.29664444923401	0.831464469432831	0.19584646821022	1.36390471458435	0.886541128158569	0.458776146173477	1.45107161998749
96	8.44	8.44	19.6301564574242	IPI:IPI00296534.1	Gene_Symbol=FBLN1 Isoform D of Fibulin-1 precursor	9606	1.29911005496979	0.04046980291605	1.27883064746857	1.26322054862976	0.0688978508114815	1.29488325119019	1.53883230686188	0.00812063459306955	1.31188130378723
96	0	8.44	17.4964442849159	IPI:IPI00218803.2	Gene_Symbol=FBLN1 Isoform B of Fibulin-1 precursor	9606
97	8.11	8.13	14.5038172602654	IPI:IPI00029193.1	Gene_Symbol=HGFAC Hepatocyte growth factor activator precursor	9606	0.987491130828857	0.920710265636444	1.36234402656555	0.906801104545593	0.097105473279953	1.13135182857513	0.951221704483032	0.43571525812149	1.16394913196564
98	8.07	25.15	65.9663856029511	IPI:IPI00879329.1	Gene_Symbol=IGKV3-20 Anti-(ED-B) scFV (Fragment)	9606	1.28000450134277			1.62010586261749			1.62599718570709
98	0	28.47	70.6382989883423	IPI:IPI00761125.2	Gene_Symbol=IGKC IGKC protein	9606
98	0	13.7	59.6899211406708	IPI:IPI00384576.1	Gene_Symbol=- Ig kappa chain V-III region HIC precursor	9606
98	0	13.7	59.6899211406708	IPI:IPI00030205.3	Gene_Symbol=IGKV3-20 Ig kappa chain V-III region HAH precursor	9606
98	0	11.71	70.6422030925751	IPI:IPI00387115.1	Gene_Symbol=- Ig kappa chain V-III region SIE	9606
98	0	11.7	69.7247684001923	IPI:IPI00387117.5	Gene_Symbol=IGKV3D-20 Ig kappa chain V-III region Ti	9606
98	0	9.74	62.3853206634521	IPI:IPI00385252.1	Gene_Symbol=- Ig kappa chain V-III region GOL	9606
99	8.04	8.11	54.4554471969604	IPI:IPI00021856.3	Gene_Symbol=APOC2 Apolipoprotein C-II precursor	9606	1.22344195842743	0.0506637766957283	1.22474443912506	0.778622150421143	0.0128966467455029	1.16107201576233	0.581969499588013	0.00395956123247743	1.2375830411911
100	8.02	8.04	16.7883217334747	IPI:IPI00847381.1	Gene_Symbol=SEPP1 selenoprotein P isoform 2	9606	1.11314749717712	0.0829316601157188	1.13592147827148	0.94827938079834	0.168475493788719	1.088547706604	0.937978565692902	0.364199668169022	1.17937529087067
100	0	8.04	18.1102365255356	IPI:IPI00029061.2	Gene_Symbol=SEPP1 Selenoprotein P precursor	9606
101	8.01	14.04	39.9141639471054	IPI:IPI00829640.1	Gene_Symbol=IGL@ IGL@ protein	9606	1.11472344398499	0.615390777587891	2.21024990081787	1.17903542518616	0.557425081729889	2.760333776474	1.22968995571136	0.42928558588028	2.47235250473022
102	8.01	8.01	45.1127827167511	IPI:IPI00386132.1	Gene_Symbol=- Ig kappa chain V-IV region JI precursor	9606	0.823976278305054	0.199212968349457	1.37170469760895	1.05671000480652	0.536564767360687	1.21433401107788	1.15102124214172	0.33464115858078	1.36629259586334
102	0	8.01	33.3333343267441	IPI:IPI00026197.7	Gene_Symbol=IGKV4-1 Similar to Ig kappa chain V-IV region precursor	9606
102	0.01	6.04	58.7719321250916	IPI:IPI00387120.1	Gene_Symbol=- Ig kappa chain V-IV region Len	9606
102	0	8.01	41.0447746515274	IPI:IPI00386133.1	Gene_Symbol=- Ig kappa chain V-IV region B17 precursor	9606
103	8.01	8.01	16.3380280137062	IPI:IPI00218732.3	Gene_Symbol=PON1 Serum paraoxonase/arylesterase 1	9606	0.97641658782959	0.843732893466949	1.31773769855499	0.649959981441498	0.0282305013388395	1.44719552993774	0.761665165424347	0.0940554812550545	1.39450037479401
103	0	8.01	18.7943264842033	IPI:IPI00798167.1	Gene_Symbol=PON1 32 kDa protein	9606
104	8	10.37	22.716049849987	IPI:IPI00027482.1	Gene_Symbol=SERPINA6 Corticosteroid-binding globulin precursor	9606	0.788331031799316	0.0307726990431547	1.23015856742859	0.764379024505615	0.0291165243834257	1.2593047618866	0.688878774642944	0.00560031132772565	1.24163806438446
105	8	8	31.6901415586472	IPI:IPI00853068.1	Gene_Symbol=HBA2;HBA1 Alpha 2 globin variant (Fragment)	9606	0.49820801615715	0.00246411329135299	1.32987260818481	0.416568756103516	0.00015013458323665	1.18932116031647	0.172463998198509	0.000875069410540164	1.72852039337158
105	0	8	31.6901415586472	IPI:IPI00410714.5	Gene_Symbol=HBA2;HBA1 Hemoglobin subunit alpha	9606
106	8	8	43.5897439718246	IPI:IPI00657670.1	Gene_Symbol=- 13 kDa protein	9606	1.36669766902924	0.0018715865444392	1.17673122882843	0.931682527065277	0.380712360143662	1.18964850902557	0.812368929386139	0.231585115194321	1.44252991676331
106	0	8	51.5151500701904	IPI:IPI00021857.1	Gene_Symbol=APOC3 Apolipoprotein C-III precursor	9606
107	8	8	21.2244898080826	IPI:IPI00022394.2	Gene_Symbol=C1QC Complement C1q subcomponent subunit C precursor	9606	0.914128303527832	0.284188866615295	1.19766271114349	1.20649647712708	0.00440168660134077	1.1166729927063	1.22241544723511	0.00181941909249872	1.10658442974091
108	7.96	35.21	47.6953893899918	IPI:IPI00166866.3	Gene_Symbol=IGHV3OR16-13;IGHA1 IGHA1 protein	9606	4.93686151504517	0.0295551065355539	3.65692496299744	0.580378592014313	0.471715778112412	8.23349761962891	0.682803213596344	0.64087975025177	10.469934463501
109	7.9	7.9	40.2654856443405	IPI:IPI00026199.1	Gene_Symbol=GPX3 Glutathione peroxidase 3 precursor	9606	1.16242361068726	0.155090749263763	1.24742925167084	0.863223135471344	0.0450420156121254	1.15365517139435	0.735713958740234	0.00364181539043784	1.19052255153656
110	7.63	8.38	6.37001767754555	IPI:IPI00759542.1	Gene_Symbol=TTN Isoform 8 of Titin	9606	0.89091420173645	0.471208423376083	1.39733791351318	1.06019163131714	0.643629610538483	1.30364501476288	1.19922757148743	0.0890386924147606	1.23770654201508
110	0	8.38	6.40434324741364	IPI:IPI00023283.3	Gene_Symbol=TTN Isoform 2 of Titin	9606
110	0	8.38	6.35807886719704	IPI:IPI00759754.1	Gene_Symbol=TTN Isoform 1 of Titin	9606
110	0	8.38	6.52245432138443	IPI:IPI00749039.2	Gene_Symbol=TTN titin isoform N2-A	9606
110	0	8.38	6.46135434508324	IPI:IPI00759637.1	Gene_Symbol=TTN Isoform 4 of Titin	9606
110	0	8.38	6.42867758870125	IPI:IPI00179357.2	Gene_Symbol=TTN Isoform 7 of Titin	9606
110	0	6.45	6.4832828938961	IPI:IPI00759613.1	Gene_Symbol=TTN Isoform 5 of Titin	9606
110	0	6.16	7.04964697360992	IPI:IPI00375498.2	Gene_Symbol=TTN titin isoform novex-1	9606
110	0	6.16	7.03780725598335	IPI:IPI00455173.4	Gene_Symbol=TTN Isoform 3 of Titin	9606
110	0	6.16	6.98797851800919	IPI:IPI00375499.2	Gene_Symbol=TTN titin isoform novex-2	9606
111	7.43	8.96	25.8706480264664	IPI:IPI00023019.1	Gene_Symbol=SHBG Isoform 1 of Sex hormone-binding globulin precursor	9606	0.445145696401596	0.00376499141566455	1.60409593582153	0.671420395374298	0.0254859663546085	1.4008446931839	0.733529031276703	0.00573053536936641	1.21483194828033
111	0	8.96	25.3472208976746	IPI:IPI00219583.1	Gene_Symbol=SHBG Isoform 2 of Sex hormone-binding globulin precursor	9606
112	7.4	9.51	20.6073746085167	IPI:IPI00296176.2	Gene_Symbol=F9 Coagulation factor IX precursor	9606	0.817285120487213	0.00869921781122684	1.12399017810822	0.957110226154327	0.508150517940521	1.18253910541534	0.932742118835449	0.634460747241974	1.45669627189636
113	7.17	7.38	16.2303671240807	IPI:IPI00743766.2	Gene_Symbol=FETUB Fetuin-B precursor	9606	1.01734948158264	0.867050647735596	1.3068151473999	1.12647724151611	0.255215913057327	1.28294277191162	0.93066543340683	0.600483238697052	1.42086136341095
113	0	7.18	15.6521737575531	IPI:IPI00552199.3	Gene_Symbol=FETUB GUGU beta form	9606
114	7.16	7.16	33.1967204809189	IPI:IPI00020019.1	Gene_Symbol=ADIPOQ Adiponectin precursor	9606	1.33230328559875	0.206963732838631	1.60146498680115	2.11893463134766	4.21527583966963E-05	1.28771722316742	1.81071591377258	0.00272028148174286	1.40468919277191
115	7.12	19.15	55.1282048225403	IPI:IPI00785050.1	Gene_Symbol=- Putative uncharacterized protein	9606	1.65325736999512	0.0523219369351864	1.67411255836487	1.66001784801483	0.121594198048115	2.31410217285156	1.84112763404846	0.0583561100065708	1.94233465194702
115	0.04	5.17	44.144144654274	IPI:IPI00385985.1	Gene_Symbol=- Ig lambda chain V-III region LOI	9606
116	6.92	6.94	21.3017746806145	IPI:IPI00064667.4	Gene_Symbol=CNDP1 Beta-Ala-His dipeptidase precursor	9606	1.13348352909088	0.44475382566452	1.50788140296936	0.66838401556015	0.0431608073413372	1.46634471416473	0.67358273267746	0.0476891547441483	1.47489130496979
116	0	4.92	12.9032254219055	IPI:IPI00749466.1	Gene_Symbol=CNDP1 35 kDa protein	9606
117	6.81	24.15	67.9536700248718	IPI:IPI00844156.2	Gene_Symbol=SERPINC1 SERPINC1 protein	9606	1.02738511562347	0.810834646224976	1.26818704605103	0.94425356388092	0.496691048145294	1.19280469417572	0.855832278728485	0.0725406780838966	1.18762922286987
118	6.8	6.8	48.2456147670746	IPI:IPI00027462.1	Gene_Symbol=S100A9 Protein S100-A9	9606	4.72258281707764	0.0225347746163607	3.40624380111694	1.14634335041046	0.646657824516296	2.05562996864319	1.16748988628387	0.60978901386261	2.0788586139679
119	6.68	6.7	13.2231399416924	IPI:IPI00007199.4	Gene_Symbol=SERPINA10 Protein Z-dependent protease inhibitor precursor	9606	0.951541066169739	0.713101744651794	1.65640819072723	0.942630350589752	0.641388475894928	1.59669852256775	0.876422226428986	0.468831479549408	1.89685237407684
120	6.51	7.7	13.2990449666977	IPI:IPI00656092.1	Gene_Symbol=PRG4 Isoform F of Proteoglycan-4 precursor	9606	1.01929116249084	0.930889427661896	1.77643060684204	1.29242122173309	0.173494383692741	1.53811550140381	1.23423588275909	0.15694822371006	1.39915955066681
120	0	7.7	13.2795304059982	IPI:IPI00655927.1	Gene_Symbol=PRG4 Isoform B of Proteoglycan-4 precursor	9606
120	0	7.7	12.8917381167412	IPI:IPI00024825.2	Gene_Symbol=PRG4 Isoform A of Proteoglycan-4 precursor	9606
120	0	7.7	17.2561630606651	IPI:IPI00656111.1	Gene_Symbol=PRG4 Isoform E of Proteoglycan-4 precursor	9606
120	0	7.7	12.8909230232239	IPI:IPI00655976.1	Gene_Symbol=PRG4 Isoform C of Proteoglycan-4 precursor	9606
120	0	7.7	13.307087123394	IPI:IPI00655676.1	Gene_Symbol=PRG4 Isoform D of Proteoglycan-4 precursor	9606
121	6.31	9.38	38.2585763931274	IPI:IPI00029168.1	Gene_Symbol=LPA Apolipoprotein	9606	0.996584236621857	0.979993999004364	1.35011005401611	2.15421676635742	0.000117413990665227	1.30854332447052	1.95918416976929	0.0161061566323042	1.67350149154663
121	0	4.73	39.5480215549469	IPI:IPI00787629.1	Gene_Symbol=LOC732390 similar to Apolipoprotein	9606
122	6.09	26.56	42.7480906248093	IPI:IPI00830132.1	Gene_Symbol=IGHG4 Uncharacterized protein IGHG4 (Fragment)	9606	0.865368545055389	0.640951931476593	2.11613178253174	1.58569931983948	0.113091640174389	1.85466456413269	1.90024518966675	0.0200994964689016	1.6342362165451
122	0	26.31	35.9408020973206	IPI:IPI00550640.2	Gene_Symbol=IGHG4 IGHG4 protein	9606
122	0	26.31	44.6483194828033	IPI:IPI00829814.1	Gene_Symbol=IGHG4 Ig gamma-4 chain C region	9606
122	0	22.3	29.6218484640121	IPI:IPI00784998.1	Gene_Symbol=- Putative uncharacterized protein DKFZp686M24218	9606
123	6.08	6.08	47.2222208976746	IPI:IPI00827522.1	Gene_Symbol=IGLV1-44 Anti-streptococcal/anti-myosin immunoglobulin lambda light chain variable region (Fragment)	9606	1.50535774230957			1.61184179782867			1.65723657608032
123	0	6.17	46.7889904975891	IPI:IPI00385254.1	Gene_Symbol=- Ig lambda chain V-I region WAH	9606
124	6.08	6.08	10.3626936674118	IPI:IPI00744685.2	Gene_Symbol=BTD Uncharacterized protein BTD (Fragment)	9606	1.004474401474	0.988373398780823	2.45478343963623	1.04910361766815	0.658861875534058	1.36674880981445	1.10402297973633	0.283995598554611	1.27370917797089
124	0	6.08	11.0497243702412	IPI:IPI00218413.2	Gene_Symbol=BTD biotinidase precursor	9606
125	6.04	41.1	49.8069494962692	IPI:IPI00418153.1	Gene_Symbol=IGHM Putative uncharacterized protein DKFZp686I15212	9606	1.24930787086487			1.27266263961792			1.48861908912659
125	0.04	39.1	43.3526009321213	IPI:IPI00784894.1	Gene_Symbol=- Putative uncharacterized protein	9606
125	0.04	37.34	44.4007843732834	IPI:IPI00168728.1	Gene_Symbol=IGHM FLJ00385 protein (Fragment)	9606
125	0.04	35.34	49.3273556232452	IPI:IPI00829850.1	Gene_Symbol=IGHG3 Protein	9606
125	0.04	35.09	55.6195974349976	IPI:IPI00829940.1	Gene_Symbol=IGHG3 Uncharacterized protein IGHG3 (Fragment)	9606
125	0.04	35.09	56.0773491859436	IPI:IPI00829716.1	Gene_Symbol=IGHG3 Uncharacterized protein IGHG3 (Fragment)	9606
125	0.04	35.09	56.4986765384674	IPI:IPI00827754.2	Gene_Symbol=IGHG3 C gamma 3	9606
125	0.04	29.09	52.8248608112335	IPI:IPI00830033.1	Gene_Symbol=IGHM Full-length cDNA clone CS0DI019YF20 of Placenta of Homo sapiens (Fragment)	9606
126	6.04	8.26	23.8683134317398	IPI:IPI00218949.1	Gene_Symbol=CFHR2 Isoform Short of Complement factor H-related protein 2 precursor	9606	0.88776570558548	0.177195742726326	1.28427410125732	1.34413683414459	0.0604553073644638	1.38814699649811	1.34782147407532	0.224229991436005	2.09330058097839
126	0.04	8.26	21.4814811944962	IPI:IPI00006154.1	Gene_Symbol=CFHR2 Isoform Long of Complement factor H-related protein 2 precursor	9606
127	6	45.65	49.7881352901459	IPI:IPI00876888.1	Gene_Symbol=- cDNA FLJ78387	9606	1.37709319591522	0.173581972718239	3.11692881584167	0.706195592880249	0.686503052711487	3782.28564453125	0.780924141407013	0.796829879283905	13472.669921875
127	0	6	25.1908391714096	IPI:IPI00783024.1	Gene_Symbol=- Myosin-reactive immunoglobulin heavy chain variable region (Fragment)	9606
127	0	4	31.2000006437302	IPI:IPI00477804.4	Gene_Symbol=- Immunglobulin heavy chain variable region (Fragment)	9606
127	0	4	33.9130431413651	IPI:IPI00384404.4	Gene_Symbol=- Rheumatoid factor RF-ET9 (Fragment)	9606
127	0	4	24.4444444775581	IPI:IPI00827892.1	Gene_Symbol=- VH87-2 protein (Fragment)	9606
128	5.85	5.92	14.9933069944382	IPI:IPI00003590.2	Gene_Symbol=QSOX1 Isoform 1 of Sulfhydryl oxidase 1 precursor	9606	0.910596549510956	0.442086517810822	1.35669612884521	1.09012043476105	0.419736057519913	1.30552899837494	0.90740966796875	0.594159960746765	1.5944572687149
128	0	3.92	12.0860926806927	IPI:IPI00872013.1	Gene_Symbol=QSOX1 Uncharacterized protein QSOX1	9606
128	0	3.92	12.0860926806927	IPI:IPI00465016.7	Gene_Symbol=QSOX1 Isoform 2 of Sulfhydryl oxidase 1 precursor	9606
129	5.23	8.21	44.4444447755814	IPI:IPI00884081.1	Gene_Symbol=- Uncharacterized protein ENSP00000375025	9606	1.23679900169373	0.512788534164429	3.18695020675659	1.03474986553192	0.87615305185318	2.29969358444214	1.22957682609558	0.21171660721302	1.6337012052536
129	0	45.13	42.3529416322708	IPI:IPI00884452.1	Gene_Symbol=IGHM IGHM protein	9606
129	0	45.13	40.2010053396225	IPI:IPI00884141.1	Gene_Symbol=IGHM IGHM protein	9606
129	0	45.13	40.2010053396225	IPI:IPI00883614.1	Gene_Symbol=IGHM IGHM protein	9606
129	0	45.13	38.400000333786	IPI:IPI00479708.5	Gene_Symbol=IGHM IGHM protein	9606
129	0	43.13	39.5309895277023	IPI:IPI00884293.1	Gene_Symbol=IGHM IGHM protein	9606
129	0	6.99	43.9655184745789	IPI:IPI00328493.4	Gene_Symbol=- Uncharacterized protein ENSP00000375038	9606
129	0	6.99	42.3728823661804	IPI:IPI00829811.1	Gene_Symbol=LOC652128 Uncharacterized protein ENSP00000375039	9606
129	0	6	39.6551728248596	IPI:IPI00385059.1	Gene_Symbol=- Rearranged VH4-34 V gene segment (Fragment)	9606
129	0	4.99	38.9830499887466	IPI:IPI00830007.1	Gene_Symbol=- Uncharacterized protein ENSP00000375023	9606
129	0	4.97	33.0508470535278	IPI:IPI00829753.1	Gene_Symbol=- Similar to Rheumatoid factor G9 heavy chain	9606
129	0	4.6	25.9999990463257	IPI:IPI00383953.1	Gene_Symbol=- VH4 heavy chain variable region precursor (Fragment)	9606
129	0	3.23	17.1232879161835	IPI:IPI00386142.1	Gene_Symbol=- Ig heavy chain V-II region ARH-77 precursor	9606
130	5.04	5.04	18.846695125103	IPI:IPI00292218.4	Gene_Symbol=MST1 Hepatocyte growth factor-like protein precursor	9606	1.12447893619537	0.157022878527641	1.19875276088715	0.793695747852325	0.0142877968028188	1.17516374588013	0.773240923881531	0.0281228274106979	1.24124467372894
131	4.81	4.81	21.2669685482979	IPI:IPI00844400.1	Gene_Symbol=C1QA 23 kDa protein	9606	1.0797164440155	0.664417445659637	1.48103082180023	1.33427131175995	0.000237807544181123	1.11170029640198	1.19856822490692	0.153933480381966	1.30371153354645
131	0	4.81	19.1836729645729	IPI:IPI00022392.1	Gene_Symbol=C1QA Complement C1q subcomponent subunit A precursor	9606
132	4.78	4.88	14.0695914626122	IPI:IPI00007240.2	Gene_Symbol=F13B Coagulation factor XIII B chain precursor	9606	0.855533182621002	0.345258235931396	1.49953210353851	1.13311862945557	0.267737686634064	1.30957937240601	1.12231051921844	0.451451480388641	1.46861302852631
133	4.76	23.65	35.7740581035614	IPI:IPI00784969.1	Gene_Symbol=LOC100126583 Putative uncharacterized protein	9606	1.18701112270355	0.233843117952347	2.31213593482971	1.25214719772339	0.165542677044868	2.13858675956726	1.24341654777527	0.00886559020727873	1.03930485248566
134	4.76	4.76	21.0374638438225	IPI:IPI00025204.1	Gene_Symbol=CD5L CD5 antigen-like precursor	9606	0.468580573797226	0.0251055303961039	1.82728505134583	0.514385521411896	0.0236793980002403	1.68038523197174	0.548027336597443	0.00292378920130432	1.29390239715576
135	4.72	5.5	7.14928060770035	IPI:IPI00478809.3	Gene_Symbol=F5 Coagulation factor V precursor	9606	0.88086724281311	0.433932453393936	1.56504225730896	1.0195095539093	0.876888751983643	1.44024336338043	1.03423857688904	0.791709542274475	1.44952762126923
135	0	5.5	7.13324397802353	IPI:IPI00022937.4	Gene_Symbol=F5 Coagulation factor V	9606
136	4.7	49.09	52.4210512638092	IPI:IPI00784842.1	Gene_Symbol=IGHV4-31 Putative uncharacterized protein DKFZp686G11190	9606	0.984798729419708	0.92147433757782	1.46221137046814	1.04863619804382	0.864925622940063	1.97765505313873	1.14196693897247	0.656248211860657	2.05817770957947
137	4.59	26.75	66.9491529464722	IPI:IPI00746963.1	Gene_Symbol=IGKC IGKC protein	9606	1.65661752223969			1.40134787559509			1.72602546215057
137	0	6.28	33.8983058929443	IPI:IPI00829751.1	Gene_Symbol=- 13 kDa protein	9606
138	4.44	4.45	14.6730467677116	IPI:IPI00010471.5	Gene_Symbol=LCP1 Plastin-2	9606	2.51779651641846	0.0786397159099579	3.27172493934631	0.850651502609253	0.555157244205475	2.69359588623047	0.84809809923172	0.508772850036621	2.43247246742249
139	4.4	9.65	50	IPI:IPI00384400.1	Gene_Symbol=- Myosin-reactive immunoglobulin heavy chain variable region (Fragment)	9606	1.45613658428192			1.40262150764465			1.85134017467499
139	0.49	3.53	45.2380955219269	IPI:IPI00382489.1	Gene_Symbol=- Ig heavy chain V-III region KOL	9606
139	0.14	8.71	54.8387110233307	IPI:IPI00828061.1	Gene_Symbol=- Anti-mucin1 heavy chain variable region (Fragment)	9606
139	0.14	6.28	33.3333343267441	IPI:IPI00827846.1	Gene_Symbol=- Anti-mucin1 heavy chain variable region (Fragment)	9606
139	0.02	40.18	50.3157913684845	IPI:IPI00784817.1	Gene_Symbol=IGHV4-31 Anti-RhD monoclonal T125 gamma1 heavy chain precursor	9606
139	0	45.17	43.230015039444	IPI:IPI00477090.6	Gene_Symbol=IGHM IGHM protein	9606
139	0	5.79	56.3492059707642	IPI:IPI00829806.1	Gene_Symbol=SCFV Immunglobulin heavy chain variable region (Fragment)	9606
139	0	5.28	28.0000001192093	IPI:IPI00884022.1	Gene_Symbol=- Similar to Immunglobulin heavy chain variable region	9606
139	0	5.27	52.9801309108734	IPI:IPI00827960.1	Gene_Symbol=- Immunglobulin heavy chain precursor (Fragment)	9606
139	0	5.27	60.6837630271912	IPI:IPI00829976.1	Gene_Symbol=- 13 kDa protein	9606
139	0	5.27	60.6837630271912	IPI:IPI00829747.1	Gene_Symbol=- Similar to Immunglobulin heavy chain variable region	9606
140	4.33	4.33	17.4442186951637	IPI:IPI00643034.2	Gene_Symbol=PLTP Isoform 1 of Phospholipid transfer protein precursor	9606	1.14077425003052	0.449631363153458	1.51142632961273	1.38681149482727	0.0206348858773708	1.28658676147461	1.0903799533844	0.50868022441864	1.36716246604919
140	0	4.33	19.5011332631111	IPI:IPI00217778.1	Gene_Symbol=PLTP Isoform 2 of Phospholipid transfer protein precursor	9606
140	0	3.87	17.5308644771576	IPI:IPI00022733.3	Gene_Symbol=PLTP 45 kDa protein	9606
141	4.21	4.21	17.0568555593491	IPI:IPI00293925.2	Gene_Symbol=FCN3 Isoform 1 of Ficolin-3 precursor	9606	0.887152850627899	0.126479864120483	1.22510635852814	0.684016287326813	0.0174419321119785	1.24444806575775	0.85009241104126	0.15444515645504	1.36617827415466
141	0	2.21	13.8888895511627	IPI:IPI00419744.4	Gene_Symbol=FCN3 Isoform 2 of Ficolin-3 precursor	9606
142	4.12	7.82	50	IPI:IPI00387026.1	Gene_Symbol=- Ig kappa chain V-I region EU	9606	1.37100410461426	0.0404337085783482	1.32529973983765	1.3313981294632	0.29774883389473	6.2769832611084	1.53681099414825	0.145393267273903	2.21320867538452
142	0	9.87	51.7241358757019	IPI:IPI00829956.1	Gene_Symbol=- Rheumatoid factor C6 light chain (Fragment)	9606
142	0	7.87	40.6779646873474	IPI:IPI00829912.1	Gene_Symbol=IGKV1-5 Ig kappa chain V-I region HK102 precursor	9606
143	4.12	6.15	57.2649598121643	IPI:IPI00735451.4	Gene_Symbol=- Uncharacterized protein ENSP00000375035	9606	1.65490508079529	0.0219120141118765	1.38576328754425	1.21053671836853	0.180592939257622	1.50182020664215	1.65027058124542	0.130650267004967	2.37847065925598
144	4.06	4.06	8.33333358168602	IPI:IPI00884176.1	Gene_Symbol=F13A1 coagulation factor XIII A1 subunit precursor	9606	0.881469488143921	0.403518170118332	1.67623221874237	0.904685497283936	0.213361948728561	1.27025067806244	1.11626291275024	0.316561967134476	1.42968952655792
144	0	4.06	8.33333358168602	IPI:IPI00297550.8	Gene_Symbol=F13A1 Coagulation factor XIII A chain precursor	9606
145	4.04	4.04	16.3120567798615	IPI:IPI00329775.7	Gene_Symbol=CPB2 Isoform 1 of Carboxypeptidase B2 precursor	9606	0.914836704730988	0.47950291633606	1.34937965869904	0.913630485534668	0.115248613059521	1.1297128200531	0.833041787147522	0.0858721062541008	1.24606227874756
146	4.02	6.07	12.9789859056473	IPI:IPI00871139.1	Gene_Symbol=MASP1 92 kDa protein	9606	0.759863376617432	0.224074810743332	3.60205721855164	0.656897306442261	0.0366273783147335	1.36007225513458	0.807042360305786	0.240217372775078	2.94334006309509
146	0	6.05	12.8755360841751	IPI:IPI00299307.4	Gene_Symbol=MASP1 Complement-activating component of Ra-reactive factor precursor	9606
146	0	6.05	10.7142858207226	IPI:IPI00871960.2	Gene_Symbol=MASP1 cDNA FLJ75203, highly similar to Homo sapiens mannan-binding lectin serine protease 1 (C4/C2activating component of Ra-reactive factor) (MASP1), transcriptvariant 2, mRNA	9606
146	0	6.05	10.7142858207226	IPI:IPI00290283.6	Gene_Symbol=MASP1 mannan-binding lectin serine protease 1 isoform 2 precursor	9606
147	4.01	150.07	55.3899109363556	IPI:IPI00654875.1	Gene_Symbol=C4B Complement C4-B precursor	9606	0.984243214130402	0.955126047134399	2.08825278282166	0.907144248485565	0.605535686016083	1.62148439884186	0.804266273975372	0.307756453752518	1.67834174633026
147	0	148.77	53.8417458534241	IPI:IPI00032258.4	Gene_Symbol=C4A;C4B Complement C4-A precursor	9606
148	4.01	4.01	17.5355449318886	IPI:IPI00216065.3	Gene_Symbol=PROZ Isoform 2 of Vitamin K-dependent protein Z precursor	9606	0.902748286724091	0.636634707450867	1.8617091178894	0.930942893028259	0.81383204460144	2.42576098442078	0.956360816955566	0.89845085144043	2.78268718719482
148	0	4.01	16.2499994039536	IPI:IPI00027843.1	Gene_Symbol=PROZ Isoform 1 of Vitamin K-dependent protein Z precursor	9606
149	4.01	4.01	19.2592591047287	IPI:IPI00845506.1	Gene_Symbol=PI16 Isoform 2 of Peptidase inhibitor 16 precursor	9606	1.27712821960449	0.356697857379913	2.0468225479126	1.03500485420227	0.88079559803009	1.9565417766571	1.31422424316406	0.385304063558578	2.35742664337158
149	0	4.01	11.2311013042927	IPI:IPI00301143.5	Gene_Symbol=PI16 Isoform 1 of Peptidase inhibitor 16 precursor	9606
150	4	28.18	70.762711763382	IPI:IPI00430847.1	Gene_Symbol=IGKC IGKC protein	9606	1.12835359573364	0.221160098910332	1.74293124675751	0.955758512020111	0.709213495254517	3.221839427948	1.33375823497772	0.0821190401911736	1.60747063159943
150	0.26	3.97	36.2831860780716	IPI:IPI00827506.1	Gene_Symbol=- HRV Fab 025-VL (Fragment)	9606
150	0.02	4.64	37.3831778764725	IPI:IPI00827906.1	Gene_Symbol=- Anti-mucin1 light chain variable region (Fragment)	9606
150	0	26.18	61.8644058704376	IPI:IPI00784661.1	Gene_Symbol=- Putative uncharacterized protein	9606
150	0	7.72	55.0847470760345	IPI:IPI00829650.1	Gene_Symbol=- Similar to Ig kappa chain V-I region HK101 precursor	9606
150	0	5.72	34.7457617521286	IPI:IPI00829873.1	Gene_Symbol=- 13 kDa protein	9606
150	0	5.72	42.5925940275192	IPI:IPI00398220.1	Gene_Symbol=- Myosin-reactive immunoglobulin light chain variable region (Fragment)	9606
150	0	5.72	33.8983058929443	IPI:IPI00829804.1	Gene_Symbol=- 13 kDa protein	9606
150	0	5.72	37.3831778764725	IPI:IPI00384398.1	Gene_Symbol=- Myosin-reactive immunoglobulin light chain variable region (Fragment)	9606
150	0	5.7	29.6296298503876	IPI:IPI00003470.1	Gene_Symbol=- Ig kappa chain V-I region Wes	9606
150	0	2.02	30.0884962081909	IPI:IPI00827789.1	Gene_Symbol=- HRV Fab N6-VL (Fragment)	9606
151	4	24.49	57.3221743106842	IPI:IPI00854806.1	Gene_Symbol=IGKV1-5 IGKV1-5 protein	9606	0.995033979415894	0.993539035320282	508.820953369141	0.834606349468231	0.691835641860962	78.9678573608398	1.25096833705902	0.691679120063782	223.16374206543
151	0	24.8	53.7500023841858	IPI:IPI00419424.3	Gene_Symbol=IGKV1-5 IGKV1-5 protein	9606
151	0	24.55	55.2301228046417	IPI:IPI00550731.2	Gene_Symbol=- Putative uncharacterized protein	9606
151	0	22.47	57.9908668994904	IPI:IPI00430808.2	Gene_Symbol=IGKC Immunoblobulin light chain (Fragment)	9606
151	0	4.33	30.5084735155106	IPI:IPI00827829.1	Gene_Symbol=- HRV Fab N8-VL (Fragment)	9606
151	0	4.33	31.8584084510803	IPI:IPI00827773.1	Gene_Symbol=- Cold agglutinin FS-1 L-chain (Fragment)	9606
151	0	4.33	23.4782606363297	IPI:IPI00387107.3	Gene_Symbol=IGKV2-40 Ig kappa chain V-II region Cum	9606
151	0	4.08	26.3157904148102	IPI:IPI00384397.1	Gene_Symbol=- Myosin-reactive immunoglobulin light chain variable region (Fragment)	9606
151	0	4.01	29.9145311117172	IPI:IPI00743389.1	Gene_Symbol=IGKV1-5 Ig kappa chain V-II region GM607 precursor (Fragment)	9606
151	0	2.89	34.7107440233231	IPI:IPI00884433.1	Gene_Symbol=- 13 kDa protein	9606
151	0	2.89	16.5289252996445	IPI:IPI00829600.1	Gene_Symbol=- Uncharacterized protein ENSP00000374803	9606
151	0	2.89	16.5289252996445	IPI:IPI00743194.2	Gene_Symbol=- Kappa light chain variable region (Fragment)	9606
151	0	2.08	19.0082639455795	IPI:IPI00829663.1	Gene_Symbol=- Uncharacterized protein ENSP00000374801	9606
151	0	2.01	23.1404960155487	IPI:IPI00829947.1	Gene_Symbol=- 13 kDa protein	9606
151	0	2.01	17.5925925374031	IPI:IPI00854709.1	Gene_Symbol=- Uncharacterized protein ENSP00000374799 (Fragment)	9606
151	0	2.01	16.8141588568687	IPI:IPI00736885.1	Gene_Symbol=LOC440786 Ig kappa chain V-II region TEW	9606
151	0	2.01	17.924527823925	IPI:IPI00387111.5	Gene_Symbol=- Uncharacterized protein ENSP00000333154	9606
152	4	8.03	50.943398475647	IPI:IPI00642632.1	Gene_Symbol=- C7 protein	9606	2.55239391326904	0.0106409601867199	1.52086555957794	1.82845366001129	0.0175917986780405	1.41770255565643	2.19077634811401	0.0216052941977978	1.65572547912598
153	4	7.7	46.551725268364	IPI:IPI00829653.1	Gene_Symbol=- Uncharacterized protein ENSP00000374812	9606	1.22998821735382	0.381270378828049	1.90287387371063	1.26772820949554	0.134569689631462	1.44883811473846	1.57315719127655	0.0129420273005962	1.31095576286316
153	0	7.7	46.551725268364	IPI:IPI00784430.3	Gene_Symbol=IGKV3D-11 Similar to Ig kappa chain V-III region VG precursor	9606
153	0	9.71	45.6896543502808	IPI:IPI00549330.4	Gene_Symbol=IGKV3D-15 Myosin-reactive immunoglobulin light chain variable region	9606
153	0	8.01	43.1192666292191	IPI:IPI00384401.1	Gene_Symbol=- Myosin-reactive immunoglobulin kappa chain variable region (Fragment)	9606
153	0	7.71	31.0077518224716	IPI:IPI00385253.1	Gene_Symbol=- Ig kappa chain V-III region CLL precursor	9606
153	0	5.7	20.1834857463837	IPI:IPI00387119.1	Gene_Symbol=- Ig kappa chain V-III region POM	9606
153	0	5.7	17.0542642474175	IPI:IPI00024138.4	Gene_Symbol=- Uncharacterized protein ENSP00000374816	9606
153	0	4.04	33.8983058929443	IPI:IPI00816799.1	Gene_Symbol=- Rheumatoid factor D5 light chain (Fragment)	9606
154	4	6	52.7777791023254	IPI:IPI00387022.1	Gene_Symbol=- Ig kappa chain V-I region AG	9606	1.46362113952637			1.38331425189972			1.1784428358078
154	0.15	4.48	34.2592597007751	IPI:IPI00827485.1	Gene_Symbol=- BRE (Fragment)	9606
154	0.15	2.15	26.8518507480621	IPI:IPI00387101.1	Gene_Symbol=- Ig kappa chain V-I region Scw	9606
154	0.02	3.72	33.3333343267441	IPI:IPI00385614.1	Gene_Symbol=- Ig kappa chain V-I region WAT	9606
154	0	26.18	61.8644058704376	IPI:IPI00784661.1	Gene_Symbol=- Putative uncharacterized protein	9606
154	0	26.18	61.0169470310211	IPI:IPI00472961.2	Gene_Symbol=IGKC IGKC protein	9606
154	0	8.28	49.1525411605835	IPI:IPI00854582.1	Gene_Symbol=- Uncharacterized protein ENSP00000374793	9606
154	0	6.28	43.5185194015503	IPI:IPI00829980.2	Gene_Symbol=- Myosin-reactive immunoglobulin light chain variable region (Fragment)	9606
154	0	5.72	42.5925940275192	IPI:IPI00398220.1	Gene_Symbol=- Myosin-reactive immunoglobulin light chain variable region (Fragment)	9606
154	0	5.72	33.8983058929443	IPI:IPI00829804.1	Gene_Symbol=- 13 kDa protein	9606
154	0	5.72	36.4406794309616	IPI:IPI00829699.1	Gene_Symbol=- V(k)3 sequence of NG9 gene from fetal liver DNA precursor	9606
154	0	5.72	36.7521375417709	IPI:IPI00743963.1	Gene_Symbol=IGKC Ig kappa chain V-I region HK101 precursor (Fragment)	9606
154	0	5.72	37.3831778764725	IPI:IPI00384398.1	Gene_Symbol=- Myosin-reactive immunoglobulin light chain variable region (Fragment)	9606
154	0	5.7	38.8888895511627	IPI:IPI00003469.1	Gene_Symbol=- Ig kappa chain V-I region WEA	9606
154	0	4.33	35.1851850748062	IPI:IPI00387099.1	Gene_Symbol=- Ig kappa chain V-I region Rei	9606
154	0	4	28.8135588169098	IPI:IPI00003111.6	Gene_Symbol=LOC652694 Ig kappa chain V-I region AU	9606
154	0	3.72	29.6610176563263	IPI:IPI00830122.1	Gene_Symbol=- A30	9606
154	0	3.7	26.3565897941589	IPI:IPI00385556.1	Gene_Symbol=- Ig kappa chain V-I region Daudi precursor	9606
154	0	3.7	22.2222223877907	IPI:IPI00387094.1	Gene_Symbol=- Ig kappa chain V-I region Hau	9606
154	0	3.7	18.604651093483	IPI:IPI00024134.1	Gene_Symbol=IGKC Ig kappa chain V-I region Walker precursor	9606
154	0	2.05	40.7407402992249	IPI:IPI00387027.1	Gene_Symbol=- Ig kappa chain V-I region Gal	9606
154	0	2.02	30.3571432828903	IPI:IPI00387106.1	Gene_Symbol=- Ig kappa chain V-I region Ni	9606
154	0	2	16.666667163372	IPI:IPI00387100.1	Gene_Symbol=- Ig kappa chain V-I region Roy	9606
154	0	2	15.5172407627106	IPI:IPI00382577.1	Gene_Symbol=- Kappa 1 light chain variable region (Fragment)	9606
155	4	4.05	27.7310937643051	IPI:IPI00796379.1	Gene_Symbol=B2M B2M protein	9606	1.07128715515137	0.725494742393494	6.69788217544556	2.66015768051147	0.240567445755005	139.038055419922	2.25377726554871	0.163282185792923	14.9966259002686
155	0	4.05	22.7722778916359	IPI:IPI00868938.1	Gene_Symbol=- Beta-2-microglobulin	9606
155	0	2	12.9032254219055	IPI:IPI00004656.2	Gene_Symbol=B2M Beta-2-microglobulin	9606
156	4	4	28.571429848671	IPI:IPI00854743.1	Gene_Symbol=- Uncharacterized protein ENSP00000375034	9606	0.885212600231171	0.830125272274017	5.2530574798584	1.18469536304474	0.118675448000431	1.28242468833923	1.33729720115662	0.0757373571395874	1.41408157348633
156	0	41.68	52.1186411380768	IPI:IPI00645363.2	Gene_Symbol=IGHG1 Putative uncharacterized protein DKFZp686P15220	9606
156	0	16.27	35.9511345624924	IPI:IPI00163446.3	Gene_Symbol=IGHD IGHD protein	9606
156	0	2.07	37.4045789241791	IPI:IPI00745363.4	Gene_Symbol=LOC652113 Immunglobulin heavy chain variable region (Fragment)	9606
156	0	2.03	44.9152529239655	IPI:IPI00829601.1	Gene_Symbol=- Similar to Immunglobulin heavy chain variable region	9606
157	4	4	22.641509771347	IPI:IPI00178926.2	Gene_Symbol=IGJ immunoglobulin J chain	9606	0.560811579227448	0.195911183953285	10.3365640640259	0.499748021364212	0.056339081376791	2.18587398529053	0.514934897422791	0.0162277594208717	1.23987686634064
158	4	4	7.56972134113312	IPI:IPI00555752.2	Gene_Symbol=C4BPB Isoform 2 of C4b-binding protein beta chain precursor	9606	0.806049525737762	0.0694250389933586	1.34978342056274	0.922925233840942	0.785780549049377	18.4197635650635	0.796998202800751	0.57120019197464	37.0601844787598
158	0	4	7.5396828353405	IPI:IPI00025862.2	Gene_Symbol=C4BPB Isoform 1 of C4b-binding protein beta chain precursor	9606
159	4	4	7.66129046678543	IPI:IPI00004373.1	Gene_Symbol=MBL2 Mannose-binding protein C precursor	9606	0.702178061008453	0.238709509372711	2.49998044967651	0.77103328704834	0.0877383872866631	1.42651903629303	0.834688723087311	0.241067573428154	1.60276997089386
160	3.74	3.83	13.8483971357346	IPI:IPI00294713.4	Gene_Symbol=MASP2 Isoform 1 of Mannan-binding lectin serine protease 2 precursor	9606	0.648716807365417	0.0574275106191635	1.58123862743378	0.762659430503845	0.133387684822083	1.52433812618256	0.9119473695755	0.591394245624542	1.63174486160278
160	0	3.74	28.4974098205566	IPI:IPI00871597.1	Gene_Symbol=MASP2 Uncharacterized protein MASP2 (Fragment)	9606
160	0	3.74	24.3243247270584	IPI:IPI00306378.5	Gene_Symbol=MASP2 Isoform 2 of Mannan-binding lectin serine protease 2 precursor	9606
160	0	1.83	13.9941692352295	IPI:IPI00871793.2	Gene_Symbol=MASP2 cDNA FLJ77090, highly similar to Homo sapiens mannan-binding lectin serine peptidase 2 (MASP2), transcript variant 1, mRNA	9606
161	3.7	7.43	50	IPI:IPI00382500.1	Gene_Symbol=- Ig heavy chain V-III region GAL	9606	0.656168282032013	0.0780776888132095	1.93457937240601	0.906536996364594	0.783773481845856	34.0723304748535	0.980159044265747	0.966008007526398	117.257606506348
161	0	2	23.3333334326744	IPI:IPI00382501.1	Gene_Symbol=- Ig heavy chain V-III region DOB	9606
162	3.61	3.69	41.9354826211929	IPI:IPI00007047.1	Gene_Symbol=S100A8 Protein S100-A8	9606	2.14646792411804	0.188915312290192	4.20006275177002	0.93707549571991	0.472440928220749	1.28696489334106	0.712601125240326	0.19776551425457	1.92310893535614
163	3.47	56.45	62.269127368927	IPI:IPI00878609.1	Gene_Symbol=ITIH4 Protein	9606	0.952165544033051	0.577211618423462	1.28427982330322	1.23735570907593	0.293819934129715	1.70549488067627	0.956701695919037	0.853189945220947	2.01165628433228
163	0	47.95	58.3850920200348	IPI:IPI00878152.1	Gene_Symbol=ITIH4 71 kDa protein	9606
164	3.4	6	9.36073064804077	IPI:IPI00872573.1	Gene_Symbol=C1RL 48 kDa protein	9606	1.27059149742126			1.19039106369019			1.38174104690552
164	0	6	9.36073064804077	IPI:IPI00795055.1	Gene_Symbol=C1RL CDNA FLJ14022 fis, clone HEMBA1003538, weakly similar to COMPLEMENT C1R COMPONENT	9606
164	0	6	8.41889083385468	IPI:IPI00009793.3	Gene_Symbol=C1RL Complement C1r-like protein	9606
165	3.3	3.42	10.6239460408688	IPI:IPI00009865.2	Gene_Symbol=KRT10 Keratin, type I cytoskeletal 10	9606	0.803697645664215	0.440602719783783	2.67852354049683	0.624340891838074	0.354008048772812	5.4393196105957	0.804180145263672	0.616182923316956	4.9298939704895
166	3.17	8.88	27.363184094429	IPI:IPI00020091.1	Gene_Symbol=ORM2 Alpha-1-acid glycoprotein 2 precursor	9606	1.28092038631439			1.54181611537933			1.4387880563736
167	3.14	7.62	17.7165359258652	IPI:IPI00169276.2	Gene_Symbol=- Trypsinogen C	9606	0.938199400901794	0.474172532558441	1.25157976150513	0.929936051368713	0.0384487211704254	1.06860947608948	0.912179112434387	0.594314634799957	1.5551221370697
167	0.53	6.84	19.028340280056	IPI:IPI00011694.1	Gene_Symbol=PRSS1 Trypsin-1 precursor	9606
167	0.38	6.74	19.5402294397354	IPI:IPI00011695.8	Gene_Symbol=PRSS2 Protease serine 2 isoform B	9606
167	0.38	6.74	16.1943316459656	IPI:IPI00815665.1	Gene_Symbol=PRSS1 PRSS1 protein	9606
168	3.09	3.28	24.3788823485374	IPI:IPI00220327.3	Gene_Symbol=KRT1 Keratin, type II cytoskeletal 1	9606	0.999450623989105	0.99904191493988	105.877166748047	0.836249828338623	0.845289349555969	9557.13671875	0.807139694690704	0.751002132892609	736.3857421875
169	3.01	3.03	17.979197204113	IPI:IPI00395488.2	Gene_Symbol=VASN Vasorin precursor	9606	0.945218682289124	0.533399641513824	1.25827836990356	0.869199812412262	0.624111294746399	2.08364009857178	0.911217927932739	0.643702626228333	1.67662799358368
170	2.77	2.77	12.8205135464668	IPI:IPI00023673.1	Gene_Symbol=LGALS3BP Galectin-3-binding protein precursor	9606	0.790467858314514	0.0255607534199953	1.19799625873566	0.922050476074219	0.107088573276997	1.12001144886017	0.84964519739151	0.344518065452576	1.58909714221954
171	2.75	2.75	18.604651093483	IPI:IPI00514397.1	Gene_Symbol=APOM Apolipoprotein M	9606	0.857363224029541	0.108039543032646	1.39803194999695	0.720642149448395	0.0949180647730827	1.8687652349472	0.803352773189545	0.444782018661499	10.3500728607178
171	0	2.75	11.2068973481655	IPI:IPI00645213.1	Gene_Symbol=APOM Apolipoprotein M	9606
171	0	2.75	6.91489353775978	IPI:IPI00030739.1	Gene_Symbol=APOM Apolipoprotein M	9606
172	2.71	2.71	15.7692313194275	IPI:IPI00165972.3	Gene_Symbol=CFD Complement factor D preproprotein	9606	0.752344012260437	0.281527161598206	1.9962944984436	0.992040455341339	0.973383009433746	2.01794505119324	1.2404226064682	0.348758518695831	1.85673236846924
173	2.66	2.66	10.8545042574406	IPI:IPI00641481.2	Gene_Symbol=CETP Isoform 2 of Cholesteryl ester transfer protein precursor	9606	1.13736283779144	0.374896317720413	2.98131918907166	1.20396089553833	0.543121993541718	14.9054841995239	1.10286259651184	0.630133450031281	6.65072631835938
173	0	2.66	9.53346863389015	IPI:IPI00006173.3	Gene_Symbol=CETP Isoform 1 of Cholesteryl ester transfer protein precursor	9606
174	2.42	2.42	15.7534241676331	IPI:IPI00032293.1	Gene_Symbol=CST3 Cystatin-C precursor	9606	1.14724898338318	0.221903279423714	1.40132021903992	1.59601438045502	0.171512469649315	2.61564826965332	1.42798125743866	0.261844277381897	2.69312691688538
175	2.38	2.45	8.11433866620064	IPI:IPI00794166.1	Gene_Symbol=SHANK1 Uncharacterized protein SHANK1	9606
175	0	2.45	8.17843899130821	IPI:IPI00220165.1	Gene_Symbol=SHANK1 Isoform 3 of SH3 and multiple ankyrin repeat domains protein 1	9606
175	0	2.45	8.14437791705132	IPI:IPI00007695.1	Gene_Symbol=SHANK1 Isoform 1 of SH3 and multiple ankyrin repeat domains protein 1	9606
176	2.33	2.33	9.76138859987259	IPI:IPI00021817.1	Gene_Symbol=PROC Vitamin K-dependent protein C precursor	9606	0.916343033313751	0.196624279022217	1.21778154373169	1.03791213035583	0.628650307655334	1.32722520828247	0.824467837810516	0.135388717055321	1.40675365924835
176	0	2	3.79146933555603	IPI:IPI00877104.1	Gene_Symbol=PROC Protein C (Fragment)	9606
177	2.26	6.32	13.4328365325928	IPI:IPI00827486.1	Gene_Symbol=- Rheumatoid factor light chain variable region precursor (Fragment)	9606	0.986688435077667	0.736463189125061	1.4733738899231	1.47565793991089	0.413378357887268	42.658088684082	1.50159585475922	0.432819247245789	65.0995407104492
178	2.22	2.24	8.29187408089638	IPI:IPI00871997.1	Gene_Symbol=DBH Dopamine beta-hydroxylase precursor	9606	0.582042098045349	0.0770357474684715	2.30760669708252	1.06162345409393	0.724909663200378	5.19417953491211	1.07077872753143	0.735036969184875	7.14028596878052
178	0	2.24	8.1037275493145	IPI:IPI00171678.4	Gene_Symbol=DBH Dopamine beta-hydroxylase	9606
179	2.15	2.21	7.49172195792198	IPI:IPI00641363.1	Gene_Symbol=SPTA1 Spectrin, alpha, erythrocytic 1	9606	0.969371557235718	0.95497590303421	5.02657508850098	0.957863330841064	0.91020530462265	3.05783772468567	0.852852165699005	0.829754233360291	8.67673492431641
179	0	2.21	7.48243108391762	IPI:IPI00220741.6	Gene_Symbol=SPTA1 spectrin, alpha, erythrocytic 1	9606
180	2.14	2.14	34.0000003576279	IPI:IPI00021854.1	Gene_Symbol=APOA2 Apolipoprotein A-II precursor	9606	0.796008884906769	0.0157042033970356	1.07414245605469	0.609316170215607	0.137033000588417	3.96013784408569	0.577472329139709	0.00252727488987148	1.02808403968811
181	2.13	2.85	23.275862634182	IPI:IPI00786926.1	Gene_Symbol=IGHV1-69 Myosin-reactive immunoglobulin heavy chain variable region (Fragment)	9606	2.26563835144043			1.45716786384583			1.40035772323608
181	0	6	16.2393167614937	IPI:IPI00009792.1	Gene_Symbol=IGHV1OR15-1 Ig heavy chain V-I region V35 precursor	9606
182	2.1	2.1	9.28792580962181	IPI:IPI00016334.2	Gene_Symbol=MCAM Isoform 1 of Cell surface glycoprotein MUC18 precursor	9606	0.952187180519104			1.27963590621948			1.29487872123718
183	2.1	2.1	22.2222223877907	IPI:IPI00382534.1	Gene_Symbol=- Ig heavy chain V-II region OU	9606	1.07610595226288	0.78403377532959	2.7428674697876	1.7590434551239	0.125290483236313	2.59118938446045	2.10777115821838	0.0587905570864677	2.25759315490723
183	0	2.06	8.16326513886452	IPI:IPI00385557.1	Gene_Symbol=- Ig heavy chain V-II region SESS precursor	9606
184	2.04	2.04	15.2173906564713	IPI:IPI00186903.3	Gene_Symbol=APOL1 Isoform 2 of Apolipoprotein-L1 precursor	9606	0.394487261772156			0.512320339679718			0.39424255490303
184	0	2.04	17.2323763370514	IPI:IPI00852826.2	Gene_Symbol=APOL1 42 kDa protein	9606
184	0	2.04	12.5628143548965	IPI:IPI00514475.4	Gene_Symbol=APOL1 Isoform 1 of Apolipoprotein-L1 precursor	9606
185	2.03	3.12	7.46268630027771	IPI:IPI00021364.1	Gene_Symbol=CFP Properdin precursor	9606	1.01830923557281			1.52180302143097			1.39101004600525
186	2.03	2.06	4.69696968793869	IPI:IPI00027780.1	Gene_Symbol=MMP2 72 kDa type IV collagenase precursor	9606	1.12236905097961			1.24462497234344			0.963060915470123
186	0	2.01	5.5327869951725	IPI:IPI00306778.2	Gene_Symbol=MMP11 Stromelysin-3 precursor	9606
186	0	2.01	1.97740104049444	IPI:IPI00880022.1	Gene_Symbol=MMP11 39 kDa protein	9606
186	0	2.01	4.11764718592167	IPI:IPI00878228.1	Gene_Symbol=MMP11 Protein	9606
187	2.03	2.03	14.1891896724701	IPI:IPI00334996.4	Gene_Symbol=ADAMTS13 Putative uncharacterized protein C9orf8	9606	1.22304677963257			0.66457861661911			0.734618127346039
187	0	2.01	4.55501042306423	IPI:IPI00449028.2	Gene_Symbol=ADAMTS13 Isoform 1 of ADAMTS-13 precursor	9606
187	0	2.01	3.86579148471355	IPI:IPI00453457.2	Gene_Symbol=ADAMTS13 Isoform 2 of ADAMTS-13 precursor	9606
187	0	2.01	3.95522378385067	IPI:IPI00427822.2	Gene_Symbol=ADAMTS13 Isoform 3 of ADAMTS-13 precursor	9606
188	2.03	2.03	21.8666672706604	IPI:IPI00029260.2	Gene_Symbol=CD14 Monocyte differentiation antigen CD14 precursor	9606	0.887375175952911	0.366813033819199	1.43130540847778	1.02411139011383	0.611688256263733	1.14365446567535	1.14875018596649	0.0269222892820835	1.11478793621063
189	2.03	2.03	28.0373841524124	IPI:IPI00384399.1	Gene_Symbol=- Myosin-reactive immunoglobulin light chain variable region (Fragment)	9606	2.61454796791077	0.115445077419281	9.38452816009521	1.6853654384613	0.0320981293916702	1.39749610424042	2.2515857219696	0.0104671688750386	1.18479931354523
189	0	2.06	21.0526317358017	IPI:IPI00552852.2	Gene_Symbol=IGLV3-27 V2-19 protein	9606
190	2.02	6.56	53.9130449295044	IPI:IPI00382481.1	Gene_Symbol=- Ig heavy chain V-III region BUT	9606
191	2.01	2.2	6.74329474568367	IPI:IPI00871372.1	Gene_Symbol=HECTD1 HECT domain containing 1	9606
191	0	2.17	6.12557418644428	IPI:IPI00328911.2	Gene_Symbol=HECTD1 E3 ubiquitin-protein ligase HECTD1	9606
192	2	49.92	73.4848499298096	IPI:IPI00304273.2	Gene_Symbol=APOA4 Apolipoprotein A-IV precursor	9606	1.15838098526001	0.0961496159434319	1.19526326656342	0.557019054889679	1.63263230206212E-05	1.18434607982635	0.667824268341064	0.00119824102148414	1.22293376922607
193	2	45.55	60.9704613685608	IPI:IPI00555812.4	Gene_Symbol=GC Vitamin D-binding protein precursor	9606	0.238316401839256	0.279990613460541	5294.7724609375	0.876542925834656	0.213066801428795	1.79007005691528	1.10074412822723	0.134253144264221	1.29832768440247
194	2	29.9	41.4322257041931	IPI:IPI00385264.1	Gene_Symbol=- Ig mu heavy chain disease protein	9606	0.411496371030808	0.268130749464035	156.702941894531	0.29497155547142	0.12820129096508	23.7312316894531	0.31584244966507	0.154861241579056	37.8697967529297
195	2	28.18	63.5593235492706	IPI:IPI00827488.1	Gene_Symbol=IGKC IGKC protein	9606	1.38762736320496			1.47354686260223			1.57835912704468
195	0	5.72	34.7457617521286	IPI:IPI00829873.1	Gene_Symbol=- 13 kDa protein	9606
196	2	16.03	42.5531923770905	IPI:IPI00827875.1	Gene_Symbol=- Lambda-chain precursor	9606	1.46118450164795			1.40898787975311			1.29348278045654
196	0	2	32.7272713184357	IPI:IPI00383016.1	Gene_Symbol=- Immunglobulin light chain variable region (Fragment)	9606
196	0	2	18.0180177092552	IPI:IPI00003939.3	Gene_Symbol=- Ig lambda chain V-I region NIG-64	9606
196	0	2	11.711710691452	IPI:IPI00827923.1	Gene_Symbol=- Light chain Fab (Fragment)	9606
196	0	2	10.0000001490116	IPI:IPI00386134.1	Gene_Symbol=- Ig lambda chain V-I region BL2 precursor	9606
197	2	14.02	68.6956524848938	IPI:IPI00827560.1	Gene_Symbol=- HRV Fab N27-VL (Fragment)	9606
198	2	13.16	49.35622215271	IPI:IPI00815938.1	Gene_Symbol=IGLV3-21 IGLV3-21 protein	9606	1.23896932601929			1.14977192878723			1.52100944519043
199	2	9.7	44.954127073288	IPI:IPI00827826.1	Gene_Symbol=- Cold agglutinin FS-2 L-chain (Fragment)	9606	0.887978792190552			1.2466367483139			1.63935232162476
200	2	6.03	44.4444447755814	IPI:IPI00385555.1	Gene_Symbol=- Ig kappa chain V-I region BAN	9606	1.33718347549438	0.000362049206160009	1.0240820646286	1.28140950202942	0.0286927632987499	1.20289778709412	1.58203709125519	0.0134607711806893	1.26029849052429
200	0	3.7	33.0508470535278	IPI:IPI00829836.1	Gene_Symbol=- Uncharacterized protein ENSP00000374797	9606
201	2	4	23.0000004172325	IPI:IPI00827646.1	Gene_Symbol=- Rheumatoid factor RF-IP16 (Fragment)	9606	2.06741285324097			1.49373817443848			1.91528749465942
202	2	2.47	5.2173912525177	IPI:IPI00795769.1	Gene_Symbol=- 52 kDa protein	9606	1.11995279788971			1.08761394023895			1.37951326370239
202	0	2	11.7283947765827	IPI:IPI00798360.1	Gene_Symbol=CIP29 18 kDa protein	9606
202	0	2	9.04761925339699	IPI:IPI00014938.3	Gene_Symbol=CIP29 Nuclear protein Hcc-1	9606
202	0	2	4.32432442903519	IPI:IPI00844412.1	Gene_Symbol=- Similar to Nuclear protein Hcc-1	9606
202	0	2	19.5121943950653	IPI:IPI00797742.1	Gene_Symbol=CIP29 5 kDa protein	9606
203	2	2.38	5.1918737590313	IPI:IPI00218326.1	Gene_Symbol=SP100 Isoform Sp100-C of Nuclear autoantigen Sp-100	9606	0.91824471950531	0.643294334411621	1.69717764854431	0.840286612510681	0.260579377412796	1.49230265617371	1.1811728477478	0.0868652239441872	1.23492133617401
204	2	2.04	14.3589749932289	IPI:IPI00796435.1	Gene_Symbol=CA1 22 kDa protein	9606	1.206374168396	0.509662508964539	11.6741361618042	0.878339290618896	0.0132784768939018	1.03498184680939	0.842206120491028	0.106590650975704	1.4459855556488
204	0	2.04	9.45945978164673	IPI:IPI00788926.1	Gene_Symbol=CA1 16 kDa protein	9606
204	0	2.04	5.36398477852345	IPI:IPI00215983.3	Gene_Symbol=CA1 Carbonic anhydrase 1	9606
205	2	2.01	9.81595069169998	IPI:IPI00019176.3	Gene_Symbol=RARRES2 Retinoic acid receptor responder protein 2 precursor	9606	0.405178397893906			1.68267953395844			1.34019410610199
206	2	2	13.6690646409988	IPI:IPI00299158.1	Gene_Symbol=PVR Isoform Alpha of Poliovirus receptor precursor	9606	0.927177667617798			1.16334748268127			1.35769736766815
206	0	2	14.5408168435097	IPI:IPI00219427.1	Gene_Symbol=PVR Isoform Delta of Poliovirus receptor precursor	9606
206	0	2	15.6593412160873	IPI:IPI00219426.1	Gene_Symbol=PVR Isoform Gamma of Poliovirus receptor precursor	9606
206	0	2	15.3225809335709	IPI:IPI00219425.3	Gene_Symbol=PVR Isoform Beta of Poliovirus receptor precursor	9606
207	2	2	9.57683771848679	IPI:IPI00299738.1	Gene_Symbol=PCOLCE Procollagen C-endopeptidase enhancer 1 precursor	9606	1.28503799438477	0.507880628108978	26.2168750762939	1.51041662693024	0.349745035171509	24.7308216094971	1.76631009578705	0.471205562353134	736.829040527344
208	2	2	5.09164966642857	IPI:IPI00872063.1	Gene_Symbol=PEPD Uncharacterized protein PEPD (Fragment)	9606	1.03154516220093	0.82186371088028	3.94830799102783	0.805735230445862	0.389933347702026	6.87874174118042	0.963560819625854	0.427014291286469	1.45388400554657
208	0	2	5.07099404931068	IPI:IPI00257882.7	Gene_Symbol=PEPD Xaa-Pro dipeptidase	9606
209	2	2	15.1515156030655	IPI:IPI00027350.3	Gene_Symbol=PRDX2 Peroxiredoxin-2	9606	1.06041634082794			0.929539263248444			0.70422625541687
210	2	2	17.0940175652504	IPI:IPI00816095.1	Gene_Symbol=IGLV7-43 V lambda precursor	9606	0.982076942920685			1.18024837970734			1.08437764644623
210	0	2	17.0940175652504	IPI:IPI00553092.2	Gene_Symbol=IGLV7-46 V3-3 protein	9606
210	0	2	17.0940175652504	IPI:IPI00022890.1	Gene_Symbol=IGLV7-43 Ig lambda chain V region 4A precursor	9606
211	2	2	17.5182476639748	IPI:IPI00793994.1	Gene_Symbol=IGF1 insulin-like growth factor 1 isoform 2 preproprotein	9606	2.48891925811768			1.62859678268433			1.70465338230133
211	0	2	15.6862750649452	IPI:IPI00001610.1	Gene_Symbol=IGF1 Insulin-like growth factor IA precursor	9606
211	0	2	11.2820513546467	IPI:IPI00433029.1	Gene_Symbol=IGF1 Insulin-like growth factor IB precursor	9606
211	0	2	9.49367061257362	IPI:IPI00853336.1	Gene_Symbol=IGF1 insulin-like growth factor 1 isoform 1 preproprotein	9606
211	0	2	10.7913672924042	IPI:IPI00852675.1	Gene_Symbol=IGF1 Insulin-like growth factor-I	9606
211	0	2	11.1111111938953	IPI:IPI00797681.1	Gene_Symbol=IGF1 15 kDa protein	9606
212	2	2	5.00000007450581	IPI:IPI00022331.1	Gene_Symbol=LCAT Phosphatidylcholine-sterol acyltransferase precursor	9606	1.64761209487915			1.03063678741455			1.10817623138428
213	2	2	7.31707289814949	IPI:IPI00477714.5	Gene_Symbol=IGLV8-61 V3-4 protein	9606	1.20483875274658			1.33924567699432			1.26677191257477
214	2	2	10.8433738350868	IPI:IPI00021855.1	Gene_Symbol=APOC1 Apolipoprotein C-I precursor	9606	1.11332273483276			0.841944396495819			0.995827972888947
215	1.97	1.97	9.45273637771606	IPI:IPI00398925.4	Gene_Symbol=LOC649618 similar to Ubiquitin-like protein FUBI	9606
216	1.79	2.74	28.2051295042038	IPI:IPI00829834.1	Gene_Symbol=- Ig kappa chain V-III region VH precursor	9606	1	1	1.60659885406494	1.28601539134979	0.0723869875073433	1.44050860404968	1.38149666786194	0.0950627774000168	1.85474729537964
217	1.72	6	42.7350431680679	IPI:IPI00854644.1	Gene_Symbol=- Uncharacterized protein ENSP00000374805	9606	1.38193261623383			1.26574611663818			1.57700574398041
218	1.72	1.72	29.7520667314529	IPI:IPI00382488.1	Gene_Symbol=- Ig heavy chain V-III region HIL	9606	1.43772959709167			0.899374008178711			1.43202567100525
218	0	9.09	64.9572670459747	IPI:IPI00220120.4	Gene_Symbol=IGHV@ Ig heavy chain V-III region VH26 precursor	9606
219	1.72	1.72	5.00000007450581	IPI:IPI00872593.1	Gene_Symbol=LMOD1 leiomodin 1	9606	1.09814524650574	0.677359580993652	2.30642151832581	0.864296555519104	0.798833012580872	8.67762565612793	0.78995680809021	0.581469297409058	4.74328327178955
219	0	1.72	4.75435815751553	IPI:IPI00414008.4	Gene_Symbol=LMOD1 70 kDa protein	9606
219	0	1.52	4.46096658706665	IPI:IPI00844008.1	Gene_Symbol=LMOD1 LMOD1 protein	9606
220	1.7	35.89	46.8559831380844	IPI:IPI00430842.3	Gene_Symbol=IGHV3OR16-13;IGHA1 IGHA1 protein	9606	1.09446144104004			1.25425469875336			1.55291128158569
220	0	9.02	61.5384638309479	IPI:IPI00830088.1	Gene_Symbol=- 13 kDa protein	9606
220	0	7.02	39.1999989748001	IPI:IPI00873155.1	Gene_Symbol=- Uncharacterized protein ENSP00000346720	9606
220	0	1.98	25.4658371210098	IPI:IPI00816409.1	Gene_Symbol=- V<gamma>1 protein (Fragment)	9606
221	1.7	1.7	6.89045935869217	IPI:IPI00470809.4	Gene_Symbol=KIAA0746 hypothetical protein LOC23231	9606	0.871633887290955			1.13853681087494			0.954780161380768
221	0	1.7	6.84371814131737	IPI:IPI00871817.1	Gene_Symbol=KIAA0746 cDNA FLJ76737	9606
222	1.7	1.7	4.98793236911297	IPI:IPI00791675.1	Gene_Symbol=PITPNM1 Isoform 2 of Membrane-associated phosphatidylinositol transfer protein 1	9606	1.72665846347809	0.0294398926198483	1.3787214756012	1.75492858886719	0.0515281893312931	1.78547215461731	0.939321041107178	0.949990689754486	24446.314453125
222	0	1.7	4.98392283916473	IPI:IPI00307758.7	Gene_Symbol=PITPNM1 Isoform 1 of Membrane-associated phosphatidylinositol transfer protein 1	9606
223	1.67	39.47	46.8330144882202	IPI:IPI00472345.1	Gene_Symbol=IGHG3 IGHG3 protein	9606	1.24822151660919			1.33207154273987			1.49515628814697
224	1.64	1.64	6.77242204546928	IPI:IPI00455383.4	Gene_Symbol=CLTC Isoform 2 of Clathrin heavy chain 1	9606	0.868918180465698	0.885496497154236	18371.353515625	0.98717987537384	0.988377749919891	7935.849609375	0.966721594333649	0.715704798698425	2.45489740371704
224	0	1.64	6.62686601281166	IPI:IPI00024067.4	Gene_Symbol=CLTC Isoform 1 of Clathrin heavy chain 1	9606
225	1.6	2.3	6.66163116693497	IPI:IPI00744119.1	Gene_Symbol=OBSCN Isoform 3 of Obscurin	9606	1.15518987178802	0.329227358102798	1.48438572883606	1.4189590215683	0.193616420030594	1.94828939437866	1.13874709606171	0.356737315654755	1.46301436424255
226	1.56	2.6	13.3170440793037	IPI:IPI00872997.1	Gene_Symbol=KIF21B Isoform 1 of Kinesin-like protein KIF21B	9606	0.941786825656891			0.916872024536133			1.28619301319122
226	0	2.6	13.4236454963684	IPI:IPI00644778.2	Gene_Symbol=KIF21B Isoform 2 of Kinesin-like protein KIF21B	9606
226	0	2.6	12.9940122365952	IPI:IPI00397809.4	Gene_Symbol=KIF21B Kinesin-like protein KIF21B variant	9606
227	1.52	3.52	15.1260510087013	IPI:IPI00829841.1	Gene_Symbol=- 13 kDa protein	9606	1.08481478691101			0.940029382705688			1.13733911514282
228	1.52	1.58	14.8972600698471	IPI:IPI00219252.1	Gene_Symbol=DYRK1A Isoform 4 of Dual specificity tyrosine-phosphorylation-regulated kinase 1A	9606
228	0	1.58	16.4461255073547	IPI:IPI00219251.1	Gene_Symbol=DYRK1A Isoform 2 of Dual specificity tyrosine-phosphorylation-regulated kinase 1A	9606
228	0	1.58	16.0813301801682	IPI:IPI00182717.8	Gene_Symbol=DYRK1A Isoform 3 of Dual specificity tyrosine-phosphorylation-regulated kinase 1A	9606
228	0	1.58	11.4023588597775	IPI:IPI00014344.1	Gene_Symbol=DYRK1A Isoform Long of Dual specificity tyrosine-phosphorylation-regulated kinase 1A	9606
228	0	1.58	10.6100797653198	IPI:IPI00219250.1	Gene_Symbol=DYRK1A Isoform 1 of Dual specificity tyrosine-phosphorylation-regulated kinase 1A	9606
228	0	1.52	8.90302062034607	IPI:IPI00000352.1	Gene_Symbol=DYRK1B Isoform 1 of Dual specificity tyrosine-phosphorylation-regulated kinase 1B	9606
228	0	1.52	6.79117143154144	IPI:IPI00332215.1	Gene_Symbol=DYRK1B Isoform 2 of Dual specificity tyrosine-phosphorylation-regulated kinase 1B	9606
228	0	1.52	6.65557384490967	IPI:IPI00215873.1	Gene_Symbol=DYRK1B Isoform 3 of Dual specificity tyrosine-phosphorylation-regulated kinase 1B	9606
229	1.52	1.58	5.34759350121021	IPI:IPI00015137.1	Gene_Symbol=FLJ78302;CCR2 Isoform A of C-C chemokine receptor type 2	9606
229	0	1.52	4.16666679084301	IPI:IPI00218945.1	Gene_Symbol=FLJ78302;CCR2 Isoform B of C-C chemokine receptor type 2	9606
230	1.52	1.52	6.13079033792019	IPI:IPI00828117.1	Gene_Symbol=CD44 Isoform 5 of CD44 antigen precursor	9606	0.920657396316528	0.889301240444183	395.279235839844	0.769661605358124	0.0486018322408199	1.28975260257721	0.929690659046173	0.536087930202484	2.82290554046631
230	0	1.52	6.67655766010284	IPI:IPI00827795.1	Gene_Symbol=CD44 Isoform 8 of CD44 antigen precursor	9606
230	0	1.52	6.31136074662209	IPI:IPI00827658.1	Gene_Symbol=CD44 Isoform 7 of CD44 antigen precursor	9606
230	0	1.52	6.32911399006844	IPI:IPI00827650.1	Gene_Symbol=CD44 Isoform 3 of CD44 antigen precursor	9606
230	0	1.52	6.43776804208755	IPI:IPI00418465.4	Gene_Symbol=CD44 Isoform 4 of CD44 antigen precursor	9606
230	0	1.52	6.06468990445137	IPI:IPI00305064.1	Gene_Symbol=CD44 Isoform CD44 of CD44 antigen precursor	9606
230	0	1.52	5.49927651882172	IPI:IPI00828192.1	Gene_Symbol=CD44 Isoform 17 of CD44 antigen precursor	9606
230	0	1.52	5.4363377392292	IPI:IPI00828064.1	Gene_Symbol=CD44 Isoform 6 of CD44 antigen precursor	9606
230	0	1.52	5.6886225938797	IPI:IPI00828056.1	Gene_Symbol=CD44 Isoform 16 of CD44 antigen precursor	9606
230	0	1.52	5.03703691065311	IPI:IPI00827555.1	Gene_Symbol=CD44 Isoform 9 of CD44 antigen precursor	9606
230	0	1.52	5.41176460683346	IPI:IPI00827982.1	Gene_Symbol=CD44 Isoform 13 of CD44 antigen precursor	9606
230	0	1.52	5.80808073282242	IPI:IPI00827937.1	Gene_Symbol=CD44 Isoform 14 of CD44 antigen precursor	9606
230	0	1.52	5.36130517721176	IPI:IPI00827893.1	Gene_Symbol=CD44 Isoform 11 of CD44 antigen precursor	9606
230	0	1.52	4.66531440615654	IPI:IPI00419219.3	Gene_Symbol=CD44 Isoform 10 of CD44 antigen precursor	9606
230	0	1.52	6.37119114398956	IPI:IPI00297160.4	Gene_Symbol=CD44 Isoform 12 of CD44 antigen precursor	9606
230	0	1.52	4.08163256943226	IPI:IPI00828108.1	Gene_Symbol=CD44 Isoform 15 of CD44 antigen precursor	9606
230	0	1.52	4.41176481544971	IPI:IPI00798069.1	Gene_Symbol=CD44 CD44 molecule	9606
231	1.51	1.85	10.741300880909	IPI:IPI00642716.4	Gene_Symbol=MYH7B myosin, heavy polypeptide 7B, cardiac muscle, beta	9606	0.219885960221291			0.925677895545959			0.321920037269592
232	1.51	1.56	3.03292889147997	IPI:IPI00168698.1	Gene_Symbol=PDZD8 PDZ domain-containing protein 8	9606	0.904865205287933			0.733485996723175			0.79529333114624
233	1.48	1.95	4.21836227178574	IPI:IPI00221325.3	Gene_Symbol=RANBP2 E3 SUMO-protein ligase RanBP2	9606
234	1.42	1.58	5.8664258569479	IPI:IPI00607664.5	Gene_Symbol=C6orf170 Chromosome 6 open reading frame 170	9606	1.22775173187256			1.13569688796997			1.43099474906921
234	0	1.57	5.4305661469698	IPI:IPI00465188.5	Gene_Symbol=C6orf170 Isoform 4 of Uncharacterized protein C6orf170	9606
234	0	1.57	5.56881465017796	IPI:IPI00253835.6	Gene_Symbol=C6orf170 hypothetical protein LOC221322	9606
234	0	1.57	6.92194402217865	IPI:IPI00607665.1	Gene_Symbol=C6orf170 Isoform 3 of Uncharacterized protein C6orf170	9606
235	1.39	1.97	9.57613810896873	IPI:IPI00160131.2	Gene_Symbol=MYO9A myosin IXA	9606	1.14265537261963			0.927138328552246			0.696109175682068
236	1.34	1.53	7.74748921394348	IPI:IPI00007128.1	Gene_Symbol=PRKCG Protein kinase C gamma type	9606	1.10200881958008			2.55221819877625			1.76389801502228
237	1.34	1.34	6.33259937167168	IPI:IPI00735310.1	Gene_Symbol=LAMA4 Isoform 2 of Laminin subunit alpha-4 precursor	9606	1.47903859615326	0.20088754594326	5.07082653045654	1.5489444732666	0.212916776537895	6.9036693572998	1.67018640041351	0.0537449307739735	1.73589205741882
237	0	1.34	6.3082829117775	IPI:IPI00329482.4	Gene_Symbol=LAMA4 Isoform 1 of Laminin subunit alpha-4 precursor	9606
238	1.31	1.54	2.7525907382369	IPI:IPI00853158.2	Gene_Symbol=PRUNE2 prune homolog 2 isoform 1	9606
238	0	1.54	8.88030901551247	IPI:IPI00103056.5	Gene_Symbol=PRUNE2 Isoform 1 of Prune homolog 2	9606
238	0	1.54	0.747198006138206	IPI:IPI00877720.1	Gene_Symbol=PRUNE2 Prune homolog 2	9606
238	0	1.54	2.01342273503542	IPI:IPI00607780.2	Gene_Symbol=PRUNE2 Isoform 2 of Prune homolog 2	9606
239	1.31	1.31	14.457830786705	IPI:IPI00298099.2	Gene_Symbol=C14orf181 hypothetical protein LOC400223	9606
240	1.3	3.5	5.82655817270279	IPI:IPI00029275.1	Gene_Symbol=MFI2 Isoform 1 of Melanotransferrin precursor	9606	1.48917531967163	0.112951129674911	2.47754669189453	0.52913224697113	0.254242330789566	30.3653564453125	1.08282876014709	0.316372454166412	1.7304470539093
241	1.3	2.19	5.4897740483284	IPI:IPI00853240.1	Gene_Symbol=TAF3 Transcription initiation factor TFIID subunit 3	9606
242	1.3	1.51	8.06354880332947	IPI:IPI00479143.2	Gene_Symbol=PCNT Pericentrin	9606	0.814087986946106			1.05847442150116			0.899608671665192
243	1.3	1.31	12.9629626870155	IPI:IPI00290078.5	Gene_Symbol=KRT4 keratin 4	9606	0.967076122760773	0.941370189189911	5.66555452346802	0.795849084854126	0.508195042610168	3.42144656181335	0.79291170835495	0.487643539905548	3.26545882225037
244	1.3	1.3	13.0193904042244	IPI:IPI00477782.7	Gene_Symbol=CCNYL2 Cyclin-Y-like protein 2	9606
245	1.3	1.3	5.04587143659592	IPI:IPI00296043.2	Gene_Symbol=TBX6 T-box transcription factor TBX6	9606	1.60962176322937			0.892041087150574			1.55618393421173
245	0	1.3	7.4576273560524	IPI:IPI00096930.1	Gene_Symbol=TBX6 T-box 6 isoform 2	9606
246	1.27	1.27	8.64946916699409	IPI:IPI00742743.1	Gene_Symbol=TP53BP1 Isoform 2 of Tumor suppressor p53-binding protein 1	9606	1.00723111629486			1.58351421356201			2.05882358551025
246	0	1.27	8.67139995098114	IPI:IPI00029778.3	Gene_Symbol=TP53BP1 Isoform 1 of Tumor suppressor p53-binding protein 1	9606
247	1.22	9.7	72.0000028610229	IPI:IPI00387116.1	Gene_Symbol=- Ig kappa chain V-III region NG9 precursor (Fragment)	9606
248	1.22	3.27	23.9436626434326	IPI:IPI00013438.1	Gene_Symbol=IGLL1 Immunoglobulin lambda-like polypeptide 1 precursor	9606
249	1.22	1.22	61.2903237342834	IPI:IPI00743729.1	Gene_Symbol=- Conserved hypothetical protein	9606	0.640127658843994			1.0913712978363			1.06918251514435
250	1.22	1.22	10.4672886431217	IPI:IPI00414235.1	Gene_Symbol=MUTYH Isoform Alpha-3 of A/G-specific adenine DNA glycosylase	9606	1.00885140895844			1.32844066619873			1.38629996776581
251	1.2	1.2	8.19277092814446	IPI:IPI00879338.1	Gene_Symbol=- 47 kDa protein	9606	0.755417764186859	0.625351369380951	208.519515991211	1.17215967178345	0.619149565696716	19.3240814208984	1.10838079452515	0.00945995561778545	1.01961970329285
251	0	1.2	8.19277092814446	IPI:IPI00001701.3	Gene_Symbol=DCDC5 KIAA1493 protein (Fragment)	9606
252	1.16	1.16	21.1956515908241	IPI:IPI00006079.1	Gene_Symbol=BCLAF1 Isoform 1 of Bcl-2-associated transcription factor 1	9606	0.832423329353333	0.585003972053528	21.1930961608887	0.966819226741791	0.960911571979523	1068.59545898438	0.842079758644104	0.761976599693298	261.482543945313
253	1.15	1.55	4.27745655179024	IPI:IPI00215716.1	Gene_Symbol=EPB41L3 Isoform B of Band 4.1-like protein 3	9606
254	1.15	1.53	8.25581401586533	IPI:IPI00218730.5	Gene_Symbol=PDE6A Rod cGMP-specific 3',5'-cyclic phosphodiesterase subunit alpha	9606	2.14341282844543			1.11829447746277			1.39082944393158
255	1.15	1.15	9.70873758196831	IPI:IPI00514001.3	Gene_Symbol=CPSF3L Cleavage and polyadenylation specific factor 3-like	9606
256	1.12	1.15	2.67879702150822	IPI:IPI00873426.1	Gene_Symbol=ANK2 434 kDa protein	9606	1.03882730007172	0.950679302215576	510.251708984375	1.47979736328125	0.5320965051651	246.851303100586	1.40791833400726	0.626879990100861	697.386291503906
256	0	1.15	2.67879702150822	IPI:IPI00074962.3	Gene_Symbol=ANK2 ankyrin 2 isoform 1	9606
256	0	1.15	2.70132515579462	IPI:IPI00007834.1	Gene_Symbol=ANK2 Isoform 1 of Ankyrin-2	9606
257	1.12	1.14	5.65217398107052	IPI:IPI00794512.1	Gene_Symbol=CALCOCO1 Isoform 3 of Calcium-binding and coiled-coil domain-containing protein 1	9606	0.824612617492676			1.14519929885864			1.15658533573151
257	0	1.14	6.20031803846359	IPI:IPI00792755.1	Gene_Symbol=CALCOCO1 70 kDa protein	9606
257	0	1.14	6.16113729774952	IPI:IPI00788619.1	Gene_Symbol=CALCOCO1 Isoform 2 of Calcium-binding and coiled-coil domain-containing protein 1	9606
257	0	1.14	5.64399436116219	IPI:IPI00011232.3	Gene_Symbol=CALCOCO1 Isoform 1 of Calcium-binding and coiled-coil domain-containing protein 1	9606
258	1.1	5.39	32.0754706859589	IPI:IPI00382682.1	Gene_Symbol=- Putative matrix cell adhesion molecule-3	9606
259	1.1	1.26	13.0925506353378	IPI:IPI00788135.1	Gene_Symbol=LOC730031 similar to Afadin	9606
260	1.07	1.45	19.4843828678131	IPI:IPI00456492.2	Gene_Symbol=CROCC Isoform 1 of Rootletin	9606	1.03110563755035			0.934577822685242			0.762941360473633
261	1.05	32.71	53.4482777118683	IPI:IPI00426051.3	Gene_Symbol=- Putative uncharacterized protein DKFZp686C15213	9606	1.60356986522675	0.221410021185875	8.80414867401123	1.23124969005585	0.0568436123430729	1.26698756217957	1.23883593082428	0.420841962099075	8.30290412902832
262	1.05	3.05	6.11309222877026	IPI:IPI00020153.3	Gene_Symbol=BSN Protein bassoon	9606	4.59681749343872			1.29603338241577			1.19740521907806
263	1.05	1.05	20.1780408620834	IPI:IPI00807679.1	Gene_Symbol=C20orf86 hypothetical protein LOC140731	9606	0.79558128118515	0.344205647706985	5.7224645614624	0.794806897640228	0.371151566505432	6.85062217712402	0.570708274841309	0.22282350063324	13.4834213256836
263	0	1.05	19.7101444005966	IPI:IPI00011781.3	Gene_Symbol=C20orf86 Ankyrin repeat-containing protein C20orf86 precursor	9606
264	1.03	1.03	9.62897539138794	IPI:IPI00104907.3	Gene_Symbol=C14orf106 Isoform 1 of Uncharacterized potential DNA-binding protein C14orf106	9606	1.2720959186554	0.0620763078331947	1.31100130081177	1.1428530216217	0.383177489042282	1.67940616607666	1.12714815139771	0.0191515535116196	1.07499635219574
265	1.02	2.01	5.70135749876499	IPI:IPI00797830.3	Gene_Symbol=SMARCC1 SWI/SNF related, matrix associated, actin dependent regulator of chromatin, subfamily c, member 1	9606	0.918643236160278	0.926486909389496	33.205810546875	0.951370894908905	0.800746858119965	2.10851812362671	1.46651029586792	0.145100176334381	2.02784848213196
265	0	2.01	5.70135749876499	IPI:IPI00234252.2	Gene_Symbol=SMARCC1 SWI/SNF-related matrix-associated actin-dependent regulator of chromatin subfamily C member 1	9606
266	0.98	5.22	48.3870953321457	IPI:IPI00884080.1	Gene_Symbol=- Similar to Immunglobulin heavy chain variable region	9606
267	0.95	0.95	13.2450327277184	IPI:IPI00855823.1	Gene_Symbol=RGS4 regulator of G-protein signaling 4 isoform 1	9606
268	0.94	0.96	2.69090905785561	IPI:IPI00651756.3	Gene_Symbol=NLRP1 NLR family, pyrin domain containing 1 isoform 5	9606	1.49609243869781	0.775804460048676	1120199.125	0.846351981163025	0.85816216468811	11564.0849609375	0.92728990316391	0.760253846645355	11.3066835403442
268	0	0.96	2.58922316133976	IPI:IPI00335800.3	Gene_Symbol=NLRP1 Isoform 2 of NACHT, LRR and PYD domains-containing protein 1	9606
268	0	0.96	2.51188054680824	IPI:IPI00328123.4	Gene_Symbol=NLRP1 Isoform 1 of NACHT, LRR and PYD domains-containing protein 1	9606
268	0	0.96	2.64474619179964	IPI:IPI00099688.1	Gene_Symbol=NLRP1 Isoform 3 of NACHT, LRR and PYD domains-containing protein 1	9606
268	0	0.96	2.56410259753466	IPI:IPI00004551.3	Gene_Symbol=NLRP1 Isoform 4 of NACHT, LRR and PYD domains-containing protein 1	9606
269	0.92	0.92	4.22237850725651	IPI:IPI00658056.3	Gene_Symbol=CD163L1 Isoform 2 of Scavenger receptor cysteine-rich type 1 protein M160 precursor	9606
269	0	0.92	4.12938743829727	IPI:IPI00026975.1	Gene_Symbol=CD163L1 Isoform 1 of Scavenger receptor cysteine-rich type 1 protein M160 precursor	9606
270	0.92	0.92	22.4390238523483	IPI:IPI00006606.1	Gene_Symbol=MRPS26 28S ribosomal protein S26, mitochondrial precursor	9606	1.16071557998657			0.539766490459442			0.553582370281219
271	0.92	0.92	11.711710691452	IPI:IPI00382434.1	Gene_Symbol=- Ig lambda chain V-II region WIN	9606	1.47054851055145			1.26521778106689			1.27719140052795
272	0.89	21.53	63.5983288288116	IPI:IPI00440577.3	Gene_Symbol=IGKV2-24 IGKV2-24 protein	9606	0.417072385549545			0.47400975227356			0.548516035079956
273	0.89	0.89	30.7086616754532	IPI:IPI00022731.1	Gene_Symbol=APOC4 Apolipoprotein C-IV precursor	9606	1.01743233203888			0.745459020137787			0.623774886131287
274	0.89	0.89	6.48148134350777	IPI:IPI00643511.4	Gene_Symbol=- 12 kDa protein	9606	0.930370330810547			0.772291541099548			0.911066889762878
275	0.87	0.97	7.60368630290031	IPI:IPI00307829.7	Gene_Symbol=CGNL1 Isoform 1 of Cingulin-like protein 1	9606	1.06072533130646	0.882944285869598	4.58072948455811	1.05506348609924	0.85154002904892	2.96350932121277	0.995821535587311	0.989266157150269	3.2765097618103
276	0.87	0.91	1.57668422907591	IPI:IPI00646361.3	Gene_Symbol=NUP214 KIAA0023 protein	9606	1.7274374961853			1.3516640663147			1.47535300254822
277	0.86	0.86	6.22568093240261	IPI:IPI00871903.1	Gene_Symbol=PLRG1 Uncharacterized protein PLRG1	9606
277	0	0.86	6.33663386106491	IPI:IPI00382756.1	Gene_Symbol=PLRG1 Isoform 2 of Pleiotropic regulator 1	9606
277	0	0.86	6.22568093240261	IPI:IPI00002624.1	Gene_Symbol=PLRG1 Isoform 1 of Pleiotropic regulator 1	9606
278	0.85	29.73	35.4166656732559	IPI:IPI00785067.1	Gene_Symbol=IGH@ IGH@ protein	9606
279	0.85	0.85	8.5365854203701	IPI:IPI00297284.1	Gene_Symbol=IGFBP2 Insulin-like growth factor-binding protein 2 precursor	9606	1.09750735759735			3.16669368743896			2.99828052520752
280	0.84	1.15	2.70270276814699	IPI:IPI00737920.3	Gene_Symbol=DNAH3 similar to dynein, axonemal, heavy polypeptide 1	9606	1.17059433460236			0.789315640926361			0.953350841999054
281	0.82	6.17	29.1666656732559	IPI:IPI00419517.1	Gene_Symbol=IGHV1-69 IGHV1-69 protein	9606
282	0.82	2.37	4.8603929579258	IPI:IPI00221224.6	Gene_Symbol=ANPEP Aminopeptidase N	9606
283	0.82	0.82	15.3225809335709	IPI:IPI00384868.1	Gene_Symbol=TNS1 Matrix-remodelling-associated protein 6	9606
284	0.8	18.88	49.7872352600098	IPI:IPI00555945.1	Gene_Symbol=IGL@ IGL@ protein	9606	1.88666796684265	0.324177384376526	90.32861328125	1.3512932062149	0.0448218882083893	1.30966281890869	1.14677131175995	0.339368134737015	2.79200148582459
285	0.8	0.87	15.7894730567932	IPI:IPI00217802.2	Gene_Symbol=C12orf25 Uncharacterized protein C12orf25	9606	1.5680867433548			1.30024898052216			1.44809138774872
286	0.8	0.8	9.93788838386536	IPI:IPI00332192.4	Gene_Symbol=IL25 Isoform 2 of Interleukin-25 precursor	9606	0.700655519962311	0.00820517633110285	1.14972019195557	1.02068984508514	0.856079995632172	1.53486585617065	1.06308317184448	0.408329993486404	1.28867220878601
286	0	0.8	9.03954803943634	IPI:IPI00009731.1	Gene_Symbol=IL25 Isoform 1 of Interleukin-25 precursor	9606
287	0.8	0.8	1.93905811756849	IPI:IPI00303812.7	Gene_Symbol=C9orf82 Uncharacterized protein C9orf82	9606
288	0.78	1.22	7.14285746216774	IPI:IPI00005731.2	Gene_Symbol=BMPR1A Bone morphogenetic protein receptor type IA precursor	9606	0.874659299850464			0.7471604347229			0.718904078006744
289	0.77	0.77	1.89999993890524	IPI:IPI00026969.4	Gene_Symbol=SEC23IP Isoform 1 of SEC23-interacting protein	9606
290	0.72	23.12	47.9591846466064	IPI:IPI00807459.1	Gene_Symbol=IGKC IGKC protein	9606	0.968756258487701			1.41604506969452			1.16634130477905
291	0.72	0.96	3.59085947275162	IPI:IPI00853369.1	Gene_Symbol=PLXNB2 Plexin-B2 precursor	9606	1.02122187614441	0.952053844928741	34.3340530395508	1.02548885345459	0.692576706409454	1.84036159515381	0.982892215251923	0.977750718593597	528.949462890625
292	0.7	0.88	6.84210509061813	IPI:IPI00550987.1	Gene_Symbol=CEP135 Isoform 1 of Centrosomal protein of 135 kDa	9606
