# Supplementary material for: PGCA: An algorithm to link protein groups created from MS/MS data
Source: PLoS One. 2017 May 31;12(5):e0177569. doi: 10.1371/journal.pone.0177569 (PMC5451011; doi:10.1371/journal.pone.0177569)
Supplement: S3 File — 65 iTRAQ experiments used to process samples from the BiT Heart Cohort. (ZIP) [file pone.0177569.s006.zip › S5DataBiT/BET5790_ProteinSummary.txt]

N	Unused	Total	%Cov	Accession	Name	Species	115:114	PVal 115:114	EF 115:114	116:114	PVal 116:114	EF 116:114	117:114	PVal 117:114	EF 117:114	Biological Processes	Molecular Function	PANTHER ID
1	186.56	186.56	32.5882107019424	IPI:IPI00022229.1	Gene_Symbol=APOB Apolipoprotein B-100 precursor	9606	0.85768336057663	4.99049557234343E-09	1.04959642887115	1.18681359291077	3.09883363414087E-09	1.05463778972626	1.16416609287262	1.52535282182953E-08	1.05097448825836
2	163.26	163.29	54.8165142536163	IPI:IPI00643525.1	Gene_Symbol=C4A Complement component 4A	9606
3	146.65	147.36	60.613352060318	IPI:IPI00783987.2	Gene_Symbol=C3 Complement C3 precursor (Fragment)	9606	1.37861227989197	8.62728104891916E-24	1.05645787715912	1.18866741657257	2.00440268827151E-08	1.05968999862671	1.24093651771545	1.21673640130285E-13	1.05462872982025
4	126.56	126.56	62.9579365253448	IPI:IPI00478003.1	Gene_Symbol=A2M Alpha-2-macroglobulin precursor	9606	0.968960881233215	0.327826619148254	1.06501579284668	0.756245851516724	1.57844959325359E-10	1.0841121673584	0.709249496459961	2.6822941055504E-17	1.07448172569275
5	102.73	102.79	40.2147978544235	IPI:IPI00032291.2	Gene_Symbol=C5 Complement C5 precursor	9606	1.29569780826569	3.30784510893523E-10	1.0761102437973	1.26805377006531	2.30467520623279E-07	1.08829343318939	1.41615688800812	3.86183598120871E-13	1.08561253547668
6	84.69	84.69	67.0061111450195	IPI:IPI00298497.3	Gene_Symbol=FGB Fibrinogen beta chain precursor	9606	0.845921397209167	2.22771774360808E-07	1.06323933601379	1.73805105686188	1.02785547460137E-34	1.07618355751038	2.05665302276611	0	1.07678890228271
7	83.59	83.59	44.4572746753693	IPI:IPI00021885.1	Gene_Symbol=FGA Isoform 1 of Fibrinogen alpha chain precursor	9606	0.875180006027222	0.000258951884461567	1.07265758514404	1.78550398349762	3.05336832290638E-32	1.08186316490173	2.2036657333374	0	1.07579731941223
7	0	83.56	56.6770195960999	IPI:IPI00029717.1	Gene_Symbol=FGA Isoform 2 of Fibrinogen alpha chain precursor	9606
8	82.8	82.81	31.8884134292603	IPI:IPI00414283.5	Gene_Symbol=FN1 fibronectin 1 isoform 4 preproprotein	9606	1.18506610393524	0.000139264360768721	1.08768844604492	0.965492367744446	0.503393590450287	1.10971486568451	1.41742169857025	5.32456440049955E-11	1.09417605400085
8	0	82.81	29.7397762537003	IPI:IPI00845263.1	Gene_Symbol=FN1 fibronectin 1 isoform 2 preproprotein	9606
8	0	80.81	32.5386315584183	IPI:IPI00855777.1	Gene_Symbol=FN1 Isoform 14 of Fibronectin precursor	9606
8	0	80.81	32.0993036031723	IPI:IPI00339228.1	Gene_Symbol=FN1 Isoform 8 of Fibronectin precursor	9606
8	0	80.81	31.2951177358627	IPI:IPI00339223.1	Gene_Symbol=FN1 Isoform 3 of Fibronectin precursor	9606
8	0	80.81	30.8885157108307	IPI:IPI00022418.1	Gene_Symbol=FN1 Isoform 1 of Fibronectin precursor	9606
8	0	80.81	28.8251906633377	IPI:IPI00855785.1	Gene_Symbol=FN1 Isoform 15 of Fibronectin precursor	9606
8	0	80.81	29.1905164718628	IPI:IPI00339227.4	Gene_Symbol=FN1 Isoform 7 of Fibronectin precursor	9606
8	0	80.81	32.7665448188782	IPI:IPI00479723.3	Gene_Symbol=FN1 Isoform 10 of Fibronectin precursor	9606
8	0	80.81	30.4367005825043	IPI:IPI00867588.1	Gene_Symbol=FN1 Isoform 13 of Fibronectin precursor	9606
9	72.77	72.82	46.4788734912872	IPI:IPI00017601.1	Gene_Symbol=CP Ceruloplasmin precursor	9606	1.00061583518982	0.992188394069672	1.13522458076477	0.559871435165405	3.1543756051633E-08	1.17872607707977	0.682620763778687	7.86183736636303E-05	1.1882289648056
10	67.62	67.71	47.6344078779221	IPI:IPI00294193.4	Gene_Symbol=ITIH4 Isoform 1 of Inter-alpha-trypsin inhibitor heavy chain H4 precursor	9606	1.15394902229309	0.0850406363606453	1.17883408069611	1.02721786499023	0.771821260452271	1.20801973342896	1.2889164686203	0.00850535929203033	1.20052170753479
11	66.54	66.55	42.4857825040817	IPI:IPI00029739.5	Gene_Symbol=CFH Isoform 1 of Complement factor H precursor	9606	1.29402112960815	9.07031818542237E-08	1.08949422836304	1.15777945518494	0.00314895063638687	1.10014843940735	1.20399987697601	0.000502092880196869	1.10659098625183
12	55.82	55.82	50.482314825058	IPI:IPI00019568.1	Gene_Symbol=F2 Prothrombin precursor (Fragment)	9606	0.897732615470886	0.0106251062825322	1.08559942245483	1.05631387233734	0.25966602563858	1.1006760597229	1.09190142154694	0.0459209233522415	1.09014141559601
13	53.91	53.91	45.9424078464508	IPI:IPI00639937.1	Gene_Symbol=CFB B-factor, properdin	9606	1.09387421607971	0.0410424098372459	1.08981192111969	0.686212182044983	1.74628889126893E-09	1.11725747585297	0.829354166984558	0.000809185556136072	1.11291229724884
13	0	53.91	45.9424078464508	IPI:IPI00019591.1	Gene_Symbol=CFB Isoform 1 of Complement factor B precursor (Fragment)	9606
14	49.56	49.56	56.0283660888672	IPI:IPI00847635.1	Gene_Symbol=SERPINA3 Isoform 1 of Alpha-1-antichymotrypsin precursor	9606	1.40125834941864	8.2235644352183E-19	1.06478106975555	1.5291987657547	1.89620567515941E-17	1.08710610866547	1.95490849018097	1.01341037374447E-27	1.0963761806488
14	0	49.56	52.9017865657806	IPI:IPI00550991.3	Gene_Symbol=SERPINA3 Alpha-1-antichymotrypsin precursor	9606
15	48.61	48.61	61.4718616008759	IPI:IPI00022488.1	Gene_Symbol=HPX Hemopexin precursor	9606	1.08641839027405	0.00341324415057898	1.05627679824829	0.862212955951691	5.55170045117848E-05	1.07289600372314	0.782065570354462	7.27210458517646E-10	1.076775431633
16	46.61	46.61	42.5925940275192	IPI:IPI00019580.1	Gene_Symbol=PLG Plasminogen precursor	9606	0.86166787147522	0.00337238563224673	1.10239481925964	1.04813373088837	0.411754131317139	1.12056887149811	1.05985522270203	0.221705749630928	1.0987960100174
17	46.36	46.39	61.904764175415	IPI:IPI00641737.1	Gene_Symbol=HP Haptoglobin precursor	9606	0.646259307861328	2.82499252194702E-15	1.10272145271301	2.15903091430664	8.85197726598584E-29	1.1166797876358	2.22631454467773	1.36147413159272E-31	1.11271047592163
18	46.14	46.26	61.8221282958984	IPI:IPI00877703.1	Gene_Symbol=FGG 52 kDa protein	9606	0.898905098438263	0.00939410924911499	1.08225619792938	1.72770047187805	4.44384851076928E-21	1.09676706790924	2.03682494163513	1.20068460701323E-32	1.08676934242249
18	0	46.26	61.1479043960571	IPI:IPI00021891.5	Gene_Symbol=FGG Isoform Gamma-B of Fibrinogen gamma chain precursor	9606
18	0	45.01	59.3258440494537	IPI:IPI00877792.1	Gene_Symbol=FGG 50 kDa protein	9606
18	0	45.01	58.5812330245972	IPI:IPI00219713.1	Gene_Symbol=FGG Isoform Gamma-A of Fibrinogen gamma chain precursor	9606
19	42.87	42.87	56.9086670875549	IPI:IPI00797833.3	Gene_Symbol=KNG1 Kininogen 1	9606	0.864183306694031	0.00698975427076221	1.11053836345673	0.981932818889618	0.721833407878876	1.10702931880951	1.01897430419922	0.766518712043762	1.13393998146057
19	0	42.87	56.9086670875549	IPI:IPI00215894.1	Gene_Symbol=KNG1 Isoform LMW of Kininogen-1 precursor	9606
19	0	42.82	45.0310558080673	IPI:IPI00032328.2	Gene_Symbol=KNG1 Isoform HMW of Kininogen-1 precursor	9606
20	42.77	42.79	66.4141416549683	IPI:IPI00847179.1	Gene_Symbol=APOA4 apolipoprotein A-IV precursor	9606	1.9657496213913	0.00698161870241165	1.44465816020966	3.48489117622375	0.000381364690838382	1.36838579177856	3.36325716972351	9.00291634025052E-05	1.23481810092926
21	42.49	42.5	52.109706401825	IPI:IPI00742696.2	Gene_Symbol=GC vitamin D-binding protein precursor	9606	1.44998300075531	0.364133507013321	2.47302174568176	1.03540742397308	0.924097836017609	2.30073618888855	1.19577825069427	0.642339050769806	2.39043831825256
22	41.19	41.23	47.5703328847885	IPI:IPI00026314.1	Gene_Symbol=GSN Isoform 1 of Gelsolin precursor	9606	0.915930211544037	0.208030298352242	1.14865124225616	0.680227637290955	0.000223304465180263	1.21230387687683	0.691666066646576	2.05757223739056E-05	1.16693377494812
22	0	41.23	49.521204829216	IPI:IPI00646773.2	Gene_Symbol=GSN Isoform 2 of Gelsolin precursor	9606
23	41.16	41.18	60.0000023841858	IPI:IPI00032179.2	Gene_Symbol=SERPINC1 Antithrombin III variant	9606	0.902389943599701	0.144319355487823	1.14949893951416	1.08384907245636	0.238332852721214	1.14549505710602	1.13631081581116	0.028059771284461	1.12001323699951
24	40.94	40.96	32.8752636909485	IPI:IPI00305461.2	Gene_Symbol=ITIH2 Inter-alpha-trypsin inhibitor heavy chain H2 precursor	9606	1.0097907781601	0.75460422039032	1.06371939182281	0.948490858078003	0.128338053822517	1.07087504863739	0.957059741020203	0.232706934213638	1.0753026008606
24	0	40.96	32.9411774873734	IPI:IPI00645038.1	Gene_Symbol=ITIH2 Inter-alpha (Globulin) inhibitor H2	9606
25	39.89	39.92	41.4040118455887	IPI:IPI00798430.1	Gene_Symbol=TF Transferrin variant (Fragment)	9606	0.56962776184082	2.22836993302167E-09	1.15273213386536	0.682343184947968	1.13579936567021E-07	1.12325537204742	0.452254116535187	2.8598226217702E-12	1.16501724720001
25	0	39.92	41.4040118455887	IPI:IPI00022463.1	Gene_Symbol=TF Serotransferrin precursor	9606
26	38.25	38.25	45.7286417484283	IPI:IPI00828205.1	Gene_Symbol=IGHM IGHM protein	9606	0.478613525629044	1.80503161573142E-06	1.27501773834229	0.491712272167206	4.73733393846487E-07	1.23975932598114	0.452353239059448	4.77315961688873E-06	1.32214450836182
27	37.88	38.62	36.6630077362061	IPI:IPI00292530.1	Gene_Symbol=ITIH1 Inter-alpha-trypsin inhibitor heavy chain H1 precursor	9606	0.966654241085052	0.540939509868622	1.11653089523315	0.810636878013611	0.000739587529096752	1.12549448013306	0.86289393901825	0.00508071715012193	1.10679936408997
28	35.9	36.51	37.3956590890884	IPI:IPI00019943.1	Gene_Symbol=AFM Afamin precursor	9606	0.957148432731628	0.375199615955353	1.1041111946106	0.945114731788635	0.282646924257278	1.11078941822052	0.910678029060364	0.108376190066338	1.12221455574036
29	35.55	35.69	58.72483253479	IPI:IPI00166729.4	Gene_Symbol=AZGP1 alpha-2-glycoprotein 1, zinc	9606	1.14342260360718	0.00561295123770833	1.09706270694733	1.80877804756165	4.50113118435555E-13	1.12302267551422	1.90025091171265	3.68415448972689E-13	1.13298690319061
30	35.41	35.41	53.1313121318817	IPI:IPI00745089.2	Gene_Symbol=A1BG alpha 1B-glycoprotein precursor	9606	1.1755176782608	0.00206050090491772	1.10629785060883	1.08460283279419	0.164502307772636	1.12209534645081	1.17643117904663	0.000844525813590735	1.09769594669342
30	0	35.41	53.1313121318817	IPI:IPI00022895.7	Gene_Symbol=A1BG Alpha-1B-glycoprotein precursor	9606
31	32.17	32.17	34.468936920166	IPI:IPI00879573.1	Gene_Symbol=SERPIND1 Heparin cofactor 2 precursor	9606	0.717316627502441	0.000252699770499021	1.17964494228363	0.838746249675751	0.0302796121686697	1.17121779918671	0.862296462059021	0.0344173647463322	1.14638328552246
31	0	32.17	32.6375722885132	IPI:IPI00292950.4	Gene_Symbol=SERPIND1 Serpin peptidase inhibitor, clade D (Heparin cofactor), member 1	9606
32	31.42	31.42	35.2380961179733	IPI:IPI00022371.1	Gene_Symbol=HRG Histidine-rich glycoprotein precursor	9606	1.28896284103394	1.48854651342845E-05	1.11057043075562	1.26314473152161	0.000177833644556813	1.12166440486908	1.13460206985474	0.0485845729708672	1.13369297981262
33	31.25	31.25	23.2237532734871	IPI:IPI00009920.2	Gene_Symbol=C6 Complement component 6 precursor	9606	1.11644470691681	0.429797768592834	1.32722139358521	1.03311431407928	0.688251197338104	1.18006324768066	1.11308777332306	0.220453724265099	1.19215869903564
34	31.09	31.09	28.8014322519302	IPI:IPI00022395.1	Gene_Symbol=C9 Complement component C9 precursor	9606	1.6295827627182	3.79413271633933E-11	1.11193680763245	1.17535090446472	0.00842264667153358	1.12472021579742	1.42468750476837	3.61229353984527E-07	1.12247371673584
35	29.89	29.89	35.8865261077881	IPI:IPI00296165.5	Gene_Symbol=C1R;C17orf13;ACYP1 Complement C1r subcomponent precursor	9606	1.01145684719086	0.865142107009888	1.14855289459229	0.913835048675537	0.290231645107269	1.18927848339081	1.02393996715546	0.780669689178467	1.19163024425507
36	29.69	29.69	44.5606708526611	IPI:IPI00472610.2	Gene_Symbol=IGHM IGHM protein	9606	0.848727464675903	0.0615972802042961	1.22418200969696	0.580312728881836	0.0265838913619518	1.33495950698853	0.342937111854553	0.0396128669381142	2.33314323425293
37	29.14	29.28	46.5999990701675	IPI:IPI00291866.5	Gene_Symbol=SERPING1 Plasma protease C1 inhibitor precursor	9606	1.12323212623596	0.00252997968345881	1.0766681432724	1.2657630443573	4.19102980231401E-06	1.0981832742691	1.53319358825684	1.62178755667985E-13	1.09636831283569
37	0	27.28	45.3038662672043	IPI:IPI00879931.1	Gene_Symbol=SERPING1 cDNA FLJ78023, highly similar to Homo sapiens serine (or cysteine) proteinase inhibitor, clade G (C1inhibitor), member 1, (angioedema, hereditary) (SERPING1), mRNA	9606
38	28.56	28.56	35.84905564785	IPI:IPI00291867.3	Gene_Symbol=CFI Complement factor I precursor	9606	1.07910966873169	0.121103100478649	1.10272014141083	0.629587590694427	3.72030058315431E-07	1.14798784255981	0.719802796840668	1.46898428283748E-05	1.13358151912689
38	0	26.56	33.6192101240158	IPI:IPI00872555.2	Gene_Symbol=CFI cDNA FLJ76262, highly similar to Homo sapiens I factor (complement) (IF), mRNA	9606
39	28.12	28.12	30.8139532804489	IPI:IPI00017696.1	Gene_Symbol=C1S Complement C1s subcomponent precursor	9606	0.994846522808075	0.926186501979828	1.12005066871643	0.923413932323456	0.194825515151024	1.13086473941803	1.02818763256073	0.675468742847443	1.14427351951599
39	0	26.12	29.765397310257	IPI:IPI00749179.2	Gene_Symbol=C1S Uncharacterized protein C1S	9606
40	26.79	26.79	32.3966950178146	IPI:IPI00020996.3	Gene_Symbol=IGFALS Insulin-like growth factor-binding protein complex acid labile chain precursor	9606	0.845091223716736	0.00168683484662324	1.10169529914856	0.897660672664642	0.00318186613731086	1.06951999664307	0.939574658870697	0.0453588850796223	1.06280291080475
41	26.77	26.77	40.9368634223938	IPI:IPI00879231.1	Gene_Symbol=SERPINF2 Alpha-2-antiplasmin precursor	9606	0.673724174499512	1.88635822269134E-05	1.16940832138062	1.11651659011841	0.0816600769758224	1.13319909572601	1.12797510623932	0.0633631572127342	1.1361209154129
41	0	26.77	40.6060606241226	IPI:IPI00029863.4	Gene_Symbol=SERPINF2 SERPINF2 protein	9606
42	26.71	26.92	73.9130437374115	IPI:IPI00855916.1	Gene_Symbol=- Transthyretin	9606	1.02183198928833	0.727450609207153	1.13178670406342	1.21484446525574	0.00392656493932009	1.13800728321075	1.14413297176361	0.0646392107009888	1.15392339229584
42	0	26.92	85.7142865657806	IPI:IPI00022432.1	Gene_Symbol=TTR Transthyretin precursor	9606
43	25.97	27.95	42.3444986343384	IPI:IPI00553177.1	Gene_Symbol=SERPINA1 Isoform 1 of Alpha-1-antitrypsin precursor	9606	2.65004968643188	1.27026197560554E-07	1.28438341617584	2.16243648529053	2.50333596341079E-06	1.27645921707153	1.83904886245728	5.43529495189432E-05	1.27967059612274
44	25.78	25.78	65.6151413917542	IPI:IPI00021842.1	Gene_Symbol=APOE Apolipoprotein E precursor	9606	1.12016332149506	0.175774067640305	1.18369746208191	1.75039947032928	2.02960400201846E-05	1.23483991622925	1.51182067394257	0.00229293876327574	1.27997708320618
45	25.38	25.4	53.9325833320618	IPI:IPI00021841.1	Gene_Symbol=APOA1 Apolipoprotein A-I precursor	9606	0.624659061431885	3.27007455780404E-06	1.1406078338623	1.32668673992157	0.00107169698458165	1.15713620185852	0.81991308927536	0.0143851898610592	1.16407918930054
46	25.03	25.03	33.6082488298416	IPI:IPI00032220.3	Gene_Symbol=AGT Angiotensinogen precursor	9606	0.661492884159088	1.95298133220945E-09	1.10091733932495	0.787585258483887	0.000498416658956558	1.13188993930817	0.83804327249527	0.00325517286546528	1.11883401870728
47	24.88	24.88	38.702929019928	IPI:IPI00298971.1	Gene_Symbol=VTN Vitronectin precursor	9606	0.839154183864594	0.000148769759107381	1.09103107452393	0.880558490753174	0.0113248368725181	1.10242748260498	0.921333014965057	0.12186586111784	1.10998249053955
48	24.79	24.82	27.9187828302383	IPI:IPI00294395.1	Gene_Symbol=C8B Complement component C8 beta chain precursor	9606	1.09208011627197	0.0378084369003773	1.08617424964905	0.850133836269379	0.0159761980175972	1.13769340515137	0.904816389083862	0.0678565353155136	1.11407041549683
49	24.73	24.78	29.6559900045395	IPI:IPI00296608.6	Gene_Symbol=C7 Complement component C7 precursor	9606	1.09307038784027	0.462935268878937	1.27919161319733	1.20491623878479	0.149690747261047	1.29500484466553	1.21867620944977	0.0287435129284859	1.19176161289215
50	24.72	24.73	44.6428567171097	IPI:IPI00795633.1	Gene_Symbol=CLU CLU	9606	1.01762008666992	0.697461903095245	1.09550750255585	1.141881108284	0.0103291496634483	1.10378777980804	1.16049993038177	0.0125366086140275	1.12095773220062
50	0	24.73	39.9201601743698	IPI:IPI00400826.1	Gene_Symbol=CLU clusterin isoform 1	9606
50	0	24.73	44.5434302091599	IPI:IPI00291262.3	Gene_Symbol=CLU Clusterin precursor	9606
51	23.71	25.08	32.7313780784607	IPI:IPI00876950.1	Gene_Symbol=ITIH3 Isoform 2 of Inter-alpha-trypsin inhibitor heavy chain H3 precursor	9606	1.81078147888184	8.60079794051671E-08	1.17349243164063	1.49542629718781	1.65630899573443E-05	1.16604542732239	1.59855222702026	5.72309363633394E-06	1.18023598194122
51	0	25.08	31.3483148813248	IPI:IPI00028413.8	Gene_Symbol=ITIH3 Isoform 1 of Inter-alpha-trypsin inhibitor heavy chain H3 precursor	9606
52	22.41	22.53	27.8996855020523	IPI:IPI00654888.4	Gene_Symbol=KLKB1 Plasma kallikrein precursor	9606	0.853597044944763	0.0321794040501118	1.15436744689941	0.839895963668823	0.0108619695529342	1.13889420032501	0.879006922245026	0.0478076748549938	1.13611042499542
53	21.48	21.48	38.2775127887726	IPI:IPI00006114.4	Gene_Symbol=SERPINF1 Pigment epithelium-derived factor precursor	9606	1.05763423442841	0.413970768451691	1.15009331703186	1.04941010475159	0.471513211727142	1.146608710289	1.20544576644897	0.00459407828748226	1.13035464286804
54	21.2	21.2	52.1613836288452	IPI:IPI00022417.4	Gene_Symbol=LRG1 Leucine-rich alpha-2-glycoprotein precursor	9606	2.11606168746948	1.50257380937546E-06	1.2765976190567	1.40274906158447	0.00236197584308684	1.22813272476196	1.71858072280884	7.31260172415205E-07	1.18347632884979
55	20.65	20.65	26.5182197093964	IPI:IPI00386879.1	Gene_Symbol=IGHV3OR16-13;IGHA1 CDNA FLJ14473 fis, clone MAMMA1001080, highly similar to Homo sapiens SNC73 protein (SNC73) mRNA	9606	0.689661979675293			0.425796061754227			0.301385045051575
56	20.28	20.29	30.4449647665024	IPI:IPI00328609.3	Gene_Symbol=SERPINA4 Kallistatin precursor	9606	0.868399679660797	0.0869353264570236	1.17840778827667	0.959308326244354	0.50997006893158	1.1401492357254	0.90058159828186	0.128002136945724	1.14855945110321
57	20.03	20.03	38.8405799865723	IPI:IPI00298828.3	Gene_Symbol=APOH Beta-2-glycoprotein 1 precursor	9606	1.26422154903412	0.00288377143442631	1.15929996967316	1.09675371646881	0.215565711259842	1.16070139408112	1.14197087287903	0.151161208748817	1.20202732086182
58	18.17	18.17	35.1498633623123	IPI:IPI00022431.1	Gene_Symbol=AHSG Alpha-2-HS-glycoprotein precursor	9606	0.950345635414124	0.550515234470367	1.18839657306671	0.46746289730072	3.91402066313162E-09	1.20377087593079	0.419314026832581	5.40792688408231E-10	1.21256577968597
59	17.88	17.88	55.3191483020782	IPI:IPI00430820.1	Gene_Symbol=IGKV1-5 IGKV1-5 protein	9606	0.97272789478302	0.928071737289429	2.22293996810913	0.83884471654892	0.128372058272362	1.29055082798004	0.761165201663971	0.575483620166779	3.47019028663635
60	17.17	17.17	33.4016382694244	IPI:IPI00019576.1	Gene_Symbol=F10 Coagulation factor X precursor	9606	0.904394805431366	0.199740052223206	1.17710828781128	1.19906425476074	0.0832551196217537	1.23395526409149	1.19918692111969	0.14068067073822	1.28780353069305
61	16.88	16.88	61.8090450763702	IPI:IPI00844536.2	Gene_Symbol=RBP4 Uncharacterized protein RBP4	9606	1.16474759578705	0.00255173863843083	1.10065114498138	1.22234809398651	0.018097972497344	1.17905128002167	1.32546746730804	0.000179425827809609	1.14836740493774
61	0	16.88	61.8090450763702	IPI:IPI00480192.1	Gene_Symbol=RBP4 Retinol binding protein 4, plasma	9606
61	0	16.88	56.2189042568207	IPI:IPI00022420.3	Gene_Symbol=RBP4 Plasma retinol-binding protein precursor	9606
62	16.6	16.65	24.1206035017967	IPI:IPI00021727.1	Gene_Symbol=C4BPA C4b-binding protein alpha chain precursor	9606	1.03359043598175	0.525644838809967	1.11502289772034	1.17658913135529	0.039515633136034	1.1660817861557	1.19480991363525	0.0877841264009476	1.23123276233673
63	16.15	16.15	46.5909093618393	IPI:IPI00022426.1	Gene_Symbol=AMBP AMBP protein precursor	9606	1.1882084608078	0.055175818502903	1.19303524494171	1.26388728618622	0.0102093350142241	1.19019520282745	1.29854846000671	0.00855566281825304	1.20826804637909
64	16.09	16.09	20.9174305200577	IPI:IPI00738433.1	Gene_Symbol=CPN2 similar to Carboxypeptidase N subunit 2 precursor	9606	1.09188687801361	0.198840603232384	1.15296173095703	1.11681485176086	0.154439374804497	1.17324876785278	1.12754762172699	0.0961584225296974	1.15678107738495
64	0	14.09	19.2660555243492	IPI:IPI00479116.1	Gene_Symbol=CPN2 Carboxypeptidase N subunit 2 precursor	9606
65	16	16	49.1452991962433	IPI:IPI00785050.1	Gene_Symbol=- Putative uncharacterized protein	9606	1.3703545331955	0.124934837222099	1.60693001747131	0.93531596660614	0.713537096977234	1.69415318965912	0.640284895896912	0.0556923225522041	1.59370040893555
65	0	16	46.1538463830948	IPI:IPI00154742.6	Gene_Symbol=IGL@ IGL@ protein	9606
66	15.75	36.02	24.4264513254166	IPI:IPI00025426.2	Gene_Symbol=PZP Pregnancy zone protein precursor	9606	0.52738219499588	0.106511503458023	2.23381590843201	0.621563792228699	0.199743539094925	2.15363931655884	0.80709183216095	0.647156357765198	2.72502517700195
67	15.53	15.53	53.7313461303711	IPI:IPI00022429.3	Gene_Symbol=ORM1 Alpha-1-acid glycoprotein 1 precursor	9606	1.5452926158905	0.0359653308987617	1.49471044540405	3.0532112121582	0.000606799789238721	1.71052849292755	3.01458692550659	0.00348688825033605	1.95317935943604
68	15.25	15.25	10.5581231415272	IPI:IPI00023014.1	Gene_Symbol=VWF von Willebrand factor precursor	9606	0.94352525472641	0.834628582000732	1.81939160823822	0.95688259601593	0.844543993473053	1.62122905254364	1.14476537704468	0.565609216690063	1.65265500545502
68	0	15.21	10.565634816885	IPI:IPI00788786.1	Gene_Symbol=VWF 309 kDa protein	9606
69	14.41	16.41	32.2891563177109	IPI:IPI00292946.1	Gene_Symbol=SERPINA7 Thyroxine-binding globulin precursor	9606	1.04135537147522	0.50243216753006	1.1385623216629	0.705827951431274	0.000715121743269265	1.17520582675934	0.769239068031311	1.29986410684069E-05	1.07669484615326
70	14.36	14.36	41.2556052207947	IPI:IPI00022391.1	Gene_Symbol=APCS Serum amyloid P-component precursor	9606	1.28288638591766	0.000754395907279104	1.14364898204803	0.945316433906555	0.474076062440872	1.17253315448761	1.16413486003876	0.0382341481745243	1.15386664867401
71	14	14	55.1020383834839	IPI:IPI00654755.3	Gene_Symbol=HBB Hemoglobin subunit beta	9606	1.04090344905853	0.578146398067474	1.16394555568695	1.46999835968018	0.00898715853691101	1.31161522865295	0.713354349136353	0.00881359539926052	1.26749587059021
72	12.93	12.93	27.9109597206116	IPI:IPI00011252.1	Gene_Symbol=C8A Complement component C8 alpha chain precursor	9606	1.00512957572937	0.94761598110199	1.18239712715149	0.801164567470551	0.0334783867001534	1.22249400615692	0.887730658054352	0.176403820514679	1.20008063316345
73	12.69	12.79	21.8055561184883	IPI:IPI00873445.1	Gene_Symbol=PROS1 80 kDa protein	9606	1.15857148170471	0.0257530063390732	1.13494050502777	1.25082671642303	0.000249835895374417	1.10369479656219	1.28208768367767	0.00486840028315783	1.17307317256927
73	0	12.79	20.4142019152641	IPI:IPI00294004.1	Gene_Symbol=PROS1 Vitamin K-dependent protein S precursor	9606
74	12.03	12.03	56.9306910037994	IPI:IPI00011261.2	Gene_Symbol=C8G Complement component C8 gamma chain precursor	9606	1.16113662719727	0.343625098466873	1.40225338935852	0.842976212501526	0.472712904214859	1.67456364631653	1.0376580953598	0.83157879114151	1.46508884429932
75	11.62	13.14	29.8029541969299	IPI:IPI00007221.1	Gene_Symbol=SERPINA5 Plasma serine protease inhibitor precursor	9606	1.20367538928986	0.0246820021420717	1.1619781255722	1.23810958862305	0.00201709405519068	1.09785091876984	1.14044547080994	0.232456043362617	1.28243458271027
76	11.4	11.4	12.0238102972507	IPI:IPI00299503.2	Gene_Symbol=GPLD1 Isoform 1 of Phosphatidylinositol-glycan-specific phospholipase D precursor	9606	0.86003041267395	0.151877626776695	1.25788569450378	1.131960272789	0.179460763931274	1.22661018371582	1.08318567276001	0.537836909294128	1.36450493335724
77	11.28	11.28	26.7361104488373	IPI:IPI00163207.1	Gene_Symbol=PGLYRP2 Isoform 1 of N-acetylmuramoyl-L-alanine amidase precursor	9606	1.21052658557892	0.195788621902466	1.36242926120758	0.905286073684692	0.563489735126495	1.45544457435608	0.96918785572052	0.836775541305542	1.39628756046295
77	0	11.24	23.5015779733658	IPI:IPI00394992.1	Gene_Symbol=PGLYRP2 Isoform 2 of N-acetylmuramoyl-L-alanine amidase precursor	9606
78	10.93	10.93	12.9082426428795	IPI:IPI00025864.5	Gene_Symbol=BCHE Cholinesterase precursor	9606	0.859019815921783	0.186813578009605	1.30361747741699	0.661269187927246	0.0098281716927886	1.28162705898285	0.731529355049133	0.0226356983184814	1.27208566665649
79	10.82	10.82	48.019802570343	IPI:IPI00009028.1	Gene_Symbol=CLEC3B Tetranectin precursor	9606	0.790999412536621	0.00537722930312157	1.14451050758362	0.58326667547226	0.000122563607874326	1.16252374649048	0.590405285358429	5.36235675099306E-05	1.13565981388092
79	0	10.82	47.4999994039536	IPI:IPI00792115.1	Gene_Symbol=CLEC3B Putative uncharacterized protein DKFZp686H17246	9606
80	10.8	10.8	29.8816561698914	IPI:IPI00020986.2	Gene_Symbol=LUM Lumican precursor	9606	1.43378090858459	1.72700893017463E-05	1.13488268852234	0.838884890079498	0.0593597181141377	1.2014137506485	0.903752088546753	0.163904011249542	1.15840446949005
81	10.66	27.15	37.8494620323181	IPI:IPI00784807.1	Gene_Symbol=- Putative uncharacterized protein	9606	1.37174880504608	0.148965939879417	1.63527679443359	0.714795470237732	0.167302310466766	1.73882174491882	0.417944192886353	0.0213570930063725	1.93395328521729
81	0	25.14	40.047961473465	IPI:IPI00399007.5	Gene_Symbol=IGHG2 Putative uncharacterized protein DKFZp686I04196 (Fragment)	9606
81	0	23.14	38.9361709356308	IPI:IPI00784942.1	Gene_Symbol=- Putative uncharacterized protein DKFZp686E23209	9606
82	10.61	10.66	19.4323137402534	IPI:IPI00010295.1	Gene_Symbol=CPN1 Carboxypeptidase N catalytic chain precursor	9606	1.18551194667816	0.16390897333622	1.28913521766663	1.0629608631134	0.478164374828339	1.2051967382431	1.01753270626068	0.824849367141724	1.18832325935364
83	10.36	11.39	10.1063832640648	IPI:IPI00303963.1	Gene_Symbol=C2 Complement C2 precursor (Fragment)	9606	0.634965121746063	2.53233320108848E-05	1.12912154197693	0.503768026828766	9.26983011595439E-06	1.173495054245	0.57037740945816	0.00014277984155342	1.21091115474701
83	0	9.36	11.4285707473755	IPI:IPI00643506.3	Gene_Symbol=C2 Complement component 2	9606
84	10	10	25.9259253740311	IPI:IPI00645849.1	Gene_Symbol=ECM1 Extracellular matrix protein 1	9606	1.19046151638031	0.0218575578182936	1.14892363548279	0.82444965839386	0.0846402123570442	1.25722944736481	0.92674458026886	0.333769232034683	1.19379997253418
84	0	10	25.3703713417053	IPI:IPI00003351.2	Gene_Symbol=ECM1 Extracellular matrix protein 1 precursor	9606
85	9.9	9.9	27.6422768831253	IPI:IPI00019581.1	Gene_Symbol=F12 Coagulation factor XII precursor	9606	0.826888024806976	0.0623967945575714	1.22338926792145	0.720139563083649	0.000895324687007815	1.17739856243134	0.745943248271942	0.0032711245585233	1.19069993495941
86	9.21	9.23	41.5929198265076	IPI:IPI00026199.1	Gene_Symbol=GPX3 Glutathione peroxidase 3 precursor	9606	0.77200984954834	0.11215653270483	1.39437997341156	1.08903408050537	0.482229441404343	1.30110573768616	1.17123782634735	0.0874317511916161	1.20499634742737
87	8.82	8.82	8.53743851184845	IPI:IPI00027235.1	Gene_Symbol=ATRN Isoform 1 of Attractin precursor	9606	1.05571854114532	0.723661601543427	1.40688037872314	1.07196736335754	0.726465165615082	1.55620932579041	1.12295722961426	0.714002668857574	2.02215242385864
87	0	8.81	9.04088020324707	IPI:IPI00162735.3	Gene_Symbol=ATRN Isoform 2 of Attractin precursor	9606
88	8.42	8.42	19.9134200811386	IPI:IPI00643948.2	Gene_Symbol=C1QB Complement component 1, q subcomponent, B chain	9606	1.10519242286682	0.290120184421539	1.21547627449036	0.964388906955719	0.765431821346283	1.29131782054901	0.872776210308075	0.300274550914764	1.31174266338348
88	0	8.42	18.1818187236786	IPI:IPI00477992.1	Gene_Symbol=C1QB complement component 1, q subcomponent, B chain precursor	9606
89	8.24	8.26	14.4866392016411	IPI:IPI00292218.4	Gene_Symbol=MST1 Hepatocyte growth factor-like protein precursor	9606	1.12204134464264	0.0225636959075928	1.09684538841248	1	1	1.26873874664307	1.13525474071503	0.298747450113297	1.31379771232605
90	8.1	8.26	17.5368145108223	IPI:IPI00003590.2	Gene_Symbol=QSOX1 Isoform 1 of Sulfhydryl oxidase 1 precursor	9606	1.18529140949249	0.186032623052597	1.34437906742096	1.18145298957825	0.178180187940598	1.32812297344208	1.23898804187775	0.00946163013577461	1.13560485839844
91	8	9.52	15.8024698495865	IPI:IPI00027482.1	Gene_Symbol=SERPINA6 Corticosteroid-binding globulin precursor	9606	0.755483627319336	0.0468519777059555	1.3165522813797	0.889615476131439	0.354274272918701	1.32997953891754	0.862194418907166	0.188413843512535	1.27703464031219
92	7.88	7.88	33.0985903739929	IPI:IPI00853068.1	Gene_Symbol=HBA2;HBA1 Alpha 2 globin variant (Fragment)	9606	0.8830246925354	0.0282638128846884	1.11266493797302	1.2688866853714	0.0244638193398714	1.21795427799225	0.655434668064117	0.044423658400774	1.50472903251648
92	0	7.88	30.2816897630692	IPI:IPI00410714.5	Gene_Symbol=HBA2;HBA1 Hemoglobin subunit alpha	9606
93	7.49	7.49	15.8392429351807	IPI:IPI00329775.7	Gene_Symbol=CPB2 Isoform 1 of Carboxypeptidase B2 precursor	9606	0.956979215145111	0.688047885894775	1.37186241149902	1.08261168003082	0.219440519809723	1.17726469039917	1.19049060344696	0.0953968018293381	1.25941252708435
94	6.58	7.6	11.785714328289	IPI:IPI00746623.2	Gene_Symbol=HABP2 Hyaluronan-binding protein 2 precursor	9606	0.794871628284454	0.148117870092392	1.402911901474	0.814135253429413	0.305268824100494	1.56673312187195	0.922172367572784	0.483279407024384	1.30395436286926
95	6.36	6.39	17.2649577260017	IPI:IPI00023673.1	Gene_Symbol=LGALS3BP Galectin-3-binding protein precursor	9606	0.719999372959137	0.109954327344894	1.54522299766541	0.871765077114105	0.6367506980896	2.01848196983337	0.771947801113129	0.109683267772198	1.408522605896
96	6.35	6.4	21.3930353522301	IPI:IPI00023019.1	Gene_Symbol=SHBG Isoform 1 of Sex hormone-binding globulin precursor	9606	0.864970028400421	0.120990186929703	1.22755968570709	0.631572842597961	0.0434432365000248	1.54893946647644	0.583114624023438	0.00933730322867632	1.37555456161499
96	0	6.4	26.0416656732559	IPI:IPI00219583.1	Gene_Symbol=SHBG Isoform 2 of Sex hormone-binding globulin precursor	9606
97	6.29	11.82	41.791045665741	IPI:IPI00020091.1	Gene_Symbol=ORM2 Alpha-1-acid glycoprotein 2 precursor	9606	1.48505282402039	0.00732548208907247	1.243807554245	2.55480766296387	0.000694505288265646	1.31658780574799	2.22184467315674	0.00369011121802032	1.43948113918304
98	6.21	6.39	18.9189195632935	IPI:IPI00032311.4	Gene_Symbol=LBP Lipopolysaccharide-binding protein precursor	9606	0.979059338569641	0.878436148166656	1.40223038196564	0.785298585891724	0.0404438674449921	1.25381207466125	0.770014405250549	0.130112558603287	1.44958329200745
99	6.17	6.17	27.86885201931	IPI:IPI00020019.1	Gene_Symbol=ADIPOQ Adiponectin precursor	9606	1.05599224567413	0.38386344909668	1.16741275787354	1.97472417354584	0.13613486289978	2.67989587783813	1.60247981548309	0.035110455006361	1.52629280090332
100	6.05	6.27	12.1510669589043	IPI:IPI00745872.2	Gene_Symbol=ALB Isoform 1 of Serum albumin precursor	9606	0.579675614833832	0.0409397818148136	1.65358102321625	1.01173639297485	0.889252007007599	1.27786946296692	0.65848308801651	0.208850115537643	2.30073142051697
100	0	6.27	11.8022330105305	IPI:IPI00022434.4	Gene_Symbol=ALB Uncharacterized protein ALB	9606
100	0	6.05	17.4089074134827	IPI:IPI00878517.1	Gene_Symbol=ALB 56 kDa protein	9606
100	0	6.05	16.3069546222687	IPI:IPI00384697.2	Gene_Symbol=ALB Isoform 2 of Serum albumin precursor	9606
101	6	6	20.5645158886909	IPI:IPI00004373.1	Gene_Symbol=MBL2 Mannose-binding protein C precursor	9606	0.543454647064209	0.00645742984488606	1.32929646968842	0.843462347984314	0.118165537714958	1.2831689119339	0.775988459587097	0.00148790632374585	1.07405591011047
102	6	6	34.1880351305008	IPI:IPI00657670.1	Gene_Symbol=- 13 kDa protein	9606	0.922834694385529	0.551004409790039	1.35426342487335	1.39352607727051	0.0798477455973625	1.4671642780304	1.15869438648224	0.20061106979847	1.27963471412659
102	0	6	40.4040396213531	IPI:IPI00021857.1	Gene_Symbol=APOC3 Apolipoprotein C-III precursor	9606
103	6	6	28.712871670723	IPI:IPI00021856.3	Gene_Symbol=APOC2 Apolipoprotein C-II precursor	9606	0.971060752868652	0.733393788337708	1.28398561477661	1.0676828622818	0.716576278209686	1.68580389022827	1.11944282054901	0.531326651573181	1.66341650485992
104	5.57	7.57	14.7505417466164	IPI:IPI00296176.2	Gene_Symbol=F9 Coagulation factor IX precursor	9606	1.18235635757446	0.0157857667654753	1.11359059810638	1.07798218727112	0.23394638299942	1.17442965507507	1.26094770431519	0.101444020867348	1.37110900878906
105	5.53	5.6	29.9180328845978	IPI:IPI00470652.1	Gene_Symbol=- Single-chain Fv (Fragment)	9606
105	0	4.06	21.367521584034	IPI:IPI00830130.1	Gene_Symbol=- Rheumatoid factor RF-ET7	9606
105	0	4.06	21.367521584034	IPI:IPI00829701.1	Gene_Symbol=- Uncharacterized protein ENSP00000375014	9606
106	5.3	22.79	72.5868701934814	IPI:IPI00844156.2	Gene_Symbol=SERPINC1 SERPINC1 protein	9606	0.90790468454361	0.491478860378265	1.35627949237823	1.25903809070587	0.0752461925148964	1.29581594467163	1.20521533489227	0.200493544340134	1.3575142621994
107	5.1	5.1	16.9811323285103	IPI:IPI00178926.2	Gene_Symbol=IGJ immunoglobulin J chain	9606	0.67414128780365	0.0335885435342789	1.39995110034943	0.534923911094666	0.0121588902547956	1.44130349159241	0.535180985927582	0.0292389802634716	1.65791583061218
108	5	5	37.007874250412	IPI:IPI00022731.1	Gene_Symbol=APOC4 Apolipoprotein C-IV precursor	9606	0.933640241622925	0.565411627292633	1.40390348434448	1.12224280834198	0.697057723999023	2.35376286506653	1.04394447803497	0.781501054763794	1.57025682926178
109	4.87	4.87	10.7055962085724	IPI:IPI00847381.1	Gene_Symbol=SEPP1 selenoprotein P isoform 2	9606	1.04289579391479	0.495281249284744	1.69183552265167	1.1093031167984	0.663915455341339	9.5855712890625	1.166952252388	0.578360855579376	12.3749027252197
109	0	4.87	11.5485556423664	IPI:IPI00029061.2	Gene_Symbol=SEPP1 Selenoprotein P precursor	9606
109	0	4.78	22.5274726748466	IPI:IPI00798100.1	Gene_Symbol=SEPP1 Protein	9606
110	4.85	4.85	42.7350431680679	IPI:IPI00854644.1	Gene_Symbol=- Uncharacterized protein ENSP00000374805	9606	1.09471929073334			0.807176053524017			0.740103185176849
110	0	17.01	63.404256105423	IPI:IPI00784985.1	Gene_Symbol=IGK@ IGK@ protein	9606
111	4.62	4.62	21.2244898080826	IPI:IPI00022394.2	Gene_Symbol=C1QC Complement C1q subcomponent subunit C precursor	9606	1.0423139333725	0.843838572502136	1.67130601406097	0.782111942768097	0.208812922239304	1.54975533485413	0.81752222776413	0.296975761651993	1.56056880950928
112	4.59	4.64	13.4297519922256	IPI:IPI00007199.4	Gene_Symbol=SERPINA10 Protein Z-dependent protease inhibitor precursor	9606	0.766445279121399	0.166376009583473	1.59222543239594	0.754560887813568	0.0374894142150879	1.28511321544647	0.80996710062027	0.0566275455057621	1.24838709831238
113	4.51	4.51	14.5390063524246	IPI:IPI00798167.1	Gene_Symbol=PON1 32 kDa protein	9606	0.970665574073792	0.750530958175659	1.42141461372375	0.596126079559326	0.00573879387229681	1.18454253673553	0.608977198600769	0.0313974320888519	1.47306215763092
113	0	4.51	11.5492947399616	IPI:IPI00218732.3	Gene_Symbol=PON1 Serum paraoxonase/arylesterase 1	9606
114	4.39	5.72	10.5665467679501	IPI:IPI00478809.3	Gene_Symbol=F5 Coagulation factor V precursor	9606	0.790538668632507	0.178387984633446	1.53314363956451	1.11951696872711	0.542276859283447	1.68892705440521	1.08245050907135	0.547617316246033	1.45217132568359
114	0	5.72	10.5428442358971	IPI:IPI00022937.4	Gene_Symbol=F5 Coagulation factor V	9606
115	4.29	4.29	10.0172713398933	IPI:IPI00744685.2	Gene_Symbol=BTD Uncharacterized protein BTD (Fragment)	9606	0.953530073165894	0.532670855522156	1.31508183479309	1.1681432723999	0.438586890697479	2.0077919960022	1.12775540351868	0.0433065481483936	1.11774063110352
115	0	4.29	10.6813997030258	IPI:IPI00218413.2	Gene_Symbol=BTD biotinidase precursor	9606
116	4.28	4.33	22.895622253418	IPI:IPI00556155.2	Gene_Symbol=IGFBP3 insulin-like growth factor binding protein 3 isoform a precursor	9606	0.69546914100647	0.301222026348114	3.09935641288757	0.863055467605591	0.81112140417099	10.2758731842041	0.850969314575195	0.678125977516174	4.23903608322144
116	0	4.33	23.3676970005035	IPI:IPI00018305.4	Gene_Symbol=IGFBP3 Insulin-like growth factor-binding protein 3 precursor	9606
116	0	4.05	18.5483872890472	IPI:IPI00855835.1	Gene_Symbol=- Insulin-like growth factor binding protein 3 isoform b	9606
117	4.14	4.14	16.2666663527489	IPI:IPI00029260.2	Gene_Symbol=CD14 Monocyte differentiation antigen CD14 precursor	9606	1.14375555515289	0.0679267942905426	1.17215478420258	1.45448911190033	0.0436382405459881	1.41662323474884	1.31800019741058	0.0825848430395126	1.43966341018677
118	4.11	4.11	8.63636359572411	IPI:IPI00022331.1	Gene_Symbol=LCAT Phosphatidylcholine-sterol acyltransferase precursor	9606	0.999384224414825	0.992266178131104	1.20478796958923	1.00840270519257	0.954494893550873	1.53687369823456	0.976253390312195	0.876381695270538	1.57126998901367
119	4.02	4.14	8.52904841303825	IPI:IPI00871139.1	Gene_Symbol=MASP1 92 kDa protein	9606	0.741728603839874	0.528820633888245	63.8456344604492	0.69648802280426	0.301749914884567	10.5657968521118	0.638324379920959	0.369283705949783	41.9945030212402
119	0	4.14	7.43919909000397	IPI:IPI00299307.4	Gene_Symbol=MASP1 Complement-activating component of Ra-reactive factor precursor	9606
119	0	4.13	8.79120901226997	IPI:IPI00871960.2	Gene_Symbol=MASP1 cDNA FLJ75203, highly similar to Homo sapiens mannan-binding lectin serine protease 1 (C4/C2activating component of Ra-reactive factor) (MASP1), transcriptvariant 2, mRNA	9606
119	0	4.13	8.79120901226997	IPI:IPI00290283.6	Gene_Symbol=MASP1 mannan-binding lectin serine protease 1 isoform 2 precursor	9606
119	0	2.12	6.84210509061813	IPI:IPI00216882.4	Gene_Symbol=MASP1 mannan-binding lectin serine protease 1 isoform 3	9606
120	4.01	4.01	9.375	IPI:IPI00022389.1	Gene_Symbol=CRP Isoform 1 of C-reactive protein precursor	9606	2.15938806533813	0.194352939724922	5.59753751754761	1.2563294172287	0.375606060028076	2.38354587554932	1.61986398696899	0.227282151579857	3.33866763114929
121	4	24.92	44.2796617746353	IPI:IPI00645363.2	Gene_Symbol=IGHG1 Putative uncharacterized protein DKFZp686P15220	9606
121	0.22	25.01	46.7368423938751	IPI:IPI00784842.1	Gene_Symbol=IGHV4-31 Putative uncharacterized protein DKFZp686G11190	9606
121	0.07	20.99	40.1691317558289	IPI:IPI00784822.1	Gene_Symbol=IGHV4-31 IGHV4-31 protein	9606
121	0.04	22.96	40.0000005960464	IPI:IPI00784810.1	Gene_Symbol=IGHV4-31 IGHV4-31 protein	9606
121	0	26.92	42.7659571170807	IPI:IPI00815926.1	Gene_Symbol=IGHG1 IGHG1 protein	9606
121	0	26.22	40.0423735380173	IPI:IPI00876888.1	Gene_Symbol=- cDNA FLJ78387	9606
121	0	24.68	40.6315803527832	IPI:IPI00807531.2	Gene_Symbol=IGHG1 IGHG1 protein	9606
121	0	22.92	40.5579388141632	IPI:IPI00816314.1	Gene_Symbol=IGHM Putative uncharacterized protein DKFZp686I15196	9606
121	0	22.68	37.7398729324341	IPI:IPI00829944.1	Gene_Symbol=IGHG1 IGHG1 protein	9606
121	0	22.44	34.7547978162766	IPI:IPI00448938.1	Gene_Symbol=IGHG1 IGHG1 protein	9606
121	0	21.97	32.9831928014755	IPI:IPI00785084.1	Gene_Symbol=IGHV4-31 Immunoglobulin heavy variable 4-31	9606
121	0	20.92	39.3750011920929	IPI:IPI00423463.1	Gene_Symbol=IGHG1 Putative uncharacterized protein DKFZp686O01196	9606
121	0	20.92	37.5518679618835	IPI:IPI00384938.1	Gene_Symbol=IGHG1 Putative uncharacterized protein DKFZp686N02209	9606
121	0	20.92	31.9852948188782	IPI:IPI00448925.3	Gene_Symbol=IGHG1 IGHG1 protein	9606
121	0	20.92	35.1578950881958	IPI:IPI00784817.1	Gene_Symbol=IGHV4-31 Anti-RhD monoclonal T125 gamma1 heavy chain precursor	9606
121	0	20.92	33.8877350091934	IPI:IPI00423466.1	Gene_Symbol=IGHG1 Putative uncharacterized protein DKFZp686H20196	9606
121	0	18.92	24.4477167725563	IPI:IPI00382606.1	Gene_Symbol=F7 Factor VII active site mutant immunoconjugate	9606
121	0	3.3	12.3909249901772	IPI:IPI00163446.3	Gene_Symbol=IGHD IGHD protein	9606
121	0	2	38.9830499887466	IPI:IPI00829601.1	Gene_Symbol=- Similar to Immunglobulin heavy chain variable region	9606
121	0	2	19.3277314305305	IPI:IPI00854743.1	Gene_Symbol=- Uncharacterized protein ENSP00000375034	9606
122	4	14	39.9141639471054	IPI:IPI00829626.1	Gene_Symbol=IGL@ IGL@ protein	9606	0.856777489185333	0.377127170562744	1.60902583599091	0.622028887271881	0.00704926671460271	1.25676500797272	0.44884979724884	0.00330984825268388	1.34518361091614
122	0	14	39.9141639471054	IPI:IPI00550162.2	Gene_Symbol=IGLV3-25 IGLV3-25 protein	9606
122	0.01	12.01	38.6266082525253	IPI:IPI00816555.1	Gene_Symbol=IGLV2-14 IGLV2-14 protein	9606
122	0.01	12.01	33.4745764732361	IPI:IPI00658130.1	Gene_Symbol=IGL@ IGL@ protein	9606
122	0	16	46.1538463830948	IPI:IPI00154742.6	Gene_Symbol=IGL@ IGL@ protein	9606
122	0	12	34.8936170339584	IPI:IPI00785196.1	Gene_Symbol=- Putative uncharacterized protein	9606
122	0	12	35.4700863361359	IPI:IPI00718819.2	Gene_Symbol=IGLC1;IGLC3;IGLV2-14;IGLC2;IGL@ IGLV2-14 protein	9606
122	0	12	31.489360332489	IPI:IPI00827875.1	Gene_Symbol=- Lambda-chain precursor	9606
122	0	12	31.6239327192307	IPI:IPI00784935.1	Gene_Symbol=IGL@ IGL@ protein	9606
122	0	12	31.3559323549271	IPI:IPI00744476.6	Gene_Symbol=IGL@ IGL@ protein	9606
122	0	2	16.5217384696007	IPI:IPI00747752.2	Gene_Symbol=- V2-7 protein	9606
122	0	2	17.7570089697838	IPI:IPI00382440.1	Gene_Symbol=- Ig lambda chain V-IV region Hil	9606
122	0	2	12.9032254219055	IPI:IPI00017457.3	Gene_Symbol=IGLL3 Immunoglobulin lambda-like polypeptide 3	9606
122	0	2	6.89655169844627	IPI:IPI00386839.1	Gene_Symbol=- Amyloid lambda 6 light chain variable region SAR (Fragment)	9606
123	4	4	15.1394426822662	IPI:IPI00555752.2	Gene_Symbol=C4BPB Isoform 2 of C4b-binding protein beta chain precursor	9606	1.05228459835052	0.000160394149133936	1.0001631975174	0.724178969860077	0.28493458032608	7.15981864929199	0.765259087085724	0.35872095823288	8.56548309326172
123	0	4	15.079365670681	IPI:IPI00025862.2	Gene_Symbol=C4BPB Isoform 1 of C4b-binding protein beta chain precursor	9606
124	3.77	3.8	12.2287966310978	IPI:IPI00064667.4	Gene_Symbol=CNDP1 Beta-Ala-His dipeptidase precursor	9606	0.860146582126617	0.590647220611572	2.77781772613525	0.860602080821991	0.321512490510941	1.63977813720703	0.838895916938782	0.25711590051651	1.61873722076416
124	0	3.7	16.1290317773819	IPI:IPI00749466.1	Gene_Symbol=CNDP1 35 kDa protein	9606
125	3.7	5.6	40.5172407627106	IPI:IPI00829956.1	Gene_Symbol=- Rheumatoid factor C6 light chain (Fragment)	9606	0.645297646522522			0.489498049020767			0.38487696647644
125	0.11	5.03	38.8888895511627	IPI:IPI00387026.1	Gene_Symbol=- Ig kappa chain V-I region EU	9606
125	0	15.06	55.5084764957428	IPI:IPI00478600.3	Gene_Symbol=IGKV1-5 IGKV1-5 protein	9606
125	0	5.57	33.8983058929443	IPI:IPI00829912.1	Gene_Symbol=IGKV1-5 Ig kappa chain V-I region HK102 precursor	9606
125	0	2.01	26.1682242155075	IPI:IPI00387024.1	Gene_Symbol=- Ig kappa chain V-I region CAR	9606
126	3.7	3.7	16.1879897117615	IPI:IPI00852826.2	Gene_Symbol=APOL1 42 kDa protein	9606	0.576172232627869	0.351560443639755	74.9328689575195	0.856496274471283	0.714967727661133	60.2371978759766	0.638543248176575	0.422059029340744	85.6758041381836
126	0	3.7	13.5678395628929	IPI:IPI00514475.4	Gene_Symbol=APOL1 Isoform 1 of Apolipoprotein-L1 precursor	9606
126	0	3.7	13.0434781312943	IPI:IPI00186903.3	Gene_Symbol=APOL1 Isoform 2 of Apolipoprotein-L1 precursor	9606
127	3.42	3.46	11.6402119398117	IPI:IPI00006662.1	Gene_Symbol=APOD Apolipoprotein D precursor	9606	0.821144819259644	0.228166311979294	2.55453777313232	2.21741724014282	0.134198844432831	8.71547985076904	1.77994287014008	0.254480481147766	22.0901107788086
128	3.34	3.34	8.93371775746346	IPI:IPI00025204.1	Gene_Symbol=CD5L CD5 antigen-like precursor	9606	0.505675494670868	0.0298275593668222	1.74309027194977	0.531707942485809	0.034610316157341	1.72508764266968	0.526781022548676	0.079386942088604	2.18178701400757
128	0	2	4.10052910447121	IPI:IPI00306402.3	Gene_Symbol=LOXL4 Lysyl oxidase homolog 4 precursor	9606
129	2.92	161.74	53.8417458534241	IPI:IPI00418163.3	Gene_Symbol=C4B C4B1	9606	0.668025851249695	0.312842130661011	15.5401477813721	0.511927664279938	0.0962248146533966	3.65392065048218	0.532150745391846	0.186953470110893	11.2898607254028
130	2.88	2.88	19.178082048893	IPI:IPI00032293.1	Gene_Symbol=CST3 Cystatin-C precursor	9606	1.30181014537811	0.0275361351668835	1.21206700801849	1.56560695171356	0.0117323258891702	1.2346556186676	1.76949489116669	0.01592181250453	1.3683717250824
131	2.82	2.82	27.2727280855179	IPI:IPI00829600.1	Gene_Symbol=- Uncharacterized protein ENSP00000374803	9606	0.846014142036438	0.459390878677368	6.48540353775024	0.604748606681824	0.0580756962299347	1.79424846172333	0.476920455694199	0.0337607078254223	1.6476731300354
131	0.14	13.23	49.7907936573029	IPI:IPI00854806.1	Gene_Symbol=IGKV1-5 IGKV1-5 protein	9606
131	0	15.12	47.6987451314926	IPI:IPI00550731.2	Gene_Symbol=- Putative uncharacterized protein	9606
131	0	15.09	52.4999976158142	IPI:IPI00419424.3	Gene_Symbol=IGKV1-5 IGKV1-5 protein	9606
131	0	15.06	53.8812756538391	IPI:IPI00430808.2	Gene_Symbol=IGKC Immunoblobulin light chain (Fragment)	9606
131	0	2.82	19.0082639455795	IPI:IPI00884433.1	Gene_Symbol=- 13 kDa protein	9606
131	0	2.82	19.0082639455795	IPI:IPI00743194.2	Gene_Symbol=- Kappa light chain variable region (Fragment)	9606
131	0	2.06	26.3157904148102	IPI:IPI00384397.1	Gene_Symbol=- Myosin-reactive immunoglobulin light chain variable region (Fragment)	9606
131	0	2.03	29.6610176563263	IPI:IPI00827829.1	Gene_Symbol=- HRV Fab N8-VL (Fragment)	9606
131	0	2.03	30.9734523296356	IPI:IPI00827773.1	Gene_Symbol=- Cold agglutinin FS-1 L-chain (Fragment)	9606
131	0	2.03	29.9145311117172	IPI:IPI00743389.1	Gene_Symbol=IGKV1-5 Ig kappa chain V-II region GM607 precursor (Fragment)	9606
131	0	2.03	19.0082639455795	IPI:IPI00829663.1	Gene_Symbol=- Uncharacterized protein ENSP00000374801	9606
131	0	2.03	22.6086959242821	IPI:IPI00387107.3	Gene_Symbol=IGKV2-40 Ig kappa chain V-II region Cum	9606
131	0	2	23.1404960155487	IPI:IPI00829947.1	Gene_Symbol=- 13 kDa protein	9606
131	0	2	17.5925925374031	IPI:IPI00854709.1	Gene_Symbol=- Uncharacterized protein ENSP00000374799 (Fragment)	9606
131	0	2	16.8141588568687	IPI:IPI00736885.1	Gene_Symbol=LOC440786 Ig kappa chain V-II region TEW	9606
131	0	2	17.924527823925	IPI:IPI00387111.5	Gene_Symbol=- Uncharacterized protein ENSP00000333154	9606
132	2.66	17.79	40.4580146074295	IPI:IPI00830132.1	Gene_Symbol=IGHG4 Uncharacterized protein IGHG4 (Fragment)	9606	0.845056653022766	0.467860579490662	6.9123387336731	0.809853374958038	0.642533600330353	70.8060684204102	0.760052621364594	0.770458161830902	10361.525390625
132	0	17.79	44.6483194828033	IPI:IPI00829814.1	Gene_Symbol=IGHG4 Ig gamma-4 chain C region	9606
132	0	17.79	29.6218484640121	IPI:IPI00784998.1	Gene_Symbol=- Putative uncharacterized protein DKFZp686M24218	9606
132	0	17.79	30.8668076992035	IPI:IPI00550640.2	Gene_Symbol=IGHG4 IGHG4 protein	9606
133	2.66	2.66	6.54338523745537	IPI:IPI00296534.1	Gene_Symbol=FBLN1 Isoform D of Fibulin-1 precursor	9606	1.23259019851685	0.0379776880145073	1.20589315891266	1.0430600643158	0.670383155345917	1.33029174804688	1.29889500141144	0.118205189704895	1.46678805351257
133	0	2.66	5.83214797079563	IPI:IPI00218803.2	Gene_Symbol=FBLN1 Isoform B of Fibulin-1 precursor	9606
134	2.59	17.23	20.1257854700089	IPI:IPI00783993.1	Gene_Symbol=IGHA2 IGHA2 protein	9606	0.992782413959503	0.877671480178833	1.6049280166626	0.666661858558655	0.358236283063889	25.7781581878662	0.443585187196732	0.073439359664917	3.30939221382141
134	0.07	16.72	20.7317069172859	IPI:IPI00642017.1	Gene_Symbol=IGHA2 Putative uncharacterized protein DKFZp686C02218 (Fragment)	9606
134	0	18.65	27.5574117898941	IPI:IPI00784950.1	Gene_Symbol=LOC100126583 Putative uncharacterized protein DKFZp686L19235	9606
134	0	18.65	21.2500005960464	IPI:IPI00785067.1	Gene_Symbol=IGH@ IGH@ protein	9606
134	0	16.65	17.6591381430626	IPI:IPI00784830.1	Gene_Symbol=LOC100126583 CDNA FLJ41981 fis, clone SMINT2011888, highly similar to Protein Tro alpha1 H,myeloma	9606
134	0	16.65	17.8053826093674	IPI:IPI00784758.1	Gene_Symbol=LOC100126583 Putative uncharacterized protein DKFZp686M08189	9606
134	0	15.23	16.945606470108	IPI:IPI00384952.1	Gene_Symbol=- Putative uncharacterized protein DKFZp686K04218 (Fragment)	9606
134	0	14.65	19.6652725338936	IPI:IPI00784969.1	Gene_Symbol=LOC100126583 Putative uncharacterized protein	9606
134	0	14.65	22.0588237047195	IPI:IPI00641229.3	Gene_Symbol=IGHA2 Ig alpha-2 chain C region	9606
134	0	12.65	22.7621480822563	IPI:IPI00829711.1	Gene_Symbol=IGHA2 Uncharacterized protein IGHA2 (Fragment)	9606
134	0	12.65	18.7999993562698	IPI:IPI00423461.3	Gene_Symbol=IGHA2 Putative uncharacterized protein DKFZp686C02220 (Fragment)	9606
135	2.58	2.66	11.9533531367779	IPI:IPI00294713.4	Gene_Symbol=MASP2 Isoform 1 of Mannan-binding lectin serine protease 2 precursor	9606	0.790985107421875	0.353652566671371	6.35526943206787	1.03187584877014	0.66843044757843	2.00370192527771	0.992472410202026	0.949675679206848	3.36016225814819
135	0	2.55	12.435232847929	IPI:IPI00871597.1	Gene_Symbol=MASP2 Uncharacterized protein MASP2 (Fragment)	9606
135	0	2.55	12.9729732871056	IPI:IPI00306378.5	Gene_Symbol=MASP2 Isoform 2 of Mannan-binding lectin serine protease 2 precursor	9606
136	2.48	4.48	14.8401826620102	IPI:IPI00872573.1	Gene_Symbol=C1RL 48 kDa protein	9606	0.995424747467041	0.941530048847198	1.8825296163559	1.31350529193878	0.549472212791443	57.4028015136719	1.77603733539581	0.214308321475983	12.8586597442627
136	0	4.48	14.8401826620102	IPI:IPI00795055.1	Gene_Symbol=C1RL CDNA FLJ14022 fis, clone HEMBA1003538, weakly similar to COMPLEMENT C1R COMPONENT	9606
136	0	4.48	13.3470222353935	IPI:IPI00009793.3	Gene_Symbol=C1RL Complement C1r-like protein	9606
137	2.42	2.46	7.78061226010323	IPI:IPI00012792.1	Gene_Symbol=CDH5 Cadherin-5 precursor	9606	1.14221239089966	0.335654556751251	2.67420625686646	1.02016115188599	0.92173707485199	7.7883415222168	0.961787641048431	0.834880352020264	6.46019172668457
137	0	2.46	5.97907342016697	IPI:IPI00607725.4	Gene_Symbol=CDH5 cadherin 5, type 2 isoform 2 preproprotein	9606
138	2.41	3.65	4.92285080254078	IPI:IPI00656092.1	Gene_Symbol=PRG4 Isoform F of Proteoglycan-4 precursor	9606	0.923670768737793	0.657765328884125	1.94115924835205	1.10222256183624	0.629714608192444	2.10205006599426	1.18346154689789	0.580160558223724	3.02815365791321
138	0	3.65	5.11060245335102	IPI:IPI00655976.1	Gene_Symbol=PRG4 Isoform C of Proteoglycan-4 precursor	9606
138	0	3.65	4.91562746465206	IPI:IPI00655927.1	Gene_Symbol=PRG4 Isoform B of Proteoglycan-4 precursor	9606
138	0	3.65	5.27559071779251	IPI:IPI00655676.1	Gene_Symbol=PRG4 Isoform D of Proteoglycan-4 precursor	9606
138	0	3.65	4.77207973599434	IPI:IPI00024825.2	Gene_Symbol=PRG4 Isoform A of Proteoglycan-4 precursor	9606
138	0	3.39	6.43086805939674	IPI:IPI00656111.1	Gene_Symbol=PRG4 Isoform E of Proteoglycan-4 precursor	9606
139	2.4	2.4	4.77223433554173	IPI:IPI00021817.1	Gene_Symbol=PROC Vitamin K-dependent protein C precursor	9606	1.01389944553375	0.915940046310425	1.64522862434387	1.09638273715973	0.241273894906044	1.27172696590424	1.24702489376068	0.0645939782261848	1.2890408039093
139	0	2	7.10900500416756	IPI:IPI00877104.1	Gene_Symbol=PROC Protein C (Fragment)	9606
140	2.39	5.18	34.4827592372894	IPI:IPI00829653.1	Gene_Symbol=- Uncharacterized protein ENSP00000374812	9606	1.06343686580658	0.0921306759119034	1.12063217163086	0.803812325000763	0.130455404520035	1.78018188476563	0.57469642162323	0.272190183401108	24.7044620513916
140	0	5.18	34.4827592372894	IPI:IPI00784430.3	Gene_Symbol=IGKV3D-11 Similar to Ig kappa chain V-III region VG precursor	9606
140	0	4.42	33.8983058929443	IPI:IPI00816799.1	Gene_Symbol=- Rheumatoid factor D5 light chain (Fragment)	9606
141	2.38	2.38	19.7231829166412	IPI:IPI00514530.5	Gene_Symbol=ACTA1 Uncharacterized protein ACTA1	9606	1.09660589694977	0.288956493139267	1.77119100093842	1.00012338161469	0.994012534618378	1.18149864673615	1.95800530910492	0.110078826546669	4.44207096099854
141	0	2.38	22.4409446120262	IPI:IPI00414057.3	Gene_Symbol=ACTA1 Actin alpha 1 skeletal muscle protein	9606
141	0	2.38	15.1193633675575	IPI:IPI00021428.1	Gene_Symbol=ACTA1 Actin, alpha skeletal muscle	9606
141	0	2.38	11.988303810358	IPI:IPI00878173.1	Gene_Symbol=ACTA1 Actin, alpha 1, skeletal muscle	9606
141	0	2.38	14.0957444906235	IPI:IPI00025416.3	Gene_Symbol=ACTG2 Actin, gamma-enteric smooth muscle	9606
141	0	2.38	14.058355987072	IPI:IPI00023006.1	Gene_Symbol=ACTC1 Actin, alpha cardiac muscle 1	9606
141	0	2.38	13.3333340287209	IPI:IPI00021440.1	Gene_Symbol=ACTG1;PSPHL Actin, cytoplasmic 2	9606
141	0	2.38	13.3333340287209	IPI:IPI00021439.1	Gene_Symbol=ACTB Actin, cytoplasmic 1	9606
141	0	2.38	14.058355987072	IPI:IPI00008603.1	Gene_Symbol=ACTA2 Actin, aortic smooth muscle	9606
141	0	1.52	13.939394056797	IPI:IPI00816229.1	Gene_Symbol=ACTA2 ACTA2 protein (Fragment)	9606
141	0	1.52	4.3720930814743	IPI:IPI00740545.1	Gene_Symbol=LOC653269 similar to Prostate, ovary, testis expressed protein on chromosome 2 isoform 2	9606
141	0	1.52	2.97674424946308	IPI:IPI00739539.5	Gene_Symbol=A26C1B Chimeric POTE-actin protein	9606
141	0	1.52	23.1788083910942	IPI:IPI00645534.1	Gene_Symbol=ACTA2 Actin, alpha 2, smooth muscle, aorta	9606
141	0	1.52	2.97674424946308	IPI:IPI00479743.3	Gene_Symbol=A26C1A Isoform 1 of Prostate, ovary, testis-expressed protein on chromosome 2 (Fragment)	9606
141	0	1.52	13.0136981606483	IPI:IPI00796881.1	Gene_Symbol=ACTG1;PSPHL 16 kDa protein	9606
141	0	1.52	9.59595963358879	IPI:IPI00790339.1	Gene_Symbol=ACTG1;PSPHL 22 kDa protein	9606
142	2.36	51.74	44.7229564189911	IPI:IPI00878609.1	Gene_Symbol=ITIH4 Protein	9606	1.15492475032806	0.6290602684021	2.35098886489868	1.15266788005829	0.317639976739883	1.45941698551178	1.36928510665894	0.0209214612841606	1.2510290145874
142	0	42.41	44.7204977273941	IPI:IPI00878152.1	Gene_Symbol=ITIH4 71 kDa protein	9606
143	2.35	2.38	8.62329825758934	IPI:IPI00007240.2	Gene_Symbol=F13B Coagulation factor XIII B chain precursor	9606	0.846659958362579	0.203103274106979	1.38597333431244	0.971004962921143	0.798352897167206	1.39870119094849	0.927478969097137	0.646653056144714	1.6029931306839
144	2.35	2.35	5.38194440305233	IPI:IPI00418422.3	Gene_Symbol=IGHD IGHD protein	9606	0.931410789489746	0.895794570446014	7.87287425994873	0.702071070671082	0.541264176368713	8.04231452941895	0.532754004001617	0.504332959651947	28.7077789306641
145	2.31	2.35	11.7557249963284	IPI:IPI00029193.1	Gene_Symbol=HGFAC Hepatocyte growth factor activator precursor	9606	1.27835893630981	0.317037463188171	5.45504140853882	1.72914934158325	0.039424080401659	1.53949177265167	1.42844319343567	0.241003379225731	6.06251430511475
146	2.28	2.28	30.7692319154739	IPI:IPI00165972.3	Gene_Symbol=CFD Complement factor D preproprotein	9606	0.902880668640137	0.746226847171783	3.27014303207397	0.814403176307678	0.531557500362396	3.24828290939331	0.941171228885651	0.78937554359436	2.35423612594604
147	2.26	5.43	6.51237294077873	IPI:IPI00759754.1	Gene_Symbol=TTN Isoform 1 of Titin	9606	1.05542767047882	0.536071717739105	1.2166508436203	1.14503812789917	0.380729913711548	1.4083788394928	1.36407208442688	0.0239639859646559	1.29145693778992
147	0	5.43	6.488948315382	IPI:IPI00759542.1	Gene_Symbol=TTN Isoform 8 of Titin	9606
147	0	5.43	6.52986168861389	IPI:IPI00023283.3	Gene_Symbol=TTN Isoform 2 of Titin	9606
147	0	5.43	6.55659660696983	IPI:IPI00179357.2	Gene_Symbol=TTN Isoform 7 of Titin	9606
147	0	5.43	6.56899362802505	IPI:IPI00759637.1	Gene_Symbol=TTN Isoform 4 of Titin	9606
147	0	5.43	6.56135007739067	IPI:IPI00749039.2	Gene_Symbol=TTN titin isoform N2-A	9606
147	0	5.4	6.70212730765343	IPI:IPI00759613.1	Gene_Symbol=TTN Isoform 5 of Titin	9606
147	0	4.3	7.00272917747498	IPI:IPI00375499.2	Gene_Symbol=TTN titin isoform novex-2	9606
147	0	4.3	6.99324086308479	IPI:IPI00455173.4	Gene_Symbol=TTN Isoform 3 of Titin	9606
147	0	4.3	6.99419602751732	IPI:IPI00375498.2	Gene_Symbol=TTN titin isoform novex-1	9606
148	2.26	2.26	13.6645957827568	IPI:IPI00220327.3	Gene_Symbol=KRT1 Keratin, type II cytoskeletal 1	9606	1.19117200374603	0.0901994183659554	1.27484273910522	1.26017725467682	0.57414448261261	4.459144115448	1.05019676685333	0.843523621559143	2.5616135597229
149	2.26	2.26	16.3879603147507	IPI:IPI00293925.2	Gene_Symbol=FCN3 Isoform 1 of Ficolin-3 precursor	9606	0.717404723167419	0.201321020722389	2.14120197296143	0.748386979103088	0.0119867753237486	1.14772999286652	0.603698372840881	0.133115619421005	2.41826248168945
150	2.25	2.42	23.8461539149284	IPI:IPI00019399.1	Gene_Symbol=SAA4 Serum amyloid A-4 protein precursor	9606	1.25382256507874	0.0894065424799919	1.50126194953918	1.76751613616943	0.086803525686264	2.69914197921753	1.62748599052429	0.00626896088942885	1.06283473968506
151	2.11	2.19	4.47570346295834	IPI:IPI00873848.1	Gene_Symbol=POSTN 87 kDa protein	9606	1.26141023635864	0.558321237564087	34.7339019775391	1.08337461948395	0.850766718387604	70.8680648803711	1.07804763317108	0.868109941482544	93.9689636230469
151	0	2.19	4.33168299496174	IPI:IPI00641231.1	Gene_Symbol=POSTN 90 kDa protein	9606
151	0	2.19	4.32632863521576	IPI:IPI00410241.2	Gene_Symbol=POSTN Isoform 3 of Periostin precursor	9606
151	0	2.19	4.49293963611126	IPI:IPI00218585.5	Gene_Symbol=POSTN Isoform 2 of Periostin precursor	9606
151	0	2.19	4.18660305440426	IPI:IPI00007960.4	Gene_Symbol=POSTN Isoform 1 of Periostin precursor	9606
152	2.1	14.1	42.7966088056564	IPI:IPI00785200.1	Gene_Symbol=- Putative uncharacterized protein	9606	1.03978192806244	0.81638890504837	1.88791620731354	0.796096801757813	0.486639022827148	3.18951439857483	0.522050678730011	0.119163133203983	2.89490962028503
152	0	2.65	28.4403681755066	IPI:IPI00385254.1	Gene_Symbol=- Ig lambda chain V-I region WAH	9606
152	0	2.1	28.7037044763565	IPI:IPI00827522.1	Gene_Symbol=IGLV1-44 Anti-streptococcal/anti-myosin immunoglobulin lambda light chain variable region (Fragment)	9606
152	0	2.1	16.0714283585548	IPI:IPI00382420.1	Gene_Symbol=- Ig lambda chain V-I region HA	9606
153	2.09	2.2	6.04370050132275	IPI:IPI00643747.1	Gene_Symbol=C22orf30 Isoform 1 of Uncharacterized protein C22orf30	9606	1.26023828983307			0.975316286087036			1.28373301029205
153	0	2.09	5.43369874358177	IPI:IPI00854670.1	Gene_Symbol=C22orf30 Isoform 2 of Uncharacterized protein C22orf30	9606
153	0	2.09	5.07212653756142	IPI:IPI00217178.6	Gene_Symbol=C22orf30 Isoform 4 of Uncharacterized protein C22orf30	9606
153	0	2.09	7.66747370362282	IPI:IPI00852797.2	Gene_Symbol=C22orf30 Isoform 3 of Uncharacterized protein C22orf30	9606
154	2.07	2.18	3.77055034041405	IPI:IPI00167941.1	Gene_Symbol=MDN1 Midasin	9606	0.997293531894684	0.99193263053894	15.1392412185669	0.957265257835388	0.957680761814117	4170.05712890625	1.04522466659546	0.956590056419373	3749.14404296875
155	2.07	2.09	11.7384843528271	IPI:IPI00395488.2	Gene_Symbol=VASN Vasorin precursor	9606	0.968620896339417	0.728607892990112	2.43994450569153	1.15102732181549	0.702602624893188	34.5786094665527	1.10837531089783	0.802161037921906	58.5973701477051
156	2.06	2.2	7.85340294241905	IPI:IPI00743766.2	Gene_Symbol=FETUB Fetuin-B precursor	9606	0.803038537502289	0.743221938610077	686.142517089844	0.642723381519318	0.374255657196045	42.2406044006348	0.605706989765167	0.422963947057724	146.783477783203
156	0	2.2	8.69565233588219	IPI:IPI00552199.3	Gene_Symbol=FETUB GUGU beta form	9606
157	2.06	2.06	12.5904485583305	IPI:IPI00828192.1	Gene_Symbol=CD44 Isoform 17 of CD44 antigen precursor	9606	1.06657421588898			0.650957584381104			0.791667401790619
157	0	2.06	11.8528611958027	IPI:IPI00828117.1	Gene_Symbol=CD44 Isoform 5 of CD44 antigen precursor	9606
157	0	2.06	12.4463520944119	IPI:IPI00828064.1	Gene_Symbol=CD44 Isoform 6 of CD44 antigen precursor	9606
157	0	2.06	13.0239516496658	IPI:IPI00828056.1	Gene_Symbol=CD44 Isoform 16 of CD44 antigen precursor	9606
157	0	2.06	12.201963365078	IPI:IPI00827658.1	Gene_Symbol=CD44 Isoform 7 of CD44 antigen precursor	9606
157	0	2.06	12.2362866997719	IPI:IPI00827650.1	Gene_Symbol=CD44 Isoform 3 of CD44 antigen precursor	9606
157	0	2.06	12.4463520944119	IPI:IPI00418465.4	Gene_Symbol=CD44 Isoform 4 of CD44 antigen precursor	9606
157	0	2.06	11.7250673472881	IPI:IPI00305064.1	Gene_Symbol=CD44 Isoform CD44 of CD44 antigen precursor	9606
157	0	2.06	16.7832165956497	IPI:IPI00827893.1	Gene_Symbol=CD44 Isoform 11 of CD44 antigen precursor	9606
157	0	2.06	11.1275963485241	IPI:IPI00827795.1	Gene_Symbol=CD44 Isoform 8 of CD44 antigen precursor	9606
157	0	2.06	14.6044626832008	IPI:IPI00419219.3	Gene_Symbol=CD44 Isoform 10 of CD44 antigen precursor	9606
157	0	2.06	14.1176477074623	IPI:IPI00827982.1	Gene_Symbol=CD44 Isoform 13 of CD44 antigen precursor	9606
157	0	2.06	15.1515156030655	IPI:IPI00827937.1	Gene_Symbol=CD44 Isoform 14 of CD44 antigen precursor	9606
157	0	2.06	16.6204988956451	IPI:IPI00297160.4	Gene_Symbol=CD44 Isoform 12 of CD44 antigen precursor	9606
157	0	2.01	9.33333337306976	IPI:IPI00827555.1	Gene_Symbol=CD44 Isoform 9 of CD44 antigen precursor	9606
157	0	2.01	12.2448980808258	IPI:IPI00828108.1	Gene_Symbol=CD44 Isoform 15 of CD44 antigen precursor	9606
157	0	2.01	13.2352948188782	IPI:IPI00798069.1	Gene_Symbol=CD44 CD44 molecule	9606
158	2.05	2.86	9.35167893767357	IPI:IPI00743248.5	Gene_Symbol=TNXB DJ34F7.1.1	9606	1.06733644008636	0.743284523487091	1.78137600421906	1.48319292068481	0.424792438745499	3.9013557434082	1.7702784538269	0.432890325784683	12.4768705368042
158	0	2.86	9.49786826968193	IPI:IPI00644296.1	Gene_Symbol=TNXB Tenascin XB	9606
158	0	2.86	9.16297510266304	IPI:IPI00025276.1	Gene_Symbol=TNXB Isoform XB of Tenascin-X precursor	9606
158	0	2.01	9.65824648737907	IPI:IPI00218639.3	Gene_Symbol=TNXB Isoform XB-short of Tenascin-X precursor	9606
159	2.05	2.13	3.87740880250931	IPI:IPI00788188.1	Gene_Symbol=DYNC2H1 similar to dynein, cytoplasmic, heavy chain 2 isoform 2	9606	0.984205007553101	0.896456360816956	3.43075394630432	1.07065749168396	0.874901652336121	78.0684509277344	1.05952644348145	0.897595703601837	92.5625457763672
159	0	2.13	3.87740880250931	IPI:IPI00738398.1	Gene_Symbol=DYNC2H1 similar to dynein, cytoplasmic, heavy chain 2 isoform 3	9606
159	0	2.13	3.87111715972424	IPI:IPI00171494.5	Gene_Symbol=DYNC2H1 dynein, cytoplasmic 2, heavy chain 1	9606
160	2.03	2.03	21.2121218442917	IPI:IPI00027350.3	Gene_Symbol=PRDX2 Peroxiredoxin-2	9606	1.05312347412109	0.838934779167175	12.7275743484497	1.0000718832016	0.999508500099182	3.26960802078247	1.01051652431488	0.966717422008514	12.6826190948486
161	2.02	16.64	51.2711882591248	IPI:IPI00472961.2	Gene_Symbol=IGKC IGKC protein	9606	0.935284018516541			0.67470395565033			0.334676682949066
161	0.02	2.1	31.4814805984497	IPI:IPI00387022.1	Gene_Symbol=- Ig kappa chain V-I region AG	9606
161	0	16.58	48.3050853013992	IPI:IPI00784661.1	Gene_Symbol=- Putative uncharacterized protein	9606
161	0	15.06	36.7346942424774	IPI:IPI00807459.1	Gene_Symbol=IGKC IGKC protein	9606
161	0	3.55	28.7037044763565	IPI:IPI00003469.1	Gene_Symbol=- Ig kappa chain V-I region WEA	9606
161	0	3.52	39.8305088281631	IPI:IPI00854582.1	Gene_Symbol=- Uncharacterized protein ENSP00000374793	9606
161	0	3.52	35.1851850748062	IPI:IPI00829980.2	Gene_Symbol=- Myosin-reactive immunoglobulin light chain variable region (Fragment)	9606
161	0	3.52	20.3389823436737	IPI:IPI00830122.1	Gene_Symbol=- A30	9606
161	0	3.52	20.3389823436737	IPI:IPI00829804.1	Gene_Symbol=- 13 kDa protein	9606
161	0	3.52	20.3389823436737	IPI:IPI00829699.1	Gene_Symbol=- V(k)3 sequence of NG9 gene from fetal liver DNA precursor	9606
161	0	3.52	20.5128207802773	IPI:IPI00743963.1	Gene_Symbol=IGKC Ig kappa chain V-I region HK101 precursor (Fragment)	9606
161	0	3.52	22.2222223877907	IPI:IPI00398220.1	Gene_Symbol=- Myosin-reactive immunoglobulin light chain variable region (Fragment)	9606
161	0	3.52	22.2222223877907	IPI:IPI00387094.1	Gene_Symbol=- Ig kappa chain V-I region Hau	9606
161	0	3.52	22.2222223877907	IPI:IPI00385614.1	Gene_Symbol=- Ig kappa chain V-I region WAT	9606
161	0	3.52	18.604651093483	IPI:IPI00385556.1	Gene_Symbol=- Ig kappa chain V-I region Daudi precursor	9606
161	0	3.52	22.4299058318138	IPI:IPI00384398.1	Gene_Symbol=- Myosin-reactive immunoglobulin light chain variable region (Fragment)	9606
161	0	3.52	18.604651093483	IPI:IPI00024134.1	Gene_Symbol=IGKC Ig kappa chain V-I region Walker precursor	9606
161	0	2.05	22.881355881691	IPI:IPI00003111.6	Gene_Symbol=LOC652694 Ig kappa chain V-I region AU	9606
161	0	2.03	23.1481477618217	IPI:IPI00827485.1	Gene_Symbol=- BRE (Fragment)	9606
161	0	2.03	23.1481477618217	IPI:IPI00387099.1	Gene_Symbol=- Ig kappa chain V-I region Rei	9606
161	0	2	23.1481477618217	IPI:IPI00387027.1	Gene_Symbol=- Ig kappa chain V-I region Gal	9606
161	0	2	16.666667163372	IPI:IPI00387101.1	Gene_Symbol=- Ig kappa chain V-I region Scw	9606
161	0	2	16.666667163372	IPI:IPI00387100.1	Gene_Symbol=- Ig kappa chain V-I region Roy	9606
161	0	2	15.5172407627106	IPI:IPI00382577.1	Gene_Symbol=- Kappa 1 light chain variable region (Fragment)	9606
162	2.02	2.02	8.18181782960892	IPI:IPI00398768.1	Gene_Symbol=ARG1 Isoform 2 of Arginase-1	9606	1.24799156188965			0.932121753692627			1.18914449214935
162	0	2.02	8.38509351015091	IPI:IPI00291560.4	Gene_Symbol=ARG1 Isoform 1 of Arginase-1	9606
162	0	2.02	11.4406779408455	IPI:IPI00038356.4	Gene_Symbol=ARG1 Isoform 3 of Arginase-1	9606
163	2.02	2.02	12.9213482141495	IPI:IPI00063213.1	Gene_Symbol=MED30 Mediator of RNA polymerase II transcription subunit 30	9606	1.00399482250214			1.02321839332581			0.774393320083618
163	0	2.02	10.0000001490116	IPI:IPI00792416.1	Gene_Symbol=MED30 10 kDa protein	9606
164	2.01	2.69	3.87228243052959	IPI:IPI00409710.1	Gene_Symbol=SLIT3 Isoform 3 of Slit homolog 3 protein precursor	9606	1.53902876377106			1.60841155052185			1.70600140094757
164	0	2.69	3.74261327087879	IPI:IPI00017640.1	Gene_Symbol=SLIT3 Isoform 1 of Slit homolog 3 protein precursor	9606
164	0	2.03	3.65425162017345	IPI:IPI00409709.1	Gene_Symbol=SLIT3 Isoform 2 of Slit homolog 3 protein precursor	9606
165	2.01	2.01	25.2032518386841	IPI:IPI00477714.5	Gene_Symbol=IGLV8-61 V3-4 protein	9606	1.32801449298859	0.0303197856992483	1.18743872642517	1.00337648391724	0.976997375488281	3.27010035514832	1.16189610958099	0.566564321517944	10.5239353179932
165	0	12	37.4468088150024	IPI:IPI00807428.1	Gene_Symbol=- Putative uncharacterized protein	9606
165	0	2	17.0000001788139	IPI:IPI00873719.1	Gene_Symbol=- Uncharacterized protein ENSP00000382635	9606
166	2	159.14	54.8165142536163	IPI:IPI00654875.1	Gene_Symbol=C4B Complement C4-B precursor	9606	1.1476069688797	0.548096537590027	1.91386103630066	0.786170244216919	0.229709580540657	1.66381883621216	0.979342997074127	0.911117315292358	1.7289776802063
166	0	158.69	54.8165142536163	IPI:IPI00032258.4	Gene_Symbol=C4A;C4B Complement C4-A precursor	9606
167	2	42.79	66.4141416549683	IPI:IPI00304273.2	Gene_Symbol=APOA4 Apolipoprotein A-IV precursor	9606	0.356926053762436	4.67443460365757E-05	1.27482891082764	0.673020839691162	0.00920699723064899	1.29240715503693	0.612330257892609	0.0339657627046108	1.55093061923981
168	2	22.92	38.3157908916473	IPI:IPI00423464.1	Gene_Symbol=IGHG1 Putative uncharacterized protein DKFZp686K03196	9606	1.33080816268921			1.83059763908386			0.35309886932373
169	2	22.49	45.5242961645126	IPI:IPI00385264.1	Gene_Symbol=- Ig mu heavy chain disease protein	9606	0.895131230354309	0.465840667486191	3.54003119468689	0.86985045671463	0.30413681268692	2.50239825248718	0.697287917137146	0.288782626390457	9.33220291137695
170	2	16.71	21.1999997496605	IPI:IPI00061977.1	Gene_Symbol=IGHV3OR16-13;IGHA1 IGHA1 protein	9606	1.78643524646759	0.0651834756135941	2.13293480873108	1.03374540805817	0.00250597321428359	1.00166130065918	0.813912212848663	0.162018686532974	1.97501504421234
170	0	16.65	18.1451618671417	IPI:IPI00386524.3	Gene_Symbol=IGHV3OR16-13;IGHA1 CDNA FLJ25298 fis, clone STM07683, highly similar to Protein Tro alpha1 H,myeloma	9606
170	0	15.95	20.6477731466293	IPI:IPI00647704.1	Gene_Symbol=IGHV3OR16-13;IGHA1 CDNA FLJ41552 fis, clone COLON2004478, highly similar to Protein Tro alpha1 H,myeloma	9606
170	0	14.72	22.35067486763	IPI:IPI00423462.5	Gene_Symbol=IGHV3OR16-13;IGHA1 Putative uncharacterized protein DKFZp686K18196 (Fragment)	9606
170	0	14.65	23.4468936920166	IPI:IPI00166866.3	Gene_Symbol=IGHV3OR16-13;IGHA1 IGHA1 protein	9606
171	2	16.61	51.2711882591248	IPI:IPI00827488.1	Gene_Symbol=IGKC IGKC protein	9606	0.911376178264618			0.35256814956665			0.446322172880173
171	0	3.52	20.3389823436737	IPI:IPI00829873.1	Gene_Symbol=- 13 kDa protein	9606
172	2	16.58	48.3050853013992	IPI:IPI00430847.1	Gene_Symbol=IGKC IGKC protein	9606	0.918816447257996			1.03997576236725			0.369046628475189
172	0	3.52	20.3389823436737	IPI:IPI00829650.1	Gene_Symbol=- Similar to Ig kappa chain V-I region HK101 precursor	9606
172	0	3.52	22.2222223877907	IPI:IPI00003470.1	Gene_Symbol=- Ig kappa chain V-I region Wes	9606
173	2	6	46.2264150381088	IPI:IPI00642632.1	Gene_Symbol=- C7 protein	9606	1.16151082515717	0.769492447376251	151.76643371582	0.717366814613342	0.466698229312897	44.7261085510254	0.448895245790482	0.201602086424828	28.0802955627441
174	2	4	20.5128207802773	IPI:IPI00009792.1	Gene_Symbol=IGHV1OR15-1 Ig heavy chain V-I region V35 precursor	9606	1.06388711929321			0.571501135826111			0.498146951198578
174	0	2	20.6896558403969	IPI:IPI00786926.1	Gene_Symbol=IGHV1-69 Myosin-reactive immunoglobulin heavy chain variable region (Fragment)	9606
175	2	2	8.53080600500107	IPI:IPI00216065.3	Gene_Symbol=PROZ Isoform 2 of Vitamin K-dependent protein Z precursor	9606	0.887900471687317			0.989027440547943			0.987779796123505
175	0	2	9.00000035762787	IPI:IPI00027843.1	Gene_Symbol=PROZ Isoform 1 of Vitamin K-dependent protein Z precursor	9606
176	2	2	4.96894419193268	IPI:IPI00290856.4	Gene_Symbol=LYVE1 Lymphatic vessel endothelial hyaluronic acid receptor 1 precursor	9606	0.881274700164795			0.676818192005157			0.876724600791931
177	2	2	5.7569295167923	IPI:IPI00021364.1	Gene_Symbol=CFP Properdin precursor	9606	0.961988389492035			0.92965167760849			0.894132792949677
178	2	2	2.23123729228973	IPI:IPI00643034.2	Gene_Symbol=PLTP Isoform 1 of Phospholipid transfer protein precursor	9606	1.23079752922058	0.609750986099243	42.5707321166992	1.58082509040833	0.512640058994293	426.001892089844	1.34715557098389	0.674989938735962	863.268188476563
178	0	2	2.49433107674122	IPI:IPI00217778.1	Gene_Symbol=PLTP Isoform 2 of Phospholipid transfer protein precursor	9606
178	0	2	2.71604936569929	IPI:IPI00022733.3	Gene_Symbol=PLTP 45 kDa protein	9606
179	2	2	10.8433738350868	IPI:IPI00021855.1	Gene_Symbol=APOC1 Apolipoprotein C-I precursor	9606	0.961485803127289			1.06430304050446			1
180	2	2	9.00000035762787	IPI:IPI00021854.1	Gene_Symbol=APOA2 Apolipoprotein A-II precursor	9606	0.539759159088135			1.39233565330505			0.631788372993469
181	1.85	2.09	3.84615398943424	IPI:IPI00186290.6	Gene_Symbol=EEF2 Elongation factor 2	9606
182	1.76	2.01	6.88665732741356	IPI:IPI00007128.1	Gene_Symbol=PRKCG Protein kinase C gamma type	9606	1.94780397415161			1.33935165405273			0
183	1.75	1.81	14.9606302380562	IPI:IPI00169276.2	Gene_Symbol=- Trypsinogen C	9606	0.915250837802887	0.792978823184967	3.5728588104248	0.800441920757294	0.276902467012405	1.90975058078766	0.879993915557861	0.574289262294769	2.28594899177551
184	1.72	1.78	6.70103058218956	IPI:IPI00873776.1	Gene_Symbol=MORC2 MORC family CW-type zinc finger 2	9606	1.37245273590088			1.30530083179474			1.46739423274994
184	0	1.78	6.29844963550568	IPI:IPI00455518.5	Gene_Symbol=MORC2 MORC family CW-type zinc finger protein 2	9606
185	1.71	1.8	5.03533557057381	IPI:IPI00104907.3	Gene_Symbol=C14orf106 Isoform 1 of Uncharacterized potential DNA-binding protein C14orf106	9606	1.231121301651	0.704370498657227	195.238494873047	0.852055847644806	0.604318499565125	17.1201343536377	1.07881343364716	0.907302498817444	715.465209960938
185	0	1.7	4.63709682226181	IPI:IPI00385830.3	Gene_Symbol=C14orf106 Isoform 2 of Uncharacterized potential DNA-binding protein C14orf106	9606
186	1.7	5.46	39.1304343938828	IPI:IPI00382481.1	Gene_Symbol=- Ig heavy chain V-III region BUT	9606	1.5102344751358			1.04890084266663			0.282422125339508
187	1.7	5.08	2.68249772489071	IPI:IPI00029168.1	Gene_Symbol=LPA Apolipoprotein	9606
187	0	5.08	13.154362142086	IPI:IPI00739995.3	Gene_Symbol=LPA similar to Apolipoprotein	9606
188	1.7	3.25	28.7037044763565	IPI:IPI00385555.1	Gene_Symbol=- Ig kappa chain V-I region BAN	9606	0.834733247756958			0.312230587005615			0.683632731437683
188	0	3.22	33.0508470535278	IPI:IPI00829836.1	Gene_Symbol=- Uncharacterized protein ENSP00000374797	9606
189	1.7	2.93	4.96380552649498	IPI:IPI00221224.6	Gene_Symbol=ANPEP Aminopeptidase N	9606	1.39216685295105			1.45180249214172			1.6619268655777
190	1.7	1.79	4.2746115475893	IPI:IPI00853158.2	Gene_Symbol=PRUNE2 prune homolog 2 isoform 1	9606	1.29575598239899	0.582968652248383	5.57413244247437	0.600870192050934	0.116689950227737	2.27628540992737	0.830197155475616	0.544569969177246	3.0247859954834
190	0	1.75	1.36986300349236	IPI:IPI00877720.1	Gene_Symbol=PRUNE2 Prune homolog 2	9606
190	0	1.74	2.01342273503542	IPI:IPI00607780.2	Gene_Symbol=PRUNE2 Isoform 2 of Prune homolog 2	9606
190	0	1.74	2.31660231947899	IPI:IPI00103056.5	Gene_Symbol=PRUNE2 Isoform 1 of Prune homolog 2	9606
191	1.7	1.77	9.498680382967	IPI:IPI00009906.5	Gene_Symbol=ARMCX3 Armadillo repeat-containing X-linked protein 3	9606	0.890620470046997			1.99666094779968			1.61969864368439
192	1.7	1.72	2.40000002086163	IPI:IPI00026969.4	Gene_Symbol=SEC23IP Isoform 1 of SEC23-interacting protein	9606
193	1.68	1.8	7.28694945573807	IPI:IPI00879900.1	Gene_Symbol=NAV2 neuron navigator 2 isoform 2	9606	1.29865479469299	0.103688418865204	1.48197162151337	1.34262752532959	0.0999069735407829	1.54332530498505	1.34295606613159	0.21185889840126	2.01509714126587
193	0	1.8	7.11414813995361	IPI:IPI00871234.1	Gene_Symbol=NAV2 268 kDa protein	9606
193	0	1.8	7.27796033024788	IPI:IPI00816751.1	Gene_Symbol=NAV2 Isoform 2 of Neuron navigator 2	9606
193	0	1.8	7.27796033024788	IPI:IPI00815697.3	Gene_Symbol=NAV2 neuron navigator 2 isoform 1	9606
193	0	1.8	7.11414813995361	IPI:IPI00217052.5	Gene_Symbol=NAV2 Isoform 1 of Neuron navigator 2	9606
193	0	1.8	6.93446099758148	IPI:IPI00872269.1	Gene_Symbol=NAV2 Isoform 4 of Neuron navigator 2	9606
193	0	1.8	6.76288679242134	IPI:IPI00816806.1	Gene_Symbol=NAV2 Isoform 11 of Neuron navigator 2	9606
193	0	1.8	6.76567628979683	IPI:IPI00816570.1	Gene_Symbol=NAV2 Isoform 12 of Neuron navigator 2	9606
193	0	1.8	6.78527131676674	IPI:IPI00816407.1	Gene_Symbol=NAV2 Isoform 10 of Neuron navigator 2	9606
193	0	1.8	6.79370313882828	IPI:IPI00816099.1	Gene_Symbol=NAV2 Isoform 9 of Neuron navigator 2	9606
193	0	1.8	6.81063085794449	IPI:IPI00816020.1	Gene_Symbol=NAV2 Isoform 8 of Neuron navigator 2	9606
193	0	1.8	6.77966102957726	IPI:IPI00815765.1	Gene_Symbol=NAV2 Isoform 13 of Neuron navigator 2	9606
194	1.63	1.63	13.3333340287209	IPI:IPI00001611.1	Gene_Symbol=IGF2 Isoform 1 of Insulin-like growth factor II precursor	9606	1.1581574678421	0.48288157582283	5.85852813720703	1.22235369682312	0.353870689868927	4.87794733047485	1.16227352619171	0.00385409384034574	1.01163470745087
194	0	1.63	10.2739728987217	IPI:IPI00657649.2	Gene_Symbol=IGF2 16 kDa protein	9606
195	1.54	2.14	2.70961150527	IPI:IPI00008522.3	Gene_Symbol=SCN10A Sodium channel protein type 10 subunit alpha	9606	0.703202962875366	0.424104601144791	33.6748504638672	1.01634776592255	0.959971725940704	26.3773384094238	0.994135200977325	0.988186001777649	56.0862312316895
196	1.53	1.76	8.91218855977058	IPI:IPI00014344.1	Gene_Symbol=DYRK1A Isoform Long of Dual specificity tyrosine-phosphorylation-regulated kinase 1A	9606
196	0	1.76	8.73287692666054	IPI:IPI00219252.1	Gene_Symbol=DYRK1A Isoform 4 of Dual specificity tyrosine-phosphorylation-regulated kinase 1A	9606
196	0	1.76	9.64083150029182	IPI:IPI00219251.1	Gene_Symbol=DYRK1A Isoform 2 of Dual specificity tyrosine-phosphorylation-regulated kinase 1A	9606
196	0	1.76	8.09018537402153	IPI:IPI00219250.1	Gene_Symbol=DYRK1A Isoform 1 of Dual specificity tyrosine-phosphorylation-regulated kinase 1A	9606
196	0	1.76	9.4269871711731	IPI:IPI00182717.8	Gene_Symbol=DYRK1A Isoform 3 of Dual specificity tyrosine-phosphorylation-regulated kinase 1A	9606
196	0	1.61	5.77249564230442	IPI:IPI00332215.1	Gene_Symbol=DYRK1B Isoform 2 of Dual specificity tyrosine-phosphorylation-regulated kinase 1B	9606
196	0	1.61	5.65723776817322	IPI:IPI00215873.1	Gene_Symbol=DYRK1B Isoform 3 of Dual specificity tyrosine-phosphorylation-regulated kinase 1B	9606
196	0	1.61	5.40540553629398	IPI:IPI00000352.1	Gene_Symbol=DYRK1B Isoform 1 of Dual specificity tyrosine-phosphorylation-regulated kinase 1B	9606
197	1.52	38.03	50.84388256073	IPI:IPI00555812.4	Gene_Symbol=GC Vitamin D-binding protein precursor	9606	0.0403791293501854			0			0
198	1.52	22.66	24.9034747481346	IPI:IPI00418153.1	Gene_Symbol=IGHM Putative uncharacterized protein DKFZp686I15212	9606	1.09193933010101			0.714997589588165			0.703722476959229
198	0	22.44	34.7547978162766	IPI:IPI00448938.1	Gene_Symbol=IGHG1 IGHG1 protein	9606
198	0	1.52	9.4488188624382	IPI:IPI00827627.1	Gene_Symbol=- Vh1-D-J3-region (Fragment)	9606
199	1.52	2.18	3.80434766411781	IPI:IPI00061168.3	Gene_Symbol=ANKRD40 Ankyrin repeat domain-containing protein 40	9606
200	1.52	1.52	2.92792785912752	IPI:IPI00878576.1	Gene_Symbol=- Autotaxin isoform gamma	9606	0.79235303401947			0.74511593580246			0.579664349555969
200	0	1.52	2.84152999520302	IPI:IPI00303210.3	Gene_Symbol=ENPP2 Isoform 2 of Ectonucleotide pyrophosphatase/phosphodiesterase family member 2 precursor	9606
200	0	1.52	3.01274619996548	IPI:IPI00156171.2	Gene_Symbol=ENPP2 Isoform 1 of Ectonucleotide pyrophosphatase/phosphodiesterase family member 2 precursor	9606
201	1.51	3.15	26.9430041313171	IPI:IPI00031713.2	Gene_Symbol=CD70 CD70 antigen	9606
202	1.48	1.67	12.9522427916527	IPI:IPI00029012.1	Gene_Symbol=EIF3A Eukaryotic translation initiation factor 3 subunit A	9606	0.80430656671524			1.70130753517151			2.28249502182007
203	1.43	1.43	5.32879829406738	IPI:IPI00738974.2	Gene_Symbol=SH3MD4 SH3 multiple domains protein 4 precursor	9606
204	1.42	1.57	6.03145249187946	IPI:IPI00242956.4	Gene_Symbol=FCGBP IgGFc-binding protein precursor	9606	0.938116550445557	0.603988885879517	1.56939852237701	0.929938673973084	0.426183968782425	1.37086045742035	1.06764495372772	0.313755363225937	1.23502969741821
204	0	1.57	4.36482094228268	IPI:IPI00788189.1	Gene_Symbol=FCGBP similar to Fc fragment of IgG binding protein	9606
205	1.42	1.42	8.44036713242531	IPI:IPI00152566.1	Gene_Symbol=KCNV2 Potassium voltage-gated channel subfamily V member 2	9606
206	1.4	1.4	5.22928386926651	IPI:IPI00791675.1	Gene_Symbol=PITPNM1 Isoform 2 of Membrane-associated phosphatidylinositol transfer protein 1	9606	1.44093191623688			1.02470028400421			0
206	0	1.4	5.22508025169373	IPI:IPI00307758.7	Gene_Symbol=PITPNM1 Isoform 1 of Membrane-associated phosphatidylinositol transfer protein 1	9606
207	1.34	3.64	5.68720363080502	IPI:IPI00848032.1	Gene_Symbol=TBC1D9 Isoform 1 of TBC1 domain family member 9	9606	0.886351823806763	0.219843059778214	1.73575067520142	1.16111660003662	0.436608999967575	4.72679471969604	1.23022544384003	0.220758438110352	2.58922004699707
207	0	3.64	6.1643835157156	IPI:IPI00169407.8	Gene_Symbol=TBC1D9 Isoform 2 of TBC1 domain family member 9	9606
208	1.34	1.53	5.15873022377491	IPI:IPI00166972.5	Gene_Symbol=ZNF608 Isoform 1 of Zinc finger protein 608	9606	1.3323575258255			1.07199966907501			0.746352791786194
208	0	1.34	4.14746552705765	IPI:IPI00872006.1	Gene_Symbol=ZNF608 Putative uncharacterized protein DKFZp434M098	9606
208	0	1.34	4.14746552705765	IPI:IPI00830019.1	Gene_Symbol=ZNF608 Isoform 2 of Zinc finger protein 608	9606
209	1.34	1.34	9.375	IPI:IPI00884004.1	Gene_Symbol=- Rheumatoid factor RF-ET12 (Fragment)	9606	0.77859890460968			0.610203444957733			0.373944938182831
210	1.32	1.51	4.22185435891151	IPI:IPI00641363.1	Gene_Symbol=SPTA1 Spectrin, alpha, erythrocytic 1	9606	0.886165618896484			0.857385098934174			0.725274801254272
210	0	1.51	4.21661846339703	IPI:IPI00220741.6	Gene_Symbol=SPTA1 spectrin, alpha, erythrocytic 1	9606
211	1.22	1.22	7.88381770253181	IPI:IPI00019755.3	Gene_Symbol=GSTO1 Glutathione transferase omega-1	9606	1.25687217712402			0.879013657569885			0.902737677097321
212	1.18	1.18	6.79245293140411	IPI:IPI00883675.1	Gene_Symbol=- Similar to ATP-binding cassette sub-family A member 3	9606	0.833184063434601			1.74333775043488			0.970146954059601
213	1.16	1.47	6.3211128115654	IPI:IPI00607861.2	Gene_Symbol=H6PD GDH/6PGL endoplasmic bifunctional protein precursor	9606	2.37631702423096			3.18135094642639			6.23741292953491
214	1.15	57.77	41.4893627166748	IPI:IPI00794184.1	Gene_Symbol=CP 97 kDa protein	9606	2.09035515785217	0.0286111831665039	1.52398550510406	1.26941132545471	0.331479072570801	5.68727159500122	1.426642537117	0.0316125527024269	1.25153720378876
215	1.07	2.07	28.2051295042038	IPI:IPI00829834.1	Gene_Symbol=- Ig kappa chain V-III region VH precursor	9606	2.93082904815674			0.883603394031525			1.44340169429779
216	1.07	1.07	10.047847032547	IPI:IPI00010471.5	Gene_Symbol=LCP1 Plastin-2	9606
217	1.06	2.76	5.60366772115231	IPI:IPI00020153.3	Gene_Symbol=BSN Protein bassoon	9606	5.01839923858643			2.85137414932251			2.70175957679749
218	1.05	1.22	3.65044251084328	IPI:IPI00845386.1	Gene_Symbol=KIAA1310 Isoform 1 of Uncharacterized protein KIAA1310	9606
218	0	1.22	3.75854223966599	IPI:IPI00465061.4	Gene_Symbol=KIAA1310 Isoform 3 of Uncharacterized protein KIAA1310	9606
218	0	1.22	4.23076935112476	IPI:IPI00002396.4	Gene_Symbol=KIAA1310 Isoform 2 of Uncharacterized protein KIAA1310	9606
219	1.05	1.21	4.82641831040382	IPI:IPI00642902.1	Gene_Symbol=PDE4DIP Isoform 4 of Myomegalin	9606	1.13269639015198			0.881848871707916			1.05868148803711
219	0	1.21	4.85933497548103	IPI:IPI00470939.4	Gene_Symbol=PDE4DIP Isoform 1 of Myomegalin	9606
219	0	1.21	5.08928559720516	IPI:IPI00456484.3	Gene_Symbol=PDE4DIP Isoform 3 of Myomegalin	9606
220	1.05	1.18	9.29577499628067	IPI:IPI00028155.2	Gene_Symbol=G6PC2 islet-specific glucose-6-phosphatase-related protein isoform 1	9606	1.19938886165619			0.998101651668549			1.0186949968338
221	1.05	1.05	5.51267899572849	IPI:IPI00292748.9	Gene_Symbol=DFNB31 Isoform 1 of Whirlin	9606
222	1.01	2.67	5.75215369462967	IPI:IPI00642259.2	Gene_Symbol=DST Dystonin	9606	0.94436252117157	0.763426065444946	6.46483850479126	0.955413401126862	0.909385621547699	57.0564460754395	1.18476140499115	0.735945343971252	133.262283325195
223	1	2.15	29.6296298503876	IPI:IPI00387113.1	Gene_Symbol=- Ig kappa chain V-III region B6	9606	0.992861926555634			0.576395750045776			0.346148282289505
224	1	2.09	42.7419364452362	IPI:IPI00884080.1	Gene_Symbol=- Similar to Immunglobulin heavy chain variable region	9606
225	1	1.74	6.41361251473427	IPI:IPI00645478.1	Gene_Symbol=- Uncharacterized protein ENSP00000350085	9606
226	1	1	7.56880715489388	IPI:IPI00296043.2	Gene_Symbol=TBX6 T-box transcription factor TBX6	9606
227	1	1	6.03448264300823	IPI:IPI00645213.1	Gene_Symbol=APOM Apolipoprotein M	9606	0.902333080768585			1.32785630226135			0.915783882141113
227	0	1	5.42635656893253	IPI:IPI00514397.1	Gene_Symbol=APOM Apolipoprotein M	9606
227	0	1	3.7234041839838	IPI:IPI00030739.1	Gene_Symbol=APOM Apolipoprotein M	9606
228	0.97	0.97	4.95327115058899	IPI:IPI00031388.1	Gene_Symbol=PIK3CB Phosphatidylinositol-4,5-bisphosphate 3-kinase catalytic subunit beta isoform	9606	0.652519464492798			0.544990301132202			0.653666257858276
229	0.96	0.96	2.72108837962151	IPI:IPI00643023.1	Gene_Symbol=CTBS Chitobiase, di-N-acetyl-	9606	0.497423946857452			0.876572966575623			0.710316598415375
229	0	0.96	2.07792203873396	IPI:IPI00007778.1	Gene_Symbol=CTBS Di-N-acetylchitobiase precursor	9606
230	0.95	2.07	4.86418902873993	IPI:IPI00749005.2	Gene_Symbol=SYNE1 1011 kDa protein	9606	1.22386646270752	0.435209214687347	8.09389114379883	1.04919993877411	0.885437488555908	28.6287155151367	1.05872523784637	0.638309359550476	3.1138379573822
230	0	2.07	4.86529506742954	IPI:IPI00386444.2	Gene_Symbol=SYNE1 Isoform 1 of Nesprin-1	9606
230	0	2.07	4.89198751747608	IPI:IPI00247295.3	Gene_Symbol=SYNE1 Isoform 4 of Nesprin-1	9606
231	0.94	0.94	8.09792876243591	IPI:IPI00795586.2	Gene_Symbol=ZNF179 57 kDa protein	9606	1.38383889198303	0.0807271227240562	1.69255435466766	1.15489602088928	0.664047598838806	23.0899562835693	0.982184648513794	0.979442119598389	1176.74951171875
232	0.94	0.94	12.3595513403416	IPI:IPI00401072.1	Gene_Symbol=PSMG1 Isoform 2 of Proteasome assembly chaperone 1	9606	0.629269361495972			0.929892778396606			1.68699109554291
233	0.93	1.28	6.09480813145638	IPI:IPI00218326.1	Gene_Symbol=SP100 Isoform Sp100-C of Nuclear autoantigen Sp-100	9606	0.913185954093933	0.139924839138985	1.29406094551086	0.786318123340607	0.243232503533363	3.41206121444702	1.12355744838715	0.250852465629578	1.85051214694977
234	0.92	0.92	4.30107526481152	IPI:IPI00155199.4	Gene_Symbol=ZYG11B Isoform 1 of Protein zyg-11 homolog B	9606	1.04994750022888	0.689460098743439	3.21312355995178	0.765131652355194	0.0264803264290094	1.15207803249359	1.20036196708679	0.487437814474106	9.30540084838867
235	0.9	0.99	3.86792458593845	IPI:IPI00658074.1	Gene_Symbol=OTOA 118 kDa protein	9606	0.979577422142029			0.784400165081024			0.969701766967773
235	0	0.99	3.59964892268181	IPI:IPI00657771.1	Gene_Symbol=OTOA otoancorin isoform 1	9606
235	0	0.99	3.55594120919704	IPI:IPI00170800.1	Gene_Symbol=OTOA Isoform 1 of Otoancorin precursor	9606
236	0.89	1.24	4.279600456357	IPI:IPI00180681.6	Gene_Symbol=CCDC41 NY-REN-58 antigen	9606	0.401745349168777			1.06023502349854			0.541515648365021
237	0.89	0.89	4.25138622522354	IPI:IPI00550523.5	Gene_Symbol=ATL3 Isoform 1 of Atlastin-3	9606
238	0.87	0.87	13.2581099867821	IPI:IPI00376222.1	Gene_Symbol=YTHDC1 Isoform 2 of YTH domain-containing protein 1	9606	1.00912642478943	0.985598683357239	164.345367431641	0.910223245620728	0.556283891201019	4.16906547546387	1.32309186458588	0.500213325023651	35.152645111084
238	0	0.87	12.9298493266106	IPI:IPI00144293.4	Gene_Symbol=YTHDC1 Isoform 1 of YTH domain-containing protein 1	9606
239	0.86	1.21	4.13492918014526	IPI:IPI00853369.1	Gene_Symbol=PLXNB2 Plexin-B2 precursor	9606	0.669004440307617			0.536743760108948			0.700288772583008
240	0.85	0.87	3.55064012110233	IPI:IPI00855820.1	Gene_Symbol=MON2 Isoform 1 of Protein MON2 homolog	9606	1.06804811954498			0.957316994667053			1.37200832366943
240	0	0.87	3.55270802974701	IPI:IPI00797186.1	Gene_Symbol=MON2 Isoform 4 of Protein MON2 homolog	9606
241	0.85	0.85	22.480620443821	IPI:IPI00847506.1	Gene_Symbol=OGFOD2 Isoform 3 of 2-oxoglutarate and iron-dependent oxygenase domain-containing protein 2	9606
242	0.82	0.82	4.93358634412289	IPI:IPI00879677.1	Gene_Symbol=DIS3L Isoform 1 of DIS3-like exonuclease 1	9606	1.04067277908325	0.700423836708069	2.70691394805908	0.867370963096619	0.337987244129181	2.89070057868958	0.763898193836212	0.538901627063751	47.847053527832
242	0	0.82	5.35530373454094	IPI:IPI00291003.6	Gene_Symbol=DIS3L Isoform 4 of DIS3-like exonuclease 1	9606
243	0.82	0.82	21.2121218442917	IPI:IPI00759738.1	Gene_Symbol=TNFRSF8 Isoform Short of Tumor necrosis factor receptor superfamily member 8 precursor	9606
243	0	0.82	4.70588244497776	IPI:IPI00006073.1	Gene_Symbol=TNFRSF8 Isoform Long of Tumor necrosis factor receptor superfamily member 8 precursor	9606
244	0.81	0.85	13.0434781312943	IPI:IPI00741791.3	Gene_Symbol=MICAL3 MICAL3 protein	9606	1.04532516002655	0.241360321640968	1.25156283378601	1.062784075737	0.266525447368622	1.41095209121704	1.21921932697296	0.0465407371520996	1.20254921913147
245	0.78	1.43	8.41217115521431	IPI:IPI00479915.4	Gene_Symbol=OBSCN Isoform 5 of Obscurin	9606	3.00482368469238			2.03302574157715			1.309445977211
246	0.78	0.78	7.45341628789902	IPI:IPI00816409.1	Gene_Symbol=- V<gamma>1 protein (Fragment)	9606	0.53964900970459			0.686434984207153			0.61051619052887
247	0.77	0.77	2.03665979206562	IPI:IPI00872063.1	Gene_Symbol=PEPD Uncharacterized protein PEPD (Fragment)	9606	0.670442640781403			0.659590542316437			0.764145791530609
247	0	0.77	2.02839765697718	IPI:IPI00257882.7	Gene_Symbol=PEPD Xaa-Pro dipeptidase	9606
248	0.77	0.77	2.87769790738821	IPI:IPI00299158.1	Gene_Symbol=PVR Isoform Alpha of Poliovirus receptor precursor	9606	1.27049648761749			1.02347958087921			0.729734838008881
248	0	0.77	3.06122452020645	IPI:IPI00219427.1	Gene_Symbol=PVR Isoform Delta of Poliovirus receptor precursor	9606
248	0	0.77	3.2967034727335	IPI:IPI00219426.1	Gene_Symbol=PVR Isoform Gamma of Poliovirus receptor precursor	9606
248	0	0.77	3.22580635547638	IPI:IPI00219425.3	Gene_Symbol=PVR Isoform Beta of Poliovirus receptor precursor	9606
249	0.76	0.9	6.47773295640945	IPI:IPI00873123.1	Gene_Symbol=NEB nebulin	9606	1.07619071006775			0.497094988822937			0.638437628746033
250	0.76	0.76	9.03954803943634	IPI:IPI00456899.2	Gene_Symbol=RNF169 RING finger protein 169	9606	0.991812288761139	0.880767464637756	1.73536050319672	1.04540348052979	0.439533948898315	1.59366834163666	1.26399862766266	0.0133117493242025	1.06423199176788
251	0.74	1.32	5.1517941057682	IPI:IPI00847746.1	Gene_Symbol=SGSM1 RUN and TBC1 domain containing 2 isoform 2	9606
251	0	1.32	6.43776804208755	IPI:IPI00843849.1	Gene_Symbol=SGSM1 Isoform 3 of Small G protein signaling modulator 1	9606
251	0	1.32	4.87804859876633	IPI:IPI00747077.2	Gene_Symbol=SGSM1 Isoform 1 of Small G protein signaling modulator 1	9606
251	0	1.32	5.1235131919384	IPI:IPI00514149.3	Gene_Symbol=SGSM1 RUN and TBC1 domain containing 2 isoform 3	9606
252	0.74	0.91	2.5758970528841	IPI:IPI00877174.1	Gene_Symbol=OAS3 2'-5'oligoadenylate synthetase 3	9606
252	0	0.91	2.5758970528841	IPI:IPI00002405.4	Gene_Symbol=OAS3 2'-5'-oligoadenylate synthetase 3	9606
253	0.72	0.94	2.05217394977808	IPI:IPI00853390.1	Gene_Symbol=GPR112 G protein-coupled receptor 112	9606
253	0	0.94	1.91558450460434	IPI:IPI00645561.2	Gene_Symbol=GPR112 G-protein coupled receptor 112	9606
253	0	0.94	2.10789572447538	IPI:IPI00552840.4	Gene_Symbol=GPR112 Probable G-protein coupled receptor 112	9606
254	0.72	0.72	15.422885119915	IPI:IPI00398925.4	Gene_Symbol=LOC649618 similar to Ubiquitin-like protein FUBI	9606
255	0.72	0.72	1.46561441943049	IPI:IPI00411375.1	Gene_Symbol=MAP4 microtubule-associated protein 4 isoform 2	9606	0.751210808753967			1.29396915435791			1.36067545413971
256	0.7	0.7	3.2163742929697	IPI:IPI00329024.6	Gene_Symbol=CCDC67 Isoform 2 of Coiled-coil domain-containing protein 67	9606	0.937650978565216			0.38989070057869			0.710780084133148
