# Supplementary material for: PGCA: An algorithm to link protein groups created from MS/MS data
Source: PLoS One. 2017 May 31;12(5):e0177569. doi: 10.1371/journal.pone.0177569 (PMC5451011; doi:10.1371/journal.pone.0177569)
Supplement: S3 File — 65 iTRAQ experiments used to process samples from the BiT Heart Cohort. (ZIP) [file pone.0177569.s006.zip › S5DataBiT/BET5791_ProteinSummary.txt]

N	Unused	Total	%Cov	Accession	Name	Species	115:114	PVal 115:114	EF 115:114	116:114	PVal 116:114	EF 116:114	117:114	PVal 117:114	EF 117:114	Biological Processes	Molecular Function	PANTHER ID
1	293.93	293.93	52.37782001	IPI:IPI00022229.1	Gene_Symbol=APOB Apolipoprotein B-100 precursor	9606	1.085127234	0.000170645	1.042911291	0.793531537	4.26E-11	1.068203688	1.391592503	6.19E-25	1.058400154			
2	211.27	211.27	69.5527494	IPI:IPI00418163.3	Gene_Symbol=C4B C4B1	9606	1.111605287	0.424173325	1.319125772	1.118089557	0.455525309	1.368133068	1.664702177	0.006179314	1.40134728			
3	204.29	205.15	77.14973092	IPI:IPI00783987.2	Gene_Symbol=C3 Complement C3 precursor (Fragment)	9606	1.086380243	0.002402788	1.0545609	0.417533159	0	1.097335339	1.236353517	6.14E-07	1.08535707			
4	194.19	194.19	67.89838076	IPI:IPI00021885.1	Gene_Symbol=FGA Isoform 1 of Fibrinogen alpha chain precursor	9606	0.905201256	2.34E-05	1.046899199	1.882723451	0	1.050795555	1.613676071	0	1.061347246			
4	0	194.13	80.90062141	IPI:IPI00029717.1	Gene_Symbol=FGA Isoform 2 of Fibrinogen alpha chain precursor	9606												
5	168.09	170.43	67.43555069	IPI:IPI00478003.1	Gene_Symbol=A2M Alpha-2-macroglobulin precursor	9606	0.738035858	1.61E-31	1.046389461	0.523249269	0	1.064935088	0.52802223	0	1.075645804			
6	151.73	151.73	66.3849771	IPI:IPI00017601.1	Gene_Symbol=CP Ceruloplasmin precursor	9606	1.085724115	0.026780721	1.075280309	1.122113347	0.006927075	1.086332202	1.119158149	0.019001218	1.098173976			
7	140.64	140.85	85.33604741	IPI:IPI00298497.3	Gene_Symbol=FGB Fibrinogen beta chain precursor	9606	0.933254957	0.000877418	1.041249394	1.763770223	0	1.048003316	1.591219187	5.37E-41	1.063141346			
8	140.24	140.24	51.84549093	IPI:IPI00414283.5	Gene_Symbol=FN1 fibronectin 1 isoform 4 preproprotein	9606	0.861857116			0.648524582			0.663344622					
8	0	138.24	49.56629574	IPI:IPI00845263.1	Gene_Symbol=FN1 fibronectin 1 isoform 2 preproprotein	9606												
9	124.25	124.27	56.26491904	IPI:IPI00032291.2	Gene_Symbol=C5 Complement C5 precursor	9606	1.386769414	7.97E-27	1.051560521	1.932900786	1.40E-45	1.069140434	1.889389157	2.04E-42	1.070766568			
10	121.05	121.05	73.59307408	IPI:IPI00022488.1	Gene_Symbol=HPX Hemopexin precursor	9606	1.132679701	9.81E-08	1.045989513	1.362006426	1.50E-23	1.058365822	1.229204655	1.94E-07	1.079312563			
11	118.36	118.36	65.26881456	IPI:IPI00294193.4	Gene_Symbol=ITIH4 Isoform 1 of Inter-alpha-trypsin inhibitor heavy chain H4 precursor	9606	1.183212996	0.000985251	1.10209918	1.164163232	0.014566769	1.128499866	1.609904051	2.46E-07	1.178484201			
12	95.61	95.62	57.35174417	IPI:IPI00029739.5	Gene_Symbol=CFH Isoform 1 of Complement factor H precursor	9606	1.040794492	0.408071101	1.09898746	0.966576755	0.543846548	1.115661144	1.035124302	0.65946728	1.165512323			
13	91.23	91.36	81.12798333	IPI:IPI00877703.1	Gene_Symbol=FGG 52 kDa protein	9606	0.946539938	0.075963579	1.062219977	1.805546641	2.29E-36	1.076782584	1.671663165	5.69E-18	1.111287355			
13	0	91.36	82.56070614	IPI:IPI00021891.5	Gene_Symbol=FGG Isoform Gamma-B of Fibrinogen gamma chain precursor	9606												
14	85.21	85.24	56.02094531	IPI:IPI00639937.1	"Gene_Symbol=CFB B-factor, properdin"	9606	1.113818407	0.012616917	1.087186098	1.219970465	6.13E-05	1.098804116	1.288169026	6.15E-05	1.12755084			
14	0	83.24	55.89005351	IPI:IPI00019591.1	Gene_Symbol=CFB Isoform 1 of Complement factor B precursor (Fragment)	9606												
15	81.28	81.28	72.14285731	IPI:IPI00641737.1	Gene_Symbol=HP Haptoglobin precursor	9606	1.912626028	0	1.051010013	2.455233335	0	1.061382055	4.641010761	0	1.081013441			
16	74.19	74.19	71.70417905	IPI:IPI00019568.1	Gene_Symbol=F2 Prothrombin precursor (Fragment)	9606	0.891816258	0.00045257	1.064556241	0.89353925	0.01078524	1.08919549	0.841474771	0.002924347	1.118303895			
17	73.59	73.59	72.81323671	IPI:IPI00847635.1	Gene_Symbol=SERPINA3 Isoform 1 of Alpha-1-antichymotrypsin precursor	9606	1.334139705	6.06E-22	1.054484367	2.477949381	0	1.090799451	2.248603821	5.61E-45	1.09456563			
17	0	73.59	68.75	IPI:IPI00550991.3	Gene_Symbol=SERPINA3 Alpha-1-antichymotrypsin precursor	9606												
18	71.74	71.74	79.74683642	IPI:IPI00742696.2	Gene_Symbol=GC vitamin D-binding protein precursor	9606	1.023846388	0.97064513	5.317175865	0.564241111	0.427180201	6.04617691	0.797137916	0.704207897	4.677941799			
19	70.8	70.83	67.81609058	IPI:IPI00745872.2	Gene_Symbol=ALB Isoform 1 of Serum albumin precursor	9606	0.13448815	0	1.171080828	0.140092015	5.79E-32	1.298781991	0.114509463	1.22E-31	1.336592913			
19	0	68.83	64.4338131	IPI:IPI00022434.4	Gene_Symbol=ALB Uncharacterized protein ALB	9606												
20	69.68	69.79	52.14050412	IPI:IPI00292530.1	Gene_Symbol=ITIH1 Inter-alpha-trypsin inhibitor heavy chain H1 precursor	9606	0.931684375	0.035991024	1.067667484	0.920241058	0.031151239	1.077672482	1.099336386	0.016385317	1.079360843			
21	69.14	69.19	54.56790328	IPI:IPI00019580.1	Gene_Symbol=PLG Plasminogen precursor	9606	0.711498559	7.12E-14	1.080602407	0.909328401	0.0347085	1.090999484	0.76395458	6.29E-05	1.134976983			
22	66.69	66.69	47.88583517	IPI:IPI00305461.2	Gene_Symbol=ITIH2 Inter-alpha-trypsin inhibitor heavy chain H2 precursor	9606	1.033297062	0.320105076	1.066498399	1.019533157	0.601830602	1.07522285	1.12839818	0.013182569	1.099110723			
22	0	64.69	48.98395836	IPI:IPI00645038.1	Gene_Symbol=ITIH2 Inter-alpha (Globulin) inhibitor H2	9606												
23	65.27	65.27	57.41688013	IPI:IPI00026314.1	Gene_Symbol=GSN Isoform 1 of Gelsolin precursor	9606	0.989625096	0.846261919	1.112498164	0.704084516	2.58E-06	1.148523331	0.761033773	0.000388801	1.158284426			
24	62.24	62.25	63.35403919	IPI:IPI00032328.2	Gene_Symbol=KNG1 Isoform HMW of Kininogen-1 precursor	9606	0.933764994	0.941710651	15.5835638	1.191818476	0.885245681	35.07452774	1.162979722	0.907616794	45.1251564			
25	58.52	58.53	62.47906089	IPI:IPI00828205.1	Gene_Symbol=IGHM IGHM protein	9606	0.623971641	0.012842647	1.12852335	0.176832989	0.412644088	17397380	0.196476802	0.034799833	3.09972167			
26	58.24	58.24	49.34756756	IPI:IPI00296608.6	Gene_Symbol=C7 Complement component C7 precursor	9606	1.659415245	2.13E-15	1.101613641	1.676469088	2.29E-12	1.126240849	1.474686027	1.56E-05	1.180146098			
27	55.51	55.51	78.03030014	IPI:IPI00304273.2	Gene_Symbol=APOA4 Apolipoprotein A-IV precursor	9606	1.273065925	0.002091069	1.145923853	0.971006989	0.813384891	1.301866174	1.366618752	0.001381115	1.181348324			
28	55.38	55.38	59.71631408	IPI:IPI00296165.5	Gene_Symbol=C1R;C17orf13;ACYP1 Complement C1r subcomponent precursor	9606	1.020044446	0.719000041	1.116014123	1.136818051	0.016477482	1.109582305	0.9986673	0.983128846	1.134091377			
29	55.29	55.29	54.29799557	IPI:IPI00798430.1	Gene_Symbol=TF Transferrin variant (Fragment)	9606	0.176275358	3.87E-32	1.179469705	0.139622599	3.32E-28	1.243329287	0.126310393	1.11E-23	1.316952825			
29	0	55.29	52.00573206	IPI:IPI00022463.1	Gene_Symbol=TF Serotransferrin precursor	9606												
30	53.47	53.48	59.7979784	IPI:IPI00745089.2	Gene_Symbol=A1BG alpha 1B-glycoprotein precursor	9606	0.991532505	0.819940984	1.075790286	1.027215004	0.584915519	1.100845575	1.160665751	0.000599231	1.086207271			
30	0	53.48	59.7979784	IPI:IPI00022895.7	Gene_Symbol=A1BG Alpha-1B-glycoprotein precursor	9606												
31	52.29	52.47	60.4301095	IPI:IPI00032179.2	Gene_Symbol=SERPINC1 Antithrombin III variant	9606	0.897064686	0.019628361	1.094778538	1.042471647	0.476149112	1.123302341	1.156836152	0.225003749	1.268784165			
32	51.91	53.92	59.41422582	IPI:IPI00472610.2	Gene_Symbol=IGHM IGHM protein	9606	0.837642372			0.182954878			0.198413149					
33	51.79	51.79	41.03923738	IPI:IPI00009920.2	Gene_Symbol=C6 Complement component 6 precursor	9606	1.056583285	0.244393662	1.098121166	1.079799056	0.176527336	1.118786335	1.057230949	0.467635095	1.16436708			
34	47.08	47.24	48.08013439	IPI:IPI00019943.1	Gene_Symbol=AFM Afamin precursor	9606	0.905479908	0.035787731	1.096867204	0.502741814	8.49E-17	1.120400429	0.585399032	9.82E-08	1.190273881			
35	44.91	44.91	66.38298035	IPI:IPI00784985.1	Gene_Symbol=IGK@ IGK@ protein	9606												
36	44.4	44.4	53.5104394	IPI:IPI00292950.4	"Gene_Symbol=SERPIND1 Serpin peptidase inhibitor, clade D (Heparin cofactor), member 1"	9606	1.107713461	0.006441403	1.07553184	1.476978421	2.04E-13	1.092877984	1.478091836	1.93E-09	1.122181416			
36	0	44.39	53.30661535	IPI:IPI00879573.1	Gene_Symbol=SERPIND1 Heparin cofactor 2 precursor	9606												
37	42.45	42.45	49.41860437	IPI:IPI00017696.1	Gene_Symbol=C1S Complement C1s subcomponent precursor	9606	1.021297336	0.643847704	1.095097542	1.165199876	0.009117833	1.12001884	1.074394941	0.561899483	1.27955997			
38	42.31	42.31	47.04761803	IPI:IPI00022371.1	Gene_Symbol=HRG Histidine-rich glycoprotein precursor	9606	0.930686533	0.037027232	1.069665551	0.999109447	0.983178437	1.087891459	0.775072515	0.001385108	1.163817048			
39	41.53	41.78	46.04966044	IPI:IPI00876950.1	Gene_Symbol=ITIH3 Isoform 2 of Inter-alpha-trypsin inhibitor heavy chain H3 precursor	9606	1.298568368	1.25E-06	1.102721453	1.689840913	1.09E-13	1.118701935	1.661577463	6.06E-11	1.138843775			
39	0.05	41.78	43.70786548	IPI:IPI00028413.8	Gene_Symbol=ITIH3 Isoform 1 of Inter-alpha-trypsin inhibitor heavy chain H3 precursor	9606												
40	41.2	41.2	49.20000136	IPI:IPI00291866.5	Gene_Symbol=SERPING1 Plasma protease C1 inhibitor precursor	9606	1.142618179	0.000956255	1.08001554	1.271535754	2.03E-05	1.111489177	1.428132653	3.74E-10	1.106670141			
40	0	39.2	48.25046062	IPI:IPI00879931.1	"Gene_Symbol=SERPING1 cDNA FLJ78023, highly similar to Homo sapiens serine (or cysteine) proteinase inhibitor, clade G (C1inhibitor), member 1, (angioedema, hereditary) (SERPING1), mRNA"	9606												
41	41.02	41.02	59.13043618	IPI:IPI00298828.3	Gene_Symbol=APOH Beta-2-glycoprotein 1 precursor	9606	1.25332737	4.10E-09	1.070620537	0.993394792	0.894655466	1.104333758	0.949248016	0.438065469	1.142250776			
42	40.97	41.1	74.45651889	IPI:IPI00855916.1	Gene_Symbol=- Transthyretin	9606	1.024546385	0.576774597	1.08866334	0.523135304	1.17E-18	1.130845547	1.115376592	0.119106278	1.14614594			
42	0	41.1	86.39456034	IPI:IPI00022432.1	Gene_Symbol=TTR Transthyretin precursor	9606												
43	40.56	40.58	57.740587	IPI:IPI00298971.1	Gene_Symbol=VTN Vitronectin precursor	9606	0.816944301	6.14E-07	1.077468276	0.939975798	0.164521232	1.090541363	0.816000402	0.00080689	1.122436643			
44	39.23	39.29	50.60034394	IPI:IPI00291867.3	Gene_Symbol=CFI Complement factor I precursor	9606	1.278173327	9.00E-06	1.104238272	1.411805153	2.93E-06	1.139608622	1.334746361	0.001262783	1.184502006			
44	0	37.29	48.37049842	IPI:IPI00872555.2	"Gene_Symbol=CFI cDNA FLJ76262, highly similar to Homo sapiens I factor (complement) (IF), mRNA"	9606												
45	39.11	39.11	59.06313658	IPI:IPI00879231.1	Gene_Symbol=SERPINF2 Alpha-2-antiplasmin precursor	9606	0.546671927	1.01E-13	1.132274985	1.039414883	0.480167478	1.11506176	0.84706831	0.009774878	1.13234055			
45	0	39.11	58.58585835	IPI:IPI00029863.4	Gene_Symbol=SERPINF2 SERPINF2 protein	9606												
46	38.99	39.79	42.02127755	IPI:IPI00303963.1	Gene_Symbol=C2 Complement C2 precursor (Fragment)	9606	1.254285812	9.32E-05	1.11067605	1.374465704	0.001115418	1.200226545	1.306661844	0.00084368	1.161065698			
47	38.84	40.06	62.75303364	IPI:IPI00386879.1	"Gene_Symbol=IGHV3OR16-13;IGHA1 CDNA FLJ14473 fis, clone MAMMA1001080, highly similar to Homo sapiens SNC73 protein (SNC73) mRNA"	9606	0.988918006			0.336755306			0.257218122					
48	37.88	37.88	58.85558724	IPI:IPI00022431.1	Gene_Symbol=AHSG Alpha-2-HS-glycoprotein precursor	9606	0.68176198	8.51E-08	1.132773638	0.426248848	2.67E-14	1.183299422	0.354238033	5.81E-07	1.445670605			
49	37.68	37.81	52.41502523	IPI:IPI00022395.1	Gene_Symbol=C9 Complement component C9 precursor	9606	1.505750418	6.26E-14	1.085765958	2.103815556	1.78E-19	1.114250183	1.897151947	1.30E-15	1.122932076			
50	37.15	37.15	40.65040648	IPI:IPI00019581.1	Gene_Symbol=F12 Coagulation factor XII precursor	9606	0.766371429	0.001160771	1.164673686	0.678521156	0.00025162	1.212631345	0.734267533	0.006542146	1.241891384			
51	37.05	37.14	55.70470095	IPI:IPI00166729.4	"Gene_Symbol=AZGP1 alpha-2-glycoprotein 1, zinc"	9606	1.302748561	4.95E-05	1.12774229	0.586227417	3.15E-08	1.179926395	2.01589179	1.70E-12	1.166955709			
52	36.59	36.59	53.29341292	IPI:IPI00400826.1	Gene_Symbol=CLU clusterin isoform 1	9606	1.189877748	0.000209343	1.091939569	1.434408545	3.40E-08	1.12017405	1.268510222	0.000126337	1.122857094			
52	0	36.59	53.89754772	IPI:IPI00291262.3	Gene_Symbol=CLU Clusterin precursor	9606												
52	0	36.59	49.10714328	IPI:IPI00795633.1	Gene_Symbol=CLU CLU	9606												
53	36.36	61.91	41.56545103	IPI:IPI00025426.2	Gene_Symbol=PZP Pregnancy zone protein precursor	9606	0.461610317	2.05E-06	1.306779861	0.446772575	1.04E-06	1.306941509	0.567345738	9.14E-05	1.290998578			
54	35.76	35.76	81.70347214	IPI:IPI00021842.1	Gene_Symbol=APOE Apolipoprotein E precursor	9606	1.319089293	0.000523521	1.159386873	0.882156372	0.097918436	1.161331773	1.311149001	0.012966143	1.234036684			
55	33.92	33.92	38.52596283	IPI:IPI00021727.1	Gene_Symbol=C4BPA C4b-binding protein alpha chain precursor	9606	1.106752515	0.123714097	1.139167309	1.42276597	1.49E-05	1.156827092	1.429772019	0.005434658	1.279250383			
56	33.35	33.35	54.49735522	IPI:IPI00645849.1	Gene_Symbol=ECM1 Extracellular matrix protein 1	9606	1.123988271	0.124139659	1.163140774	0.855062008	0.201573089	1.278211713	0.83222723	0.110875592	1.257056117			
56	0	33.35	54.81481552	IPI:IPI00003351.2	Gene_Symbol=ECM1 Extracellular matrix protein 1 precursor	9606												
57	32.53	32.62	39.96865153	IPI:IPI00654888.4	Gene_Symbol=KLKB1 Plasma kallikrein precursor	9606	0.933620989	0.232696667	1.122226119	0.891557217	0.146631777	1.170534015	1.027199864	0.807965934	1.251074076			
58	32.08	32.08	36.0824734	IPI:IPI00032220.3	Gene_Symbol=AGT Angiotensinogen precursor	9606	0.748265982	1.95E-07	1.103907943	1.030268312	0.553256869	1.105207443	0.895844877	0.129080519	1.153700113			
59	31.91	31.91	47.76859581	IPI:IPI00020996.3	Gene_Symbol=IGFALS Insulin-like growth factor-binding protein complex acid labile chain precursor	9606	0.89214617	0.011738496	1.091130733	0.769112229	9.93E-06	1.10961616	0.891121626	0.061579056	1.128788233			
60	31.24	31.46	23.46249521	IPI:IPI00023014.1	Gene_Symbol=VWF von Willebrand factor precursor	9606	1.565125346	6.51E-05	1.202265143	2.006088495	2.72E-05	1.30427599	1.944772124	0.000146958	1.342531085			
60	0	29.46	23.3013168	IPI:IPI00788786.1	Gene_Symbol=VWF 309 kDa protein	9606												
61	29.24	29.45	43.79391074	IPI:IPI00328609.3	Gene_Symbol=SERPINA4 Kallistatin precursor	9606	1.084933162	0.15420042	1.120975494	0.935970783	0.396149069	1.170798182	0.931477845	0.348520666	1.165167689			
62	28.49	28.49	45.9574461	IPI:IPI00555945.1	Gene_Symbol=IGL@ IGL@ protein	9606	0.827412724	0.2902008	1.491409421	0.218346834	0.004516438	2.326168537	0.273881137	0.001533701	1.78171277			
63	28.27	28.27	56.22009635	IPI:IPI00006114.4	Gene_Symbol=SERPINF1 Pigment epithelium-derived factor precursor	9606	1.23367095	0.000528575	1.116135478	1.201884151	0.007683987	1.140098929	1.356275916	3.78E-05	1.136243701			
64	28.05	28.05	76.88442469	IPI:IPI00844536.2	Gene_Symbol=RBP4 Uncharacterized protein RBP4	9606	1.483216524	2.40E-10	1.114376664	1.73252368	1.10E-13	1.129967332	1.457575679	4.44E-06	1.164397597			
64	0	28.05	76.88442469	IPI:IPI00480192.1	"Gene_Symbol=RBP4 Retinol binding protein 4, plasma"	9606												
64	0	28.05	71.14427686	IPI:IPI00022420.3	Gene_Symbol=RBP4 Plasma retinol-binding protein precursor	9606												
65	28.02	31.47	23.50829989	IPI:IPI00022937.4	Gene_Symbol=F5 Coagulation factor V	9606	0.897122025	0.116832361	1.14816463	1.015516162	0.851583421	1.184662223	1.194186449	0.059580326	1.203635693			
65	0	31.44	23.15647453	IPI:IPI00478809.3	Gene_Symbol=F5 Coagulation factor V precursor	9606												
66	26.8	26.8	57.34870434	IPI:IPI00022417.4	Gene_Symbol=LRG1 Leucine-rich alpha-2-glycoprotein precursor	9606	2.299484968	1.21E-14	1.152810574	1.587415338	8.11E-08	1.153379917	2.487136364	1.76E-12	1.201453209			
67	26.08	28.1	46.50602341	IPI:IPI00292946.1	Gene_Symbol=SERPINA7 Thyroxine-binding globulin precursor	9606	1.064104915	0.237497538	1.110376239	1.000890613	0.989928722	1.151749372	0.938016713	0.425055474	1.174052238			
68	25.25	25.25	71.1610496	IPI:IPI00021841.1	Gene_Symbol=APOA1 Apolipoprotein A-I precursor	9606	0.334830731	2.69E-09	1.22783649	0.385821313	1.92E-08	1.226253629	0.230927601	5.98E-11	1.239762902			
69	24.81	24.81	60.79545617	IPI:IPI00022426.1	Gene_Symbol=AMBP AMBP protein precursor	9606	1.191310763	0.003739499	1.123237133	1.262680769	0.004671716	1.172288537	1.154830575	0.198047355	1.247493505			
70	24.67	25.01	33.96918476	IPI:IPI00655927.1	Gene_Symbol=PRG4 Isoform B of Proteoglycan-4 precursor	9606	1.165102839	0.025959864	1.141709208	1.579609752	8.30E-05	1.213982344	2.03239274	2.30E-05	1.309832692			
70	0	25.01	32.9772085	IPI:IPI00024825.2	Gene_Symbol=PRG4 Isoform A of Proteoglycan-4 precursor	9606												
70	0	24.99	33.50477517	IPI:IPI00656092.1	Gene_Symbol=PRG4 Isoform F of Proteoglycan-4 precursor	9606												
70	0	24.99	34.78260934	IPI:IPI00655976.1	Gene_Symbol=PRG4 Isoform C of Proteoglycan-4 precursor	9606												
70	0	24.99	35.90551317	IPI:IPI00655676.1	Gene_Symbol=PRG4 Isoform D of Proteoglycan-4 precursor	9606												
70	0	24.99	28.08145881	IPI:IPI00656111.1	Gene_Symbol=PRG4 Isoform E of Proteoglycan-4 precursor	9606												
71	23.82	23.82	41.79810584	IPI:IPI00394992.1	Gene_Symbol=PGLYRP2 Isoform 2 of N-acetylmuramoyl-L-alanine amidase precursor	9606	0.913825512	0.281110227	1.183091044	0.795006871	0.02465041	1.218732238	0.810528755	0.124166653	1.312351704			
71	0	23.81	46.70138955	IPI:IPI00163207.1	Gene_Symbol=PGLYRP2 Isoform 1 of N-acetylmuramoyl-L-alanine amidase precursor	9606												
72	23.41	23.45	33.67174268	IPI:IPI00294395.1	Gene_Symbol=C8B Complement component C8 beta chain precursor	9606	0.605825365	2.99E-05	1.223367929	0.6299963	0.000824812	1.283390641	0.686378241	0.011163457	1.326458216			
73	23.11	23.45	43.77990365	IPI:IPI00553177.1	Gene_Symbol=SERPINA1 Isoform 1 of Alpha-1-antitrypsin precursor	9606	0.307493359	1.04E-10	1.206087351	0.341915071	1.16E-07	1.306771159	0.20284009	1.45E-09	1.347717524			
74	20.93	20.93	32.7868849	IPI:IPI00019576.1	Gene_Symbol=F10 Coagulation factor X precursor	9606	0.970917284	0.644626439	1.150175691	1.233369231	0.02271281	1.18878293	1.287722707	0.151255876	1.4401232			
75	20.79	20.81	51.74129605	IPI:IPI00022429.3	Gene_Symbol=ORM1 Alpha-1-acid glycoprotein 1 precursor	9606	1.581984043	1.93E-06	1.158090591	3.55333209	9.01E-12	1.2171489	3.828488588	3.64E-10	1.289381266			
76	20.33	20.33	43.11926663	IPI:IPI00738433.1	Gene_Symbol=CPN2 similar to Carboxypeptidase N subunit 2 precursor	9606	0.922711492	0.105448008	1.104218841	0.989605486	0.864508569	1.13522172	0.927814841	0.280393392	1.151936293			
77	19.97	30.08	41.17647111	IPI:IPI00784998.1	Gene_Symbol=- Putative uncharacterized protein DKFZp686M24218	9606	0.707176208	0.029218463	1.358952761	0.159736529	8.91E-06	1.837248802	0.184878945	4.68E-05	1.868816495			
78	19.49	19.49	44.10480261	IPI:IPI00010295.1	Gene_Symbol=CPN1 Carboxypeptidase N catalytic chain precursor	9606	0.821792901	8.88E-05	1.086519361	0.788454235	0.003152151	1.158623457	0.719519198	5.21E-06	1.116368175			
79	19	19.05	47.04968929	IPI:IPI00220327.3	"Gene_Symbol=KRT1 Keratin, type II cytoskeletal 1"	9606	0.700474262	0.117114641	1.574407339	1.261427522	0.604524672	2.516731739	0.952670097	0.759777665	1.388366461			
80	18.68	18.68	51.50501728	IPI:IPI00293925.2	Gene_Symbol=FCN3 Isoform 1 of Ficolin-3 precursor	9606	0.977819681	0.820907116	1.226279497	1.255650043	0.120742977	1.340459943	1.215307355	0.026205651	1.184629083			
81	18.31	18.31	43.7869817	IPI:IPI00020986.2	Gene_Symbol=LUM Lumican precursor	9606	1.77761209	3.71E-08	1.158977866	1.105216146	0.392414778	1.268033147	0.993191838	0.950162411	1.250681281			
82	18.24	18.24	24.44444448	IPI:IPI00873445.1	Gene_Symbol=PROS1 80 kDa protein	9606	1.07452774	0.362593621	1.176567435	1.093427896	0.218927503	1.159486532	1.198305368	0.081880853	1.229462147			
82	0	17.82	19.37869787	IPI:IPI00294004.1	Gene_Symbol=PROS1 Vitamin K-dependent protein S precursor	9606												
83	18.08	18.1	33.73287618	IPI:IPI00011252.1	Gene_Symbol=C8A Complement component C8 alpha chain precursor	9606	0.723924041	0.013011706	1.282574296	0.734402895	0.003376658	1.216929555	0.641118884	0.007453175	1.368813396			
84	18.05	18.05	30.56133091	IPI:IPI00032311.4	Gene_Symbol=LBP Lipopolysaccharide-binding protein precursor	9606	1.625138283	0.000119541	1.222740531	2.7661376	3.02E-08	1.232079506	1.904054284	1.73E-06	1.199204803			
85	17.95	17.97	24.34210479	IPI:IPI00220839.2	"Gene_Symbol=PRSS3 Protease, serine, 3"	9606	0.652168572	0.013505572	1.374655485	0.6650756	0.04784964	1.496518254	0.968463004	0.75126493	1.244978309			
85	0	17.97	24.34210479	IPI:IPI00015614.3	Gene_Symbol=PRSS3 Isoform A of Trypsin-3 precursor	9606												
85	0	17.94	26.05364025	IPI:IPI00385250.1	Gene_Symbol=PRSS3 Protease serine 4 isoform B	9606												
85	0	17.94	23.88664037	IPI:IPI00843764.1	Gene_Symbol=PRSS3 Isoform C of Trypsin-3 precursor	9606												
86	16.81	16.83	24.58015233	IPI:IPI00029193.1	Gene_Symbol=HGFAC Hepatocyte growth factor activator precursor	9606	1.240237236	0.012964156	1.174627066	1.114700794	0.289836228	1.238209963	1.02613616	0.824447572	1.281399608			
87	16.53	16.59	22.97108173	IPI:IPI00743248.5	Gene_Symbol=TNXB DJ34F7.1.1	9606	0.892795205	0.589813471	1.545639515	0.774482965	0.462845743	2.050107479	0.723893344	0.286082745	1.857090831			
87	0	16.59	22.96572626	IPI:IPI00025276.1	Gene_Symbol=TNXB Isoform XB of Tenascin-X precursor	9606												
87	0	16.55	21.79062068	IPI:IPI00644296.1	Gene_Symbol=TNXB Tenascin XB	9606												
88	16.42	16.42	14.97550756	IPI:IPI00027235.1	Gene_Symbol=ATRN Isoform 1 of Attractin precursor	9606	0.804046631	0.100326248	1.305950284	0.657212913	0.1074531	1.691659808	0.708010435	0.196576416	1.738184094			
88	0	16.42	14.38679248	IPI:IPI00162735.3	Gene_Symbol=ATRN Isoform 2 of Attractin precursor	9606												
89	16	16.81	33.03571343	IPI:IPI00746623.2	Gene_Symbol=HABP2 Hyaluronan-binding protein 2 precursor	9606	0.951917887	0.544106007	1.185309291	1.131058693	0.169565156	1.200094461	0.904037714	0.437090516	1.310625792			
90	15.93	15.93	35.4260087	IPI:IPI00022391.1	Gene_Symbol=APCS Serum amyloid P-component precursor	9606	1.068816423	0.097678445	1.082642674	1.431918144	1.21E-06	1.131966829	1.569773078	5.19E-10	1.112842679			
91	15.6	15.6	61.3861382	IPI:IPI00011261.2	Gene_Symbol=C8G Complement component C8 gamma chain precursor	9606	0.808675289	0.079771973	1.271832347	0.994942844	0.930968344	1.129387021	0.924573004	0.520969868	1.287199736			
92	15.58	15.7	37.60539591	IPI:IPI00009865.2	"Gene_Symbol=KRT10 Keratin, type I cytoskeletal 10"	9606	0.862378895	0.042995196	1.153010249	1.252385139	0.053145126	1.257007003	0.882188797	0.15765816	1.200632691			
92	0.11	13.72	37.07664907	IPI:IPI00884222.1	"Gene_Symbol=- Similar to Keratin, type I cytoskeletal 10"	9606												
93	15.06	15.06	46.53846025	IPI:IPI00165972.3	Gene_Symbol=CFD Complement factor D preproprotein	9606	2.357513905	8.79E-06	1.259897709	1.456681371	0.03727711	1.417811632	1.582733393	0.066223919	1.642541766			
94	14.96	14.96	65.98639488	IPI:IPI00654755.3	Gene_Symbol=HBB Hemoglobin subunit beta	9606	0.647533119	5.78E-08	1.119099736	0.304652423	3.35E-08	1.347034454	0.665256798	2.96E-06	1.145713568			
95	14.62	14.81	36.36363745	IPI:IPI00556155.2	Gene_Symbol=IGFBP3 insulin-like growth factor binding protein 3 isoform a precursor	9606	1.149443269	0.690107405	2.149019718	0.919130683	0.793046594	2.02539134	0.949758172	0.891949534	2.303586483			
95	0	14.81	37.11340129	IPI:IPI00018305.4	Gene_Symbol=IGFBP3 Insulin-like growth factor-binding protein 3 precursor	9606												
96	14.37	14.37	85.47008634	IPI:IPI00657670.1	Gene_Symbol=- 13 kDa protein	9606	1.38263309	5.74E-05	1.142341614	0.957738578	0.677374125	1.237804055	1.633889318	0.000452939	1.277016163			
96	0	14.37	80.80807924	IPI:IPI00021857.1	Gene_Symbol=APOC3 Apolipoprotein C-III precursor	9606												
97	14.35	14.35	17.61904806	IPI:IPI00299503.2	Gene_Symbol=GPLD1 Isoform 1 of Phosphatidylinositol-glycan-specific phospholipase D precursor	9606	0.828807175	0.001180099	1.105449677	0.952603817	0.729781866	1.341800451	1.065361857	0.590017736	1.277685046			
98	14.31	16.31	32.71857798	IPI:IPI00297646.4	Gene_Symbol=COL1A1 Collagen alpha-1(I) chain precursor	9606	1.648874521	0.189548343	2.235207081	1.827115655	0.279022455	3.309949636	1.769877553	0.133893535	2.201926231			
99	14.31	14.31	38.55721354	IPI:IPI00023019.1	Gene_Symbol=SHBG Isoform 1 of Sex hormone-binding globulin precursor	9606	0.89107734	0.337130725	1.290270925	0.511406422	0.073859185	2.113775015	0.630392849	0.008340097	1.368575931			
100	14.16	14.16	40.26548564	IPI:IPI00026199.1	Gene_Symbol=GPX3 Glutathione peroxidase 3 precursor	9606	0.69209677	0.002014052	1.237615824	1.076915503	0.453288704	1.225937724	0.91807276	0.539710164	1.333987594			
101	14.14	15.46	42.79069901	IPI:IPI00021304.1	"Gene_Symbol=KRT2 Keratin, type II cytoskeletal 2 epidermal"	9606	1.085894585	0.549640894	1.363551736	1.329796076	0.421867996	2.203891039	1.210348725	0.585236073	2.202031612			
102	14.11	14.11	38.0952388	IPI:IPI00643948.2	"Gene_Symbol=C1QB Complement component 1, q subcomponent, B chain"	9606	1.238204598	0.007255878	1.15935576	1.092274547	0.486757994	1.299463391	1.107134938	0.285014123	1.214743257			
102	0	14.11	34.78260934	IPI:IPI00477992.1	"Gene_Symbol=C1QB complement component 1, q subcomponent, B chain precursor"	9606												
103	14.05	14.05	26.2411356	IPI:IPI00329775.7	Gene_Symbol=CPB2 Isoform 1 of Carboxypeptidase B2 precursor	9606	1.088431597	0.317399263	1.19650209	1.32563448	0.047939692	1.321503997	1.323549271	0.111487918	1.430182457			
104	14	14.3	40.39408863	IPI:IPI00007221.1	Gene_Symbol=SERPINA5 Plasma serine protease inhibitor precursor	9606	0.868492246	0.148480892	1.227986336	0.63119334	0.010590524	1.369975805	0.747697949	0.010934424	1.22174263			
105	14	14.01	32.66128898	IPI:IPI00004373.1	Gene_Symbol=MBL2 Mannose-binding protein C precursor	9606	0.689558208	4.64E-05	1.114096642	0.573272586	1.15E-05	1.14300561	0.527469873	0.001192862	1.351204634			
106	13.7	13.7	12.69195229	IPI:IPI00242956.4	Gene_Symbol=FCGBP IgGFc-binding protein precursor	9606	1.013008475	0.923460901	1.350674987	0.81148982	0.185159311	1.394091606	0.767466545	0.399708122	1.986054301			
106	0	13.7	10.2605857	IPI:IPI00788189.1	Gene_Symbol=FCGBP similar to Fc fragment of IgG binding protein	9606												
107	13.49	13.49	37.17579246	IPI:IPI00025204.1	Gene_Symbol=CD5L CD5 antigen-like precursor	9606	0.414299369	2.00E-07	1.19958818	0.30842039	4.23E-07	1.29733932	0.246105611	5.92E-09	1.235284805			
108	13.46	13.46	35.19999981	IPI:IPI00029260.2	Gene_Symbol=CD14 Monocyte differentiation antigen CD14 precursor	9606	1.373019814	0.003060171	1.205525994	1.180163145	0.450276524	1.588085413	1.367112637	0.011988712	1.259144902			
109	13.27	13.32	23.07692319	IPI:IPI00072917.2	Gene_Symbol=COL6A3 alpha 3 type VI collagen isoform 3 precursor	9606	1.107651353	0.58119303	1.481341362	1.17780447	0.434230715	1.553882718	1.199368119	0.563461185	1.947887421			
109	0.02	11.33	24.13328886	IPI:IPI00220701.3	Gene_Symbol=COL6A3 Isoform 2 of Collagen alpha-3(VI) chain precursor	9606												
109	0	11.32	23.00912738	IPI:IPI00022200.2	Gene_Symbol=COL6A3 alpha 3 type VI collagen isoform 1 precursor	9606												
109	0	11.32	24.26075339	IPI:IPI00072918.2	Gene_Symbol=COL6A3 alpha 3 type VI collagen isoform 4 precursor	9606												
109	0	11.32	24.15068895	IPI:IPI00871621.1	Gene_Symbol=COL6A3 322 kDa protein	9606												
110	12.9	12.92	46.5346545	IPI:IPI00009028.1	Gene_Symbol=CLEC3B Tetranectin precursor	9606	0.879707158	0.660914421	2.318573952	0.449581355	0.137266859	3.533175468	0.652949393	0.340024441	3.314949512			
111	12.71	12.71	28.26666534	IPI:IPI00021440.1	"Gene_Symbol=ACTG1;PSPHL Actin, cytoplasmic 2"	9606	1.935736418	0.006187818	1.512082696	1.481700659	0.077642158	1.565327048	1.218017459	0.315269619	1.528848171			
111	0	12.71	28.26666534	IPI:IPI00021439.1	"Gene_Symbol=ACTB Actin, cytoplasmic 1"	9606												
112	12.4	12.4	19.91465092	IPI:IPI00296534.1	Gene_Symbol=FBLN1 Isoform D of Fibulin-1 precursor	9606	1.227914453	0.1068893	1.297842264	1.056564331	0.746085346	1.460108995	1.111851692	0.363192648	1.288632274			
112	0	10.4	18.63442361	IPI:IPI00218803.2	Gene_Symbol=FBLN1 Isoform B of Fibulin-1 precursor	9606												
113	12.35	12.56	26.96335018	IPI:IPI00743766.2	Gene_Symbol=FETUB Fetuin-B precursor	9606	0.707565486	0.170960516	1.686214685	0.611703217	0.070217766	1.716673851	0.784860492	0.361414552	1.758269906			
113	0	12.56	29.8550725	IPI:IPI00552199.3	Gene_Symbol=FETUB GUGU beta form	9606												
113	0	10.56	30.9148252	IPI:IPI00553061.1	Gene_Symbol=FETUB GUGU gamma form	9606												
114	12.32	12.6	15.6153053	IPI:IPI00221224.6	Gene_Symbol=ANPEP Aminopeptidase N	9606	1.046855092	0.806381881	1.507313967	1.165624619	0.316466928	1.38657105	1.042143226	0.783033073	1.389703035			
115	12.19	14.51	25.82896948	IPI:IPI00163446.3	Gene_Symbol=IGHD IGHD protein	9606	0.437453091	0.097755663	2.807942629	0.231795594	0.018466566	3.052327633	0.198716417	0.003313287	2.317798376			
116	12.18	12.18	20.86776793	IPI:IPI00007199.4	Gene_Symbol=SERPINA10 Protein Z-dependent protease inhibitor precursor	9606	1.010630131	0.908197045	1.223446846	1.185623169	0.179493278	1.302917004	1.311113238	0.095164232	1.389115095			
117	12.12	12.14	26.23274028	IPI:IPI00064667.4	Gene_Symbol=CNDP1 Beta-Ala-His dipeptidase precursor	9606	0.623691201	0.000633034	1.22258842	0.686592221	5.65E-05	1.118911624	0.653109491	0.000413196	1.185162425			
118	12.1	12.1	24.78873283	IPI:IPI00218732.3	Gene_Symbol=PON1 Serum paraoxonase/arylesterase 1	9606	0.774415255	0.016869593	1.223311067	0.771146774	0.058412369	1.31066978	0.644166946	0.002588361	1.291262388			
119	12.06	13.99	19.5227772	IPI:IPI00296176.2	Gene_Symbol=F9 Coagulation factor IX precursor	9606	1.102088451	0.44817701	1.324551821	1.870749116	0.001776142	1.369710088	1.585917234	0.428375304	3.578027725			
120	12.06	12.1	25.95797181	IPI:IPI00871139.1	Gene_Symbol=MASP1 92 kDa protein	9606	0.523082435	0.496425807	3434.957275	0.516452074	0.311250955	87.04981232	0.599935234	0.10862647	3.060548306			
120	0	12.09	23.89127314	IPI:IPI00299307.4	Gene_Symbol=MASP1 Complement-activating component of Ra-reactive factor precursor	9606												
121	12	14.29	28.14814746	IPI:IPI00027482.1	Gene_Symbol=SERPINA6 Corticosteroid-binding globulin precursor	9606	0.499856174	8.93E-05	1.247309089	0.285008818	3.41E-05	1.41853106	0.535329163	0.000531886	1.295578957			
122	11.99	11.99	29.4289887	IPI:IPI00018219.1	Gene_Symbol=TGFBI Transforming growth factor-beta-induced protein ig-h3 precursor	9606	1.314292312	0.010939158	1.207159877	1.42409277	0.06390474	1.462824106	1.181064725	0.401776016	1.554249406			
122	0	10.12	43.99038553	IPI:IPI00873923.1	Gene_Symbol=TGFBI TGFBI protein	9606												
123	11.52	11.52	33.19672048	IPI:IPI00020019.1	Gene_Symbol=ADIPOQ Adiponectin precursor	9606	0.78256619	0.055113204	1.286035419	2.011391401	0.000354196	1.353501439	1.168316483	0.307680309	1.377260327			
124	11.21	11.21	25.30120611	IPI:IPI00003590.2	Gene_Symbol=QSOX1 Isoform 1 of Sulfhydryl oxidase 1 precursor	9606	1.450028062	0.168847606	1.84983027	1.492983818	0.006748896	1.241189599	1.248908997	0.266391963	1.612997055			
124	0	9.21	28.64238322	IPI:IPI00872013.1	Gene_Symbol=QSOX1 Uncharacterized protein QSOX1	9606												
124	0	9.21	28.64238322	IPI:IPI00465016.7	Gene_Symbol=QSOX1 Isoform 2 of Sulfhydryl oxidase 1 precursor	9606												
125	11.05	11.05	25.71428716	IPI:IPI00022394.2	Gene_Symbol=C1QC Complement C1q subcomponent subunit C precursor	9606	1.31142664	0.00016096	1.122707605	1.121827722	0.217298567	1.209511757	1.083410859	0.473186165	1.261139631			
126	10.85	43.97	57.20338821	IPI:IPI00430847.1	Gene_Symbol=IGKC IGKC protein	9606	0.820047259	0.062265504	1.235845804	0.357581764	0.010617075	2.02166152	0.252674431	0.027640078	3.203317642			
126	0	10.85	33.89830589	IPI:IPI00829650.1	Gene_Symbol=- Similar to Ig kappa chain V-I region HK101 precursor	9606												
127	10.62	10.68	31.89792633	IPI:IPI00010471.5	Gene_Symbol=LCP1 Plastin-2	9606	1.026004791	0.80122447	1.250993729	1.162654519	0.21031858	1.287519336	1.080119014	0.577041447	1.351612687			
128	10.39	27.83	50.8547008	IPI:IPI00154742.6	Gene_Symbol=IGL@ IGL@ protein	9606	0.859983325			0.353152961			0.308454335					
129	10.27	38.94	52.89575458	IPI:IPI00418153.1	Gene_Symbol=IGHM Putative uncharacterized protein DKFZp686I15212	9606	0.514845431	0.146368578	3.430083752	0.22285372	0.073416106	6.385350227	0.166886613	0.116748773	18.03102684			
130	10.06	10.06	73.26732874	IPI:IPI00021856.3	Gene_Symbol=APOC2 Apolipoprotein C-II precursor	9606	1.948039889	0.000155141	1.27444315	1.020310998	0.913660288	1.503642321	2.135388851	6.94E-06	1.204335093			
131	10.05	17.74	56.71641827	IPI:IPI00020091.1	Gene_Symbol=ORM2 Alpha-1-acid glycoprotein 2 precursor	9606	1.380015731	0.014451955	1.265969276	1.958515286	0.001152422	1.351591468	2.572351694	0.000322311	1.407409549			
132	10.01	208.13	69.32339668	IPI:IPI00032258.4	Gene_Symbol=C4A;C4B Complement C4-A precursor	9606	0.97091347	0.815051258	1.297546983	0.970510244	0.808680296	1.29067719	1.282469869	0.11758633	1.373864651			
133	10	10	56.39097691	IPI:IPI00386132.1	Gene_Symbol=- Ig kappa chain V-IV region JI precursor	9606	0.508990645	2.32E-05	1.237195134	0.228408232	3.80E-05	1.634772778	0.191659123	7.41E-05	1.809598684			
133	0	10	37.22222149	IPI:IPI00026197.7	Gene_Symbol=IGKV4-1 Similar to Ig kappa chain V-IV region precursor	9606												
133	0	8.02	55.2631557	IPI:IPI00387120.1	Gene_Symbol=- Ig kappa chain V-IV region Len	9606												
133	0	8	41.04477465	IPI:IPI00386133.1	Gene_Symbol=- Ig kappa chain V-IV region B17 precursor	9606												
134	9.82	9.82	34.28571522	IPI:IPI00022392.1	Gene_Symbol=C1QA Complement C1q subcomponent subunit A precursor	9606	1.230818152	0.017616864	1.178902745	1.131672263	0.278553396	1.26805377	1.147524595	0.472733229	1.498481274			
134	0	7.82	28.05429995	IPI:IPI00844400.1	Gene_Symbol=C1QA 23 kDa protein	9606												
135	9.77	48.98	55.93220592	IPI:IPI00876888.1	Gene_Symbol=- cDNA FLJ78387	9606												
136	9.72	9.78	26.01968944	IPI:IPI00292218.4	Gene_Symbol=MST1 Hepatocyte growth factor-like protein precursor	9606	1.049336553	0.636336207	1.249362826	1.020399809	0.865409195	1.299425125	1.029628992	0.627825916	1.140662789			
137	9.71	9.71	23.14335108	IPI:IPI00744685.2	Gene_Symbol=BTD Uncharacterized protein BTD (Fragment)	9606	0.876981497	0.267426074	1.300560713	0.970240951	0.717716515	1.215359092	0.604112506	0.019355295	1.475842595			
137	0	9.7	21.36279941	IPI:IPI00218413.2	Gene_Symbol=BTD biotinidase precursor	9606												
138	9.5	10.68	11.13246009	IPI:IPI00759754.1	Gene_Symbol=TTN Isoform 1 of Titin	9606	0.920159817	0.537685812	1.309734106	0.963810384	0.854141593	1.494073749	1.036706328	0.834177434	1.412469983			
138	0	10.68	11.09241769	IPI:IPI00759542.1	Gene_Symbol=TTN Isoform 8 of Titin	9606												
138	0	10.65	11.05167195	IPI:IPI00759613.1	Gene_Symbol=TTN Isoform 5 of Titin	9606												
138	0	10.55	11.08938083	IPI:IPI00023283.3	Gene_Symbol=TTN Isoform 2 of Titin	9606												
138	0	10.52	11.30512804	IPI:IPI00759637.1	Gene_Symbol=TTN Isoform 4 of Titin	9606												
138	0	10.52	11.29162535	IPI:IPI00749039.2	Gene_Symbol=TTN titin isoform N2-A	9606												
138	0	10.52	11.24795526	IPI:IPI00179357.2	Gene_Symbol=TTN Isoform 7 of Titin	9606												
138	0	8.69	11.4313297	IPI:IPI00455173.4	Gene_Symbol=TTN Isoform 3 of Titin	9606												
138	0	8.69	11.20657772	IPI:IPI00375499.2	Gene_Symbol=TTN titin isoform novex-2	9606												
138	0	8.69	11.23433486	IPI:IPI00375498.2	Gene_Symbol=TTN titin isoform novex-1	9606												
139	9.4	9.41	28.37606966	IPI:IPI00023673.1	Gene_Symbol=LGALS3BP Galectin-3-binding protein precursor	9606	0.852339268	0.084402911	1.206853747	0.810044706	0.02841153	1.198444366	0.944453537	0.459169239	1.188348532			
140	9.4	9.4	29.91071343	IPI:IPI00514285.2	Gene_Symbol=PTGDS Prostaglandin D2 synthase 21kDa	9606	2.549808264	0.000434196	1.275221229	1.907032251	0.001438914	1.25730598	1.844049335	0.017324429	1.543346405			
140	0	9.4	33.68421197	IPI:IPI00013179.1	Gene_Symbol=PTGDS Prostaglandin-H2 D-isomerase precursor	9606												
141	9.26	13.43	52.41935253	IPI:IPI00828061.1	Gene_Symbol=- Anti-mucin1 heavy chain variable region (Fragment)	9606	0.823250353	0.280309379	1.601620913	0.246144816	0.059424497	4.507309437	0.353800088	0.026414124	2.244067669			
141	0	9.14	27.86885202	IPI:IPI00384400.1	Gene_Symbol=- Myosin-reactive immunoglobulin heavy chain variable region (Fragment)	9606												
141	0	8.12	45.29914558	IPI:IPI00827846.1	Gene_Symbol=- Anti-mucin1 heavy chain variable region (Fragment)	9606												
142	9.18	9.18	26.46420896	IPI:IPI00021817.1	Gene_Symbol=PROC Vitamin K-dependent protein C precursor	9606	1.067312479	0.621227145	1.358174801	1.090146542	0.424686939	1.279717684	1.224475145	0.080130219	1.265698195			
143	9.03	9.03	16.79273844	IPI:IPI00007240.2	Gene_Symbol=F13B Coagulation factor XIII B chain precursor	9606	0.77164185	0.020376896	1.213083863	0.836227	0.373671144	1.642527938	0.712820351	0.307499915	2.235002041			
144	8.85	8.86	20.92457414	IPI:IPI00847381.1	Gene_Symbol=SEPP1 selenoprotein P isoform 2	9606	1.02108407	0.719402552	1.151525855	1.16787684	0.045956686	1.163125992	0.993290186	0.965015113	1.455656171			
144	0	8.86	16.7979002	IPI:IPI00029061.2	Gene_Symbol=SEPP1 Selenoprotein P precursor	9606												
145	8.83	8.92	18.49489808	IPI:IPI00012792.1	Gene_Symbol=CDH5 Cadherin-5 precursor	9606	1.220026135	0.014880361	1.157856464	1.032384396	0.810792327	1.354152918	1.04481709	0.55924052	1.184283137			
145	0	6.92	21.6741398	IPI:IPI00607725.4	"Gene_Symbol=CDH5 cadherin 5, type 2 isoform 2 preproprotein"	9606												
146	8.8	8.84	23.43499213	IPI:IPI00019359.3	"Gene_Symbol=KRT9 Keratin, type I cytoskeletal 9"	9606	1.193448544	0.071183868	1.216673851	1.748015404	0.003705079	1.374801278	1.331924558	0.043791179	1.318430185			
147	8.79	8.8	19.2560181	IPI:IPI00746813.1	Gene_Symbol=CHGA chromogranin A precursor	9606	2.110146999	0.019045258	1.776061058	1.727965713	0.130987272	2.150074005	1.389164329	0.36274451	2.263096094			
147	0	8.77	17.724289	IPI:IPI00290315.3	Gene_Symbol=CHGA Chromogranin-A precursor	9606												
148	8.75	8.75	24.77272749	IPI:IPI00022331.1	Gene_Symbol=LCAT Phosphatidylcholine-sterol acyltransferase precursor	9606	0.92574203	0.837718546	2.508141041	0.905354857	0.735034347	2.04267478	0.916437328	0.769894958	2.067662477			
149	8.4	17.88	59.65664983	IPI:IPI00829640.1	Gene_Symbol=IGL@ IGL@ protein	9606	0.761041522	0.091722935	1.425796032	0.374936223	0.259856641	9.511656761	0.61729157	0.485988468	6.938710213			
149	0.38	16.28	42.37288237	IPI:IPI00784983.1	Gene_Symbol=- Putative uncharacterized protein	9606												
149	0	19.27	48.29059839	IPI:IPI00719373.1	Gene_Symbol=IGL@ IGL@ protein	9606												
149	0	15.89	40.25423825	IPI:IPI00784713.1	Gene_Symbol=- Putative uncharacterized protein	9606												
149	0	15.88	48.51063788	IPI:IPI00784627.1	Gene_Symbol=- Putative uncharacterized protein	9606												
149	0	15.88	41.94915295	IPI:IPI00785164.1	Gene_Symbol=- Putative uncharacterized protein	9606												
149	0	15.88	35.89743674	IPI:IPI00784589.1	Gene_Symbol=- Putative uncharacterized protein DKFZp781M0386	9606												
149	0	15.88	34.89361703	IPI:IPI00745660.2	Gene_Symbol=IGL@ IGL@ protein	9606												
149	0	15.88	31.75965548	IPI:IPI00852577.1	Gene_Symbol=IGLC1 IGLC1 protein	9606												
150	8.35	8.35	20.2177301	IPI:IPI00025864.5	Gene_Symbol=BCHE Cholinesterase precursor	9606	0.658801734	0.007164863	1.301052094	0.512714148	0.002348639	1.404869199	0.634328485	0.046047099	1.560054541			
151	8.24	11.33	17.00404882	IPI:IPI00011694.1	Gene_Symbol=PRSS1 Trypsin-1 precursor	9606	0.923646212	0.752920508	2.579960823	1.147659898	0.606350124	2.660682917	1.22091341	0.276801258	1.785994053			
152	8.22	8.22	37.04245985	IPI:IPI00304962.3	Gene_Symbol=COL1A2 Collagen alpha-2(I) chain precursor	9606	1.647268891	0.035669837	1.578194141	1.774639487	0.066840515	1.866314769	2.279033899	0.006082655	1.672024965			
152	0	8.22	34.16239917	IPI:IPI00873137.1	Gene_Symbol=COL1A2 130 kDa protein	9606												
153	8.15	34.06	53.59342694	IPI:IPI00784830.1	"Gene_Symbol=LOC100126583 CDNA FLJ41981 fis, clone SMINT2011888, highly similar to Protein Tro alpha1 H,myeloma"	9606	1.187043786	0.809222519	7.92918539	0.481208205	0.194350988	4.04407835	0.434670359	0.123801187	3.48555398			
154	8.1	13.8	62.93103695	IPI:IPI00549330.4	Gene_Symbol=IGKV3D-15 Myosin-reactive immunoglobulin light chain variable region	9606	0.801009536	0.370295018	1.95721519	0.244827136	0.10660094	7.10632515	0.207039595	0.002908298	1.746507406			
155	7.9	7.9	18.27637404	IPI:IPI00395488.2	Gene_Symbol=VASN Vasorin precursor	9606	1.206515908	0.160861745	1.354308009	1.31116581	0.192866296	1.617473006	1.136600018	0.42661795	1.494920731			
156	7.53	7.53	22.13622332	IPI:IPI00016334.2	Gene_Symbol=MCAM Isoform 1 of Cell surface glycoprotein MUC18 precursor	9606	0.944013476	0.574023664	1.29904449	1.075832129	0.594705403	1.421217084	0.979499996	0.897158921	1.5184412			
157	7.32	7.32	18.1683898	IPI:IPI00643090.1	Gene_Symbol=VCAM1 74 kDa protein	9606	1.152439117	0.141741037	1.255769372	1.267308712	0.103994012	1.38578403	1.091527939	0.568321705	1.54678154			
157	0	7.32	16.64411426	IPI:IPI00018136.1	Gene_Symbol=VCAM1 Isoform 1 of Vascular cell adhesion protein 1 precursor	9606												
157	0	7.32	17.46522337	IPI:IPI00082827.1	Gene_Symbol=VCAM1 vascular cell adhesion molecule 1 isoform b precursor	9606												
158	7.3	7.3	13.55044395	IPI:IPI00024284.4	Gene_Symbol=HSPG2 Basement membrane-specific heparan sulfate proteoglycan core protein precursor	9606	1.129050136	0.379693419	1.367896676	1.091153502	0.457968175	1.308890462	0.959410548	0.753429472	1.361124992			
159	7.04	7.04	30.28168976	IPI:IPI00853068.1	Gene_Symbol=HBA2;HBA1 Alpha 2 globin variant (Fragment)	9606	0.618065059	0.000489208	1.188562751	0.218871117	0.00022046	1.60236752	0.80162549	0.009483549	1.155108094			
159	0	7.04	30.28168976	IPI:IPI00410714.5	Gene_Symbol=HBA2;HBA1 Hemoglobin subunit alpha	9606												
160	6.96	6.96	35.61643958	IPI:IPI00032293.1	Gene_Symbol=CST3 Cystatin-C precursor	9606	1.488702774	0.068066955	1.547430038	1.631644487	0.08300864	1.773446083	1.574524045	0.05701001	1.602876425			
161	6.85	6.85	32.28346407	IPI:IPI00022731.1	Gene_Symbol=APOC4 Apolipoprotein C-IV precursor	9606	0.96651727	0.689846277	1.246376276	0.918051183	0.638785601	1.596946597	0.861200154	0.298522264	1.415495038			
162	6.74	9.52	14.16837722	IPI:IPI00009793.3	Gene_Symbol=C1RL Complement C1r-like protein	9606	0.88073945	0.17102693	1.252930045	1.204218745	0.464975685	2.030199766	0.942848504	0.888626218	3.420029163			
162	0	7.52	13.69863003	IPI:IPI00872573.1	Gene_Symbol=C1RL 48 kDa protein	9606												
162	0	7.52	13.69863003	IPI:IPI00795055.1	"Gene_Symbol=C1RL CDNA FLJ14022 fis, clone HEMBA1003538, weakly similar to COMPLEMENT C1R COMPONENT"	9606												
163	6.68	6.68	29.17705774	IPI:IPI00784293.1	Gene_Symbol=GOLM1 Isoform 1 of Golgi membrane protein 1	9606	1.435707688	0.158198446	1.752040744	1.631616354	0.08980649	1.821223021	1.245950222	0.679458737	3.632397175			
163	0	6.68	29.92327511	IPI:IPI00759659.1	Gene_Symbol=GOLM1 Isoform 2 of Golgi membrane protein 1	9606												
163	0	6.68	28.53658497	IPI:IPI00171411.4	Gene_Symbol=GOLM1 Golgi phosphoprotein 2	9606												
164	6.62	6.62	16.08738899	IPI:IPI00216641.1	Gene_Symbol=CNTN1 Isoform 2 of Contactin-1 precursor	9606	1.041854978	0.686565936	1.279403329	1.141499281	0.160579324	1.229555368	1.117661715	0.13086687	1.1716609			
164	0	6.62	15.91355652	IPI:IPI00029751.1	Gene_Symbol=CNTN1 Isoform 1 of Contactin-1 precursor	9606												
165	6.62	6.62	32.07547069	IPI:IPI00178926.2	Gene_Symbol=IGJ immunoglobulin J chain	9606	0.692963779	0.031244954	1.38594389	0.369592756	0.000280191	1.501977086	0.348931462	7.55E-05	1.440373778			
166	6.5	6.5	53.8461566	IPI:IPI00884081.1	Gene_Symbol=- Uncharacterized protein ENSP00000375025	9606												
166	0	5.61	45.76271176	IPI:IPI00830007.1	Gene_Symbol=- Uncharacterized protein ENSP00000375023	9606												
166	0	5.61	45.76271176	IPI:IPI00829811.1	Gene_Symbol=LOC652128 Uncharacterized protein ENSP00000375039	9606												
166	0	5.61	44.82758641	IPI:IPI00328493.4	Gene_Symbol=- Uncharacterized protein ENSP00000375038	9606												
166	0	5.38	44.91525292	IPI:IPI00829753.1	Gene_Symbol=- Similar to Rheumatoid factor G9 heavy chain	9606												
167	6.48	6.48	26.36612058	IPI:IPI00884176.1	Gene_Symbol=F13A1 coagulation factor XIII A1 subunit precursor	9606	0.511973441	0.145228133	2.969397068	0.522354186	0.010931586	1.440834284	0.578732073	0.022564998	1.493186235			
167	0	6.48	26.36612058	IPI:IPI00297550.8	Gene_Symbol=F13A1 Coagulation factor XIII A chain precursor	9606												
168	6.44	41.67	69.06779408	IPI:IPI00746963.1	Gene_Symbol=IGKC IGKC protein	9606	0.473400533	0.028925156	1.749766469	0.237913579	0.043346081	3.780929804	0.283820927	0.212398827	20.04504013			
168	0	7.15	48.3050853	IPI:IPI00829751.1	Gene_Symbol=- 13 kDa protein	9606												
169	6.43	16.23	75.65217614	IPI:IPI00827560.1	Gene_Symbol=- HRV Fab N27-VL (Fragment)	9606												
170	6.42	29.4	63.7065649	IPI:IPI00844156.2	Gene_Symbol=SERPINC1 SERPINC1 protein	9606	0.837557435	0.141426355	1.276310444	1.086674929	0.508501291	1.300531387	0.970739126	0.904344618	1.682966352			
171	6.38	6.38	16.8246448	IPI:IPI00216065.3	Gene_Symbol=PROZ Isoform 2 of Vitamin K-dependent protein Z precursor	9606	0.891329825	0.329468906	1.291088343	1.660965443	0.038682286	1.605796337	1.382938385	0.065775074	1.420445919			
171	0	6.38	17.74999946	IPI:IPI00027843.1	Gene_Symbol=PROZ Isoform 1 of Vitamin K-dependent protein Z precursor	9606												
172	6.21	6.21	20.31872571	IPI:IPI00555752.2	Gene_Symbol=C4BPB Isoform 2 of C4b-binding protein beta chain precursor	9606	1.137543797	0.749985874	2.851641893	1.31362617	0.075639896	1.373846769	1.216076374	0.460973859	1.947595596			
172	0	6.21	20.23809552	IPI:IPI00025862.2	Gene_Symbol=C4BPB Isoform 1 of C4b-binding protein beta chain precursor	9606												
173	6.06	6.06	22.91666716	IPI:IPI00642425.1	Gene_Symbol=ICAM1 Cell surface glycoprotein	9606	1.216532111	0.245707765	1.492357254	1.582253933	0.081828542	1.734770536	1.176545978	0.542430997	1.971298933			
173	0	6.06	20.67669183	IPI:IPI00008494.4	Gene_Symbol=ICAM1 Intercellular adhesion molecule 1 precursor	9606												
174	6.01	6.81	11.69284433	IPI:IPI00216588.2	Gene_Symbol=F11 Isoform 2 of Coagulation factor XI precursor	9606	1.252362132	0.388303429	2.036824703	1.375869274	0.138204917	1.657907963	1.359222412	0.358525813	2.466294289			
174	0	6.81	10.71999967	IPI:IPI00008556.1	Gene_Symbol=F11 Isoform 1 of Coagulation factor XI precursor	9606												
175	6	31.34	64.01673555	IPI:IPI00854806.1	Gene_Symbol=IGKV1-5 IGKV1-5 protein	9606	0.539287746	0.009673743	1.498565078	0.137236729	0.001808615	2.49640131	0.176792383	1.11E-05	1.374858499			
175	0	6.01	38.13559413	IPI:IPI00827829.1	Gene_Symbol=- HRV Fab N8-VL (Fragment)	9606												
175	0	6.01	39.82300758	IPI:IPI00827773.1	Gene_Symbol=- Cold agglutinin FS-1 L-chain (Fragment)	9606												
175	0	6.01	31.30434752	IPI:IPI00387107.3	Gene_Symbol=IGKV2-40 Ig kappa chain V-II region Cum	9606												
175	0	5.23	31.85840845	IPI:IPI00736885.1	Gene_Symbol=LOC440786 Ig kappa chain V-II region TEW	9606												
175	0	4.01	49.5726496	IPI:IPI00743389.1	Gene_Symbol=IGKV1-5 Ig kappa chain V-II region GM607 precursor (Fragment)	9606												
175	0	4.01	41.32231474	IPI:IPI00829947.1	Gene_Symbol=- 13 kDa protein	9606												
175	0	4.01	25.92592537	IPI:IPI00854709.1	Gene_Symbol=- Uncharacterized protein ENSP00000374799 (Fragment)	9606												
175	0	4.01	26.41509473	IPI:IPI00387111.5	Gene_Symbol=- Uncharacterized protein ENSP00000333154	9606												
176	6	26.67	49.35622215	IPI:IPI00550162.2	Gene_Symbol=IGLV3-25 IGLV3-25 protein	9606	0.897485137	0.194048747	1.19045043	0.317757636	1.46E-05	1.360415816	0.338270217	0.000744887	1.633842587			
176	0	26.19	49.35622215	IPI:IPI00829626.1	Gene_Symbol=IGL@ IGL@ protein	9606												
176	0	5.57	28.03738415	IPI:IPI00382440.1	Gene_Symbol=- Ig lambda chain V-IV region Hil	9606												
176	0	5.22	32.17391372	IPI:IPI00747752.2	Gene_Symbol=- V2-7 protein	9606												
177	6	6	11.00569293	IPI:IPI00465436.4	Gene_Symbol=CAT Catalase	9606	0.819064975	0.210643589	1.603731871	1.017950416	0.876651227	1.54575026	0.796954036	0.244085386	1.8186059			
178	6	6	39.34426308	IPI:IPI00552578.2	Gene_Symbol=SAA1;SAA2 Serum amyloid A protein precursor	9606	1.294239998	0.168371603	1.574599385	6.907921791	0.016636722	3.544571877	4.556810379	0.015522569	2.633064508			
178	0.01	4.01	67.21311212	IPI:IPI00006146.4	Gene_Symbol=SAA1;SAA2 serum amyloid A2	9606												
179	5.83	5.84	19.73465979	IPI:IPI00871997.1	Gene_Symbol=DBH Dopamine beta-hydroxylase precursor	9606	0.858591914	0.514601409	1.714027286	0.73189646	0.396463394	2.308413267	0.583358943	0.162391573	2.289128065			
179	0	5.84	19.28687245	IPI:IPI00171678.4	Gene_Symbol=DBH Dopamine beta-hydroxylase	9606												
180	5.76	5.76	22.90909141	IPI:IPI00009276.2	Gene_Symbol=PROCR Endothelial protein C receptor precursor	9606	0.979284286	0.951686084	3.731389046	1.232144117	0.584236026	4.012573242	0.844691992	0.4894301	2.374675751			
181	5.75	5.75	24.52107221	IPI:IPI00215983.3	Gene_Symbol=CA1 Carbonic anhydrase 1	9606	0.862737	0.14958626	1.566892385	0.497023314	0.073752664	2.811527014	0.917713761	0.774493575	19.11013603			
181	0	4.06	23.58974367	IPI:IPI00796435.1	Gene_Symbol=CA1 22 kDa protein	9606												
181	0	4.06	31.08108044	IPI:IPI00788926.1	Gene_Symbol=CA1 16 kDa protein	9606												
182	5.7	7.82	35.77235639	IPI:IPI00816775.1	Gene_Symbol=- F5-20 (Fragment)	9606	0.706151843	0.217799395	2.323790073	0.253644288	0.001215734	1.228763461	0.314389884	0.088692471	4.907016277			
183	5.65	5.69	23.05629998	IPI:IPI00443799.2	Gene_Symbol=MGC15523 hypothetical protein LOC124565 isoform a	9606	1.315657616	0.279597908	1.940910935	1.152291298	0.662670135	2.548360109	1.446100354	0.216357604	2.434442997			
184	5.54	6.78	34.57943797	IPI:IPI00384399.1	Gene_Symbol=- Myosin-reactive immunoglobulin light chain variable region (Fragment)	9606	1.209997892	0.641516328	2.590561628	0.430274934	0.101075061	2.946147919	0.342435688	0.001117763	1.567627668			
184	0	5.22	23.68421108	IPI:IPI00552852.2	Gene_Symbol=IGLV3-27 V2-19 protein	9606												
185	5.52	5.52	33.00000131	IPI:IPI00789259.1	Gene_Symbol=IGLV1-40 V1-13 protein (Fragment)	9606	1.159409285	0.291846007	1.446154833	0.375986606	0.091218807	3.552089691	0.211132795	0.024023626	3.213096857			
185	0	3.55	32.03883469	IPI:IPI00382422.1	Gene_Symbol=- Ig lambda chain V-I region NEWM	9606												
185	0	3.52	15.17857164	IPI:IPI00879963.1	Gene_Symbol=IGL@ 12 kDa protein	9606												
185	0	3.52	14.40677941	IPI:IPI00827965.2	Gene_Symbol=- V1-18 protein	9606												
186	5.4	36.35	60.12024283	IPI:IPI00166866.3	Gene_Symbol=IGHV3OR16-13;IGHA1 IGHA1 protein	9606	1.694292665	0.297835469	3.212417126	0.603450775	0.160084277	2.198009968	0.688250363	0.567359865	5.291673183			
187	5.35	5.35	17.11711735	IPI:IPI00643127.3	Gene_Symbol=NRP1 Neuropilin 1	9606	1.149327517	0.157984391	1.240691781	1.257172942	0.139297113	1.397849917	1.125026345	0.51342833	1.538545728			
187	0	5.35	16.46803916	IPI:IPI00398715.5	Gene_Symbol=NRP1 Neuropilin 1	9606												
187	0	5.35	16.46803916	IPI:IPI00299594.1	Gene_Symbol=NRP1 Isoform 1 of Neuropilin-1 precursor	9606												
187	0	5.35	19.21182275	IPI:IPI00749187.1	Gene_Symbol=NRP1 Neuropilin 1	9606												
187	0	5.35	16.61931872	IPI:IPI00639917.1	Gene_Symbol=NRP1 Neuropilin 1	9606												
187	0	5.35	18.16770136	IPI:IPI00607733.2	Gene_Symbol=NRP1 Isoform 2 of Neuropilin-1 precursor	9606												
187	0	5.35	18.25273037	IPI:IPI00165438.2	Gene_Symbol=NRP1 Muscle type neuropilin 1	9606												
188	5.25	38.36	60.16949415	IPI:IPI00478600.3	Gene_Symbol=IGKV1-5 IGKV1-5 protein	9606	1.148946166	0.714761019	3.003082752	0.508298814	0.690045476	134.218399	0.339533329	0.122737743	5.012340069			
189	5.24	5.24	38.6138618	IPI:IPI00868938.1	Gene_Symbol=- Beta-2-microglobulin	9606	1.658071876	0.182750732	2.959170103	1.310402155	0.387614965	2.89174366	1.206136942	0.560573936	3.20831275			
189	0	5.24	32.77311027	IPI:IPI00796379.1	Gene_Symbol=B2M B2M protein	9606												
189	0	3.24	23.38709682	IPI:IPI00004656.2	Gene_Symbol=B2M Beta-2-microglobulin	9606												
190	5.23	5.23	18.26280653	IPI:IPI00299738.1	Gene_Symbol=PCOLCE Procollagen C-endopeptidase enhancer 1 precursor	9606	0.920374155	0.631456137	1.890456557	0.895317554	0.157740623	1.240281582	0.535575151	0.106873058	2.60345912			
191	4.75	5.22	32.20339119	IPI:IPI00003111.6	Gene_Symbol=LOC652694 Ig kappa chain V-I region AU	9606	0.641676605	0.036872469	1.506737351	0.323505789	0.000845979	1.683404565	0.194525972	0.000775944	2.108531713			
191	0	5.22	31.4814806	IPI:IPI00387022.1	Gene_Symbol=- Ig kappa chain V-I region AG	9606												
192	4.66	4.68	9.355828166	IPI:IPI00008522.3	Gene_Symbol=SCN10A Sodium channel protein type 10 subunit alpha	9606	0.952104568	0.876818061	3.330391169	0.563025355	0.437521249	13.05510044	0.457613558	0.10214214	3.210349321			
193	4.52	4.65	12.08333299	IPI:IPI00073777.1	Gene_Symbol=PLXDC2 Isoform 2 of Plexin domain-containing protein 2 precursor	9606	1.337243795	0.440339893	21.28543091	1.799669504	0.337358445	79.33810425	1.284693956	0.249864876	3.734813213			
193	0	4.65	10.96408293	IPI:IPI00044369.2	Gene_Symbol=PLXDC2 Isoform 1 of Plexin domain-containing protein 2 precursor	9606												
193	0	2.65	8.163265139	IPI:IPI00640599.1	Gene_Symbol=PLXDC2 Isoform 3 of Plexin domain-containing protein 2 precursor	9606												
194	4.48	4.48	17.46724844	IPI:IPI00550145.3	Gene_Symbol=OLFM1 NOELIN1_V2	9606	1.040873528	0.850130737	1.857879877	0.702367902	0.244395509	2.177947283	0.511824846	0.256694317	4.595498562			
194	0	4.48	15.84582478	IPI:IPI00472517.4	Gene_Symbol=OLFM1 olfactomedin related ER localized protein isoform 1	9606												
194	0	4.48	14.22680467	IPI:IPI00419820.2	Gene_Symbol=OLFM1 NOELIN1_V3	9606												
194	0	4.48	12.16494814	IPI:IPI00017841.2	Gene_Symbol=OLFM1 Isoform 1 of Noelin precursor	9606												
195	4.44	7.67	39.65517282	IPI:IPI00382500.1	Gene_Symbol=- Ig heavy chain V-III region GAL	9606	0.86433506	0.851700127	19.26334572	0.311903119	0.357622981	68.66666412	0.204277694	0.19957082	693.7027588			
195	0	4.02	30.83333373	IPI:IPI00382501.1	Gene_Symbol=- Ig heavy chain V-III region DOB	9606												
196	4.34	6.34	38.46153915	IPI:IPI00735451.4	Gene_Symbol=- Uncharacterized protein ENSP00000375035	9606	0.647187114	0.085782029	2.115948915	0.190124854	0.077885039	13.37637901	0.183725566	0.029927067	2.753188372			
197	4.31	4.31	36.00000143	IPI:IPI00021854.1	Gene_Symbol=APOA2 Apolipoprotein A-II precursor	9606	0.355619282	0.054311682	2.948668718	0.169742167	0.002969391	1.517057061	0.207764193	0.041205466	4.123464584			
198	4.27	37.74	56.89654946	IPI:IPI00426051.3	Gene_Symbol=- Putative uncharacterized protein DKFZp686C15213	9606	0.453767687	0.011644039	1.716189861	0.192587778	0.009621747	2.829785109	0.115134023	0.002798694	2.766242027			
198	0.16	33.4	44.0425545	IPI:IPI00784942.1	Gene_Symbol=- Putative uncharacterized protein DKFZp686E23209	9606												
198	0.12	26.22	45.54707408	IPI:IPI00829767.1	Gene_Symbol=IGHG2 Uncharacterized protein IGHG2 (Fragment)	9606												
198	0	40.1	47.5268811	IPI:IPI00784807.1	Gene_Symbol=- Putative uncharacterized protein	9606												
198	0	38.1	50.11990666	IPI:IPI00399007.5	Gene_Symbol=IGHG2 Putative uncharacterized protein DKFZp686I04196 (Fragment)	9606												
199	4.21	14.56	46.06060684	IPI:IPI00011264.1	Gene_Symbol=CFHR1 Complement factor H-related protein 1 precursor	9606	1.294027686			0.935897768			0.71776402					
199	0.04	8.15	34.8484844	IPI:IPI00167093.4	Gene_Symbol=CFHR1 complement factor H-related 1	9606												
199	0.04	8.15	39.1143918	IPI:IPI00883722.1	Gene_Symbol=CFHR1 FHR-1; complement Factor H-related protein 1	9606												
199	0.04	5.75	19.62962896	IPI:IPI00006154.1	Gene_Symbol=CFHR2 Isoform Long of Complement factor H-related protein 2 precursor	9606												
200	4.13	4.13	14.19878304	IPI:IPI00643034.2	Gene_Symbol=PLTP Isoform 1 of Phospholipid transfer protein precursor	9606	0.891236424	0.080410056	1.161464453	1.165275693	0.519799888	2.339943647	0.831742465	0.049345985	1.200746059			
200	0	4.13	17.28395075	IPI:IPI00022733.3	Gene_Symbol=PLTP 45 kDa protein	9606												
200	0	4.02	16.78004563	IPI:IPI00217778.1	Gene_Symbol=PLTP Isoform 2 of Phospholipid transfer protein precursor	9606												
201	4.11	4.11	13.1639719	IPI:IPI00641481.2	Gene_Symbol=CETP Isoform 2 of Cholesteryl ester transfer protein precursor	9606	1.318041325	0.551106095	5.325922966	1.282050014	0.76340735	22.29999161	2.944197416	0.426858097	109.6858292			
201	0	4.11	11.5618661	IPI:IPI00006173.3	Gene_Symbol=CETP Isoform 1 of Cholesteryl ester transfer protein precursor	9606												
202	4.06	10.16	58.33333135	IPI:IPI00387113.1	Gene_Symbol=- Ig kappa chain V-III region B6	9606	0.51374656	0.015522025	1.229212165	0.270403922	0.277593732	2305.312744	0.314831316	0.383636534	24409.24805			
203	4.06	4.09	12.31155768	IPI:IPI00514475.4	Gene_Symbol=APOL1 Isoform 1 of Apolipoprotein-L1 precursor	9606	0.434908956	0.233890176	58.65162659	0.31256038	0.114696927	14.75242329	0.279811591	0.210475639	258.3053589			
203	0.02	4.09	11.8357487	IPI:IPI00186903.3	Gene_Symbol=APOL1 Isoform 2 of Apolipoprotein-L1 precursor	9606												
203	0	4.07	12.79373318	IPI:IPI00852826.2	Gene_Symbol=APOL1 42 kDa protein	9606												
204	4.06	4.06	32.53012002	IPI:IPI00021855.1	Gene_Symbol=APOC1 Apolipoprotein C-I precursor	9606	1.094124913	0.886204362	558.9099121	0.619774461	0.588316679	3138.306885	0.904620051	0.87883836	743.3483276			
205	4.05	4.05	24.73118305	IPI:IPI00007047.1	Gene_Symbol=S100A8 Protein S100-A8	9606	1.307322979	0.046170019	1.280659318	1.550944924	0.284312874	14.44366455	1.314924479	0.70631671	1094.453979			
206	4.02	4.02	10.69277078	IPI:IPI00296777.3	Gene_Symbol=SPARCL1 SPARC-like protein 1 precursor	9606	0.898750544	0.504937768	3.965248823	1.516057491	0.199363172	5.540304184	1.845345855	0.098883286	3.383656502			
207	4.02	4.02	8.955223858	IPI:IPI00021364.1	Gene_Symbol=CFP Properdin precursor	9606	1.181840539	0.047196455	1.177232862	1.005901694	0.882806003	1.12387383	0.970294178	0.909625351	2.176850319			
208	4.01	4.09	35.11450291	IPI:IPI00745363.4	Gene_Symbol=LOC652113 Immunglobulin heavy chain variable region (Fragment)	9606	1.498075366	0.276528925	10.83174706	0.532741666	0.126205936	4.989326477	0.358365446	0.034710247	2.037295341			
209	4.01	4.01	9.35350731	IPI:IPI00556554.3	Gene_Symbol=NEO1 Neogenin homolog 1 variant	9606	1.527217627	0.07624577	1.910723209	1.56752789	0.068028465	1.845299482	1.135869145	0.092733726	1.268042326			
209	0	4.01	9.308692813	IPI:IPI00023814.2	Gene_Symbol=NEO1 Isoform 1 of Neogenin precursor	9606												
209	0	4.01	8.451704681	IPI:IPI00472011.1	Gene_Symbol=NEO1 154 kDa protein	9606												
209	0	4.01	8.451704681	IPI:IPI00217291.2	Gene_Symbol=NEO1 Isoform 2 of Neogenin precursor	9606												
210	4	12.55	42.14875996	IPI:IPI00384391.1	Gene_Symbol=- Myosin-reactive immunoglobulin heavy chain variable region (Fragment)	9606	0.815399468	0.330961227	1.993310452	0.277553856	0.035943538	2.929506063	0.177327827	0.038930032	4.540899754			
211	4	12.42	52.58620977	IPI:IPI00784430.3	Gene_Symbol=IGKV3D-11 Similar to Ig kappa chain V-III region VG precursor	9606	0.547329485	0.177301586	8.932413101	0.185594618	0.060094025	7.583846092	0.176235929	0.0044861	1.168161392			
211	0	10.42	51.72413588	IPI:IPI00829653.1	Gene_Symbol=- Uncharacterized protein ENSP00000374812	9606												
211	0	4.07	51.69491768	IPI:IPI00816799.1	Gene_Symbol=- Rheumatoid factor D5 light chain (Fragment)	9606												
212	4	7.15	64.10256624	IPI:IPI00830035.1	Gene_Symbol=- Similar to Anti-streptococcal/anti-myosin immunoglobulin kappa light chain variable region	9606	1.424091816			0.655835927			0.575204372					
213	4	5.15	46.6101706	IPI:IPI00829836.1	Gene_Symbol=- Uncharacterized protein ENSP00000374797	9606	0.552229226	0.023613527	1.557004094	0.306297302	0.005755815	1.699822545	0.194355622	0.010632432	2.489631653			
213	0	5.15	29.62962985	IPI:IPI00385555.1	Gene_Symbol=- Ig kappa chain V-I region BAN	9606												
213	0	4.06	26.85185075	IPI:IPI00387027.1	Gene_Symbol=- Ig kappa chain V-I region Gal	9606												
214	4	4.01	17.17791408	IPI:IPI00019176.3	Gene_Symbol=RARRES2 Retinoic acid receptor responder protein 2 precursor	9606	1.700294137	0.197456196	3.322104931	1.645982981	0.093717508	2.028232336	1.16603291	0.634336591	3.285922766			
215	4	4	13.63636404	IPI:IPI00027350.3	Gene_Symbol=PRDX2 Peroxiredoxin-2	9606	0.602069616	0.279214591	20.5718441	0.602897286	0.316542536	32.76057816	0.581886709	0.224160939	12.52696323			
215	0	2	22.0588237	IPI:IPI00794777.1	Gene_Symbol=PRDX2 Uncharacterized protein PRDX2	9606												
216	4	4	8.516483754	IPI:IPI00218407.6	Gene_Symbol=ALDOB Fructose-bisphosphate aldolase B	9606	2.0244174	0.153388217	9.042431831	0.894926548	0.707103372	17.22590637	0.911204398	0.71538502	11.75524807			
216	0	2	7.174888253	IPI:IPI00513830.1	Gene_Symbol=ALDOB Fructose-bisphosphate aldolase	9606												
217	3.54	3.54	7.194244862	IPI:IPI00299158.1	Gene_Symbol=PVR Isoform Alpha of Poliovirus receptor precursor	9606	1.107164979	0.248842776	1.312867284	1.719518781	0.335401773	6.386936188	0.621018589	0.270655662	3.894979239			
217	0	3.54	7.653061301	IPI:IPI00219427.1	Gene_Symbol=PVR Isoform Delta of Poliovirus receptor precursor	9606												
217	0	3.54	8.241758496	IPI:IPI00219426.1	Gene_Symbol=PVR Isoform Gamma of Poliovirus receptor precursor	9606												
217	0	3.54	8.064515889	IPI:IPI00219425.3	Gene_Symbol=PVR Isoform Beta of Poliovirus receptor precursor	9606												
218	3.53	3.53	61.91155314	IPI:IPI00873444.1	Gene_Symbol=UBC;RPS27A;UBB 79 kDa protein	9606	1.131575108	0.828720093	8.700799942	0.529815495	0.01868538	1.460778594	0.876666486	0.711916745	3.785953522			
218	0	3.59	24.3589744	IPI:IPI00397808.3	Gene_Symbol=LOC388720 similar to ubiquitin and ribosomal protein S27a precursor	9606												
218	0	3.52	30.35714328	IPI:IPI00418813.2	"Gene_Symbol=- CDNA FLJ46113 fis, clone TESTI2036285, highly similar to Rattus norvegicus ubiquitin C"	9606												
218	0	3.52	56.3318789	IPI:IPI00798155.3	Gene_Symbol=UBC;RPS27A;UBB Ubiquitin C splice variant	9606												
218	0	3.52	59.56204534	IPI:IPI00798127.1	Gene_Symbol=UBC;RPS27A;UBB ubiquitin C	9606												
218	0	3.52	58.53658319	IPI:IPI00797482.1	"Gene_Symbol=UBC;RPS27A;UBB cDNA FLJ75516, highly similar to Xenopus tropicalis ubiquitin C, mRNA"	9606												
218	0	3.52	52.0958066	IPI:IPI00797400.1	Gene_Symbol=UBC;RPS27A;UBB 19 kDa protein	9606												
218	0	3.52	51.59235597	IPI:IPI00796600.1	Gene_Symbol=UBC;RPS27A;UBB 18 kDa protein	9606												
218	0	3.52	47.68211842	IPI:IPI00796007.1	Gene_Symbol=UBC;RPS27A;UBB 17 kDa protein	9606												
218	0	3.52	51.89189315	IPI:IPI00795527.1	Gene_Symbol=UBC;RPS27A;UBB 21 kDa protein	9606												
218	0	3.52	50.79365373	IPI:IPI00794925.1	Gene_Symbol=UBC;RPS27A;UBB 21 kDa protein	9606												
218	0	3.52	46.15384638	IPI:IPI00794211.1	Gene_Symbol=UBC;RPS27A;UBB 18 kDa protein	9606												
218	0	3.52	33.18777382	IPI:IPI00794205.1	Gene_Symbol=- 26 kDa protein	9606												
218	0	3.52	56.47059083	IPI:IPI00793810.1	Gene_Symbol=UBC;RPS27A;UBB 19 kDa protein	9606												
218	0	3.52	58.03278685	IPI:IPI00793729.1	Gene_Symbol=UBC;RPS27A;UBB UBC protein	9606												
218	0	3.52	44.03669834	IPI:IPI00793330.1	Gene_Symbol=UBC;RPS27A;UBB 12 kDa protein	9606												
218	0	3.52	54.7008574	IPI:IPI00792712.1	Gene_Symbol=UBC;RPS27A;UBB 39 kDa protein	9606												
218	0	3.52	55.04587293	IPI:IPI00790633.1	Gene_Symbol=UBC;RPS27A;UBB 25 kDa protein	9606												
218	0	3.52	50.34965277	IPI:IPI00789823.1	Gene_Symbol=UBC;RPS27A;UBB 16 kDa protein	9606												
218	0	3.52	48.67924452	IPI:IPI00789107.1	Gene_Symbol=UBC;RPS27A;UBB 30 kDa protein	9606												
218	0	3.52	43.13725531	IPI:IPI00784990.2	Gene_Symbol=UBC;RPS27A;UBB Ubiquitin C splice variant	9606												
218	0	3.52	51.80412531	IPI:IPI00744274.1	Gene_Symbol=UBC;RPS27A;UBB 44 kDa protein	9606												
218	0	3.52	54.12371159	IPI:IPI00743650.1	Gene_Symbol=UBC;RPS27A;UBB 44 kDa protein	9606												
218	0	3.52	54.12371159	IPI:IPI00743241.1	Gene_Symbol=UBC;RPS27A;UBB 44 kDa protein	9606												
218	0	3.52	56.3318789	IPI:IPI00719280.2	Gene_Symbol=UBC;RPS27A;UBB ubiquitin B precursor	9606												
218	0	3.52	25.78125	IPI:IPI00456429.3	Gene_Symbol=UBA52 ubiquitin and ribosomal protein L40 precursor	9606												
218	0	3.52	21.15384638	IPI:IPI00179330.6	Gene_Symbol=UBC;RPS27A;UBB ubiquitin and ribosomal protein S27a precursor	9606												
218	0	3.52	15.12605101	IPI:IPI00788210.1	Gene_Symbol=LOC728590 similar to ribosomal protein S27a	9606												
219	3.52	11.81	81.00000024	IPI:IPI00387116.1	Gene_Symbol=- Ig kappa chain V-III region NG9 precursor (Fragment)	9606	0.599777281	0.224671572	10.93998718	0.250068605	0.058839157	5.115701199	0.206164092	0.17711693	308.1772156			
220	3.48	3.68	9.043449163	IPI:IPI00514468.1	Gene_Symbol=MACF1 670 kDa protein	9606	0.919333637	0.538696885	1.415813684	1.21163857	0.352692515	1.660661697	1.07543838	0.758236349	1.845098615			
220	0	3.68	9.043449163	IPI:IPI00432363.1	"Gene_Symbol=MACF1 Microtubule-actin cross-linking factor 1, isoform 4"	9606												
221	3.41	3.41	24.58333373	IPI:IPI00029235.1	Gene_Symbol=IGFBP6 Insulin-like growth factor-binding protein 6 precursor	9606	2.525636435	0.048129909	2.439250708	2.129284859	0.032645199	1.636999726	2.596271753	0.114923239	9.138079643			
222	3.4	3.4	34.18803513	IPI:IPI00552591.2	Gene_Symbol=IGLV10-54 V1-20 protein	9606	0.433656514	0.164196268	16.45144081	0.311585039	0.263624519	673.1453857	0.256682009	0.143777221	52.9912796			
223	3.22	38.33	47.86324799	IPI:IPI00845354.1	Gene_Symbol=IGKC IGKC protein	9606												
224	3.22	7.26	24.59016442	IPI:IPI00470652.1	Gene_Symbol=- Single-chain Fv (Fragment)	9606												
224	0.41	28.49	50.99999905	IPI:IPI00061977.1	Gene_Symbol=IGHV3OR16-13;IGHA1 IGHA1 protein	9606												
224	0	6.06	31.62393272	IPI:IPI00830130.1	Gene_Symbol=- Rheumatoid factor RF-ET7	9606												
224	0	6.06	20.51282078	IPI:IPI00829701.1	Gene_Symbol=- Uncharacterized protein ENSP00000375014	9606												
224	0	2.07	23.99999946	IPI:IPI00384410.1	Gene_Symbol=- Myosin-reactive immunoglobulin heavy chain variable region (Fragment)	9606												
224	0	2.07	31.0924381	IPI:IPI00384409.1	Gene_Symbol=- Myosin-reactive immunoglobulin heavy chain variable region (Fragment)	9606												
225	2.91	2.91	21.42857164	IPI:IPI00290856.4	Gene_Symbol=LYVE1 Lymphatic vessel endothelial hyaluronic acid receptor 1 precursor	9606	1.216388464	0.507234991	2.111711979	1.345113993	0.352681428	2.188704729	1.48324585	0.114720143	1.723418117			
226	2.8	2.8	5.906593427	IPI:IPI00883599.1	Gene_Symbol=MRC1 Mannose receptor	9606	1.24143815	0.433942586	9.296067238	2.660437346	0.049304027	2.624262571	1.409729838	0.267177671	7.006420135			
226	0	2.8	5.906593427	IPI:IPI00473066.1	"Gene_Symbol=MRC1L1 mannose receptor, C type 1-like 1"	9606												
226	0	2.8	5.906593427	IPI:IPI00027848.1	Gene_Symbol=MRC1 Macrophage mannose receptor 1 precursor	9606												
227	2.79	87.22	63.58839273	IPI:IPI00878609.1	Gene_Symbol=ITIH4 Protein	9606	1.209881663	0.344876975	1.51899147	1.223860264	0.325988382	1.530640364	1.689986706	0.079023123	1.811483026			
227	0	74.45	62.57764101	IPI:IPI00878152.1	Gene_Symbol=ITIH4 71 kDa protein	9606												
228	2.79	2.79	11.94968522	IPI:IPI00023728.1	Gene_Symbol=GGH Gamma-glutamyl hydrolase precursor	9606	1.036710978	0.389375776	1.121055841	0.891447484	0.549912393	1.723586559	1.037876248	0.877631605	2.026370764			
229	2.66	2.71	11.86770424	IPI:IPI00291136.4	Gene_Symbol=COL6A1 Collagen alpha-1(VI) chain precursor	9606	1.287593126	0.499164373	24.61444855	1.214238644	0.776156127	831.467041	1.699911833	0.542102933	2203.596924			
230	2.62	2.62	9.847328067	IPI:IPI00307446.3	Gene_Symbol=PCDH24 Protocadherin LKC precursor	9606	2.776676655			3.372391939			0.743056297					
231	2.6	39	50.62240958	IPI:IPI00384938.1	Gene_Symbol=IGHG1 Putative uncharacterized protein DKFZp686N02209	9606	1.33432579			0.692443728			0.513430357					
231	0	47.44	53.26315761	IPI:IPI00807531.2	Gene_Symbol=IGHG1 IGHG1 protein	9606												
231	0	8.25	38.03418875	IPI:IPI00844239.1	Gene_Symbol=- Immunoblobulin G1 Fab heavy chain variable region (Fragment)	9606												
232	2.6	3.1	13.42711002	IPI:IPI00873848.1	Gene_Symbol=POSTN 87 kDa protein	9606	1.280071259	0.467256933	3.298402786	1.554002285	0.137031406	2.193117857	1.531089067	0.050276615	1.533088803			
232	0	3.1	12.99504936	IPI:IPI00641231.1	Gene_Symbol=POSTN 90 kDa protein	9606												
232	0	3.1	12.97898591	IPI:IPI00410241.2	Gene_Symbol=POSTN Isoform 3 of Periostin precursor	9606												
232	0	3.1	12.55980879	IPI:IPI00007960.4	Gene_Symbol=POSTN Isoform 1 of Periostin precursor	9606												
232	0	3.09	12.83697039	IPI:IPI00218585.5	Gene_Symbol=POSTN Isoform 2 of Periostin precursor	9606												
233	2.56	2.56	13.26164901	IPI:IPI00879762.1	Gene_Symbol=- 31 kDa protein	9606	0.42819047			0.180733711			0.178047583					
234	2.54	2.65	11.23461723	IPI:IPI00783826.1	Gene_Symbol=RYR1 Isoform 1 of Ryanodine receptor 1	9606	1.157543898	0.439397037	1.60559833	1.018915415	0.94426775	2.012180328	1.174448371	0.431112409	1.665821195			
234	0	2.65	10.92787609	IPI:IPI00334799.8	Gene_Symbol=RYR1 Isoform 3 of Ryanodine receptor 1	9606												
234	0	2.65	11.14643365	IPI:IPI00220558.3	Gene_Symbol=RYR1 Isoform 2 of Ryanodine receptor 1	9606												
235	2.5	38.79	51.66666508	IPI:IPI00423463.1	Gene_Symbol=IGHG1 Putative uncharacterized protein DKFZp686O01196	9606	1.124312162	0.884561718	3361.531006	0.843001306	0.822189033	1931.9021	0.723635972	0.864180386	173426032			
235	0.04	49.5	58.73684287	IPI:IPI00784842.1	Gene_Symbol=IGHV4-31 Putative uncharacterized protein DKFZp686G11190	9606												
235	0	9.53	50.81967115	IPI:IPI00783023.1	Gene_Symbol=- Immunglobulin heavy chain variable region (Fragment)	9606												
235	0	6	30.57851195	IPI:IPI00828156.1	Gene_Symbol=- NANUC-1 heavy chain (Fragment)	9606												
235	0	2	8.270676434	IPI:IPI00828191.1	Gene_Symbol=- NANUC-2 heavy chain (Fragment)	9606												
236	2.5	2.88	11.96379364	IPI:IPI00298994.6	Gene_Symbol=TLN1 Talin-1	9606	0.925072074	0.656139672	1.56862998	1.546962142	0.118372649	1.841750383	1.647840738	0.455061555	5.354538441			
237	2.49	2.49	28.89344394	IPI:IPI00847762.1	Gene_Symbol=LOC389813 similar to CG15216-PA	9606	1.797940612	0.249596149	4.817490578	2.749942064	0.236684904	13.53083038	1.710303664	0.379239291	101.7222672			
237	0	2.49	29.90455925	IPI:IPI00374550.4	Gene_Symbol=LOC389813 similar to CG15216-PA	9606												
238	2.49	2.49	11.61161065	IPI:IPI00000877.1	Gene_Symbol=HYOU1 Hypoxia up-regulated protein 1 precursor	9606	0.74736315	0.495406389	4.554022789	1.722083449	0.67220515	117.5052872	0.768232286	0.746692717	21.40835381			
239	2.45	2.45	16.7286247	IPI:IPI00555628.1	"Gene_Symbol=NCAM1 Neural cell adhesion molecule 1, 120 kDa isoform variant (Fragment)"	9606	1.037287235	0.87144798	2.361508846	0.819904447	0.411480546	2.29330349	1.101467371	0.800994217	4.2548666			
239	0	2.4	14.3232584	IPI:IPI00411478.2	"Gene_Symbol=NCAM1 Isoform C of Neural cell adhesion molecule 1, 120 kDa isoform precursor"	9606												
239	0	2.4	14.3232584	IPI:IPI00220737.1	"Gene_Symbol=NCAM1 Isoform N-CAM 120 of Neural cell adhesion molecule 1, 120 kDa isoform precursor"	9606												
239	0	2.4	10.48951074	IPI:IPI00795918.1	Gene_Symbol=NCAM1 neural cell adhesion molecule 1 isoform 2	9606												
239	0	2.4	10.61320826	IPI:IPI00435020.3	"Gene_Symbol=NCAM1 Neural cell adhesion molecule 1, 140 kDa isoform precursor"	9606												
240	2.43	69.87	79.32489514	IPI:IPI00555812.4	Gene_Symbol=GC Vitamin D-binding protein precursor	9606	1.356086969			0.722702563			1.449649811					
241	2.42	2.42	11.61710024	IPI:IPI00440822.2	Gene_Symbol=ABI3BP Isoform 1 of Target of Nesh-SH3 precursor	9606	0.703419268	0.209494978	1.922660232	0.793035448	0.661679864	3.607231379	1.070510864	0.904067397	3.982531309			
241	0	2.33	16.45408124	IPI:IPI00440825.1	Gene_Symbol=ABI3BP Isoform 4 of Target of Nesh-SH3 precursor	9606												
241	0	2.33	12.17750236	IPI:IPI00440824.2	Gene_Symbol=ABI3BP Target of Nesh-SH3 precursor (Tarsh) (Nesh-binding protein) (NeshBP) (ABI gene family member 3-binding protein). Isoform 2	9606												
241	0	2.33	16.66666716	IPI:IPI00419966.1	Gene_Symbol=ABI3BP Isoform 2 of Target of Nesh-SH3 precursor	9606												
242	2.42	2.42	6.483957171	IPI:IPI00847759.2	Gene_Symbol=DENND4B DENN domain-containing protein 4B	9606												
243	2.4	2.75	7.183907926	IPI:IPI00829992.1	Gene_Symbol=MYO1C myosin IC isoform b	9606	0.68635571	0.187475041	4.264842033	0.517281771	0.329551429	117.8504105	0.61378473	0.435908794	158.2082214			
243	0	2.73	6.114769354	IPI:IPI00743335.1	Gene_Symbol=MYO1C myosin IC isoform a	9606												
243	0	2.73	6.32295683	IPI:IPI00010418.4	Gene_Symbol=MYO1C Myosin-Ic	9606												
243	0	2.32	10.00000015	IPI:IPI00791026.1	Gene_Symbol=MYO1C 56 kDa protein	9606												
244	2.35	60.59	71.66276574	IPI:IPI00797833.3	Gene_Symbol=KNG1 Kininogen 1	9606	0.743929625	0.204300612	3.488105774	0.826203525	0.236238867	2.569946527	0.550307333	0.454055101	710.305542			
244	0	60.59	71.66276574	IPI:IPI00215894.1	Gene_Symbol=KNG1 Isoform LMW of Kininogen-1 precursor	9606												
244	0	36.14	71.47766352	IPI:IPI00789376.1	Gene_Symbol=KNG1 KNG1 protein	9606												
245	2.31	2.31	9.375	IPI:IPI00022389.1	Gene_Symbol=CRP Isoform 1 of C-reactive protein precursor	9606	1.845352054	0.05478086	1.882811189	4.361809731	0.004873027	2.065310955	3.045081854	0.005926522	1.784077048			
246	2.3	4.36	24.10714328	IPI:IPI00827691.1	"Gene_Symbol=- Immunogobulin kappa, VJ region (Fragment)"	9606	2.087605715			0.333499879			0.237798274					
246	0	4.36	24.10714328	IPI:IPI00827580.1	"Gene_Symbol=- Immunogobulin kappa, VJ region (Fragment)"	9606												
247	2.29	2.29	15.54404199	IPI:IPI00871597.1	Gene_Symbol=MASP2 Uncharacterized protein MASP2 (Fragment)	9606	0.309457749	0.106375463	12.35044575	0.332087398	0.097237498	8.637892723	0.280417711	0.089652821	9.877506256			
247	0.01	2.32	12.24489808	IPI:IPI00294713.4	Gene_Symbol=MASP2 Isoform 1 of Mannan-binding lectin serine protease 2 precursor	9606												
247	0	2.23	12.97297329	IPI:IPI00306378.5	Gene_Symbol=MASP2 Isoform 2 of Mannan-binding lectin serine protease 2 precursor	9606												
248	2.28	2.28	10.80074534	IPI:IPI00514090.2	Gene_Symbol=LTA4H Isoform 2 of Leukotriene A-4 hydrolase	9606	1.300265312	0.68888694	530.8204956	1.49796021	0.579784751	746.0556641	1.291031241	0.068385474	1.419056773			
248	0	2.28	9.492634982	IPI:IPI00219077.4	Gene_Symbol=LTA4H Isoform 1 of Leukotriene A-4 hydrolase	9606												
248	0	2	16.38225317	IPI:IPI00794758.1	Gene_Symbol=LTA4H 32 kDa protein	9606												
248	0	2	22.53521085	IPI:IPI00790872.1	Gene_Symbol=LTA4H Leukotriene A4 hydrolase variant	9606												
249	2.28	2.28	7.22610727	IPI:IPI00827893.1	Gene_Symbol=CD44 Isoform 11 of CD44 antigen precursor	9606	1.111688733	0.270865202	1.839760542	1.428452253	0.462298483	55.90477371	1.047359705	0.928519785	183.8802643			
249	0.01	2.04	3.786816448	IPI:IPI00827658.1	Gene_Symbol=CD44 Isoform 7 of CD44 antigen precursor	9606												
249	0	2.03	3.907380626	IPI:IPI00828192.1	Gene_Symbol=CD44 Isoform 17 of CD44 antigen precursor	9606												
249	0	2.03	3.678474203	IPI:IPI00828117.1	Gene_Symbol=CD44 Isoform 5 of CD44 antigen precursor	9606												
249	0	2.03	3.862661123	IPI:IPI00828064.1	Gene_Symbol=CD44 Isoform 6 of CD44 antigen precursor	9606												
249	0	2.03	4.041916132	IPI:IPI00828056.1	Gene_Symbol=CD44 Isoform 16 of CD44 antigen precursor	9606												
249	0	2.03	3.797468171	IPI:IPI00827650.1	Gene_Symbol=CD44 Isoform 3 of CD44 antigen precursor	9606												
249	0	2.03	3.999999911	IPI:IPI00827555.1	Gene_Symbol=CD44 Isoform 9 of CD44 antigen precursor	9606												
249	0	2.03	5.47667332	IPI:IPI00419219.3	Gene_Symbol=CD44 Isoform 10 of CD44 antigen precursor	9606												
249	0	2.03	3.862661123	IPI:IPI00418465.4	Gene_Symbol=CD44 Isoform 4 of CD44 antigen precursor	9606												
249	0	2.03	3.638814017	IPI:IPI00305064.1	Gene_Symbol=CD44 Isoform CD44 of CD44 antigen precursor	9606												
249	0	2.02	5.7823129	IPI:IPI00828108.1	Gene_Symbol=CD44 Isoform 15 of CD44 antigen precursor	9606												
249	0	2.02	3.999999911	IPI:IPI00827982.1	Gene_Symbol=CD44 Isoform 13 of CD44 antigen precursor	9606												
249	0	2.02	4.292929173	IPI:IPI00827937.1	Gene_Symbol=CD44 Isoform 14 of CD44 antigen precursor	9606												
249	0	2.02	2.522255108	IPI:IPI00827795.1	Gene_Symbol=CD44 Isoform 8 of CD44 antigen precursor	9606												
249	0	2.02	6.25	IPI:IPI00798069.1	Gene_Symbol=CD44 CD44 molecule	9606												
249	0	2.02	4.709141329	IPI:IPI00297160.4	Gene_Symbol=CD44 Isoform 12 of CD44 antigen precursor	9606												
250	2.27	2.27	14.71519023	IPI:IPI00217611.5	Gene_Symbol=C14orf25 hypothetical protein	9606	0.445290238	0.608317316	2072799.5	0.521533906	0.653315961	853248	0.710733473	0.841190994	24885302			
251	2.25	2.34	15.73546231	IPI:IPI00783931.2	Gene_Symbol=COL18A1 Isoform 1 of Collagen alpha-1(XVIII) chain precursor	9606	1.206415057	0.22765398	1.484145761	0.65915525	0.125699222	1.876451731	1.006479502	0.986354709	3.025367975			
251	0	2.24	19.64152306	IPI:IPI00414694.3	Gene_Symbol=COL18A1 Isoform 3 of Collagen alpha-1(XVIII) chain precursor	9606												
251	0	2.24	17.31402278	IPI:IPI00022822.5	Gene_Symbol=COL18A1 Isoform 2 of Collagen alpha-1(XVIII) chain precursor	9606												
251	0	1.78	25.67049861	IPI:IPI00828004.1	Gene_Symbol=COL18A1 Multi-functional protein MFP	9606												
251	0	1.78	24.91694391	IPI:IPI00479309.5	Gene_Symbol=COL18A1 Uncharacterized protein COL18A1	9606												
252	2.25	2.27	14.13210481	IPI:IPI00783618.2	Gene_Symbol=MUPCDH mucin and cadherin-like isoform 3	9606	1.090836406			1.158859968			1.167255282					
252	0	2.25	9.29678157	IPI:IPI00409619.1	Gene_Symbol=MUPCDH Isoform 4 of Mucin and cadherin-like protein precursor	9606												
252	0	2.25	9.230769426	IPI:IPI00336112.1	Gene_Symbol=MUPCDH Isoform 1 of Mucin and cadherin-like protein precursor	9606												
252	0	2.25	11.981567	IPI:IPI00301869.4	Gene_Symbol=MUPCDH Isoform 2 of Mucin and cadherin-like protein precursor	9606												
252	0	2.21	10.2669403	IPI:IPI00180687.4	Gene_Symbol=MUPCDH Isoform 3 of Mucin and cadherin-like protein precursor	9606												
253	2.22	2.22	9.919839352	IPI:IPI00827544.1	Gene_Symbol=KIF19 Isoform 1 of Kinesin-like protein KIF19	9606	1.39371407	0.039252471	1.297454715	2.021316051	0.081579044	3.165009737	1.241755724	0.043602739	1.207710624			
253	0	2.06	9.408926219	IPI:IPI00883628.1	Gene_Symbol=GPR142 93 kDa protein	9606												
253	0	2	7.846715301	IPI:IPI00827958.1	Gene_Symbol=GPR142;KIF19 Isoform 2 of Kinesin-like protein KIF19	9606												
253	0	2	8.49802345	IPI:IPI00183706.5	Gene_Symbol=KIF19 Isoform 3 of Kinesin-like protein KIF19	9606												
254	2.19	2.32	24.73382503	IPI:IPI00424603.4	Gene_Symbol=CSPP1 centrosome spindle pole associated protein 1 isoform b	9606	1.319406509	0.357318401	2.020066261	1.326076508	0.497698218	2.699040651	1.038116336	0.936804175	3.170245886			
254	0	2.25	23.56687933	IPI:IPI00444793.5	Gene_Symbol=CSPP1 centrosome spindle pole associated protein 1 isoform a	9606												
254	0	2.21	21.11872137	IPI:IPI00853635.1	Gene_Symbol=CSPP1 Isoform 2 of Centrosome and spindle pole-associated protein 1	9606												
255	2.19	2.21	11.40350774	IPI:IPI00031789.1	Gene_Symbol=IL1RAP Isoform 1 of Interleukin-1 receptor accessory protein precursor	9606	0.963466167	0.838300824	6.18165493	1.067952275	0.789321423	11.37415314	0.817642808	0.075900733	1.358581424			
255	0	2.17	9.269662946	IPI:IPI00107619.1	Gene_Symbol=IL1RAP Isoform 2 of Interleukin-1 receptor accessory protein precursor	9606												
255	0	2.17	5.864197388	IPI:IPI00337688.1	Gene_Symbol=IL1RAP Isoform 4 of Interleukin-1 receptor accessory protein precursor	9606												
255	0	2.17	5.491329357	IPI:IPI00337687.1	Gene_Symbol=IL1RAP Isoform 3 of Interleukin-1 receptor accessory protein precursor	9606												
256	2.19	2.19	18.4210524	IPI:IPI00027462.1	Gene_Symbol=S100A9 Protein S100-A9	9606	1.002763629	0.991611123	14.30872536	1.371726036	0.672369957	1214.479126	1.661391258	0.392165899	96.17671967			
257	2.18	2.18	5.128205195	IPI:IPI00742116.2	Gene_Symbol=LOC643159 similar to activating transcription factor 4 isoform 1	9606	0.94274199			1.401447177			0.910102308					
257	0	2.18	5.128205195	IPI:IPI00002503.2	Gene_Symbol=ATF4 Cyclic AMP-dependent transcription factor ATF-4	9606												
258	2.17	2.17	15.38461596	IPI:IPI00019399.1	Gene_Symbol=SAA4 Serum amyloid A-4 protein precursor	9606	1.225281			1.046713591			1.256438494					
259	2.16	2.48	8.236482739	IPI:IPI00003515.1	Gene_Symbol=TRIP11 Thyroid receptor-interacting protein 11	9606	1.188540578	0.544191122	12.4614048	1.722537041	0.413686663	190.6887054	2.663541317	0.357586503	2523.482422			
260	2.15	25.47	60.16949415	IPI:IPI00785200.1	Gene_Symbol=- Putative uncharacterized protein	9606	0.909860551			0.490698725			0.234748513					
260	0.03	2.03	33.92857015	IPI:IPI00382420.1	Gene_Symbol=- Ig lambda chain V-I region HA	9606												
260	0.02	10.35	42.20183492	IPI:IPI00385254.1	Gene_Symbol=- Ig lambda chain V-I region WAH	9606												
260	0.02	8.77	37.96296418	IPI:IPI00827522.1	Gene_Symbol=IGLV1-44 Anti-streptococcal/anti-myosin immunoglobulin lambda light chain variable region (Fragment)	9606												
261	2.15	2.48	9.330521524	IPI:IPI00871665.1	Gene_Symbol=PTPRF 212 kDa protein	9606	0.734977424			2.048001051			0.626062214					
261	0	2.48	9.375	IPI:IPI00642154.2	"Gene_Symbol=PTPRF Protein tyrosine phosphatase, receptor type, F isoform 2 variant"	9606												
261	0	2.48	9.325605631	IPI:IPI00465186.3	"Gene_Symbol=PTPRF protein tyrosine phosphatase, receptor type, F isoform 2 precursor"	9606												
261	0	2.48	9.330521524	IPI:IPI00107831.3	Gene_Symbol=PTPRF Receptor-type tyrosine-protein phosphatase F precursor	9606												
261	0	2.48	6.274206191	IPI:IPI00480183.3	Gene_Symbol=PTPRF Protein	9606												
262	2.15	2.17	21.42857164	IPI:IPI00382534.1	Gene_Symbol=- Ig heavy chain V-II region OU	9606	1.039647102	0.85601902	8.559056282	0.918231964	0.886603296	411.8081665	0.631144345	0.403590858	73.63388062			
262	0	2.08	24.48979616	IPI:IPI00385557.1	Gene_Symbol=- Ig heavy chain V-II region SESS precursor	9606												
263	2.15	2.15	10.37344411	IPI:IPI00795075.1	Gene_Symbol=LDHA Uncharacterized protein LDHA	9606	1.096998811			1.282526135			1.020786047					
263	0	2.15	7.53012076	IPI:IPI00607708.3	Gene_Symbol=LDHA Isoform 2 of L-lactate dehydrogenase A chain	9606												
263	0	2.15	7.53012076	IPI:IPI00217966.7	Gene_Symbol=LDHA Isoform 1 of L-lactate dehydrogenase A chain	9606												
264	2.14	2.14	17.28395075	IPI:IPI00307162.2	Gene_Symbol=VCL Isoform 2 of Vinculin	9606	1.045777082	0.939528823	391.2402344	1.25564754	0.628277302	79.64738464	1.280733347	0.110670403	1.736909747			
264	0	2.14	18.38649213	IPI:IPI00291175.7	Gene_Symbol=VCL Isoform 1 of Vinculin	9606												
265	2.13	2.13	4.935064912	IPI:IPI00218795.1	Gene_Symbol=SELL L-selectin precursor	9606	0.650507629	0.386697501	44.59841537	1.301192522	0.812271476	60692.75	0.718674541	0.61827451	464.2397766			
265	0.06	2.06	7.358262688	IPI:IPI00643835.1	Gene_Symbol=SELP Selectin P	9606												
265	0.06	2.06	7.942708582	IPI:IPI00514233.1	Gene_Symbol=SELP Selectin P	9606												
265	0.06	2.06	7.349397242	IPI:IPI00295339.3	Gene_Symbol=SELP P-selectin precursor	9606												
265	0.06	2.06	7.304117084	IPI:IPI00646956.1	Gene_Symbol=SELP Selectin P	9606												
265	0.06	2.06	7.161458582	IPI:IPI00644144.1	Gene_Symbol=SELP Selectin P	9606												
265	0.06	2.06	5.434782431	IPI:IPI00645234.1	Gene_Symbol=SELP Selectin P	9606												
265	0.06	2.06	5.417956784	IPI:IPI00640405.1	Gene_Symbol=SELP Selectin P	9606												
265	0.06	2.06	5.417956784	IPI:IPI00514796.1	Gene_Symbol=SELP Selectin P	9606												
265	0	2	14.80804384	IPI:IPI00514728.1	Gene_Symbol=SELE Selectin E	9606												
265	0	2	14.80804384	IPI:IPI00514521.1	Gene_Symbol=SELE Selectin E	9606												
265	0	2	16.73553735	IPI:IPI00514342.1	Gene_Symbol=SELE Selectin E	9606												
265	0	2	13.27868849	IPI:IPI00296542.1	Gene_Symbol=SELE E-selectin precursor	9606												
265	0	2	11.34020612	IPI:IPI00645768.1	Gene_Symbol=SELE Selectin E	9606												
266	2.12	2.16	9.037711471	IPI:IPI00514002.4	Gene_Symbol=STARD9 Isoform 1 of StAR-related lipid transfer protein 9	9606	1.449569464	0.446514517	53.75882721	1.242612123	0.660227299	106.7633286	2.654504776	0.458368033	53077.13672			
267	2.12	2.12	6.271777302	IPI:IPI00479471.2	Gene_Symbol=SPATA13 Spermatogenesis associated 13	9606	0.880301118	0.213180482	1.293639779	1.957174897	0.075328954	2.222400665	0.946801007	0.62293905	1.50466156			
267	0	2.05	4.141104221	IPI:IPI00043546.5	Gene_Symbol=SPATA13 Spermatogenesis-associated protein 13	9606												
268	2.11	2.25	8.847299218	IPI:IPI00017603.1	Gene_Symbol=F8 Coagulation factor VIII precursor	9606	0.708928645			2.53180027			3.017221451					
268	0	2	14.41441476	IPI:IPI00657892.3	Gene_Symbol=F8 Factor VIII	9606												
268	0	2	10.90909094	IPI:IPI00852817.1	Gene_Symbol=F8 19 kDa protein	9606												
269	2.1	2.1	20.57142854	IPI:IPI00877692.1	Gene_Symbol=FTL Ferritin-like protein	9606	1.613775253	0.447385222	8.990140915	1.394144058	0.553119421	7.568017483	1.543289185	0.375524133	5.213670731			
269	0	2.1	20.57142854	IPI:IPI00738499.2	Gene_Symbol=FTL Ferritin light chain	9606												
270	2.1	2.1	14.28571492	IPI:IPI00883592.1	"Gene_Symbol=- RNA-directed DNA polymerase (Reverse transcriptase), related domain containing protein"	9606	0.058955915	0.116515338	778.8722534	0.061538026	0.004780974	1.304798961	0.063721769	0.061460067	29.60041046			
271	2.09	34.34	44.03534532	IPI:IPI00382606.1	Gene_Symbol=F7 Factor VII active site mutant immunoconjugate	9606	1.718501449	0.627310634	32129.73438	1.342686653	0.585755289	136.7348785	1.32375288					
271	0	2.12	27.477476	IPI:IPI00798065.1	Gene_Symbol=F7 Isoform B of Coagulation factor VII precursor	9606												
271	0	2.12	26.18025839	IPI:IPI00329555.2	Gene_Symbol=F7 Isoform A of Coagulation factor VII precursor	9606												
272	2.09	2.09	9.830508381	IPI:IPI00397361.6	Gene_Symbol=AXL AXL receptor tyrosine kinase isoform 2	9606	0.876102984			1.311509848			0.057917386					
272	0	2.09	9.731543809	IPI:IPI00296992.7	Gene_Symbol=AXL AXL receptor tyrosine kinase isoform 1	9606												
273	2.08	2.13	10.49136817	IPI:IPI00024382.4	Gene_Symbol=CLASP2 CLIP-associating protein 2	9606	0.805190384	0.396787584	2.012100697	0.661791623	0.486260146	5.252656937	0.809433579	0.702673435	4.959503651			
273	0	2.13	8.376963437	IPI:IPI00871686.1	Gene_Symbol=CLASP2 Isoform 1 of CLIP-associating protein 2	9606												
273	0	2.13	8.493696153	IPI:IPI00478227.5	Gene_Symbol=CLASP2 165 kDa protein	9606												
273	0	2.02	16.86746925	IPI:IPI00789917.1	Gene_Symbol=CLASP2 9 kDa protein	9606												
274	2.07	2.21	4.266389087	IPI:IPI00328550.3	Gene_Symbol=THBS4 Thrombospondin-4 precursor	9606	3.018091917	0.054479264	3.333519459	1.25711143	0.801611125	8312.679688	1.89802587	0.53737843	9501.336914			
275	2.07	2.07	5.781799927	IPI:IPI00335771.3	Gene_Symbol=EXPH5 Isoform 1 of Slp homolog lacking C2 domains b	9606	0.62509042	0.767830312	399.1923218	0.577245057	0.84416616	40045.46484	0.566922545	0.839708507	41510.41797			
275	0	2.07	5.781799927	IPI:IPI00168769.7	Gene_Symbol=EXPH5 Exophilin 5	9606												
276	2.07	2.07	15.18987268	IPI:IPI00853336.1	Gene_Symbol=IGF1 insulin-like growth factor 1 isoform 1 preproprotein	9606	1.303912878			1.004054189			1.014778495					
276	0	2.07	17.26618707	IPI:IPI00852675.1	Gene_Symbol=IGF1 Insulin-like growth factor-I	9606												
276	0	2.07	17.77777821	IPI:IPI00797681.1	Gene_Symbol=IGF1 15 kDa protein	9606												
276	0	2.07	17.51824766	IPI:IPI00793994.1	Gene_Symbol=IGF1 insulin-like growth factor 1 isoform 2 preproprotein	9606												
276	0	2.07	12.30769232	IPI:IPI00433029.1	Gene_Symbol=IGF1 Insulin-like growth factor IB precursor	9606												
276	0	2.07	15.68627506	IPI:IPI00001610.1	Gene_Symbol=IGF1 Insulin-like growth factor IA precursor	9606												
277	2.06	9.57	28.2471627	IPI:IPI00015916.1	Gene_Symbol=QSOX1 Bone-derived growth factor (Fragment)	9606	1.223006487	0.826727211	9553.214844	1.140575528	0.930007994	3759514.75	2.049405336	0.733987689	827826816			
278	2.06	2.12	4.778157175	IPI:IPI00645702.1	Gene_Symbol=CTPS2 CTP synthase 2	9606	0.525343597			0.266702086			0.218126863					
279	2.06	2.08	5.418326706	IPI:IPI00847250.1	Gene_Symbol=- 273 kDa protein	9606	0.858097076	0.359894782	1.570866466	0.717818081	0.205862537	1.92594707	0.609825194	0.235623151	2.897619486			
279	0	2.08	5.416169018	IPI:IPI00026781.2	Gene_Symbol=FASN Fatty acid synthase	9606												
280	2.06	2.07	14.51271176	IPI:IPI00383581.3	Gene_Symbol=GANAB Isoform 1 of Neutral alpha-glucosidase AB precursor	9606	0.831426263			1.362054825			1.126413465					
280	0	2.07	14.18219507	IPI:IPI00011454.1	Gene_Symbol=GANAB Isoform 2 of Neutral alpha-glucosidase AB precursor	9606												
280	0	2.06	15.70248008	IPI:IPI00441414.1	Gene_Symbol=GANAB Isoform 3 of Neutral alpha-glucosidase AB precursor	9606												
281	2.06	2.06	10.72056219	IPI:IPI00018901.2	Gene_Symbol=GGT1 Isoform 1 of Gamma-glutamyltranspeptidase 1 precursor	9606	2.281977415	0.525392413	85345.60938	1.379571319	0.668998361	1263.540405	1.436584473	0.42632094	38.25258255			
281	0	2.03	10.36717072	IPI:IPI00879909.1	Gene_Symbol=GGT1 50 kDa protein	9606												
281	0	2.03	13.11475337	IPI:IPI00217717.2	Gene_Symbol=GGT1 Isoform 2 of Gamma-glutamyltranspeptidase 1 precursor	9606												
282	2.05	2.06	7.19999969	IPI:IPI00219625.1	Gene_Symbol=ENG Isoform Short of Endoglin precursor	9606	0.739819527	0.282906055	6.191377163	0.558753371	0.037451088	1.545835853	0.624944806	0.171369717	5.195773602			
282	0	2.06	6.838905811	IPI:IPI00017567.3	Gene_Symbol=ENG Isoform Long of Endoglin precursor	9606												
283	2.04	2.19	24.79338795	IPI:IPI00382488.1	Gene_Symbol=- Ig heavy chain V-III region HIL	9606	0.627475858			0.230655104			0.284237385					
283	0	10.16	61.53846383	IPI:IPI00220120.4	Gene_Symbol=IGHV@ Ig heavy chain V-III region VH26 precursor	9606												
284	2.04	2.17	10.24020165	IPI:IPI00607861.2	Gene_Symbol=H6PD GDH/6PGL endoplasmic bifunctional protein precursor	9606	1.012136936	0.977564275	5.132937431	0.823523939	0.512435198	2.88033247	1.19012785	0.823681295	19.23350525			
285	2.04	2.08	44.3877548	IPI:IPI00793849.1	Gene_Symbol=KRT5 Protein	9606	0.685167551	0.278413802	9.449907303	1.082456827	0.917168796	2194.748291	0.866032481	0.861422539	3876.276367			
285	0.02	2.14	32.20339119	IPI:IPI00009867.3	"Gene_Symbol=KRT5 Keratin, type II cytoskeletal 5"	9606												
285	0.02	2.14	26.80776119	IPI:IPI00796776.1	Gene_Symbol=KRT5 60 kDa protein	9606												
285	0	2.1	30.31674325	IPI:IPI00795197.1	Gene_Symbol=KRT5 24 kDa protein	9606												
285	0	2.1	46.6101706	IPI:IPI00794362.1	Gene_Symbol=KRT5 Protein	9606												
286	2.04	2.04	8.886893839	IPI:IPI00384542.3	Gene_Symbol=NID1 Isoform 2 of Nidogen-1 precursor	9606	1.251221299			1.013909578			1.180042148					
286	0	2.04	7.939054072	IPI:IPI00026944.2	Gene_Symbol=NID1 Isoform 1 of Nidogen-1 precursor	9606												
287	2.03	2.12	11.78010479	IPI:IPI00743517.1	"Gene_Symbol=PTPRS protein tyrosine phosphatase, receptor type, sigma isoform 2 precursor"	9606	1.554203987	0.425438523	83.36416626	1.366654277	0.247008771	5.064089298	1.395053387	0.232723594	5.049005985			
287	0	2.12	11.67012528	IPI:IPI00332272.2	Gene_Symbol=PTPRS Isoform PTPS-MEB of Receptor-type tyrosine-protein phosphatase S precursor	9606												
287	0	2.12	11.0592939	IPI:IPI00293275.5	"Gene_Symbol=PTPRS protein tyrosine phosphatase, receptor type, sigma isoform 3 precursor"	9606												
287	0	2.11	12.63537854	IPI:IPI00332273.2	Gene_Symbol=PTPRS Isoform PTPS-MEC of Receptor-type tyrosine-protein phosphatase S precursor	9606												
287	0	2.11	12.57700175	IPI:IPI00289831.4	Gene_Symbol=PTPRS Isoform PTPS of Receptor-type tyrosine-protein phosphatase S precursor	9606												
287	0	2.11	11.90965101	IPI:IPI00332271.5	Gene_Symbol=PTPRS Isoform PTPS-MEA of Receptor-type tyrosine-protein phosphatase S precursor	9606												
287	0	2.11	12.15686277	IPI:IPI00299590.5	Gene_Symbol=PTPRS Isoform PTPS-F4-7 of Receptor-type tyrosine-protein phosphatase S precursor	9606												
287	0	2.11	11.16279066	IPI:IPI00479252.2	"Gene_Symbol=PTPRS protein tyrosine phosphatase, receptor type, sigma isoform 4 precursor"	9606												
288	2.03	2.05	11.83673367	IPI:IPI00879359.1	Gene_Symbol=- 28 kDa protein	9606	1.559848905			0.568508029			0.631016195					
288	0	2.05	11.83673367	IPI:IPI00021263.3	Gene_Symbol=YWHAZ 14-3-3 protein zeta/delta	9606												
288	0	2	22.44897932	IPI:IPI00793388.1	Gene_Symbol=YWHAZ 11 kDa protein	9606												
288	0	2	23.91304374	IPI:IPI00790689.1	Gene_Symbol=YWHAZ 14-3-3 protein/cytosolic phospholipase A2 protein	9606												
289	2.03	2.03	16.79048985	IPI:IPI00028588.1	Gene_Symbol=ProSAPiP1 Uncharacterized protein KIAA0552	9606												
289	0	2.03	15.62998444	IPI:IPI00332777.4	Gene_Symbol=ProSAPiP1 ProSAPiP1 protein	9606												
290	2.03	2.03	23.22274894	IPI:IPI00011832.1	Gene_Symbol=SPP2 Secreted phosphoprotein 24 precursor	9606	1.339558125	0.504365623	43.19680405	1.071163654	0.872904897	74.96239471	1.341661811	0.559191942	90.24028778			
291	2.02	11.2	43.51145029	IPI:IPI00827581.1	Gene_Symbol=- Variable immnoglobulin anti-estradiol heavy chain (Fragment)	9606	0.730194986	0.458625376	33.34962845	0.402214289	0.347059399	1116.731812	0.222531468	0.235820115	1660.490967			
292	2.02	2.02	6.924643368	IPI:IPI00872063.1	Gene_Symbol=PEPD Uncharacterized protein PEPD (Fragment)	9606	1.143304944	0.591439128	9.747961044	1.134384155	0.102612123	1.297566175	1.176962018	0.168923408	1.755231857			
292	0	2.02	6.896551698	IPI:IPI00257882.7	Gene_Symbol=PEPD Xaa-Pro dipeptidase	9606												
293	2.01	2.03	6.365503371	IPI:IPI00293748.3	Gene_Symbol=MINPP1 Isoform 1 of Multiple inositol polyphosphate phosphatase 1 precursor	9606												
293	0	2	5.985915661	IPI:IPI00871778.1	Gene_Symbol=MINPP1 32 kDa protein	9606												
293	0	2	5.985915661	IPI:IPI00607763.1	Gene_Symbol=MINPP1 Isoform 3 of Multiple inositol polyphosphate phosphatase 1 precursor	9606												
293	0	2	5.448717996	IPI:IPI00028553.1	Gene_Symbol=MINPP1 Isoform 2 of Multiple inositol polyphosphate phosphatase 1 precursor	9606												
294	2.01	2.01	13.14741075	IPI:IPI00797549.1	Gene_Symbol=ICAM2 28 kDa protein	9606	1.26421535			1.10932529			0.547279239					
294	0	2.01	18.96551698	IPI:IPI00794600.1	Gene_Symbol=ICAM2 19 kDa protein	9606												
294	0	2.01	11.99999973	IPI:IPI00009477.4	Gene_Symbol=ICAM2 Intercellular adhesion molecule 2 precursor	9606												
294	0	2	10.35856605	IPI:IPI00793958.1	Gene_Symbol=ICAM2 28 kDa protein	9606												
295	2	140.22	51.6764462	IPI:IPI00022418.1	Gene_Symbol=FN1 Isoform 1 of Fibronectin precursor	9606	9999			9999			9999					
295	0	140.22	51.93206072	IPI:IPI00339223.1	Gene_Symbol=FN1 Isoform 3 of Fibronectin precursor	9606												
295	0	140.22	52.83101201	IPI:IPI00339228.1	Gene_Symbol=FN1 Isoform 8 of Fibronectin precursor	9606												
295	0	140.22	53.11258435	IPI:IPI00855777.1	Gene_Symbol=FN1 Isoform 14 of Fibronectin precursor	9606												
295	0	138.22	49.45498705	IPI:IPI00855785.1	Gene_Symbol=FN1 Isoform 15 of Fibronectin precursor	9606												
295	0	138.22	49.67293441	IPI:IPI00339227.4	Gene_Symbol=FN1 Isoform 7 of Fibronectin precursor	9606												
295	0	133.84	49.79044497	IPI:IPI00339319.1	Gene_Symbol=FN1 Isoform 11 of Fibronectin precursor	9606												
295	0	131.86	49.60201085	IPI:IPI00873210.1	Gene_Symbol=FN1 263 kDa protein	9606												
295	0	17.39	60.23392081	IPI:IPI00856050.1	Gene_Symbol=- Fibronectin splice variant F (Fragment)	9606												
296	2	55.5	78.03030014	IPI:IPI00847179.1	Gene_Symbol=APOA4 apolipoprotein A-IV precursor	9606	0.1898022	0.186500371	37.1392746	0.135198593	0.086524196	15.05928707	0.156520277	0.247868776	140.3649292			
297	2	48.84	57.78251886	IPI:IPI00829944.1	Gene_Symbol=IGHG1 IGHG1 protein	9606	0.795675993			0.230337411			0.215733066					
297	0	8.57	47.45762646	IPI:IPI00829752.1	Gene_Symbol=- Uncharacterized protein ENSP00000375029	9606												
298	2	42.33	73.72881174	IPI:IPI00827488.1	Gene_Symbol=IGKC IGKC protein	9606	0.777031243			0.288727313			0.339847893					
298	0	9.22	66.94915295	IPI:IPI00829873.1	Gene_Symbol=- 13 kDa protein	9606												
299	2	35.33	60.66945791	IPI:IPI00440577.3	Gene_Symbol=IGKV2-24 IGKV2-24 protein	9606	0.379977971	0.003176874	1.063275814	0.195111394	0.026034571	2.338747501	0.151793689	0.019153463	2.056272745			
299	0	4	19.83471066	IPI:IPI00884433.1	Gene_Symbol=- 13 kDa protein	9606												
299	0	4	19.83471066	IPI:IPI00829600.1	Gene_Symbol=- Uncharacterized protein ENSP00000374803	9606												
299	0	4	16.5289253	IPI:IPI00743194.2	Gene_Symbol=- Kappa light chain variable region (Fragment)	9606												
299	0	2.11	23.33333343	IPI:IPI00829827.1	Gene_Symbol=- Uncharacterized protein ENSP00000374804	9606												
300	2	32.75	54.47570086	IPI:IPI00385264.1	Gene_Symbol=- Ig mu heavy chain disease protein	9606	0.122483261			0.047019657			0.065159336					
301	2	12.9	53.125	IPI:IPI00792115.1	Gene_Symbol=CLEC3B Putative uncharacterized protein DKFZp686H17246	9606	1.041375756	0.708510995	2.84432888	0.649254024	0.260017633	10.75210762	0.88917464	0.849318802	486.5812988			
301	0	8	53.125	IPI:IPI00791350.1	Gene_Symbol=CLEC3B 11 kDa protein	9606												
302	2	12.1	50.45871735	IPI:IPI00384401.1	Gene_Symbol=- Myosin-reactive immunoglobulin kappa chain variable region (Fragment)	9606	0.873457789			0.295510828			0.19534497					
303	2	12.04	12.5	IPI:IPI00871960.2	"Gene_Symbol=MASP1 cDNA FLJ75203, highly similar to Homo sapiens mannan-binding lectin serine protease 1 (C4/C2activating component of Ra-reactive factor) (MASP1), transcriptvariant 2, mRNA"	9606	1.047955513			1.259895802			1.208866358					
303	0	12.04	12.5	IPI:IPI00290283.6	Gene_Symbol=MASP1 mannan-binding lectin serine protease 1 isoform 2 precursor	9606												
303	0	2	2.173913084	IPI:IPI00152780.4	Gene_Symbol=TMEM16J Transmembrane protein 16J	9606												
304	2	10.22	36.28318608	IPI:IPI00827506.1	Gene_Symbol=- HRV Fab 025-VL (Fragment)	9606												
305	2	9.11	51.28205419	IPI:IPI00829845.1	Gene_Symbol=- Uncharacterized protein ENSP00000375026	9606	0.932653368			0.401704133			0.780037701					
306	2	8.3	51.30434632	IPI:IPI00384404.4	Gene_Symbol=- Rheumatoid factor RF-ET9 (Fragment)	9606	0.789774895			0.26770407			0.186160043					
307	2	6.01	55.04587293	IPI:IPI00387119.1	Gene_Symbol=- Ig kappa chain V-III region POM	9606	0.366859853			0.245116591			0.076678969					
308	2	6	50.94339848	IPI:IPI00382682.1	Gene_Symbol=- Putative matrix cell adhesion molecule-3	9606												
309	2	6	31.62393272	IPI:IPI00009792.1	Gene_Symbol=IGHV1OR15-1 Ig heavy chain V-I region V35 precursor	9606	0.665489852			0.147587523			0.149612352					
309	0	2.02	16.37931019	IPI:IPI00786926.1	Gene_Symbol=IGHV1-69 Myosin-reactive immunoglobulin heavy chain variable region (Fragment)	9606												
310	2	5.56	42.10526347	IPI:IPI00827891.1	Gene_Symbol=- Cold agglutinin FS-2 H-chain (Fragment)	9606	1.71728456			0.769231796			0.331388414					
311	2	3.15	15.78947306	IPI:IPI00830057.1	Gene_Symbol=- Uncharacterized protein ENSP00000374791	9606	0.890543401			0.305346966			0.239796236					
312	2	2.07	18.10344756	IPI:IPI00828083.1	Gene_Symbol=- Heavy chain Fab (Fragment)	9606	0.665886402	0.154301494	3.587310314	0.326908052	0.021305984	1.609018326	0.232347742	0.024708169	2.054654837			
313	2	2.02	6.791907549	IPI:IPI00878948.1	Gene_Symbol=SBNO2 Isoform 2 of Protein strawberry notch homolog 2	9606	0			0			0.61051631					
314	2	2.02	19.85294074	IPI:IPI00552089.1	Gene_Symbol=TIMP1 TIMP metallopeptidase inhibitor 1	9606	2.181719303			2.310967922			1.565146208					
314	0	2.01	9.661835432	IPI:IPI00032292.1	Gene_Symbol=TIMP1 Metalloproteinase inhibitor 1 precursor	9606												
314	0	2	11.18881106	IPI:IPI00642739.1	Gene_Symbol=TIMP1 TIMP metallopeptidase inhibitor 1	9606												
315	2	2	17.12707132	IPI:IPI00643348.2	Gene_Symbol=COMP 80 kDa protein	9606	1.644048452			0.977691829			4.052322388					
315	0	2	16.38044864	IPI:IPI00028030.3	Gene_Symbol=COMP Cartilage oligomeric matrix protein precursor	9606												
316	2	2	6.548430771	IPI:IPI00021033.2	Gene_Symbol=COL3A1 Isoform 1 of Collagen alpha-1(III) chain precursor	9606	1.571927786			2.421148777			2.010083675					
317	2	2	6.418918818	IPI:IPI00878576.1	Gene_Symbol=- Autotaxin isoform gamma	9606	0.932240725			0.919479012			1.183406949					
317	0	2	6.229508296	IPI:IPI00303210.3	Gene_Symbol=ENPP2 Isoform 2 of Ectonucleotide pyrophosphatase/phosphodiesterase family member 2 precursor	9606												
317	0	2	6.604866683	IPI:IPI00156171.2	Gene_Symbol=ENPP2 Isoform 1 of Ectonucleotide pyrophosphatase/phosphodiesterase family member 2 precursor	9606												
318	2	2	26.58959627	IPI:IPI00292532.6	Gene_Symbol=CAMP Cathelicidin antimicrobial peptide precursor	9606	0.724712253			0.889206111			0.835835874					
319	2	2	12.24489808	IPI:IPI00643023.1	"Gene_Symbol=CTBS Chitobiase, di-N-acetyl-"	9606	1.167961121			1.282317638			1.010246158					
319	0	2	9.350649267	IPI:IPI00007778.1	Gene_Symbol=CTBS Di-N-acetylchitobiase precursor	9606												
320	2	2	10.85271314	IPI:IPI00305380.3	Gene_Symbol=IGFBP4 Insulin-like growth factor-binding protein 4 precursor	9606												
321	2	2	33.14606845	IPI:IPI00063213.1	Gene_Symbol=MED30 Mediator of RNA polymerase II transcription subunit 30	9606												
321	0	2	55.5555582	IPI:IPI00792416.1	Gene_Symbol=MED30 10 kDa protein	9606												
322	2	2	26.9230783	IPI:IPI00014048.1	Gene_Symbol=RNASE1 Ribonuclease pancreatic precursor	9606	2.301358223			2.193053246			1.515242696					
323	2	2	22.61904776	IPI:IPI00879148.1	Gene_Symbol=- 18 kDa protein	9606	1.152775288			0.769943655			1.131704807					
323	0	2	11.04477569	IPI:IPI00797221.4	Gene_Symbol=GAPDH Glyceraldehyde 3-phosphate dehydrogenase	9606												
323	0	2	12.62798607	IPI:IPI00795257.1	Gene_Symbol=GAPDH 32 kDa protein	9606												
323	0	2	11.04477569	IPI:IPI00219018.7	Gene_Symbol=GAPDH Glyceraldehyde-3-phosphate dehydrogenase	9606												
323	0	2	5.384615436	IPI:IPI00789134.1	Gene_Symbol=GAPDH Glyceraldehyde 3-phosphate dehydrogenase	9606												
324	2	2	8.778625727	IPI:IPI00374076.3	Gene_Symbol=C20orf142 Uncharacterized protein C20orf142 precursor	9606												
325	2	2	18.18181872	IPI:IPI00168223.1	"Gene_Symbol=- CDNA FLJ33442 fis, clone BRACE2021936"	9606												
326	2	2	9.307876229	IPI:IPI00031708.1	Gene_Symbol=FAH Fumarylacetoacetase	9606	2.189913511			1.838538527			0.932084084					
327	2	2	18.53658557	IPI:IPI00006606.1	"Gene_Symbol=MRPS26 28S ribosomal protein S26, mitochondrial precursor"	9606	2.063845396			5.073329449			3.112729311					
328	2	2	10.43478325	IPI:IPI00830044.1	Gene_Symbol=- Uncharacterized protein ENSP00000374806	9606	0.109079883			0.114242807			0.046400376					
329	2	2	23.88059646	IPI:IPI00827724.1	Gene_Symbol=- Rheumatoid factor Vh I region precursor (Fragment)	9606	0.871152222			0.337500632			0.18369545					
330	2	2	6.047516316	IPI:IPI00301143.5	Gene_Symbol=PI16 Isoform 1 of Peptidase inhibitor 16 precursor	9606	1.277717113	0.593260169	66.14798737	0.910100222	0.700484574	10.52230835	0.825345576	0.555548429	18.29392242			
330	0	2	3.703703731	IPI:IPI00845506.1	Gene_Symbol=PI16 Isoform 2 of Peptidase inhibitor 16 precursor	9606												
331	2	2	25.17006695	IPI:IPI00029699.1	Gene_Symbol=RNASE4 Ribonuclease 4 precursor	9606												
332	2	2	23.30097109	IPI:IPI00028714.4	Gene_Symbol=MGP Matrix Gla protein precursor	9606	1.746567488			0.819429278			0.606085837					
333	2	2	10.83333269	IPI:IPI00027827.2	Gene_Symbol=SOD3 Extracellular superoxide dismutase [Cu-Zn] precursor	9606	0.91657865	0.328875661	1.875193954	1.043221593	0.690247655	2.763164282	1.086724401	0.91543448	2719.952393			
334	2	2	5.373831838	IPI:IPI00023648.6	Gene_Symbol=ISLR Immunoglobulin superfamily containing leucine-rich repeat protein precursor	9606	1.468139052			0.76963383			1.26318872					
335	2	2	1.004304178	IPI:IPI00007128.1	Gene_Symbol=PRKCG Protein kinase C gamma type	9606	1.753623247			1.866800189			2.092361927					
336	2	2	8.44155848	IPI:IPI00006094.4	Gene_Symbol=RIMS3 Regulating synaptic membrane exocytosis protein 3	9606												
337	2	2	9.090909362	IPI:IPI00847793.1	Gene_Symbol=- Dermcidin isoform 2	9606	1.165926814			1.349372268			0.8739959					
337	0	2	10.00000015	IPI:IPI00027547.2	Gene_Symbol=DCD Dermcidin precursor	9606												
338	2	2	3.030303121	IPI:IPI00419401.1	Gene_Symbol=OR1D5 Olfactory receptor OR17-2	9606	2.847546101			2.306389809			12.37331676					
338	0	2	3.030303121	IPI:IPI00011041.2	Gene_Symbol=OR1D4 Olfactory receptor OR17-1	9606												
339	1.97	2.05	14.0020892	IPI:IPI00013933.2	Gene_Symbol=DSP Isoform DPI of Desmoplakin	9606	0.756642759	0.051507019	1.326099277	0.862697005	0.718663156	3.277544498	0.861362159	0.715305388	3.268694162			
339	0	2.02	11.14046574	IPI:IPI00217182.4	Gene_Symbol=DSP Isoform DPII of Desmoplakin	9606												
339	0	1.78	31.35135174	IPI:IPI00872333.1	Gene_Symbol=DSP Uncharacterized protein DSP	9606												
339	0	1.78	25.40540397	IPI:IPI00746877.1	"Gene_Symbol=DSP CDNA FLJ26719 fis, clone PNC03379"	9606												
340	1.96	1.96	13.16666603	IPI:IPI00646376.2	Gene_Symbol=SNAP91 Isoform 3 of Clathrin coat assembly protein AP180	9606	1.116019487	0.646825552	9.494400024	1.117915273	0.762149751	37.06661606	1.302527189	0.132317424	2.030383348			
340	0	1.96	8.710033447	IPI:IPI00006612.2	Gene_Symbol=SNAP91 Isoform 1 of Clathrin coat assembly protein AP180	9606												
340	0	1.67	7.843137532	IPI:IPI00470905.2	Gene_Symbol=SNAP91 Isoform 2 of Clathrin coat assembly protein AP180	9606												
341	1.94	1.97	8.059810102	IPI:IPI00215877.2	Gene_Symbol=APC Isoform Short of Adenomatous polyposis coli protein	9606	1.324064493	0.253378093	4.479795456	2.198275089	0.065604314	2.815159082	2.057559013	0.232280269	33.17307281			
341	0	1.97	7.773479074	IPI:IPI00012391.3	Gene_Symbol=APC Isoform Long of Adenomatous polyposis coli protein	9606												
342	1.91	1.99	14.7335425	IPI:IPI00472614.3	Gene_Symbol=ERC2 Isoform 1 of ERC protein 2	9606												
342	0	1.99	14.61139917	IPI:IPI00456707.1	Gene_Symbol=ERC2 Isoform 2 of ERC protein 2	9606												
343	1.87	1.87	17.22222269	IPI:IPI00001611.1	Gene_Symbol=IGF2 Isoform 1 of Insulin-like growth factor II precursor	9606	1.058144689			0.925386548			0.627638519					
343	0	1.87	10.2739729	IPI:IPI00657649.2	Gene_Symbol=IGF2 16 kDa protein	9606												
344	1.85	3.86	31.4814806	IPI:IPI00387097.1	Gene_Symbol=- Ig kappa chain V-I region Lay	9606	0.50530839			0.148579136			0.147899985					
345	1.81	2.13	4.607664049	IPI:IPI00787562.3	Gene_Symbol=ASCC3 ASCC3 protein	9606	1.110017776	0.73789674	20.84475708	1.399655461	0.455311388	40.88629532	1.162353277	0.335113883	3.036752939			
345	0	2.13	4.586739466	IPI:IPI00430472.2	Gene_Symbol=ASCC3 Activating signal cointegrator 1 complex subunit 3	9606												
346	1.79	2.29	29.43314016	IPI:IPI00782992.3	Gene_Symbol=SRRM2 Isoform 1 of Serine/arginine repetitive matrix protein 2	9606	0.693055272	0.66769892	7.912699699	0.649738133	0.647878885	8.132306099	0.998397887	0.997230828	2.866275072			
346	0	2.14	29.4772923	IPI:IPI00785023.2	Gene_Symbol=SRRM2 Isoform 2 of Serine/arginine repetitive matrix protein 2	9606												
347	1.79	1.82	10.52094027	IPI:IPI00169307.5	Gene_Symbol=ARHGAP21 Rho-GTPase activating protein 10	9606	1.123414755	0.664874673	12.73689747	1.149035692	0.300512731	2.462516785	1.694895148	0.635136008	32450.0293			
347	0	1.79	11.34020612	IPI:IPI00867727.1	Gene_Symbol=ARHGAP21 Isoform 3 of Rho GTPase-activating protein 21	9606												
347	0	1.79	7.681365311	IPI:IPI00867539.1	Gene_Symbol=ARHGAP21 Isoform 2 of Rho GTPase-activating protein 21	9606												
348	1.79	1.79	9.142857045	IPI:IPI00297900.4	Gene_Symbol=DDX10 Probable ATP-dependent RNA helicase DDX10	9606	1.045823932			1.167555213			1.256075144					
349	1.78	1.87	8.307092637	IPI:IPI00303335.1	Gene_Symbol=NEB Nebulin	9606	1.318147779	0.454206169	2.280868292	0.851204574	0.714064538	2.713941336	1.164230824	0.729877293	2.719803333			
349	0	1.7	7.812266052	IPI:IPI00873123.1	Gene_Symbol=NEB nebulin	9606												
350	1.75	3.75	13.64296079	IPI:IPI00019088.1	Gene_Symbol=COL9A2 Collagen alpha-2(IX) chain precursor	9606	1.580893278	0.269777387	13.80498791	1.677942872	0.589591563	6291.902832	1.73634553	0.476361454	670.9646606			
351	1.75	1.75	7.456503808	IPI:IPI00020985.3	Gene_Symbol=EP300 Histone acetyltransferase p300	9606	0.800375044	0.464736849	2.913021564	1.141940832	0.730951488	4.244790077	0.812110662	0.80083096	22.54930115			
352	1.75	1.75	5.375603214	IPI:IPI00844344.1	Gene_Symbol=SYNJ2 160 kDa protein	9606	0.988102973			1.006680369			0.777487814					
352	0	1.75	6.055900455	IPI:IPI00515001.2	Gene_Symbol=SYNJ2 Isoform 2A of Synaptojanin-2	9606												
352	0	1.75	5.375603214	IPI:IPI00477078.2	Gene_Symbol=SYNJ2 Isoform 2B1 of Synaptojanin-2	9606												
352	0	1.75	5.213903636	IPI:IPI00300621.1	Gene_Symbol=SYNJ2 Isoform 2B2 of Synaptojanin-2	9606												
353	1.74	1.74	14.49044645	IPI:IPI00451626.1	Gene_Symbol=CRTAC1 Isoform 3 of Cartilage acidic protein 1 precursor	9606	0.905868053	0.528728068	1.755856514	0.812200248	0.149828255	1.410223603	0.962985337	0.774708867	1.467137694			
353	0	1.74	14.10852671	IPI:IPI00451625.1	Gene_Symbol=CRTAC1 Isoform 2 of Cartilage acidic protein 1 precursor	9606												
353	0	1.74	13.7670204	IPI:IPI00451624.1	Gene_Symbol=CRTAC1 Isoform 1 of Cartilage acidic protein 1 precursor	9606												
354	1.73	2.03	8.767772466	IPI:IPI00736041.1	Gene_Symbol=SERPINA11 similar to Serpin A11 precursor	9606	1.643799424			0.983619392			1.126868844					
354	0	2.03	8.767772466	IPI:IPI00333828.4	Gene_Symbol=SERPINA11 Serpin A11 precursor	9606												
355	1.73	1.73	10.71032211	IPI:IPI00167547.6	Gene_Symbol=BRWD3 Isoform 1 of Bromodomain and WD repeat-containing protein 3	9606	0.847092092	0.830725491	7.532495975	1.209011674	0.430875957	1.82582593	1.586993933	0.41208455	4.061609745			
355	0	1.73	10.17780527	IPI:IPI00844349.1	Gene_Symbol=BRWD3 Isoform 2 of Bromodomain and WD repeat-containing protein 3	9606												
355	0	1.73	11.2771742	IPI:IPI00844236.1	Gene_Symbol=BRWD3 Isoform 4 of Bromodomain and WD repeat-containing protein 3	9606												
355	0	1.73	11.51645184	IPI:IPI00843754.1	Gene_Symbol=BRWD3 Isoform 3 of Bromodomain and WD repeat-containing protein 3	9606												
356	1.72	2.14	7.796794176	IPI:IPI00472316.1	Gene_Symbol=DMD dystrophin Dp427p1 isoform	9606	0.824415505	0.93675375	48888197120	0.840595782	0.948875546	8.05588E+11	1.179064751	0.961856902	1.42E+15			
356	0	2.14	7.692307979	IPI:IPI00375141.1	Gene_Symbol=DMD dystrophin Dp427l isoform	9606												
356	0	2.14	7.451727241	IPI:IPI00304639.2	Gene_Symbol=DMD Isoform 3 of Dystrophin	9606												
356	0	2.14	7.435549796	IPI:IPI00006091.2	Gene_Symbol=DMD Isoform 4 of Dystrophin	9606												
356	0	1.88	8.532423526	IPI:IPI00304638.4	Gene_Symbol=DMD Isoform 1 of Dystrophin	9606												
356	0	1.88	8.543357253	IPI:IPI00220577.5	Gene_Symbol=DMD Isoform 2 of Dystrophin	9606												
357	1.72	1.74	5.046343803	IPI:IPI00000897.1	Gene_Symbol=HELZ Probable helicase with zinc finger domain	9606	0.719862342	0.152037814	1.728799105	0.86824739	0.636133313	2.355782986	1.029801488	0.678557277	1.226724744			
358	1.72	1.72	8.51528421	IPI:IPI00015919.1	Gene_Symbol=SERGEF Isoform 1 of Secretion-regulating guanine nucleotide exchange factor	9606	1.59578228	0.326612175	4.764575958	1.285066247	0.597614825	5.675829411	1.736169934	0.465053916	14.17021084			
358	0	1.52	3.125	IPI:IPI00383576.1	Gene_Symbol=SERGEF Isoform 2 of Secretion-regulating guanine nucleotide exchange factor	9606												
359	1.72	1.72	14.28571492	IPI:IPI00006662.1	Gene_Symbol=APOD Apolipoprotein D precursor	9606	0.738716483	0.067288414	1.50415349	0.728957713	0.111018144	2.029273272	1.055637598	0.399546325	1.647217035			
360	1.71	1.71	10.78767106	IPI:IPI00470607.3	"Gene_Symbol=FAM20C family with sequence similarity 20, member C"	9606	1.101446986			0.494664937			1.784536719					
360	0	1.7	4.926108196	IPI:IPI00743635.1	"Gene_Symbol=GNGT1 Similar to Family with sequence similarity 20, member C"	9606												
361	1.7	41.97	63.28600645	IPI:IPI00430842.3	Gene_Symbol=IGHV3OR16-13;IGHA1 IGHA1 protein	9606	0.416291595			0.211509645			0.166393682					
361	0	12.82	70.08547187	IPI:IPI00830088.1	Gene_Symbol=- 13 kDa protein	9606												
361	0	9.72	50.40000081	IPI:IPI00873155.1	Gene_Symbol=- Uncharacterized protein ENSP00000346720	9606												
361	0	1.72	17.39130467	IPI:IPI00816409.1	Gene_Symbol=- V<gamma>1 protein (Fragment)	9606												
362	1.7	3.7	17.91044772	IPI:IPI00827486.1	Gene_Symbol=- Rheumatoid factor light chain variable region precursor (Fragment)	9606	0.677765787	0.335747719	17.78463364	0.287576199	0.004446293	1.116945148	0.161844164	0.105588786	48.10620499			
363	1.7	1.92	5.240174755	IPI:IPI00218185.3	Gene_Symbol=OAS2 Isoform p69 of 2'-5'-oligoadenylate synthetase 2	9606	1.245162129			1.042014003			1.552343249					
363	0	1.92	5.006954074	IPI:IPI00217049.4	Gene_Symbol=OAS2 Isoform p71 of 2'-5'-oligoadenylate synthetase 2	9606												
363	0	1.7	7.100591809	IPI:IPI00791246.1	Gene_Symbol=OAS2 19 kDa protein	9606												
363	0	1.7	6.976744533	IPI:IPI00448843.2	Gene_Symbol=OAS2 2'-5'-oligoadenylate synthetase 2 isoform 3	9606												
364	1.7	1.73	4.642857239	IPI:IPI00027410.1	Gene_Symbol=GP5 Platelet glycoprotein V precursor	9606												
365	1.7	1.71	8.791209012	IPI:IPI00328703.1	Gene_Symbol=OAF Out at first protein homolog precursor	9606	1.014857054			1.748975992			1.307635069					
366	1.7	1.7	6.951484084	IPI:IPI00297263.6	Gene_Symbol=HEG1 Isoform 1 of Protein HEG homolog 1 precursor	9606												
366	0	1.7	5.632410944	IPI:IPI00795307.2	Gene_Symbol=HEG1 Isoform 2 of Protein HEG homolog 1 precursor	9606												
367	1.7	1.7	17.35537201	IPI:IPI00382914.1	Gene_Symbol=FAM152A C1orf121 protein (Fragment)	9606												
368	1.69	1.7	8.094848692	IPI:IPI00375454.8	Gene_Symbol=RIF1 Isoform 2 of Telomere-associated protein RIF1	9606	0.947208583	0.232195452	1.147632122	0.565892816	0.116044343	2.500103712	0.800426185	0.398790061	2.460268021			
368	0	1.7	8.009708673	IPI:IPI00293845.5	Gene_Symbol=RIF1 Isoform 1 of Telomere-associated protein RIF1	9606												
369	1.67	1.68	4.134885594	IPI:IPI00289819.4	Gene_Symbol=IGF2R Cation-independent mannose-6-phosphate receptor precursor	9606	0.837817371	0.122708581	1.550885558	0.958493769	0.857941628	10.73641109	0.757289946	0.27344957	5.043152332			
370	1.66	1.66	17.64705926	IPI:IPI00384454.1	Gene_Symbol=F3 Tissue factor	9606												
371	1.65	1.65	11.47227511	IPI:IPI00103525.1	Gene_Symbol=PSPC1 Isoform 1 of Paraspeckle component 1	9606	1.485137582	0.152569413	2.125312805	2.344964743	0.159445822	5.318964958	0.81781137	0.514443457	3.009504318			
371	0	1.65	12.21373975	IPI:IPI00395775.6	Gene_Symbol=PSPC1 Isoform 2 of Paraspeckle component 1	9606												
371	0	1.56	14.3749997	IPI:IPI00738041.2	Gene_Symbol=LOC649009 similar to paraspeckle protein 1 isoform 1	9606												
372	1.63	1.81	17.8132683	IPI:IPI00160622.1	Gene_Symbol=CEP250 Isoform 1 of Centrosome-associated protein CEP250	9606	1.448686481	0.38722074	26.55770683	1.417160273	0.137676179	2.646558285	1.659918785					
372	0	1.81	17.18357056	IPI:IPI00292871.1	Gene_Symbol=CEP250 Isoform 2 of Centrosome-associated protein CEP250	9606												
373	1.63	1.64	11.07544228	IPI:IPI00015568.1	Gene_Symbol=KBTBD11 Kelch repeat and BTB domain-containing protein 11	9606	3.385707378			12.027071			1.354130507					
374	1.61	1.61	11.25731021	IPI:IPI00828028.1	Gene_Symbol=KIF24 Isoform 1 of Kinesin-like protein KIF24	9606	0.873230636	0.550493479	2.269686222	0.98685807	0.979731917	7.283157825	1.121320963	0.767541051	4.296250343			
374	0	1.61	12.47973964	IPI:IPI00419014.3	Gene_Symbol=KIF24 Isoform 2 of Kinesin-like protein KIF24	9606												
374	0	1.58	9.153713286	IPI:IPI00828144.1	Gene_Symbol=KIF24 Isoform 4 of Kinesin-like protein KIF24	9606												
375	1.6	1.6	3.96085754	IPI:IPI00409567.1	Gene_Symbol=PKD1 Isoform 2 of Polycystin-1 precursor	9606	2.750919342	0.595586896	37561428	1.238121152	0.144722402	1.873503685	0.740671992	0.135315344	2.277722597			
375	0	1.6	3.950732201	IPI:IPI00409566.1	Gene_Symbol=PKD1 Isoform 1 of Polycystin-1 precursor	9606												
375	0	1.6	3.951650485	IPI:IPI00028786.4	Gene_Symbol=PKD1 Isoform 3 of Polycystin-1 precursor	9606												
375	0	1.6	4.452996328	IPI:IPI00883708.1	Gene_Symbol=PKD1 Polycystic kidney disease-associated protein	9606												
376	1.6	1.6	12.38195226	IPI:IPI00005648.1	Gene_Symbol=SAFB2 Scaffold attachment factor B2	9606	0.763385057	0.663791955	357.9396362	1.173797727	0.504169345	7.868844986	0.941931069	0.836161196	17.95800972			
377	1.6	1.6	23.05475473	IPI:IPI00873725.1	Gene_Symbol=PRPF40B 40 kDa protein	9606	1.148808241	0.603634715	11.65141869	1.198691964	0.173693821	1.904723763	1.790848613	0.145412326	5.590834618			
377	0	1.53	14.12169933	IPI:IPI00789604.2	Gene_Symbol=PRPF40B Isoform 1 of Pre-mRNA-processing factor 40 homolog B	9606												
377	0	1.53	14.33566362	IPI:IPI00646529.2	Gene_Symbol=PRPF40B Isoform 2 of Pre-mRNA-processing factor 40 homolog B	9606												
377	0	1.53	13.78923804	IPI:IPI00465345.2	Gene_Symbol=PRPF40B Isoform 3 of Pre-mRNA-processing factor 40 homolog B	9606												
378	1.6	1.6	17.00879782	IPI:IPI00880025.1	Gene_Symbol=- 39 kDa protein	9606												
379	1.59	1.73	7.271417975	IPI:IPI00607580.2	Gene_Symbol=MEGF8 multiple EGF-like-domains 8	9606	0.926288664	0.540949583	1.569698572	0.837202072	0.521206617	2.694885731	0.800967813	0.690418422	7.95733881			
379	0	1.73	7.921206951	IPI:IPI00027310.4	Gene_Symbol=MEGF8 Isoform 1 of Multiple epidermal growth factor-like domains 8	9606												
379	0	1.56	6.639511138	IPI:IPI00791343.1	Gene_Symbol=- 261 kDa protein	9606												
380	1.58	1.79	6.755753607	IPI:IPI00785015.3	Gene_Symbol=FLJ25778 Isoform 1 of Uncharacterized protein KIAA2030	9606	1.061671972	0.890170813	3.55450654	1.33401072	0.571967244	4.262226105	1.430197835	0.27565968	2.354216576			
380	0	1.52	7.731958479	IPI:IPI00854561.1	Gene_Symbol=FLJ25778 Isoform 2 of Uncharacterized protein KIAA2030	9606												
381	1.58	1.58	7.300509512	IPI:IPI00332215.1	Gene_Symbol=DYRK1B Isoform 2 of Dual specificity tyrosine-phosphorylation-regulated kinase 1B	9606												
381	0	1.53	11.130137	IPI:IPI00219252.1	Gene_Symbol=DYRK1A Isoform 4 of Dual specificity tyrosine-phosphorylation-regulated kinase 1A	9606												
381	0	1.53	12.28733435	IPI:IPI00219251.1	Gene_Symbol=DYRK1A Isoform 2 of Dual specificity tyrosine-phosphorylation-regulated kinase 1A	9606												
381	0	1.53	8.620689809	IPI:IPI00219250.1	Gene_Symbol=DYRK1A Isoform 1 of Dual specificity tyrosine-phosphorylation-regulated kinase 1A	9606												
381	0	1.53	12.01478764	IPI:IPI00182717.8	Gene_Symbol=DYRK1A Isoform 3 of Dual specificity tyrosine-phosphorylation-regulated kinase 1A	9606												
381	0	1.53	8.519004285	IPI:IPI00014344.1	Gene_Symbol=DYRK1A Isoform Long of Dual specificity tyrosine-phosphorylation-regulated kinase 1A	9606												
381	0	1.53	6.156405807	IPI:IPI00215873.1	Gene_Symbol=DYRK1B Isoform 3 of Dual specificity tyrosine-phosphorylation-regulated kinase 1B	9606												
381	0	1.53	5.882352963	IPI:IPI00000352.1	Gene_Symbol=DYRK1B Isoform 1 of Dual specificity tyrosine-phosphorylation-regulated kinase 1B	9606												
382	1.57	1.88	13.90728503	IPI:IPI00290085.2	Gene_Symbol=CDH2 Cadherin-2 precursor	9606	1.727353454	0.004515046	1.050489306	1.952082992	0.010663412	1.1530056	1.017189622	0.958628178	27.87175941			
382	0	1.87	13.37142885	IPI:IPI00658202.1	Gene_Symbol=CDH2 Uncharacterized protein CDH2	9606												
383	1.54	1.59	31.89964294	IPI:IPI00556297.1	Gene_Symbol=- Arginine/serine-rich splicing factor 6 variant (Fragment)	9606	1.002154112	0.995465279	4.233666897	1.068374515	0.928975642	16.88144493	1.487553835	0.66480267	29.85456276			
383	0	1.59	32.55814016	IPI:IPI00012345.2	"Gene_Symbol=SFRS6 Isoform SRP55-1 of Splicing factor, arginine/serine-rich 6"	9606												
383	0	1.59	21.19403034	IPI:IPI00215879.1	"Gene_Symbol=SFRS6 Isoform SRP55-3 of Splicing factor, arginine/serine-rich 6"	9606												
384	1.54	1.54	13.63636404	IPI:IPI00845406.1	Gene_Symbol=- Mitochondrial 28S ribosomal protein S34	9606												
384	0	1.54	10.66666692	IPI:IPI00658155.1	Gene_Symbol=MRPS34 26 kDa protein	9606												
384	0	1.54	11.00917533	IPI:IPI00169413.1	Gene_Symbol=MRPS34 Mitochondrial 28S ribosomal protein S34	9606												
385	1.53	5.19	64.91228342	IPI:IPI00382476.1	Gene_Symbol=- Ig heavy chain V-III region WEA	9606												
386	1.53	1.88	12.5	IPI:IPI00061168.3	Gene_Symbol=ANKRD40 Ankyrin repeat domain-containing protein 40	9606	1.556851506	0.724218249	191224.4531	1.912620187	0.134052902	5.818827152	2.012525558	0.140878186	7.383390427			
387	1.53	1.63	4.252734035	IPI:IPI00784464.1	Gene_Symbol=AOF1 Isoform 1 of Flavin-containing amine oxidase domain-containing protein 1	9606	0.603332639	0.058853544	1.813433528	0.58666873	0.28500244	25.88965225	1.541520238	0.633246422	4744.903809			
387	0	1.62	4.374999925	IPI:IPI00794195.1	Gene_Symbol=- OTTHUMP00000179126	9606												
387	0	1.59	5.328596756	IPI:IPI00783822.3	Gene_Symbol=AOF1 Isoform 3 of Flavin-containing amine oxidase domain-containing protein 1	9606												
387	0	1.56	4.745762795	IPI:IPI00783535.2	Gene_Symbol=AOF1 amine oxidase (flavin containing) domain 1	9606												
387	0	1.56	4.737732559	IPI:IPI00646410.2	Gene_Symbol=AOF1 Isoform 2 of Flavin-containing amine oxidase domain-containing protein 1	9606												
388	1.53	1.56	8.409786224	IPI:IPI00796732.1	Gene_Symbol=- 141 kDa protein	9606												
388	0	1.56	8.442056924	IPI:IPI00187011.4	Gene_Symbol=ZC3H4 Zinc finger CCCH domain-containing protein C19orf7	9606												
389	1.53	1.54	12.26215735	IPI:IPI00790024.1	Gene_Symbol=C20orf175 Isoform 1 of Uncharacterized protein C20orf175	9606	1.157175422	0.465728253	2.019331932	0.796088219	0.318072289	2.104814291	1.41311419	0.069370672	1.51247716			
389	0	1.53	32.84671605	IPI:IPI00168750.3	Gene_Symbol=C20orf175 FLJ00360 protein (Fragment)	9606												
390	1.52	20.34	36.32478714	IPI:IPI00784519.1	Gene_Symbol=- Putative uncharacterized protein	9606	1.768157721	0.352103025	87.41378021	0.765054345	0.584396482	85.62253571	0.618464291	0.277427107	17.1657753			
391	1.52	5.53	25.86206794	IPI:IPI00386839.1	Gene_Symbol=- Amyloid lambda 6 light chain variable region SAR (Fragment)	9606	0.617302537			0.167872682			0.136635765					
392	1.52	1.7	4.301075265	IPI:IPI00386645.1	Gene_Symbol=PNLIPRP1 Isoform 2 of Pancreatic lipase-related protein 1 precursor	9606												
393	1.52	1.52	12.64367849	IPI:IPI00847159.1	Gene_Symbol=- Conserved hypothetical protein	9606												
394	1.52	1.52	1.413043495	IPI:IPI00177820.3	"Gene_Symbol=SLC14A2 Urea transporter, kidney"	9606	1.038852572	0.527701616	1.696227312	1.222416162	0.577497602	26.13078117	1.621563673	0.403634161	91.48657227			
395	1.52	1.52	6.77966103	IPI:IPI00061528.3	Gene_Symbol=KTI12 Protein KTI12 homolog	9606	0.802837908			1.006492138			1.143539548					
396	1.52	1.52	3.720930219	IPI:IPI00412737.1	Gene_Symbol=WARS tryptophanyl-tRNA synthetase isoform b	9606	1.002884984			0.653441727			1.27137959					
396	0	1.52	3.397027776	IPI:IPI00295400.1	"Gene_Symbol=WARS Tryptophanyl-tRNA synthetase, cytoplasmic"	9606												
397	1.5	1.57	8.684210479	IPI:IPI00413868.4	Gene_Symbol=C6orf60 hypothetical protein LOC79632 isoform 1	9606	1.36909306	0.496858984	3.656502247	1.538152814	0.480425626	5.501711845	2.08874321	0.310444057	6.855448723			
397	0	1.57	8.627451211	IPI:IPI00874044.1	Gene_Symbol=C6orf60 Isoform 1 of Uncharacterized protein C6orf60	9606												
397	0	1.53	8.547888696	IPI:IPI00746850.2	Gene_Symbol=C6orf60 hypothetical protein LOC79632 isoform 2	9606												
397	0	1.53	8.226495981	IPI:IPI00647504.1	Gene_Symbol=C6orf60 Isoform 2 of Uncharacterized protein C6orf60	9606												
398	1.5	1.5	27.71982253	IPI:IPI00419847.3	Gene_Symbol=SORBS3 Isoform Alpha of Vinexin	9606	1.299908996	0.475746095	21.93268394	1.684725046	0.033271182	1.414367795	1.816176414	0.289737493	40.87646866			
398	0	1.45	24.62006062	IPI:IPI00472540.1	Gene_Symbol=SORBS3 Isoform Beta of Vinexin	9606												
398	0	1.45	16.41337425	IPI:IPI00604452.2	Gene_Symbol=SORBS3 sorbin and SH3 domain containing 3 isoform 2	9606												
398	0	1.4	54.34782505	IPI:IPI00790708.1	Gene_Symbol=SORBS3 5 kDa protein	9606												
399	1.48	1.53	8.669833839	IPI:IPI00869295.1	Gene_Symbol=KNDC1 Isoform 3 of Protein very KIND	9606	0.894986331	0.50693351	4.223803997	1.161642432	0.898373127	136554	1.57363224	0.778617382	7981632.5			
399	0	1.53	8.347627521	IPI:IPI00065323.5	Gene_Symbol=KNDC1 Isoform 1 of Protein very KIND	9606												
399	0	1.53	8.338092268	IPI:IPI00028193.4	Gene_Symbol=KNDC1 192 kDa protein	9606												
399	0	1.47	8.413672447	IPI:IPI00872423.1	Gene_Symbol=KNDC1 Isoform 2 of Protein very KIND	9606												
399	0	1.47	6.442376226	IPI:IPI00383048.3	Gene_Symbol=KNDC1 Isoform 4 of Protein very KIND	9606												
400	1.48	1.5	11.06941774	IPI:IPI00010322.5	Gene_Symbol=PDZRN3 Isoform 1 of PDZ domain-containing RING finger protein 3	9606	0.64272207	0.001827753	1.08483851	0.30544883	0.1798269	12.39324284	0.24217017	0.056259971	4.535514832			
400	0	1.5	10.0609757	IPI:IPI00787331.1	Gene_Symbol=PDZRN3 similar to PDZ domain containing RING finger 3	9606												
401	1.45	1.45	10.17770618	IPI:IPI00033153.1	Gene_Symbol=NXF1 Nuclear RNA export factor 1	9606	0.709825456	0.477128357	57.54826736	0.905646086	0.787004769	37.42224884	1.003507495	0.995935082	1061.949585			
401	0	1.44	9.269662946	IPI:IPI00749024.2	Gene_Symbol=NXF1 nuclear RNA export factor 1 isoform 2	9606												
402	1.44	1.48	9.107635915	IPI:IPI00032230.2	Gene_Symbol=EPB41L3 Isoform A of Band 4.1-like protein 3	9606	0.622970462			0			0					
402	0	1.47	14.05228823	IPI:IPI00215717.1	Gene_Symbol=EPB41L3 Isoform C of Band 4.1-like protein 3	9606												
402	0	1.47	9.94219631	IPI:IPI00215716.1	Gene_Symbol=EPB41L3 Isoform B of Band 4.1-like protein 3	9606												
402	0	1.4	15.28662443	IPI:IPI00797109.1	Gene_Symbol=EPB41L3 18 kDa protein	9606												
403	1.44	1.45	13.4250477	IPI:IPI00868928.1	Gene_Symbol=KIF26B Isoform 1 of Kinesin-like protein KIF26B	9606	0.974741638	0.701129436	1.282157421	1.155274391	0.34586513	1.661661744	1.207696438	0.129029348	1.382535338			
403	0	1.41	13.97101432	IPI:IPI00872931.1	Gene_Symbol=KIF26B Isoform 2 of Kinesin-like protein KIF26B	9606												
403	0	1.41	13.95483464	IPI:IPI00397820.4	Gene_Symbol=- 185 kDa protein	9606												
403	0	1.39	16.37037098	IPI:IPI00868951.1	Gene_Symbol=KIF26B Isoform 5 of Kinesin-like protein KIF26B	9606												
404	1.43	5.75	21.8107	IPI:IPI00218949.1	Gene_Symbol=CFHR2 Isoform Short of Complement factor H-related protein 2 precursor	9606	0.776724279			0.561312616			0.752862751					
404	0.04	5.75	19.62962896	IPI:IPI00006154.1	Gene_Symbol=CFHR2 Isoform Long of Complement factor H-related protein 2 precursor	9606												
405	1.43	5.5	37.99999952	IPI:IPI00383953.1	Gene_Symbol=- VH4 heavy chain variable region precursor (Fragment)	9606	0.763569772	0.578907073	81.69689941	0.369623005	0.336051315	1592.870972	0.169294044	0.146011576	194.1502228			
405	0	27.69	50.94339848	IPI:IPI00783993.1	Gene_Symbol=IGHA2 IGHA2 protein	9606												
405	0	22.03	44.56067085	IPI:IPI00384952.1	Gene_Symbol=- Putative uncharacterized protein DKFZp686K04218 (Fragment)	9606												
405	0	3.46	18.80341917	IPI:IPI00382540.1	Gene_Symbol=- Ig heavy chain V-II region NEWM	9606												
405	0	1.4	9.246575087	IPI:IPI00872462.2	Gene_Symbol=- Uncharacterized protein ENSP00000381190	9606												
406	1.43	1.49	2.989192866	IPI:IPI00302641.1	Gene_Symbol=FAT2 Protocadherin Fat 2 precursor	9606	1.002362609	0.996958256	531.4838867	1.177696347	0.776076615	287.9168396	1.240895629	0.664242208	110.8788528			
407	1.42	1.81	9.106779099	IPI:IPI00869082.1	Gene_Symbol=SPEG similar to aortic preferentially expressed gene 1	9606	0.76393044	0.313080043	2.030761242	0.650804579	0.422068864	4.36498785	0.935016036	0.685608089	1.614499688			
408	1.42	1.49	16.54411703	IPI:IPI00867697.1	Gene_Symbol=ATAD2B 62 kDa protein	9606												
408	0	1.48	12.41426617	IPI:IPI00739581.2	Gene_Symbol=ATAD2B Isoform 1 of ATPase family AAA domain-containing protein 2B	9606												
408	0	1.48	12.45698631	IPI:IPI00456004.4	Gene_Symbol=ATAD2B Isoform 2 of ATPase family AAA domain-containing protein 2B	9606												
408	0	1.43	2.357414365	IPI:IPI00235407.2	Gene_Symbol=STK36 Isoform 1 of Serine/threonine-protein kinase 36	9606												
408	0	1.43	1.004636846	IPI:IPI00873796.1	Gene_Symbol=STK36 Uncharacterized protein STK36	9606												
408	0	1.43	1.004636846	IPI:IPI00735634.1	Gene_Symbol=STK36 Isoform 2 of Serine/threonine-protein kinase 36	9606												
409	1.41	1.47	9.044801444	IPI:IPI00550232.2	Gene_Symbol=XIRP2 cardiomyopathy associated 3 isoform 1	9606	1.560229778			1.185311079			1.781908512					
410	1.4	19.67	46.78111672	IPI:IPI00815938.1	Gene_Symbol=IGLV3-21 IGLV3-21 protein	9606	1.563084245	0.172883093	2.518034697	1.331291676	0.084577866	1.466406584	2.550717831	0.27709499	15.22805119			
411	1.4	3.4	10.13754532	IPI:IPI00020153.3	Gene_Symbol=BSN Protein bassoon	9606	1.077602386	0.672312617	5.360289574	2.181261063	0.02729965	1.529895663	1.618292332	0.486326575	350.3934937			
412	1.4	1.48	3.099999949	IPI:IPI00026969.4	Gene_Symbol=SEC23IP Isoform 1 of SEC23-interacting protein	9606												
413	1.4	1.44	9.843400121	IPI:IPI00007334.1	Gene_Symbol=ACIN1 Isoform 1 of Apoptotic chromatin condensation inducer in the nucleus	9606												
413	0	1.41	14.2367065	IPI:IPI00297991.2	Gene_Symbol=ACIN1 Isoform 3 of Apoptotic chromatin condensation inducer in the nucleus	9606												
413	0	1.41	13.51791471	IPI:IPI00215975.1	Gene_Symbol=ACIN1 Isoform 2 of Apoptotic chromatin condensation inducer in the nucleus	9606												
414	1.4	1.4	26.05633736	IPI:IPI00444707.1	"Gene_Symbol=- CDNA FLJ45221 fis, clone BRCAN2019907"	9606												
415	1.4	1.4	11.78861782	IPI:IPI00009089.3	Gene_Symbol=FRS3 Fibroblast growth factor receptor substrate 3	9606	0.896195471	0.000280251	1.000613213	1.170798898	0.205273047	1.953053355	0.947355151	0.769134641	6.116912842			
416	1.4	1.4	6.106870249	IPI:IPI00797417.1	Gene_Symbol=STRA13 15 kDa protein	9606												
417	1.39	2.55	24.10714328	IPI:IPI00386840.1	Gene_Symbol=- Amyloid lambda 6 light chain variable region NEG (Fragment)	9606												
417	0	21.43	45.76271176	IPI:IPI00719452.1	Gene_Symbol=IGL@ IGL@ protein	9606												
417	0	2	7.547169924	IPI:IPI00382439.1	Gene_Symbol=- Ig lambda chain V-IV region X	9606												
418	1.38	1.42	11.54806465	IPI:IPI00641471.2	Gene_Symbol=COL16A1 Isoform 2 of Collagen alpha-1(XVI) chain precursor	9606	1.720385671			1.655630469			1.79821682					
418	0	1.42	11.53366566	IPI:IPI00400935.5	Gene_Symbol=COL16A1 Isoform 1 of Collagen alpha-1(XVI) chain precursor	9606												
418	0	1.41	10.86956486	IPI:IPI00854728.1	Gene_Symbol=COL16A1 Uncharacterized protein COL16A1	9606												
419	1.35	1.35	8.594115078	IPI:IPI00878349.1	Gene_Symbol=CABIN1 Similar to calcineurin binding protein 1	9606	1.350550056	0.586902261	153.5916901	4.197192192	0.211486563	537.8789673	1.416382194	0.193849504	4.014986992			
419	0	1.35	8.288288116	IPI:IPI00002355.1	Gene_Symbol=CABIN1 Calcineurin-binding protein Cabin 1	9606												
420	1.34	1.78	5.738421157	IPI:IPI00009329.1	Gene_Symbol=UTRN Utrophin	9606	1.749110103	0.025693003	1.565007329	1.881480217	0.056954399	1.938658714	3.894394159	0.011879292	2.367310762			
421	1.33	1.36	5.714285746	IPI:IPI00871227.1	Gene_Symbol=HMCN1 Isoform 1 of Hemicentin-1 precursor	9606	1.114261508	0.618348718	1.745415211	1.243172288	0.235132724	1.541493654	1.130277634	0.610678732	1.989523649			
421	0	1.36	5.340667069	IPI:IPI00045512.3	Gene_Symbol=HMCN1 Hemicentin 1	9606												
422	1.33	1.34	4.585265368	IPI:IPI00456708.3	Gene_Symbol=CEP192 Isoform 1 of Centrosomal protein of 192 kDa	9606	1.312107801			1.12786448			0.628034353					
423	1.32	1.95	16.4324984	IPI:IPI00872997.1	Gene_Symbol=KIF21B Isoform 1 of Kinesin-like protein KIF21B	9606	0.797765732	0.184823275	1.479904175	0.8445099	0.707077384	3.196561813	0.761942208	0.630283535	4.264936924			
423	0	1.95	16.56403989	IPI:IPI00644778.2	Gene_Symbol=KIF21B Isoform 2 of Kinesin-like protein KIF21B	9606												
423	0	1.95	15.38922191	IPI:IPI00397809.4	Gene_Symbol=KIF21B Kinesin-like protein KIF21B variant	9606												
424	1.32	1.53	13.81780952	IPI:IPI00852880.1	Gene_Symbol=SYNPO2L synaptopodin 2-like isoform a	9606	0.716916203			1.086712003			1.798720837					
424	0	1.53	11.6683729	IPI:IPI00456601.1	Gene_Symbol=SYNPO2L Isoform 1 of Synaptopodin 2-like protein	9606												
424	0	1.53	10.6241703	IPI:IPI00016425.5	Gene_Symbol=SYNPO2L Isoform 2 of Synaptopodin 2-like protein	9606												
425	1.31	1.49	8.65874365	IPI:IPI00477966.2	Gene_Symbol=TBC1D8B TBC1 domain family member 8B	9606												
425	0	1.49	9.107142687	IPI:IPI00394744.3	"Gene_Symbol=TBC1D8B TBC1 domain family, member 8B (with GRAM domain) isoform a"	9606												
425	0	1.31	13.52941245	IPI:IPI00873623.1	"Gene_Symbol=TBC1D8B CDNA FLJ33929 fis, clone CTONG2017458, moderately similar to Homo sapiens vascular Rab-GAP/TBC-containing protein"	9606												
425	0	1.31	22.47706354	IPI:IPI00552694.2	Gene_Symbol=TBC1D8B Novel protein	9606												
426	1.31	1.46	8.812466264	IPI:IPI00173946.6	"Gene_Symbol=TANC1 tetratricopeptide repeat, ankyrin repeat and coiled-coil containing 1"	9606	0.495019913			0.255376816			0.654263794					
427	1.31	1.31	12.64542192	IPI:IPI00742743.1	Gene_Symbol=TP53BP1 Isoform 2 of Tumor suppressor p53-binding protein 1	9606	0.17335552	0.392697215	7204785	0.318182856	0.662958264	62956929024	0.282845289	0.547486186	124241168			
427	0	1.31	12.17038631	IPI:IPI00029778.3	Gene_Symbol=TP53BP1 Isoform 1 of Tumor suppressor p53-binding protein 1	9606												
427	0	1.31	11.31292135	IPI:IPI00657708.2	Gene_Symbol=TP53BP1 Uncharacterized protein TP53BP1	9606												
428	1.3	1.3	2.595051378	IPI:IPI00009342.1	Gene_Symbol=IQGAP1 Ras GTPase-activating-like protein IQGAP1	9606	1.014117718			0.468756199			1.191235185					
429	1.3	1.3	14.75409865	IPI:IPI00853377.1	Gene_Symbol=TUBGCP6 53 kDa protein	9606												
430	1.3	1.3	8.013544232	IPI:IPI00012429.3	Gene_Symbol=C9orf5 Protein of unknown function UPF0118 family protein	9606												
431	1.3	1.3	19.34156418	IPI:IPI00807331.1	Gene_Symbol=LOC642398;LOC727834 hypothetical protein	9606												
432	1.3	1.3	11.00917533	IPI:IPI00021793.1	"Gene_Symbol=COX6A1 Cytochrome c oxidase polypeptide VIa-liver, mitochondrial precursor"	9606	0.844412386			0.928061545			0.310652137					
433	1.29	1.35	11.06346473	IPI:IPI00556165.3	Gene_Symbol=RAPGEF6 131 kDa protein	9606	1.604761958			0.116472907			0.940196693					
433	0	1.35	11.06346473	IPI:IPI00386797.3	Gene_Symbol=FNIP1 Isoform 1 of Folliculin-interacting protein 1	9606												
434	1.28	7.29	25.52301288	IPI:IPI00828105.1	Gene_Symbol=- Anti-Mpl scFv (Fragment)	9606	2.87144208			1.106409669			0.731130064					
435	1.28	1.28	4.997128248	IPI:IPI00847618.1	Gene_Symbol=SHANK3 Isoform 1 of SH3 and multiple ankyrin repeat domains protein 3	9606	0.839585781	0.693342268	5.213521004	1.097131729	0.903714776	18.46260643	1.105953455	0.87124598	10.59192562			
436	1.27	1.27	7.744107395	IPI:IPI00788144.1	Gene_Symbol=NACAD similar to nascent polypeptide-associated complex alpha polypeptide	9606	1.507025242	0.853320003	4449336320	0.796521425	0.657652557	127.3464584	1.317314267	0.352317721	8.700893402			
437	1.25	1.51	10.14072821	IPI:IPI00641363.1	"Gene_Symbol=SPTA1 Spectrin, alpha, erythrocytic 1"	9606	0.801959932	0.03744014	1.179518223	0.409650683	0.246298373	101.4843597	0.448921055	0.573614657	381171.6875			
437	0	1.51	10.12815237	IPI:IPI00220741.6	"Gene_Symbol=SPTA1 spectrin, alpha, erythrocytic 1"	9606												
438	1.25	1.33	8.064515889	IPI:IPI00021812.2	Gene_Symbol=AHNAK Neuroblast differentiation-associated protein AHNAK	9606	1.321774602	0.262590587	1.812035084	0.840190589	0.444963813	1.770129919	0.9396649	0.624195993	1.385391831			
439	1.25	1.26	2.618181892	IPI:IPI00651756.3	"Gene_Symbol=NLRP1 NLR family, pyrin domain containing 1 isoform 5"	9606	0.20286271	0.533798993	6176905216	0.161257938	0.428133041	104378416	0.157811895	0.466745645	1499689728			
439	0	1.26	2.519244142	IPI:IPI00335800.3	"Gene_Symbol=NLRP1 Isoform 2 of NACHT, LRR and PYD domains-containing protein 1"	9606												
439	0	1.26	2.443991788	IPI:IPI00328123.4	"Gene_Symbol=NLRP1 Isoform 1 of NACHT, LRR and PYD domains-containing protein 1"	9606												
439	0	1.26	2.573266625	IPI:IPI00099688.1	"Gene_Symbol=NLRP1 Isoform 3 of NACHT, LRR and PYD domains-containing protein 1"	9606												
439	0	1.26	2.494802512	IPI:IPI00004551.3	"Gene_Symbol=NLRP1 Isoform 4 of NACHT, LRR and PYD domains-containing protein 1"	9606												
440	1.24	1.34	16.56804681	IPI:IPI00607818.1	Gene_Symbol=MYH14 Isoform 2 of Myosin-14	9606	1.009501815	0.985921085	228.7410278	0.626034915	0.592291892	2938.041748	0.605047166	0.426770568	157.8561401			
440	0	1.34	16.77483767	IPI:IPI00337335.6	Gene_Symbol=MYH14 Isoform 1 of Myosin-14	9606												
441	1.23	50.13	50.64516068	IPI:IPI00884180.1	Gene_Symbol=IGHM IGHM protein	9606	0.546038806	0.349338025	109.9691162	0.303075284	0.207038701	166.4171906	0.28293255	0.345189095	15748.66406			
442	1.23	1.23	12.85403073	IPI:IPI00876972.1	Gene_Symbol=INCENP inner centromere protein antigens 135/155kDa isoform 1	9606	1.31860745	0.869669378	602.9487915	1.531662703	0.793813586	471.7676086	1.785521507	0.718634307	409.8164673			
442	0	1.23	12.9102841	IPI:IPI00759472.1	Gene_Symbol=INCENP inner centromere protein antigens 135/155kDa isoform 2	9606												
442	0	1.23	12.78439909	IPI:IPI00024970.2	Gene_Symbol=INCENP Inner centromere protein	9606												
443	1.23	1.23	8.396946639	IPI:IPI00003362.2	Gene_Symbol=HSPA5 HSPA5 protein	9606	1.128129125	0.642225266	2.106865883	1.140150189	0.558945775	1.890274048	1.027218819	0.917313874	2.133057117			
444	1.22	1.22	44.8484838	IPI:IPI00418787.1	"Gene_Symbol=- CDNA FLJ46211 fis, clone TESTI4011926"	9606	0.894849598			1.13809526			0.986933529					
445	1.2	1.21	4.170212895	IPI:IPI00014897.4	"Gene_Symbol=PLCB4 Isoform 2 of 1-phosphatidylinositol-4,5-bisphosphate phosphodiesterase beta-4"	9606	0.908482611	0.548985541	4.150675297	1.423867106	0.318041146	11.59344196	1.53574872	0.584463537	1249.115234			
446	1.2	1.2	17.82650203	IPI:IPI00006283.3	Gene_Symbol=TAOK2 Isoform 2 of Serine/threonine-protein kinase TAO2	9606												
447	1.19	1.19	1.863753237	IPI:IPI00032087.4	Gene_Symbol=DIP2C Disco-interacting protein 2 homolog C	9606	0.456563026			0.070336126			0.123470232					
448	1.18	2.4	5.394736677	IPI:IPI00295461.3	Gene_Symbol=FAP Isoform 1 of Seprase	9606	1.881299615	0.261824459	33.18593597	1.366767168	0.042806059	1.306487203	2.015583515	0.213369146	22.23951721			
449	1.18	1.91	12.54125386	IPI:IPI00337371.4	Gene_Symbol=HACE1 Isoform 1 of E3 ubiquitin-protein ligase HACE1	9606	0.79093653			0.769742191			0.74645555					
450	1.18	1.18	6.642066687	IPI:IPI00012523.1	Gene_Symbol=PCDHGA5 Isoform 2 of Protocadherin gamma A5 precursor	9606												
450	0	1.18	5.800214782	IPI:IPI00003885.1	Gene_Symbol=PCDHGA5 Isoform 1 of Protocadherin gamma A5 precursor	9606												
451	1.17	1.33	26.33228898	IPI:IPI00008359.1	"Gene_Symbol=KRT76 Keratin, type II cytoskeletal 2 oral"	9606	0.04096321			0.056582768			0.041721907					
452	1.17	1.26	6.515580416	IPI:IPI00166158.1	"Gene_Symbol=FLJ25613 CDNA FLJ25613 fis, clone STM01546"	9606	1.31874454			2.130836725			1.146531343					
453	1.17	1.2	18.20276529	IPI:IPI00478618.1	"Gene_Symbol=PFKFB4 6-phosphofructo-2-kinase/fructose-2, 6-biphosphatase 4 splice isoform 5"	9606												
453	0	1.2	16.8443501	IPI:IPI00220070.5	"Gene_Symbol=PFKFB4 6-phosphofructo-2-kinase/fructose-2,6-biphosphatase 4"	9606												
454	1.17	1.17	13.53383511	IPI:IPI00873017.1	Gene_Symbol=PHLDB1 146 kDa protein	9606	1.604453802	0.5502882	1141.340698	0.607842982			1.561003089					
454	0	1.17	13.64670247	IPI:IPI00478789.3	Gene_Symbol=PHLDB1 Isoform 2 of Pleckstrin homology-like domain family B member 1	9606												
454	0	1.17	13.07189614	IPI:IPI00413100.1	Gene_Symbol=PHLDB1 Isoform 1 of Pleckstrin homology-like domain family B member 1	9606												
455	1.16	1.19	28.37837934	IPI:IPI00873404.1	Gene_Symbol=FMR1 Uncharacterized protein FMR1	9606	0.774401963			0.986784637			1.205436587					
455	0	1.19	27.31707394	IPI:IPI00783298.1	Gene_Symbol=FMR1 Isoform 7 of Fragile X mental retardation 1 protein	9606												
455	0	1.19	28.28282714	IPI:IPI00215720.1	Gene_Symbol=FMR1 Isoform 1 of Fragile X mental retardation 1 protein	9606												
456	1.16	1.16	10.7438013	IPI:IPI00299040.2	Gene_Symbol=PKD2 Polycystin-2	9606	0.575943768	0.262627006	4.654736519	0.470858157	0.047425978	2.079472542	0.398524433	0.055976741	2.659556627			
457	1.16	1.16	4.264099151	IPI:IPI00005039.1	"Gene_Symbol=MTIF2 Translation initiation factor IF-2, mitochondrial precursor"	9606	0.752402663			1.407069325			0.752351463					
458	1.15	1.16	2.887139097	IPI:IPI00012322.1	Gene_Symbol=PRKG2 cGMP-dependent protein kinase 2	9606	0.951638818			1.092252016			2.362570524					
459	1.15	1.16	7.34693855	IPI:IPI00440769.3	Gene_Symbol=KCTD2 KCTD2 protein (Fragment)	9606												
460	1.15	1.15	11.84510216	IPI:IPI00019977.2	Gene_Symbol=GTF2E1 Transcription initiation factor IIE subunit alpha	9606												
461	1.15	1.15	8.757062256	IPI:IPI00164768.2	Gene_Symbol=CREBZF HCF-binding transcription factor Zhangfei	9606	0.726062238			0.787200511			1.010980606					
462	1.14	1.23	4.798464477	IPI:IPI00006684.3	Gene_Symbol=API5 58 kDa protein	9606	0.745635152			2.171618462			2.016911745					
463	1.13	1.13	10.3211008	IPI:IPI00296043.2	Gene_Symbol=TBX6 T-box transcription factor TBX6	9606	0.676749229			0.487538189			0.583730936					
463	0	1.13	15.25423676	IPI:IPI00096930.1	Gene_Symbol=TBX6 T-box 6 isoform 2	9606												
464	1.12	1.63	12.59600669	IPI:IPI00006571.1	Gene_Symbol=TDRD3 Tudor domain-containing protein 3	9606	1.071703076			0.318686515			1.025160789					
465	1.12	1.12	4.821300134	IPI:IPI00178743.4	Gene_Symbol=ALMS1 ALMS1	9606	1.977914453	0.602971196	170348.2188	0.80889976	0.101332702	1.541231513	1.617509842	0.204415277	7.63137722			
466	1.11	1.19	7.064017653	IPI:IPI00216617.3	Gene_Symbol=KIAA1012 Isoform 2 of Protein TRS85 homolog	9606	2.308790922			1.919666052			1.453838229					
466	0	1.19	6.689895689	IPI:IPI00007253.3	Gene_Symbol=KIAA1012 Isoform 1 of Protein TRS85 homolog	9606												
467	1.11	1.11	8.724832535	IPI:IPI00658131.1	"Gene_Symbol=RFX5 Regulatory factor X, 5"	9606												
467	0	1.11	8.44155848	IPI:IPI00009303.1	Gene_Symbol=RFX5 DNA-binding protein RFX5	9606												
468	1.1	116.76	65.36642909	IPI:IPI00794184.1	Gene_Symbol=CP 97 kDa protein	9606												
469	1.1	1.1	2.024291456	IPI:IPI00020407.1	"Gene_Symbol=MGAT5 Alpha-1,6-mannosylglycoprotein 6-beta-N-acetylglucosaminyltransferase A"	9606												
470	1.09	1.19	17.86525398	IPI:IPI00064158.6	Gene_Symbol=TTBK1 Isoform 1 of Tau-tubulin kinase 1	9606	0.981146932	0.960864782	50.85622406	1.006735802	0.98122108	18.00818062	1.029145122	0.717883885	2.157759666			
471	1.09	1.18	2.865329571	IPI:IPI00410060.4	Gene_Symbol=PSD3 Isoform 2 of PH and SEC7 domain-containing protein 3	9606	1.219035625			1.128649592			1.195510149					
471	0	1.18	2.862595394	IPI:IPI00178366.3	Gene_Symbol=PSD3 Isoform 1 of PH and SEC7 domain-containing protein 3	9606												
472	1.09	1.11	8.225107938	IPI:IPI00418275.1	Gene_Symbol=ROBO3 Isoform 1 of Roundabout homolog 3 precursor	9606	3.311912775			5.871424198			5.813130379					
473	1.08	1.08	20.25000006	IPI:IPI00027430.1	Gene_Symbol=SPN Leukosialin precursor	9606	1.178309917			0.383080304			0.818268895					
474	1.08	1.08	21.64948434	IPI:IPI00551070.2	Gene_Symbol=RP5-1077B9.4 invasion inhibitory protein 45	9606	0.639185667	0.218772605	7.651961803	0.826579809	0.104036063	1.490376115	0.906247675	0.198440477	1.496349931			
475	1.07	1.07	7.312614471	IPI:IPI00719446.2	Gene_Symbol=C14orf145 Isoform 2 of Uncharacterized protein C14orf145	9606	0.609370172	0.452993482	10.03903866	1.039976239	0.957554638	16.56585121	1.0914855	0.933679521	55.00082016			
475	0	1.07	8.105369657	IPI:IPI00607659.2	Gene_Symbol=C14orf145 Isoform 1 of Uncharacterized protein C14orf145	9606												
476	1.06	1.15	10.44083536	IPI:IPI00735811.2	"Gene_Symbol=MAGEB6B similar to melanoma antigen family B, 6"	9606	0.742155075	0.395322859	15.03659058	0.922510862	0.933834195	18487.17188	0.847419083	0.513305604	8.965901375			
476	0	1.15	11.0565111	IPI:IPI00398268.1	"Gene_Symbol=MAGEB6B similar to melanoma antigen family B, 6"	9606												
477	1.06	1.08	8.237986267	IPI:IPI00741295.1	Gene_Symbol=INTS6 integrator complex subunit 6 isoform a	9606	1.772869349	0.063423067	2.06932354	1.53129077	0.206642091	6.183198452	3.022342443	0.259998441	437.6162109			
477	0	1.08	8.117248863	IPI:IPI00015922.2	Gene_Symbol=INTS6 Isoform 1 of Integrator complex subunit 6	9606												
478	1.06	1.06	4.423748702	IPI:IPI00867698.1	"Gene_Symbol=ABCC4 ATP-binding cassette, sub-family C, member 4 isoform 2"	9606	0.693896294	0.859931707	1039469184	1.266949296	0.926067889	1.55692E+11	1.398243189	0.921165287	7.26424E+14			
478	0	1.06	2.867924608	IPI:IPI00006675.1	Gene_Symbol=ABCC4 Multidrug resistance-associated protein 4	9606												
479	1.05	1.1	5.91497235	IPI:IPI00005578.1	Gene_Symbol=EHD4 EH domain-containing protein 4	9606												
480	1.05	1.07	11.77304983	IPI:IPI00300568.4	Gene_Symbol=SYN1 Isoform IA of Synapsin-1	9606	1.188927412			1.117134333			1.220109105					
480	0	1.07	12.40657717	IPI:IPI00251507.2	Gene_Symbol=SYN1 Isoform IB of Synapsin-1	9606												
481	1.05	1.05	14.73684162	IPI:IPI00398758.1	"Gene_Symbol=DCI Isoform 2 of 3,2-trans-enoyl-CoA isomerase, mitochondrial precursor"	9606												
481	0	1.05	13.90728503	IPI:IPI00300567.1	"Gene_Symbol=DCI Isoform 1 of 3,2-trans-enoyl-CoA isomerase, mitochondrial precursor"	9606												
482	1.05	1.05	5.27045764	IPI:IPI00306961.3	Gene_Symbol=BBS2 Bardet-Biedl syndrome 2 protein	9606	0.997845829			0.841505587			0.764383912					
483	1.04	2.24	7.688416541	IPI:IPI00745570.1	Gene_Symbol=SCN9A Isoform 3 of Sodium channel protein type 9 subunit alpha	9606	1.118568301	0.525506258	4.6767869	1.534327507	0.775961578	2711030.5	1.912387371	0.030361518	1.481686831			
483	0	2.24	7.642031461	IPI:IPI00154944.9	Gene_Symbol=SCN9A Isoform 1 of Sodium channel protein type 9 subunit alpha	9606												
484	1.04	1.06	12.98701316	IPI:IPI00413696.5	Gene_Symbol=CD47 41 kDa protein	9606	1.039242744	0.878736079	2.608300686	1.677786946	0.067207083	1.837417006	1.57363677	0.148042053	2.334615231			
485	1.04	1.05	6.347150356	IPI:IPI00024994.1	Gene_Symbol=TULP4 Isoform 1 of Tubby-related protein 4	9606	0.454635948	0.322309405	258.1490479	0.175618052	0.048898876	5.479187012	0.148173958	0.109053239	66.48358917			
486	1.03	1.03	6.710430235	IPI:IPI00453457.2	Gene_Symbol=ADAMTS13 Isoform 2 of ADAMTS-13 precursor	9606	0.911791444	0.111368157	1.156050801	1.257180214	0.315045476	2.097490549	0.81022197	0.733403683	10.12408638			
486	0	1.03	6.447091699	IPI:IPI00449028.2	Gene_Symbol=ADAMTS13 Isoform 1 of ADAMTS-13 precursor	9606												
487	1.03	1.03	8.375959098	IPI:IPI00744647.2	Gene_Symbol=NWD1 Isoform 1 of NACHT and WD repeat domain-containing protein 1	9606												
488	1.03	1.03	7.272727042	IPI:IPI00419100.2	"Gene_Symbol=FGD6 Isoform 1 of FYVE, RhoGEF and PH domain-containing protein 6"	9606	1.061331868	0.713111103	4.773739338	1.623095989	0.356635809	47.46344757	0.766997397	0.577129066	74.07308197			
489	1.01	1.19	8.124019206	IPI:IPI00160131.2	Gene_Symbol=MYO9A myosin IXA	9606	0.944347978	0.188079774	1.133451819	1.058199048	0.895081401	5.111288548	0.943648994	0.895526648	5.365440369			
490	1.01	1.05	16.15384668	IPI:IPI00004511.3	"Gene_Symbol=PFKFB3 Isoform 1 of 6-phosphofructo-2-kinase/fructose-2,6-biphosphatase 3"	9606	1.162695646	0.797835708	339.4264526	0.971312881	0.839216292	4.191505909	1.494143605	0.524877429	248.96875			
491	1	33.17	58.5741818	IPI:IPI00423462.5	Gene_Symbol=IGHV3OR16-13;IGHA1 Putative uncharacterized protein DKFZp686K18196 (Fragment)	9606												
492	1	1.18	2.969187684	IPI:IPI00329707.7	Gene_Symbol=BCORL1 Isoform 3 of BCoR-like protein 1	9606	0.894864261			0.969952822			0.545147836					
493	1	1.01	4.347826168	IPI:IPI00167333.2	Gene_Symbol=LRRC31 Isoform 1 of Leucine-rich repeat-containing protein 31	9606	0.813942075			1.386687994			3.878513098					
493	0	1.01	4.838709533	IPI:IPI00015444.2	Gene_Symbol=LRRC31 Isoform 2 of Leucine-rich repeat-containing protein 31	9606												
494	1	1	12.86681741	IPI:IPI00082830.1	Gene_Symbol=UPF3A Isoform 2 of Regulator of nonsense transcripts 3A	9606	1.427174449			1.839866996			1.064867377					
494	0	1	11.97478995	IPI:IPI00011138.1	Gene_Symbol=UPF3A Isoform 1 of Regulator of nonsense transcripts 3A	9606												
495	1	1	10.81081107	IPI:IPI00293655.3	Gene_Symbol=DDX1 ATP-dependent RNA helicase DDX1	9606												
496	1	1	9.937888384	IPI:IPI00332192.4	Gene_Symbol=IL25 Isoform 2 of Interleukin-25 precursor	9606	0.663430691	0.039447896	1.381924033	0.810711026	0.002372277	1.009985089	0.705013514	0.184583545	3.762359142			
496	0	1	9.039548039	IPI:IPI00009731.1	Gene_Symbol=IL25 Isoform 1 of Interleukin-25 precursor	9606												
497	0.99	1.57	7.157057524	IPI:IPI00642259.2	Gene_Symbol=DST Dystonin	9606	0.911547303	0.901048183	6.175876617	1.47130084	0.686282396	10.15714645	0.952609181	0.961052656	11.38050747			
498	0.98	1.14	4.557224363	IPI:IPI00872808.1	Gene_Symbol=DOCK1 Uncharacterized protein DOCK1	9606	1.137689471			0.859291553			0.614110112					
498	0	1.14	4.718498513	IPI:IPI00015286.1	Gene_Symbol=DOCK1 Dedicator of cytokinesis protein 1	9606												
499	0.98	0.98	9.563758224	IPI:IPI00217393.1	Gene_Symbol=CENTG1 Isoform 1 of Centaurin-gamma-1	9606	1.867626667			2.215838909			5.243997574					
500	0.98	0.98	9.967845678	IPI:IPI00073442.7	Gene_Symbol=C14orf73 SEC6-like protein C14orf73	9606	0.87464267	0.564826906	2.323716402	0.396476656	0.140509546	5.333794594	0.476617932	0.30558157	10.34413338			
501	0.97	5.43	13.87422979	IPI:IPI00029168.1	Gene_Symbol=LPA Apolipoprotein	9606												
502	0.96	9.5	18.11023653	IPI:IPI00169276.2	Gene_Symbol=- Trypsinogen C	9606												
503	0.96	1.7	5.223880708	IPI:IPI00382721.1	Gene_Symbol=MED22 Surf5c (Fragment)	9606												
504	0.96	1.24	12.29050308	IPI:IPI00304621.5	Gene_Symbol=ZNF518B zinc finger protein 518B	9606	1.028998137	0.969093502	1764.469482	0.71315974	0.106960878	2.072034597	1.057021499	0.887369573	51.47179413			
505	0.96	1	27.38853395	IPI:IPI00217958.1	Gene_Symbol=RASSF2 Ras association (RalGDS/AF-6) domain family 2 protein isoform 2B	9606												
506	0.93	2.29	8.290598541	IPI:IPI00172480.5	Gene_Symbol=WDR35 Isoform 2 of WD repeat-containing protein 35	9606	1.143839002			1.320118785			0.644573033					
506	0	2.29	8.213378489	IPI:IPI00165984.4	Gene_Symbol=WDR35 Isoform 1 of WD repeat-containing protein 35	9606												
507	0.93	1.08	26.57411993	IPI:IPI00456492.2	Gene_Symbol=CROCC Isoform 1 of Rootletin	9606	1.133047938	0.569614291	1.866985083	0.822071671	0.540280342	2.471278429	1.298490167	0.329821676	2.046695471			
508	0.93	0.93	4.615384713	IPI:IPI00023197.1	Gene_Symbol=PTPRU Receptor-type tyrosine-protein phosphatase U precursor	9606	0.084436081			0.124043398			0.086357944					
509	0.92	32.3	56.68016076	IPI:IPI00647704.1	"Gene_Symbol=IGHV3OR16-13;IGHA1 CDNA FLJ41552 fis, clone COLON2004478, highly similar to Protein Tro alpha1 H,myeloma"	9606	0.48653546			0.476155519			0.473234802					
510	0.92	6.32	42.73504317	IPI:IPI00854644.1	Gene_Symbol=- Uncharacterized protein ENSP00000374805	9606	0.521506429			0.280811638			0.157740608					
511	0.92	0.97	15.98414779	IPI:IPI00742698.3	Gene_Symbol=C4orf23 Isoform 1 of Putative methyltransferase UPF0383	9606	0.606423199	0.618519664	10991.22852	0.662161708	0.771983385	1194978.75	0.674652517	0.702209532	19908.47656			
512	0.92	0.94	7.686018199	IPI:IPI00719073.1	Gene_Symbol=CHD8 Isoform 2 of Chromodomain-helicase-DNA-binding protein 8	9606	1.680453777			2.793742418			2.618392229					
513	0.92	0.92	11.74089089	IPI:IPI00012864.1	Gene_Symbol=SPG7 Cell matrix adhesion regulator variant	9606	0.570102394			0.405753493			0.511655509					
514	0.91	0.96	7.503828406	IPI:IPI00844511.1	"Gene_Symbol=MAN1A1 Mannosyl-oligosaccharide 1,2-alpha-mannosidase IA"	9606	0.914496481	0.0540874	1.101552725	0.923655808	0.013251998	1.021229982	1.226205349	0.152512535	1.883035183			
514	0	0.96	7.248520851	IPI:IPI00439446.2	Gene_Symbol=MAN1A1 MAN1A1 protein	9606												
515	0.91	0.91	15.05681872	IPI:IPI00101734.5	Gene_Symbol=FAM105B Protein FAM105B	9606												
516	0.9	0.9	11.56069264	IPI:IPI00014474.1	Gene_Symbol=AKAP8 A-kinase anchor protein 8	9606	0.105885498			0.124889873			0.065252744					
517	0.89	2.9	21.84873968	IPI:IPI00829841.1	Gene_Symbol=- 13 kDa protein	9606	0.641540468			0.706422508			0.415584296					
518	0.89	1.21	17.49460101	IPI:IPI00009104.7	Gene_Symbol=RUVBL2 RuvB-like 2	9606	0.599931002			0.806439877			1.25556016					
519	0.89	1.01	4.155124724	IPI:IPI00798062.1	Gene_Symbol=RGS22 126 kDa protein	9606												
519	0	1.01	3.594249114	IPI:IPI00790815.1	Gene_Symbol=RGS22 cDNA FLJ75004	9606												
519	0	1.01	3.560126573	IPI:IPI00257450.9	Gene_Symbol=RGS22 Isoform 1 of Regulator of G-protein signaling 22	9606												
520	0.89	0.91	11.26126125	IPI:IPI00793375.1	Gene_Symbol=XPNPEP1 Xaa-Pro aminopeptidase 1	9606	1.116463184			0.644086361			2.076568365					
521	0.89	0.91	9.256198257	IPI:IPI00644191.1	Gene_Symbol=ZNF90 70 kDa protein	9606	1.097204924			1.614262938			1.664164662					
522	0.89	0.89	15.23178816	IPI:IPI00009908.3	Gene_Symbol=ARMCX1 Armadillo repeat-containing X-linked protein 1	9606	0.281512141			0.11550162			0.212505132					
523	0.88	1.21	5.877616629	IPI:IPI00019471.1	Gene_Symbol=IRS1 Insulin receptor substrate 1	9606	0.563429534	0.57451731	10223.06055	1.73413384	0.814087272	12730930176	0.530234516	0.662183821	925407.8125			
524	0.88	0.89	7.840440422	IPI:IPI00658033.1	Gene_Symbol=RNF40 Isoform 2 of E3 ubiquitin-protein ligase BRE1B	9606	0.619971693			1.291693568			0.626078606					
524	0	0.89	6.801909208	IPI:IPI00377273.3	Gene_Symbol=RNF40 Isoform 3 of E3 ubiquitin-protein ligase BRE1B	9606												
524	0	0.89	6.326304376	IPI:IPI00290648.2	Gene_Symbol=RNF40 Isoform 4 of E3 ubiquitin-protein ligase BRE1B	9606												
524	0	0.89	5.694305524	IPI:IPI00162563.5	Gene_Symbol=RNF40 Isoform 1 of E3 ubiquitin-protein ligase BRE1B	9606												
525	0.87	41.82	54.41176295	IPI:IPI00785084.1	Gene_Symbol=IGHV4-31 Immunoglobulin heavy variable 4-31	9606												
526	0.87	2.89	15.34276456	IPI:IPI00844090.1	Gene_Symbol=COL5A1 Collagen alpha-1(V) chain precursor	9606	0.965393245	0.936920285	3.192286253	1.008209944	0.95824188	1.502910972	1.00133276	0.998841941	10.37754631			
526	0	2.89	15.3344214	IPI:IPI00477611.1	Gene_Symbol=COL5A1 184 kDa protein	9606												
527	0.87	1.39	48.36065471	IPI:IPI00382483.1	Gene_Symbol=- Ig heavy chain V-III region GA	9606	0.741240859			0.254672557			0.300449342					
528	0.87	0.97	8.842296898	IPI:IPI00784473.1	Gene_Symbol=VPS13D vacuolar protein sorting 13D isoform 1	9606	0.951341152	0.801407635	1.782302737	0.827140749	0.456396222	2.029989719	0.990501702	0.978471458	2.820061684			
528	0	0.97	8.892963827	IPI:IPI00783859.2	Gene_Symbol=VPS13D Isoform 2 of Vacuolar protein sorting-associated protein 13D	9606												
529	0.87	0.89	6.944444776	IPI:IPI00465273.1	Gene_Symbol=UHRF1BP1 UHRF1-binding protein 1	9606	0.733222127			0.709628582			0.461931705					
530	0.87	0.87	19.59459484	IPI:IPI00029744.1	"Gene_Symbol=SSBP1 Single-stranded DNA-binding protein, mitochondrial precursor"	9606	0.643733561			0.616755068			0.599168539					
531	0.86	6.05	23.72881323	IPI:IPI00829979.1	Gene_Symbol=- Uncharacterized protein ENSP00000375008	9606												
531	0	6.05	23.931624	IPI:IPI00739205.3	Gene_Symbol=LOC652102 Ig heavy chain V-I region HG3 precursor	9606												
532	0.86	0.97	8.227848262	IPI:IPI00830128.1	Gene_Symbol=OGN osteoglycin preproprotein isoform 1	9606	1.012180686			1.410552382			1.120154023					
532	0	0.97	9.701492637	IPI:IPI00515092.1	Gene_Symbol=OGN Osteoglycin	9606												
532	0	0.97	8.724832535	IPI:IPI00025465.1	Gene_Symbol=OGN Mimecan precursor	9606												
533	0.86	0.94	6.31808266	IPI:IPI00759546.2	Gene_Symbol=MLLT4 Isoform 5 of Afadin	9606	0.559273303			1.148899555			1.195130825					
533	0	0.94	6.35964945	IPI:IPI00023461.2	Gene_Symbol=MLLT4 Isoform 4 of Afadin	9606												
534	0.85	26.95	47.20496833	IPI:IPI00784758.1	Gene_Symbol=LOC100126583 Putative uncharacterized protein DKFZp686M08189	9606	1.400154591			0.557299376			0.418719411					
535	0.85	0.94	2.484113164	IPI:IPI00787214.1	Gene_Symbol=PKD1L3 similar to polycystic kidney disease 1 like 3	9606	1.120403051	0.802434862	5.564424515	1.600609899	0.705751657	104.4476776	1.128245473	0.591458499	2.271057367			
536	0.85	0.9	3.86111103	IPI:IPI00827871.2	Gene_Symbol=ZFHX4 Isoform 2 of Zinc finger homeobox protein 4	9606	0.563122451			0.408111006			0.67810142					
537	0.85	0.87	26.91751122	IPI:IPI00029012.1	Gene_Symbol=EIF3A Eukaryotic translation initiation factor 3 subunit A	9606	0.652846336	0.3408584	4.394076824	0.912628829	0.882201731	10.43379498	0.830592811	0.765127301	10.35334396			
538	0.85	0.85	4.411764815	IPI:IPI00418931.1	"Gene_Symbol=FLJ45139 CDNA FLJ45139 fis, clone BRAWH3039623"	9606	0.394812137	0.400676996	43.68130875	0.403429389	0.383452088	34.02229309	0.287416607	0.122795217	7.975532532			
539	0.84	2.38	19.46666688	IPI:IPI00470766.2	Gene_Symbol=OLFML2B Isoform 1 of Olfactomedin-like protein 2B precursor	9606	0.499192566	0.536587834	20039.93164	1.068622947			1.464218259					
540	0.84	1.18	32.02614486	IPI:IPI00289566.1	Gene_Symbol=RIT2 Isoform 2 of GTP-binding protein Rit2	9606	0.964437425	0.614462733	1.943505049	2.397425413	0.165165827	19.08453178	1.03225565	0.940021753	71.43306732			
541	0.84	1.03	11.94968522	IPI:IPI00432714.1	Gene_Symbol=SNX24 Isoform 2 of Sorting nexin-24	9606	0			0			0.440694302					
541	0	1.03	11.24260426	IPI:IPI00022302.1	Gene_Symbol=SNX24 Isoform 1 of Sorting nexin-24	9606												
542	0.83	0.83	2.299222723	IPI:IPI00853158.2	Gene_Symbol=PRUNE2 prune homolog 2 isoform 1	9606	1.511822939	0.162145093	3.924576759	1.262967229	0.283763438	4.126200676	1.60477972	0.111343212	2.891985655			
543	0.83	0.83	41.23711288	IPI:IPI00787852.1	Gene_Symbol=LOC730065 similar to methyl-CpG binding domain protein 6	9606												
544	0.82	1.14	9.893586487	IPI:IPI00743813.2	Gene_Symbol=ASPM Isoform 1 of Abnormal spindle-like microcephaly-associated protein	9606	0.929650962	0.777438819	12.70880222	0.980826199	0.958490551	43.26337814	1.005052447	0.985469222	16.52629089			
545	0.82	0.87	6.662554294	IPI:IPI00217709.1	Gene_Symbol=TOP2B Isoform Beta-1 of DNA topoisomerase 2-beta	9606	1.135187864	0.739602208	4.180752277	1.180685401	0.618214786	3.398873806	1.666412592	0.191686973	3.101098061			
546	0.82	0.83	7.058823854	IPI:IPI00827861.1	Gene_Symbol=PCDH15 Protocadherin 15	9606	3.46331811			1.041796803			1.009755373					
547	0.82	0.82	14.87500072	IPI:IPI00009034.1	Gene_Symbol=PCDHB10 Protocadherin beta 10 precursor	9606												
548	0.82	0.82	13.91035616	IPI:IPI00007507.1	Gene_Symbol=KCND1 Potassium voltage-gated channel subfamily D member 1	9606	0.940493941			1.17297399			0.706432164					
549	0.82	0.82	7.91599378	IPI:IPI00000514.4	Gene_Symbol=ANKRD30B Ankyrin repeat domain 30B	9606	0.71581459	0.16166459	3.011869907	0.960514128	0.869558632	11.742136	1.008907318	0.965364337	7.91686964			
550	0.81	1.28	14.83957171	IPI:IPI00305227.3	Gene_Symbol=CHAT Isoform M of Choline O-acetyltransferase	9606												
551	0.81	0.96	5.691554397	IPI:IPI00292056.4	Gene_Symbol=PIK3C2B Phosphatidylinositol-4-phosphate 3-kinase C2 domain-containing beta polypeptide	9606	0.85861963			0.289186388			0.478257775					
552	0.81	0.88	18.61313879	IPI:IPI00787464.1	Gene_Symbol=LOC729294 similar to vitamin A-deficient testicular protein 11-like	9606												
553	0.8	1.1	9.003215283	IPI:IPI00455137.1	Gene_Symbol=OTUD7A Isoform 2 of OTU domain-containing protein 7A	9606	1.463525653			1.615606427			0					
553	0.01	1.1	9.071274102	IPI:IPI00152625.1	Gene_Symbol=OTUD7A Isoform 1 of OTU domain-containing protein 7A	9606												
554	0.8	1.09	7.879185677	IPI:IPI00794521.1	Gene_Symbol=WDR62 WD repeat domain 62 isoform 1	9606	1.142345071	0.420624554	3.722141266	1.037975907	0.821986139	5.203214169	1.386063933	0.820007682	1588826.125			
554	0	1.09	7.879185677	IPI:IPI00470483.6	Gene_Symbol=WDR62 WD repeat protein 62	9606												
555	0.8	1	8.894337714	IPI:IPI00302453.3	Gene_Symbol=DNAH9 Ciliary dynein heavy chain 9	9606	1.044212103	0.883129179	2.05263114	0.784991026	0.657608926	3.750927448	1.060016751	0.914896488	3.794094086			
556	0.8	0.8	9.178744256	IPI:IPI00791574.1	Gene_Symbol=SLMAP Isoform 1 of Sarcolemmal membrane-associated protein	9606	0.65846473	0.672363877	39.10457611	0.97729826	0.984112084	81.22782898	0.972125888	0.983366132	176.0221252			
557	0.8	0.8	5.340314284	IPI:IPI00061007.4	Gene_Symbol=VWCE von Willebrand factor C and EGF domains	9606												
558	0.8	0.8	6.038647518	IPI:IPI00028611.1	Gene_Symbol=NR2F2 COUP transcription factor 2	9606	1.175594091			1.213837147			1.339684248					
558	0	0.8	5.910165608	IPI:IPI00021431.1	Gene_Symbol=NR2F1 COUP transcription factor 1	9606												
559	0.8	0.8	1.863799244	IPI:IPI00152849.1	Gene_Symbol=CCNB3 Isoform 1 of G2/mitotic-specific cyclin-B3	9606	1.256475568			0.127436265			0.041435964					
560	0.79	0.87	5.106382817	IPI:IPI00794563.1	Gene_Symbol=COG1 COG1 protein	9606												
560	0	0.87	4.897959158	IPI:IPI00141561.3	Gene_Symbol=COG1 Conserved oligomeric Golgi complex component 1	9606												
561	0.79	0.82	8.819345385	IPI:IPI00297559.2	Gene_Symbol=USHBP1 Isoform 1 of USH1C-binding protein 1	9606												
562	0.79	0.79	17.19022691	IPI:IPI00291809.5	Gene_Symbol=ANKRD24 ankyrin repeat domain 24	9606	0.577412963	0.070607387	2.175219059	0.437839031	0.672159016	113087768	0.163820729	0.204371259	2086.271973			
563	0.78	0.78	8.176100999	IPI:IPI00871561.1	Gene_Symbol=MYLK3 MLCK protein	9606	0.886836588			1.030459404			0.262280077					
563	0	0.78	7.936508209	IPI:IPI00304648.4	Gene_Symbol=MYLK3 MLCK protein	9606												
564	0.77	0.84	5.419580266	IPI:IPI00257508.4	Gene_Symbol=DPYSL2 Dihydropyrimidinase-related protein 2	9606	3.411587477			6.648720264			1.903279543					
565	0.77	0.79	6.909938157	IPI:IPI00418382.1	Gene_Symbol=OPLAH 5-oxoprolinase	9606	2.50561142	0.040037353	2.085391998	7.084893703	0.14253974	288.6369324	3.380644798	0.26818189	1027.494873			
566	0.77	0.77	6.71999976	IPI:IPI00872960.1	Gene_Symbol=PEX5L Uncharacterized protein PEX5L (Fragment)	9606	0.367770404			0.100762792			0.197899997					
566	0	0.77	6.730769575	IPI:IPI00163742.1	Gene_Symbol=PEX5L Isoform 2 of PEX5-related protein	9606												
566	0	0.77	6.709264964	IPI:IPI00009809.1	Gene_Symbol=PEX5L Isoform 1 of PEX5-related protein	9606												
567	0.77	0.77	8.078602701	IPI:IPI00335443.4	Gene_Symbol=SPAG6 Isoform 2 of Sperm-associated antigen 6	9606												
568	0.77	0.77	7.468879968	IPI:IPI00549583.1	Gene_Symbol=RHBDL2 Isoform 2 of Rhomboid-related protein 2	9606												
569	0.77	0.77	16.32653028	IPI:IPI00022949.1	Gene_Symbol=TF PRO2086	9606	0.899274766			0.806035161			1.156544566					
570	0.76	0.77	4.057854414	IPI:IPI00554642.2	Gene_Symbol=ACACB 280 kDa protein	9606												
571	0.76	0.76	15.05617946	IPI:IPI00647009.1	Gene_Symbol=FRMD1 OTTHUMP00000017655	9606	0.490054786	0.326159775	163.5141144	0.759603798	0.72901243	2220.788574	0.347112745	0.121840507	13.53042221			
572	0.75	0.82	8.930324018	IPI:IPI00443415.2	Gene_Symbol=MCC mutated in colorectal cancers isoform 1	9606	0.70552057			0.074532308			0					
573	0.75	0.82	3.579952195	IPI:IPI00020729.1	Gene_Symbol=IRS4 Insulin receptor substrate 4	9606	0.664165676			0			0					
574	0.75	0.75	16.20278358	IPI:IPI00740114.2	Gene_Symbol=LOC651746 similar to ankyrin repeat domain 33	9606	9999			9999			9999					
575	0.74	1.02	4.211956635	IPI:IPI00470790.2	Gene_Symbol=UROC1 Urocanase family protein	9606	0.96849072			1.049370527			0.621973634					
575	0	1.02	4.58579883	IPI:IPI00043499.3	Gene_Symbol=UROC1 Probable urocanate hydratase	9606												
576	0.74	0.86	23.38308394	IPI:IPI00009669.6	Gene_Symbol=CERK CERK protein	9606												
577	0.74	0.74	16.66666716	IPI:IPI00152748.1	Gene_Symbol=UAP1L1 FLJ00216 protein (Fragment)	9606	1.034734488			0.069421507			0.218419641					
578	0.74	0.74	16.98113233	IPI:IPI00816526.1	Gene_Symbol=COL2A1 Type II collagen alpha 1 chain protein (Fragment)	9606	1.325950861			1.508440614			1.53979671					
579	0.73	0.77	9.615384787	IPI:IPI00871790.1	Gene_Symbol=DMBT1 Uncharacterized protein DMBT1	9606												
580	0.73	0.73	4.45151031	IPI:IPI00291755.6	Gene_Symbol=NUP210 Isoform 1 of Nuclear pore membrane glycoprotein 210 precursor	9606												
581	0.72	1.4	14.21052665	IPI:IPI00550987.1	Gene_Symbol=CEP135 Isoform 1 of Centrosomal protein of 135 kDa	9606	0.838253498	0.662253559	4.464059353	0.76248771	0.31445387	2.401781082	0.942932189	0.872089446	4.000005245			
582	0.72	0.99	4.908644781	IPI:IPI00377042.1	Gene_Symbol=CSMD3 Isoform 2 of CUB and sushi domain-containing protein 3 precursor	9606	1.118671179	0.823192596	4.324788094	1.518039346	0.494872212	5.551522255	1.577015281	0.477443337	5.992332458			
582	0	0.99	4.855678603	IPI:IPI00377041.1	Gene_Symbol=CSMD3 CUB and Sushi multiple domains 3 isoform 1	9606												
583	0.72	0.77	11.8908383	IPI:IPI00032434.2	Gene_Symbol=KCNG1 Isoform 1 of Potassium voltage-gated channel subfamily G member 1	9606	1.388941407			1.581353664			1.726683497					
584	0.72	0.72	6.964285672	IPI:IPI00619921.3	Gene_Symbol=DIDO1 Isoform 4 of Death-inducer obliterator 1	9606												
585	0.72	0.72	18.12865436	IPI:IPI00382449.1	"Gene_Symbol=RNF183 CDNA FLJ31197 fis, clone KIDNE2000519, weakly similar to TONB PROTEIN"	9606	0.630923867			0.798501015			0.282266736					
586	0.72	0.72	10.35294086	IPI:IPI00643202.3	Gene_Symbol=SERPINB12 SERPINB12 protein	9606	2.973173141			1.304598689			3.666115046					
586	0	0.72	10.86419672	IPI:IPI00033583.3	Gene_Symbol=SERPINB12 Serpin B12	9606												
587	0.72	0.72	5.641025677	IPI:IPI00176903.2	Gene_Symbol=PTRF Isoform 1 of Polymerase I and transcript release factor	9606	1.315101385	0.087896168	1.621899486	1.626383543	0.001671937	1.016361952	2.157246351	0.005552222	1.088934541			
588	0.71	0.86	4.857621342	IPI:IPI00877065.1	Gene_Symbol=KALRN Isoform 1 of Kalirin RhoGEF	9606	0.944159567	0.826637268	2.150333881	0.700999498	0.353125006	2.804567337	0.874868274	0.617725432	2.152754545			
588	0	0.86	4.855994508	IPI:IPI00607777.2	"Gene_Symbol=KALRN kalirin, RhoGEF kinase isoform 1"	9606												
589	0.71	0.8	4.424357787	IPI:IPI00749231.3	Gene_Symbol=GPR98 G protein-coupled receptor 98 precursor	9606	1.156656265	0.601681173	12.92699337	0.905252576	0.658483028	8.389891624	1.477524161	0.441134602	61.44794083			
590	0.71	0.71	8.724832535	IPI:IPI00025809.1	"Gene_Symbol=MGAT2 Alpha-1,6-mannosyl-glycoprotein 2-beta-N-acetylglucosaminyltransferase"	9606	1.189689159			0.687476039			3.106455564					
591	0.71	0.71	12.1794872	IPI:IPI00304804.6	Gene_Symbol=LOC116236 PPWG6510	9606												
592	0.7	0.71	12.95143217	IPI:IPI00027230.3	Gene_Symbol=HSP90B1 Endoplasmin precursor	9606	1.093334079			1.248384833			0.918833256					
593	0.7	0.7	8.224811405	IPI:IPI00472779.1	Gene_Symbol=ANK3 Ankyrin-3	9606	0.916910172			0.337610275			0.521951079					
594	0.7	0.7	9.3577981	IPI:IPI00292156.1	Gene_Symbol=CAMKK2 Isoform 4 of Calcium/calmodulin-dependent protein kinase kinase 2	9606												
594	0	0.7	8.673469722	IPI:IPI00290239.2	Gene_Symbol=CAMKK2 Isoform 1 of Calcium/calmodulin-dependent protein kinase kinase 2	9606												
595	0.7	0.7	8.614232391	IPI:IPI00873106.1	Gene_Symbol=MOBKL1A 30 kDa protein	9606	1.363388062			0.678587258			0.716225743					
595	0	0.7	10.64814925	IPI:IPI00514212.3	Gene_Symbol=MOBKL1A Mps one binder kinase activator-like 1A	9606												
596	0.7	0.7	1.678908616	IPI:IPI00470696.1	Gene_Symbol=UNC5D Isoform 1 of Netrin receptor UNC5D precursor	9606	0.793516159			1.475708723			1.114557862					
597	0.7	0.7	12.5	IPI:IPI00043578.1	"Gene_Symbol=- CDNA FLJ31117 fis, clone IMR322000609"	9606												
