# Supplementary material for: PGCA: An algorithm to link protein groups created from MS/MS data
Source: PLoS One. 2017 May 31;12(5):e0177569. doi: 10.1371/journal.pone.0177569 (PMC5451011; doi:10.1371/journal.pone.0177569)
Supplement: S3 File — 65 iTRAQ experiments used to process samples from the BiT Heart Cohort. (ZIP) [file pone.0177569.s006.zip › S5DataBiT/BET5792_ProteinSummary.txt]

N	Unused	Total	%Cov	Accession	Name	Species	115:114	PVal 115:114	EF 115:114	116:114	PVal 116:114	EF 116:114	117:114	PVal 117:114	EF 117:114	Biological Processes	Molecular Function	PANTHER ID
1	165.59	165.59	29.8926144838333	IPI:IPI00022229.1	Gene_Symbol=APOB Apolipoprotein B-100 precursor	9606	0.961057603359222	0.270558148622513	1.07292437553406	1.00090026855469	0.97603452205658	1.06024169921875	0.775001108646393	1.91877950025043E-14	1.06027328968048
2	160.66	160.66	57.2821080684662	IPI:IPI00643525.1	Gene_Symbol=C4A Complement component 4A	9606
3	125.87	125.92	54.3595910072327	IPI:IPI00783987.2	Gene_Symbol=C3 Complement C3 precursor (Fragment)	9606	1.069540143013	0.243892356753349	1.11925733089447	1.22583150863647	4.76593741041142E-05	1.10022938251495	0.941129982471466	0.107911542057991	1.07633090019226
4	96.2	96.2	48.7788319587708	IPI:IPI00478003.1	Gene_Symbol=A2M Alpha-2-macroglobulin precursor	9606	0.572207689285278	7.44086546010531E-19	1.11532437801361	0.541866958141327	1.03872690553526E-32	1.08383679389954	0.704250276088715	5.4992071408643E-18	1.07340383529663
5	82.51	82.53	34.1885447502136	IPI:IPI00032291.2	Gene_Symbol=C5 Complement C5 precursor	9606	1.12467122077942	0.0471337214112282	1.12297737598419	1.27026724815369	0.000114443108031992	1.12515950202942	0.999470829963684	0.991621613502502	1.1052862405777
6	75.14	75.14	44.3418025970459	IPI:IPI00021885.1	Gene_Symbol=FGA Isoform 1 of Fibrinogen alpha chain precursor	9606	1.28109586238861	0.0544987805187702	1.2841671705246	1.59280550479889	3.63805123179684E-14	1.11246883869171	0.886482000350952	0.0119298044592142	1.09694111347198
6	0	75.13	57.7639758586884	IPI:IPI00029717.1	Gene_Symbol=FGA Isoform 2 of Fibrinogen alpha chain precursor	9606
7	69.17	69.17	43.9436614513397	IPI:IPI00017601.1	Gene_Symbol=CP Ceruloplasmin precursor	9606	0.742220103740692	4.55590952697094E-06	1.12956476211548	0.768542945384979	5.9186211487372E-11	1.07466781139374	0.751022279262543	8.9729933552829E-12	1.07734405994415
8	63.28	63.3	26.3948500156403	IPI:IPI00414283.5	Gene_Symbol=FN1 fibronectin 1 isoform 4 preproprotein	9606	0.886380732059479	0.0306272599846125	1.11513149738312	0.853720784187317	0.000524241826497018	1.09020209312439	1.17768657207489	0.00120826181955636	1.10114467144012
8	0	63.3	24.452705681324	IPI:IPI00845263.1	Gene_Symbol=FN1 fibronectin 1 isoform 2 preproprotein	9606
8	0	63.12	26.5342175960541	IPI:IPI00855777.1	Gene_Symbol=FN1 Isoform 14 of Fibronectin precursor	9606
8	0	63.12	26.1759579181671	IPI:IPI00339228.1	Gene_Symbol=FN1 Isoform 8 of Fibronectin precursor	9606
8	0	63.12	25.5201697349548	IPI:IPI00339223.1	Gene_Symbol=FN1 Isoform 3 of Fibronectin precursor	9606
8	0	63.12	25.1886010169983	IPI:IPI00022418.1	Gene_Symbol=FN1 Isoform 1 of Fibronectin precursor	9606
8	0	63.12	23.3346790075302	IPI:IPI00855785.1	Gene_Symbol=FN1 Isoform 15 of Fibronectin precursor	9606
8	0	63.12	23.63041639328	IPI:IPI00339227.4	Gene_Symbol=FN1 Isoform 7 of Fibronectin precursor	9606
8	0	63.07	27.1139711141586	IPI:IPI00479723.3	Gene_Symbol=FN1 Isoform 10 of Fibronectin precursor	9606
8	0	63.07	26.1872470378876	IPI:IPI00339225.1	Gene_Symbol=FN1 Isoform 5 of Fibronectin precursor	9606
8	0	63.07	25.0110268592834	IPI:IPI00867588.1	Gene_Symbol=FN1 Isoform 13 of Fibronectin precursor	9606
9	60.06	60.06	61.3034605979919	IPI:IPI00298497.3	Gene_Symbol=FGB Fibrinogen beta chain precursor	9606	1.27305066585541	7.81645576353185E-06	1.10822749137878	1.71925687789917	2.55817210800774E-27	1.08588397502899	0.983010411262512	0.632910072803497	1.07271766662598
10	59.92	59.96	47.4193543195724	IPI:IPI00294193.4	Gene_Symbol=ITIH4 Isoform 1 of Inter-alpha-trypsin inhibitor heavy chain H4 precursor	9606	0.887810707092285	0.336258411407471	1.28056335449219	1.01841711997986	0.840306282043457	1.19968581199646	0.988331854343414	0.885719895362854	1.17842066287994
11	49.86	49.86	44.0536022186279	IPI:IPI00828205.1	Gene_Symbol=IGHM IGHM protein	9606	0.899232923984528			0.756041347980499			1.72354102134705
12	49.03	49.03	61.2554132938385	IPI:IPI00022488.1	Gene_Symbol=HPX Hemopexin precursor	9606	0.741901755332947	7.74522268329747E-05	1.15475010871887	0.811327993869781	3.57187644794976E-07	1.07989883422852	0.737210035324097	1.14043908865102E-12	1.07977449893951
13	46.08	46.08	62.6477539539337	IPI:IPI00847635.1	Gene_Symbol=SERPINA3 Isoform 1 of Alpha-1-antichymotrypsin precursor	9606	1.54123210906982	3.43076926867525E-08	1.15391170978546	1.83522999286652	8.90490819646129E-16	1.13368344306946	0.868982911109924	0.0099065387621522	1.11172246932983
13	0	46.08	59.1517865657806	IPI:IPI00550991.3	Gene_Symbol=SERPINA3 Alpha-1-antichymotrypsin precursor	9606
14	45.46	45.46	49.2857128381729	IPI:IPI00641737.1	Gene_Symbol=HP Haptoglobin precursor	9606	2.085618019104	2.90177056622521E-23	1.13765251636505	2.80895733833313	1.74295142511924E-38	1.13570833206177	1.17126142978668	0.00228821416385472	1.10560476779938
15	44.58	44.58	66.4141416549683	IPI:IPI00304273.2	Gene_Symbol=APOA4 Apolipoprotein A-IV precursor	9606	0.394728630781174	0.0186155680567026	1.88575494289398	0.497182160615921	0.0472091026604176	1.97888624668121	0.599760293960571	0.0181164238601923	1.41252279281616
16	42.44	42.45	40.8641964197159	IPI:IPI00019580.1	Gene_Symbol=PLG Plasminogen precursor	9606	0.832137167453766	0.00174817210063338	1.11845910549164	0.823500216007233	4.95139211125206E-05	1.09248411655426	0.842041611671448	0.001939159585163	1.11167776584625
17	41	41	29.2811840772629	IPI:IPI00305461.2	Gene_Symbol=ITIH2 Inter-alpha-trypsin inhibitor heavy chain H2 precursor	9606	0.689124643802643	2.07069006137317E-05	1.17728233337402	0.742023050785065	9.73107177060228E-08	1.10595083236694	0.901449918746948	0.0144963152706623	1.08609557151794
17	0	40.99	28.9839565753937	IPI:IPI00645038.1	Gene_Symbol=ITIH2 Inter-alpha (Globulin) inhibitor H2	9606
18	40.56	40.57	27.9447615146637	IPI:IPI00029739.5	Gene_Symbol=CFH Isoform 1 of Complement factor H precursor	9606	0.916388511657715	0.252074867486954	1.16357862949371	0.996731460094452	0.953343451023102	1.11851906776428	0.952918469905853	0.293049454689026	1.09554135799408
19	40.22	40.22	52.8938889503479	IPI:IPI00019568.1	Gene_Symbol=F2 Prothrombin precursor (Fragment)	9606	0.842948794364929	0.0711140707135201	1.20441031455994	0.805908024311066	0.000325665547279641	1.11994194984436	0.733555376529694	3.85346220355132E-06	1.12994515895844
20	40.13	40.13	40.1832461357117	IPI:IPI00639937.1	Gene_Symbol=CFB B-factor, properdin	9606	0.892917394638062	0.0608571507036686	1.12588477134705	0.817414343357086	0.00254336558282375	1.13701236248016	0.83386617898941	0.000457679474493489	1.10351395606995
20	0	40.13	40.1832461357117	IPI:IPI00019591.1	Gene_Symbol=CFB Isoform 1 of Complement factor B precursor (Fragment)	9606
21	40.08	41.09	53.5791754722595	IPI:IPI00877703.1	Gene_Symbol=FGG 52 kDa protein	9606	1.24783730506897	0.0102428384125233	1.18050289154053	1.59679114818573	1.18842269450245E-16	1.09737074375153	0.913832604885101	0.0338393002748489	1.08560717105865
21	0	41.09	50.7865190505981	IPI:IPI00877792.1	Gene_Symbol=FGG 50 kDa protein	9606
21	0	41.04	54.0838837623596	IPI:IPI00021891.5	Gene_Symbol=FGG Isoform Gamma-B of Fibrinogen gamma chain precursor	9606
21	0	41.04	51.2585818767548	IPI:IPI00219713.1	Gene_Symbol=FGG Isoform Gamma-A of Fibrinogen gamma chain precursor	9606
22	39.99	40	49.578058719635	IPI:IPI00742696.2	Gene_Symbol=GC vitamin D-binding protein precursor	9606	1.36637616157532	0.557151436805725	3.87513089179993	1.03021275997162	0.939921140670776	2.80143237113953	1.14400279521942	0.739116787910461	2.84643411636353
23	37.46	37.91	51.4893591403961	IPI:IPI00815926.1	Gene_Symbol=IGHG1 IGHG1 protein	9606	1.65221393108368	0.112541079521179	2.05064105987549	0.916976749897003	0.349761307239532	1.2834484577179	2.17902588844299	0.0350024476647377	1.96467792987823
24	37.28	37.28	59.1397821903229	IPI:IPI00032179.2	Gene_Symbol=SERPINC1 Antithrombin III variant	9606	0.982501447200775	0.882377564907074	1.27181434631348	0.842012882232666	0.0856627970933914	1.2181910276413	0.86615926027298	0.205090627074242	1.25344705581665
25	37.05	37.17	38.7486279010773	IPI:IPI00292530.1	Gene_Symbol=ITIH1 Inter-alpha-trypsin inhibitor heavy chain H1 precursor	9606	0.796780109405518	0.0140632223337889	1.19637191295624	0.772847294807434	0.00778081594035029	1.20522713661194	0.889518618583679	0.0870547443628311	1.14428055286407
26	33.5	33.5	46.8686878681183	IPI:IPI00745089.2	Gene_Symbol=A1BG alpha 1B-glycoprotein precursor	9606	0.749840974807739	0.00160840828903019	1.19060623645782	0.837858319282532	0.00236334907822311	1.11796128749847	0.928780794143677	0.116427913308144	1.09719944000244
26	0	33.5	46.8686878681183	IPI:IPI00022895.7	Gene_Symbol=A1BG Alpha-1B-glycoprotein precursor	9606
27	32.29	32.71	73.9130437374115	IPI:IPI00855916.1	Gene_Symbol=- Transthyretin	9606	1.13236093521118	0.298588335514069	1.26742613315582	0.90804398059845	0.119766712188721	1.12998139858246	1.09735035896301	0.189341366291046	1.15014290809631
27	0	32.71	85.7142865657806	IPI:IPI00022432.1	Gene_Symbol=TTR Transthyretin precursor	9606
28	32.25	32.25	48.0093687772751	IPI:IPI00797833.3	Gene_Symbol=KNG1 Kininogen 1	9606	0.778940320014954	0.000875338620971888	1.15316677093506	0.79032438993454	0.000205826130695641	1.12625241279602	0.759689569473267	1.02303965832107E-06	1.10594952106476
28	0	32.25	48.0093687772751	IPI:IPI00215894.1	Gene_Symbol=KNG1 Isoform LMW of Kininogen-1 precursor	9606
28	0	31.91	31.8322986364365	IPI:IPI00032328.2	Gene_Symbol=KNG1 Isoform HMW of Kininogen-1 precursor	9606
29	32.14	32.14	52.3489952087402	IPI:IPI00166729.4	Gene_Symbol=AZGP1 alpha-2-glycoprotein 1, zinc	9606	1.47584009170532	8.06969110271893E-05	1.19193410873413	1.32144367694855	0.00174779572989792	1.18083536624908	1	1	1.19463765621185
30	30.72	30.72	33.4751784801483	IPI:IPI00296165.5	Gene_Symbol=C1R;C17orf13;ACYP1 Complement C1r subcomponent precursor	9606	0.892808139324188	0.22253055870533	1.20506453514099	0.950183570384979	0.330109894275665	1.11180257797241	0.903461337089539	0.0810225680470467	1.1218513250351
31	29.07	29.09	32.9512894153595	IPI:IPI00798430.1	Gene_Symbol=TF Transferrin variant (Fragment)	9606	0.613372325897217	0.000722258526366204	1.30165672302246	0.520323812961578	7.31689198119057E-08	1.20350646972656	0.7114577293396	0.000174113331013359	1.17486083507538
31	0	29.09	32.9512894153595	IPI:IPI00022463.1	Gene_Symbol=TF Serotransferrin precursor	9606
32	28.57	28.57	37.8757506608963	IPI:IPI00879573.1	Gene_Symbol=SERPIND1 Heparin cofactor 2 precursor	9606	0.831258594989777	0.171851843595505	1.30939614772797	0.728610694408417	0.000558681262191385	1.18284130096436	0.801274180412292	0.00176502217072994	1.1411966085434
32	0	28.57	35.8633786439896	IPI:IPI00292950.4	Gene_Symbol=SERPIND1 Serpin peptidase inhibitor, clade D (Heparin cofactor), member 1	9606
33	28.08	28.08	31.2186986207962	IPI:IPI00019943.1	Gene_Symbol=AFM Afamin precursor	9606	0.503570735454559	1.93105922363657E-08	1.18110358715057	0.4818075299263	2.42250223436713E-07	1.22936797142029	0.530611157417297	1.64756119858112E-09	1.1430584192276
34	27.6	27.6	69.0851747989655	IPI:IPI00021842.1	Gene_Symbol=APOE Apolipoprotein E precursor	9606	1.74645614624023	0.000442426156951115	1.3141416311264	1.74468243122101	0.000435654976172373	1.31290769577026	1.26176762580872	0.0738663375377655	1.29355728626251
35	26.83	26.83	70.2127635478973	IPI:IPI00784985.1	Gene_Symbol=IGK@ IGK@ protein	9606
36	26.51	26.51	32.2175741195679	IPI:IPI00298971.1	Gene_Symbol=VTN Vitronectin precursor	9606	0.829553186893463	0.083827331662178	1.23717415332794	0.768521666526794	0.000343301973771304	1.14720892906189	0.773357093334198	2.76290029432857E-05	1.11817693710327
37	26.27	26.27	43.3999985456467	IPI:IPI00291866.5	Gene_Symbol=SERPING1 Plasma protease C1 inhibitor precursor	9606	1.22663128376007	0.0869955718517303	1.2647842168808	1.14108085632324	0.0187151357531548	1.11540699005127	0.969973087310791	0.664372742176056	1.15020346641541
37	0	24.27	40.5156522989273	IPI:IPI00879931.1	Gene_Symbol=SERPING1 cDNA FLJ78023, highly similar to Homo sapiens serine (or cysteine) proteinase inhibitor, clade G (C1inhibitor), member 1, (angioedema, hereditary) (SERPING1), mRNA	9606
38	24.95	24.95	26.2435674667358	IPI:IPI00872555.2	Gene_Symbol=CFI cDNA FLJ76262, highly similar to Homo sapiens I factor (complement) (IF), mRNA	9606	0.725876569747925	0.00326466863043606	1.22546458244324	0.778363049030304	0.00108933076262474	1.15055239200592	0.889431715011597	0.0343726202845573	1.11391937732697
38	0	24.95	26.2435674667358	IPI:IPI00291867.3	Gene_Symbol=CFI Complement factor I precursor	9606
39	24.54	24.54	32.6612889766693	IPI:IPI00744561.1	Gene_Symbol=IGHV3OR16-13;IGHA1 IGHA1 protein	9606	1.18263125419617	0.590306580066681	17.141658782959	1.00257742404938	0.982239127159119	3.22853183746338	1.92038774490356	0.109544202685356	4.22448205947876
40	24.36	24.36	26.5111356973648	IPI:IPI00009920.2	Gene_Symbol=C6 Complement component 6 precursor	9606	0.869182586669922	0.0948160961270332	1.18103015422821	1.02045798301697	0.811372578144073	1.18913471698761	0.882653117179871	0.0737869665026665	1.14774739742279
41	24.28	24.28	25.044721364975	IPI:IPI00022395.1	Gene_Symbol=C9 Complement component C9 precursor	9606	1.35585343837738	0.0014437916688621	1.19384932518005	1.54010832309723	2.07279153983109E-05	1.19115245342255	0.962526440620422	0.647872805595398	1.1841789484024
42	24.07	24.09	40.319362282753	IPI:IPI00400826.1	Gene_Symbol=CLU clusterin isoform 1	9606	1.01605081558228	0.861608803272247	1.20296907424927	1.04791986942291	0.524826645851135	1.16004192829132	0.958293497562408	0.578619480133057	1.16745567321777
42	0.01	24.09	39.1982167959213	IPI:IPI00291262.3	Gene_Symbol=CLU Clusterin precursor	9606
42	0.01	24.09	37.053570151329	IPI:IPI00795633.1	Gene_Symbol=CLU CLU	9606
43	23.08	23.34	35.1288050413132	IPI:IPI00328609.3	Gene_Symbol=SERPINA4 Kallistatin precursor	9606	1.03896903991699	0.786081612110138	1.3298476934433	0.965754926204681	0.755856394767761	1.25453019142151	1.34689474105835	0.00055153266293928	1.17035698890686
44	22.56	22.58	28.2644629478455	IPI:IPI00020996.3	Gene_Symbol=IGFALS Insulin-like growth factor-binding protein complex acid labile chain precursor	9606	0.723874986171722	0.0152733130380511	1.29151892662048	0.810793817043304	0.00428668409585953	1.14797961711884	0.874395430088043	0.017303504049778	1.11455476284027
45	22.27	22.27	29.5396417379379	IPI:IPI00026314.1	Gene_Symbol=GSN Isoform 1 of Gelsolin precursor	9606	0.686838448047638	0.00277964863926172	1.26629495620728	0.584374785423279	6.44519843717717E-07	1.19370269775391	0.834818780422211	0.00642466871067882	1.13440346717834
45	0	22.26	29.2749643325806	IPI:IPI00646773.2	Gene_Symbol=GSN Isoform 2 of Gelsolin precursor	9606
46	22.19	22.19	26.7441868782043	IPI:IPI00017696.1	Gene_Symbol=C1S Complement C1s subcomponent precursor	9606	0.865270614624023	0.102713257074356	1.19181048870087	0.888534128665924	0.222168162465096	1.21332108974457	0.844926416873932	0.00653703976422548	1.12511837482452
46	0	20.19	24.6334314346313	IPI:IPI00749179.2	Gene_Symbol=C1S Uncharacterized protein C1S	9606
47	20.74	20.78	20.6429779529572	IPI:IPI00294395.1	Gene_Symbol=C8B Complement component C8 beta chain precursor	9606	0.934342443943024	0.687763690948486	1.41320598125458	0.874528765678406	0.0739897489547729	1.15977048873901	0.953073441982269	0.577751398086548	1.19255995750427
48	20.53	20.56	37.6037955284119	IPI:IPI00296608.6	Gene_Symbol=C7 Complement component C7 precursor	9606	1.06801569461823	0.320036262273788	1.14355754852295	1.02266669273376	0.783478140830994	1.18188667297363	1.12442553043365	0.132973700761795	1.16869485378265
49	19.68	19.71	27.7777791023254	IPI:IPI00873445.1	Gene_Symbol=PROS1 80 kDa protein	9606	0.78774756193161	0.0762769728899002	1.3065128326416	0.960693955421448	0.648125052452087	1.20140743255615	0.722834348678589	0.00309834466315806	1.21717917919159
49	0	19.71	24.408283829689	IPI:IPI00294004.1	Gene_Symbol=PROS1 Vitamin K-dependent protein S precursor	9606
50	19.14	20.19	24.1534993052483	IPI:IPI00876950.1	Gene_Symbol=ITIH3 Isoform 2 of Inter-alpha-trypsin inhibitor heavy chain H3 precursor	9606	1.06974840164185	0.367431879043579	1.1655787229538	1.18051421642303	0.00710726017132401	1.12169981002808	0.803570508956909	0.0108836656436324	1.17566668987274
50	0	20.19	22.0224723219872	IPI:IPI00028413.8	Gene_Symbol=ITIH3 Isoform 1 of Inter-alpha-trypsin inhibitor heavy chain H3 precursor	9606
50	0	19.07	23.8805964589119	IPI:IPI00873416.1	Gene_Symbol=ITIH3 Uncharacterized protein ITIH3	9606
51	18.68	18.79	24.9216303229332	IPI:IPI00654888.4	Gene_Symbol=KLKB1 Plasma kallikrein precursor	9606	0.587317168712616	0.000224363262532279	1.26908445358276	0.593866407871246	4.36180416727439E-05	1.22007572650909	0.624718546867371	0.000177309542777948	1.22831106185913
52	18.61	36.14	19.6356281638145	IPI:IPI00025426.2	Gene_Symbol=PZP Pregnancy zone protein precursor	9606	0.316623568534851	0.00197058380581439	1.82943022251129	0.472414076328278	0.0511990897357464	2.12694263458252	0.276976943016052	0.000263264460954815	1.6515109539032
53	18.52	20.47	27.5119602680206	IPI:IPI00553177.1	Gene_Symbol=SERPINA1 Isoform 1 of Alpha-1-antitrypsin precursor	9606	1.75917565822601	0.000123518679174595	1.26451921463013	1.75696623325348	4.93955485580955E-05	1.23855924606323	0.915086567401886	0.313174992799759	1.19864106178284
54	18.03	18.03	35.8744382858276	IPI:IPI00022391.1	Gene_Symbol=APCS Serum amyloid P-component precursor	9606	1.01434719562531	0.901766180992126	1.26324319839478	1.2106659412384	0.00992280337959528	1.15233278274536	0.818535029888153	0.00189482350833714	1.12731659412384
55	17.43	17.43	31.3351511955261	IPI:IPI00022431.1	Gene_Symbol=AHSG Alpha-2-HS-glycoprotein precursor	9606	0.407319068908691	3.55993006451172E-06	1.35923504829407	0.317076325416565	1.50205877957887E-07	1.37716627120972	0.700750172138214	0.000521227950230241	1.20025599002838
56	17.42	17.47	31.9755613803864	IPI:IPI00879231.1	Gene_Symbol=SERPINF2 Alpha-2-antiplasmin precursor	9606	0.805913209915161	0.0403456017374992	1.22809994220734	0.832232058048248	0.0516865290701389	1.20338022708893	0.856030166149139	0.0205415822565556	1.13801336288452
56	0	17.47	31.7171722650528	IPI:IPI00029863.4	Gene_Symbol=SERPINF2 SERPINF2 protein	9606
57	17.02	18.13	23.6702129244804	IPI:IPI00303963.1	Gene_Symbol=C2 Complement C2 precursor (Fragment)	9606	0.914020478725433	0.355446666479111	1.22102117538452	0.945781648159027	0.515308022499084	1.19364809989929	0.981485247612	0.871249318122864	1.27081298828125
58	16.75	16.75	33.714285492897	IPI:IPI00022371.1	Gene_Symbol=HRG Histidine-rich glycoprotein precursor	9606	0.924120187759399	0.366492062807083	1.19357311725616	0.84353643655777	0.00594695843756199	1.12341141700745	1.11595487594604	0.0427644811570644	1.11163914203644
59	16.42	16.42	34.4497621059418	IPI:IPI00006114.4	Gene_Symbol=SERPINF1 Pigment epithelium-derived factor precursor	9606	0.791908919811249	0.242649614810944	1.50493836402893	0.791545629501343	0.109526373445988	1.34020018577576	0.865142583847046	0.247332096099854	1.29232585430145
60	16.05	16.05	42.3295468091965	IPI:IPI00022426.1	Gene_Symbol=AMBP AMBP protein precursor	9606	0.908559024333954	0.209507420659065	1.16509187221527	0.912047982215881	0.393864005804062	1.24273359775543	0.972335636615753	0.826297044754028	1.29533684253693
61	16.03	16.03	50.7537662982941	IPI:IPI00844536.2	Gene_Symbol=RBP4 Uncharacterized protein RBP4	9606	1.08266603946686	0.549474120140076	1.30385756492615	1.02546501159668	0.637345314025879	1.11264419555664	1.01975905895233	0.718846142292023	1.11495649814606
61	0	16.03	48.7437188625336	IPI:IPI00480192.1	Gene_Symbol=RBP4 Retinol binding protein 4, plasma	9606
61	0	16.03	41.791045665741	IPI:IPI00022420.3	Gene_Symbol=RBP4 Plasma retinol-binding protein precursor	9606
62	15.41	15.41	36.0230535268784	IPI:IPI00022417.4	Gene_Symbol=LRG1 Leucine-rich alpha-2-glycoprotein precursor	9606	1.1867698431015	0.106043122708797	1.23689746856689	1.37188076972961	0.000997758936136961	1.17557752132416	0.820227324962616	0.0305791180580854	1.19299852848053
63	15.22	15.22	28.6597937345505	IPI:IPI00032220.3	Gene_Symbol=AGT Angiotensinogen precursor	9606	0.545413374900818	0.000192663559573703	1.31392633914948	0.622170090675354	1.90027421922423E-05	1.19217431545258	0.55210280418396	2.93365047809857E-08	1.13992142677307
64	14.89	14.89	45.064377784729	IPI:IPI00829626.1	Gene_Symbol=IGL@ IGL@ protein	9606	1.18095874786377	0.471277207136154	1.73154580593109	0.871430218219757	0.575861096382141	1.80691254138947	1.99221932888031	0.046494472771883	1.96130442619324
64	0	14	40.3433471918106	IPI:IPI00550162.2	Gene_Symbol=IGLV3-25 IGLV3-25 protein	9606
65	14.65	16.18	33.2512319087982	IPI:IPI00007221.1	Gene_Symbol=SERPINA5 Plasma serine protease inhibitor precursor	9606	0.993654429912567	0.963094770908356	1.36884188652039	0.900998413562775	0.423788160085678	1.3300609588623	1.02272486686707	0.851038694381714	1.31353807449341
66	13.92	13.92	33.9116722345352	IPI:IPI00394992.1	Gene_Symbol=PGLYRP2 Isoform 2 of N-acetylmuramoyl-L-alanine amidase precursor	9606	0.499598532915115	0.00993994902819395	1.63970243930817	0.567497432231903	0.00470422534272075	1.42849671840668	0.733132243156433	0.203487575054169	1.65352690219879
66	0	13.92	32.9861104488373	IPI:IPI00163207.1	Gene_Symbol=PGLYRP2 Isoform 1 of N-acetylmuramoyl-L-alanine amidase precursor	9606
67	13.7	13.7	33.3333343267441	IPI:IPI00021841.1	Gene_Symbol=APOA1 Apolipoprotein A-I precursor	9606	0.753627777099609	0.0104409428313375	1.22195744514465	0.813778579235077	0.065945029258728	1.24912309646606	0.836230337619781	0.0481990426778793	1.19377565383911
68	13.35	13.35	20.9380239248276	IPI:IPI00021727.1	Gene_Symbol=C4BPA C4b-binding protein alpha chain precursor	9606	0.910320699214935	0.306337535381317	1.21432304382324	0.987505972385406	0.908957719802856	1.26977789402008	0.684571981430054	0.00607135379686952	1.27592360973358
69	13.32	13.32	24.6913582086563	IPI:IPI00645849.1	Gene_Symbol=ECM1 Extracellular matrix protein 1	9606	0.850752651691437	0.181529328227043	1.29920589923859	0.863961398601532	0.293321818113327	1.36442136764526	1.1697096824646	0.0969197973608971	1.21547186374664
69	0	13.3	21.111111342907	IPI:IPI00003351.2	Gene_Symbol=ECM1 Extracellular matrix protein 1 precursor	9606
70	13	13	36.3184094429016	IPI:IPI00022429.3	Gene_Symbol=ORM1 Alpha-1-acid glycoprotein 1 precursor	9606	2.85817265510559	0.0370023176074028	2.6283974647522	4.42507314682007	0.00689373770728707	2.5359742641449	0.96328866481781	0.914742648601532	2.21887278556824
71	12.67	12.67	24.3852466344833	IPI:IPI00019576.1	Gene_Symbol=F10 Coagulation factor X precursor	9606	0.8143470287323	0.218614503741264	1.43247842788696	0.863676846027374	0.183816969394684	1.26497197151184	0.854941010475159	0.108132846653461	1.22298383712769
72	12.53	12.53	20.1626017689705	IPI:IPI00019581.1	Gene_Symbol=F12 Coagulation factor XII precursor	9606	0.725367844104767	0.0499530211091042	1.37852835655212	0.736672878265381	0.00519391288980842	1.22056663036346	0.781412720680237	0.0222421120852232	1.22949266433716
73	12.33	13.61	12.7697840332985	IPI:IPI00478809.3	Gene_Symbol=F5 Coagulation factor V precursor	9606	1.95875024795532	0.0926449075341225	2.26337385177612	2.78816199302673	0.0575993806123734	2.91238307952881	1.3342490196228	0.204721137881279	1.62859785556793
73	0	13.61	12.8757283091545	IPI:IPI00022937.4	Gene_Symbol=F5 Coagulation factor V	9606
74	12.01	12.01	65.9863948822021	IPI:IPI00654755.3	Gene_Symbol=HBB Hemoglobin subunit beta	9606	1.05328643321991	0.636371314525604	1.25180661678314	1.73160398006439	0.000451538857305422	1.32029092311859	1.18187880516052	0.165355637669563	1.27289962768555
75	11.88	13.88	28.1927704811096	IPI:IPI00292946.1	Gene_Symbol=SERPINA7 Thyroxine-binding globulin precursor	9606	0.688183128833771	0.019024258479476	1.35319805145264	0.795270800590515	0.240850612521172	1.493567943573	0.737881541252136	0.030457679182291	1.31112408638
76	11.23	11.23	23.4782606363297	IPI:IPI00298828.3	Gene_Symbol=APOH Beta-2-glycoprotein 1 precursor	9606	0.920136511325836	0.711326003074646	1.58807802200317	0.812255382537842	0.135345548391342	1.32145607471466	0.910467207431793	0.32037016749382	1.21168529987335
77	11.15	11.15	53.7500023841858	IPI:IPI00792115.1	Gene_Symbol=CLEC3B Putative uncharacterized protein DKFZp686H17246	9606	0.498215883970261	0.014715138822794	1.67974591255188	0.479329258203506	0.000530408462509513	1.35610699653625	0.788847208023071	0.0894633457064629	1.32726073265076
77	0	9.15	32.1782171726227	IPI:IPI00009028.1	Gene_Symbol=CLEC3B Tetranectin precursor	9606
78	10.89	10.89	12.9761904478073	IPI:IPI00299503.2	Gene_Symbol=GPLD1 Isoform 1 of Phosphatidylinositol-glycan-specific phospholipase D precursor	9606	0.682978987693787	0.0350796729326248	1.41330707073212	0.769913792610168	0.00797757133841515	1.18359625339508	0.833456814289093	0.0403864867985249	1.18724727630615
79	10.66	10.67	33.4319531917572	IPI:IPI00020986.2	Gene_Symbol=LUM Lumican precursor	9606	0.628101229667664	0.00101064157206565	1.25989294052124	0.663215458393097	0.000270238611847162	1.1925733089447	1.11439633369446	0.155763491988182	1.16862380504608
80	10.59	26.84	35.6454730033875	IPI:IPI00784894.1	Gene_Symbol=- Putative uncharacterized protein	9606	1.46097993850708	0.0251080840826035	1.35187423229218	1.06160163879395	0.821347832679749	1.99042630195618	2.30863070487976	0.00155893014743924	1.35404062271118
80	0	26.84	34.1698855161667	IPI:IPI00418153.1	Gene_Symbol=IGHM Putative uncharacterized protein DKFZp686I15212	9606
81	10.56	10.56	18.1506842374802	IPI:IPI00011252.1	Gene_Symbol=C8A Complement component C8 alpha chain precursor	9606	0.954289078712463	0.277239173650742	1.09495735168457	1.03820931911469	0.396689981222153	1.09894299507141	1.05473458766937	0.324429780244827	1.12137889862061
82	10.36	10.36	27.2727280855179	IPI:IPI00643948.2	Gene_Symbol=C1QB Complement component 1, q subcomponent, B chain	9606	1.03193259239197	0.826314091682434	1.36988770961761	1.1637579202652	0.208060786128044	1.28779566287994	1.07989239692688	0.484579354524612	1.26936221122742
82	0	10.36	24.9011859297752	IPI:IPI00477992.1	Gene_Symbol=C1QB complement component 1, q subcomponent, B chain precursor	9606
83	9.52	9.52	57.2649598121643	IPI:IPI00657670.1	Gene_Symbol=- 13 kDa protein	9606	2.02930498123169	0.00290175573900342	1.48533177375793	1.44625091552734	0.0049243550747633	1.25307869911194	1.19175815582275	0.0152797503396869	1.14208781719208
83	0	9.52	59.5959603786469	IPI:IPI00021857.1	Gene_Symbol=APOC3 Apolipoprotein C-III precursor	9606
84	9.42	9.42	17.2477066516876	IPI:IPI00738433.1	Gene_Symbol=CPN2 similar to Carboxypeptidase N subunit 2 precursor	9606	0.645207226276398	0.0177619960159063	1.40841770172119	0.8050257563591	0.23804834485054	1.47429192066193	0.774168133735657	0.285016626119614	1.66422283649445
84	0	7.42	15.596330165863	IPI:IPI00479116.1	Gene_Symbol=CPN2 Carboxypeptidase N subunit 2 precursor	9606
85	8.41	9.03	10.7116647064686	IPI:IPI00655927.1	Gene_Symbol=PRG4 Isoform B of Proteoglycan-4 precursor	9606	1.01925361156464	0.834242463111877	1.23803126811981	1.06254148483276	0.595490097999573	1.30328118801117	0.912320017814636	0.465040355920792	1.33360147476196
85	0	9.03	10.3988602757454	IPI:IPI00024825.2	Gene_Symbol=PRG4 Isoform A of Proteoglycan-4 precursor	9606
85	0	9.03	12.325830757618	IPI:IPI00656111.1	Gene_Symbol=PRG4 Isoform E of Proteoglycan-4 precursor	9606
85	0	9.03	9.99265238642693	IPI:IPI00656092.1	Gene_Symbol=PRG4 Isoform F of Proteoglycan-4 precursor	9606
85	0	9.03	10.3737607598305	IPI:IPI00655976.1	Gene_Symbol=PRG4 Isoform C of Proteoglycan-4 precursor	9606
85	0	9.03	10.7086606323719	IPI:IPI00655676.1	Gene_Symbol=PRG4 Isoform D of Proteoglycan-4 precursor	9606
86	8.22	8.22	13.2387712597847	IPI:IPI00329775.7	Gene_Symbol=CPB2 Isoform 1 of Carboxypeptidase B2 precursor	9606	1.08913803100586	0.795842707157135	2.61521148681641	0.933760464191437	0.443428456783295	1.28105223178864	0.902241051197052	0.502603948116302	1.53849279880524
87	8.18	8.18	21.6216221451759	IPI:IPI00032311.4	Gene_Symbol=LBP Lipopolysaccharide-binding protein precursor	9606	1.04226899147034	0.558986842632294	1.1854532957077	1.09951722621918	0.0676682665944099	1.11063182353973	0.965939521789551	0.693354845046997	1.23762428760529
88	8.18	8.18	27.4336278438568	IPI:IPI00026199.1	Gene_Symbol=GPX3 Glutathione peroxidase 3 precursor	9606	1.08679533004761	0.649935007095337	1.49343490600586	1.03709661960602	0.651534259319305	1.19291043281555	0.881055891513824	0.191838651895523	1.22506904602051
89	8.15	10.38	16.7028203606606	IPI:IPI00296176.2	Gene_Symbol=F9 Coagulation factor IX precursor	9606	0.903861403465271	0.175155982375145	1.18589174747467	1.03911280632019	0.752303242683411	1.37031197547913	0.843611359596252	0.0100200669839978	1.10804545879364
90	8.12	8.12	22.1774190664291	IPI:IPI00004373.1	Gene_Symbol=MBL2 Mannose-binding protein C precursor	9606	1.33309626579285	0.0114747909829021	1.22153270244598	1.40851032733917	0.0178825240582228	1.30114543437958	1.12563586235046	0.122044071555138	1.17251741886139
91	8.04	8.04	16.7539268732071	IPI:IPI00743766.2	Gene_Symbol=FETUB Fetuin-B precursor	9606	0.926535844802856	0.426628023386002	1.27075278759003	1.00540804862976	0.955795228481293	1.28897535800934	0.967056453227997	0.749491572380066	1.31235373020172
91	0	6.04	15.3623193502426	IPI:IPI00552199.3	Gene_Symbol=FETUB GUGU beta form	9606
92	8	8.33	29.1666656732559	IPI:IPI00219583.1	Gene_Symbol=SHBG Isoform 2 of Sex hormone-binding globulin precursor	9606	0.4322489798069	0.00379067147150636	1.47040450572968	0.527827739715576	0.00381532707251608	1.34209609031677	0.690845549106598	0.0118327755481005	1.26384270191193
92	0	8.33	21.1442783474922	IPI:IPI00023019.1	Gene_Symbol=SHBG Isoform 1 of Sex hormone-binding globulin precursor	9606
93	8	8	14.1210377216339	IPI:IPI00025204.1	Gene_Symbol=CD5L CD5 antigen-like precursor	9606	0.550994157791138	0.0599920488893986	1.88921320438385	0.590106964111328	0.0269095823168755	1.53539574146271	0.94310599565506	0.818646550178528	1.94296050071716
94	8	8	49.5049506425858	IPI:IPI00021856.3	Gene_Symbol=APOC2 Apolipoprotein C-II precursor	9606	1.85483479499817	0.00644699530676007	1.47664177417755	1.41966593265533	0.0665525496006012	1.46330034732819	0.953067719936371	0.695928156375885	1.31461334228516
95	7.82	8.92	11.4285707473755	IPI:IPI00746623.2	Gene_Symbol=HABP2 Hyaluronan-binding protein 2 precursor	9606	0.697641670703888	0.356247693300247	2.48710083961487	0.765554845333099	0.270462423563004	1.74112594127655	0.761167705059052	0.266829997301102	1.75345778465271
96	7.71	7.71	39.6039605140686	IPI:IPI00011261.2	Gene_Symbol=C8G Complement component C8 gamma chain precursor	9606	0.707533001899719	0.0678479596972466	1.47180247306824	0.855573952198029	0.36020216345787	1.52105832099915	0.852308034896851	0.347763538360596	1.51800525188446
96	0	5.71	37.1951222419739	IPI:IPI00513935.1	Gene_Symbol=C8G Complement component 8, gamma polypeptide	9606
97	7.52	27.15	66.0231649875641	IPI:IPI00844156.2	Gene_Symbol=SERPINC1 SERPINC1 protein	9606	0.846422076225281	0.286323249340057	1.37903392314911	1	1	1.39557611942291	1.01566469669342	0.857920408248901	1.19945156574249
98	7.12	7.12	15.6118139624596	IPI:IPI00292218.4	Gene_Symbol=MST1 Hepatocyte growth factor-like protein precursor	9606	0.948402464389801	0.561334848403931	1.23478150367737	0.983990550041199	0.826400697231293	1.18812870979309	1.25725495815277	0.00918167270720005	1.15974962711334
99	7.11	7.11	19.2546591162682	IPI:IPI00220327.3	Gene_Symbol=KRT1 Keratin, type II cytoskeletal 1	9606	1.38857352733612	0.302282840013504	2.31780624389648	2.34493160247803	0.027075469493866	1.95280063152313	2.13480424880981	0.0182082578539848	1.67080402374268
100	6.94	7.35	10.8374387025833	IPI:IPI00745872.2	Gene_Symbol=ALB Isoform 1 of Serum albumin precursor	9606	1.91351270675659	0.00559488264843822	1.43189251422882	1.26338231563568	0.555312633514404	2.58952927589417	4.29574394226074	0.00146857788786292	1.81052374839783
100	0	7.35	10.5263158679008	IPI:IPI00022434.4	Gene_Symbol=ALB Uncharacterized protein ALB	9606
100	0	5.55	10.728745162487	IPI:IPI00878517.1	Gene_Symbol=ALB 56 kDa protein	9606
101	6.85	6.87	24.2358073592186	IPI:IPI00010295.1	Gene_Symbol=CPN1 Carboxypeptidase N catalytic chain precursor	9606	0.720806837081909	0.0567019693553448	1.40388095378876	0.760291695594788	0.00476203300058842	1.17754149436951	0.868598580360413	0.368558585643768	1.40624964237213
102	6.55	6.55	16.4076000452042	IPI:IPI00744685.2	Gene_Symbol=BTD Uncharacterized protein BTD (Fragment)	9606	0.862500727176666	0.621523976325989	2.15695738792419	0.939850926399231	0.351189166307449	1.17742145061493	0.969720363616943	0.722638309001923	1.25117588043213
102	0	6.55	17.4953952431679	IPI:IPI00218413.2	Gene_Symbol=BTD biotinidase precursor	9606
103	6.25	6.25	26.6666680574417	IPI:IPI00029260.2	Gene_Symbol=CD14 Monocyte differentiation antigen CD14 precursor	9606	0.652956068515778	0.431747674942017	3.87592339515686	0.79191130399704	0.334853947162628	1.80620837211609	0.870158016681671	0.673859000205994	2.34384918212891
104	6.17	6.17	26.7605632543564	IPI:IPI00853068.1	Gene_Symbol=HBA2;HBA1 Alpha 2 globin variant (Fragment)	9606	1.10955953598022	0.268605381250381	1.22706913948059	1.6895318031311	0.00322886276990175	1.32722151279449	1.05300033092499	0.643055856227875	1.28694128990173
104	0	6.17	26.7605632543564	IPI:IPI00410714.5	Gene_Symbol=HBA2;HBA1 Hemoglobin subunit alpha	9606
105	6.15	6.24	40.5172407627106	IPI:IPI00829956.1	Gene_Symbol=- Rheumatoid factor C6 light chain (Fragment)	9606
105	0.12	5.82	38.8888895511627	IPI:IPI00387026.1	Gene_Symbol=- Ig kappa chain V-I region EU	9606
105	0	5.97	33.8983058929443	IPI:IPI00829912.1	Gene_Symbol=IGKV1-5 Ig kappa chain V-I region HK102 precursor	9606
106	6.07	6.07	16.0535112023354	IPI:IPI00293925.2	Gene_Symbol=FCN3 Isoform 1 of Ficolin-3 precursor	9606	0.975649237632751	0.913760364055634	1.81033182144165	1.19123220443726	0.32992696762085	1.55013978481293	0.973156750202179	0.904603540897369	1.80732417106628
106	0	4.07	12.8472223877907	IPI:IPI00419744.4	Gene_Symbol=FCN3 Isoform 2 of Ficolin-3 precursor	9606
107	6.07	6.07	14.0845075249672	IPI:IPI00218732.3	Gene_Symbol=PON1 Serum paraoxonase/arylesterase 1	9606	0.590251982212067	0.000433453504228964	1.10289120674133	0.627280533313751	0.000797459797468036	1.11223554611206	0.595174372196198	0.0168837979435921	1.40718758106232
107	0	4.07	11.3475173711777	IPI:IPI00798167.1	Gene_Symbol=PON1 32 kDa protein	9606
108	6.01	18.52	41.4758265018463	IPI:IPI00830132.1	Gene_Symbol=IGHG4 Uncharacterized protein IGHG4 (Fragment)	9606	1.38041079044342	0.404988199472427	2.88959789276123	0.950280070304871	0.52978128194809	1.25743854045868	2.95248889923096	0.0047309398651123	1.57367336750031
108	0	18.5	33.192390203476	IPI:IPI00550640.2	Gene_Symbol=IGHG4 IGHG4 protein	9606
108	0	18.5	43.1192666292191	IPI:IPI00829814.1	Gene_Symbol=IGHG4 Ig gamma-4 chain C region	9606
108	0	16.28	26.6806721687317	IPI:IPI00784998.1	Gene_Symbol=- Putative uncharacterized protein DKFZp686M24218	9606
109	6	14	50	IPI:IPI00785050.1	Gene_Symbol=- Putative uncharacterized protein	9606	1.25820994377136	0.474011033773422	2.14497900009155	0.9409259557724	0.903454661369324	3.41128969192505	2.11705636978149	0.0254896115511656	1.84580731391907
109	0	14	43.1623935699463	IPI:IPI00154742.6	Gene_Symbol=IGL@ IGL@ protein	9606
109	0	4.01	37.8378391265869	IPI:IPI00385985.1	Gene_Symbol=- Ig lambda chain V-III region LOI	9606
110	6	9.52	11.1111111938953	IPI:IPI00027482.1	Gene_Symbol=SERPINA6 Corticosteroid-binding globulin precursor	9606	0.501698315143585	0.0826184004545212	2.35040998458862	0.652440786361694	0.0334306620061398	1.43862354755402	0.660329639911652	0.0385095775127411	1.45296382904053
111	6	8	11.4989742636681	IPI:IPI00009793.3	Gene_Symbol=C1RL Complement C1r-like protein	9606	1	1	2.37911200523376	0.936908304691315	0.603315114974976	1.4308557510376	0.822261095046997	0.560752391815186	2.59787321090698
111	0	6	10.7305936515331	IPI:IPI00872573.1	Gene_Symbol=C1RL 48 kDa protein	9606
111	0	6	10.7305936515331	IPI:IPI00795055.1	Gene_Symbol=C1RL CDNA FLJ14022 fis, clone HEMBA1003538, weakly similar to COMPLEMENT C1R COMPONENT	9606
112	6	6	25.7861644029617	IPI:IPI00178926.2	Gene_Symbol=IGJ immunoglobulin J chain	9606	0.86094456911087	0.635059118270874	2.24879693984985	0.574496865272522	0.0451027937233448	1.70678734779358	1.25130820274353	0.0823248848319054	1.30969476699829
113	6	6	21.2244898080826	IPI:IPI00022394.2	Gene_Symbol=C1QC Complement C1q subcomponent subunit C precursor	9606	0.758215665817261	0.119723699986935	1.45283055305481	0.868877470493317	0.173299834132195	1.24933433532715	1.17293512821198	0.175775274634361	1.28961229324341
114	5.76	5.76	35.4838699102402	IPI:IPI00883765.1	Gene_Symbol=- Similar to Immunglobulin heavy chain variable region	9606	1.21269118785858	0.382539123296738	1.67883312702179	1.21042537689209	0.549729347229004	2.15102314949036	1.93476188182831	0.00738521013408899	1.4775857925415
115	5.71	5.74	24.9158248305321	IPI:IPI00556155.2	Gene_Symbol=IGFBP3 insulin-like growth factor binding protein 3 isoform a precursor	9606	1.28011274337769	0.595215737819672	3.76690912246704	1.17269122600555	0.706516563892365	3.39939332008362	0.9394890666008	0.686315417289734	1.56219780445099
115	0	5.74	25.4295527935028	IPI:IPI00018305.4	Gene_Symbol=IGFBP3 Insulin-like growth factor-binding protein 3 precursor	9606
115	0	4.65	22.9838714003563	IPI:IPI00855835.1	Gene_Symbol=- Insulin-like growth factor binding protein 3 isoform b	9606
115	0	4.65	16.6064977645874	IPI:IPI00444386.3	Gene_Symbol=IGFBP3 CDNA FLJ45630 fis, clone CHONS2001287, moderately similar to INSULIN- LIKE GROWTH FACTOR BINDING PROTEIN 3	9606
116	5.7	5.7	8.2426130771637	IPI:IPI00025864.5	Gene_Symbol=BCHE Cholinesterase precursor	9606	0.698938488960266	0.33130618929863	2.67987585067749	0.655909538269043	0.0664390176534653	1.60793840885162	0.865546941757202	0.0890317261219025	1.20326781272888
117	5.7	5.7	14.2857149243355	IPI:IPI00022389.1	Gene_Symbol=CRP Isoform 1 of C-reactive protein precursor	9606	1.3791309595108	0.0303840227425098	1.27988171577454	2.19067311286926	0.0247623790055513	1.71790826320648	1.14746332168579	0.777397811412811	6.2526388168335
117	0	3.7	20.5882355570793	IPI:IPI00642842.1	Gene_Symbol=CRP C-reactive protein, pentraxin-related	9606
117	0	3.7	23.0769231915474	IPI:IPI00218876.3	Gene_Symbol=CRP Isoform 2 of C-reactive protein precursor	9606
118	5.59	5.61	17.1597629785538	IPI:IPI00064667.4	Gene_Symbol=CNDP1 Beta-Ala-His dipeptidase precursor	9606	0.857109367847443	0.349962204694748	1.4510692358017	0.872896909713745	0.484298348426819	1.56262373924255	0.79266220331192	0.114537358283997	1.36087417602539
119	5.56	5.56	15.5555561184883	IPI:IPI00023673.1	Gene_Symbol=LGALS3BP Galectin-3-binding protein precursor	9606	0.82000607252121	0.543633580207825	2.29559516906738	1.06101405620575	0.892262697219849	3.12544226646423	1.02238738536835	0.816453456878662	1.28143441677094
120	5.3	7.04	45.6896543502808	IPI:IPI00549330.4	Gene_Symbol=IGKV3D-15 Myosin-reactive immunoglobulin light chain variable region	9606	1.39536023139954			1.02247178554535			3.31826376914978
120	0	7	43.4108525514603	IPI:IPI00385253.1	Gene_Symbol=- Ig kappa chain V-III region CLL precursor	9606
120	0	5.34	43.1192666292191	IPI:IPI00384401.1	Gene_Symbol=- Myosin-reactive immunoglobulin kappa chain variable region (Fragment)	9606
121	5.18	7.18	31.9672137498856	IPI:IPI00384400.1	Gene_Symbol=- Myosin-reactive immunoglobulin heavy chain variable region (Fragment)	9606	1.07328295707703	0.644961953163147	4.22347354888916	0.894453585147858	0.535645723342896	4.88205766677856	1.85658013820648	0.265353441238403	32.4864349365234
121	0.01	8.02	51.6129016876221	IPI:IPI00828061.1	Gene_Symbol=- Anti-mucin1 heavy chain variable region (Fragment)	9606
121	0	4	21.367521584034	IPI:IPI00827846.1	Gene_Symbol=- Anti-mucin1 heavy chain variable region (Fragment)	9606
122	5.05	5.05	11.1363627016544	IPI:IPI00022331.1	Gene_Symbol=LCAT Phosphatidylcholine-sterol acyltransferase precursor	9606	1.15748369693756	0.318389058113098	1.61235725879669	0.870956420898438	0.0998902693390846	1.22565090656281	1.0456680059433	0.690034210681915	1.51704013347626
123	4.93	8.93	31.7596554756165	IPI:IPI00829640.1	Gene_Symbol=IGL@ IGL@ protein	9606	1.03598344326019	0.781870245933533	1.45001232624054	1.57437896728516	0.0275105871260166	1.43129932880402	1.81831538677216	0.00705183949321508	1.33356380462646
123	0.47	8.47	30.9322029352188	IPI:IPI00784713.1	Gene_Symbol=- Putative uncharacterized protein	9606
123	0	10	41.8803423643112	IPI:IPI00719373.1	Gene_Symbol=IGL@ IGL@ protein	9606
123	0	8.01	27.6595741510391	IPI:IPI00745660.2	Gene_Symbol=IGL@ IGL@ protein	9606
123	0	8	27.5423735380173	IPI:IPI00785164.1	Gene_Symbol=- Putative uncharacterized protein	9606
123	0	8	27.9661029577255	IPI:IPI00784983.1	Gene_Symbol=- Putative uncharacterized protein	9606
123	0	8	27.6595741510391	IPI:IPI00784627.1	Gene_Symbol=- Putative uncharacterized protein	9606
123	0	8	24.4635194540024	IPI:IPI00852577.1	Gene_Symbol=IGLC1 IGLC1 protein	9606
123	0	8	24.3589743971825	IPI:IPI00784589.1	Gene_Symbol=- Putative uncharacterized protein DKFZp781M0386	9606
124	4.82	17.82	30.1255226135254	IPI:IPI00784969.1	Gene_Symbol=LOC100126583 Putative uncharacterized protein	9606	1.39080345630646			1.21203649044037			1.80804681777954
125	4.62	4.62	9.49164628982544	IPI:IPI00023014.1	Gene_Symbol=VWF von Willebrand factor precursor	9606	1.30306160449982	0.32246059179306	1.91853773593903	1.40042555332184	0.0225042905658484	1.2953554391861	1.38267278671265	0.143983989953995	1.64218413829803
125	0	4.58	9.42725017666817	IPI:IPI00788786.1	Gene_Symbol=VWF 309 kDa protein	9606
126	4.33	17.87	58.8235318660736	IPI:IPI00879329.1	Gene_Symbol=IGKV3-20 Anti-(ED-B) scFV (Fragment)	9606	1.26890969276428			1.39150357246399			2.09239196777344
126	0.02	9.15	58.91472697258	IPI:IPI00030205.3	Gene_Symbol=IGKV3-20 Ig kappa chain V-III region HAH precursor	9606
126	0.02	9.11	57.7981650829315	IPI:IPI00387118.1	Gene_Symbol=- Ig kappa chain V-III region WOL	9606
126	0	9.11	58.91472697258	IPI:IPI00384576.1	Gene_Symbol=- Ig kappa chain V-III region HIC precursor	9606
126	0	8.84	69.7247684001923	IPI:IPI00387115.1	Gene_Symbol=- Ig kappa chain V-III region SIE	9606
126	0	6.8	36.6972476243973	IPI:IPI00827826.1	Gene_Symbol=- Cold agglutinin FS-2 L-chain (Fragment)	9606
127	4.24	4.24	9.00243297219276	IPI:IPI00847381.1	Gene_Symbol=SEPP1 selenoprotein P isoform 2	9606	0.936093807220459	0.687043905258179	1.84008228778839	0.926646053791046	0.771014392375946	2.67889428138733	1.05837070941925	0.70657604932785	1.75484156608582
127	0	4.24	9.71128642559052	IPI:IPI00029061.2	Gene_Symbol=SEPP1 Selenoprotein P precursor	9606
127	0	4	15.9340664744377	IPI:IPI00798100.1	Gene_Symbol=SEPP1 Protein	9606
128	4.16	4.18	13.2231399416924	IPI:IPI00007199.4	Gene_Symbol=SERPINA10 Protein Z-dependent protease inhibitor precursor	9606	0.897435247898102	0.656103312969208	2.4572582244873	0.768444418907166	0.302705347537994	2.27914929389954	0.837888300418854	0.572388589382172	3.11946415901184
129	4.16	4.16	11.3993711769581	IPI:IPI00162735.3	Gene_Symbol=ATRN Isoform 2 of Attractin precursor	9606	0.801276385784149	0.693893790245056	5.08355283737183	0.84817761182785	0.654340922832489	2.8796980381012	1.10745596885681	0.836899161338806	4.25306797027588
129	0	4.16	10.1469561457634	IPI:IPI00027235.1	Gene_Symbol=ATRN Isoform 1 of Attractin precursor	9606
129	0	2.16	9.29889306426048	IPI:IPI00218460.6	Gene_Symbol=ATRN Isoform 3 of Attractin precursor	9606
130	4.08	4.12	16.6412219405174	IPI:IPI00029193.1	Gene_Symbol=HGFAC Hepatocyte growth factor activator precursor	9606	1.56056749820709	0.386022508144379	4.05193567276001	1.17295324802399	0.511436402797699	2.37939763069153	1.65131235122681	0.125652402639389	2.1324143409729
131	4.03	4.03	15.8139541745186	IPI:IPI00021304.1	Gene_Symbol=KRT2 Keratin, type II cytoskeletal 2 epidermal	9606	1.11426246166229	0.151501446962357	1.39579820632935	1.37281286716461	0.00734663382172585	1.04755926132202	1.22527325153351	0.150364011526108	1.86134791374207
132	4.03	4.03	11.9402982294559	IPI:IPI00021364.1	Gene_Symbol=CFP Properdin precursor	9606	0.959342241287231	0.460007429122925	1.59196710586548	0.744639456272125	0.211280137300491	3.63682770729065	1.16560101509094	0.353394150733948	3.34499764442444
133	4	23.94	59.863942861557	IPI:IPI00807459.1	Gene_Symbol=IGKC IGKC protein	9606	1.26863718032837	0.256734848022461	1.56716394424438	1.11717343330383	0.539111793041229	1.50063824653625	3.09311676025391	1.576091744937E-05	1.32714378833771
133	0.02	24.02	57.2033882141113	IPI:IPI00472961.2	Gene_Symbol=IGKC IGKC protein	9606
133	0.02	2.31	31.4814805984497	IPI:IPI00387022.1	Gene_Symbol=- Ig kappa chain V-I region AG	9606
133	0.01	2.29	23.1481477618217	IPI:IPI00827485.1	Gene_Symbol=- BRE (Fragment)	9606
133	0.01	2.29	23.1481477618217	IPI:IPI00387099.1	Gene_Symbol=- Ig kappa chain V-I region Rei	9606
133	0.01	2.01	27.7777791023254	IPI:IPI00387100.1	Gene_Symbol=- Ig kappa chain V-I region Roy	9606
133	0	25.01	58.0508470535278	IPI:IPI00784661.1	Gene_Symbol=- Putative uncharacterized protein	9606
133	0	5.11	41.5254235267639	IPI:IPI00854582.1	Gene_Symbol=- Uncharacterized protein ENSP00000374793	9606
133	0	5.01	37.2881352901459	IPI:IPI00829804.1	Gene_Symbol=- 13 kDa protein	9606
133	0	5.01	37.0370358228683	IPI:IPI00398220.1	Gene_Symbol=- Myosin-reactive immunoglobulin light chain variable region (Fragment)	9606
133	0	5.01	37.3831778764725	IPI:IPI00384398.1	Gene_Symbol=- Myosin-reactive immunoglobulin light chain variable region (Fragment)	9606
133	0	4.28	48.1481492519379	IPI:IPI00829980.2	Gene_Symbol=- Myosin-reactive immunoglobulin light chain variable region (Fragment)	9606
133	0	3.97	28.7037044763565	IPI:IPI00003469.1	Gene_Symbol=- Ig kappa chain V-I region WEA	9606
133	0	3.71	38.1355941295624	IPI:IPI00829699.1	Gene_Symbol=- V(k)3 sequence of NG9 gene from fetal liver DNA precursor	9606
133	0	3.71	38.4615391492844	IPI:IPI00743963.1	Gene_Symbol=IGKC Ig kappa chain V-I region HK101 precursor (Fragment)	9606
133	0	3.71	33.0508470535278	IPI:IPI00830122.1	Gene_Symbol=- A30	9606
133	0	3.7	21.7054262757301	IPI:IPI00024134.1	Gene_Symbol=IGKC Ig kappa chain V-I region Walker precursor	9606
133	0	3.7	22.2222223877907	IPI:IPI00387094.1	Gene_Symbol=- Ig kappa chain V-I region Hau	9606
133	0	3.7	22.2222223877907	IPI:IPI00385614.1	Gene_Symbol=- Ig kappa chain V-I region WAT	9606
133	0	3.7	18.604651093483	IPI:IPI00385556.1	Gene_Symbol=- Ig kappa chain V-I region Daudi precursor	9606
133	0	2.74	22.0183491706848	IPI:IPI00387105.1	Gene_Symbol=- Ig kappa chain V-I region Mev	9606
133	0	2.02	23.1481477618217	IPI:IPI00387027.1	Gene_Symbol=- Ig kappa chain V-I region Gal	9606
133	0	2	26.2711852788925	IPI:IPI00003111.6	Gene_Symbol=LOC652694 Ig kappa chain V-I region AU	9606
133	0	2	16.666667163372	IPI:IPI00387101.1	Gene_Symbol=- Ig kappa chain V-I region Scw	9606
133	0	2	15.5172407627106	IPI:IPI00382577.1	Gene_Symbol=- Kappa 1 light chain variable region (Fragment)	9606
134	4	4.27	25.3731340169907	IPI:IPI00386133.1	Gene_Symbol=- Ig kappa chain V-IV region B17 precursor	9606	0.809723079204559	0.0849864706397057	1.29332864284515	1.01656222343445	0.935039103031158	1.80481493473053	2.32452011108398	0.019823182374239	1.86494374275208
134	0	4.01	29.824560880661	IPI:IPI00387120.1	Gene_Symbol=- Ig kappa chain V-IV region Len	9606
134	0	4	20.3007519245148	IPI:IPI00386132.1	Gene_Symbol=- Ig kappa chain V-IV region JI precursor	9606
134	0	4	15.0000005960464	IPI:IPI00026197.7	Gene_Symbol=IGKV4-1 Similar to Ig kappa chain V-IV region precursor	9606
134	0	2	6.92307725548744	IPI:IPI00385143.1	Gene_Symbol=- Microfibrillar protein 2 (Fragment)	9606
135	4	4	13.3241757750511	IPI:IPI00871960.2	Gene_Symbol=MASP1 cDNA FLJ75203, highly similar to Homo sapiens mannan-binding lectin serine protease 1 (C4/C2activating component of Ra-reactive factor) (MASP1), transcriptvariant 2, mRNA	9606	0.864349901676178	0.133860304951668	1.48484539985657	0.760595858097076	0.313528805971146	6.46075344085693	1.10432004928589	0.246985703706741	1.67408394813538
135	0	4	13.3241757750511	IPI:IPI00290283.6	Gene_Symbol=MASP1 mannan-binding lectin serine protease 1 isoform 2 precursor	9606
135	0.02	2.02	12.3609386384487	IPI:IPI00871139.1	Gene_Symbol=MASP1 92 kDa protein	9606
135	0	2	12.3032912611961	IPI:IPI00299307.4	Gene_Symbol=MASP1 Complement-activating component of Ra-reactive factor precursor	9606
135	0	2	11.0526323318481	IPI:IPI00873401.1	Gene_Symbol=MASP1 Putative uncharacterized protein DKFZp686I01199	9606
135	0	2	11.0526323318481	IPI:IPI00216882.4	Gene_Symbol=MASP1 mannan-binding lectin serine protease 1 isoform 3	9606
136	4	4	11.0438726842403	IPI:IPI00007240.2	Gene_Symbol=F13B Coagulation factor XIII B chain precursor	9606	1.07693326473236	0.516666293144226	2.69765043258667	1.4283173084259	0.534952223300934	157.037521362305	0.988887012004852	0.831648588180542	1.68939065933228
137	4	4	20.4918026924133	IPI:IPI00020019.1	Gene_Symbol=ADIPOQ Adiponectin precursor	9606	1.25853908061981	0.321339786052704	1.75856852531433	1.1738498210907	0.200363487005234	1.33710634708405	0.826382458209991	0.26630961894989	1.50696682929993
138	4	4	21.0084035992622	IPI:IPI00854743.1	Gene_Symbol=- Uncharacterized protein ENSP00000375034	9606	1.12593257427216	0.540020287036896	5.52650833129883	1.06595504283905	0.750306844711304	7.11298322677612	2.50325989723206	0.0144533235579729	1.30309367179871
138	0	30.87	48.7288147211075	IPI:IPI00645363.2	Gene_Symbol=IGHG1 Putative uncharacterized protein DKFZp686P15220	9606
138	0	4.39	48.3050853013992	IPI:IPI00829601.1	Gene_Symbol=- Similar to Immunglobulin heavy chain variable region	9606
138	0	2.32	21.3740453124046	IPI:IPI00745363.4	Gene_Symbol=LOC652113 Immunglobulin heavy chain variable region (Fragment)	9606
139	4	4	15.897436439991	IPI:IPI00796435.1	Gene_Symbol=CA1 22 kDa protein	9606	0.83688884973526	0.177478671073914	1.45444357395172	1.15132391452789	0.450579345226288	1.9194438457489	1.35312569141388	0.261658400297165	2.317538022995
139	0	4	11.8773937225342	IPI:IPI00215983.3	Gene_Symbol=CA1 Carbonic anhydrase 1	9606
139	0	2	14.8648649454117	IPI:IPI00788926.1	Gene_Symbol=CA1 16 kDa protein	9606
140	3.7	4	35.4838699102402	IPI:IPI00382471.1	Gene_Symbol=- Ig heavy chain V-I region WOL	9606	1.90282809734344			1.06589698791504			1.92844367027283
140	0	6.03	25	IPI:IPI00419517.1	Gene_Symbol=IGHV1-69 IGHV1-69 protein	9606
140	0	6	48.3050853013992	IPI:IPI00829979.1	Gene_Symbol=- Uncharacterized protein ENSP00000375008	9606
140	0	6	20.5128207802773	IPI:IPI00739205.3	Gene_Symbol=LOC652102 Ig heavy chain V-I region HG3 precursor	9606
140	0	2	19.3548381328583	IPI:IPI00384407.1	Gene_Symbol=- Myosin-reactive immunoglobulin heavy chain variable region (Fragment)	9606
140	0	2	10.0000001490116	IPI:IPI00455222.3	Gene_Symbol=- Uncharacterized protein ENSP00000341641	9606
141	3.7	3.7	24.4094491004944	IPI:IPI00022731.1	Gene_Symbol=APOC4 Apolipoprotein C-IV precursor	9606	1.66675186157227	0.101568803191185	2.84200239181519	1.33080399036407	0.318654149770737	7.28825426101685	1.42311990261078	0.24445429444313	6.11940002441406
142	3.63	21.04	27.7999997138977	IPI:IPI00061977.1	Gene_Symbol=IGHV3OR16-13;IGHA1 IGHA1 protein	9606
142	0	7.82	27.86885201931	IPI:IPI00470652.1	Gene_Symbol=- Single-chain Fv (Fragment)	9606
142	0	6	21.367521584034	IPI:IPI00830130.1	Gene_Symbol=- Rheumatoid factor RF-ET7	9606
142	0	6	21.367521584034	IPI:IPI00829701.1	Gene_Symbol=- Uncharacterized protein ENSP00000375014	9606
142	0	2	20.0000002980232	IPI:IPI00384410.1	Gene_Symbol=- Myosin-reactive immunoglobulin heavy chain variable region (Fragment)	9606
142	0	2	21.0084035992622	IPI:IPI00384409.1	Gene_Symbol=- Myosin-reactive immunoglobulin heavy chain variable region (Fragment)	9606
143	3.51	3.52	14.9933069944382	IPI:IPI00003590.2	Gene_Symbol=QSOX1 Isoform 1 of Sulfhydryl oxidase 1 precursor	9606	0.965397655963898	0.659913778305054	1.21376836299896	1.05284690856934	0.624271392822266	1.28900980949402	1.14399111270905	0.0223048962652683	1.11171865463257
143	0	3.52	12.5827819108963	IPI:IPI00872013.1	Gene_Symbol=QSOX1 Uncharacterized protein QSOX1	9606
143	0	3.52	12.5827819108963	IPI:IPI00465016.7	Gene_Symbol=QSOX1 Isoform 2 of Sulfhydryl oxidase 1 precursor	9606
144	3.41	3.47	14.0350878238678	IPI:IPI00878173.1	Gene_Symbol=ACTA1 Actin, alpha 1, skeletal muscle	9606	1.09486985206604	0.494615793228149	1.60136842727661	1.12702596187592	0.669306814670563	2.82459259033203	0.982140183448792	0.943442046642303	2.63254046440125
144	0	3.47	16.6089966893196	IPI:IPI00514530.5	Gene_Symbol=ACTA1 Uncharacterized protein ACTA1	9606
144	0	3.47	12.732096016407	IPI:IPI00021428.1	Gene_Symbol=ACTA1 Actin, alpha skeletal muscle	9606
144	0.04	2.9	6.13953471183777	IPI:IPI00739539.5	Gene_Symbol=A26C1B Chimeric POTE-actin protein	9606
144	0.04	2.89	4.09302338957787	IPI:IPI00479743.3	Gene_Symbol=A26C1A Isoform 1 of Prostate, ovary, testis-expressed protein on chromosome 2 (Fragment)	9606
144	0.04	2.04	2.60465107858181	IPI:IPI00740545.1	Gene_Symbol=LOC653269 similar to Prostate, ovary, testis expressed protein on chromosome 2 isoform 2	9606
144	0	3.41	11.7021277546883	IPI:IPI00025416.3	Gene_Symbol=ACTG2 Actin, gamma-enteric smooth muscle	9606
144	0	3.41	11.6710878908634	IPI:IPI00023006.1	Gene_Symbol=ACTC1 Actin, alpha cardiac muscle 1	9606
144	0	3.41	11.7333330214024	IPI:IPI00021440.1	Gene_Symbol=ACTG1;PSPHL Actin, cytoplasmic 2	9606
144	0	3.41	11.7333330214024	IPI:IPI00021439.1	Gene_Symbol=ACTB Actin, cytoplasmic 1	9606
144	0	3.41	11.6710878908634	IPI:IPI00008603.1	Gene_Symbol=ACTA2 Actin, aortic smooth muscle	9606
144	0	2.85	11.212120950222	IPI:IPI00816229.1	Gene_Symbol=ACTA2 ACTA2 protein (Fragment)	9606
144	0	2.85	6.93333297967911	IPI:IPI00555900.1	Gene_Symbol=FKSG30 Kappa-actin	9606
144	0	2.62	12.5984251499176	IPI:IPI00414057.3	Gene_Symbol=ACTA1 Actin alpha 1 skeletal muscle protein	9606
144	0	2	6.84931501746178	IPI:IPI00796881.1	Gene_Symbol=ACTG1;PSPHL 16 kDa protein	9606
144	0	2	5.05050495266914	IPI:IPI00790339.1	Gene_Symbol=ACTG1;PSPHL 22 kDa protein	9606
144	0	2	6.62251636385918	IPI:IPI00645534.1	Gene_Symbol=ACTA2 Actin, alpha 2, smooth muscle, aorta	9606
145	3.36	31.88	48.7394958734512	IPI:IPI00785084.1	Gene_Symbol=IGHV4-31 Immunoglobulin heavy variable 4-31	9606	1.32298994064331			1.32357156276703			2.18965840339661
145	0	5.52	21.1864411830902	IPI:IPI00830007.1	Gene_Symbol=- Uncharacterized protein ENSP00000375023	9606
145	0	5.52	21.1864411830902	IPI:IPI00829753.1	Gene_Symbol=- Similar to Rheumatoid factor G9 heavy chain	9606
145	0	3.55	23.0769231915474	IPI:IPI00830025.1	Gene_Symbol=- Uncharacterized protein ENSP00000375021	9606
145	0	3.52	20.5128207802773	IPI:IPI00884081.1	Gene_Symbol=- Uncharacterized protein ENSP00000375025	9606
145	0	3.52	12.7118647098541	IPI:IPI00829811.1	Gene_Symbol=LOC652128 Uncharacterized protein ENSP00000375039	9606
145	0	3.52	13.1578952074051	IPI:IPI00827891.1	Gene_Symbol=- Cold agglutinin FS-2 H-chain (Fragment)	9606
145	0	3.52	12.6050427556038	IPI:IPI00815662.1	Gene_Symbol=- Rheumatoid factor G9 heavy chain (Fragment)	9606
145	0	3.52	12.9310339689255	IPI:IPI00328493.4	Gene_Symbol=- Uncharacterized protein ENSP00000375038	9606
145	0	2.47	20.6896558403969	IPI:IPI00854732.1	Gene_Symbol=- Uncharacterized protein ENSP00000375005	9606
145	0	2	6.84931501746178	IPI:IPI00827927.1	Gene_Symbol=- Precursor (AA -19 to 113) precursor (Fragment)	9606
145	0	1.61	7.46527761220932	IPI:IPI00418422.3	Gene_Symbol=IGHD IGHD protein	9606
145	0	1.6	18.4397161006927	IPI:IPI00847723.1	Gene_Symbol=- Similar to VH4 heavy chain variable region precursor	9606
145	0	1.53	8.94308909773827	IPI:IPI00815727.2	Gene_Symbol=- Uncharacterized protein ENSP00000343169	9606
146	3.3	25.01	56.7796587944031	IPI:IPI00430847.1	Gene_Symbol=IGKC IGKC protein	9606	1.01715695858002	0.936571359634399	2.25781226158142	0.912318050861359	0.627006232738495	2.00282764434814	3.08018898963928	0.041655246168375	2.77360391616821
146	0	5.01	34.7457617521286	IPI:IPI00829650.1	Gene_Symbol=- Similar to Ig kappa chain V-I region HK101 precursor	9606
146	0	3.7	22.2222223877907	IPI:IPI00003470.1	Gene_Symbol=- Ig kappa chain V-I region Wes	9606
147	3.3	3.3	20.3619912266731	IPI:IPI00844400.1	Gene_Symbol=C1QA 23 kDa protein	9606	0.969478845596313	0.935545027256012	2.71744227409363	0.896286725997925	0.51444137096405	1.53029072284698	1.02381765842438	0.870278120040894	1.4556028842926
147	0	3.3	18.3673471212387	IPI:IPI00022392.1	Gene_Symbol=C1QA Complement C1q subcomponent subunit A precursor	9606
148	3.14	8.14	20.8955228328705	IPI:IPI00020091.1	Gene_Symbol=ORM2 Alpha-1-acid glycoprotein 2 precursor	9606	1.63852334022522			1.91007924079895			1.0105949640274
149	3.05	37.27	48.4210520982742	IPI:IPI00784842.1	Gene_Symbol=IGHV4-31 Putative uncharacterized protein DKFZp686G11190	9606	0.943576753139496	0.688922107219696	1.71579599380493	0.84242057800293	0.243681728839874	1.57035648822784	1.42929887771606	0.0445709154009819	1.39907658100128
149	0	2	16.2601619958878	IPI:IPI00816775.1	Gene_Symbol=- F5-20 (Fragment)	9606
150	3.02	4.72	15.9489631652832	IPI:IPI00010471.5	Gene_Symbol=LCP1 Plastin-2	9606	1.06516861915588	0.842092216014862	2.52323698997498	0.936647713184357	0.861578404903412	2.99578714370728	1.39761114120483	0.489554524421692	3.88196420669556
150	0	3	16.2601619958878	IPI:IPI00646259.1	Gene_Symbol=LCP1 Lymphocyte cytosolic protein 1	9606
151	2.92	2.92	16.5289252996445	IPI:IPI00884433.1	Gene_Symbol=- 13 kDa protein	9606	0.956115543842316	0.685769259929657	1.51062977313995	0.759770333766937	0.214101105928421	1.93040633201599	2.01274156570435	0.0662595853209496	2.26122260093689
151	0	2.92	16.5289252996445	IPI:IPI00829600.1	Gene_Symbol=- Uncharacterized protein ENSP00000374803	9606
151	0	2.92	16.5289252996445	IPI:IPI00743194.2	Gene_Symbol=- Kappa light chain variable region (Fragment)	9606
151	0.02	22.29	58.1589937210083	IPI:IPI00550731.2	Gene_Symbol=- Putative uncharacterized protein	9606
151	0.02	22.01	55.2511394023895	IPI:IPI00430808.2	Gene_Symbol=IGKC Immunoblobulin light chain (Fragment)	9606
151	0.02	2.3	40.350878238678	IPI:IPI00384397.1	Gene_Symbol=- Myosin-reactive immunoglobulin light chain variable region (Fragment)	9606
151	0.01	22.3	52.9166638851166	IPI:IPI00419424.3	Gene_Symbol=IGKV1-5 IGKV1-5 protein	9606
151	0.01	2.3	29.6610176563263	IPI:IPI00827829.1	Gene_Symbol=- HRV Fab N8-VL (Fragment)	9606
151	0.01	2.3	30.9734523296356	IPI:IPI00827773.1	Gene_Symbol=- Cold agglutinin FS-1 L-chain (Fragment)	9606
151	0.01	2.3	22.6086959242821	IPI:IPI00387107.3	Gene_Symbol=IGKV2-40 Ig kappa chain V-II region Cum	9606
151	0.01	2.02	32.231405377388	IPI:IPI00829663.1	Gene_Symbol=- Uncharacterized protein ENSP00000374801	9606
151	0	18.27	53.5564839839935	IPI:IPI00854806.1	Gene_Symbol=IGKV1-5 IGKV1-5 protein	9606
151	0	2.28	29.9145311117172	IPI:IPI00743389.1	Gene_Symbol=IGKV1-5 Ig kappa chain V-II region GM607 precursor (Fragment)	9606
151	0	2.01	23.1404960155487	IPI:IPI00829947.1	Gene_Symbol=- 13 kDa protein	9606
151	0	2.01	17.5925925374031	IPI:IPI00854709.1	Gene_Symbol=- Uncharacterized protein ENSP00000374799 (Fragment)	9606
151	0	2.01	16.8141588568687	IPI:IPI00736885.1	Gene_Symbol=LOC440786 Ig kappa chain V-II region TEW	9606
151	0	2.01	17.924527823925	IPI:IPI00387111.5	Gene_Symbol=- Uncharacterized protein ENSP00000333154	9606
152	2.65	3.59	6.08033165335655	IPI:IPI00023283.3	Gene_Symbol=TTN Isoform 2 of Titin	9606	0.672734498977661	0.0485168918967247	1.48190546035767	0.749265432357788	0.177543744444847	1.55429518222809	0.775769591331482	0.137557730078697	1.41755151748657
152	0.03	2.8	6.23571053147316	IPI:IPI00375499.2	Gene_Symbol=TTN titin isoform novex-2	9606
152	0.03	2.8	6.23560883104801	IPI:IPI00455173.4	Gene_Symbol=TTN Isoform 3 of Titin	9606
152	0.03	2.8	6.20679445564747	IPI:IPI00375498.2	Gene_Symbol=TTN titin isoform novex-1	9606
152	0.01	1.75	5.246252566576	IPI:IPI00784174.1	Gene_Symbol=TTN titin isoform novex-3	9606
152	0.01	1.75	5.246252566576	IPI:IPI00783950.1	Gene_Symbol=TTN Isoform 6 of Titin	9606
152	0	3.59	6.02037832140923	IPI:IPI00759754.1	Gene_Symbol=TTN Isoform 1 of Titin	9606
152	0	3.59	5.9987235814333	IPI:IPI00759542.1	Gene_Symbol=TTN Isoform 8 of Titin	9606
152	0	3.58	6.12946636974812	IPI:IPI00759637.1	Gene_Symbol=TTN Isoform 4 of Titin	9606
152	0	3.58	6.09846785664558	IPI:IPI00179357.2	Gene_Symbol=TTN Isoform 7 of Titin	9606
152	0	3.58	6.09460547566414	IPI:IPI00749039.2	Gene_Symbol=TTN titin isoform N2-A	9606
152	0	3.23	6.16109408438206	IPI:IPI00759613.1	Gene_Symbol=TTN Isoform 5 of Titin	9606
153	2.57	2.57	5.97609579563141	IPI:IPI00555752.2	Gene_Symbol=C4BPB Isoform 2 of C4b-binding protein beta chain precursor	9606	0.873871505260468	0.529461562633514	6.54970407485962	1.01068437099457	0.960097193717957	8.59838771820068	0.816079318523407	0.465296298265457	10.126654624939
153	0	2.57	5.95238097012043	IPI:IPI00025862.2	Gene_Symbol=C4BPB Isoform 1 of C4b-binding protein beta chain precursor	9606
154	2.54	44.12	45.9102898836136	IPI:IPI00878609.1	Gene_Symbol=ITIH4 Protein	9606	0.657984673976898			0.791039347648621			0.775261878967285
154	0	36.82	45.0310558080673	IPI:IPI00878152.1	Gene_Symbol=ITIH4 71 kDa protein	9606
155	2.5	2.5	8.25035572052002	IPI:IPI00296534.1	Gene_Symbol=FBLN1 Isoform D of Fibulin-1 precursor	9606	1.55672836303711	0.361125618219376	5.06112766265869	1.94641983509064	0.280769288539886	7.08150577545166	1.34722876548767	0.138619139790535	1.70708107948303
155	0	2.5	6.25889077782631	IPI:IPI00218803.2	Gene_Symbol=FBLN1 Isoform B of Fibulin-1 precursor	9606
155	0	2	3.16139757633209	IPI:IPI00413623.2	Gene_Symbol=FBLN1 fibulin 1 isoform B precursor	9606
155	0	2	3.35689038038254	IPI:IPI00333852.1	Gene_Symbol=FBLN1 Isoform A of Fibulin-1 precursor	9606
155	0	2	2.78184488415718	IPI:IPI00296537.3	Gene_Symbol=FBLN1 Isoform C of Fibulin-1 precursor	9606
156	2.45	2.54	12.6822158694267	IPI:IPI00294713.4	Gene_Symbol=MASP2 Isoform 1 of Mannan-binding lectin serine protease 2 precursor	9606	1.08784914016724	0.608045756816864	1.5989328622818	1.09546089172363	0.242769211530685	1.22139358520508	1.00333511829376	0.918839454650879	1.10042834281921
156	0	2.45	30.5699467658997	IPI:IPI00871597.1	Gene_Symbol=MASP2 Uncharacterized protein MASP2 (Fragment)	9606
156	0	2.45	26.4864861965179	IPI:IPI00306378.5	Gene_Symbol=MASP2 Isoform 2 of Mannan-binding lectin serine protease 2 precursor	9606
157	2.39	2.39	4.51030917465687	IPI:IPI00003971.1	Gene_Symbol=RTN1 Isoform RTN1-A of Reticulon-1	9606	9999			9999	0
158	2.2	2.2	11.5618661046028	IPI:IPI00643034.2	Gene_Symbol=PLTP Isoform 1 of Phospholipid transfer protein precursor	9606	1.52225637435913	0.131222918629646	1.912428855896	1.3126882314682	0.0904220938682556	1.42068731784821	1.16342031955719	0.435806393623352	1.96201944351196
158	0	2.2	12.9251703619957	IPI:IPI00217778.1	Gene_Symbol=PLTP Isoform 2 of Phospholipid transfer protein precursor	9606
159	2.15	2.21	5.84795325994492	IPI:IPI00303335.1	Gene_Symbol=NEB Nebulin	9606	1.14664351940155	0.731994271278381	3.18459153175354	1.07904875278473	0.783787548542023	2.24128103256226	1.55130994319916	0.276640951633453	2.86734127998352
159	0	2.21	6.11785873770714	IPI:IPI00873123.1	Gene_Symbol=NEB nebulin	9606
159	0	2	4.67289723455906	IPI:IPI00384095.1	Gene_Symbol=NEB NEB protein (Fragment)	9606
160	2.12	2.14	5.71428574621677	IPI:IPI00218795.1	Gene_Symbol=SELL L-selectin precursor	9606	0.650997400283813	0.17974641919136	4.8656063079834	0.708646297454834	0.483468592166901	63.7117042541504	1.08283507823944	0.643245816230774	5.01013803482056
160	0	2.02	2.65604257583618	IPI:IPI00646956.1	Gene_Symbol=SELP Selectin P	9606
160	0	2.02	3.10559011995792	IPI:IPI00645234.1	Gene_Symbol=SELP Selectin P	9606
160	0	2.02	2.6041666045785	IPI:IPI00644144.1	Gene_Symbol=SELP Selectin P	9606
160	0	2.02	2.41254530847073	IPI:IPI00643835.1	Gene_Symbol=SELP Selectin P	9606
160	0	2.02	3.09597514569759	IPI:IPI00640405.1	Gene_Symbol=SELP Selectin P	9606
160	0	2.02	3.09597514569759	IPI:IPI00514796.1	Gene_Symbol=SELP Selectin P	9606
160	0	2.02	2.6041666045785	IPI:IPI00514233.1	Gene_Symbol=SELP Selectin P	9606
160	0	2.02	2.40963846445084	IPI:IPI00295339.3	Gene_Symbol=SELP P-selectin precursor	9606
160	0	2.02	2.47422680258751	IPI:IPI00645768.1	Gene_Symbol=SELE Selectin E	9606
160	0	2.02	2.19378434121609	IPI:IPI00514728.1	Gene_Symbol=SELE Selectin E	9606
160	0	2.02	2.19378434121609	IPI:IPI00514521.1	Gene_Symbol=SELE Selectin E	9606
160	0	2.02	2.47933883219957	IPI:IPI00514342.1	Gene_Symbol=SELE Selectin E	9606
160	0	2.02	1.96721311658621	IPI:IPI00296542.1	Gene_Symbol=SELE E-selectin precursor	9606
161	2.1	2.1	8.67678970098495	IPI:IPI00021817.1	Gene_Symbol=PROC Vitamin K-dependent protein C precursor	9606	0.999243259429932	0.997285604476929	9.54300498962402	0.99534672498703	0.979454457759857	6.26938819885254	1.02256512641907	0.52547025680542	1.35957288742065
161	0	2	15.1658773422241	IPI:IPI00877104.1	Gene_Symbol=PROC Protein C (Fragment)	9606
162	2.09	2.09	17.7545696496964	IPI:IPI00852826.2	Gene_Symbol=APOL1 42 kDa protein	9606	0.607262074947357			0.712876737117767	0.0311662629246712	1.23453378677368	0.853317081928253	0.258286356925964	2.37676811218262
162	0	2.09	15.9420296549797	IPI:IPI00186903.3	Gene_Symbol=APOL1 Isoform 2 of Apolipoprotein-L1 precursor	9606
162	0	2.09	13.5678395628929	IPI:IPI00514475.4	Gene_Symbol=APOL1 Isoform 1 of Apolipoprotein-L1 precursor	9606
163	2.06	2.06	16.473987698555	IPI:IPI00030272.4	Gene_Symbol=C16orf48 Isoform 1 of Uncharacterized protein C16orf48	9606	1.32477259635925			1.09596955776215			0.81692636013031
164	2.05	2.22	9.33503806591034	IPI:IPI00873848.1	Gene_Symbol=POSTN 87 kDa protein	9606	1.6252988576889			1.54588460922241			1.51792252063751
164	0	2.18	7.79702961444855	IPI:IPI00641231.1	Gene_Symbol=POSTN 90 kDa protein	9606
164	0	2.18	7.78739154338837	IPI:IPI00410241.2	Gene_Symbol=POSTN Isoform 3 of Periostin precursor	9606
164	0	2.18	8.08729156851768	IPI:IPI00218585.5	Gene_Symbol=POSTN Isoform 2 of Periostin precursor	9606
164	0	2.18	7.53588527441025	IPI:IPI00007960.4	Gene_Symbol=POSTN Isoform 1 of Periostin precursor	9606
165	2.04	8.16	28.1818181276321	IPI:IPI00011264.1	Gene_Symbol=CFHR1 Complement factor H-related protein 1 precursor	9606	1.13446974754333			1.64424979686737			1.29462814331055
165	0.04	6.16	23.2472330331802	IPI:IPI00883722.1	Gene_Symbol=CFHR1 FHR-1; complement Factor H-related protein 1	9606
165	0.04	6.16	19.0909087657928	IPI:IPI00167093.4	Gene_Symbol=CFHR1 complement factor H-related 1	9606
166	2.04	2.04	6.93802013993263	IPI:IPI00242956.4	Gene_Symbol=FCGBP IgGFc-binding protein precursor	9606	0.803852796554565			0.671611726284027			0.915582180023193
166	0	2.04	6.22149854898453	IPI:IPI00788189.1	Gene_Symbol=FCGBP similar to Fc fragment of IgG binding protein	9606
167	2.03	2.83	21.5517237782478	IPI:IPI00786926.1	Gene_Symbol=IGHV1-69 Myosin-reactive immunoglobulin heavy chain variable region (Fragment)	9606	1.3620970249176	0.175411403179169	3.03472447395325	1.68421149253845	0.0996367484331131	2.84397435188293	2.15510773658752	0.140745520591736	8.95995140075684
167	0	6	28.2051295042038	IPI:IPI00009792.1	Gene_Symbol=IGHV1OR15-1 Ig heavy chain V-I region V35 precursor	9606
168	2.02	15.9	39.6946579217911	IPI:IPI00829767.1	Gene_Symbol=IGHG2 Uncharacterized protein IGHG2 (Fragment)	9606	2.37694048881531	0.00676979729905725	1.68853664398193	1.008953332901	0.955686628818512	1.45719718933105	3.85200238227844	0.00490864180028439	2.14141917228699
168	0	25.83	39.3548399209976	IPI:IPI00784807.1	Gene_Symbol=- Putative uncharacterized protein	9606
168	0	24.13	45.5635488033295	IPI:IPI00399007.5	Gene_Symbol=IGHG2 Putative uncharacterized protein DKFZp686I04196 (Fragment)	9606
168	0	23.3	45.2586203813553	IPI:IPI00426051.3	Gene_Symbol=- Putative uncharacterized protein DKFZp686C15213	9606
168	0	22.07	39.148935675621	IPI:IPI00784942.1	Gene_Symbol=- Putative uncharacterized protein DKFZp686E23209	9606
169	2.02	2.02	13.5135129094124	IPI:IPI00003939.3	Gene_Symbol=- Ig lambda chain V-I region NIG-64	9606	0.859461486339569			0.760262370109558			1.23478162288666
169	0	12	31.9148927927017	IPI:IPI00827875.1	Gene_Symbol=- Lambda-chain precursor	9606
169	0	2.01	14.5454540848732	IPI:IPI00383016.1	Gene_Symbol=- Immunglobulin light chain variable region (Fragment)	9606
169	0	2	12.3076923191547	IPI:IPI00386134.1	Gene_Symbol=- Ig lambda chain V-I region BL2 precursor	9606
169	0	2	7.20720738172531	IPI:IPI00827923.1	Gene_Symbol=- Light chain Fab (Fragment)	9606
170	2.01	9.13	66.9565200805664	IPI:IPI00827560.1	Gene_Symbol=- HRV Fab N27-VL (Fragment)	9606
171	2.01	4.03	26.119402050972	IPI:IPI00816794.1	Gene_Symbol=- REV25-2 (Fragment)	9606	1.19390606880188			1.52464413642883			4.14243030548096
172	2.01	3.99	28.7037044763565	IPI:IPI00385555.1	Gene_Symbol=- Ig kappa chain V-I region BAN	9606	1.8999410867691	0.0243518985807896	1.36628615856171	1.63526952266693	0.00266268127597868	1.02648091316223	4.70639610290527	0.0373845212161541	3.18051743507385
172	0	3.7	33.0508470535278	IPI:IPI00829836.1	Gene_Symbol=- Uncharacterized protein ENSP00000374797	9606
173	2.01	2.03	3.31674963235855	IPI:IPI00871997.1	Gene_Symbol=DBH Dopamine beta-hydroxylase precursor	9606	0.845773994922638			0.627415955066681			1.06161987781525
173	0	2.03	3.24149094521999	IPI:IPI00171678.4	Gene_Symbol=DBH Dopamine beta-hydroxylase	9606
174	2.01	2.02	20.3389823436737	IPI:IPI00552874.2	Gene_Symbol=IGLV2-11 V1-3 protein	9606	1.72581505775452			1.12476027011871			1.83982920646667
175	2.01	2.02	18.4615388512611	IPI:IPI00019399.1	Gene_Symbol=SAA4 Serum amyloid A-4 protein precursor	9606	2.47351598739624			1.49517130851746			1.25147974491119
176	2.01	2.01	6.20860941708088	IPI:IPI00783390.1	Gene_Symbol=CHL1 Isoform 1 of Neural cell adhesion molecule L1-like protein precursor	9606	0.931226551532745			0.869240820407867			1.10887813568115
176	0	2.01	6.12745098769665	IPI:IPI00299059.5	Gene_Symbol=CHL1 Isoform 2 of Neural cell adhesion molecule L1-like protein precursor	9606
177	2.01	2.01	9.69945341348648	IPI:IPI00884176.1	Gene_Symbol=F13A1 coagulation factor XIII A1 subunit precursor	9606	0.851161956787109			0.896774411201477			1.14049363136292
177	0	2.01	9.69945341348648	IPI:IPI00297550.8	Gene_Symbol=F13A1 Coagulation factor XIII A chain precursor	9606
177	0	2.01	37.058824300766	IPI:IPI00855773.1	Gene_Symbol=F13A1 Coagulation factor XIII, A1 polypeptide	9606
177	0	2.01	38.4057968854904	IPI:IPI00642188.2	Gene_Symbol=F13A1 Coagulation factor XIII, A1 polypeptide	9606
178	2	154.7	56.5366983413696	IPI:IPI00032258.4	Gene_Symbol=C4A;C4B Complement C4-A precursor	9606	1.5809417963028	0.439483284950256	5.15190124511719	1.31972694396973	0.252041697502136	1.86622905731201	1.2707827091217	0.319549441337585	1.89767301082611
178	0	152.7	56.5366983413696	IPI:IPI00654875.1	Gene_Symbol=C4B Complement C4-B precursor	9606
179	2	44.57	66.4141416549683	IPI:IPI00847179.1	Gene_Symbol=APOA4 apolipoprotein A-IV precursor	9606	2.35585975646973	0.00447099516168237	1.28066718578339	3.81631660461426	0.0183133035898209	2.20512318611145	3.20349979400635	0.0299919918179512	2.4295129776001
180	2	28.03	46.8030691146851	IPI:IPI00385264.1	Gene_Symbol=- Ig mu heavy chain disease protein	9606	1.69799327850342			1.72403049468994			2.86675930023193
181	2	22.83	35.9351992607117	IPI:IPI00382606.1	Gene_Symbol=F7 Factor VII active site mutant immunoconjugate	9606	0.854281067848206			0.920890510082245			0.784242749214172
181	0	2	24.5495498180389	IPI:IPI00798065.1	Gene_Symbol=F7 Isoform B of Coagulation factor VII precursor	9606
181	0	2	17.3819735646248	IPI:IPI00329555.2	Gene_Symbol=F7 Isoform A of Coagulation factor VII precursor	9606
182	2	21.04	35.8381509780884	IPI:IPI00423462.5	Gene_Symbol=IGHV3OR16-13;IGHA1 Putative uncharacterized protein DKFZp686K18196 (Fragment)	9606
183	2	8	27.2340416908264	IPI:IPI00785079.1	Gene_Symbol=- Putative uncharacterized protein	9606	1.57713198661804			1.1066232919693			1.78997695446014
184	2	7.1	42.7350431680679	IPI:IPI00854644.1	Gene_Symbol=- Uncharacterized protein ENSP00000374805	9606	1.02027261257172			0.973242163658142			2.49885725975037
185	2	7.04	45.6896543502808	IPI:IPI00829653.1	Gene_Symbol=- Uncharacterized protein ENSP00000374812	9606	1.06901550292969	0.757118165493011	1.87176918983459	1.1000120639801	0.595394670963287	1.66894602775574	2.42868757247925	0.0202735234051943	1.86820387840271
185	0	7.04	45.6896543502808	IPI:IPI00784430.3	Gene_Symbol=IGKV3D-11 Similar to Ig kappa chain V-III region VG precursor	9606
185	0	5.34	33.8983058929443	IPI:IPI00816799.1	Gene_Symbol=- Rheumatoid factor D5 light chain (Fragment)	9606
186	2	6	36.2903237342834	IPI:IPI00884080.1	Gene_Symbol=- Similar to Immunglobulin heavy chain variable region	9606	2.44265341758728			1.01437127590179			2.12368416786194
187	2	6	46.2264150381088	IPI:IPI00642632.1	Gene_Symbol=- C7 protein	9606	1.64297711849213	0.108647376298904	2.96604514122009	1.15394055843353	0.144173264503479	1.52074086666107	2.89336562156677	0.00959101878106594	1.22554647922516
188	2	5.7	30.7692319154739	IPI:IPI00830035.1	Gene_Symbol=- Similar to Anti-streptococcal/anti-myosin immunoglobulin kappa light chain variable region	9606	1.36526072025299	0.214534029364586	3.99874567985535	1.46736109256744	0.272867918014526	9.26655006408691	2.55390906333923	0.132228031754494	12.3132314682007
189	2	2.07	6.72645717859268	IPI:IPI00607725.4	Gene_Symbol=CDH5 cadherin 5, type 2 isoform 2 preproprotein	9606	0.865441262722015			0.436315834522247			0.792561054229736
189	0	2.07	5.73979578912258	IPI:IPI00012792.1	Gene_Symbol=CDH5 Cadherin-5 precursor	9606
190	2	2	7.72727280855179	IPI:IPI00027780.1	Gene_Symbol=MMP2 72 kDa type IV collagenase precursor	9606	1.12648737430573	0.789780497550964	82.6929397583008	0.724247455596924	0.562459826469421	147.568634033203	0.961501002311707	0.894293069839478	19.6202697753906
190	0	2	6.9672130048275	IPI:IPI00306778.2	Gene_Symbol=MMP11 Stromelysin-3 precursor	9606
190	0	2	6.77966102957726	IPI:IPI00880022.1	Gene_Symbol=MMP11 39 kDa protein	9606
190	0	2	4.11764718592167	IPI:IPI00878228.1	Gene_Symbol=MMP11 Protein	9606
191	2	2	8.92494916915894	IPI:IPI00006173.3	Gene_Symbol=CETP Isoform 1 of Cholesteryl ester transfer protein precursor	9606	0.421703308820724	0.425281316041946	5748.728515625	0.384473264217377	0.390192359685898	5122.6826171875	0.799195528030396	0.537940502166748	24.7662773132324
191	0	2	8.77598151564598	IPI:IPI00641481.2	Gene_Symbol=CETP Isoform 2 of Cholesteryl ester transfer protein precursor	9606
192	2	2	6.16113729774952	IPI:IPI00216065.3	Gene_Symbol=PROZ Isoform 2 of Vitamin K-dependent protein Z precursor	9606	0.387945890426636			0.505016505718231			0.414488047361374
192	0	2	4.25000004470348	IPI:IPI00027843.1	Gene_Symbol=PROZ Isoform 1 of Vitamin K-dependent protein Z precursor	9606
193	2	2	6.57672882080078	IPI:IPI00009865.2	Gene_Symbol=KRT10 Keratin, type I cytoskeletal 10	9606	1.09158480167389	0.751439929008484	14.9596729278564	1.85995543003082	0.120498210191727	4.52895259857178	1.47761273384094	0.294903576374054	11.9152574539185
194	2	2	2.89435591548681	IPI:IPI00828192.1	Gene_Symbol=CD44 Isoform 17 of CD44 antigen precursor	9606	0.846473813056946			0.840104997158051			0.981283783912659
194	0	2	2.72479560226202	IPI:IPI00828117.1	Gene_Symbol=CD44 Isoform 5 of CD44 antigen precursor	9606
194	0	2	2.86123026162386	IPI:IPI00828064.1	Gene_Symbol=CD44 Isoform 6 of CD44 antigen precursor	9606
194	0	2	2.99401190131903	IPI:IPI00828056.1	Gene_Symbol=CD44 Isoform 16 of CD44 antigen precursor	9606
194	0	2	4.70588244497776	IPI:IPI00827982.1	Gene_Symbol=CD44 Isoform 13 of CD44 antigen precursor	9606
194	0	2	5.05050495266914	IPI:IPI00827937.1	Gene_Symbol=CD44 Isoform 14 of CD44 antigen precursor	9606
194	0	2	4.66200448572636	IPI:IPI00827893.1	Gene_Symbol=CD44 Isoform 11 of CD44 antigen precursor	9606
194	0	2	2.96735912561417	IPI:IPI00827795.1	Gene_Symbol=CD44 Isoform 8 of CD44 antigen precursor	9606
194	0	2	2.80504915863276	IPI:IPI00827658.1	Gene_Symbol=CD44 Isoform 7 of CD44 antigen precursor	9606
194	0	2	2.81293950974941	IPI:IPI00827650.1	Gene_Symbol=CD44 Isoform 3 of CD44 antigen precursor	9606
194	0	2	4.05679531395435	IPI:IPI00419219.3	Gene_Symbol=CD44 Isoform 10 of CD44 antigen precursor	9606
194	0	2	2.86123026162386	IPI:IPI00418465.4	Gene_Symbol=CD44 Isoform 4 of CD44 antigen precursor	9606
194	0	2	2.69541777670383	IPI:IPI00305064.1	Gene_Symbol=CD44 Isoform CD44 of CD44 antigen precursor	9606
194	0	2	5.54016605019569	IPI:IPI00297160.4	Gene_Symbol=CD44 Isoform 12 of CD44 antigen precursor	9606
194	0	2	4.08163256943226	IPI:IPI00828108.1	Gene_Symbol=CD44 Isoform 15 of CD44 antigen precursor	9606
194	0	2	1.77777782082558	IPI:IPI00827555.1	Gene_Symbol=CD44 Isoform 9 of CD44 antigen precursor	9606
194	0	2	4.41176481544971	IPI:IPI00798069.1	Gene_Symbol=CD44 CD44 molecule	9606
195	2	2	3.88170070946217	IPI:IPI00550523.5	Gene_Symbol=ATL3 Isoform 1 of Atlastin-3	9606	2.30853509902954			1.45897603034973			1.02748346328735
196	2	2	6.21118023991585	IPI:IPI00290856.4	Gene_Symbol=LYVE1 Lymphatic vessel endothelial hyaluronic acid receptor 1 precursor	9606	0.607319891452789			0.93345719575882			0.814995229244232
197	2	2	22.13114798069	IPI:IPI00006146.4	Gene_Symbol=SAA1;SAA2 serum amyloid A2	9606	3.06200909614563			13.1695518493652			0.809286653995514
197	0	2	11.4754103124142	IPI:IPI00552578.2	Gene_Symbol=SAA1;SAA2 Serum amyloid A protein precursor	9606
198	2	2	8.20895507931709	IPI:IPI00827724.1	Gene_Symbol=- Rheumatoid factor Vh I region precursor (Fragment)	9606	0.790985703468323			0.977087736129761			1.40015769004822
199	2	2	10.0000001490116	IPI:IPI00792416.1	Gene_Symbol=MED30 10 kDa protein	9606
199	0	2	5.05617968738079	IPI:IPI00063213.1	Gene_Symbol=MED30 Mediator of RNA polymerase II transcription subunit 30	9606
200	2	2	6.03448264300823	IPI:IPI00645213.1	Gene_Symbol=APOM Apolipoprotein M	9606	1.13173186779022			1.24231278896332			0.759390771389008
200	0	2	5.42635656893253	IPI:IPI00514397.1	Gene_Symbol=APOM Apolipoprotein M	9606
200	0	2	3.7234041839838	IPI:IPI00030739.1	Gene_Symbol=APOM Apolipoprotein M	9606
201	2	2	2.48565971851349	IPI:IPI00164782.1	Gene_Symbol=SLC7A10 Asc-type amino acid transporter 1	9606	1.30622625350952			0.646714806556702			0.849341511726379
202	2	2	4.04040403664112	IPI:IPI00027350.3	Gene_Symbol=PRDX2 Peroxiredoxin-2	9606	0.990528106689453	0.983628332614899	110.072456359863	1.053053855896	0.886996209621429	38.9148101806641	0.773019909858704	0.344668358564377	7.14977788925171
203	2	2	9.00000035762787	IPI:IPI00021854.1	Gene_Symbol=APOA2 Apolipoprotein A-II precursor	9606	1.03667664527893			0.863365054130554			0.88087660074234
204	1.91	2.06	6.72268941998482	IPI:IPI00152318.2	Gene_Symbol=CCDC110 Isoform 1 of Coiled-coil domain-containing protein 110	9606	0.451768666505814			0.412906467914581			0.587815821170807
204	0	2.06	5.2763819694519	IPI:IPI00784583.1	Gene_Symbol=CCDC110 Isoform 2 of Coiled-coil domain-containing protein 110	9606
205	1.84	4.48	15.532286465168	IPI:IPI00163446.3	Gene_Symbol=IGHD IGHD protein	9606	1.1359349489212	0.817966938018799	5.0292911529541	0.976483941078186	0.941017031669617	2.56605744361877	1.39539444446564	0.469849079847336	3.61482238769531
205	0	30.87	48.7288147211075	IPI:IPI00645363.2	Gene_Symbol=IGHG1 Putative uncharacterized protein DKFZp686P15220	9606
205	0	8.02	47.9338854551315	IPI:IPI00384391.1	Gene_Symbol=- Myosin-reactive immunoglobulin heavy chain variable region (Fragment)	9606
205	0	4.39	48.3050853013992	IPI:IPI00829601.1	Gene_Symbol=- Similar to Immunglobulin heavy chain variable region	9606
205	0	2.39	34.4537824392319	IPI:IPI00815801.1	Gene_Symbol=- Rheumatoid factor C6 heavy chain (Fragment)	9606
206	1.83	2.03	8.08477252721787	IPI:IPI00160131.2	Gene_Symbol=MYO9A myosin IXA	9606	1.14092290401459			0.980385184288025			0.961149632930756
207	1.72	1.81	6.33278116583824	IPI:IPI00641363.1	Gene_Symbol=SPTA1 Spectrin, alpha, erythrocytic 1	9606	1.45917189121246	0.0950814709067345	1.64718687534332	1.06138229370117	0.776387751102448	1.84073913097382	1.03882169723511	0.890567541122437	2.86514830589294
207	0	1.81	6.32492750883102	IPI:IPI00220741.6	Gene_Symbol=SPTA1 spectrin, alpha, erythrocytic 1	9606
208	1.7	23.69	53.8135588169098	IPI:IPI00478600.3	Gene_Symbol=IGKV1-5 IGKV1-5 protein	9606	1.38999152183533			1.43335247039795			2.41366124153137
209	1.7	1.72	3.4042552113533	IPI:IPI00847176.1	Gene_Symbol=WDR90 Putative uncharacterized protein (Fragment)	9606	0.647131383419037			1.31011819839478			0.641511380672455
210	1.7	1.7	27.2300481796265	IPI:IPI00513767.2	Gene_Symbol=PTGDS Prostaglandin D2 synthase 21kDa	9606	0.694697439670563			0.895440995693207			1.09003913402557
210	0	1.7	2.67857145518065	IPI:IPI00514285.2	Gene_Symbol=PTGDS Prostaglandin D2 synthase 21kDa	9606
210	0	1.7	3.15789468586445	IPI:IPI00013179.1	Gene_Symbol=PTGDS Prostaglandin-H2 D-isomerase precursor	9606
211	1.7	1.7	5.36585375666618	IPI:IPI00045913.1	Gene_Symbol=DNM1DN8-2 FKSG88	9606	0.827089369297028			1.23212158679962			0.862023651599884
212	1.6	1.63	6.41191676259041	IPI:IPI00024994.1	Gene_Symbol=TULP4 Isoform 1 of Tubby-related protein 4	9606	1.2668069601059	0.655478537082672	148.37272644043	1.75715827941895	0.435951113700867	346.845428466797	1.63909542560577	0.39542481303215	89.3969802856445
212	0	1.55	8.25958698987961	IPI:IPI00216584.1	Gene_Symbol=TULP4 Isoform 2 of Tubby-related protein 4	9606
213	1.57	1.58	6.04011192917824	IPI:IPI00743248.5	Gene_Symbol=TNXB DJ34F7.1.1	9606	0.893792748451233	0.771336793899536	4.28223514556885	0.978141844272614	0.966964244842529	7.64800071716309	0.933978796005249	0.230702385306358	1.18838036060333
213	0	1.58	6.03870376944542	IPI:IPI00025276.1	Gene_Symbol=TNXB Isoform XB of Tenascin-X precursor	9606
213	0	1.58	5.73188066482544	IPI:IPI00644296.1	Gene_Symbol=TNXB Tenascin XB	9606
213	0	1.44	5.79494796693325	IPI:IPI00218639.3	Gene_Symbol=TNXB Isoform XB-short of Tenascin-X precursor	9606
214	1.53	2.63	10.4452051222324	IPI:IPI00219252.1	Gene_Symbol=DYRK1A Isoform 4 of Dual specificity tyrosine-phosphorylation-regulated kinase 1A	9606	1.31527781486511			1.01284980773926			1.18523406982422
214	0	2.63	7.99475759267807	IPI:IPI00014344.1	Gene_Symbol=DYRK1A Isoform Long of Dual specificity tyrosine-phosphorylation-regulated kinase 1A	9606
214	0	2.63	9.64083150029182	IPI:IPI00219251.1	Gene_Symbol=DYRK1A Isoform 2 of Dual specificity tyrosine-phosphorylation-regulated kinase 1A	9606
214	0	2.63	6.23342171311378	IPI:IPI00219250.1	Gene_Symbol=DYRK1A Isoform 1 of Dual specificity tyrosine-phosphorylation-regulated kinase 1A	9606
214	0	2.63	9.4269871711731	IPI:IPI00182717.8	Gene_Symbol=DYRK1A Isoform 3 of Dual specificity tyrosine-phosphorylation-regulated kinase 1A	9606
214	0	2.62	5.82362711429596	IPI:IPI00215873.1	Gene_Symbol=DYRK1B Isoform 3 of Dual specificity tyrosine-phosphorylation-regulated kinase 1B	9606
214	0	2.62	5.56438788771629	IPI:IPI00000352.1	Gene_Symbol=DYRK1B Isoform 1 of Dual specificity tyrosine-phosphorylation-regulated kinase 1B	9606
214	0	2.62	3.39558571577072	IPI:IPI00332215.1	Gene_Symbol=DYRK1B Isoform 2 of Dual specificity tyrosine-phosphorylation-regulated kinase 1B	9606
215	1.52	37.52	48.31223487854	IPI:IPI00555812.4	Gene_Symbol=GC Vitamin D-binding protein precursor	9606	0.0722633525729179			0.0553115271031857			0.124268218874931
216	1.52	18.52	25.5765199661255	IPI:IPI00783993.1	Gene_Symbol=IGHA2 IGHA2 protein	9606	0.923270165920258			1.51391911506653			2.93439745903015
216	0	16.52	25.5230128765106	IPI:IPI00384952.1	Gene_Symbol=- Putative uncharacterized protein DKFZp686K04218 (Fragment)	9606
216	0	3.52	10.0000001490116	IPI:IPI00383953.1	Gene_Symbol=- VH4 heavy chain variable region precursor (Fragment)	9606
216	0	1.52	2.73972600698471	IPI:IPI00872462.2	Gene_Symbol=- Uncharacterized protein ENSP00000381190	9606
216	0	1.52	5.12820519506931	IPI:IPI00382540.1	Gene_Symbol=- Ig heavy chain V-II region NEWM	9606
217	1.52	1.54	6.89999982714653	IPI:IPI00026969.4	Gene_Symbol=SEC23IP Isoform 1 of SEC23-interacting protein	9606
218	1.52	1.52	6.42201825976372	IPI:IPI00152566.1	Gene_Symbol=KCNV2 Potassium voltage-gated channel subfamily V member 2	9606
219	1.48	3.38	16.3987144827843	IPI:IPI00455137.1	Gene_Symbol=OTUD7A Isoform 2 of OTU domain-containing protein 7A	9606	1.38647496700287			2.01470947265625			0.588856220245361
219	0	3.38	16.522678732872	IPI:IPI00152625.1	Gene_Symbol=OTUD7A Isoform 1 of OTU domain-containing protein 7A	9606
220	1.48	1.49	12.3595513403416	IPI:IPI00374227.5	Gene_Symbol=GLT8D4 Glycosyltransferase 8 domain-containing protein 4	9606
221	1.43	1.43	4.98843751847744	IPI:IPI00294728.1	Gene_Symbol=DMXL1 DmX-like protein 1	9606	0.472296476364136	0.28995743393898	106.547050476074	0.658278465270996	0.486544907093048	162.840301513672	0.839540719985962	0.529034733772278	11.4138984680176
221	0	1.4	10.7890501618385	IPI:IPI00807343.1	Gene_Symbol=DMXL1 DMXL1 protein (Fragment)	9606
222	1.42	10.2	34.4262301921844	IPI:IPI00884092.1	Gene_Symbol=- Anti-HER3 scFv (Fragment)	9606	1.09517884254456			1.03647971153259			2.47447919845581
222	0	8.45	34.1666668653488	IPI:IPI00748998.1	Gene_Symbol=SCFV Single-chain Fv (Fragment)	9606
223	1.42	1.42	10.0840337574482	IPI:IPI00215985.1	Gene_Symbol=MLXIPL Isoform 2 of Williams-Beuren syndrome chromosomal region 14 protein	9606	0.304970145225525			0.39251846075058	0.300463378429413	430.621704101563	0.674417734146118	0.323494017124176	16.2384605407715
223	0	1.42	9.85915511846542	IPI:IPI00016812.1	Gene_Symbol=MLXIPL Isoform 1 of Williams-Beuren syndrome chromosomal region 14 protein	9606
223	0	1.42	8.66426005959511	IPI:IPI00215988.1	Gene_Symbol=MLXIPL Isoform 4 of Williams-Beuren syndrome chromosomal region 14 protein	9606
223	0	1.42	8.47058817744255	IPI:IPI00215986.1	Gene_Symbol=MLXIPL Isoform 3 of Williams-Beuren syndrome chromosomal region 14 protein	9606
223	0	1.4	6.7826084792614	IPI:IPI00215989.1	Gene_Symbol=MLXIPL Isoform 5 of Williams-Beuren syndrome chromosomal region 14 protein	9606
224	1.42	1.42	23.2876718044281	IPI:IPI00032293.1	Gene_Symbol=CST3 Cystatin-C precursor	9606	1.44973409175873	0.167124941945076	2.11890649795532	1.3085401058197	0.492635458707809	4.0136137008667	1.31520211696625	0.444357246160507	3.4813928604126
225	1.4	2.43	26.8518507480621	IPI:IPI00007868.6	Gene_Symbol=IGKV1D-8 Myosin-reactive immunoglobulin light chain variable region (Fragment)	9606
225	0	2.15	18.6440676450729	IPI:IPI00854611.1	Gene_Symbol=- Uncharacterized protein ENSP00000374815	9606
226	1.4	1.4	1.95121951401234	IPI:IPI00739827.1	Gene_Symbol=LAMP2 Isoform LAMP-2B of Lysosome-associated membrane glycoprotein 2 precursor	9606	0.992726922035217			1.07885956764221			0.960520684719086
226	0	1.4	1.94647200405598	IPI:IPI00216172.2	Gene_Symbol=LAMP2 Lysosomal-associated membrane protein 2C	9606
226	0	1.4	1.95121951401234	IPI:IPI00009030.1	Gene_Symbol=LAMP2 Isoform LAMP-2A of Lysosome-associated membrane glycoprotein 2 precursor	9606
227	1.39	1.39	14.1914188861847	IPI:IPI00007811.1	Gene_Symbol=CDK4 Cell division protein kinase 4	9606	0.644311964511871	0.0394980609416962	1.49138069152832	1.33561146259308	0.16217465698719	1.64708530902863	1.19086444377899	0.168661966919899	1.36038339138031
228	1.38	1.61	1.91062167286873	IPI:IPI00853158.2	Gene_Symbol=PRUNE2 prune homolog 2 isoform 1	9606	0.799879372119904	0.0321050584316254	1.20587658882141	0.78729772567749	0.198026061058044	1.58710861206055	0.799977660179138	0.157535150647163	1.46055817604065
228	0	1.54	3.36239114403725	IPI:IPI00877720.1	Gene_Symbol=PRUNE2 Prune homolog 2	9606
228	0	1.54	2.01342273503542	IPI:IPI00607780.2	Gene_Symbol=PRUNE2 Isoform 2 of Prune homolog 2	9606
228	0	1.54	2.31660231947899	IPI:IPI00103056.5	Gene_Symbol=PRUNE2 Isoform 1 of Prune homolog 2	9606
229	1.37	1.37	9.45273637771606	IPI:IPI00398925.4	Gene_Symbol=LOC649618 similar to Ubiquitin-like protein FUBI	9606
230	1.34	1.53	3.29985655844212	IPI:IPI00007128.1	Gene_Symbol=PRKCG Protein kinase C gamma type	9606
231	1.33	1.43	5.06419390439987	IPI:IPI00436632.1	Gene_Symbol=NIPBL Isoform 1 of Nipped-B-like protein	9606
232	1.33	1.33	26.047357916832	IPI:IPI00739666.2	Gene_Symbol=tcag7.956 Similar to Splicing factor, arginine/serine-rich, 46kD	9606
233	1.32	1.32	7.72727280855179	IPI:IPI00003589.1	Gene_Symbol=CHD1L Chromodomain-helicase-DNA-binding protein	9606	2.76385855674744			3.16093635559082			1.99318110942841
234	1.31	1.48	1.81818176060915	IPI:IPI00843858.1	Gene_Symbol=PTPRU 160 kDa protein	9606	1.59582221508026	0.532310426235199	716.416198730469	1.55720520019531	0.343047618865967	28.918981552124	1.63523936271667	0.56244957447052	2023.93920898438
234	0	1.48	1.80055405944586	IPI:IPI00743165.1	Gene_Symbol=PTPRU 162 kDa protein	9606
234	0	1.48	1.80305130779743	IPI:IPI00384563.3	Gene_Symbol=PTPRU protein tyrosine phosphatase, receptor type, U isoform 2 precursor	9606
234	0	1.48	1.79806370288134	IPI:IPI00107472.2	Gene_Symbol=PTPRU protein tyrosine phosphatase, receptor type, U isoform 3 precursor	9606
234	0	1.48	1.81818176060915	IPI:IPI00023197.1	Gene_Symbol=PTPRU Receptor-type tyrosine-protein phosphatase U precursor	9606
234	0	1.32	1.4563106931746	IPI:IPI00743691.1	Gene_Symbol=PTPRU FMI protein	9606
235	1.31	1.31	11.0389612615108	IPI:IPI00874256.1	Gene_Symbol=APOF Apolipoprotein F precursor	9606	1.09434854984283	0.276144951581955	1.69997298717499	1.12298691272736	0.572582721710205	6.39149856567383	0.927957475185394	0.178353205323219	1.31435132026672
235	0	1.31	10.429447889328	IPI:IPI00299435.3	Gene_Symbol=APOF apolipoprotein F precursor	9606
236	1.3	1.3	16.0206720232964	IPI:IPI00884028.1	Gene_Symbol=CHIT1 43 kDa protein	9606
236	0	1.3	16.0206720232964	IPI:IPI00852865.1	Gene_Symbol=CHIT1 Isoform 2 of Chitotriosidase-1 precursor	9606
236	0	1.3	13.0252107977867	IPI:IPI00478217.1	Gene_Symbol=CHIT1 Isoform 1 of Chitotriosidase-1 precursor	9606
236	0	1.3	14.1876429319382	IPI:IPI00375364.1	Gene_Symbol=CHIT1 Isoform 3 of Chitotriosidase-1 precursor	9606
237	1.3	1.3	9.23076942563057	IPI:IPI00011072.1	Gene_Symbol=CACNG6 Voltage-dependent calcium channel gamma-6 subunit	9606	0.843547463417053			1.42826104164124			0.852659702301025
238	1.22	1.23	21.1340203881264	IPI:IPI00788747.1	Gene_Symbol=TIMP2 22 kDa protein	9606	0.9156574010849			0.766111612319946			1.19808709621429
239	1.22	1.22	6.37119114398956	IPI:IPI00477782.7	Gene_Symbol=CCNYL2 Cyclin-Y-like protein 2	9606
240	1.22	1.22	27.7227729558945	IPI:IPI00868938.1	Gene_Symbol=- Beta-2-microglobulin	9606	0.976002335548401			0.976382255554199			0.88942950963974
240	0	1.22	23.5294118523598	IPI:IPI00796379.1	Gene_Symbol=B2M B2M protein	9606
240	0	1.22	22.5806444883347	IPI:IPI00004656.2	Gene_Symbol=B2M Beta-2-microglobulin	9606
241	1.17	1.54	5.19922263920307	IPI:IPI00289258.4	Gene_Symbol=MYO10 Myosin-X	9606	0.933005452156067	0.820070862770081	20.7798614501953	0.790968418121338	0.120067723095417	1.76597464084625	0.755790710449219	0.0586379058659077	1.3890368938446
242	1.15	1.37	16.9841274619102	IPI:IPI00844042.1	Gene_Symbol=IQCE Isoform 2 of IQ domain-containing protein E	9606	2.07819652557373			1.28961551189423			1.09024822711945
242	0	1.37	15.7584682106972	IPI:IPI00843929.1	Gene_Symbol=IQCE Isoform 4 of IQ domain-containing protein E	9606
242	0	1.37	16.6149064898491	IPI:IPI00843879.1	Gene_Symbol=IQCE Isoform 3 of IQ domain-containing protein E	9606
242	0	1.37	15.3956830501556	IPI:IPI00419922.2	Gene_Symbol=IQCE Isoform 1 of IQ domain-containing protein E	9606
243	1.15	1.26	4.68354448676109	IPI:IPI00009448.1	Gene_Symbol=TNFAIP3 Tumor necrosis factor, alpha-induced protein 3	9606	1.09440231323242			1.24898362159729			2.12220668792725
244	1.15	1.15	7.69230797886848	IPI:IPI00816095.1	Gene_Symbol=IGLV7-43 V lambda precursor	9606
244	0	1.15	7.69230797886848	IPI:IPI00553092.2	Gene_Symbol=IGLV7-46 V3-3 protein	9606
244	0	1.15	7.69230797886848	IPI:IPI00022890.1	Gene_Symbol=IGLV7-43 Ig lambda chain V region 4A precursor	9606
245	1.1	8.2	69.7247684001923	IPI:IPI00387117.5	Gene_Symbol=IGKV3D-20 Ig kappa chain V-III region Ti	9606	1.12402355670929			1.22825562953949			2.37597465515137
246	1.1	2.62	10.924369841814	IPI:IPI00384393.1	Gene_Symbol=- Myosin-reactive immunoglobulin heavy chain variable region (Fragment)	9606	1.06870126724243			1.1660840511322			1.6750556230545
247	1.1	1.1	6.10778443515301	IPI:IPI00002374.2	Gene_Symbol=MCPH1 Microcephalin	9606	0.528966248035431			0.820065438747406			0.719523668289185
248	1.1	1.1	7.67263397574425	IPI:IPI00871919.1	Gene_Symbol=SEMA3C 89 kDa protein	9606	1.03081500530243	0.934349536895752	41.5200805664063	0.808599591255188	0.329494327306747	4.65003395080566	1.16450190544128	0.209153398871422	1.93409407138824
248	0	1.1	7.98934772610664	IPI:IPI00019209.1	Gene_Symbol=SEMA3C Semaphorin-3C precursor	9606
249	1.1	1.1	3.68303582072258	IPI:IPI00021956.1	Gene_Symbol=LPIN2 Lipin-2	9606	0.855202317237854			0.666736543178558			0.586310863494873
250	1.1	1.1	8.84353742003441	IPI:IPI00385557.1	Gene_Symbol=- Ig heavy chain V-II region SESS precursor	9606	0.315760880708694			0.515759408473969			0.544797837734222
251	1.09	1.3	5.57275526225567	IPI:IPI00016334.2	Gene_Symbol=MCAM Isoform 1 of Cell surface glycoprotein MUC18 precursor	9606	0.781649231910706	0.210492640733719	2.92818880081177	0.873397707939148	0.615726292133331	12.1171703338623	1.1560914516449	0.763062953948975	112.277046203613
252	1.08	156.66	57.6261460781097	IPI:IPI00418163.3	Gene_Symbol=C4B C4B1	9606
253	1.07	1.33	13.5053113102913	IPI:IPI00872219.1	Gene_Symbol=- 73 kDa protein	9606
253	0	1.33	13.5053113102913	IPI:IPI00441970.1	Gene_Symbol=NPIP FLJ00322 protein (Fragment)	9606
254	1.06	1.06	7.89766386151314	IPI:IPI00412105.2	Gene_Symbol=USH1C harmonin isoform b3	9606	0.897814631462097	0.764512777328491	34.1979942321777	1.03435087203979	0.878499686717987	9.21789646148682	1.08837103843689	0.573364734649658	3.88714575767517
255	1.05	1.17	11.1969113349915	IPI:IPI00291440.1	Gene_Symbol=KCTD4 BTB/POZ domain-containing protein KCTD4	9606
256	1.05	1.16	3.38028185069561	IPI:IPI00795635.1	Gene_Symbol=LOC200383 Dynein heavy chain domain containing protein	9606
257	1.05	1.05	15.0000005960464	IPI:IPI00434464.1	Gene_Symbol=- Putative uncharacterized protein FP14381	9606
258	1.01	1.01	10.3926099836826	IPI:IPI00746550.3	Gene_Symbol=NEIL1 Endonuclease VIII-like 1 (EC 3.2.2.-) (EC 4.2.99.18) (Nei-like 1) (DNA glycosylase/AP lyase Neil1) (DNA-(apurinic or apyrimidinic site) lyase Neil1) (NEH1) (FPG1). Isoform 2	9606	1.41082298755646			1.10859096050262			0.457550704479218
259	1	24.79	37.3225152492523	IPI:IPI00430842.3	Gene_Symbol=IGHV3OR16-13;IGHA1 IGHA1 protein	9606	0.677965879440308			0.841246664524078			1.00155889987946
260	1	1.05	5.03597110509872	IPI:IPI00743881.1	Gene_Symbol=- Similar to Pre-mRNA-splicing factor RBM22	9606
261	1	1.01	12.4156542122364	IPI:IPI00646732.2	Gene_Symbol=TMTC4 Isoform 1 of Transmembrane and TPR repeat-containing protein 4	9606
261	0	1.01	12.1052630245686	IPI:IPI00514153.3	Gene_Symbol=TMTC4 transmembrane and tetratricopeptide repeat containing 4 isoform 1	9606
262	0.98	0.98	3.97225730121136	IPI:IPI00018888.2	Gene_Symbol=GLI2 GLI-Kruppel family member GLI2	9606	1.5571221113205			1.22520554065704			1.08313882350922
263	0.96	0.96	3.62027361989021	IPI:IPI00791675.1	Gene_Symbol=PITPNM1 Isoform 2 of Membrane-associated phosphatidylinositol transfer protein 1	9606
263	0	0.96	3.61736342310905	IPI:IPI00307758.7	Gene_Symbol=PITPNM1 Isoform 1 of Membrane-associated phosphatidylinositol transfer protein 1	9606
264	0.93	1.13	5.95048516988754	IPI:IPI00239406.2	Gene_Symbol=SYNE2 Isoform 2 of Nesprin-2	9606	1.47163450717926			1.16782677173615			0.748522460460663
264	0.01	1.13	5.96949905157089	IPI:IPI00239405.4	Gene_Symbol=SYNE2 Isoform 1 of Nesprin-2	9606
265	0.92	43.89	38.3870959281921	IPI:IPI00884180.1	Gene_Symbol=IGHM IGHM protein	9606	1.23287606239319	0.208167269825935	2.46495532989502	1.15815925598145	0.0167703069746494	1.05038583278656	1.92413449287415	0.0993558838963509	3.70049285888672
266	0.92	0.94	20.5479457974434	IPI:IPI00432374.1	Gene_Symbol=APLN APELIN	9606
267	0.92	0.93	7.520891726017	IPI:IPI00744767.1	Gene_Symbol=SAMD4A Uncharacterized protein SAMD4A	9606
267	0	0.93	8.58505591750145	IPI:IPI00010390.3	Gene_Symbol=SAMD4A SAMD4A protein	9606
268	0.9	0.9	4.57256473600864	IPI:IPI00183054.1	Gene_Symbol=MIB1 E3 ubiquitin-protein ligase MIB1	9606
269	0.89	2.06	8.27505812048912	IPI:IPI00186290.6	Gene_Symbol=EEF2 Elongation factor 2	9606
270	0.89	0.93	1.84397157281637	IPI:IPI00470701.2	Gene_Symbol=ELP2 Isoform 4 of Elongator complex protein 2	9606
270	0	0.93	1.62499994039536	IPI:IPI00304246.2	Gene_Symbol=ELP2 Isoform 3 of Elongator complex protein 2	9606
270	0	0.93	1.71957667917013	IPI:IPI00296893.4	Gene_Symbol=ELP2 cDNA FLJ77396, highly similar to Homo sapiens signal transducer and activator of transcription 3 interacting protein 1, mRNA	9606
270	0	0.93	1.71957667917013	IPI:IPI00289763.2	Gene_Symbol=ELP2 Isoform 2 of Elongator complex protein 2	9606
270	0	0.93	1.57384984195232	IPI:IPI00015560.7	Gene_Symbol=ELP2 Isoform 1 of Elongator complex protein 2	9606
271	0.86	1.7	4.35497127473354	IPI:IPI00300371.5	Gene_Symbol=SF3B3 Isoform 1 of Splicing factor 3B subunit 3	9606
272	0.84	0.86	14.1158983111382	IPI:IPI00395488.2	Gene_Symbol=VASN Vasorin precursor	9606	1.11310291290283	0.563733458518982	1.69383120536804	1.15693545341492	0.551086127758026	1.99934470653534	1.11789333820343	0.592026948928833	1.80959129333496
273	0.83	0.89	3.57557460665703	IPI:IPI00788188.1	Gene_Symbol=DYNC2H1 similar to dynein, cytoplasmic, heavy chain 2 isoform 2	9606	1.25998413562775			1.26070404052734			1.22322356700897
273	0	0.89	3.57557460665703	IPI:IPI00738398.1	Gene_Symbol=DYNC2H1 similar to dynein, cytoplasmic, heavy chain 2 isoform 3	9606
273	0	0.89	3.5697728395462	IPI:IPI00171494.5	Gene_Symbol=DYNC2H1 dynein, cytoplasmic 2, heavy chain 1	9606
274	0.83	0.83	9.97921004891396	IPI:IPI00012870.1	Gene_Symbol=AKT2 RAC-beta serine/threonine-protein kinase	9606	0.521995425224304			0.847247421741486			0.705122590065002
275	0.82	0.82	4.13744747638702	IPI:IPI00001723.2	Gene_Symbol=ATP10D Isoform 1 of Probable phospholipid-transporting ATPase VD	9606	1.48997962474823			0.570042610168457			0.70527708530426
276	0.81	20.49	36.2725436687469	IPI:IPI00166866.3	Gene_Symbol=IGHV3OR16-13;IGHA1 IGHA1 protein	9606	1.19721710681915	0.596632897853851	3.46397113800049	1.15508890151978	0.80337917804718	8.91354274749756	2.85068535804749	0.0694917663931847	3.50655770301819
277	0.8	0.84	16.2315547466278	IPI:IPI00005264.1	Gene_Symbol=PKP2 Isoform 2 of Plakophilin-2	9606	1.11662328243256			0.938557326793671			1.70717668533325
278	0.8	0.8	9.08119678497314	IPI:IPI00477003.2	Gene_Symbol=KIAA1407 Coiled-coil domain-containing protein KIAA1407	9606	0.975565850734711	0.768148183822632	1.37134861946106	0.986055612564087	0.785009145736694	1.21420633792877	1.09998321533203	0.429391592741013	1.51785790920258
279	0.8	0.8	6.71462863683701	IPI:IPI00299158.1	Gene_Symbol=PVR Isoform Alpha of Poliovirus receptor precursor	9606	1.09745788574219			1.07751798629761			0.98770546913147
279	0	0.8	7.14285746216774	IPI:IPI00219427.1	Gene_Symbol=PVR Isoform Delta of Poliovirus receptor precursor	9606
279	0	0.8	7.69230797886848	IPI:IPI00219426.1	Gene_Symbol=PVR Isoform Gamma of Poliovirus receptor precursor	9606
279	0	0.8	7.52688199281693	IPI:IPI00219425.3	Gene_Symbol=PVR Isoform Beta of Poliovirus receptor precursor	9606
280	0.77	1.01	5.09383380413055	IPI:IPI00001733.2	Gene_Symbol=DMRT1 Doublesex- and mab-3-related transcription factor 1	9606	1.26665735244751			1.72758591175079			1.23578059673309
281	0.77	0.83	6.90058469772339	IPI:IPI00297851.1	Gene_Symbol=CHD1 chromodomain helicase DNA binding protein 1	9606	1.56514155864716	0.715578973293304	144526.765625	1.38985586166382	0.335952132940292	11.4495029449463	2.15593981742859	0.120574921369553	6.49586153030396
282	0.77	0.77	6.65901228785515	IPI:IPI00789604.2	Gene_Symbol=PRPF40B Isoform 1 of Pre-mRNA-processing factor 40 homolog B	9606	1.06828165054321			0.894960582256317			0.835988521575928
282	0	0.77	6.75990656018257	IPI:IPI00646529.2	Gene_Symbol=PRPF40B Isoform 2 of Pre-mRNA-processing factor 40 homolog B	9606
282	0	0.77	6.5022423863411	IPI:IPI00465345.2	Gene_Symbol=PRPF40B Isoform 3 of Pre-mRNA-processing factor 40 homolog B	9606
283	0.76	0.76	6.61070272326469	IPI:IPI00470696.1	Gene_Symbol=UNC5D Isoform 1 of Netrin receptor UNC5D precursor	9606	0.609830558300018			1.27522563934326			1.2361011505127
284	0.75	0.75	3.84087786078453	IPI:IPI00397577.2	Gene_Symbol=LRRC41 Isoform 3 of Leucine-rich repeat-containing protein 41	9606
284	0	0.75	3.44827584922314	IPI:IPI00397576.6	Gene_Symbol=LRRC41 Isoform 2 of Leucine-rich repeat-containing protein 41	9606
284	0	0.75	3.32541577517986	IPI:IPI00397575.3	Gene_Symbol=LRRC41 92 kDa protein	9606
285	0.74	0.75	9.79591831564903	IPI:IPI00643426.1	Gene_Symbol=TOPORS Isoform 2 of E3 ubiquitin-protein ligase Topors	9606
285	0	0.75	9.18660312891006	IPI:IPI00396077.4	Gene_Symbol=TOPORS Isoform 1 of E3 ubiquitin-protein ligase Topors	9606
286	0.73	1.12	6.29834234714508	IPI:IPI00256861.4	Gene_Symbol=MACF1 Isoform 2 of Microtubule-actin cross-linking factor 1, isoforms 1/2/3/5	9606	1.67633652687073	0.424912184476852	176.481246948242	1.07425236701965	0.3903728723526	1.8972442150116	1.16586625576019	0.440171182155609	5.02284240722656
287	0.73	0.77	8.45070406794548	IPI:IPI00792517.1	Gene_Symbol=PARP9 B aggressive lymphoma gene variant	9606
287	0	0.77	7.32600763440132	IPI:IPI00377267.1	Gene_Symbol=PARP9 Isoform 2 of Poly [ADP-ribose] polymerase 9	9606
287	0	0.77	7.02576115727425	IPI:IPI00027803.2	Gene_Symbol=PARP9 Isoform 1 of Poly [ADP-ribose] polymerase 9	9606
288	0.72	2.24	7.31782913208008	IPI:IPI00796891.1	Gene_Symbol=GOLGB1 372 kDa protein	9606	1.96849715709686	0.143741726875305	3.46652340888977	1.7399697303772	0.135691329836845	2.6662757396698	1.81317746639252	0.315030246973038	6.86130523681641
288	0	2.24	7.24148526787758	IPI:IPI00004671.2	Gene_Symbol=GOLGB1 Golgin subfamily B member 1	9606
289	0.72	1.4	3.8971159607172	IPI:IPI00419433.2	Gene_Symbol=RAB11FIP1 Isoform 1 of Rab11 family-interacting protein 1	9606	3.30524206161499			2.3725597858429			3.22139120101929
