# Supplementary material for: PGCA: An algorithm to link protein groups created from MS/MS data
Source: PLoS One. 2017 May 31;12(5):e0177569. doi: 10.1371/journal.pone.0177569 (PMC5451011; doi:10.1371/journal.pone.0177569)
Supplement: S3 File — 65 iTRAQ experiments used to process samples from the BiT Heart Cohort. (ZIP) [file pone.0177569.s006.zip › S5DataBiT/BET5793_ProteinSummary.txt]

N	Unused	Total	%Cov	Accession	Name	Species	115:114	PVal 115:114	EF 115:114	116:114	PVal 116:114	EF 116:114	117:114	PVal 117:114	EF 117:114	Biological Processes	Molecular Function	PANTHER ID
1	205.34	205.34	34.9550724029541	IPI:IPI00022229.1	Gene_Symbol=APOB Apolipoprotein B-100 precursor	9606	0.588710069656372	9.94521835411919E-19	1.11100661754608	0.763441562652588	1.86880197361461E-06	1.11345946788788	1.1191291809082	0.0290871821343899	1.10551059246063
2	131.97	131.97	51.6055047512054	IPI:IPI00643525.1	Gene_Symbol=C4A Complement component 4A	9606
3	125.72	127.79	60.0407063961029	IPI:IPI00478003.1	Gene_Symbol=A2M Alpha-2-macroglobulin precursor	9606	0.460455358028412	1.03341476733557E-28	1.12223470211029	0.485584080219269	1.90210078358018E-22	1.13589489459991	0.727311968803406	3.46117197125295E-08	1.11463534832001
4	125.22	125.22	56.2355637550354	IPI:IPI00021885.1	Gene_Symbol=FGA Isoform 1 of Fibrinogen alpha chain precursor	9606	3.00050783157349	0	1.07798278331757	3.59366774559021	0	1.07637274265289	0.327392935752869	0	1.12435042858124
4	0	125.16	72.2049713134766	IPI:IPI00029717.1	Gene_Symbol=FGA Isoform 2 of Fibrinogen alpha chain precursor	9606
5	124.8	125.68	54.2994558811188	IPI:IPI00783987.2	Gene_Symbol=C3 Complement C3 precursor (Fragment)	9606	0.342502743005753	3.39572595093789E-30	1.15282022953033	0.61722207069397	8.74316725518309E-15	1.115110039711	0.421763956546783	2.27345938062005E-26	1.13595390319824
6	102.05	102.05	69.6537673473358	IPI:IPI00298497.3	Gene_Symbol=FGB Fibrinogen beta chain precursor	9606	2.6928870677948	0	1.11067402362823	3.22077441215515	0	1.10175800323486	0.352426648139954	4.07520574737918E-27	1.18117785453796
7	98.94	98.94	39.2004787921906	IPI:IPI00032291.2	Gene_Symbol=C5 Complement C5 precursor	9606	1.3129711151123	1.46977363613132E-09	1.08500874042511	1.58451640605927	1.44480019175766E-14	1.10862827301025	0.985782980918884	0.777576267719269	1.10421168804169
8	96.41	96.41	56.150233745575	IPI:IPI00017601.1	Gene_Symbol=CP Ceruloplasmin precursor	9606	1.0050368309021	0.926233112812042	1.11209273338318	0.887312173843384	0.0190943274646997	1.10417556762695	0.854169726371765	0.00123174558393657	1.09867644309998
9	95.94	96.04	34.3776822090149	IPI:IPI00414283.5	Gene_Symbol=FN1 fibronectin 1 isoform 4 preproprotein	9606	1.36952137947083	1.10875269854205E-07	1.11451971530914	2.68339872360229	2.50930600084553E-38	1.10140323638916	0.491565316915512	1.49341193141798E-25	1.10394430160522
9	0	94.04	34.7461372613907	IPI:IPI00855777.1	Gene_Symbol=FN1 Isoform 14 of Fibronectin precursor	9606
9	0	94.04	32.1354806423187	IPI:IPI00845263.1	Gene_Symbol=FN1 fibronectin 1 isoform 2 preproprotein	9606
9	0	94.04	34.2770040035248	IPI:IPI00339228.1	Gene_Symbol=FN1 Isoform 8 of Fibronectin precursor	9606
9	0	94.04	33.4182590246201	IPI:IPI00339223.1	Gene_Symbol=FN1 Isoform 3 of Fibronectin precursor	9606
9	0	94.04	32.9840749502182	IPI:IPI00022418.1	Gene_Symbol=FN1 Isoform 1 of Fibronectin precursor	9606
10	81.12	81.12	63.3165836334229	IPI:IPI00828205.1	Gene_Symbol=IGHM IGHM protein	9606	2.17127799987793	2.07722637013279E-36	1.10506236553192	1.77821207046509	1.19757557147583E-21	1.11191499233246	7.14151096343994	0	1.1527419090271
11	72.53	72.56	51.075267791748	IPI:IPI00294193.4	Gene_Symbol=ITIH4 Isoform 1 of Inter-alpha-trypsin inhibitor heavy chain H4 precursor	9606	1.03000700473785	0.801223337650299	1.26751482486725	1.87463617324829	3.18796628562268E-05	1.30427527427673	0.983627796173096	0.89138001203537	1.27671933174133
12	69.31	69.31	68.3215141296387	IPI:IPI00847635.1	Gene_Symbol=SERPINA3 Isoform 1 of Alpha-1-antichymotrypsin precursor	9606	2.59866714477539	3.64103547079062E-23	1.17490863800049	2.9233455657959	6.13974332912001E-28	1.17082703113556	1.63166463375092	2.31727536464943E-11	1.14273798465729
12	0	69.31	64.5089268684387	IPI:IPI00550991.3	Gene_Symbol=SERPINA3 Alpha-1-antichymotrypsin precursor	9606
13	64.61	65.16	70.5617964267731	IPI:IPI00877792.1	Gene_Symbol=FGG 50 kDa protein	9606	2.40435147285461	7.94832943144658E-30	1.13255894184113	2.70460486412048	6.27188682507416E-39	1.12147188186646	0.355070471763611	3.22785462655097E-16	1.24871838092804
13	0	65.16	68.1127965450287	IPI:IPI00877703.1	Gene_Symbol=FGG 52 kDa protein	9606
13	0	64.77	71.395879983902	IPI:IPI00219713.1	Gene_Symbol=FGG Isoform Gamma-A of Fibrinogen gamma chain precursor	9606
13	0	64.77	68.8741743564606	IPI:IPI00021891.5	Gene_Symbol=FGG Isoform Gamma-B of Fibrinogen gamma chain precursor	9606
14	56.35	56.35	36.7914438247681	IPI:IPI00645038.1	Gene_Symbol=ITIH2 Inter-alpha (Globulin) inhibitor H2	9606	0.491050064563751	2.01945661394323E-20	1.12727129459381	0.528863966464996	1.4239231821095E-18	1.12289369106293	0.668393850326538	6.12871073335519E-11	1.11404979228973
14	0	56.35	36.3636374473572	IPI:IPI00305461.2	Gene_Symbol=ITIH2 Inter-alpha-trypsin inhibitor heavy chain H2 precursor	9606
15	55.96	55.98	37.9366368055344	IPI:IPI00029739.5	Gene_Symbol=CFH Isoform 1 of Complement factor H precursor	9606	0.769751667976379	0.00389530858956277	1.18867003917694	0.894330143928528	0.154709592461586	1.16836154460907	0.839300632476807	0.0273400824517012	1.16723680496216
16	51.9	51.94	63.8528168201447	IPI:IPI00022488.1	Gene_Symbol=HPX Hemopexin precursor	9606	0.450047314167023	4.52929517720915E-25	1.13110899925232	0.269524693489075	1.47509392431278E-38	1.14916360378265	0.663245022296906	3.2569409544542E-14	1.09975814819336
17	51.88	51.88	54.9839198589325	IPI:IPI00019568.1	Gene_Symbol=F2 Prothrombin precursor (Fragment)	9606	0.878839254379272	0.00729069532826543	1.09799420833588	0.96003645658493	0.374918162822723	1.09506118297577	0.872392177581787	0.0102424500510097	1.10897552967072
18	50.15	50.17	60.1265847682953	IPI:IPI00742696.2	Gene_Symbol=GC vitamin D-binding protein precursor	9606	1.30094766616821	0.707455635070801	5.48492813110352	1.60598742961884	0.444748133420944	4.34412097930908	1.39368331432343	0.637266337871552	5.48231506347656
19	48.54	48.54	62.8787875175476	IPI:IPI00304273.2	Gene_Symbol=APOA4 Apolipoprotein A-IV precursor	9606	1.39875948429108	0.00536264758557081	1.23522090911865	1.28993308544159	0.0396283529698849	1.27107656002045	0.906110763549805	0.354172468185425	1.25369083881378
20	48.05	48.05	45.1851844787598	IPI:IPI00019580.1	Gene_Symbol=PLG Plasminogen precursor	9606	0.722750782966614	0.000331761460984126	1.1859358549118	0.895968973636627	0.203729286789894	1.18645453453064	0.466540366411209	4.88791966564471E-15	1.15804350376129
21	48.01	48.73	51.8828451633453	IPI:IPI00472610.2	Gene_Symbol=IGHM IGHM protein	9606	1.22475969791412			0.740695297718048			4.68083715438843
22	47.99	47.99	21.5581640601158	IPI:IPI00788786.1	Gene_Symbol=VWF 309 kDa protein	9606	1.41444671154022	0.427516311407089	2.39484739303589	1.71264100074768	0.230956107378006	2.44303917884827	0.982368528842926	0.944513440132141	1.66980504989624
22	0	47.99	21.1517944931984	IPI:IPI00023014.1	Gene_Symbol=VWF von Willebrand factor precursor	9606
23	47.66	47.66	41.8848156929016	IPI:IPI00639937.1	Gene_Symbol=CFB B-factor, properdin	9606	0.617771565914154	1.55393209411159E-07	1.17934811115265	0.791396856307983	0.00551537424325943	1.17689764499664	0.693824887275696	1.38433515530778E-05	1.16870808601379
23	0	47.66	41.8848156929016	IPI:IPI00019591.1	Gene_Symbol=CFB Isoform 1 of Complement factor B precursor (Fragment)	9606
24	43.55	44.18	45.6641048192978	IPI:IPI00292530.1	Gene_Symbol=ITIH1 Inter-alpha-trypsin inhibitor heavy chain H1 precursor	9606	0.491015762090683	1.13012402983958E-13	1.15968823432922	0.589697062969208	8.07027618066058E-07	1.21115207672119	0.62713223695755	5.9573579402894E-10	1.13471055030823
25	43.41	43.41	61.9354844093323	IPI:IPI00032179.2	Gene_Symbol=SERPINC1 Antithrombin III variant	9606	0.790891647338867	0.0964452475309372	1.32102429866791	0.910708129405975	0.494920253753662	1.31540322303772	0.729857981204987	0.018174409866333	1.29501688480377
26	41.3	41.32	39.1304343938828	IPI:IPI00032328.2	Gene_Symbol=KNG1 Isoform HMW of Kininogen-1 precursor	9606	1.12009930610657			0.83205246925354			1.06431949138641
27	40.7	40.7	47.2340434789658	IPI:IPI00296165.5	Gene_Symbol=C1R;C17orf13;ACYP1 Complement C1r subcomponent precursor	9606	0.957466840744019	0.633984506130219	1.20148313045502	1.15870451927185	0.0410953871905804	1.15143048763275	0.612124562263489	2.24647624946783E-08	1.14887678623199
28	39.01	39.01	49.1712719202042	IPI:IPI00879931.1	Gene_Symbol=SERPING1 cDNA FLJ78023, highly similar to Homo sapiens serine (or cysteine) proteinase inhibitor, clade G (C1inhibitor), member 1, (angioedema, hereditary) (SERPING1), mRNA	9606	0.894710898399353	0.379857033491135	2.61226797103882	1.31683313846588	0.558766543865204	67.3965377807617	1.06564879417419	0.907111048698425	244.108581542969
29	38.92	39.42	67.4496650695801	IPI:IPI00166729.4	Gene_Symbol=AZGP1 alpha-2-glycoprotein 1, zinc	9606	2.95696401596069	4.66639622007436E-19	1.18450951576233	2.84904074668884	4.25985475406723E-17	1.19627547264099	1.32511472702026	0.00558873638510704	1.21634435653687
30	37.9	37.91	39.1117483377457	IPI:IPI00798430.1	Gene_Symbol=TF Transferrin variant (Fragment)	9606	0.142490908503532	1.13729446866995E-13	1.43022847175598	0.164193332195282	2.93383980220607E-19	1.25117146968842	0.136568248271942	7.86172396714108E-13	1.41827952861786
30	0	37.91	39.1117483377457	IPI:IPI00022463.1	Gene_Symbol=TF Serotransferrin precursor	9606
31	37.48	37.48	42.8388744592667	IPI:IPI00026314.1	Gene_Symbol=GSN Isoform 1 of Gelsolin precursor	9606	0.497610986232758	1.67359090141872E-07	1.25883209705353	0.484906256198883	1.08791039110656E-06	1.29798686504364	0.516993165016174	7.35545721552988E-11	1.17387020587921
32	37.35	37.35	39.5017802715302	IPI:IPI00296608.6	Gene_Symbol=C7 Complement component C7 precursor	9606	1.46017646789551	0.000575983547605574	1.22876298427582	1.28370547294617	0.00813774857670069	1.19930744171143	1.18442738056183	0.0612806230783463	1.19434309005737
33	35.98	36	38.8193190097809	IPI:IPI00022395.1	Gene_Symbol=C9 Complement component C9 precursor	9606	2.0137767791748	2.18798687501298E-10	1.19330728054047	1.95479810237885	3.84060996339031E-08	1.23001182079315	1.25368511676788	0.0342048220336437	1.23192048072815
34	35.87	35.87	41.5478616952896	IPI:IPI00879231.1	Gene_Symbol=SERPINF2 Alpha-2-antiplasmin precursor	9606	1.33760452270508	0.0118313506245613	1.2500376701355	1.21488666534424	0.132557898759842	1.29166972637177	0.559047222137451	7.03498557186322E-08	1.19878363609314
34	0	35.87	41.2121206521988	IPI:IPI00029863.4	Gene_Symbol=SERPINF2 SERPINF2 protein	9606
35	35.75	36.24	47.8787869215012	IPI:IPI00745089.2	Gene_Symbol=A1BG alpha 1B-glycoprotein precursor	9606	0.737187504768372	2.27508899115492E-05	1.1402907371521	0.816231369972229	0.0136034702882171	1.17289412021637	1.08429133892059	0.157747134566307	1.12003791332245
35	0	36.24	47.8787869215012	IPI:IPI00022895.7	Gene_Symbol=A1BG Alpha-1B-glycoprotein precursor	9606
36	35.29	35.37	48.3333319425583	IPI:IPI00641737.1	Gene_Symbol=HP Haptoglobin precursor	9606	1.48716044425964	2.22352650780522E-06	1.16718685626984	0.151633977890015	4.4246325235283E-19	1.35749101638794	0.386383473873138	1.36820406986573E-20	1.1576292514801
37	34.53	34.53	74.0425527095795	IPI:IPI00761125.2	Gene_Symbol=IGKC IGKC protein	9606	0.620658159255981	0.13332287967205	2.02263331413269	0.649353623390198	0.0731452628970146	1.64261364936829	3.37087821960449	0.00236325617879629	1.63505887985229
38	33.34	33.34	31.8548381328583	IPI:IPI00744561.1	Gene_Symbol=IGHV3OR16-13;IGHA1 IGHA1 protein	9606	0.712257742881775			0.625871419906616			1.4069504737854
39	33.09	33.26	31.3856422901154	IPI:IPI00019943.1	Gene_Symbol=AFM Afamin precursor	9606	0.638869643211365	0.000378279772121459	1.26170575618744	0.593625545501709	2.42784494730586E-06	1.2098571062088	0.741945683956146	0.000430727261118591	1.16956830024719
40	32.91	32.91	53.9748966693878	IPI:IPI00298971.1	Gene_Symbol=VTN Vitronectin precursor	9606	0.690535366535187	4.26485348725691E-05	1.18347358703613	0.728487491607666	1.60837544171955E-07	1.11412525177002	0.78817880153656	0.000871177238877863	1.14600193500519
41	32.88	32.88	28.9244174957275	IPI:IPI00017696.1	Gene_Symbol=C1S Complement C1s subcomponent precursor	9606	0.785955846309662	0.00320949638262391	1.1647789478302	1.21338176727295	0.0721161291003227	1.23629653453827	0.527748286724091	7.58252463128883E-06	1.26403820514679
42	32.84	33.41	74.4565188884735	IPI:IPI00855916.1	Gene_Symbol=- Transthyretin	9606	0.941501915454865	0.346034169197083	1.13463962078094	0.869272291660309	0.0369817800819874	1.14050233364105	0.497219026088715	1.57816481779517E-13	1.17604541778564
42	0	33.41	86.3945603370667	IPI:IPI00022432.1	Gene_Symbol=TTR Transthyretin precursor	9606
43	32	32.74	36.5688472986221	IPI:IPI00876950.1	Gene_Symbol=ITIH3 Isoform 2 of Inter-alpha-trypsin inhibitor heavy chain H3 precursor	9606	1.36332714557648	0.00120009935926646	1.19475030899048	1.6040540933609	0.00109947402961552	1.30848741531372	1.48456943035126	1.12560455818311E-05	1.16836154460907
43	0	32.74	34.3820214271545	IPI:IPI00028413.8	Gene_Symbol=ITIH3 Isoform 1 of Inter-alpha-trypsin inhibitor heavy chain H3 precursor	9606
44	31.47	31.58	41.082164645195	IPI:IPI00879573.1	Gene_Symbol=SERPIND1 Heparin cofactor 2 precursor	9606	0.654998600482941	2.19365733755694E-06	1.17180299758911	0.526567161083221	8.07884461551112E-08	1.22710180282593	0.523909449577332	4.37682040878794E-15	1.12325263023376
44	0	31.58	38.8994306325912	IPI:IPI00292950.4	Gene_Symbol=SERPIND1 Serpin peptidase inhibitor, clade D (Heparin cofactor), member 1	9606
45	27.28	27.3	37.5643223524094	IPI:IPI00291867.3	Gene_Symbol=CFI Complement factor I precursor	9606	1.07477474212646	0.476890295743942	1.22595524787903	1.0853796005249	0.301387667655945	1.17191791534424	1.03133904933929	0.66419905424118	1.15413510799408
45	0	25.3	35.3344768285751	IPI:IPI00872555.2	Gene_Symbol=CFI cDNA FLJ76262, highly similar to Homo sapiens I factor (complement) (IF), mRNA	9606
46	27.25	27.25	39.6190464496613	IPI:IPI00022371.1	Gene_Symbol=HRG Histidine-rich glycoprotein precursor	9606	0.462532848119736	1.46690815050476E-09	1.20871090888977	0.416949480772018	1.39337011980517E-12	1.17557108402252	0.638344466686249	4.51293362857541E-06	1.18149864673615
47	26.89	26.89	52.3404240608215	IPI:IPI00555945.1	Gene_Symbol=IGL@ IGL@ protein	9606	2.1190357208252	0.0525952540338039	2.1418445110321	1.66925692558289	0.146408662199974	2.08464241027832	8.40447998046875	0.0003491762035992	2.28785133361816
48	25.8	25.8	29.6924710273743	IPI:IPI00009920.2	Gene_Symbol=C6 Complement component 6 precursor	9606	0.890934646129608	0.159759104251862	1.17720556259155	1.09552562236786	0.208795130252838	1.15554285049438	0.913324236869812	0.250063955783844	1.17032182216644
49	25.76	27.17	39.4736856222153	IPI:IPI00553177.1	Gene_Symbol=SERPINA1 Isoform 1 of Alpha-1-antitrypsin precursor	9606	2.14351773262024	2.37888048104651E-06	1.30044233798981	3.38256764411926	7.98456190054253E-10	1.31180894374847	2.01259899139404	0.00044390483526513	1.43176543712616
50	25.66	25.85	41.9161677360535	IPI:IPI00400826.1	Gene_Symbol=CLU clusterin isoform 1	9606	1.10908591747284	0.30218043923378	1.22182548046112	1.32683563232422	0.0240013636648655	1.27563214302063	0.792767822742462	0.0719230026006699	1.28904366493225
50	0	25.85	42.1875	IPI:IPI00795633.1	Gene_Symbol=CLU CLU	9606
50	0	25.85	41.8708235025406	IPI:IPI00291262.3	Gene_Symbol=CLU Clusterin precursor	9606
51	25.51	25.56	47.826087474823	IPI:IPI00298828.3	Gene_Symbol=APOH Beta-2-glycoprotein 1 precursor	9606	1.27729225158691	0.00950328726321459	1.19981229305267	1.22847414016724	0.0688275098800659	1.2489697933197	0.966888427734375	0.730060398578644	1.21544194221497
52	24.47	24.47	53.125	IPI:IPI00022426.1	Gene_Symbol=AMBP AMBP protein precursor	9606	1.16917049884796	0.567451000213623	1.7302325963974	1.23640441894531	0.446348965167999	1.74723434448242	0.99946802854538	0.997906446456909	1.53169620037079
53	24.37	46.09	24.2240220308304	IPI:IPI00025426.2	Gene_Symbol=PZP Pregnancy zone protein precursor	9606	0.335303515195847	8.82246895343997E-05	1.57104790210724	0.38288888335228	0.000153535132994875	1.51978063583374	0.313155472278595	2.08628603282079E-09	1.22791409492493
54	23.99	23.99	40.2061849832535	IPI:IPI00032220.3	Gene_Symbol=AGT Angiotensinogen precursor	9606	1.00885415077209	0.933331668376923	1.23620545864105	1.19363570213318	0.0367660485208035	1.17997980117798	0.692212045192719	0.000470467930426821	1.21402585506439
55	22.88	22.88	58.2132577896118	IPI:IPI00022417.4	Gene_Symbol=LRG1 Leucine-rich alpha-2-glycoprotein precursor	9606	3.1711003780365	4.61321085498678E-12	1.21968126296997	3.59985518455505	8.97801662657835E-14	1.20350706577301	3.37551212310791	6.84336322418627E-13	1.21196937561035
56	22.7	22.7	56.4668774604797	IPI:IPI00021842.1	Gene_Symbol=APOE Apolipoprotein E precursor	9606	0.851816654205322	0.0625125169754028	1.18472027778625	1.29234266281128	0.0148104066029191	1.22310435771942	1.66283559799194	6.07811955433135E-07	1.16713261604309
57	21.29	21.32	28.7648051977158	IPI:IPI00294395.1	Gene_Symbol=C8B Complement component C8 beta chain precursor	9606	0.794827461242676	0.00173300330061466	1.14174723625183	0.891836404800415	0.133999422192574	1.16519129276276	0.748973786830902	0.000584389665164053	1.15929090976715
58	21.28	21.49	35.3629976511002	IPI:IPI00328609.3	Gene_Symbol=SERPINA4 Kallistatin precursor	9606	0.64950156211853	0.000162628930411302	1.21281409263611	0.695850372314453	0.000398617528844625	1.19371116161346	0.606726706027985	6.49276480544358E-05	1.22805559635162
59	20.83	20.93	30.4075241088867	IPI:IPI00654888.4	Gene_Symbol=KLKB1 Plasma kallikrein precursor	9606	0.698351263999939	0.0002177624264732	1.1836199760437	0.614399194717407	2.74008361884626E-05	1.21126425266266	0.67910760641098	0.000502891954965889	1.2177152633667
60	20.62	20.62	31.4049601554871	IPI:IPI00020996.3	Gene_Symbol=IGFALS Insulin-like growth factor-binding protein complex acid labile chain precursor	9606	0.318026334047318	4.87379224978213E-07	1.32502126693726	0.301629245281219	6.17889526211002E-08	1.29638028144836	0.444154649972916	1.11352005660592E-06	1.24702739715576
61	20.6	20.6	40.6698554754257	IPI:IPI00006114.4	Gene_Symbol=SERPINF1 Pigment epithelium-derived factor precursor	9606	1.18775296211243	0.0848728120326996	1.21832203865051	1.56857585906982	9.34524432523176E-05	1.22220230102539	0.997930407524109	0.980900406837463	1.19279456138611
62	20.12	20.14	56.2189042568207	IPI:IPI00022429.3	Gene_Symbol=ORM1 Alpha-1-acid glycoprotein 1 precursor	9606	5.14790534973145	5.23047494205287E-10	1.45133793354034	5.41671466827393	4.03027416995272E-10	1.46165645122528	3.43109631538391	1.33854666728439E-06	1.51978957653046
63	19.97	21.02	29.9202114343643	IPI:IPI00303963.1	Gene_Symbol=C2 Complement C2 precursor (Fragment)	9606	1.05063343048096	0.60263466835022	1.21360182762146	1.19187390804291	0.0142433354631066	1.14675712585449	1.08771395683289	0.317157447338104	1.18544960021973
64	19.76	19.76	51.8732011318207	IPI:IPI00025204.1	Gene_Symbol=CD5L CD5 antigen-like precursor	9606	1.56526899337769	0.00169522140640765	1.29915273189545	1.27464723587036	0.115784883499146	1.35960412025452	5.16898250579834	3.85223363624787E-12	1.30609011650085
65	18.72	18.78	24.6231153607368	IPI:IPI00021727.1	Gene_Symbol=C4BPA C4b-binding protein alpha chain precursor	9606	1.18101537227631	0.099400669336319	1.22173428535461	0.882070064544678	0.0990334302186966	1.16285300254822	0.957889974117279	0.612021744251251	1.18832993507385
66	18.24	18.24	45.502644777298	IPI:IPI00645849.1	Gene_Symbol=ECM1 Extracellular matrix protein 1	9606	1.23913216590881	0.0402775779366493	1.22535228729248	0.999851167201996	0.998452961444855	1.17839157581329	0.890076100826263	0.193032935261726	1.20200777053833
66	0	18.24	45.3703701496124	IPI:IPI00003351.2	Gene_Symbol=ECM1 Extracellular matrix protein 1 precursor	9606
67	17.69	17.69	22.6158037781715	IPI:IPI00022431.1	Gene_Symbol=AHSG Alpha-2-HS-glycoprotein precursor	9606	0.220170140266418	1.50123247166789E-11	1.3003249168396	0.212331414222717	1.9690140143358E-11	1.31319987773895	0.365832507610321	5.96423390675227E-08	1.30869603157043
68	17.35	22.57	14.5683452486992	IPI:IPI00478809.3	Gene_Symbol=F5 Coagulation factor V precursor	9606	0.964489579200745	0.822449922561646	1.40130233764648	1.1684045791626	0.142229199409485	1.23877477645874	0.743741691112518	0.148473396897316	1.51477062702179
68	0	22.56	14.7599816322327	IPI:IPI00022937.4	Gene_Symbol=F5 Coagulation factor V	9606
69	17.21	17.24	50.7537662982941	IPI:IPI00844536.2	Gene_Symbol=RBP4 Uncharacterized protein RBP4	9606	2.10492372512817	1.3064494798487E-11	1.18803811073303	1.95477175712585	2.37640700710305E-14	1.13675248622894	0.954147219657898	0.485912948846817	1.1438113451004
69	0	17.24	50.7537662982941	IPI:IPI00480192.1	Gene_Symbol=RBP4 Retinol binding protein 4, plasma	9606
69	0	17.24	43.7810957431793	IPI:IPI00022420.3	Gene_Symbol=RBP4 Plasma retinol-binding protein precursor	9606
70	17.21	17.23	54.6816468238831	IPI:IPI00021841.1	Gene_Symbol=APOA1 Apolipoprotein A-I precursor	9606	0.398678183555603	1.25001752167009E-05	1.33887302875519	0.487438499927521	8.43428551888792E-06	1.24555909633636	0.590057015419006	0.000236663487157784	1.25510656833649
71	17.04	17.04	25.8536577224731	IPI:IPI00019581.1	Gene_Symbol=F12 Coagulation factor XII precursor	9606	0.582713544368744	0.000218213332118466	1.26438772678375	0.656240224838257	5.89952360314783E-05	1.17312347888947	0.678944230079651	6.75731716910377E-05	1.16043162345886
72	16.52	16.52	31.5573781728745	IPI:IPI00019576.1	Gene_Symbol=F10 Coagulation factor X precursor	9606	1.30504620075226	0.136721879243851	1.43700635433197	1.1130952835083	0.432024866342545	1.33262503147125	0.881418466567993	0.588395118713379	1.63452076911926
73	16	16	63.9455795288086	IPI:IPI00654755.3	Gene_Symbol=HBB Hemoglobin subunit beta	9606	0.789098739624023	0.0506205968558788	1.2681827545166	0.445417076349258	1.56911610247334E-05	1.33775568008423	0.445342570543289	4.72944657303742E-06	1.29644203186035
74	15.72	15.72	35.8744382858276	IPI:IPI00022391.1	Gene_Symbol=APCS Serum amyloid P-component precursor	9606	1.09580481052399	0.38053822517395	1.233433842659	1.25537896156311	0.0194751303642988	1.20716953277588	0.837673962116241	0.0412458255887032	1.18482005596161
75	15.02	15.04	25.6849318742752	IPI:IPI00011252.1	Gene_Symbol=C8A Complement component C8 alpha chain precursor	9606	0.849557638168335	0.426999121904373	1.53039693832397	0.945056855678558	0.731730163097382	1.41166627407074	0.778863549232483	0.0236539300531149	1.23516750335693
76	13.68	15.69	27.9518067836761	IPI:IPI00292946.1	Gene_Symbol=SERPINA7 Thyroxine-binding globulin precursor	9606	0.671503305435181	0.00541728548705578	1.30313193798065	0.655149936676025	0.000757160247303545	1.24553990364075	0.898297607898712	0.368539184331894	1.27597093582153
77	13.46	13.48	17.6146790385246	IPI:IPI00738433.1	Gene_Symbol=CPN2 similar to Carboxypeptidase N subunit 2 precursor	9606	0.801224946975708	0.702383816242218	3.50978517532349	0.798414528369904	0.0973918065428734	1.31692981719971	0.774184167385101	0.0501115918159485	1.29188668727875
77	0	11.48	15.9633025527	IPI:IPI00479116.1	Gene_Symbol=CPN2 Carboxypeptidase N subunit 2 precursor	9606
78	13.42	35.61	49.1606712341309	IPI:IPI00399007.5	Gene_Symbol=IGHG2 Putative uncharacterized protein DKFZp686I04196 (Fragment)	9606	0.203115701675415	0.00272004352882504	1.95371973514557	0.171511948108673	0.0732719749212265	8.80225086212158	1.92087006568909	0.0557751916348934	1.97103536128998
78	0	35.61	38.4946227073669	IPI:IPI00784807.1	Gene_Symbol=- Putative uncharacterized protein	9606
79	13.28	13.3	18.1944444775581	IPI:IPI00873445.1	Gene_Symbol=PROS1 80 kDa protein	9606	0.973523676395416	0.893182396888733	1.51995098590851	1.02258956432343	0.904033720493317	1.4743275642395	0.777221620082855	0.0429853238165379	1.27494657039642
79	0	13.3	19.3786978721619	IPI:IPI00294004.1	Gene_Symbol=PROS1 Vitamin K-dependent protein S precursor	9606
80	12.14	12.16	23.0769231915474	IPI:IPI00032311.4	Gene_Symbol=LBP Lipopolysaccharide-binding protein precursor	9606	1.23707830905914	0.464920401573181	1.89526689052582	1.36563062667847	0.314494401216507	1.95343673229218	0.648436963558197	0.0786501914262772	1.64529979228973
81	12.01	12.01	24.5967745780945	IPI:IPI00004373.1	Gene_Symbol=MBL2 Mannose-binding protein C precursor	9606	0.966734707355499	0.700311183929443	1.21593236923218	0.749824702739716	0.00780879566445947	1.20736956596375	0.56307053565979	0.00306351762264967	1.35931980609894
82	11.56	12.56	18.4886276721954	IPI:IPI00655927.1	Gene_Symbol=PRG4 Isoform B of Proteoglycan-4 precursor	9606	0.752391695976257	0.0788800865411758	1.38259339332581	0.890508472919464	0.439258754253387	1.37815618515015	0.68503326177597	0.00931158289313316	1.30012011528015
82	0	12.56	17.9487183690071	IPI:IPI00024825.2	Gene_Symbol=PRG4 Isoform A of Proteoglycan-4 precursor	9606
82	0	12.56	17.7810430526733	IPI:IPI00656092.1	Gene_Symbol=PRG4 Isoform F of Proteoglycan-4 precursor	9606
82	0	12.56	22.2936764359474	IPI:IPI00656111.1	Gene_Symbol=PRG4 Isoform E of Proteoglycan-4 precursor	9606
82	0	12.56	17.5438597798347	IPI:IPI00655976.1	Gene_Symbol=PRG4 Isoform C of Proteoglycan-4 precursor	9606
82	0	12.56	18.1102365255356	IPI:IPI00655676.1	Gene_Symbol=PRG4 Isoform D of Proteoglycan-4 precursor	9606
83	11.08	11.4	20.3612476587296	IPI:IPI00745872.2	Gene_Symbol=ALB Isoform 1 of Serum albumin precursor	9606	0.221494793891907	0.00331931374967098	2.36711645126343	0.264271408319473	0.00491982838138938	2.25590705871582	0.160527542233467	4.56994348496664E-06	1.53135812282562
83	0	11.4	19.776713848114	IPI:IPI00022434.4	Gene_Symbol=ALB Uncharacterized protein ALB	9606
84	11.01	43.98	49.3644058704376	IPI:IPI00876888.1	Gene_Symbol=- cDNA FLJ78387	9606	1.24208974838257	0.532098948955536	2.29550886154175	1.27512443065643	0.379016250371933	1.91123950481415	5.9930157661438	0.000913950498215854	1.92942762374878
85	10.97	10.97	38.1188124418259	IPI:IPI00011261.2	Gene_Symbol=C8G Complement component C8 gamma chain precursor	9606	0.833311975002289	0.00922649074345827	1.13124692440033	0.908466398715973	0.171731442213058	1.15890371799469	0.6578488945961	0.00678526889532804	1.30576598644257
86	10.81	13.99	7.88338556885719	IPI:IPI00179357.2	Gene_Symbol=TTN Isoform 7 of Titin	9606	0.901421964168549	0.65641188621521	1.61506414413452	0.99992847442627	1	2.00114154815674	1.19762539863586	0.672469317913055	2.40859937667847
86	0.03	13.77	7.77001455426216	IPI:IPI00759754.1	Gene_Symbol=TTN Isoform 1 of Titin	9606
86	0.03	13.77	7.74206668138504	IPI:IPI00759542.1	Gene_Symbol=TTN Isoform 8 of Titin	9606
86	0.03	13.77	7.76460990309715	IPI:IPI00023283.3	Gene_Symbol=TTN Isoform 2 of Titin	9606
86	0.03	12.89	7.7781155705452	IPI:IPI00759613.1	Gene_Symbol=TTN Isoform 5 of Titin	9606
86	0.01	13.76	7.88379237055779	IPI:IPI00749039.2	Gene_Symbol=TTN titin isoform N2-A	9606
86	0	13.75	7.87860676646233	IPI:IPI00759637.1	Gene_Symbol=TTN Isoform 4 of Titin	9606
87	10.81	10.81	16.7857140302658	IPI:IPI00299503.2	Gene_Symbol=GPLD1 Isoform 1 of Phosphatidylinositol-glycan-specific phospholipase D precursor	9606	0.493414521217346	0.000419055228121579	1.34250581264496	0.407244175672531	1.20693428584673E-07	1.1462869644165	0.3768130838871	2.40828944697569E-06	1.20978462696075
88	10.79	10.81	16.4658635854721	IPI:IPI00003590.2	Gene_Symbol=QSOX1 Isoform 1 of Sulfhydryl oxidase 1 precursor	9606	1.02988147735596	0.845722198486328	1.38443195819855	1.11875522136688	0.292068541049957	1.25005900859833	1.06477785110474	0.644585430622101	1.33815109729767
88	0.01	8.81	17.7152320742607	IPI:IPI00872013.1	Gene_Symbol=QSOX1 Uncharacterized protein QSOX1	9606
88	0.01	8.81	17.7152320742607	IPI:IPI00465016.7	Gene_Symbol=QSOX1 Isoform 2 of Sulfhydryl oxidase 1 precursor	9606
89	10.63	10.65	29.8816561698914	IPI:IPI00020986.2	Gene_Symbol=LUM Lumican precursor	9606	0.941551685333252	0.610967934131622	1.2881201505661	0.742652654647827	0.0605723895132542	1.36783730983734	0.877502083778381	0.140471935272217	1.19848477840424
89	0	10.59	40.5940592288971	IPI:IPI00794403.1	Gene_Symbol=LUM 23 kDa protein	9606
90	10.44	10.45	27.1144270896912	IPI:IPI00023019.1	Gene_Symbol=SHBG Isoform 1 of Sex hormone-binding globulin precursor	9606	0.425569236278534	0.0013897973112762	1.45321452617645	0.383651584386826	0.00161326525267214	1.53957343101501	0.830264627933502	0.0765964835882187	1.23752915859222
90	0	8.45	28.125	IPI:IPI00219583.1	Gene_Symbol=SHBG Isoform 2 of Sex hormone-binding globulin precursor	9606
91	10.22	11.3	8.3928570151329	IPI:IPI00746623.2	Gene_Symbol=HABP2 Hyaluronan-binding protein 2 precursor	9606	0.660048365592957	0.046371266245842	1.49867427349091	0.752687454223633	0.0754544138908386	1.39162802696228	0.491414874792099	0.00132581789512187	1.27970027923584
92	10.13	10.13	26.3888895511627	IPI:IPI00163207.1	Gene_Symbol=PGLYRP2 Isoform 1 of N-acetylmuramoyl-L-alanine amidase precursor	9606	0.669321060180664	0.0749446377158165	1.57006645202637	0.732869625091553	0.0734516605734825	1.41489291191101	0.948586523532867	0.596678137779236	1.24317121505737
92	0	10.11	23.0283915996552	IPI:IPI00394992.1	Gene_Symbol=PGLYRP2 Isoform 2 of N-acetylmuramoyl-L-alanine amidase precursor	9606
93	10.12	12.73	17.248460650444	IPI:IPI00009793.3	Gene_Symbol=C1RL Complement C1r-like protein	9606	0.835111498832703	0.245346456766129	1.40841329097748	1.04796767234802	0.73680055141449	1.38488173484802	0.758354723453522	0.0307428054511547	1.26935851573944
93	0.01	12.56	18.7214612960815	IPI:IPI00872573.1	Gene_Symbol=C1RL 48 kDa protein	9606
93	0.01	12.56	18.7214612960815	IPI:IPI00795055.1	Gene_Symbol=C1RL CDNA FLJ14022 fis, clone HEMBA1003538, weakly similar to COMPLEMENT C1R COMPONENT	9606
94	10.06	12.5	57.8947365283966	IPI:IPI00386132.1	Gene_Symbol=- Ig kappa chain V-IV region JI precursor	9606	0.803242146968842	0.308141648769379	1.56232810020447	0.570360124111176	0.00514086289331317	1.43500649929047	2.44183969497681	0.000364361796528101	1.49787831306458
94	0	12.06	36.1111104488373	IPI:IPI00026197.7	Gene_Symbol=IGKV4-1 Similar to Ig kappa chain V-IV region precursor	9606
94	0	10.08	33.3333343267441	IPI:IPI00387120.1	Gene_Symbol=- Ig kappa chain V-IV region Len	9606
94	0	10.06	48.5074639320374	IPI:IPI00386133.1	Gene_Symbol=- Ig kappa chain V-IV region B17 precursor	9606
95	10.05	10.07	21.0743799805641	IPI:IPI00007199.4	Gene_Symbol=SERPINA10 Protein Z-dependent protease inhibitor precursor	9606	1.22689735889435	0.11855886131525	1.31249094009399	1.53713822364807	0.0531573966145515	1.54912674427032	1.04360008239746	0.791558146476746	1.45921564102173
96	10.03	10.03	31.25	IPI:IPI00419744.4	Gene_Symbol=FCN3 Isoform 2 of Ficolin-3 precursor	9606	0.983815550804138	0.949964940547943	1.75947749614716	1.00007152557373	1	1.74970757961273	0.792761564254761	0.0750736519694328	1.2975572347641
96	0	10.03	30.1003336906433	IPI:IPI00293925.2	Gene_Symbol=FCN3 Isoform 1 of Ficolin-3 precursor	9606
97	9.84	9.84	20.563380420208	IPI:IPI00218732.3	Gene_Symbol=PON1 Serum paraoxonase/arylesterase 1	9606	0.522207021713257	0.00240567978471518	1.44752097129822	0.630240261554718	0.0138389430940151	1.41811084747314	0.520774781703949	0.0194548238068819	1.69440841674805
98	9.77	9.77	18.6666667461395	IPI:IPI00021440.1	Gene_Symbol=ACTG1;PSPHL Actin, cytoplasmic 2	9606	1.96825194358826	0.020909121260047	1.71571779251099	2.4887170791626	0.00607454730197787	1.74394512176514	1.65798163414001	0.0105621702969074	1.4129695892334
98	0	9.77	18.6666667461395	IPI:IPI00021439.1	Gene_Symbol=ACTB Actin, cytoplasmic 1	9606
99	9.52	9.52	49.1228073835373	IPI:IPI00027462.1	Gene_Symbol=S100A9 Protein S100-A9	9606	1.78402245044708	0.0371352806687355	1.70435214042664	3.281907081604	0.0104639884084463	2.25002360343933	2.38747429847717	0.0747218802571297	2.67428994178772
100	9.24	9.24	13.541667163372	IPI:IPI00418422.3	Gene_Symbol=IGHD IGHD protein	9606	2.19872951507568	0.13088721036911	3.36744165420532	2.57172465324402	0.114698052406311	3.90972089767456	4.36344194412231	0.0574526153504848	4.75970268249512
101	9.15	9.38	19.3717271089554	IPI:IPI00743766.2	Gene_Symbol=FETUB Fetuin-B precursor	9606	0.488740503787994	0.00163776858244091	1.40687251091003	0.609814047813416	0.0280940029770136	1.52776873111725	0.553160309791565	0.0123561881482601	1.52012515068054
101	0	9.38	18.840579688549	IPI:IPI00552199.3	Gene_Symbol=FETUB GUGU beta form	9606
101	0	7.38	17.3501580953598	IPI:IPI00553061.1	Gene_Symbol=FETUB GUGU gamma form	9606
102	9.1	9.1	50	IPI:IPI00006146.4	Gene_Symbol=SAA1;SAA2 serum amyloid A2	9606	1.43456971645355	0.58242529630661	10.9052133560181	2.37745928764343	0.297527730464935	14.4358682632446	0.753397881984711	0.549342632293701	5.51056051254272
103	9	9	25.8928567171097	IPI:IPI00022389.1	Gene_Symbol=CRP Isoform 1 of C-reactive protein precursor	9606	3.19682192802429	4.16062539443374E-05	1.49812245368958	4.34820508956909	0.00161887414287776	2.20636200904846	2.35727858543396	0.0010019603651017	1.53033590316772
104	8.96	8.96	15.085157752037	IPI:IPI00847381.1	Gene_Symbol=SEPP1 selenoprotein P isoform 2	9606	1.28347730636597	0.127080336213112	1.42048287391663	0.976702392101288	0.828565716743469	1.30426979064941	0.745135843753815	0.0600412636995316	1.36671841144562
104	0	8.96	16.2729665637016	IPI:IPI00029061.2	Gene_Symbol=SEPP1 Selenoprotein P precursor	9606
104	0	6.96	28.0219793319702	IPI:IPI00798100.1	Gene_Symbol=SEPP1 Protein	9606
105	8.48	8.48	22.3214283585548	IPI:IPI00514285.2	Gene_Symbol=PTGDS Prostaglandin D2 synthase 21kDa	9606	3.33738112449646	0.00262537295930088	1.81842458248138	3.35582375526428	0.0053490842692554	2.00614619255066	2.62454009056091	0.0135395042598248	1.98034250736237
105	0	8.48	26.3157904148102	IPI:IPI00013179.1	Gene_Symbol=PTGDS Prostaglandin-H2 D-isomerase precursor	9606
105	0	6.48	34.272301197052	IPI:IPI00513767.2	Gene_Symbol=PTGDS Prostaglandin D2 synthase 21kDa	9606
106	8.37	8.37	35.8333319425583	IPI:IPI00419517.1	Gene_Symbol=IGHV1-69 IGHV1-69 protein	9606	1.93732571601868	0.375121057033539	274.991394042969	1.82536208629608	0.392810463905334	226.880599975586	6.1697473526001	0.14573372900486	218.579284667969
107	8.31	8.33	15.7333329319954	IPI:IPI00029260.2	Gene_Symbol=CD14 Monocyte differentiation antigen CD14 precursor	9606	1.67909133434296	0.0266041830182076	1.53522670269012	1.93384337425232	0.00618694676086307	1.4531672000885	1.99354887008667	0.118416622281075	2.56506681442261
108	8.01	10.08	32.0987641811371	IPI:IPI00218949.1	Gene_Symbol=CFHR2 Isoform Short of Complement factor H-related protein 2 precursor	9606	1.86271345615387	0.173077493906021	3.62198638916016	2.05674600601196	0.157489418983459	4.06691837310791	1.73278152942657	0.112778939306736	2.38633012771606
108	0	10.08	28.8888901472092	IPI:IPI00006154.1	Gene_Symbol=CFHR2 Isoform Long of Complement factor H-related protein 2 precursor	9606
109	8	25.52	54.5064389705658	IPI:IPI00829626.1	Gene_Symbol=IGL@ IGL@ protein	9606	0.609834313392639	0.0923650786280632	1.86500716209412	0.435389995574951	0.0302856545895338	2.01805067062378	1.92220044136047	0.0620019435882568	2.02576422691345
109	0.3	23.89	57.9399168491364	IPI:IPI00550162.2	Gene_Symbol=IGLV3-25 IGLV3-25 protein	9606
110	8	8.14	37.6344084739685	IPI:IPI00007047.1	Gene_Symbol=S100A8 Protein S100-A8	9606	1.72960662841797	0.0537807866930962	1.75250971317291	2.48670744895935	0.0476716309785843	2.45311450958252	1.80715119838715	0.191653698682785	2.74054265022278
111	8	8	43.5897439718246	IPI:IPI00657670.1	Gene_Symbol=- 13 kDa protein	9606	0.780879855155945	0.41552597284317	2.04749941825867	1.01296806335449	0.937761545181274	1.49712979793549	1.68606638908386	0.011179443448782	1.40861093997955
111	0	8	51.5151500701904	IPI:IPI00021857.1	Gene_Symbol=APOC3 Apolipoprotein C-III precursor	9606
112	7.91	7.91	34.5911949872971	IPI:IPI00178926.2	Gene_Symbol=IGJ immunoglobulin J chain	9606	1.44738268852234	0.00566236581653357	1.26812946796417	1.29026591777802	0.0601597242057323	1.30707740783691	5.46892881393433	4.9695936468197E-06	1.57500612735748
113	7.79	15.25	55.2238821983337	IPI:IPI00020091.1	Gene_Symbol=ORM2 Alpha-1-acid glycoprotein 2 precursor	9606	4.35135316848755	2.01800976356026E-05	1.46399581432343	4.68891334533691	5.41603003512137E-05	1.58244407176971	3.12312984466553	0.000223519396968186	1.51340937614441
114	7.75	9.75	9.97830778360367	IPI:IPI00296176.2	Gene_Symbol=F9 Coagulation factor IX precursor	9606	1.03025126457214	0.861242949962616	1.5165342092514	1.29331314563751	0.193917319178581	1.55405747890472	1.03623282909393	0.632776618003845	1.19718742370605
115	7.72	7.72	21.5384617447853	IPI:IPI00023673.1	Gene_Symbol=LGALS3BP Galectin-3-binding protein precursor	9606	0.858494341373444	0.223057195544243	1.30983591079712	1.0854160785675	0.566452324390411	1.38023352622986	1.42308950424194	0.186521396040916	1.76800751686096
116	7.7	32.44	66.3829803466797	IPI:IPI00430820.1	Gene_Symbol=IGKV1-5 IGKV1-5 protein	9606	1.5137631893158	0.134421214461327	1.84892308712006	1.35941410064697	0.263800531625748	1.92754006385803	5.19480323791504	0.000689276144839823	1.61963045597076
116	0	13.44	52.173912525177	IPI:IPI00827560.1	Gene_Symbol=- HRV Fab N27-VL (Fragment)	9606
117	7.62	7.62	42.3076927661896	IPI:IPI00165972.3	Gene_Symbol=CFD Complement factor D preproprotein	9606	2.15570783615112	0.0137130552902818	1.75647056102753	2.33865976333618	5.79121624468826E-05	1.29010772705078	2.34488773345947	4.99584311910439E-05	1.25792753696442
118	7.61	8.18	16.6208788752556	IPI:IPI00871960.2	Gene_Symbol=MASP1 cDNA FLJ75203, highly similar to Homo sapiens mannan-binding lectin serine protease 1 (C4/C2activating component of Ra-reactive factor) (MASP1), transcriptvariant 2, mRNA	9606	0.958632826805115	0.76955372095108	1.42070090770721	0.887264788150787	0.467885762453079	1.47940790653229	0.914889454841614	0.660867989063263	1.68548107147217
118	0	8.18	16.6208788752556	IPI:IPI00290283.6	Gene_Symbol=MASP1 mannan-binding lectin serine protease 1 isoform 2 precursor	9606
119	7.56	7.59	13.0105897784233	IPI:IPI00007240.2	Gene_Symbol=F13B Coagulation factor XIII B chain precursor	9606	1.20793521404266	0.124260783195496	1.31023490428925	1.03009593486786	0.853977680206299	1.52108061313629	0.638080060482025	0.0261031314730644	1.4358127117157
120	7.53	9.2	16.3734778761864	IPI:IPI00018136.1	Gene_Symbol=VCAM1 Isoform 1 of Vascular cell adhesion protein 1 precursor	9606	2.13907194137573	0.0192326661199331	1.74475979804993	1.95913791656494	0.052470326423645	1.98171555995941	2.14637780189514	0.00948820076882839	1.57397377490997
120	0	9.13	17.0015454292297	IPI:IPI00082827.1	Gene_Symbol=VCAM1 vascular cell adhesion molecule 1 isoform b precursor	9606
120	0	8.79	16.3958638906479	IPI:IPI00643090.1	Gene_Symbol=VCAM1 74 kDa protein	9606
121	7.53	7.56	30.2816897630692	IPI:IPI00853068.1	Gene_Symbol=HBA2;HBA1 Alpha 2 globin variant (Fragment)	9606	0.545811414718628	0.00093056249897927	1.24995672702789	0.267639666795731	0.00165190757252276	1.73496806621552	0.261893182992935	0.000399596290662885	1.50951087474823
121	0	7.56	30.2816897630692	IPI:IPI00410714.5	Gene_Symbol=HBA2;HBA1 Hemoglobin subunit alpha	9606
122	7.3	7.3	44.9999988079071	IPI:IPI00792115.1	Gene_Symbol=CLEC3B Putative uncharacterized protein DKFZp686H17246	9606	0.541714906692505	0.00285717309452593	1.36262083053589	0.456178963184357	0.00338735361583531	1.5070686340332	0.687789082527161	0.0465274713933468	1.44244086742401
122	0	7.3	35.6435656547546	IPI:IPI00009028.1	Gene_Symbol=CLEC3B Tetranectin precursor	9606
123	7.26	7.27	29.6943217515945	IPI:IPI00010295.1	Gene_Symbol=CPN1 Carboxypeptidase N catalytic chain precursor	9606	0.818796038627625	0.121230341494083	1.29849684238434	0.736102759838104	0.0121560599654913	1.2540146112442	0.667816400527954	0.000508609984535724	1.20553493499756
124	7.08	7.69	20.6896558403969	IPI:IPI00007221.1	Gene_Symbol=SERPINA5 Plasma serine protease inhibitor precursor	9606	0.733840584754944	0.196776524186134	2.01032829284668	0.671151518821716	0.200297877192497	2.48660039901733	0.506697654724121	0.192192822694778	14.7319526672363
125	7	13	39.7435903549194	IPI:IPI00719373.1	Gene_Symbol=IGL@ IGL@ protein	9606	0.660097062587738	0.0436529703438282	1.48884510993958	0.923113346099854	0.837380647659302	2.58935904502869	1.83567178249359	0.0948029011487961	2.13659930229187
126	6.92	6.95	30.9006214141846	IPI:IPI00220327.3	Gene_Symbol=KRT1 Keratin, type II cytoskeletal 1	9606	0.550046563148499	0.431530922651291	5.66926193237305	0.692943334579468	0.643061697483063	6.2989501953125	0.504849076271057	0.185518577694893	3.14322710037231
127	6.75	6.75	35.3448271751404	IPI:IPI00552267.2	Gene_Symbol=IGLV3-19 Similar to V2-13 protein	9606	2.94188356399536	0.0157130397856236	2.16589331626892	2.31264734268188	0.0284251309931278	2.02735066413879	11.0793104171753	0.000445620302343741	2.13081741333008
128	6.64	6.64	24.3362829089165	IPI:IPI00026199.1	Gene_Symbol=GPX3 Glutathione peroxidase 3 precursor	9606	0.74120968580246	0.00596602447330952	1.18321490287781	0.74913227558136	0.0258337035775185	1.26735734939575	0.596801578998566	0.0116354310885072	1.40773355960846
129	6.28	7.13	14.9606302380562	IPI:IPI00169276.2	Gene_Symbol=- Trypsinogen C	9606	1.10877799987793			0.896302580833435			0.831324338912964
130	6.18	6.18	20.8931416273117	IPI:IPI00010471.5	Gene_Symbol=LCP1 Plastin-2	9606	1.20200061798096	0.0662081390619278	1.22381138801575	1.54910671710968	0.0625403746962547	1.60193812847137	1.68575835227966	0.0262701828032732	1.53788661956787
131	6.12	6.12	54.4554471969604	IPI:IPI00021856.3	Gene_Symbol=APOC2 Apolipoprotein C-II precursor	9606	0.522953867912292	0.00604192772880197	1.46618354320526	0.672925531864166	0.0292113553732634	1.40522933006287	1.65114283561707	0.0958302840590477	1.86201107501984
132	6.04	22.81	29.6218484640121	IPI:IPI00784998.1	Gene_Symbol=- Putative uncharacterized protein DKFZp686M24218	9606	0.434106528759003	0.103506192564964	2.87116265296936	0.248270392417908	0.00358240702189505	1.87880063056946	3.42733907699585	0.00312067614868283	2.00762796401978
132	0	22.8	39.1857504844666	IPI:IPI00830132.1	Gene_Symbol=IGHG4 Uncharacterized protein IGHG4 (Fragment)	9606
132	0	22.8	47.094801068306	IPI:IPI00829814.1	Gene_Symbol=IGHG4 Ig gamma-4 chain C region	9606
132	0	22.8	32.5581401586533	IPI:IPI00550640.2	Gene_Symbol=IGHG4 IGHG4 protein	9606
133	6.01	10.61	18.7654316425323	IPI:IPI00027482.1	Gene_Symbol=SERPINA6 Corticosteroid-binding globulin precursor	9606	0.472171515226364	0.0172437392175198	1.53663814067841	0.479852259159088	0.0445891655981541	1.99470031261444	0.400112986564636	0.00629540905356407	1.36919784545898
134	6	6	10.2803736925125	IPI:IPI00399005.7	Gene_Symbol=IGHE Ig epsilon chain C region	9606	3.52842926979065	0.0389703847467899	3.01486015319824	3.11055040359497	0.0460422225296497	2.96130681037903	6.47291898727417	0.0211758352816105	3.28185391426086
135	6	6	15.5737698078156	IPI:IPI00020019.1	Gene_Symbol=ADIPOQ Adiponectin precursor	9606	1.29512941837311	0.204031407833099	1.6627938747406	1.00669312477112	0.969628572463989	1.67124950885773	0.746972382068634	0.0133682042360306	1.19289755821228
136	5.93	40.2	42.1906679868698	IPI:IPI00430842.3	Gene_Symbol=IGHV3OR16-13;IGHA1 IGHA1 protein	9606	1.14272570610046	0.757847666740417	2.86678838729858	0.867292284965515	0.699851274490356	2.59559035301209	2.58314323425293	0.110710680484772	3.52760243415833
136	0	14.86	63.2478654384613	IPI:IPI00830088.1	Gene_Symbol=- 13 kDa protein	9606
137	5.93	5.93	73.3238220214844	IPI:IPI00873444.1	Gene_Symbol=UBC;RPS27A;UBB 79 kDa protein	9606	1.82544827461243	0.0510663576424122	1.83349645137787	2.73282933235168	0.0122256018221378	1.90146458148956	1.36724209785461	0.0147977350279689	1.23559188842773
137	0	5.95	34.6153855323792	IPI:IPI00397808.3	Gene_Symbol=LOC388720 similar to ubiquitin and ribosomal protein S27a precursor	9606
137	0	5.91	74.8905122280121	IPI:IPI00798127.1	Gene_Symbol=UBC;RPS27A;UBB ubiquitin C	9606
137	0	5.91	74.4840502738953	IPI:IPI00797482.1	Gene_Symbol=UBC;RPS27A;UBB cDNA FLJ75516, highly similar to Xenopus tropicalis ubiquitin C, mRNA	9606
137	0	5.91	73.0538904666901	IPI:IPI00797400.1	Gene_Symbol=UBC;RPS27A;UBB 19 kDa protein	9606
137	0	5.91	70.8609282970428	IPI:IPI00796007.1	Gene_Symbol=UBC;RPS27A;UBB 17 kDa protein	9606
137	0	5.91	68.5897409915924	IPI:IPI00794211.1	Gene_Symbol=UBC;RPS27A;UBB 18 kDa protein	9606
137	0	5.91	48.4716147184372	IPI:IPI00794205.1	Gene_Symbol=- 26 kDa protein	9606
137	0	5.91	71.5099692344666	IPI:IPI00792712.1	Gene_Symbol=UBC;RPS27A;UBB 39 kDa protein	9606
137	0	5.91	69.4339632987976	IPI:IPI00789107.1	Gene_Symbol=UBC;RPS27A;UBB 30 kDa protein	9606
137	0	5.91	67.268043756485	IPI:IPI00744274.1	Gene_Symbol=UBC;RPS27A;UBB 44 kDa protein	9606
137	0	5.91	40.625	IPI:IPI00418813.2	Gene_Symbol=- CDNA FLJ46113 fis, clone TESTI2036285, highly similar to Rattus norvegicus ubiquitin C	9606
137	0	5.91	72.052401304245	IPI:IPI00798155.3	Gene_Symbol=UBC;RPS27A;UBB Ubiquitin C splice variant	9606
137	0	5.91	68.1528687477112	IPI:IPI00796600.1	Gene_Symbol=UBC;RPS27A;UBB 18 kDa protein	9606
137	0	5.91	65.9459471702576	IPI:IPI00795527.1	Gene_Symbol=UBC;RPS27A;UBB 21 kDa protein	9606
137	0	5.91	68.7830686569214	IPI:IPI00794925.1	Gene_Symbol=UBC;RPS27A;UBB 21 kDa protein	9606
137	0	5.91	71.7647075653076	IPI:IPI00793810.1	Gene_Symbol=UBC;RPS27A;UBB 19 kDa protein	9606
137	0	5.91	73.1147527694702	IPI:IPI00793729.1	Gene_Symbol=UBC;RPS27A;UBB UBC protein	9606
137	0	5.91	58.7155938148499	IPI:IPI00793330.1	Gene_Symbol=UBC;RPS27A;UBB 12 kDa protein	9606
137	0	5.91	72.9357779026031	IPI:IPI00790633.1	Gene_Symbol=UBC;RPS27A;UBB 25 kDa protein	9606
137	0	5.91	70.6293702125549	IPI:IPI00789823.1	Gene_Symbol=UBC;RPS27A;UBB 16 kDa protein	9606
137	0	5.91	60.1307213306427	IPI:IPI00784990.2	Gene_Symbol=UBC;RPS27A;UBB Ubiquitin C splice variant	9606
137	0	5.91	67.268043756485	IPI:IPI00743650.1	Gene_Symbol=UBC;RPS27A;UBB 44 kDa protein	9606
137	0	5.91	67.268043756485	IPI:IPI00743241.1	Gene_Symbol=UBC;RPS27A;UBB 44 kDa protein	9606
137	0	5.91	72.052401304245	IPI:IPI00719280.2	Gene_Symbol=UBC;RPS27A;UBB ubiquitin B precursor	9606
137	0	5.91	46.09375	IPI:IPI00456429.3	Gene_Symbol=UBA52 ubiquitin and ribosomal protein L40 precursor	9606
137	0	5.91	31.4102560281754	IPI:IPI00179330.6	Gene_Symbol=UBC;RPS27A;UBB ubiquitin and ribosomal protein S27a precursor	9606
137	0	5.4	23.5294118523598	IPI:IPI00788210.1	Gene_Symbol=LOC728590 similar to ribosomal protein S27a	9606
138	5.88	5.9	17.9487183690071	IPI:IPI00064667.4	Gene_Symbol=CNDP1 Beta-Ala-His dipeptidase precursor	9606	0.474292308092117	0.00743894325569272	1.58527517318726	0.593771457672119	0.0370995700359344	1.61282777786255	0.380696147680283	0.000760540366172791	1.45720493793488
139	5.81	33.02	63.5593235492706	IPI:IPI00430847.1	Gene_Symbol=IGKC IGKC protein	9606	1.07239294052124	0.648510038852692	1.48344600200653	1.22583889961243	0.184267148375511	1.4229040145874	5.40406656265259	0.00141221086960286	1.81389236450195
139	0	8.27	40.6779646873474	IPI:IPI00829650.1	Gene_Symbol=- Similar to Ig kappa chain V-I region HK101 precursor	9606
140	5.74	5.89	9.2372290790081	IPI:IPI00027235.1	Gene_Symbol=ATRN Isoform 1 of Attractin precursor	9606	0.479319602251053	0.000443013530457392	1.29591548442841	0.530948638916016	3.75512463506311E-05	1.15444445610046	0.67619514465332	0.00315214903093874	1.2232141494751
140	0	5.89	8.92988964915276	IPI:IPI00218460.6	Gene_Symbol=ATRN Isoform 3 of Attractin precursor	9606
140	0	5.89	9.66981127858162	IPI:IPI00162735.3	Gene_Symbol=ATRN Isoform 2 of Attractin precursor	9606
141	5.7	5.7	11.5085527300835	IPI:IPI00025864.5	Gene_Symbol=BCHE Cholinesterase precursor	9606	0.616393566131592	0.00358003657311201	1.31535577774048	0.621280789375305	0.00461241928860545	1.32603442668915	0.612052083015442	4.3173673475394E-05	1.15175759792328
142	5.6	10.63	19.1972076892853	IPI:IPI00163446.3	Gene_Symbol=IGHD IGHD protein	9606	3.09339332580566	0.462035775184631	338296	2.67609047889709	0.467405915260315	79849.21875	6.70278739929199	0.325020283460617	758276.25
142	0	7.68	66.1016941070557	IPI:IPI00829601.1	Gene_Symbol=- Similar to Immunglobulin heavy chain variable region	9606
143	5.6	5.6	29.4520556926727	IPI:IPI00032293.1	Gene_Symbol=CST3 Cystatin-C precursor	9606	2.98126339912415	0.0400650873780251	2.75065135955811	3.18448543548584	0.0195513088256121	2.34476518630981	2.07666325569153	0.0241280570626259	1.77519083023071
144	5.29	5.29	10.2484472095966	IPI:IPI00290856.4	Gene_Symbol=LYVE1 Lymphatic vessel endothelial hyaluronic acid receptor 1 precursor	9606	1.81137216091156	0.0510042607784271	1.82004749774933	1.37002527713776	0.313651859760284	2.29199695587158	0.817595064640045	0.398318380117416	1.91986858844757
145	5.22	22.56	26.1506289243698	IPI:IPI00384952.1	Gene_Symbol=- Putative uncharacterized protein DKFZp686K04218 (Fragment)	9606	0.677691102027893	0.418305277824402	3.75316143035889	0.504041850566864	0.0424970984458923	1.89911007881165	1.79681003093719	0.0189211200922728	1.49527204036713
146	5.14	21.78	66.0231649875641	IPI:IPI00844156.2	Gene_Symbol=SERPINC1 SERPINC1 protein	9606	0.810216724872589	0.0603713244199753	1.24656593799591	0.964860081672668	0.700868010520935	1.20914328098297	0.809593558311462	0.163155004382133	1.3539559841156
147	5	5	6.26349896192551	IPI:IPI00301143.5	Gene_Symbol=PI16 Isoform 1 of Peptidase inhibitor 16 precursor	9606	0.902058124542236	0.60322904586792	2.06590819358826	0.505937218666077	0.0848892256617546	2.49283862113953	1.49897968769073	0.117973543703556	1.93086266517639
147	0	3.3	7.40740746259689	IPI:IPI00845506.1	Gene_Symbol=PI16 Isoform 2 of Peptidase inhibitor 16 precursor	9606
148	4.68	4.68	26.732674241066	IPI:IPI00868938.1	Gene_Symbol=- Beta-2-microglobulin	9606	5.85354471206665	0.000289144256385043	1.77893364429474	5.57402324676514	0.000923100800719112	2.00345325469971	4.93464803695679	0.000876569654792547	1.89512538909912
148	0	4.57	18.4873953461647	IPI:IPI00796379.1	Gene_Symbol=B2M B2M protein	9606
148	0	2.68	13.7096777558327	IPI:IPI00004656.2	Gene_Symbol=B2M Beta-2-microglobulin	9606
149	4.64	4.64	11.3475173711777	IPI:IPI00329775.7	Gene_Symbol=CPB2 Isoform 1 of Carboxypeptidase B2 precursor	9606	1.28003072738647	0.344890177249908	1.89745795726776	1.31629395484924	0.429989486932755	2.38661074638367	0.88598757982254	0.716537535190582	2.36800408363342
149	0	2.64	11.1111111938953	IPI:IPI00293057.5	Gene_Symbol=CPB2 Isoform 2 of Carboxypeptidase B2 precursor	9606
150	4.54	35.59	44.7876453399658	IPI:IPI00418153.1	Gene_Symbol=IGHM Putative uncharacterized protein DKFZp686I15212	9606	0.713474452495575	0.26059553027153	2.548091173172	0.625041246414185	0.169019356369972	2.60446977615356	1.87588179111481	0.254777789115906	5.54392385482788
150	0.14	30.36	50.2879083156586	IPI:IPI00472345.1	Gene_Symbol=IGHG3 IGHG3 protein	9606
150	0.04	33.63	46.0500955581665	IPI:IPI00784894.1	Gene_Symbol=- Putative uncharacterized protein	9606
150	0	27.59	46.8609869480133	IPI:IPI00829850.1	Gene_Symbol=IGHG3 Protein	9606
150	0	27.59	49.8559087514877	IPI:IPI00829940.1	Gene_Symbol=IGHG3 Uncharacterized protein IGHG3 (Fragment)	9606
150	0	27.59	51.9336998462677	IPI:IPI00829716.1	Gene_Symbol=IGHG3 Uncharacterized protein IGHG3 (Fragment)	9606
150	0	27.59	53.8461565971375	IPI:IPI00827754.2	Gene_Symbol=IGHG3 C gamma 3	9606
150	0	27.42	44.5972502231598	IPI:IPI00168728.1	Gene_Symbol=IGHM FLJ00385 protein (Fragment)	9606
150	0	23.59	50	IPI:IPI00830033.1	Gene_Symbol=IGHM Full-length cDNA clone CS0DI019YF20 of Placenta of Homo sapiens (Fragment)	9606
151	4.54	4.54	21.9512194395065	IPI:IPI00152189.2	Gene_Symbol=- Putative uncharacterized protein	9606	1.24884414672852	0.393159657716751	2.42441463470459	1.22598135471344	0.295521318912506	1.86738157272339	6.13870286941528	0.00490837590768933	1.73164188861847
152	4.42	4.42	8.19672122597694	IPI:IPI00884176.1	Gene_Symbol=F13A1 coagulation factor XIII A1 subunit precursor	9606	0.733573079109192	0.0398582853376865	1.33464300632477	0.659815728664398	0.00676181353628635	1.27219188213348	0.43331104516983	0.00594866089522839	1.59916615486145
152	0	4.42	8.19672122597694	IPI:IPI00297550.8	Gene_Symbol=F13A1 Coagulation factor XIII A chain precursor	9606
153	4.29	4.31	22.6053640246391	IPI:IPI00215983.3	Gene_Symbol=CA1 Carbonic anhydrase 1	9606	0.566209375858307	0.129502326250076	2.39129972457886	0.929844081401825	0.796743273735046	2.2766387462616	0.555684506893158	0.082280620932579	2.06810164451599
153	0	4.29	27.6923090219498	IPI:IPI00796435.1	Gene_Symbol=CA1 22 kDa protein	9606
153	0	4.01	30.405405163765	IPI:IPI00788926.1	Gene_Symbol=CA1 16 kDa protein	9606
154	4.25	4.27	17.5298810005188	IPI:IPI00555752.2	Gene_Symbol=C4BPB Isoform 2 of C4b-binding protein beta chain precursor	9606	1.46742570400238	0.0512597300112247	1.47510921955109	1.07921659946442	0.549478590488434	1.58353221416473	1.28401005268097	0.198014989495277	1.76216721534729
154	0	4.27	17.4603179097176	IPI:IPI00025862.2	Gene_Symbol=C4BPB Isoform 1 of C4b-binding protein beta chain precursor	9606
155	4.12	7.3	50	IPI:IPI00387026.1	Gene_Symbol=- Ig kappa chain V-I region EU	9606	0.599868297576904	0.0323781929910183	1.50021517276764	0.620502471923828	0.409064263105392	7.25917816162109	2.14874410629272	0.0277640987187624	1.75092816352844
155	0	7.3	41.3793116807938	IPI:IPI00829956.1	Gene_Symbol=- Rheumatoid factor C6 light chain (Fragment)	9606
155	0	7.3	40.6779646873474	IPI:IPI00829912.1	Gene_Symbol=IGKV1-5 Ig kappa chain V-I region HK102 precursor	9606
156	4.05	4.11	28.8135588169098	IPI:IPI00553215.2	Gene_Symbol=IGLV2-18 V1-5 protein	9606	1.72585988044739	0.344601452350616	4.71902990341187	1.45788264274597	0.57746958732605	6.85966920852661	3.16727423667908	0.256311535835266	13.7691411972046
157	4.03	4.03	11.2798273563385	IPI:IPI00021817.1	Gene_Symbol=PROC Vitamin K-dependent protein C precursor	9606	0.639608144760132	0.0146472193300724	1.35165274143219	0.736638367176056	0.157836586236954	1.63096845149994	0.714196085929871	0.137733921408653	1.65639269351959
158	4.03	4.03	23.1404960155487	IPI:IPI00829600.1	Gene_Symbol=- Uncharacterized protein ENSP00000374803	9606	0.772833704948425			0.695015907287598			0.520573794841766
158	0	4	16.5289252996445	IPI:IPI00884433.1	Gene_Symbol=- 13 kDa protein	9606
158	0	4	16.5289252996445	IPI:IPI00743194.2	Gene_Symbol=- Kappa light chain variable region (Fragment)	9606
159	4.02	4.02	16.7441859841347	IPI:IPI00021304.1	Gene_Symbol=KRT2 Keratin, type II cytoskeletal 2 epidermal	9606	0.512300550937653	0.0937810465693474	2.40554046630859	0.919200241565704	0.654825329780579	1.71946096420288	0.699657738208771	0.122330397367477	1.810187458992
160	4.01	4.01	8.12499970197678	IPI:IPI00642425.1	Gene_Symbol=ICAM1 Cell surface glycoprotein	9606	1.95557594299316	0.0263433568179607	1.42308986186981	2.0749306678772	0.130828842520714	6.91189813613892	2.31395483016968	0.0435720980167389	2.07659411430359
160	0	4.01	7.33082741498947	IPI:IPI00008494.4	Gene_Symbol=ICAM1 Intercellular adhesion molecule 1 precursor	9606
161	4	29.34	25.4000008106232	IPI:IPI00061977.1	Gene_Symbol=IGHV3OR16-13;IGHA1 IGHA1 protein	9606	0.462449640035629	0.678441107273102	49701748	0.401427447795868	0.598938882350922	8090968	0.801469385623932	0.930317580699921	129546903552
161	0.15	6.15	41.8803423643112	IPI:IPI00829701.1	Gene_Symbol=- Uncharacterized protein ENSP00000375014	9606
161	0.05	35.43	36.2725436687469	IPI:IPI00166866.3	Gene_Symbol=IGHV3OR16-13;IGHA1 IGHA1 protein	9606
161	0	29.34	30.237153172493	IPI:IPI00426060.3	Gene_Symbol=IGHV3OR16-13;IGHA1 Putative uncharacterized protein DKFZp686J11235 (Fragment)	9606
161	0	11.76	20.4918026924133	IPI:IPI00470652.1	Gene_Symbol=- Single-chain Fv (Fragment)	9606
161	0	8	40.1709407567978	IPI:IPI00830130.1	Gene_Symbol=- Rheumatoid factor RF-ET7	9606
161	0	4	37.5999987125397	IPI:IPI00384410.1	Gene_Symbol=- Myosin-reactive immunoglobulin heavy chain variable region (Fragment)	9606
161	0	2	28.571429848671	IPI:IPI00384409.1	Gene_Symbol=- Myosin-reactive immunoglobulin heavy chain variable region (Fragment)	9606
162	4	9.7	31.0344815254211	IPI:IPI00784430.3	Gene_Symbol=IGKV3D-11 Similar to Ig kappa chain V-III region VG precursor	9606	1.09988403320313	0.760155379772186	2.47484827041626	0.93369448184967	0.794215261936188	2.15133833885193	5.43162202835083	0.0112174833193421	2.61311483383179
162	0	7.7	25	IPI:IPI00829653.1	Gene_Symbol=- Uncharacterized protein ENSP00000374812	9606
162	0	2	7.62711837887764	IPI:IPI00816799.1	Gene_Symbol=- Rheumatoid factor D5 light chain (Fragment)	9606
163	4	6.92	21.367521584034	IPI:IPI00830025.1	Gene_Symbol=- Uncharacterized protein ENSP00000375021	9606	0.955053329467773			0.884320914745331			2.96094369888306
163	0	76.87	52.0967721939087	IPI:IPI00884180.1	Gene_Symbol=IGHM IGHM protein	9606
163	0	39.54	43.4873938560486	IPI:IPI00785084.1	Gene_Symbol=IGHV4-31 Immunoglobulin heavy variable 4-31	9606
163	0	24.42	29.4979065656662	IPI:IPI00784969.1	Gene_Symbol=LOC100126583 Putative uncharacterized protein	9606
163	0	7.64	34.7457617521286	IPI:IPI00829753.1	Gene_Symbol=- Similar to Rheumatoid factor G9 heavy chain	9606
163	0	7.13	38.7931048870087	IPI:IPI00854732.1	Gene_Symbol=- Uncharacterized protein ENSP00000375005	9606
163	0	4	6.84931501746178	IPI:IPI00827927.1	Gene_Symbol=- Precursor (AA -19 to 113) precursor (Fragment)	9606
163	0	2	7.08661451935768	IPI:IPI00828037.1	Gene_Symbol=- Heavy chain Fab (Fragment)	9606
164	4	4	33.3333343267441	IPI:IPI00553092.2	Gene_Symbol=IGLV7-46 V3-3 protein	9606	1.75208950042725	0.261394768953323	22.2444591522217	1.78630745410919	0.0442783012986183	1.67117142677307	2.46464824676514	0.444523096084595	15058.4931640625
164	0	2	25.6410270929337	IPI:IPI00816095.1	Gene_Symbol=IGLV7-43 V lambda precursor	9606
164	0	2	25.6410270929337	IPI:IPI00022890.1	Gene_Symbol=IGLV7-43 Ig lambda chain V region 4A precursor	9606
165	4	4	17.6470592617989	IPI:IPI00748265.2	Gene_Symbol=- Rheumatoid factor RF-ET13	9606	2.02642560005188	0.0990300253033638	2.454026222229	1.90827810764313	0.0914229154586792	2.21808075904846	6.40042114257813	0.00492404960095882	2.70811676979065
165	0	2	5.26315793395042	IPI:IPI00872037.1	Gene_Symbol=- Uncharacterized protein ENSP00000381669 (Fragment)	9606
166	4	4	26.8518507480621	IPI:IPI00387027.1	Gene_Symbol=- Ig kappa chain V-I region Gal	9606	0.413311332464218			0.268477916717529			1.3254542350769
166	0.01	31.01	63.1355941295624	IPI:IPI00784661.1	Gene_Symbol=- Putative uncharacterized protein	9606
166	0.01	6.26	39.8148149251938	IPI:IPI00398220.1	Gene_Symbol=- Myosin-reactive immunoglobulin light chain variable region (Fragment)	9606
166	0.01	6.26	40.1869148015976	IPI:IPI00384398.1	Gene_Symbol=- Myosin-reactive immunoglobulin light chain variable region (Fragment)	9606
166	0	29	62.2881352901459	IPI:IPI00472961.2	Gene_Symbol=IGKC IGKC protein	9606
166	0	26.7	47.6190477609634	IPI:IPI00807459.1	Gene_Symbol=IGKC IGKC protein	9606
166	0	9.15	41.5254235267639	IPI:IPI00854582.1	Gene_Symbol=- Uncharacterized protein ENSP00000374793	9606
166	0	7.15	30.5555552244186	IPI:IPI00829980.2	Gene_Symbol=- Myosin-reactive immunoglobulin light chain variable region (Fragment)	9606
166	0	6.27	39.8305088281631	IPI:IPI00829699.1	Gene_Symbol=- V(k)3 sequence of NG9 gene from fetal liver DNA precursor	9606
166	0	6.27	40.1709407567978	IPI:IPI00743963.1	Gene_Symbol=IGKC Ig kappa chain V-I region HK101 precursor (Fragment)	9606
166	0	6.25	37.2881352901459	IPI:IPI00829804.1	Gene_Symbol=- 13 kDa protein	9606
166	0	5.15	29.6296298503876	IPI:IPI00385614.1	Gene_Symbol=- Ig kappa chain V-I region WAT	9606
166	0	4.25	45.762711763382	IPI:IPI00830122.1	Gene_Symbol=- A30	9606
166	0	4	38.8888895511627	IPI:IPI00387099.1	Gene_Symbol=- Ig kappa chain V-I region Rei	9606
166	0	4	24.0740746259689	IPI:IPI00827485.1	Gene_Symbol=- BRE (Fragment)	9606
166	0	3.15	34.1085284948349	IPI:IPI00024134.1	Gene_Symbol=IGKC Ig kappa chain V-I region Walker precursor	9606
166	0	3.15	18.6440676450729	IPI:IPI00829836.1	Gene_Symbol=- Uncharacterized protein ENSP00000374797	9606
166	0	3.15	39.8148149251938	IPI:IPI00387094.1	Gene_Symbol=- Ig kappa chain V-I region Hau	9606
166	0	3.15	26.3565897941589	IPI:IPI00385556.1	Gene_Symbol=- Ig kappa chain V-I region Daudi precursor	9606
166	0	3.15	22.2222223877907	IPI:IPI00003469.1	Gene_Symbol=- Ig kappa chain V-I region WEA	9606
166	0	2	18.6440676450729	IPI:IPI00003111.6	Gene_Symbol=LOC652694 Ig kappa chain V-I region AU	9606
166	0	2	16.666667163372	IPI:IPI00387101.1	Gene_Symbol=- Ig kappa chain V-I region Scw	9606
166	0	2	16.666667163372	IPI:IPI00387022.1	Gene_Symbol=- Ig kappa chain V-I region AG	9606
166	0	2	15.5172407627106	IPI:IPI00382577.1	Gene_Symbol=- Kappa 1 light chain variable region (Fragment)	9606
167	3.9	3.91	22.3113968968391	IPI:IPI00019359.3	Gene_Symbol=KRT9 Keratin, type I cytoskeletal 9	9606	0.261164635419846	5.26953881490044E-05	1.13107991218567	0.39141309261322	0.00396970566362143	1.44726586341858	0.318636029958725	0.0299186538904905	2.54242634773254
168	3.84	24.49	51.2711882591248	IPI:IPI00785200.1	Gene_Symbol=- Putative uncharacterized protein	9606	1.24221777915955	0.376906216144562	1.83370625972748	1.17151141166687	0.28721821308136	1.43079566955566	3.84897923469543	0.00325102522037923	1.81160736083984
168	0.18	6.07	46.2962955236435	IPI:IPI00827522.1	Gene_Symbol=IGLV1-44 Anti-streptococcal/anti-myosin immunoglobulin lambda light chain variable region (Fragment)	9606
168	0.02	2.17	37.5	IPI:IPI00382420.1	Gene_Symbol=- Ig lambda chain V-I region HA	9606
168	0	5.48	45.8715587854385	IPI:IPI00385254.1	Gene_Symbol=- Ig lambda chain V-I region WAH	9606
169	3.76	3.91	10.8040198683739	IPI:IPI00514475.4	Gene_Symbol=APOL1 Isoform 1 of Apolipoprotein-L1 precursor	9606	0.604053497314453	0.508665561676025	721.82373046875	0.712453722953796			1.46350061893463	0.304184883832932	12.252329826355
169	0.04	3.91	10.386473685503	IPI:IPI00186903.3	Gene_Symbol=APOL1 Isoform 2 of Apolipoprotein-L1 precursor	9606
169	0.02	3.88	11.7493472993374	IPI:IPI00852826.2	Gene_Symbol=APOL1 42 kDa protein	9606
170	3.72	3.78	15.6186610460281	IPI:IPI00643034.2	Gene_Symbol=PLTP Isoform 1 of Phospholipid transfer protein precursor	9606	0.853934228420258	0.584712564945221	2.27753973007202	0.961118817329407	0.884048163890839	2.21570420265198	0.985410273075104	0.88731724023819	1.35457897186279
170	0	3.78	19.0123453736305	IPI:IPI00022733.3	Gene_Symbol=PLTP 45 kDa protein	9606
170	0	3.78	13.151927292347	IPI:IPI00217778.1	Gene_Symbol=PLTP Isoform 2 of Phospholipid transfer protein precursor	9606
171	3.7	3.7	14.634145796299	IPI:IPI00477714.5	Gene_Symbol=IGLV8-61 V3-4 protein	9606	1.3738831281662	0.070845328271389	1.44451260566711	0.860056340694427	0.703790962696075	3.14712691307068	2.88295316696167	0.046386256814003	2.79218649864197
171	0	20.41	40.4255330562592	IPI:IPI00807428.1	Gene_Symbol=- Putative uncharacterized protein	9606
171	0	2	9.00000035762787	IPI:IPI00873719.1	Gene_Symbol=- Uncharacterized protein ENSP00000382635	9606
172	3.65	3.65	16.2895932793617	IPI:IPI00844400.1	Gene_Symbol=C1QA 23 kDa protein	9606	0.33609813451767	0.0432934202253819	2.74366641044617	0.221285313367844	0.0229551270604134	2.72002530097961	0.129138678312302	0.0149836605414748	2.97552394866943
172	0	3.65	14.6938771009445	IPI:IPI00022392.1	Gene_Symbol=C1QA Complement C1q subcomponent subunit A precursor	9606
173	3.62	4.05	14.1148328781128	IPI:IPI00796333.1	Gene_Symbol=ALDOA 45 kDa protein	9606	1.42569935321808	0.152440100908279	1.96539640426636	0.93811160326004	0.95317268371582	63.2169799804688	0.921853303909302	0.895914137363434	10.6515111923218
173	0	4.05	16.2087917327881	IPI:IPI00465439.5	Gene_Symbol=ALDOA Fructose-bisphosphate aldolase A	9606
174	3.62	3.7	10.1265832781792	IPI:IPI00292218.4	Gene_Symbol=MST1 Hepatocyte growth factor-like protein precursor	9606	0.685310840606689	0.018686855211854	1.25288653373718	0.717058062553406	0.349454998970032	3.25903725624084	0.755213797092438	0.0761648491024971	1.4246928691864
174	0.06	3.7	8.84955748915672	IPI:IPI00873854.1	Gene_Symbol=MSTP9 64 kDa protein	9606
174	0.06	3.7	9.70017611980438	IPI:IPI00384647.1	Gene_Symbol=MST1 Hepatocyte growth factor-like protein homolog	9606
174	0.06	1.7	5.51523938775063	IPI:IPI00718805.1	Gene_Symbol=MSTP9 Brain-rescue-factor-1	9606
175	3.4	3.62	6.49028494954109	IPI:IPI00220741.6	Gene_Symbol=SPTA1 spectrin, alpha, erythrocytic 1	9606	0.839330673217773	0.801083266735077	13.8129386901855	1.06624686717987	0.925947308540344	13.8509492874146	1.12490105628967	0.863314807415009	951.194396972656
175	0	3.62	6.12582787871361	IPI:IPI00641363.1	Gene_Symbol=SPTA1 Spectrin, alpha, erythrocytic 1	9606
176	3.3	5.3	33.0434769392014	IPI:IPI00829740.1	Gene_Symbol=- V2-6 protein	9606	2.94274854660034	0.0203718487173319	1.96055543422699	1.70549941062927	0.144823610782623	2.67661190032959	11.8763523101807	0.000885047717019916	1.37298250198364
176	0	2	23.275862634182	IPI:IPI00552735.2	Gene_Symbol=IGLV3-12 V2-8 protein	9606
177	3.3	3.45	8.74999985098839	IPI:IPI00073777.1	Gene_Symbol=PLXDC2 Isoform 2 of Plexin domain-containing protein 2 precursor	9606	1.46054100990295	0.311380386352539	12.9590444564819	1.10814452171326	0.38493537902832	2.46345901489258	1.04462504386902	0.743185043334961	3.66812348365784
177	0	3.45	7.93950855731964	IPI:IPI00044369.2	Gene_Symbol=PLXDC2 Isoform 1 of Plexin domain-containing protein 2 precursor	9606
177	0	2.15	7.90816321969032	IPI:IPI00640599.1	Gene_Symbol=PLXDC2 Isoform 3 of Plexin domain-containing protein 2 precursor	9606
178	3.19	3.19	5.73901161551476	IPI:IPI00024284.4	Gene_Symbol=HSPG2 Basement membrane-specific heparan sulfate proteoglycan core protein precursor	9606	1.46614730358124	0.414573073387146	3.62928009033203	1.67350745201111	0.326144754886627	4.05196762084961	1.13424837589264	0.702448010444641	2.59431409835815
179	3.19	3.19	14.6919429302216	IPI:IPI00216065.3	Gene_Symbol=PROZ Isoform 2 of Vitamin K-dependent protein Z precursor	9606	1.13676273822784	0.43275398015976	1.50439846515656	1.10988259315491	0.407522916793823	1.36755561828613	0.730018317699432	0.101818196475506	1.51114928722382
179	0	3.19	13.2499992847443	IPI:IPI00027843.1	Gene_Symbol=PROZ Isoform 1 of Vitamin K-dependent protein Z precursor	9606
180	3.17	3.18	21.3740453124046	IPI:IPI00745363.4	Gene_Symbol=LOC652113 Immunglobulin heavy chain variable region (Fragment)	9606	1.12592828273773	0.73247766494751	2.73444700241089	0.993083596229553	0.980174541473389	2.26764297485352	3.94397330284119	0.0156365837901831	2.40678334236145
180	0	4.39	37.8151267766953	IPI:IPI00854743.1	Gene_Symbol=- Uncharacterized protein ENSP00000375034	9606
181	3.08	3.1	7.41905644536018	IPI:IPI00242956.4	Gene_Symbol=FCGBP IgGFc-binding protein precursor	9606	0.602841913700104	0.193543761968613	2.62324142456055	0.486996054649353	0.0848510041832924	2.46496677398682	1.07511925697327	0.492213636636734	1.34371626377106
181	0	3.1	5.53745925426483	IPI:IPI00788189.1	Gene_Symbol=FCGBP similar to Fc fragment of IgG binding protein	9606
182	3	3	17.676767706871	IPI:IPI00027350.3	Gene_Symbol=PRDX2 Peroxiredoxin-2	9606	0.651012182235718	0.0292376335710287	1.38117909431458	0.821741759777069	0.0840727910399437	1.29920995235443	0.556446433067322	0.0887860730290413	2.23960900306702
183	2.97	2.97	19.0476194024086	IPI:IPI00643948.2	Gene_Symbol=C1QB Complement component 1, q subcomponent, B chain	9606	0.370532363653183	0.000622635707259178	1.49258685112	0.293444812297821	0.000326988869346678	1.55974984169006	0.285242229700089	0.00248454743996263	1.9058940410614
183	0	2.97	17.3913046717644	IPI:IPI00477992.1	Gene_Symbol=C1QB complement component 1, q subcomponent, B chain precursor	9606
184	2.96	11.7	46.551725268364	IPI:IPI00549330.4	Gene_Symbol=IGKV3D-15 Myosin-reactive immunoglobulin light chain variable region	9606	1.5455230474472			1.32178103923798			11.7910146713257
185	2.96	2.99	10.179640352726	IPI:IPI00219217.3	Gene_Symbol=LDHB L-lactate dehydrogenase B chain	9606	2.07309508323669			2.53687334060669			1.29786550998688
185	0	2.92	21.8978106975555	IPI:IPI00789173.1	Gene_Symbol=LDHB 15 kDa protein	9606
185	0	2.92	12.9310339689255	IPI:IPI00788938.1	Gene_Symbol=LDHB Uncharacterized protein LDHB	9606
186	2.88	2.88	10.3658527135849	IPI:IPI00297284.1	Gene_Symbol=IGFBP2 Insulin-like growth factor-binding protein 2 precursor	9606	9999	0		9999	0		9999	0
187	2.83	2.83	6.14934116601944	IPI:IPI00018219.1	Gene_Symbol=TGFBI Transforming growth factor-beta-induced protein ig-h3 precursor	9606	0.765237510204315	0.310473769903183	2.01245713233948	0.919229686260223	0.541411399841309	1.47707974910736	0.904450654983521	0.457002371549606	1.45533156394958
188	2.64	3.35	7.52558708190918	IPI:IPI00797771.1	Gene_Symbol=C20orf117 Novel protein	9606	0.884372353553772	0.818496942520142	205.813919067383	0.606393814086914	0.542226672172546	1422.75927734375	1.12901389598846	0.625612676143646	10.0974950790405
188	0	2.55	6.69291317462921	IPI:IPI00395834.6	Gene_Symbol=C20orf117 116 kDa protein	9606
189	2.63	2.72	4.15690876543522	IPI:IPI00619902.1	Gene_Symbol=ABCA3 ABCA3 variant protein (Fragment)	9606	0.832291841506958	0.85012549161911	39.8330535888672	0.985183835029602	0.986895740032196	31.9917945861816	1.70567560195923	0.70143735408783	180.090072631836
189	0	2.72	4.16666679084301	IPI:IPI00017800.2	Gene_Symbol=ABCA3 ATP-binding cassette sub-family A member 3	9606
189	0	2.19	20.7885310053825	IPI:IPI00735408.2	Gene_Symbol=LOC342293 similar to ATP-binding cassette transporter sub-family A member 15	9606
189	0	2.19	14.0221402049065	IPI:IPI00245612.3	Gene_Symbol=LOC342293 similar to ATP-binding cassette transporter sub-family A member 15	9606
189	0	2.02	1.775804720819	IPI:IPI00375954.3	Gene_Symbol=LOC390669 similar to ATP-binding cassette, sub-family A (ABC1), member 17	9606
189	0	2	4.52830195426941	IPI:IPI00883675.1	Gene_Symbol=- Similar to ATP-binding cassette sub-family A member 3	9606
190	2.61	3.14	6.04589581489563	IPI:IPI00738216.2	Gene_Symbol=KIAA0947 Isoform 1 of Uncharacterized protein KIAA0947	9606	2.51486229896545	0.0309937372803688	1.76990473270416	3.09798288345337	0.0820580422878265	6.43802642822266	0.994965553283691	0.99260288476944	249.252548217773
191	2.6	5.76	27.86885201931	IPI:IPI00384400.1	Gene_Symbol=- Myosin-reactive immunoglobulin heavy chain variable region (Fragment)	9606	0.773590624332428			0.717955708503723			2.88603401184082
192	2.57	3.12	3.73210646212101	IPI:IPI00008522.3	Gene_Symbol=SCN10A Sodium channel protein type 10 subunit alpha	9606	0.602788269519806			0.55528312921524			0.646677851676941
193	2.57	2.66	10.4591839015484	IPI:IPI00012792.1	Gene_Symbol=CDH5 Cadherin-5 precursor	9606	1.06080555915833	0.804159700870514	1.856196641922	1.10272884368896	0.703915417194366	1.94397056102753	1.50954103469849	0.202157959342003	2.11711716651917
194	2.48	2.48	15.7024800777435	IPI:IPI00382488.1	Gene_Symbol=- Ig heavy chain V-III region HIL	9606	0.590892851352692	0.347267210483551	57.8085517883301	0.567839741706848	0.219116479158401	13.1639528274536	1.57933628559113	0.434907972812653	112.843711853027
194	0	7.52	41.8803423643112	IPI:IPI00220120.4	Gene_Symbol=IGHV@ Ig heavy chain V-III region VH26 precursor	9606
195	2.46	13.09	39.6969705820084	IPI:IPI00011264.1	Gene_Symbol=CFHR1 Complement factor H-related protein 1 precursor	9606	1.7989159822464	0.33536684513092	76.6544799804688	1.62162697315216	0.345910310745239	40.8554039001465	1.08164381980896	0.895239472389221	405.466705322266
195	0	11.39	40.3030306100845	IPI:IPI00167093.4	Gene_Symbol=CFHR1 complement factor H-related 1	9606
195	0	11.39	40.5904054641724	IPI:IPI00883722.1	Gene_Symbol=CFHR1 FHR-1; complement Factor H-related protein 1	9606
196	2.45	2.45	5.87219335138798	IPI:IPI00744685.2	Gene_Symbol=BTD Uncharacterized protein BTD (Fragment)	9606	0.93708598613739	0.697668850421906	1.86518669128418	0.692778348922729	0.024666178971529	1.28756332397461	0.854955971240997	0.75929868221283	150.325057983398
196	0	2.45	6.26151040196419	IPI:IPI00218413.2	Gene_Symbol=BTD biotinidase precursor	9606
197	2.44	3.7	20.3065127134323	IPI:IPI00385250.1	Gene_Symbol=PRSS3 Protease serine 4 isoform B	9606	0.616892576217651	0.462147891521454	232.313598632813	0.67458713054657	0.251126080751419	8.02189922332764	0.51744943857193	0.253595232963562	33.8862113952637
197	0	3.7	20.3947365283966	IPI:IPI00220839.2	Gene_Symbol=PRSS3 Protease, serine, 3	9606
197	0	3.7	20.3947365283966	IPI:IPI00015614.3	Gene_Symbol=PRSS3 Isoform A of Trypsin-3 precursor	9606
197	0	3.7	18.2186231017113	IPI:IPI00843764.1	Gene_Symbol=PRSS3 Isoform C of Trypsin-3 precursor	9606
198	2.4	2.71	9.07182842493057	IPI:IPI00743248.5	Gene_Symbol=TNXB DJ34F7.1.1	9606	0.64507383108139	0.0334520787000656	1.46577429771423	0.589884459972382	0.000709374668076634	1.16839134693146	0.782739698886871	0.528540432453156	2.99436712265015
198	0	2.71	9.06971320509911	IPI:IPI00025276.1	Gene_Symbol=TNXB Isoform XB of Tenascin-X precursor	9606
198	0	2.71	8.47939401865005	IPI:IPI00644296.1	Gene_Symbol=TNXB Tenascin XB	9606
199	2.4	2.4	14.0000000596046	IPI:IPI00021854.1	Gene_Symbol=APOA2 Apolipoprotein A-II precursor	9606	0.286608785390854	0.124368317425251	23.1485805511475	0.398632824420929	0.155833229422569	18.5233974456787	0.517728567123413	0.180644854903221	11.4647445678711
200	2.38	2.38	10.4166656732559	IPI:IPI00029235.1	Gene_Symbol=IGFBP6 Insulin-like growth factor-binding protein 6 precursor	9606	3.27336144447327	0.0666177645325661	4.00400066375732	3.32817244529724	0.0691249817609787	4.2033257484436	2.07259345054626	0.175298228859901	4.57557725906372
201	2.36	2.44	3.57861779630184	IPI:IPI00784869.3	Gene_Symbol=DNAH10 dynein, axonemal, heavy chain 10 isoform 1	9606	1.72712647914886	0.524960041046143	1826.72924804688	1.01861524581909	0.968439698219299	112.544296264648	0.797461986541748	0.384473204612732	7.27148103713989
201	0	2	4.21393848955631	IPI:IPI00472952.5	Gene_Symbol=DNAH10 Axonemal dynein, heavy chain	9606
202	2.33	56.63	48.8126635551453	IPI:IPI00878609.1	Gene_Symbol=ITIH4 Protein	9606	1.07785546779633	0.803889870643616	1.96110343933105	1.87311899662018	0.0822927951812744	2.07251644134521	1.06327772140503	0.840060710906982	1.97121047973633
202	0	47.55	50	IPI:IPI00878152.1	Gene_Symbol=ITIH4 71 kDa protein	9606
203	2.29	2.31	9.83810722827911	IPI:IPI00027230.3	Gene_Symbol=HSP90B1 Endoplasmin precursor	9606	0.779909312725067	0.22029185295105	1.8356146812439	0.843362927436829	0.583262085914612	3.09770107269287	1.28695583343506	0.635293006896973	7.09756851196289
204	2.24	2.48	7.28921741247177	IPI:IPI00072917.2	Gene_Symbol=COL6A3 alpha 3 type VI collagen isoform 3 precursor	9606	1.38331353664398	0.244273155927658	2.04348826408386	1.21010601520538	0.533815503120422	2.3767614364624	0.969648003578186	0.927313387393951	2.69048237800598
205	2.19	5.17	49.5726495981216	IPI:IPI00735451.4	Gene_Symbol=- Uncharacterized protein ENSP00000375035	9606	1.08735775947571	0.48251736164093	2.73802876472473	0.842238545417786	0.493013232946396	8.44987773895264	2.23539233207703	0.295747518539429	167.688903808594
206	2.19	2.19	3.98936159908772	IPI:IPI00004350.1	Gene_Symbol=GTF2A1 Isoform 42 kDa of Transcription initiation factor IIA subunit 1	9606	1.18825507164001			0.602889776229858			0.415824830532074
207	2.14	6.14	41.0256415605545	IPI:IPI00009792.1	Gene_Symbol=IGHV1OR15-1 Ig heavy chain V-I region V35 precursor	9606	3.66852760314941	0.0493173748254776	3.64124011993408	2.05206823348999	0.04664221778512	2.01110696792603	12.7739067077637	0.0079033961519599	3.58463311195374
207	0	8	40.1709407567978	IPI:IPI00830130.1	Gene_Symbol=- Rheumatoid factor RF-ET7	9606
207	0	4	37.5999987125397	IPI:IPI00384410.1	Gene_Symbol=- Myosin-reactive immunoglobulin heavy chain variable region (Fragment)	9606
208	2.14	2.21	3.00214439630508	IPI:IPI00167941.1	Gene_Symbol=MDN1 Midasin	9606	2.45143985748291	0.788866758346558	233546748788736	2.58045101165771	0.758642494678497	13493934751744	0.155988082289696	0.067889042198658	12.5169076919556
209	2.12	2.21	5.53250350058079	IPI:IPI00794166.1	Gene_Symbol=SHANK1 Uncharacterized protein SHANK1	9606
209	0	2.21	5.57620823383331	IPI:IPI00220165.1	Gene_Symbol=SHANK1 Isoform 3 of SH3 and multiple ankyrin repeat domains protein 1	9606
209	0	2.21	5.5529847741127	IPI:IPI00007695.1	Gene_Symbol=SHANK1 Isoform 1 of SH3 and multiple ankyrin repeat domains protein 1	9606
210	2.09	2.21	10.0342072546482	IPI:IPI00783931.2	Gene_Symbol=COL18A1 Isoform 1 of Collagen alpha-1(XVIII) chain precursor	9606	0.361321479082108	0.603618800640106	66810316	0.567981779575348	0.802851021289825	5691104768	0.432319968938828	0.566209077835083	508211.65625
210	0	2.21	10.7307441532612	IPI:IPI00022822.5	Gene_Symbol=COL18A1 Isoform 2 of Collagen alpha-1(XVIII) chain precursor	9606
210	0	2.2	12.3226277530193	IPI:IPI00414694.3	Gene_Symbol=COL18A1 Isoform 3 of Collagen alpha-1(XVIII) chain precursor	9606
210	0	2.12	20.6896558403969	IPI:IPI00828004.1	Gene_Symbol=COL18A1 Multi-functional protein MFP	9606
210	0	2.12	13.2890358567238	IPI:IPI00479309.5	Gene_Symbol=COL18A1 Uncharacterized protein COL18A1	9606
210	0	2.12	8.21428596973419	IPI:IPI00796842.1	Gene_Symbol=COL18A1 Protein	9606
211	2.08	2.8	9.02684032917023	IPI:IPI00873123.1	Gene_Symbol=NEB nebulin	9606	1.0363302230835	0.935386419296265	3.15219163894653	1.17028033733368	0.732211887836456	3.28512048721313	1.84292542934418	0.58369368314743	23.9915084838867
211	0	2.8	8.81691426038742	IPI:IPI00303335.1	Gene_Symbol=NEB Nebulin	9606
211	0	1.72	5.84112145006657	IPI:IPI00384095.1	Gene_Symbol=NEB NEB protein (Fragment)	9606
212	2.08	2.08	7.39687085151672	IPI:IPI00296534.1	Gene_Symbol=FBLN1 Isoform D of Fibulin-1 precursor	9606	1.06390130519867	0.675278842449188	1.73144781589508	0.807633996009827	0.429448634386063	2.54900741577148	0.832935094833374	0.42946183681488	2.22694873809814
213	2.08	2.08	23.9999994635582	IPI:IPI00877692.1	Gene_Symbol=FTL Ferritin-like protein	9606	2.14843964576721	0.451607435941696	4194.21923828125	3.64805674552917	0.282969981431961	2519.67211914063	1.45167529582977	0.532975792884827	191.264633178711
213	0	2.08	23.9999994635582	IPI:IPI00738499.2	Gene_Symbol=FTL Ferritin light chain	9606
213	0	2	14.1361251473427	IPI:IPI00375676.3	Gene_Symbol=FTL Ferritin light polypeptide variant	9606
214	2.07	2.17	25.3846168518066	IPI:IPI00019399.1	Gene_Symbol=SAA4 Serum amyloid A-4 protein precursor	9606	0.628641128540039	0.248754933476448	11.3537969589233	0.941898226737976	0.735959470272064	5.62589454650879	1.95709204673767	0.0693068504333496	2.5408341884613
215	2.06	2.1	18.1034475564957	IPI:IPI00552771.2	Gene_Symbol=IGLV3-16 V2-11 protein	9606	0.977459311485291			0.916936576366425			4.13037919998169
215	0	2.06	30.7017534971237	IPI:IPI00552852.2	Gene_Symbol=IGLV3-27 V2-19 protein	9606
216	2.06	2.08	21.3963970541954	IPI:IPI00334996.4	Gene_Symbol=ADAMTS13 Putative uncharacterized protein C9orf8	9606	0.787677884101868			0.694963157176971			0.884883522987366
216	0	2.02	6.05397522449493	IPI:IPI00453457.2	Gene_Symbol=ADAMTS13 Isoform 2 of ADAMTS-13 precursor	9606
216	0	2.02	5.81639818847179	IPI:IPI00449028.2	Gene_Symbol=ADAMTS13 Isoform 1 of ADAMTS-13 precursor	9606
216	0	2.02	6.19402974843979	IPI:IPI00427822.2	Gene_Symbol=ADAMTS13 Isoform 3 of ADAMTS-13 precursor	9606
217	2.05	3.4	9.27487388253212	IPI:IPI00009865.2	Gene_Symbol=KRT10 Keratin, type I cytoskeletal 10	9606	0.297801464796066	0.228142738342285	318.802154541016	0.549883782863617	0.104898929595947	3.53795075416565	0.377939730882645	0.304591327905655	609.167907714844
218	2.04	2.04	5.15463910996914	IPI:IPI00011656.1	Gene_Symbol=B4GALT5 Beta-1,4-galactosyltransferase 5	9606	2.5356559753418			2.97274923324585			1.58320045471191
218	0	2	13.0653262138367	IPI:IPI00215767.1	Gene_Symbol=B4GALT1 Isoform Long of Beta-1,4-galactosyltransferase 1	9606
218	0	2	9.09090936183929	IPI:IPI00759755.1	Gene_Symbol=B4GALT1 Isoform Short of Beta-1,4-galactosyltransferase 1	9606
219	2.03	2.14	6.52173906564713	IPI:IPI00873848.1	Gene_Symbol=POSTN 87 kDa protein	9606	1.18372333049774			0.872752010822296			1.21912682056427
219	0	2.14	6.31188154220581	IPI:IPI00641231.1	Gene_Symbol=POSTN 90 kDa protein	9606
219	0	2.14	6.30407929420471	IPI:IPI00410241.2	Gene_Symbol=POSTN Isoform 3 of Periostin precursor	9606
219	0	2.14	6.10047839581966	IPI:IPI00007960.4	Gene_Symbol=POSTN Isoform 1 of Periostin precursor	9606
219	0	2.11	5.90500645339489	IPI:IPI00218585.5	Gene_Symbol=POSTN Isoform 2 of Periostin precursor	9606
220	2.03	2.04	6.26702979207039	IPI:IPI00828117.1	Gene_Symbol=CD44 Isoform 5 of CD44 antigen precursor	9606	1.14796018600464	0.462052702903748	4.73878622055054	1.01420497894287	0.865924894809723	2.31255483627319	1.88712990283966	0.204600274562836	14.678807258606
220	0	2.04	6.82492554187775	IPI:IPI00827795.1	Gene_Symbol=CD44 Isoform 8 of CD44 antigen precursor	9606
220	0	2.04	6.45161271095276	IPI:IPI00827658.1	Gene_Symbol=CD44 Isoform 7 of CD44 antigen precursor	9606
220	0	2.04	6.46976083517075	IPI:IPI00827650.1	Gene_Symbol=CD44 Isoform 3 of CD44 antigen precursor	9606
220	0	2.04	6.81481510400772	IPI:IPI00827555.1	Gene_Symbol=CD44 Isoform 9 of CD44 antigen precursor	9606
220	0	2.04	6.58082962036133	IPI:IPI00418465.4	Gene_Symbol=CD44 Isoform 4 of CD44 antigen precursor	9606
220	0	2.04	6.19946084916592	IPI:IPI00305064.1	Gene_Symbol=CD44 Isoform CD44 of CD44 antigen precursor	9606
220	0	2.01	4.77568730711937	IPI:IPI00828192.1	Gene_Symbol=CD44 Isoform 17 of CD44 antigen precursor	9606
220	0	2.01	11.224489659071	IPI:IPI00828108.1	Gene_Symbol=CD44 Isoform 15 of CD44 antigen precursor	9606
220	0	2.01	4.72103022038937	IPI:IPI00828064.1	Gene_Symbol=CD44 Isoform 6 of CD44 antigen precursor	9606
220	0	2.01	4.94011975824833	IPI:IPI00828056.1	Gene_Symbol=CD44 Isoform 16 of CD44 antigen precursor	9606
220	0	2.01	7.76470601558685	IPI:IPI00827982.1	Gene_Symbol=CD44 Isoform 13 of CD44 antigen precursor	9606
220	0	2.01	8.33333358168602	IPI:IPI00827937.1	Gene_Symbol=CD44 Isoform 14 of CD44 antigen precursor	9606
220	0	2.01	7.69230797886848	IPI:IPI00827893.1	Gene_Symbol=CD44 Isoform 11 of CD44 antigen precursor	9606
220	0	2.01	12.132353335619	IPI:IPI00798069.1	Gene_Symbol=CD44 CD44 molecule	9606
220	0	2.01	6.6937118768692	IPI:IPI00419219.3	Gene_Symbol=CD44 Isoform 10 of CD44 antigen precursor	9606
220	0	2.01	9.14127454161644	IPI:IPI00297160.4	Gene_Symbol=CD44 Isoform 12 of CD44 antigen precursor	9606
221	2.03	2.03	7.60790035128593	IPI:IPI00873137.1	Gene_Symbol=COL1A2 130 kDa protein	9606	3.80599474906921			3.37600612640381			1.46288883686066
221	0	2.03	7.61346966028214	IPI:IPI00304962.3	Gene_Symbol=COL1A2 Collagen alpha-2(I) chain precursor	9606
222	2.03	2.03	13.5725423693657	IPI:IPI00165438.2	Gene_Symbol=NRP1 Muscle type neuropilin 1	9606	1.01121056079865	0.713543057441711	1.34079384803772	0.93366014957428	0.757680356502533	8.84299373626709	1.06516087055206	0.0266798548400402	1.03420555591583
222	0	2.03	10.6732353568077	IPI:IPI00749187.1	Gene_Symbol=NRP1 Neuropilin 1	9606
222	0	2.03	7.31981992721558	IPI:IPI00643127.3	Gene_Symbol=NRP1 Neuropilin 1	9606
222	0	2.03	9.23295468091965	IPI:IPI00639917.1	Gene_Symbol=NRP1 Neuropilin 1	9606
222	0	2.03	10.0931666791439	IPI:IPI00607733.2	Gene_Symbol=NRP1 Isoform 2 of Neuropilin-1 precursor	9606
222	0	2.03	7.0422537624836	IPI:IPI00398715.5	Gene_Symbol=NRP1 Neuropilin 1	9606
222	0	2.03	7.0422537624836	IPI:IPI00299594.1	Gene_Symbol=NRP1 Isoform 1 of Neuropilin-1 precursor	9606
222	0	2	10.0719422101974	IPI:IPI00644187.2	Gene_Symbol=NRP1 Neuropilin 1	9606
223	2.03	2.03	12.1212117373943	IPI:IPI00556155.2	Gene_Symbol=IGFBP3 insulin-like growth factor binding protein 3 isoform a precursor	9606	0.329763889312744			0.222950235009193			0.565266489982605
223	0	2.03	12.3711340129375	IPI:IPI00018305.4	Gene_Symbol=IGFBP3 Insulin-like growth factor-binding protein 3 precursor	9606
223	0	2.03	18.4115529060364	IPI:IPI00444386.3	Gene_Symbol=IGFBP3 CDNA FLJ45630 fis, clone CHONS2001287, moderately similar to INSULIN- LIKE GROWTH FACTOR BINDING PROTEIN 3	9606
223	0	2.03	7.25806429982185	IPI:IPI00855835.1	Gene_Symbol=- Insulin-like growth factor binding protein 3 isoform b	9606
224	2.03	2.03	21.6867476701736	IPI:IPI00021855.1	Gene_Symbol=APOC1 Apolipoprotein C-I precursor	9606	0.597033083438873			0.829848647117615			0.824865102767944
225	2.02	28.87	53.1380772590637	IPI:IPI00440577.3	Gene_Symbol=IGKV2-24 IGKV2-24 protein	9606	1.31960010528564			0.797222137451172			3.13929963111877
225	0	4.12	20.833332836628	IPI:IPI00829827.1	Gene_Symbol=- Uncharacterized protein ENSP00000374804	9606
226	2.02	2.08	6.52866214513779	IPI:IPI00470398.2	Gene_Symbol=GPR124 Putative uncharacterized protein DKFZp666M0710	9606
227	2.02	2.02	12.144211679697	IPI:IPI00465436.4	Gene_Symbol=CAT Catalase	9606	1.61943829059601			5.12041044235229			0.440455049276352
228	2.02	2.02	4.86641228199005	IPI:IPI00748953.2	Gene_Symbol=SAP130 Isoform 1 of Histone deacetylase complex subunit SAP130	9606
229	2.02	2.02	17.5510197877884	IPI:IPI00022394.2	Gene_Symbol=C1QC Complement C1q subcomponent subunit C precursor	9606	0.47714638710022	0.252244919538498	5.28561019897461	0.454229772090912	0.114623010158539	3.12287330627441	0.147686779499054	0.00498637231066823	1.79203534126282
230	2.02	2.02	8.53080600500107	IPI:IPI00011832.1	Gene_Symbol=SPP2 Secreted phosphoprotein 24 precursor	9606	1.24351513385773			1.25166952610016			0.638423621654511
231	2.01	2.84	15.1385933160782	IPI:IPI00021364.1	Gene_Symbol=CFP Properdin precursor	9606	1.07108068466187	0.908301413059235	409.685394287109	0.792931139469147	0.183974862098694	2.40242624282837	0.921899020671844	0.496269315481186	2.77654409408569
232	2.01	2.02	9.96240600943565	IPI:IPI00651642.1	Gene_Symbol=CBX2 Isoform 1 of Chromobox protein homolog 2	9606	3.49887728691101			4.43021249771118			3.71513295173645
232	0	2.02	10.1827673614025	IPI:IPI00002147.4	Gene_Symbol=CHI3L1 Chitinase-3-like protein 1 precursor	9606
233	2	129.97	52.1789014339447	IPI:IPI00418163.3	Gene_Symbol=C4B C4B1	9606	0.300380498170853	0.0559975132346153	3.84839200973511	0.70479279756546	0.00703435111790895	1.05034589767456	0.712623119354248	0.362405180931091	15.7178020477295
234	2	126.85	52.4082541465759	IPI:IPI00654875.1	Gene_Symbol=C4B Complement C4-B precursor	9606	0.996402561664581	0.975705862045288	1.57026469707489	2.03858757019043	0.00674134539440274	1.28778231143951	2.1128454208374	0.010976281017065	1.40499222278595
234	0	126.85	50.8600890636444	IPI:IPI00032258.4	Gene_Symbol=C4A;C4B Complement C4-A precursor	9606
235	2	39.13	48.6315786838531	IPI:IPI00784842.1	Gene_Symbol=IGHV4-31 Putative uncharacterized protein DKFZp686G11190	9606	0.240834817290306			0.418922036886215			1.16303813457489
235	0	4	18.699187040329	IPI:IPI00816775.1	Gene_Symbol=- F5-20 (Fragment)	9606
236	2	39.01	47.9999989271164	IPI:IPI00291866.5	Gene_Symbol=SERPING1 Plasma protease C1 inhibitor precursor	9606	1.45252788066864	0.00168704008683562	1.23178768157959	1.56921601295471	0.000562610977794975	1.24649882316589	1.47389137744904	0.000137390452437103	1.17695462703705
236	0	29.16	52.85285115242	IPI:IPI00556459.1	Gene_Symbol=SERPING1 Serine/cysteine proteinase inhibitor clade G member 1 splice variant 2 (Fragment)	9606
237	2	24.75	51.8828451633453	IPI:IPI00854806.1	Gene_Symbol=IGKV1-5 IGKV1-5 protein	9606	0.628500819206238			0.375206619501114			4.02787256240845
238	2	22.44	46.3519304990768	IPI:IPI00816555.1	Gene_Symbol=IGLV2-14 IGLV2-14 protein	9606	2.15003156661987	0.0419631861150265	2.00746655464172	2.10989379882813	0.00337566202506423	1.20579385757446	9.38099193572998	0.0129162985831499	3.02084064483643
239	2	21.62	46.3829785585403	IPI:IPI00827875.1	Gene_Symbol=- Lambda-chain precursor	9606	1.30007326602936	0.336556106805801	7.01212406158447	1.14112913608551	0.647518217563629	15.0820531845093	4.23285436630249	0.149972677230835	81.497932434082
239	0	4.09	23.8461539149284	IPI:IPI00386134.1	Gene_Symbol=- Ig lambda chain V-I region BL2 precursor	9606
239	0	4.06	18.1818187236786	IPI:IPI00383016.1	Gene_Symbol=- Immunglobulin light chain variable region (Fragment)	9606
239	0	2.09	18.0180177092552	IPI:IPI00827923.1	Gene_Symbol=- Light chain Fab (Fragment)	9606
239	0	2.09	18.0180177092552	IPI:IPI00003939.3	Gene_Symbol=- Ig lambda chain V-I region NIG-64	9606
240	2	7.1	48.3606547117233	IPI:IPI00552578.2	Gene_Symbol=SAA1;SAA2 Serum amyloid A protein precursor	9606	8.93151760101318			16.5233840942383			4.72306299209595
241	2	6	19.6581199765205	IPI:IPI00854745.1	Gene_Symbol=- Uncharacterized protein ENSP00000375019	9606	1.11817812919617			1.56107413768768			12.3488073348999
242	2	5	39.1304343938828	IPI:IPI00384404.4	Gene_Symbol=- Rheumatoid factor RF-ET9 (Fragment)	9606	2.01102185249329			1.48505771160126			5.26639795303345
243	2	4.93	28.448274731636	IPI:IPI00382500.1	Gene_Symbol=- Ig heavy chain V-III region GAL	9606	0.691970646381378			0.554523587226868			1.64224290847778
244	2	4.91	16.2162154912949	IPI:IPI00382433.1	Gene_Symbol=- Ig lambda chain V-II region VIL	9606	1.40090334415436			1.33005487918854			3.38054537773132
245	2	4.06	17.8571432828903	IPI:IPI00827815.1	Gene_Symbol=- Light chain Fab (Fragment)	9606	1.21678686141968			0.877137422561646			1.53503048419952
245	0	2.06	11.0169492661953	IPI:IPI00830005.1	Gene_Symbol=- V1-2 protein	9606
246	2	3.15	15.7894730567932	IPI:IPI00830057.1	Gene_Symbol=- Uncharacterized protein ENSP00000374791	9606	3.46933364868164			2.42620444297791			15.5708408355713
247	2	2.72	7.69230797886848	IPI:IPI00022643.2	Gene_Symbol=TRIM36 Tripartite motif-containing protein 36	9606	1.26614046096802			1.38691353797913			0.827880084514618
248	2	2.14	37.0000004768372	IPI:IPI00789259.1	Gene_Symbol=IGLV1-40 V1-13 protein (Fragment)	9606	3.43159317970276	0.0484072230756283	3.37590074539185	2.98710370063782	0.0419509820640087	2.77097773551941	14.7680912017822	0.00882467161864042	4.0674901008606
249	2	2.11	20.245398581028	IPI:IPI00019176.3	Gene_Symbol=RARRES2 Retinoic acid receptor responder protein 2 precursor	9606	1.50517535209656			2.29439282417297			0.927805960178375
250	2	2.06	5.34918271005154	IPI:IPI00395488.2	Gene_Symbol=VASN Vasorin precursor	9606	1.51162576675415			1.25911223888397			1.1493433713913
251	2	2.02	7.19298273324966	IPI:IPI00031789.1	Gene_Symbol=IL1RAP Isoform 1 of Interleukin-1 receptor accessory protein precursor	9606	0.778130769729614			0.893588364124298			0.977908968925476
251	0	2	8.38150307536125	IPI:IPI00337687.1	Gene_Symbol=IL1RAP Isoform 3 of Interleukin-1 receptor accessory protein precursor	9606
251	0	2	10.4938268661499	IPI:IPI00792619.1	Gene_Symbol=- 18 kDa protein	9606
251	0	2	5.24691343307495	IPI:IPI00337688.1	Gene_Symbol=IL1RAP Isoform 4 of Interleukin-1 receptor accessory protein precursor	9606
251	0	2	4.77528087794781	IPI:IPI00107619.1	Gene_Symbol=IL1RAP Isoform 2 of Interleukin-1 receptor accessory protein precursor	9606
252	2	2.02	4.36746999621391	IPI:IPI00296777.3	Gene_Symbol=SPARCL1 SPARC-like protein 1 precursor	9606	1.88286304473877			1.99579608440399			0.725844979286194
253	2	2	12.1495328843594	IPI:IPI00552123.1	Gene_Symbol=VSIG4 Isoform 2 of V-set and immunoglobulin domain-containing protein 4 precursor	9606	3.76520752906799			4.32811689376831			2.15328812599182
253	0	2	9.77443605661392	IPI:IPI00027038.1	Gene_Symbol=VSIG4 Isoform 1 of V-set and immunoglobulin domain-containing protein 4 precursor	9606
253	0	2	10.5839416384697	IPI:IPI00643768.1	Gene_Symbol=VSIG4 Protein	9606
253	0	2	8.95522385835648	IPI:IPI00642844.1	Gene_Symbol=VSIG4 22 kDa protein	9606
254	2	2	8.99470895528793	IPI:IPI00479640.2	Gene_Symbol=- Chromosome 1 open reading frame 113	9606	0.747431099414825	0.247757703065872	4.55801200866699	0.763267576694489	0.300575822591782	5.77102899551392	3.01110529899597	0.129374757409096	17.92405128479
255	2	2	8.49420875310898	IPI:IPI00031086.1	Gene_Symbol=IGFBP1 Insulin-like growth factor-binding protein 1 precursor	9606	0.919309258460999			2.54148364067078			1.18604469299316
256	2	2	3.73443998396397	IPI:IPI00795075.1	Gene_Symbol=LDHA Uncharacterized protein LDHA	9606	1.90734243392944			2.95817446708679			2.73907923698425
256	0	2	2.71084345877171	IPI:IPI00607708.3	Gene_Symbol=LDHA Isoform 2 of L-lactate dehydrogenase A chain	9606
256	0	2	2.71084345877171	IPI:IPI00217966.7	Gene_Symbol=LDHA Isoform 1 of L-lactate dehydrogenase A chain	9606
257	2	2	7.50000029802322	IPI:IPI00552323.3	Gene_Symbol=IGLV4-60 V5-4 protein	9606	1.85566139221191			1.86915981769562			9.50447273254395
258	2	2	9.57446843385696	IPI:IPI00021827.3	Gene_Symbol=DEFA3 Neutrophil defensin 3 precursor	9606	4.19351530075073			3.81549954414368			9.13937473297119
258	0	2	9.57446843385696	IPI:IPI00005721.1	Gene_Symbol=DEFA1;LOC728358 Neutrophil defensin 1 precursor	9606
259	1.91	3.44	5.1934827119112	IPI:IPI00328195.4	Gene_Symbol=NBEA Isoform 1 of Protein neurobeachin	9606	0.556590616703033			0.322587698698044			0.515238046646118
260	1.9	5.13	49.5726495981216	IPI:IPI00854667.1	Gene_Symbol=- Uncharacterized protein ENSP00000375015	9606	1.08688116073608			0.779640316963196			2.49153161048889
261	1.85	6.52	15.384615957737	IPI:IPI00011694.1	Gene_Symbol=PRSS1 Trypsin-1 precursor	9606
262	1.76	41.07	55.269318819046	IPI:IPI00797833.3	Gene_Symbol=KNG1 Kininogen 1	9606	0.876460134983063	0.681570589542389	2.52715516090393	0.840935587882996	0.266926556825638	1.4996657371521	0.760943353176117	0.0125431716442108	1.17518365383148
262	0	41.07	55.269318819046	IPI:IPI00215894.1	Gene_Symbol=KNG1 Isoform LMW of Kininogen-1 precursor	9606
262	0	23.53	64.6048128604889	IPI:IPI00789376.1	Gene_Symbol=KNG1 KNG1 protein	9606
263	1.75	2.67	25	IPI:IPI00873544.1	Gene_Symbol=- Uncharacterized protein ENSP00000380627 (Fragment)	9606	0.686997771263123	0.238306865096092	6.51412296295166	0.790273547172546	0.509228110313416	21.7295627593994	0.795544922351837	0.0751050114631653	1.41122722625732
264	1.7	46.72	62.6262605190277	IPI:IPI00847179.1	Gene_Symbol=APOA4 apolipoprotein A-IV precursor	9606	0			0			0
265	1.7	11.7	52.2935807704926	IPI:IPI00384401.1	Gene_Symbol=- Myosin-reactive immunoglobulin kappa chain variable region (Fragment)	9606	1.82195746898651			1.37284362316132			3.74843049049377
266	1.7	1.71	4.65116277337074	IPI:IPI00412737.1	Gene_Symbol=WARS tryptophanyl-tRNA synthetase isoform b	9606	0.829705536365509			1.05391335487366			1.63633477687836
266	0	1.71	4.2462844401598	IPI:IPI00295400.1	Gene_Symbol=WARS Tryptophanyl-tRNA synthetase, cytoplasmic	9606
267	1.7	1.7	9.5238097012043	IPI:IPI00006662.1	Gene_Symbol=APOD Apolipoprotein D precursor	9606	0.683086812496185			0.971444010734558			0.710551500320435
268	1.68	1.68	7.50000029802322	IPI:IPI00872303.1	Gene_Symbol=ARHGAP9 Rho GTPase activating protein 9 isoform 2	9606	0.957954585552216			0.900179386138916			1.00402057170868
268	0	1.68	5.84652870893478	IPI:IPI00793722.1	Gene_Symbol=ARHGAP9 CDNA FLJ16525 fis, clone OCBBF2005433, weakly similar to N- CHIMAERIN	9606
268	0	1.68	6.40000030398369	IPI:IPI00747804.1	Gene_Symbol=ARHGAP9 Isoform 1 of Rho GTPase-activating protein 9	9606
268	0	1.68	6.56634718179703	IPI:IPI00442053.3	Gene_Symbol=ARHGAP9 Isoform 2 of Rho GTPase-activating protein 9	9606
268	0	1.68	8.48056524991989	IPI:IPI00414939.1	Gene_Symbol=ARHGAP9 Isoform 3 of Rho GTPase-activating protein 9	9606
269	1.63	1.63	8.03738310933113	IPI:IPI00031388.1	Gene_Symbol=PIK3CB Phosphatidylinositol-4,5-bisphosphate 3-kinase catalytic subunit beta isoform	9606	0.753437578678131	0.810435652732849	123175.9296875	0.762209117412567	0.639678537845612	228.251846313477	0.574980735778809	0.134252473711967	4.50530910491943
270	1.59	1.59	22.0472440123558	IPI:IPI00022731.1	Gene_Symbol=APOC4 Apolipoprotein C-IV precursor	9606	0.500527560710907	0.278022855520248	60.6248397827148	0.595852613449097	0.146975845098495	4.69448041915894	0.968920469284058	0.953240990638733	233.216354370117
271	1.54	1.54	6.86936900019646	IPI:IPI00878576.1	Gene_Symbol=- Autotaxin isoform gamma	9606	1.91556441783905	0.464766293764114	1622.89453125	1.86095464229584	0.533113121986389	6363.76171875	1.25673270225525	0.38792672753334	7.58770895004272
271	0	1.54	6.66666701436043	IPI:IPI00303210.3	Gene_Symbol=ENPP2 Isoform 2 of Ectonucleotide pyrophosphatase/phosphodiesterase family member 2 precursor	9606
271	0	1.54	7.06836581230164	IPI:IPI00156171.2	Gene_Symbol=ENPP2 Isoform 1 of Ectonucleotide pyrophosphatase/phosphodiesterase family member 2 precursor	9606
272	1.53	1.57	5.52147254347801	IPI:IPI00852613.1	Gene_Symbol=CHRNA3 CHRNA3 protein	9606	0.117172062397003			0.156639277935028			0.0635039955377579
272	0	1.57	4.8736460506916	IPI:IPI00007259.4	Gene_Symbol=CHRNA3 62 kDa protein	9606
272	0	1.53	4.37375754117966	IPI:IPI00743792.1	Gene_Symbol=CHRNA3 Isoform 1 of Neuronal acetylcholine receptor subunit alpha-3 precursor	9606
272	0	1.53	3.86643223464489	IPI:IPI00297165.6	Gene_Symbol=CHRNA3 Neuronal acetylcholine receptor subunit alpha-3 precursor. Isoform 2	9606
272	0	1.52	5.41401281952858	IPI:IPI00852900.1	Gene_Symbol=CHRNA3 36 kDa protein	9606
273	1.52	1.71	13.7071654200554	IPI:IPI00180462.1	Gene_Symbol=LOC653698 similar to mitochondrial carrier protein MGC4399 isoform 1	9606
273	0	1.71	13.7071654200554	IPI:IPI00031133.1	Gene_Symbol=SLC25A33 Solute carrier family 25 member 33	9606
274	1.52	1.56	12.4629080295563	IPI:IPI00744692.1	Gene_Symbol=TALDO1 Transaldolase	9606	2.0927951335907			2.51053071022034			1.76534259319305
275	1.52	1.54	10.0628927350044	IPI:IPI00023728.1	Gene_Symbol=GGH Gamma-glutamyl hydrolase precursor	9606	0.86216413974762			1.06718730926514			0.787715613842011
276	1.52	1.52	20.8955228328705	IPI:IPI00827724.1	Gene_Symbol=- Rheumatoid factor Vh I region precursor (Fragment)	9606	2.61956381797791			0.738975524902344			5.47253847122192
277	1.52	1.52	8.21917802095413	IPI:IPI00220266.1	Gene_Symbol=ASGR2 Isoform 2 of Asialoglycoprotein receptor 2	9606	1.43705320358276			1.49746525287628			1.24261450767517
277	0	1.52	7.71704167127609	IPI:IPI00011155.6	Gene_Symbol=ASGR2 Isoform 1 of Asialoglycoprotein receptor 2	9606
277	0	1.52	2.25080382078886	IPI:IPI00877085.1	Gene_Symbol=ASGR2 Uncharacterized protein ASGR2	9606
277	0	1.52	2.29508187621832	IPI:IPI00797460.1	Gene_Symbol=ASGR2 35 kDa protein	9606
277	0	1.52	2.28758174926043	IPI:IPI00796731.1	Gene_Symbol=ASGR2 HBxAg-binding protein	9606
277	0	1.52	2.43902429938316	IPI:IPI00150200.1	Gene_Symbol=ASGR2 Isoform 3 of Asialoglycoprotein receptor 2	9606
278	1.48	1.51	13.6729225516319	IPI:IPI00443799.2	Gene_Symbol=MGC15523 hypothetical protein LOC124565 isoform a	9606	1.11508119106293			1.32540392875671			0.69545978307724
279	1.45	1.74	6.20915032923222	IPI:IPI00873751.1	Gene_Symbol=CD47 33 kDa protein	9606	1.04630184173584			1.03767728805542			1.18756103515625
279	0	1.74	6.22950829565525	IPI:IPI00872082.1	Gene_Symbol=CD47 Isoform OA3-305 of Leukocyte surface antigen CD47 precursor	9606
279	0	1.74	4.93506491184235	IPI:IPI00413696.5	Gene_Symbol=CD47 41 kDa protein	9606
279	0	1.74	5.88235296308994	IPI:IPI00374740.3	Gene_Symbol=CD47 Isoform OA3-323 of Leukocyte surface antigen CD47 precursor	9606
279	0	1.74	6.10932484269142	IPI:IPI00216516.3	Gene_Symbol=CD47 Isoform OA3-312 of Leukocyte surface antigen CD47 precursor	9606
279	0	1.74	6.50684908032417	IPI:IPI00216514.6	Gene_Symbol=CD47 Isoform OA3-293 of Leukocyte surface antigen CD47 precursor	9606
280	1.4	6.55	24.7863247990608	IPI:IPI00830035.1	Gene_Symbol=- Similar to Anti-streptococcal/anti-myosin immunoglobulin kappa light chain variable region	9606	1.26929438114166	0.665603876113892	186.37174987793	1.42990040779114	0.52678382396698	140.203063964844	2.5670177936554	0.302350431680679	473.035705566406
281	1.4	1.59	7.13286697864532	IPI:IPI00024684.1	Gene_Symbol=MX2 Interferon-induced GTP-binding protein Mx2	9606	1.36603116989136			1.62537837028503			2.03588390350342
282	1.4	1.43	5.88235296308994	IPI:IPI00029236.1	Gene_Symbol=IGFBP5 Insulin-like growth factor-binding protein 5 precursor	9606	0.600944101810455			0.775886476039886			0.685806393623352
283	1.4	1.4	13.1393298506737	IPI:IPI00307162.2	Gene_Symbol=VCL Isoform 2 of Vinculin	9606	0.638711273670197	0.412005215883255	74.0619430541992	0.694965541362762	0.482180774211884	79.1840057373047	0.632645487785339	0.434815913438797	113.669692993164
283	0	1.4	13.9774858951569	IPI:IPI00291175.7	Gene_Symbol=VCL Isoform 1 of Vinculin	9606
284	1.4	1.4	10.1265832781792	IPI:IPI00167942.1	Gene_Symbol=WFDC10A WAP four-disulfide core domain protein 10A precursor	9606	1.35224986076355			1.12921190261841			0.900348305702209
285	1.37	1.4	8.21678340435028	IPI:IPI00218976.1	Gene_Symbol=FTCD Isoform C of Formimidoyltransferase-cyclodeaminase	9606	0.982637166976929			1.03849816322327			1.07173597812653	0.869384348392487	68.7202911376953
285	0	1.4	8.68761539459229	IPI:IPI00001441.3	Gene_Symbol=FTCD Isoform A of Formimidoyltransferase-cyclodeaminase	9606
285	0	1.39	8.48484858870506	IPI:IPI00218977.1	Gene_Symbol=FTCD Isoform D of Formimidoyltransferase-cyclodeaminase	9606
286	1.36	1.4	10.9756097197533	IPI:IPI00787331.1	Gene_Symbol=PDZRN3 similar to PDZ domain containing RING finger 3	9606	2.21020770072937	0.0757239460945129	2.70908427238464	1.89162290096283	0.139797493815422	3.15755367279053	10.1543550491333	0.0119399707764387	3.0033438205719
286	0	1.4	10.1313322782516	IPI:IPI00010322.5	Gene_Symbol=PDZRN3 Isoform 1 of PDZ domain-containing RING finger protein 3	9606
287	1.34	1.34	13.7667298316956	IPI:IPI00844058.2	Gene_Symbol=COL9A2 49 kDa protein	9606	0.652142763137817			0.754842400550842			0.741158366203308
288	1.32	1.32	8.09160321950912	IPI:IPI00003362.2	Gene_Symbol=HSPA5 HSPA5 protein	9606	1.29973697662354	0.525013148784637	36.7315711975098	1.16627657413483	0.506814897060394	7.36461687088013	0.946411192417145	0.910192728042603	138.089706420898
289	1.31	1.31	17.4242421984673	IPI:IPI00215746.3	Gene_Symbol=FABP4 Fatty acid-binding protein, adipocyte	9606	1.99035203456879			2.03678417205811			0.959901034832001
290	1.29	1.4	7.10526332259178	IPI:IPI00550987.1	Gene_Symbol=CEP135 Isoform 1 of Centrosomal protein of 135 kDa	9606	2.30189323425293	0.0917391553521156	4.65155220031738	1.14102852344513	0.571191191673279	8.16952228546143	0.214314743876457	0.279537916183472	9819.7412109375
291	1.28	1.31	9.29368063807487	IPI:IPI00555628.1	Gene_Symbol=NCAM1 Neural cell adhesion molecule 1, 120 kDa isoform variant (Fragment)	9606	0.759964942932129	0.712354063987732	1321.0419921875	0.865015804767609	0.905177593231201	214990.140625	0.627182483673096
292	1.23	1.25	4.32766601443291	IPI:IPI00176469.2	Gene_Symbol=CABC1 Isoform 1 of Chaperone activity of bc1 complex-like, mitochondrial precursor	9606	1.69839572906494			2.36869359016418			2.27924156188965
293	1.22	1.23	7.48189836740494	IPI:IPI00791675.1	Gene_Symbol=PITPNM1 Isoform 2 of Membrane-associated phosphatidylinositol transfer protein 1	9606
293	0	1.23	7.4758842587471	IPI:IPI00307758.7	Gene_Symbol=PITPNM1 Isoform 1 of Membrane-associated phosphatidylinositol transfer protein 1	9606
294	1.22	1.22	5.25525510311127	IPI:IPI00793375.1	Gene_Symbol=XPNPEP1 Xaa-Pro aminopeptidase 1	9606	2.52181649208069			3.69763493537903			1.31606352329254
295	1.22	1.22	10.4347832500935	IPI:IPI00830044.1	Gene_Symbol=- Uncharacterized protein ENSP00000374806	9606	1.37982678413391			1.18907475471497			4.13327550888062
296	1.15	1.24	3.06382980197668	IPI:IPI00014897.4	Gene_Symbol=PLCB4 Isoform 2 of 1-phosphatidylinositol-4,5-bisphosphate phosphodiesterase beta-4	9606	2.02287983894348			3.10322165489197			0.260561853647232
297	1.15	1.15	10.0425079464912	IPI:IPI00788247.1	Gene_Symbol=KIF26A Kinesin-like protein KIF26A	9606	0.680441677570343			0.763148725032806			0.359763860702515
298	1.14	1.14	2.85417754203081	IPI:IPI00867560.1	Gene_Symbol=- TNC protein	9606	0.834155380725861	0.821178376674652	20.8160018920898	0.818014204502106	0.82416820526123	30.6273880004883	0.960232019424438	0.934208750724792	6.50568437576294
298	0	1.14	2.60663498193026	IPI:IPI00220213.1	Gene_Symbol=TNC Isoform 4 of Tenascin precursor	9606
298	0	1.14	2.4988641962409	IPI:IPI00031008.1	Gene_Symbol=TNC Isoform 1 of Tenascin precursor	9606
299	1.11	1.31	6.84575363993645	IPI:IPI00306520.7	Gene_Symbol=CCDC136 Isoform 1 of Coiled-coil domain-containing protein 136	9606	1.22526752948761	0.701818346977234	164.373458862305	2.29221701622009	0.235627517104149	59.7111587524414	0	0
299	0	1.31	6.82800337672234	IPI:IPI00164066.3	Gene_Symbol=CCDC136 Isoform 4 of Coiled-coil domain-containing protein 136	9606
300	1.1	1.86	5.1020409911871	IPI:IPI00289258.4	Gene_Symbol=MYO10 Myosin-X	9606	1.48666155338287	0.541220784187317	310.140838623047	1.4047337770462	0.352970808744431	14.4969034194946	2.29790878295898	0.527803242206573	102494.7109375
301	1.1	1.1	6.60377368330956	IPI:IPI00845286.1	Gene_Symbol=ZNF618 Isoform 1 of Zinc finger protein 618	9606	0.345757752656937			0.220649912953377			0.617290079593658
302	1.1	1.1	3.98457571864128	IPI:IPI00032087.4	Gene_Symbol=DIP2C Disco-interacting protein 2 homolog C	9606	2.37493920326233			3.16512727737427			4.05162525177002
303	1.1	1.1	5.15247099101543	IPI:IPI00169325.1	Gene_Symbol=WDR36 WD repeat-containing protein 36	9606	1.01652204990387			1.07196450233459			3.14306616783142
304	1.1	1.1	5.30546605587006	IPI:IPI00026991.4	Gene_Symbol=GALNT6 Polypeptide N-acetylgalactosaminyltransferase 6	9606	1.87257862091064	0.0634429156780243	2.21879744529724	1.75559794902802	0.227817177772522	14.5003824234009	1.79638433456421	0.0881798639893532	2.82236552238464
305	1.08	2.75	4.57424335181713	IPI:IPI00658056.3	Gene_Symbol=CD163L1 Isoform 2 of Scavenger receptor cysteine-rich type 1 protein M160 precursor	9606	0.661825358867645	0.132243618369102	2.05295085906982	0.821027457714081	0.303765803575516	1.85634744167328	0.884628593921661	0.683003127574921	3.05251288414001
305	0	2.75	4.57424335181713	IPI:IPI00657946.2	Gene_Symbol=CD163L1 Isoform 3 of Scavenger receptor cysteine-rich type 1 protein M160 precursor	9606
305	0	2.75	4.47350293397903	IPI:IPI00026975.1	Gene_Symbol=CD163L1 Isoform 1 of Scavenger receptor cysteine-rich type 1 protein M160 precursor	9606
306	1.08	2.71	7.12303444743156	IPI:IPI00871296.1	Gene_Symbol=ATP2A3 118 kDa protein	9606
307	1.08	1.11	8.16326513886452	IPI:IPI00152685.10	Gene_Symbol=TTC15 Tetratricopeptide repeat protein 15	9606	0.822112739086151			1.02871799468994			1.03158164024353
308	1.07	1.07	2.76774968951941	IPI:IPI00376986.2	Gene_Symbol=NTRK3 Isoform D of NT-3 growth factor receptor precursor	9606
308	0	1.07	2.7878787368536	IPI:IPI00289961.3	Gene_Symbol=NTRK3 Isoform C of NT-3 growth factor receptor precursor	9606
308	0	1.07	2.74135880172253	IPI:IPI00000824.2	Gene_Symbol=NTRK3 Isoform A of NT-3 growth factor receptor precursor	9606
309	1.06	1.06	3.41655723750591	IPI:IPI00293921.3	Gene_Symbol=TOPBP1 DNA topoisomerase 2-binding protein 1	9606
310	1.05	30.34	65.2542352676392	IPI:IPI00746963.1	Gene_Symbol=IGKC IGKC protein	9606	1.23548007011414			0.925886213779449			3.43579888343811
311	1.05	18.36	42.3376619815826	IPI:IPI00515041.5	Gene_Symbol=CFH Uncharacterized protein CFH	9606	2.8713014125824			1.26526546478271			1.9983788728714
312	1.05	1.58	6.68868720531464	IPI:IPI00159899.9	Gene_Symbol=ANKFY1 Similar to Ankyrin repeat and FYVE domain-containing protein 1	9606	0.791579306125641			1.41645789146423			0.759325683116913
313	1.05	1.25	9.33333337306976	IPI:IPI00747253.1	Gene_Symbol=PRDM1 PR domain containing 1, with ZNF domain isoform 1	9606	0.789159178733826			0.568443894386292			0.965677320957184
314	1.05	1.19	6.00497834384441	IPI:IPI00008756.5	Gene_Symbol=DST Isoform 1 of Bullous pemphigoid antigen 1, isoforms 1/2/3/4/5/8 (Fragment)	9606	0.721856951713562			0.692260682582855			1.0358475446701
315	1.05	1.09	3.97479385137558	IPI:IPI00641437.1	Gene_Symbol=HEATR1 HEAT repeat containing 1	9606	1.11747133731842	0.533132672309875	4.78910303115845	0.805065274238586	0.478515952825546	13.1329069137573	1.7814667224884	0.464729487895966	710.429260253906
315	0	1.09	3.82462702691555	IPI:IPI00024279.4	Gene_Symbol=HEATR1 HEAT repeat-containing protein 1	9606
316	1.05	1.08	4.42748107016087	IPI:IPI00029193.1	Gene_Symbol=HGFAC Hepatocyte growth factor activator precursor	9606	0.897287368774414	0.6769859790802	11.9057359695435	0.708499729633331	0.0528625696897507	1.43967485427856	1.26074612140656	0.524480521678925	24.0376529693604
317	1.05	1.05	8.19672122597694	IPI:IPI00847762.1	Gene_Symbol=LOC389813 similar to CG15216-PA	9606	0.932474255561829			1.27035963535309			0.677178740501404
317	0	1.05	8.48356336355209	IPI:IPI00374550.4	Gene_Symbol=LOC389813 similar to CG15216-PA	9606
318	1.03	1.05	5.00000007450581	IPI:IPI00289082.2	Gene_Symbol=PTPN12 Tyrosine-protein phosphatase non-receptor type 12	9606	0.741498172283173	0.351122081279755	2.37259101867676	0.624194800853729	0.333421528339386	3.68322849273682	2.11657381057739	0.127724632620811	3.13091421127319
319	1.02	1.83	11.5455098450184	IPI:IPI00872997.1	Gene_Symbol=KIF21B Isoform 1 of Kinesin-like protein KIF21B	9606	0.80423891544342	0.514355897903442	18.0990657806396	1.0550262928009	0.46638411283493	1.84461963176727	1.17741858959198	0.794858038425446	500.464538574219
319	0	1.83	11.637931317091	IPI:IPI00644778.2	Gene_Symbol=KIF21B Isoform 2 of Kinesin-like protein KIF21B	9606
320	1	1.53	4.65328469872475	IPI:IPI00787562.3	Gene_Symbol=ASCC3 ASCC3 protein	9606
320	0	1.53	4.63215261697769	IPI:IPI00430472.2	Gene_Symbol=ASCC3 Activating signal cointegrator 1 complex subunit 3	9606
321	1	1.26	2.10970472544432	IPI:IPI00295252.2	Gene_Symbol=PREX1 Isoform 1 of Phosphatidylinositol 3,4,5-trisphosphate-dependent Rac exchanger 1 protein	9606
322	1	1.05	5.2173912525177	IPI:IPI00027078.3	Gene_Symbol=CPD Carboxypeptidase D precursor	9606	1.1137228012085			1.44863939285278			0.81548136472702
323	1	1.04	5.61317875981331	IPI:IPI00455383.4	Gene_Symbol=CLTC Isoform 2 of Clathrin heavy chain 1	9606
324	1	1	7.1186438202858	IPI:IPI00642310.1	Gene_Symbol=STXBP2 STXBP2 protein	9606	1.08572375774384			0.876544058322906			0.587747037410736
325	0.99	1.09	3.68217043578625	IPI:IPI00874213.1	Gene_Symbol=VPS13A 351 kDa protein	9606	1.44731211662292	0.329694718122482	2.75505447387695	1.74786353111267	0.195038482546806	2.9121310710907	0.530858039855957	0.375820606946945	6.975266456604
325	0.04	1.09	3.68336029350758	IPI:IPI00478586.3	Gene_Symbol=VPS13A Isoform 2 of Vacuolar protein sorting-associated protein 13A	9606
326	0.98	1.26	5.23045063018799	IPI:IPI00872808.1	Gene_Symbol=DOCK1 Uncharacterized protein DOCK1	9606	0.774953007698059	0.57376903295517	5.18825721740723	0.778612732887268	0.534042656421661	4.24538612365723	1.00652241706848	0.984455287456512	3.56916117668152
327	0.98	0.98	15.5555561184883	IPI:IPI00001611.1	Gene_Symbol=IGF2 Isoform 1 of Insulin-like growth factor II precursor	9606	0.841745555400848	0.715189218521118	3.38940286636353	1.11890876293182	0.790859997272491	3.00460577011108	0.817933619022369	0.592059552669525	2.91438126564026
328	0.97	6	27.7777791023254	IPI:IPI00387100.1	Gene_Symbol=- Ig kappa chain V-I region Roy	9606
329	0.96	45.13	58.8607609272003	IPI:IPI00555812.4	Gene_Symbol=GC Vitamin D-binding protein precursor	9606	0.00211431528441608			0.00697111943736672			0
330	0.96	2.22	2.99958623945713	IPI:IPI00005826.1	Gene_Symbol=HERC2 Probable E3 ubiquitin-protein ligase HERC2	9606	0.982994437217712			0.472989231348038			3.11830377578735
331	0.96	1.52	7.49607533216476	IPI:IPI00160131.2	Gene_Symbol=MYO9A myosin IXA	9606
332	0.96	1.16	6.97674453258514	IPI:IPI00218730.5	Gene_Symbol=PDE6A Rod cGMP-specific 3',5'-cyclic phosphodiesterase subunit alpha	9606	0.394306391477585	0.00678050937131047	1.13422048091888	0.93957656621933	0.841993927955627	22.7575721740723	0.668000102043152	0.466626942157745	101.017951965332
333	0.96	0.97	4.21286039054394	IPI:IPI00186004.8	Gene_Symbol=KIAA1641 hypothetical protein LOC57730	9606
334	0.96	0.96	2.74914093315601	IPI:IPI00179034.4	Gene_Symbol=SLC25A30 Kidney mitochondrial carrier protein 1	9606
335	0.95	0.99	16.9863015413284	IPI:IPI00167130.6	Gene_Symbol=ZNF525 Zinc finger protein 525	9606	2.04320025444031	0.546396434307098	36633.08203125	2.66601490974426	0.567073583602905	4906581.5	0.197830960154533	0.21670126914978	1468.32238769531
336	0.93	0.94	4.40852306783199	IPI:IPI00376689.1	Gene_Symbol=KIAA1199 Isoform 1 of Protein KIAA1199 precursor	9606	2.58812475204468			4.09631776809692			0.522457003593445
337	0.92	1.19	8.49582180380821	IPI:IPI00748215.2	Gene_Symbol=- Similar to Sodium/hydrogen exchanger 2	9606	1.71329355239868			2.76470828056335			0.461006253957748
338	0.92	0.92	1.84804927557707	IPI:IPI00879110.1	Gene_Symbol=MIER3 Isoform 4 of Mesoderm induction early response protein 3	9606
338	0	0.92	1.63934417068958	IPI:IPI00657714.1	Gene_Symbol=MIER3 Isoform 3 of Mesoderm induction early response protein 3	9606
338	0	0.92	1.6216216608882	IPI:IPI00657688.1	Gene_Symbol=MIER3 Isoform 2 of Mesoderm induction early response protein 3	9606
338	0	0.92	1.63636356592178	IPI:IPI00465053.4	Gene_Symbol=MIER3 Isoform 1 of Mesoderm induction early response protein 3	9606
339	0.91	0.92	3.69496867060661	IPI:IPI00867587.1	Gene_Symbol=ANKHD1 Isoform 4 of Ankyrin repeat and KH domain-containing protein 1	9606	0.419027715921402	0.475449740886688	27743.833984375	0.613181471824646	0.612960040569305	7556.9296875	0.431702822446823	0.509838044643402	60376.453125
339	0	0.92	3.6978755146265	IPI:IPI00797397.1	Gene_Symbol=ANKHD1;EIF4EBP3 Isoform 1 of Ankyrin repeat and KH domain-containing protein 1	9606
339	0	0.92	3.59189920127392	IPI:IPI00217442.2	Gene_Symbol=ANKHD1-EIF4EBP3;EIF4EBP3 ANKHD1-EIF4EBP3 protein	9606
340	0.91	0.91	17.8100258111954	IPI:IPI00736681.2	Gene_Symbol=C19orf29 chromosome 19 open reading frame 29	9606	1.54638385772705			1.88676047325134			0.129711911082268
341	0.9	1.6	4.9842394888401	IPI:IPI00642126.3	Gene_Symbol=KIAA1618 Isoform 1 of Protein ALO17	9606	0.899922132492065	0.78628545999527	3.10237836837769	1.01592290401459	0.920248687267303	1.58744132518768	1.00480592250824	0.979690730571747	1.73686921596527
342	0.9	0.9	5.8252427726984	IPI:IPI00306961.3	Gene_Symbol=BBS2 Bardet-Biedl syndrome 2 protein	9606	0.851612508296967			0.649958074092865			0.654320240020752
343	0.89	6.1	53.0434787273407	IPI:IPI00382481.1	Gene_Symbol=- Ig heavy chain V-III region BUT	9606	0.627571523189545			0.802704274654388			2.70521521568298
344	0.89	0.9	5.91397844254971	IPI:IPI00854856.1	Gene_Symbol=KIAA1598 Isoform 4 of Shootin-1	9606	0.874594986438751			0.831582725048065			0.883355557918549
344	0	0.9	5.22979386150837	IPI:IPI00854700.1	Gene_Symbol=KIAA1598 Isoform 1 of Shootin-1	9606
344	0	0.9	5.08474558591843	IPI:IPI00448751.2	Gene_Symbol=KIAA1598 Isoform 3 of Shootin-1	9606
345	0.88	1.07	8.93512815237045	IPI:IPI00045550.4	Gene_Symbol=PPP1R9B protein phosphatase 1, regulatory subunit 9B	9606
346	0.87	0.87	5.60747645795345	IPI:IPI00878685.1	Gene_Symbol=FLJ10357 Isoform 3 of Protein SOLO	9606
346	0	0.87	5.52995391190052	IPI:IPI00790107.2	Gene_Symbol=FLJ10357 Isoform 1 of Protein SOLO	9606
346	0	0.87	5.71040101349354	IPI:IPI00018134.4	Gene_Symbol=FLJ10357 Isoform 4 of Protein SOLO	9606
347	0.86	0.9	2.07253880798817	IPI:IPI00853158.2	Gene_Symbol=PRUNE2 prune homolog 2 isoform 1	9606	1.00359749794006			1.07809841632843			1.04740107059479
348	0.86	0.86	4.60251048207283	IPI:IPI00872286.1	Gene_Symbol=TDG 54 kDa protein	9606	0.63876348733902			0.609259724617004			0
349	0.86	0.86	4.8513300716877	IPI:IPI00872216.1	Gene_Symbol=MTMR11 Uncharacterized protein MTMR11 (Fragment)	9606	1.43654572963715			1.69866192340851			8.43859767913818
349	0	0.86	4.84374985098839	IPI:IPI00376863.4	Gene_Symbol=MTMR11 Myotubularin related protein 11	9606
350	0.85	0.85	11.5151517093182	IPI:IPI00736623.1	Gene_Symbol=LOC647713 similar to double homeobox, 4	9606
351	0.85	0.85	6.42201825976372	IPI:IPI00296043.2	Gene_Symbol=TBX6 T-box transcription factor TBX6	9606	0.847009420394897			1.10635876655579			0
351	0	0.85	9.49152559041977	IPI:IPI00096930.1	Gene_Symbol=TBX6 T-box 6 isoform 2	9606
352	0.84	0.85	9.32203382253647	IPI:IPI00420082.2	Gene_Symbol=ABO Histo-blood group ABO system transferase	9606	0.686969339847565			1.4234710931778			1.26036489009857
352	0	0.85	9.56521704792976	IPI:IPI00418678.5	Gene_Symbol=ABO ABO glycosyltransferase (Fragment)	9606
353	0.83	0.86	2.2133270278573	IPI:IPI00749489.1	Gene_Symbol=PKHD1L1 fibrocystin L	9606	0.780624330043793			0.838771641254425			2.70391249656677
354	0.82	2.41	4.80928681790829	IPI:IPI00795930.2	Gene_Symbol=IL1RL2 Interleukin-1 receptor-like 2 precursor	9606
355	0.82	0.85	8.92156884074211	IPI:IPI00053621.7	Gene_Symbol=ZNF99 zinc finger protein 99	9606	0.944936394691467			0.853604674339294			1.92886161804199
356	0.82	0.82	1.04712042957544	IPI:IPI00152399.1	Gene_Symbol=C7orf38 Uncharacterized protein C7orf38	9606
357	0.8	2.2	6.82523250579834	IPI:IPI00221224.6	Gene_Symbol=ANPEP Aminopeptidase N	9606	0.846888244152069	0.32805472612381	1.74598240852356	0.797696471214294	0.623394131660461	5.4285454750061	1.75589168071747	0.259870201349258	4.74149560928345
358	0.8	1.47	5.70987649261951	IPI:IPI00479951.4	Gene_Symbol=FASTKD2 Isoform 2 of FAST kinase domain-containing protein 2	9606
358	0	1.47	5.21126762032509	IPI:IPI00013735.1	Gene_Symbol=FASTKD2 Isoform 1 of FAST kinase domain-containing protein 2	9606
359	0.79	2.74	4.20624166727066	IPI:IPI00646605.3	Gene_Symbol=UBR4 Isoform 3 of E3 ubiquitin-protein ligase UBR4	9606	0.857083439826965	0.651961863040924	2.41017842292786	1.32900822162628	0.635842442512512	4.6795072555542	1.22717595100403	0.518486857414246	2.44228029251099
359	0	2.74	4.19242642819881	IPI:IPI00640981.3	Gene_Symbol=UBR4 Isoform 4 of E3 ubiquitin-protein ligase UBR4	9606
360	0.78	0.8	15.18624573946	IPI:IPI00016250.6	Gene_Symbol=FXR2 Fragile X mental retardation syndrome-related protein 2	9606	0.958222091197968			0.916449427604675			0.786851763725281
361	0.78	0.78	7.99273401498795	IPI:IPI00783185.3	Gene_Symbol=FLJ39660 hypothetical protein LOC284992	9606	1.92536127567291			2.03915953636169			1.38141942024231
362	0.77	1.07	5.78512400388718	IPI:IPI00396115.4	Gene_Symbol=SLC44A3 solute carrier family 44, member 3 isoform 2	9606
362	0	1.07	5.35987764596939	IPI:IPI00296714.3	Gene_Symbol=SLC44A3 Choline transporter-like protein 3	9606
363	0.77	0.77	8.59315618872643	IPI:IPI00788075.1	Gene_Symbol=- similar to serine/threonine kinase 36	9606
364	0.77	0.77	10.0294977426529	IPI:IPI00019148.1	Gene_Symbol=IGBP1 Immunoglobulin-binding protein 1	9606
365	0.77	0.77	27.522936463356	IPI:IPI00387105.1	Gene_Symbol=- Ig kappa chain V-I region Mev	9606
366	0.77	0.77	4.18848171830177	IPI:IPI00018451.6	Gene_Symbol=CIB1 Calcium and integrin-binding protein 1	9606
367	0.76	0.97	18.3431953191757	IPI:IPI00880035.1	Gene_Symbol=LOC440258 P40	9606	0.246342584490776	0.15561605989933	84.7929992675781	0.23306830227375	0.173969194293022	178.878677368164	0.500388741493225	0.280571490526199	63.3911094665527
368	0.76	0.76	2.88858320564032	IPI:IPI00005039.1	Gene_Symbol=MTIF2 Translation initiation factor IF-2, mitochondrial precursor	9606	0.545363068580627	0.180659279227257	3.63580322265625	0.543513894081116	0.0552892796695232	1.90390074253082	0.765917181968689	0.31742987036705	2.38401126861572
369	0.74	0.75	7.20268040895462	IPI:IPI00020128.2	Gene_Symbol=UTP6 U3 small nucleolar RNA-associated protein 6 homolog	9606	0.575750946998596	0.411106646060944	197.531723022461	0.748036324977875	0.517423391342163	49.2169456481934	1.00053203105927	0.999418437480927	1702.15856933594
370	0.73	0.84	3.35316397249699	IPI:IPI00002188.2	Gene_Symbol=ARFGEF1 Brefeldin A-inhibited guanine nucleotide-exchange protein 1	9606
371	0.73	0.73	3.35538759827614	IPI:IPI00788200.1	Gene_Symbol=MYO7B similar to myosin VIIb	9606	1.840815782547	0.500640034675598	2365.90625	2.06494736671448	0.334442883729935	208.651123046875	0.848745048046112	0.719406068325043	82.8862533569336
371	0	0.73	3.35538759827614	IPI:IPI00738806.2	Gene_Symbol=MYO7B myosin VIIB	9606
372	0.72	7.64	34.7457617521286	IPI:IPI00830007.1	Gene_Symbol=- Uncharacterized protein ENSP00000375023	9606	1.4742659330368	0.443280458450317	61.7481422424316	1.38932120800018	0.171092882752419	3.16029071807861	3.9539737701416	0.0598540902137756	5.19189023971558
372	0	7.64	34.7457617521286	IPI:IPI00829753.1	Gene_Symbol=- Similar to Rheumatoid factor G9 heavy chain	9606
373	0.72	0.72	5.46875	IPI:IPI00853585.1	Gene_Symbol=NBL1 Neuroblastoma, suppression of tumorigenicity 1	9606	1.7629359960556			1.58571302890778			1.30101919174194
373	0	0.72	5.98290599882603	IPI:IPI00853496.1	Gene_Symbol=NBL1 Neuroblastoma, suppression of tumorigenicity 1	9606
373	0	0.72	6.42201825976372	IPI:IPI00853441.1	Gene_Symbol=NBL1 Neuroblastoma, suppression of tumorigenicity 1	9606
373	0	0.72	6.03448264300823	IPI:IPI00852846.1	Gene_Symbol=NBL1 Neuroblastoma, suppression of tumorigenicity 1	9606
373	0	0.72	4.26829271018505	IPI:IPI00852703.1	Gene_Symbol=NBL1 Neuroblastoma, suppression of tumorigenicity 1	9606
373	0	0.72	3.24074067175388	IPI:IPI00852617.1	Gene_Symbol=NBL1 neuroblastoma, suppression of tumorigenicity 1 1	9606
373	0	0.72	5.46875	IPI:IPI00844060.1	Gene_Symbol=NBL1 Neuroblastoma, suppression of tumorigenicity 1	9606
373	0	0.72	3.88888902962208	IPI:IPI00749277.1	Gene_Symbol=NBL1 Neuroblastoma suppressor of tumorigenicity 1 precursor	9606
373	0	0.72	3.8674034178257	IPI:IPI00013299.4	Gene_Symbol=NBL1 Neuroblastoma, suppression of tumorigenicity 1	9606
374	0.7	0.75	4.39560450613499	IPI:IPI00554436.2	Gene_Symbol=SFRS14 cDNA FLJ76836, highly similar to Homo sapiens splicing factor, arginine/serine-rich 14 (SFRS14), transcript variant 2, mRNA	9606	0.918822348117828			0.680560410022736			1.09112131595612
