# Supplementary material for: PGCA: An algorithm to link protein groups created from MS/MS data
Source: PLoS One. 2017 May 31;12(5):e0177569. doi: 10.1371/journal.pone.0177569 (PMC5451011; doi:10.1371/journal.pone.0177569)
Supplement: S3 File — 65 iTRAQ experiments used to process samples from the BiT Heart Cohort. (ZIP) [file pone.0177569.s006.zip › S5DataBiT/BET5794_ProteinSummary.txt]

N	Unused	Total	%Cov	Accession	Name	Species	115:114	PVal 115:114	EF 115:114	116:114	PVal 116:114	EF 116:114	117:114	PVal 117:114	EF 117:114	Biological Processes	Molecular Function	PANTHER ID
1	219.72	219.72	34.1880351305008	IPI:IPI00022229.1	Gene_Symbol=APOB Apolipoprotein B-100 precursor	9606	1.03468084335327	0.254229545593262	1.06018173694611	1.11092889308929	0.00153013714589179	1.06626689434052	0.834695756435394	2.36271830544865E-07	1.06837379932404
2	193.75	193.75	61.5252315998077	IPI:IPI00643525.1	Gene_Symbol=C4A Complement component 4A	9606	9999			9999			9999
3	158.18	158.28	63.9206230640411	IPI:IPI00783987.2	Gene_Symbol=C3 Complement C3 precursor (Fragment)	9606	0.896281540393829	0.00252689467743039	1.07276177406311	0.871317267417908	0.00106154719833285	1.08476710319519	0.323278248310089	5.71005302138469E-40	1.14348948001862
4	137.3	137.3	63.5006785392761	IPI:IPI00478003.1	Gene_Symbol=A2M Alpha-2-macroglobulin precursor	9606	0.591222941875458	2.27028378283563E-23	1.0947927236557	0.609993815422058	6.09780139622724E-22	1.09304988384247	0.7092604637146	8.07512772215579E-17	1.07654094696045
5	103.51	103.51	39.4391417503357	IPI:IPI00032291.2	Gene_Symbol=C5 Complement C5 precursor	9606	1.34413611888885	1.61958408517087E-14	1.06875371932983	1.07948112487793	0.0341001413762569	1.07246172428131	1.60376930236816	6.75266359817038E-19	1.09182453155518
6	99.91	99.95	48.6143201589584	IPI:IPI00021885.1	Gene_Symbol=FGA Isoform 1 of Fibrinogen alpha chain precursor	9606	1.32976531982422	7.17393982760384E-12	1.08064162731171	1.01733732223511	0.696016192436218	1.08994364738464	0.837083339691162	4.21764752900344E-06	1.07687604427338
6	0	99.9	60.4037284851074	IPI:IPI00029717.1	Gene_Symbol=FGA Isoform 2 of Fibrinogen alpha chain precursor	9606
7	97.86	97.86	54.2723000049591	IPI:IPI00017601.1	Gene_Symbol=CP Ceruloplasmin precursor	9606	0.939416170120239	0.229421094059944	1.10688579082489	0.824172973632813	0.000112249967060052	1.10056447982788	1.10551488399506	0.0193914081901312	1.0868593454361
8	93.71	93.73	29.0987133979797	IPI:IPI00414283.5	Gene_Symbol=FN1 fibronectin 1 isoform 4 preproprotein	9606	1.01200067996979	0.798354685306549	1.0970424413681	1.35604822635651	6.49083460757538E-07	1.11877191066742	0.494874000549316	8.77487917611155E-18	1.13448131084442
8	0	91.73	29.3156743049622	IPI:IPI00855777.1	Gene_Symbol=FN1 Isoform 14 of Fibronectin precursor	9606
8	0	91.73	28.9198607206345	IPI:IPI00339228.1	Gene_Symbol=FN1 Isoform 8 of Fibronectin precursor	9606
8	0	91.73	28.1953305006027	IPI:IPI00339223.1	Gene_Symbol=FN1 Isoform 3 of Fibronectin precursor	9606
8	0	91.73	27.8290033340454	IPI:IPI00022418.1	Gene_Symbol=FN1 Isoform 1 of Fibronectin precursor	9606
9	80.81	81.31	70.8757638931274	IPI:IPI00298497.3	Gene_Symbol=FGB Fibrinogen beta chain precursor	9606	1.26215004920959	9.67859039441299E-13	1.06195783615112	0.913382232189178	0.00553647894412279	1.0654149055481	0.837792456150055	1.52422856558587E-08	1.06069803237915
10	79.17	79.17	54.1935503482819	IPI:IPI00294193.4	Gene_Symbol=ITIH4 Isoform 1 of Inter-alpha-trypsin inhibitor heavy chain H4 precursor	9606	1.09170889854431	0.494003057479858	1.29455852508545	0.970881581306458	0.886020958423615	1.51634550094604	1.47816908359528	2.34414474107325E-05	1.17549502849579
11	70.23	70.23	41.1860287189484	IPI:IPI00029739.5	Gene_Symbol=CFH Isoform 1 of Complement factor H precursor	9606	1.02442705631256	0.66146844625473	1.11569428443909	0.95485782623291	0.446747064590454	1.12797904014587	0.988011956214905	0.906602442264557	1.22668313980103
12	69.36	69.36	62.3376607894897	IPI:IPI00022488.1	Gene_Symbol=HPX Hemopexin precursor	9606	1.18454325199127	5.02883376611862E-05	1.08370292186737	1.08623480796814	0.0653288140892982	1.09151196479797	1.68565690517426	1.90592357671794E-27	1.08630752563477
13	62.54	62.54	49.876543879509	IPI:IPI00019580.1	Gene_Symbol=PLG Plasminogen precursor	9606	0.965710699558258	0.316619336605072	1.07132303714752	0.983635902404785	0.740360915660858	1.10377597808838	0.96511846780777	0.425519853830338	1.0922110080719
14	56.86	57	61.6052031517029	IPI:IPI00877703.1	Gene_Symbol=FGG 52 kDa protein	9606	1.33681511878967	3.58117766552368E-08	1.10050654411316	0.944468975067139	0.285998791456223	1.11007702350616	0.789936721324921	4.68724380198182E-07	1.08993589878082
14	0	57	62.6931548118591	IPI:IPI00021891.5	Gene_Symbol=FGG Isoform Gamma-B of Fibrinogen gamma chain precursor	9606
14	0	55	59.1011226177216	IPI:IPI00877792.1	Gene_Symbol=FGG 50 kDa protein	9606
14	0	55	60.1830661296844	IPI:IPI00219713.1	Gene_Symbol=FGG Isoform Gamma-A of Fibrinogen gamma chain precursor	9606
15	55.64	55.64	66.7202591896057	IPI:IPI00019568.1	Gene_Symbol=F2 Prothrombin precursor (Fragment)	9606	1.07624590396881	0.151761412620544	1.10485947132111	0.952970504760742	0.417496263980865	1.12296652793884	1.18358016014099	0.0017662241589278	1.10967111587524
16	52.21	52.21	52.2251307964325	IPI:IPI00639937.1	Gene_Symbol=CFB B-factor, properdin	9606	0.98389458656311	0.761059641838074	1.11174547672272	0.898480713367462	0.144699662923813	1.1556339263916	1.28168833255768	1.43485403896193E-05	1.11251771450043
16	0	52.21	52.2251307964325	IPI:IPI00019591.1	Gene_Symbol=CFB Isoform 1 of Complement factor B precursor (Fragment)	9606
17	51.36	51.36	45.3507333993912	IPI:IPI00477090.6	Gene_Symbol=IGHM IGHM protein	9606	0.413589000701904	4.36664013250265E-05	1.42518770694733	0.461568146944046	0.00157785881310701	1.5548495054245	0.129727199673653	1.16868936750336E-09	1.49442732334137
18	50.96	50.97	56.9620251655579	IPI:IPI00742696.2	Gene_Symbol=GC vitamin D-binding protein precursor	9606	1.28396427631378	0.605023384094238	5.8646035194397	1.58343327045441	0.113839969038963	2.07764363288879	1.1591922044754	0.600585043430328	2.80575299263
19	49.05	49.09	55.0000011920929	IPI:IPI00641737.1	Gene_Symbol=HP Haptoglobin precursor	9606	3.03948998451233	2.17315944512157E-25	1.15698504447937	1.56089520454407	2.77800948477597E-13	1.10688924789429	1.42012071609497	5.3323316251408E-07	1.13667464256287
19	0	47.09	56.7723333835602	IPI:IPI00478493.3	Gene_Symbol=HP HP protein	9606
20	48.19	48.36	70.2020227909088	IPI:IPI00847179.1	Gene_Symbol=APOA4 apolipoprotein A-IV precursor	9606	3.35200929641724	0.0392475947737694	3.06988406181335	3.96467542648315	0.0157707743346691	2.68448400497437	0.768590033054352	0.809997975826263	14.4353466033936
21	47.95	47.95	44.6991413831711	IPI:IPI00798430.1	Gene_Symbol=TF Transferrin variant (Fragment)	9606	0.475818544626236	9.6368486107723E-13	1.17162322998047	0.891673684120178	0.00846478715538979	1.08768343925476	0.332038700580597	5.78920168503886E-15	1.22461915016174
21	0	47.95	44.6991413831711	IPI:IPI00022463.1	Gene_Symbol=TF Serotransferrin precursor	9606
22	47.2	47.2	42.5831198692322	IPI:IPI00026314.1	Gene_Symbol=GSN Isoform 1 of Gelsolin precursor	9606	0.876217544078827	0.036797784268856	1.13171875476837	0.884307563304901	0.0638379454612732	1.13913357257843	1.29365491867065	0.000131100794533268	1.13362061977386
23	46.4	46.4	41.6149079799652	IPI:IPI00032328.2	Gene_Symbol=KNG1 Isoform HMW of Kininogen-1 precursor	9606	0.964214503765106	0.526786386966705	1.12097764015198	0.975497245788574	0.690277874469757	1.13154757022858	1.20509302616119	0.00370948109775782	1.1320207118988
24	45.84	46.34	44.4566398859024	IPI:IPI00292530.1	Gene_Symbol=ITIH1 Inter-alpha-trypsin inhibitor heavy chain H1 precursor	9606	0.957574725151062	0.547828316688538	1.15359914302826	1.11166751384735	0.169852241873741	1.16424798965454	1.21175491809845	0.00265225069597363	1.13125479221344
25	45.74	45.74	34.1437637805939	IPI:IPI00305461.2	Gene_Symbol=ITIH2 Inter-alpha-trypsin inhibitor heavy chain H2 precursor	9606	0.979074656963348	0.5770183801651	1.07691383361816	1.1471244096756	0.0169137865304947	1.11735105514526	1.34380054473877	5.72531311249236E-09	1.09619462490082
25	0	45.74	33.9037418365479	IPI:IPI00645038.1	Gene_Symbol=ITIH2 Inter-alpha (Globulin) inhibitor H2	9606
26	44.41	44.48	52.7186751365662	IPI:IPI00847635.1	Gene_Symbol=SERPINA3 Isoform 1 of Alpha-1-antichymotrypsin precursor	9606	1.87260723114014	9.04762874821111E-18	1.12662768363953	1.15166008472443	0.00695266528055072	1.10580563545227	2.03687715530396	1.92853256558223E-19	1.13452816009521
26	0	44.48	49.7767865657806	IPI:IPI00550991.3	Gene_Symbol=SERPINA3 Alpha-1-antichymotrypsin precursor	9606
27	43.68	43.68	58.9247286319733	IPI:IPI00032179.2	Gene_Symbol=SERPINC1 Antithrombin III variant	9606	1.23176276683807	0.00891719199717045	1.16552305221558	1.12911355495453	0.057417917996645	1.13367819786072	1.28632187843323	0.000311751355184242	1.13739287853241
28	39.76	39.76	42.9787248373032	IPI:IPI00296165.5	Gene_Symbol=C1R;C17orf13;ACYP1 Complement C1r subcomponent precursor	9606	1.0741411447525	0.0613132603466511	1.07796370983124	1.10186660289764	0.0394400022923946	1.09644591808319	1.02517950534821	0.670699179172516	1.12449097633362
29	39.54	39.55	50.2127647399902	IPI:IPI00815926.1	Gene_Symbol=IGHG1 IGHG1 protein	9606	0.553678035736084	0.00552970124408603	1.38558971881866	0.532657086849213	0.00135753804352134	1.28672623634338	0.232893526554108	0.00513243395835161	2.20281314849854
30	39.34	40.19	45.6565648317337	IPI:IPI00745089.2	Gene_Symbol=A1BG alpha 1B-glycoprotein precursor	9606	1.15905594825745	0.0102367419749498	1.11820685863495	1.12524914741516	0.0240232031792402	1.10749018192291	1.23743069171906	7.24035562598147E-05	1.10674917697906
30	0	40.19	45.6565648317337	IPI:IPI00022895.7	Gene_Symbol=A1BG Alpha-1B-glycoprotein precursor	9606
31	38.6	38.6	75.0788629055023	IPI:IPI00021842.1	Gene_Symbol=APOE Apolipoprotein E precursor	9606	1.50027430057526	1.29147192637902E-05	1.17628693580627	2.45666742324829	6.80883660564291E-09	1.27191412448883	1.2114554643631	0.0513769201934338	1.21289789676666
32	37.67	37.67	51.102203130722	IPI:IPI00879573.1	Gene_Symbol=SERPIND1 Heparin cofactor 2 precursor	9606	1.0867999792099	0.151179745793343	1.12144958972931	1.02966833114624	0.567642867565155	1.10731387138367	1.50857174396515	7.9226408766786E-10	1.11715996265411
32	0	37.67	48.3870953321457	IPI:IPI00292950.4	Gene_Symbol=SERPIND1 Serpin peptidase inhibitor, clade D (Heparin cofactor), member 1	9606
33	37.57	37.57	43.5349941253662	IPI:IPI00296608.6	Gene_Symbol=C7 Complement component C7 precursor	9606	1.1624528169632	0.0197958163917065	1.13358449935913	1.15787863731384	0.0417872667312622	1.15131855010986	1.64902555942535	2.21589473881068E-07	1.17828214168549
34	35.88	36.02	31.7195326089859	IPI:IPI00019943.1	Gene_Symbol=AFM Afamin precursor	9606	0.600025594234467	3.46405681916906E-09	1.14181184768677	0.697337746620178	5.22444042871939E-06	1.14598405361176	1.02718877792358	0.646420180797577	1.12488865852356
35	35.78	35.78	41.7142868041992	IPI:IPI00022371.1	Gene_Symbol=HRG Histidine-rich glycoprotein precursor	9606	0.999299824237823	0.98564738035202	1.0811516046524	1.20762062072754	0.00139320560265332	1.11797499656677	1.0427405834198	0.517541825771332	1.13794648647308
36	33.96	33.96	40.2061849832535	IPI:IPI00032220.3	Gene_Symbol=AGT Angiotensinogen precursor	9606	0.919448673725128	0.304301619529724	1.17676651477814	0.896761775016785	0.263508290052414	1.21387112140656	0.963972628116608	0.738701641559601	1.24629008769989
37	33.75	33.9	74.4565188884735	IPI:IPI00855916.1	Gene_Symbol=- Transthyretin	9606	1.48481106758118	2.56919634011865E-07	1.14991629123688	1.48463678359985	5.66498374610092E-06	1.17548632621765	1.08726215362549	0.183429419994354	1.13209640979767
37	0	33.9	86.3945603370667	IPI:IPI00022432.1	Gene_Symbol=TTR Transthyretin precursor	9606
38	33.65	33.65	34.8837196826935	IPI:IPI00017696.1	Gene_Symbol=C1S Complement C1s subcomponent precursor	9606	0.973636388778687	0.599387943744659	1.1082261800766	0.969179809093475	0.607615649700165	1.13109445571899	1.08901810646057	0.165218532085419	1.13022994995117
39	33.4	34.19	54.697984457016	IPI:IPI00166729.4	Gene_Symbol=AZGP1 alpha-2-glycoprotein 1, zinc	9606	1.53726005554199	1.19319183795596E-05	1.19191253185272	1.20465588569641	0.0428252778947353	1.19706332683563	0.458442956209183	1.0033086361716E-08	1.2490154504776
40	33.29	33.29	33.8282078504562	IPI:IPI00009920.2	Gene_Symbol=C6 Complement component 6 precursor	9606	1.20099544525146	0.00104220781940967	1.10972940921783	1.13358795642853	0.0223945528268814	1.11244177818298	1.30399584770203	0.000694068789016455	1.15610086917877
41	32.52	32.58	38.7650072574615	IPI:IPI00291867.3	Gene_Symbol=CFI Complement factor I precursor	9606	1.01669752597809	0.743828237056732	1.10775256156921	0.919677913188934	0.0403890386223793	1.08310747146606	1.29422187805176	4.097517739865E-05	1.11693668365479
41	0	30.58	36.5351617336273	IPI:IPI00872555.2	Gene_Symbol=CFI cDNA FLJ76262, highly similar to Homo sapiens I factor (complement) (IF), mRNA	9606
42	31.46	31.46	39.8000001907349	IPI:IPI00291866.5	Gene_Symbol=SERPING1 Plasma protease C1 inhibitor precursor	9606	1.2536027431488	3.56391780087506E-07	1.0834379196167	1.12360417842865	0.0315625332295895	1.11173450946808	1.57238268852234	8.63714861350923E-13	1.10904014110565
42	0	29.46	36.4640891551971	IPI:IPI00879931.1	Gene_Symbol=SERPING1 cDNA FLJ78023, highly similar to Homo sapiens serine (or cysteine) proteinase inhibitor, clade G (C1inhibitor), member 1, (angioedema, hereditary) (SERPING1), mRNA	9606
43	31.35	31.37	47.0711290836334	IPI:IPI00298971.1	Gene_Symbol=VTN Vitronectin precursor	9606	0.879340827465057	0.0334777049720287	1.12555634975433	0.988677680492401	0.849646091461182	1.1263839006424	0.954524278640747	0.345122128725052	1.10229825973511
44	29.93	29.93	39.5095378160477	IPI:IPI00022431.1	Gene_Symbol=AHSG Alpha-2-HS-glycoprotein precursor	9606	0.554153561592102	4.38788629253395E-06	1.2421315908432	0.976660668849945	0.830105841159821	1.24937438964844	0.749277293682098	0.0177803691476583	1.26518726348877
45	29.47	29.66	43.3255255222321	IPI:IPI00328609.3	Gene_Symbol=SERPINA4 Kallistatin precursor	9606	1.09316956996918	0.313113540410995	1.19462442398071	1.19291603565216	0.0580155663192272	1.20062625408173	1.11486220359802	0.397080212831497	1.29599678516388
46	28.9	29.27	38.0319148302078	IPI:IPI00303963.1	Gene_Symbol=C2 Complement C2 precursor (Fragment)	9606	0.962550342082977	0.557292103767395	1.14033651351929	1.05451142787933	0.270386427640915	1.10133385658264	1.37578499317169	5.65999434911646E-05	1.14917635917664
47	28.29	28.29	29.6238243579865	IPI:IPI00654888.4	Gene_Symbol=KLKB1 Plasma kallikrein precursor	9606	0.751868724822998	0.000615447585005313	1.16349148750305	0.798396646976471	0.00378172216005623	1.15718591213226	1.26678705215454	0.0199860297143459	1.21687173843384
48	28.14	28.15	41.9161677360535	IPI:IPI00400826.1	Gene_Symbol=CLU clusterin isoform 1	9606	1.05171966552734	0.282417893409729	1.09818720817566	0.974741756916046	0.678788363933563	1.13220942020416	1.11687672138214	0.021488469094038	1.09775757789612
48	0	28.15	41.2026733160019	IPI:IPI00291262.3	Gene_Symbol=CLU Clusterin precursor	9606
48	0	28.12	39.0625	IPI:IPI00795633.1	Gene_Symbol=CLU CLU	9606
49	27.62	27.62	32.7370315790176	IPI:IPI00022395.1	Gene_Symbol=C9 Complement component C9 precursor	9606	1.45286536216736	2.58884313097951E-07	1.12659919261932	1.10678935050964	0.069315031170845	1.11618494987488	1.67948460578918	2.4799859943414E-07	1.17949950695038
50	26.6	26.6	28.5950422286987	IPI:IPI00020996.3	Gene_Symbol=IGFALS Insulin-like growth factor-binding protein complex acid labile chain precursor	9606	0.968579292297363	0.657039642333984	1.15709543228149	1.20695734024048	0.00476097222417593	1.13367998600006	1.37431943416595	1.81143441295717E-05	1.13386118412018
51	24.87	26.65	48.5829949378967	IPI:IPI00386879.1	Gene_Symbol=IGHV3OR16-13;IGHA1 CDNA FLJ14473 fis, clone MAMMA1001080, highly similar to Homo sapiens SNC73 protein (SNC73) mRNA	9606	0.965665817260742	0.833345651626587	1.42887210845947	0.849661469459534	0.319962531328201	1.41095900535583	0.223924189805984	0.000222817310714163	1.81071150302887
52	24.77	24.77	57.6271176338196	IPI:IPI00827488.1	Gene_Symbol=IGKC IGKC protein	9606	0.389622032642365			0.45189493894577			0.122704863548279
53	24.25	24.25	42.3625260591507	IPI:IPI00879231.1	Gene_Symbol=SERPINF2 Alpha-2-antiplasmin precursor	9606	1.02628147602081	0.737310826778412	1.16765117645264	1.10772097110748	0.161362260580063	1.15580999851227	1.1072199344635	0.0622596107423306	1.11329054832458
53	0	24.25	42.0202016830444	IPI:IPI00029863.4	Gene_Symbol=SERPINF2 SERPINF2 protein	9606
54	23.99	23.99	48.9913552999496	IPI:IPI00022417.4	Gene_Symbol=LRG1 Leucine-rich alpha-2-glycoprotein precursor	9606	1.04446315765381	0.678736925125122	1.24336373806	0.806557416915894	0.0689244344830513	1.26314568519592	0.956072568893433	0.617329657077789	1.20550811290741
55	23.8	23.8	30.6878298521042	IPI:IPI00645849.1	Gene_Symbol=ECM1 Extracellular matrix protein 1	9606	0.896061062812805	0.0427393801510334	1.11154174804688	1.04527854919434	0.259484440088272	1.08318614959717	1.03434455394745	0.52430522441864	1.11544764041901
55	0	23.8	27.9629617929459	IPI:IPI00003351.2	Gene_Symbol=ECM1 Extracellular matrix protein 1 precursor	9606
56	23.48	23.48	48.6956506967545	IPI:IPI00298828.3	Gene_Symbol=APOH Beta-2-glycoprotein 1 precursor	9606	1.01523411273956	0.793385446071625	1.12251317501068	1.13815474510193	0.122105352580547	1.17987263202667	1.49298477172852	1.31342949316604E-06	1.15568685531616
57	23.22	23.64	28.2167047262192	IPI:IPI00876950.1	Gene_Symbol=ITIH3 Isoform 2 of Inter-alpha-trypsin inhibitor heavy chain H3 precursor	9606	1.28306174278259	0.00517247570678592	1.18073678016663	1.03913700580597	0.557235419750214	1.14324939250946	1.67781710624695	4.3863728933502E-06	1.19187939167023
57	0.03	23.64	28.0898869037628	IPI:IPI00028413.8	Gene_Symbol=ITIH3 Isoform 1 of Inter-alpha-trypsin inhibitor heavy chain H3 precursor	9606
58	22.9	22.9	76.3819098472595	IPI:IPI00844536.2	Gene_Symbol=RBP4 Uncharacterized protein RBP4	9606	1.44473850727081	6.24418490247081E-08	1.12134277820587	1.21015763282776	0.00178887427318841	1.12265741825104	1.7762678861618	7.48668271474684E-13	1.1241934299469
58	0	22.9	72.361809015274	IPI:IPI00480192.1	Gene_Symbol=RBP4 Retinol binding protein 4, plasma	9606
58	0	22.9	66.6666686534882	IPI:IPI00022420.3	Gene_Symbol=RBP4 Plasma retinol-binding protein precursor	9606
59	22.85	22.85	41.3875609636307	IPI:IPI00006114.4	Gene_Symbol=SERPINF1 Pigment epithelium-derived factor precursor	9606	1.12728977203369	0.275509506464005	1.25086116790771	1.09129238128662	0.358888983726501	1.21524226665497	1.81497013568878	4.49198705609888E-05	1.264404296875
60	22.13	22.13	46.3068187236786	IPI:IPI00022426.1	Gene_Symbol=AMBP AMBP protein precursor	9606	1.15055620670319	0.0610282234847546	1.15843844413757	1.17554318904877	0.0167449340224266	1.1399427652359	1.48422312736511	1.71854244399583E-05	1.17808985710144
61	22	22	29.4807374477386	IPI:IPI00021727.1	Gene_Symbol=C4BPA C4b-binding protein alpha chain precursor	9606	1.21335875988007	0.00705910101532936	1.1442596912384	1.301065325737	0.00101690029259771	1.15441727638245	1.28497850894928	0.00218357820995152	1.1611864566803
62	21.73	21.73	56.5543055534363	IPI:IPI00021841.1	Gene_Symbol=APOA1 Apolipoprotein A-I precursor	9606	0.775728344917297	0.0282781459391117	1.24948513507843	0.952247679233551	0.824965536594391	1.59320366382599	0.773335635662079	0.00189508497714996	1.15550231933594
63	20.14	20.4	18.7192112207413	IPI:IPI00745872.2	Gene_Symbol=ALB Isoform 1 of Serum albumin precursor	9606	0.223619386553764	4.25369890422189E-08	1.30848026275635	0.273499608039856	4.96275845307537E-07	1.33801054954529	0.164374485611916	4.30171239713673E-05	1.83937764167786
63	0	20.4	18.1818187236786	IPI:IPI00022434.4	Gene_Symbol=ALB Uncharacterized protein ALB	9606
64	20	20	51.7094016075134	IPI:IPI00154742.6	Gene_Symbol=IGL@ IGL@ protein	9606	0.589286029338837	0.123393923044205	2.08456945419312	0.57472825050354	0.175871506333351	2.46845889091492	0.392875015735626	0.0571639612317085	2.65396451950073
65	19.25	19.25	28.2926827669144	IPI:IPI00019581.1	Gene_Symbol=F12 Coagulation factor XII precursor	9606	0.816492736339569	0.0361557751893997	1.20730376243591	0.823785424232483	0.00241631246171892	1.12408924102783	0.759197235107422	0.00622227368876338	1.2074179649353
66	18.46	18.46	19.2893400788307	IPI:IPI00294395.1	Gene_Symbol=C8B Complement component C8 beta chain precursor	9606	0.961281538009644	0.467358529567719	1.1194543838501	1.01413929462433	0.797378540039063	1.12129390239716	0.67179149389267	1.46562558711594E-06	1.11703729629517
67	18.41	18.41	27.3972600698471	IPI:IPI00011252.1	Gene_Symbol=C8A Complement component C8 alpha chain precursor	9606	0.912327110767365	0.553468227386475	1.38067770004272	0.97044163942337	0.818490862846375	1.31344306468964	0.859145641326904	0.34918212890625	1.39763331413269
68	18.19	44.37	26.9230782985687	IPI:IPI00025426.2	Gene_Symbol=PZP Pregnancy zone protein precursor	9606	0.363972544670105	0.00307407812215388	1.81541192531586	0.328719466924667	3.14563367282972E-05	1.45596289634705	0.551384687423706	0.000124858896015212	1.26306176185608
69	18.01	18.01	80.9523820877075	IPI:IPI00654755.3	Gene_Symbol=HBB Hemoglobin subunit beta	9606	1.16072034835815	0.0197577178478241	1.13139712810516	1.89216148853302	4.12973726326982E-08	1.19169962406158	0.5245441198349	1.76959735753712E-09	1.1634476184845
70	17.51	17.51	25.6147533655167	IPI:IPI00019576.1	Gene_Symbol=F10 Coagulation factor X precursor	9606	1.12817680835724	0.123979009687901	1.17217469215393	1.10155463218689	0.307286560535431	1.2185480594635	1.18136346340179	0.0472209677100182	1.17854332923889
71	17.08	17.11	19.4444447755814	IPI:IPI00873445.1	Gene_Symbol=PROS1 80 kDa protein	9606	1.24004817008972	0.0375833921134472	1.22297430038452	1.10512816905975	0.0870279967784882	1.12314891815186	1.38819408416748	2.90584303002106E-05	1.13041615486145
71	0	17.11	19.5266276597977	IPI:IPI00294004.1	Gene_Symbol=PROS1 Vitamin K-dependent protein S precursor	9606
72	16.34	18.34	33.9759021997452	IPI:IPI00292946.1	Gene_Symbol=SERPINA7 Thyroxine-binding globulin precursor	9606	0.696498334407806	0.000102186342701316	1.1637179851532	0.708134591579437	0.0102979298681021	1.28719580173492	1.03958547115326	0.683594644069672	1.21842432022095
73	15.82	15.82	28.9473682641983	IPI:IPI00553177.1	Gene_Symbol=SERPINA1 Isoform 1 of Alpha-1-antitrypsin precursor	9606	1.51256024837494	0.0152742126956582	1.37112212181091	0.955214500427246	0.659793138504028	1.25238573551178	1.10525751113892	0.809536457061768	2.46192455291748
74	15.76	15.76	36.7713004350662	IPI:IPI00022391.1	Gene_Symbol=APCS Serum amyloid P-component precursor	9606	1.23396289348602	0.00337319704703987	1.14303743839264	1.03003978729248	0.591091513633728	1.11854338645935	1.17499077320099	0.0113453967496753	1.12922811508179
75	15.7	15.7	41.2935316562653	IPI:IPI00022429.3	Gene_Symbol=ORM1 Alpha-1-acid glycoprotein 1 precursor	9606	3.81842112541199	0.000427244260208681	1.7108656167984	1.1257848739624	0.414110153913498	1.37326526641846	1.69689607620239	0.130431205034256	2.06180763244629
76	15.05	15.05	18.8095241785049	IPI:IPI00299503.2	Gene_Symbol=GPLD1 Isoform 1 of Phosphatidylinositol-glycan-specific phospholipase D precursor	9606	1.04136145114899	0.414056837558746	1.10879528522491	1.27903997898102	0.000229844998102635	1.11350238323212	1.13932847976685	0.0424505174160004	1.13353514671326
77	14.8	14.8	49.0099012851715	IPI:IPI00011261.2	Gene_Symbol=C8G Complement component C8 gamma chain precursor	9606	0.927981972694397	0.510010719299316	1.27602922916412	1.02581095695496	0.807080268859863	1.25410807132721	0.951863169670105	0.694878041744232	1.31287813186646
78	14.31	14.32	36.3905310630798	IPI:IPI00020986.2	Gene_Symbol=LUM Lumican precursor	9606	0.700127363204956	1.65308301802725E-06	1.1083961725235	0.85662442445755	0.0234418790787458	1.1399405002594	1.37919223308563	0.00022033482673578	1.15452206134796
79	14.18	14.18	32.323232293129	IPI:IPI00556155.2	Gene_Symbol=IGFBP3 insulin-like growth factor binding protein 3 isoform a precursor	9606	0.996056437492371	0.971677362918854	1.27359426021576	1.48830854892731	0.0201903749257326	1.37877774238586	1.52860033512115	0.016583951190114	1.38969802856445
79	0	14.18	32.989689707756	IPI:IPI00018305.4	Gene_Symbol=IGFBP3 Insulin-like growth factor-binding protein 3 precursor	9606
80	14.15	14.18	22.3853215575218	IPI:IPI00738433.1	Gene_Symbol=CPN2 similar to Carboxypeptidase N subunit 2 precursor	9606	1.0078387260437	0.963267743587494	1.44546365737915	1.08357560634613	0.66124427318573	1.48596274852753	0.982034623622894	0.836332440376282	1.20983350276947
80	0	12.18	20.7339450716972	IPI:IPI00479116.1	Gene_Symbol=CPN2 Carboxypeptidase N subunit 2 precursor	9606
81	14	14	22.3974764347076	IPI:IPI00394992.1	Gene_Symbol=PGLYRP2 Isoform 2 of N-acetylmuramoyl-L-alanine amidase precursor	9606	0.7459916472435	0.141403496265411	1.49416983127594	1.06355357170105	0.83627325296402	1.86237096786499	1.14857769012451	0.0951888263225555	1.18009507656097
81	0	14	24.6527776122093	IPI:IPI00163207.1	Gene_Symbol=PGLYRP2 Isoform 1 of N-acetylmuramoyl-L-alanine amidase precursor	9606
82	13.24	26.55	43.8848912715912	IPI:IPI00399007.5	Gene_Symbol=IGHG2 Putative uncharacterized protein DKFZp686I04196 (Fragment)	9606	0.544184744358063	0.0595345571637154	1.95246946811676	0.533220767974854	0.129260331392288	2.94621658325195	0.110698476433754	0.151045754551888	64.6301574707031
82	0.03	27.97	36.3440871238709	IPI:IPI00784807.1	Gene_Symbol=- Putative uncharacterized protein	9606
83	12.29	12.32	28.8676232099533	IPI:IPI00010471.5	Gene_Symbol=LCP1 Plastin-2	9606	0.980532944202423	0.879244387149811	1.33511221408844	1.31636166572571	0.0532128736376762	1.3227471113205	1.35219752788544	0.192588835954666	1.6307190656662
84	12.24	12.24	19.8125839233398	IPI:IPI00003590.2	Gene_Symbol=QSOX1 Isoform 1 of Sulfhydryl oxidase 1 precursor	9606	1.06860482692719	0.192051738500595	1.11229205131531	1.15190553665161	0.107953786849976	1.19539141654968	1.43322765827179	0.0155348917469382	1.31714749336243
84	0	10.24	21.854305267334	IPI:IPI00872013.1	Gene_Symbol=QSOX1 Uncharacterized protein QSOX1	9606
84	0	10.24	21.854305267334	IPI:IPI00465016.7	Gene_Symbol=QSOX1 Isoform 2 of Sulfhydryl oxidase 1 precursor	9606
85	12.23	12.6	19.2857146263123	IPI:IPI00746623.2	Gene_Symbol=HABP2 Hyaluronan-binding protein 2 precursor	9606	1.166623711586	0.414670646190643	1.49701690673828	1.02791595458984	0.837996184825897	1.33953309059143	1.24893152713776	0.0620543248951435	1.26593720912933
86	12	12	41.1290317773819	IPI:IPI00004373.1	Gene_Symbol=MBL2 Mannose-binding protein C precursor	9606	1.80357301235199	0.00194401084445417	1.35085022449493	1.6853187084198	0.00446149706840515	1.36014175415039	0.766193091869354	0.0275166872888803	1.25651669502258
87	11.97	11.97	33.1858396530151	IPI:IPI00026199.1	Gene_Symbol=GPX3 Glutathione peroxidase 3 precursor	9606	1.29028964042664	0.00310930260457098	1.16810834407806	1.09325885772705	0.19063974916935	1.14833724498749	0.930563569068909	0.0604738146066666	1.07845985889435
88	11.76	11.76	13.9030605554581	IPI:IPI00012792.1	Gene_Symbol=CDH5 Cadherin-5 precursor	9606	1.01393306255341	0.741893231868744	1.10757958889008	1.19836711883545	0.00469571817666292	1.10079538822174	1.20839154720306	0.128224164247513	1.30634593963623
88	0	9.76	12.7055302262306	IPI:IPI00607725.4	Gene_Symbol=CDH5 cadherin 5, type 2 isoform 2 preproprotein	9606
89	11.62	11.62	36.3636374473572	IPI:IPI00643948.2	Gene_Symbol=C1QB Complement component 1, q subcomponent, B chain	9606	0.915710806846619	0.263610869646072	1.17388701438904	1.09977686405182	0.211024641990662	1.16657054424286	0.815816700458527	0.0226984526962042	1.18726205825806
89	0	11.62	33.2015812397003	IPI:IPI00477992.1	Gene_Symbol=C1QB complement component 1, q subcomponent, B chain precursor	9606
90	11.51	11.52	18.2905986905098	IPI:IPI00023673.1	Gene_Symbol=LGALS3BP Galectin-3-binding protein precursor	9606	0.936462581157684	0.646677136421204	1.39522385597229	0.985433280467987	0.929864883422852	1.47882723808289	0.786935150623322	0.198406904935837	1.50016689300537
91	11.23	13.47	9.9370501935482	IPI:IPI00478809.3	Gene_Symbol=F5 Coagulation factor V precursor	9606	1.12453031539917	0.213706433773041	1.21619403362274	1.15365791320801	0.109092108905315	1.19775199890137	1.15484297275543	0.0732726827263832	1.17355227470398
91	0	13.47	9.91476029157639	IPI:IPI00022937.4	Gene_Symbol=F5 Coagulation factor V	9606
92	11.04	11.04	11.0062889754772	IPI:IPI00162735.3	Gene_Symbol=ATRN Isoform 2 of Attractin precursor	9606	0.890068590641022	0.339433908462524	1.29517424106598	0.946803629398346	0.439885795116425	1.16347420215607	1.17061829566956	0.310758650302887	1.38920378684998
92	0	11.04	9.7970612347126	IPI:IPI00027235.1	Gene_Symbol=ATRN Isoform 1 of Attractin precursor	9606
92	0	11.03	8.41328427195549	IPI:IPI00218460.6	Gene_Symbol=ATRN Isoform 3 of Attractin precursor	9606
93	11.03	11.03	58.1250011920929	IPI:IPI00792115.1	Gene_Symbol=CLEC3B Putative uncharacterized protein DKFZp686H17246	9606	0.656237125396729	0.00516063021495938	1.27174067497253	0.776476323604584	0.00129314814694226	1.11533033847809	0.857572853565216	0.0677261129021645	1.18409192562103
93	0.02	9.05	38.1188124418259	IPI:IPI00009028.1	Gene_Symbol=CLEC3B Tetranectin precursor	9606
94	11.01	11.02	24.8768478631973	IPI:IPI00007221.1	Gene_Symbol=SERPINA5 Plasma serine protease inhibitor precursor	9606	1.2224600315094	0.0103401085361838	1.14292681217194	1.63314306735992	0.00018031764193438	1.15813231468201	1.34269332885742	5.08923840243369E-05	1.07303619384766
95	10.49	10.49	25.0836133956909	IPI:IPI00293925.2	Gene_Symbol=FCN3 Isoform 1 of Ficolin-3 precursor	9606	1.27324759960175	0.0201708655804396	1.21413290500641	1.36972951889038	0.00170003401581198	1.17520093917847	1.09737408161163	0.747773826122284	1.88481330871582
95	0	8.49	22.2222223877907	IPI:IPI00419744.4	Gene_Symbol=FCN3 Isoform 2 of Ficolin-3 precursor	9606
96	10.4	10.4	15.9317210316658	IPI:IPI00296534.1	Gene_Symbol=FBLN1 Isoform D of Fibulin-1 precursor	9606	1.04453015327454	0.76089745759964	1.38487815856934	1.02308881282806	0.905032753944397	1.54716336727142	1.14289033412933	0.541905343532562	1.63680243492126
96	0	8.4	14.6514937281609	IPI:IPI00218803.2	Gene_Symbol=FBLN1 Isoform B of Fibulin-1 precursor	9606
97	10.12	10.12	25.8706480264664	IPI:IPI00023019.1	Gene_Symbol=SHBG Isoform 1 of Sex hormone-binding globulin precursor	9606	0.681626081466675	0.00348844495601952	1.24125945568085	0.759726762771606	0.00990785378962755	1.20744216442108	0.786654412746429	0.0657866075634956	1.29665374755859
97	0.05	8.17	36.1111104488373	IPI:IPI00219583.1	Gene_Symbol=SHBG Isoform 2 of Sex hormone-binding globulin precursor	9606
98	10.06	15.69	55.0420165061951	IPI:IPI00879329.1	Gene_Symbol=IGKV3-20 Anti-(ED-B) scFV (Fragment)	9606	0.473910123109818	0.022537749260664	1.63349187374115	0.494654268026352	0.0498156547546387	2.01889634132385	0.111190237104893	0.0129954367876053	1.76789271831512
99	10	10	51.2820541858673	IPI:IPI00657670.1	Gene_Symbol=- 13 kDa protein	9606	1.53446769714355	0.00301293283700943	1.2924200296402	3.16424250602722	1.37050228659064E-05	1.46130800247192	1.6242847442627	0.0045895678922534	1.36187136173248
99	0	10	52.5252521038055	IPI:IPI00021857.1	Gene_Symbol=APOC3 Apolipoprotein C-III precursor	9606
100	9.74	9.74	19.1489368677139	IPI:IPI00329775.7	Gene_Symbol=CPB2 Isoform 1 of Carboxypeptidase B2 precursor	9606	1.1290762424469	0.333041876554489	1.35844254493713	0.945570468902588	0.507654368877411	1.23836636543274	1.30561828613281	0.0732903406023979	1.35900497436523
101	9.52	9.57	16.9625252485275	IPI:IPI00064667.4	Gene_Symbol=CNDP1 Beta-Ala-His dipeptidase precursor	9606	0.94036877155304	0.329255282878876	1.1575380563736	1.000164270401	0.998756587505341	1.30295658111572	0.885445237159729	0.233276858925819	1.25956583023071
102	9.05	9.05	18.1222707033157	IPI:IPI00010295.1	Gene_Symbol=CPN1 Carboxypeptidase N catalytic chain precursor	9606	0.813887715339661	0.00172320788260549	1.11170566082001	0.950967073440552	0.540832996368408	1.19591534137726	0.877082526683807	0.0747081488370895	1.158611536026
103	8.94	8.94	17.0028820633888	IPI:IPI00025204.1	Gene_Symbol=CD5L CD5 antigen-like precursor	9606	0.506895005702972	0.011552756652236	1.53293538093567	0.57351940870285	0.00450394582003355	1.30721175670624	0.187647461891174	0.00169585761614144	1.85853099822998
104	8.68	8.68	13.3748054504395	IPI:IPI00025864.5	Gene_Symbol=BCHE Cholinesterase precursor	9606	1.07563471794128	0.662730157375336	1.46051406860352	1.13091170787811	0.301140546798706	1.29775953292847	0.951835453510284	0.846452295780182	1.78775548934937
105	8.65	8.82	20.0310558080673	IPI:IPI00220327.3	Gene_Symbol=KRT1 Keratin, type II cytoskeletal 1	9606	1.1978954076767	0.226271525025368	1.38782501220703	0.878047347068787	0.0844367071986198	1.16659832000732	0.550489842891693	0.0168546922504902	1.56135094165802
106	8.54	8.54	18.0873185396194	IPI:IPI00032311.4	Gene_Symbol=LBP Lipopolysaccharide-binding protein precursor	9606	0.89704555273056	0.459350168704987	1.44595909118652	0.875648140907288	0.292607426643372	1.35586762428284	1.30292165279388	0.134490936994553	1.4804584980011
107	8.32	8.32	23.9999994635582	IPI:IPI00021440.1	Gene_Symbol=ACTG1;PSPHL Actin, cytoplasmic 2	9606	1.23996877670288	0.14425690472126	1.39036059379578	1.6477335691452	0.00976121705025434	1.34853613376617	2.18921113014221	0.0173379275947809	1.74325180053711
107	0	8.32	23.9999994635582	IPI:IPI00021439.1	Gene_Symbol=ACTB Actin, cytoplasmic 1	9606
108	8.3	8.3	25.7142871618271	IPI:IPI00022394.2	Gene_Symbol=C1QC Complement C1q subcomponent subunit C precursor	9606	1.05570995807648	0.725654602050781	1.41047966480255	1.24221384525299	0.0754387229681015	1.27753937244415	1.00094783306122	0.995794832706451	1.49275743961334
109	8.27	8.27	13.1386861205101	IPI:IPI00847381.1	Gene_Symbol=SEPP1 selenoprotein P isoform 2	9606	1.23961246013641	0.102053366601467	1.31330525875092	1.1536021232605	0.301730692386627	1.36275124549866	1.12873876094818	0.43165922164917	1.42136204242706
109	0	8.27	14.1732290387154	IPI:IPI00029061.2	Gene_Symbol=SEPP1 Selenoprotein P precursor	9606
110	8.12	8.12	54.4554471969604	IPI:IPI00021856.3	Gene_Symbol=APOC2 Apolipoprotein C-II precursor	9606	1.60255646705627	0.00546625070273876	1.31318306922913	2.3190929889679	0.00160882726777345	1.4603453874588	1.36468875408173	0.0948510020971298	1.46815454959869
111	8.12	8.12	30.2816897630692	IPI:IPI00853068.1	Gene_Symbol=HBA2;HBA1 Alpha 2 globin variant (Fragment)	9606	1.22546374797821	0.112509466707706	1.29622054100037	1.94979631900787	0.000506897107698023	1.3535441160202	0.5276939868927	0.00522886728867888	1.49978935718536
111	0	8.12	30.2816897630692	IPI:IPI00410714.5	Gene_Symbol=HBA2;HBA1 Hemoglobin subunit alpha	9606
112	8.1	8.12	17.5619840621948	IPI:IPI00007199.4	Gene_Symbol=SERPINA10 Protein Z-dependent protease inhibitor precursor	9606	0.809976577758789	0.16709315776825	1.3883730173111	0.761058390140533	0.00297952233813703	1.14911842346191	0.939368844032288	0.592109501361847	1.31069266796112
113	8.07	8.11	13.4351149201393	IPI:IPI00029193.1	Gene_Symbol=HGFAC Hepatocyte growth factor activator precursor	9606	0.936341822147369	0.370355904102325	1.18753147125244	0.999835729598999	0.998903453350067	1.33144593238831	1.23831176757813	0.152056351304054	1.38459503650665
114	8.07	8.1	11.9549930095673	IPI:IPI00292218.4	Gene_Symbol=MST1 Hepatocyte growth factor-like protein precursor	9606	1.03193438053131	0.517814755439758	1.1153678894043	1.04794657230377	0.535039842128754	1.18506860733032	1.10747444629669	0.212892860174179	1.19264316558838
115	8	8	14.8531958460808	IPI:IPI00744685.2	Gene_Symbol=BTD Uncharacterized protein BTD (Fragment)	9606	1.04879677295685	0.506068766117096	1.19874858856201	1.31899166107178	0.00675672292709351	1.16103971004486	1.02552604675293	0.768871426582336	1.24918699264526
115	0	8	12.5230208039284	IPI:IPI00218413.2	Gene_Symbol=BTD biotinidase precursor	9606
116	7.81	8.19	12.7982646226883	IPI:IPI00296176.2	Gene_Symbol=F9 Coagulation factor IX precursor	9606	1.17331206798553	0.181726843118668	1.29039311408997	1.03654873371124	0.734965026378632	1.27246904373169	1.30453670024872	0.0830435529351234	1.36498534679413
117	7.58	7.58	11.5492947399616	IPI:IPI00218732.3	Gene_Symbol=PON1 Serum paraoxonase/arylesterase 1	9606	0.731838941574097	0.0287722107023001	1.30224180221558	0.892378091812134	0.333991259336472	1.31506335735321	0.990132808685303	0.937798738479614	1.3644632101059
118	7.42	8.42	14.1072735190392	IPI:IPI00656092.1	Gene_Symbol=PRG4 Isoform F of Proteoglycan-4 precursor	9606	1.04586958885193	0.80023181438446	1.51419568061829	1.03176605701447	0.845685184001923	1.45726811885834	1.150998711586	0.607742130756378	1.88821303844452
118	0	8.42	14.0865743160248	IPI:IPI00655927.1	Gene_Symbol=PRG4 Isoform B of Proteoglycan-4 precursor	9606
118	0	8.42	13.6752143502235	IPI:IPI00024825.2	Gene_Symbol=PRG4 Isoform A of Proteoglycan-4 precursor	9606
118	0	8.42	13.7299776077271	IPI:IPI00655976.1	Gene_Symbol=PRG4 Isoform C of Proteoglycan-4 precursor	9606
118	0	8.42	14.1732290387154	IPI:IPI00655676.1	Gene_Symbol=PRG4 Isoform D of Proteoglycan-4 precursor	9606
118	0	8.42	18.4351548552513	IPI:IPI00656111.1	Gene_Symbol=PRG4 Isoform E of Proteoglycan-4 precursor	9606
119	7.15	9.15	21.234567463398	IPI:IPI00027482.1	Gene_Symbol=SERPINA6 Corticosteroid-binding globulin precursor	9606	0.807261109352112	0.0568786114454269	1.25331437587738	0.820312857627869	0.33496356010437	1.73328733444214	0.417320311069489	0.00751684186980128	1.53769934177399
120	6.88	6.96	14.1158983111382	IPI:IPI00395488.2	Gene_Symbol=VASN Vasorin precursor	9606	1.0216189622879	0.896934449672699	1.62140285968781	1.03237998485565	0.838749051094055	1.57977473735809	1.39435946941376	0.108135290443897	1.59428989887238
121	6.8	10.47	14.373716711998	IPI:IPI00009793.3	Gene_Symbol=C1RL Complement C1r-like protein	9606	0.903769075870514	0.305682003498077	1.27041172981262	0.965350329875946	0.874454438686371	1.78850543498993	1.24748539924622	0.172773599624634	1.44826638698578
121	0	8.47	13.9269411563873	IPI:IPI00872573.1	Gene_Symbol=C1RL 48 kDa protein	9606
121	0	8.47	13.9269411563873	IPI:IPI00795055.1	Gene_Symbol=C1RL CDNA FLJ14022 fis, clone HEMBA1003538, weakly similar to COMPLEMENT C1R COMPONENT	9606
122	6.72	6.74	46.616542339325	IPI:IPI00386132.1	Gene_Symbol=- Ig kappa chain V-IV region JI precursor	9606	0.446347534656525	0.0020508177112788	1.28845906257629	0.54402756690979	0.00571186002343893	1.3128821849823	0.135374784469604	0.0188719425350428	3.94131374359131
122	0	6.74	36.5671634674072	IPI:IPI00386133.1	Gene_Symbol=- Ig kappa chain V-IV region B17 precursor	9606
122	0	6.74	30.0000011920929	IPI:IPI00026197.7	Gene_Symbol=IGKV4-1 Similar to Ig kappa chain V-IV region precursor	9606
122	0	4.76	42.9824560880661	IPI:IPI00387120.1	Gene_Symbol=- Ig kappa chain V-IV region Len	9606
123	6.72	6.72	12.2541606426239	IPI:IPI00007240.2	Gene_Symbol=F13B Coagulation factor XIII B chain precursor	9606	0.963531196117401	0.86301851272583	1.63374853134155	1.02481508255005	0.843351662158966	1.32669246196747	0.757282376289368	0.0153221236541867	1.22906756401062
124	6.47	6.47	24.230769276619	IPI:IPI00165972.3	Gene_Symbol=CFD Complement factor D preproprotein	9606	0.849340438842773	0.388569563627243	1.59850347042084	1.05162370204926	0.792321443557739	1.64289402961731	2.07881355285645	0.0076566762290895	1.50504803657532
125	6.34	8.37	12.855376303196	IPI:IPI00871139.1	Gene_Symbol=MASP1 92 kDa protein	9606	0.999813854694366	0.99679958820343	1.1461216211319	1.12757086753845	0.251593917608261	1.30957281589508	0.842942893505096	0.142687916755676	1.31680774688721
125	0	8.37	12.4463520944119	IPI:IPI00299307.4	Gene_Symbol=MASP1 Complement-activating component of Ra-reactive factor precursor	9606
126	6.2	9.36	5.27759939432144	IPI:IPI00023283.3	Gene_Symbol=TTN Isoform 2 of Titin	9606	0.953452050685883	0.864425778388977	2.2617769241333	0.987480223178864	0.894944608211517	1.32212710380554	1.18848037719727	0.472385585308075	1.95464360713959
126	0	9.36	5.23435212671757	IPI:IPI00759754.1	Gene_Symbol=TTN Isoform 1 of Titin	9606
126	0	9.36	5.21552488207817	IPI:IPI00759542.1	Gene_Symbol=TTN Isoform 8 of Titin	9606
126	0	9.13	5.32516054809093	IPI:IPI00759637.1	Gene_Symbol=TTN Isoform 4 of Titin	9606
126	0	9.13	5.29823005199432	IPI:IPI00179357.2	Gene_Symbol=TTN Isoform 7 of Titin	9606
126	0	9.13	5.26882670819759	IPI:IPI00749039.2	Gene_Symbol=TTN titin isoform N2-A	9606
126	0	8.74	5.17325215041637	IPI:IPI00759613.1	Gene_Symbol=TTN Isoform 5 of Titin	9606
126	0	6.67	5.74819296598434	IPI:IPI00412307.8	Gene_Symbol=TTN 2268 kDa protein	9606
127	6.1	6.27	17.2413796186447	IPI:IPI00011695.8	Gene_Symbol=PRSS2 Protease serine 2 isoform B	9606	1.10728621482849	0.513944089412689	3.8686318397522	1.2065612077713	0.257175207138062	2.77294325828552	0.999052166938782	0.993627488613129	3.33234572410584
127	0	6.21	14.1700401902199	IPI:IPI00815665.1	Gene_Symbol=PRSS1 PRSS1 protein	9606
128	6.1	6.1	21.2669685482979	IPI:IPI00844400.1	Gene_Symbol=C1QA 23 kDa protein	9606	1.03363800048828	0.76006692647934	1.30172407627106	1.6245424747467	0.102018468081951	1.86628091335297	0.862876296043396	0.488923341035843	1.66180467605591
128	0	6.1	19.1836729645729	IPI:IPI00022392.1	Gene_Symbol=C1QA Complement C1q subcomponent subunit A precursor	9606
129	6.01	6.01	11.2769477069378	IPI:IPI00871997.1	Gene_Symbol=DBH Dopamine beta-hydroxylase precursor	9606	0.761965095996857	0.33761391043663	2.54856562614441	0.752829015254974	0.363296121358871	2.84688901901245	1.14062666893005	0.772211670875549	5.53639841079712
129	0	6.01	11.0210686922073	IPI:IPI00171678.4	Gene_Symbol=DBH Dopamine beta-hydroxylase	9606
130	6	7.74	31.5573781728745	IPI:IPI00470652.1	Gene_Symbol=- Single-chain Fv (Fragment)	9606	0.764503061771393			0.624076783657074			0.20059235394001
130	0	4.04	33.3333343267441	IPI:IPI00830130.1	Gene_Symbol=- Rheumatoid factor RF-ET7	9606
130	0	4.04	20.5128207802773	IPI:IPI00829701.1	Gene_Symbol=- Uncharacterized protein ENSP00000375014	9606
131	6	6.04	8.37696343660355	IPI:IPI00743766.2	Gene_Symbol=FETUB Fetuin-B precursor	9606	0.91744863986969	0.35598748922348	1.24346053600311	0.949785768985748	0.5234375	1.2131108045578	0.819607317447662	0.104547247290611	1.29469788074493
131	0	6.04	9.27536264061928	IPI:IPI00552199.3	Gene_Symbol=FETUB GUGU beta form	9606
131	0	4.04	6.94006308913231	IPI:IPI00553061.1	Gene_Symbol=FETUB GUGU gamma form	9606
132	6	6	31.325301527977	IPI:IPI00021855.1	Gene_Symbol=APOC1 Apolipoprotein C-I precursor	9606	1.03263556957245	0.864035427570343	2.03805184364319	1.9147834777832	0.0438109003007412	1.83151435852051	1.11924695968628	0.669545412063599	2.66183471679688
133	5.94	25.59	66.0231649875641	IPI:IPI00844156.2	Gene_Symbol=SERPINC1 SERPINC1 protein	9606	1.20381164550781	0.0858176276087761	1.24405014514923	1.3536491394043	0.003210733179003	1.18325972557068	1.31695246696472	0.0141449356451631	1.22536098957062
134	5.9	5.9	13.1818175315857	IPI:IPI00022331.1	Gene_Symbol=LCAT Phosphatidylcholine-sterol acyltransferase precursor	9606	1.30408143997192	0.119984947144985	1.45334768295288	1.32375466823578	0.0317309349775314	1.27181708812714	1.37635624408722	0.021734019741416	1.27483832836151
135	5.7	5.7	13.2653057575226	IPI:IPI00294713.4	Gene_Symbol=MASP2 Isoform 1 of Mannan-binding lectin serine protease 2 precursor	9606	1.14535570144653	0.131199866533279	1.23293197154999	1.43483293056488	0.0454625375568867	1.41524636745453	0.465172588825226	0.00309379165992141	1.31891262531281
135	0	5.7	21.7616572976112	IPI:IPI00871597.1	Gene_Symbol=MASP2 Uncharacterized protein MASP2 (Fragment)	9606
135	0	5.7	22.7027028799057	IPI:IPI00306378.5	Gene_Symbol=MASP2 Isoform 2 of Mannan-binding lectin serine protease 2 precursor	9606
135	0	3.7	12.8279879689217	IPI:IPI00871793.2	Gene_Symbol=MASP2 cDNA FLJ77090, highly similar to Homo sapiens mannan-binding lectin serine peptidase 2 (MASP2), transcript variant 1, mRNA	9606
136	5.59	5.73	5.30060492455959	IPI:IPI00788786.1	Gene_Symbol=VWF 309 kDa protein	9606	1.63504910469055	0.0462124794721603	1.61324763298035	1.66712498664856	0.0279038157314062	1.52247822284698	1.03020858764648	0.764040768146515	1.29317498207092
136	0	5.73	5.47458231449127	IPI:IPI00023014.1	Gene_Symbol=VWF von Willebrand factor precursor	9606
137	5.41	5.57	33.3333343267441	IPI:IPI00007047.1	Gene_Symbol=S100A8 Protein S100-A8	9606	1.42809975147247	0.416864901781082	4.52889108657837	1.71987748146057	0.261517375707626	4.51067018508911	3.19791007041931	0.146882146596909	8.69800853729248
138	5.4	188.35	61.5252315998077	IPI:IPI00654875.1	Gene_Symbol=C4B Complement C4-B precursor	9606	1.61918616294861	0.190555825829506	2.33927345275879	1.42259347438812	0.473001927137375	3.44328260421753	0.813325703144073	0.691469848155975	3.83363389968872
138	0	190.95	61.5252315998077	IPI:IPI00032258.4	Gene_Symbol=C4A;C4B Complement C4-A precursor	9606
139	5.31	5.31	15.3005465865135	IPI:IPI00884176.1	Gene_Symbol=F13A1 coagulation factor XIII A1 subunit precursor	9606	0.744653522968292	0.0229902509599924	1.24314761161804	1.01872158050537	0.786632597446442	1.22077894210815	0.563278496265411	0.00224052998237312	1.20426666736603
139	0	5.31	15.3005465865135	IPI:IPI00297550.8	Gene_Symbol=F13A1 Coagulation factor XIII A chain precursor	9606
140	5.28	5.28	9.78077575564384	IPI:IPI00009865.2	Gene_Symbol=KRT10 Keratin, type I cytoskeletal 10	9606	1.50069046020508	0.0307622440159321	1.41128993034363	1.02731442451477	0.791551291942596	1.30313837528229	0.801415979862213	0.121535576879978	1.36822950839996
141	5.15	5.15	12.5592410564423	IPI:IPI00216065.3	Gene_Symbol=PROZ Isoform 2 of Vitamin K-dependent protein Z precursor	9606	0.542297124862671	0.0281163640320301	1.62826502323151	0.684653759002686	0.301053613424301	2.63033485412598	1.10121250152588	0.634384989738464	1.78890717029572
141	0	5.15	13.2499992847443	IPI:IPI00027843.1	Gene_Symbol=PROZ Isoform 1 of Vitamin K-dependent protein Z precursor	9606
142	4.85	4.85	22.5409835577011	IPI:IPI00020019.1	Gene_Symbol=ADIPOQ Adiponectin precursor	9606	1.52429842948914	0.118664883077145	1.75197732448578	1.09966647624969	0.540312707424164	1.41778075695038	1.87285685539246	0.00384164322167635	1.41908538341522
143	4.81	4.81	4.47733588516712	IPI:IPI00242956.4	Gene_Symbol=FCGBP IgGFc-binding protein precursor	9606	0.812292277812958	0.304575145244598	1.9225207567215	0.958714246749878	0.820496678352356	2.01993298530579	1.02593839168549	0.870094656944275	1.81250131130219
143	0	4.81	4.49511408805847	IPI:IPI00788189.1	Gene_Symbol=FCGBP similar to Fc fragment of IgG binding protein	9606
144	4.59	4.59	25.1572340726852	IPI:IPI00178926.2	Gene_Symbol=IGJ immunoglobulin J chain	9606	0.520673155784607	0.000601640727836639	1.27570188045502	0.560671448707581	0.00116111757233739	1.27699649333954	0.251740694046021	0.00222603743895888	1.93885147571564
145	4.41	18.41	46.3519304990768	IPI:IPI00829626.1	Gene_Symbol=IGL@ IGL@ protein	9606	0.840704679489136	0.291338711977005	1.45978224277496	0.950963318347931	0.780903995037079	1.55330216884613	0.490299493074417	0.426116287708282	9.35102462768555
145	0.03	16.92	45.064377784729	IPI:IPI00550162.2	Gene_Symbol=IGLV3-25 IGLV3-25 protein	9606
145	0	3.12	28.0373841524124	IPI:IPI00382440.1	Gene_Symbol=- Ig lambda chain V-IV region Hil	9606
145	0	2.89	16.5217384696007	IPI:IPI00747752.2	Gene_Symbol=- V2-7 protein	9606
146	4.31	4.31	6.07375279068947	IPI:IPI00021817.1	Gene_Symbol=PROC Vitamin K-dependent protein C precursor	9606	1.33889281749725	0.47054198384285	4.14869737625122	1.24122667312622	0.298879683017731	1.95170795917511	1.50560057163239	0.403567135334015	5.34168291091919
147	4.12	5.88	38.8888895511627	IPI:IPI00387026.1	Gene_Symbol=- Ig kappa chain V-I region EU	9606	0.328164964914322	0.171220943331718	49.5141105651855	0.56016331911087	0.0394633561372757	1.57939016819	0.0661779120564461	0.000924798485357314	1.0513973236084
147	0	7.91	40.5172407627106	IPI:IPI00829956.1	Gene_Symbol=- Rheumatoid factor C6 light chain (Fragment)	9606
147	0	5.91	33.8983058929443	IPI:IPI00829912.1	Gene_Symbol=IGKV1-5 Ig kappa chain V-I region HK102 precursor	9606
148	4.01	4.46	18.3574885129929	IPI:IPI00186903.3	Gene_Symbol=APOL1 Isoform 2 of Apolipoprotein-L1 precursor	9606	0.902907907962799	0.694613099098206	2.12019729614258	0.947494804859161	0.656348764896393	1.41719329357147	0.406158149242401	0.0141790304332972	1.74459826946259
148	0	4.46	13.5770231485367	IPI:IPI00852826.2	Gene_Symbol=APOL1 42 kDa protein	9606
148	0	4.46	13.0653262138367	IPI:IPI00514475.4	Gene_Symbol=APOL1 Isoform 1 of Apolipoprotein-L1 precursor	9606
149	4	20.21	28.571429848671	IPI:IPI00784998.1	Gene_Symbol=- Putative uncharacterized protein DKFZp686M24218	9606	0.767026901245117	0.590802252292633	90.0434722900391	0.582492589950562	0.177272081375122	7.12155294418335	0.287960469722748	0.601442039012909	3166183424
149	0	19.26	35.87786257267	IPI:IPI00830132.1	Gene_Symbol=IGHG4 Uncharacterized protein IGHG4 (Fragment)	9606
149	0	19.26	43.1192666292191	IPI:IPI00829814.1	Gene_Symbol=IGHG4 Ig gamma-4 chain C region	9606
149	0	19.26	29.8097252845764	IPI:IPI00550640.2	Gene_Symbol=IGHG4 IGHG4 protein	9606
150	4	4.03	8.42911899089813	IPI:IPI00215983.3	Gene_Symbol=CA1 Carbonic anhydrase 1	9606	1.27042365074158	0.205337435007095	2.7632520198822	1.65111458301544	0.147365286946297	4.48969221115112	1.32853138446808	0.164060473442078	2.58914637565613
150	0	2.03	14.3589749932289	IPI:IPI00796435.1	Gene_Symbol=CA1 22 kDa protein	9606
151	4	4	18.604651093483	IPI:IPI00021304.1	Gene_Symbol=KRT2 Keratin, type II cytoskeletal 2 epidermal	9606	1.03860223293304	0.753814041614532	3.26029062271118	1.53802835941315	0.216776967048645	6.94538259506226	0.923033535480499	0.822986960411072	35.3402137756348
151	0.1	2.11	9.59595963358879	IPI:IPI00290078.5	Gene_Symbol=KRT4 keratin 4	9606
151	0	2.02	4.96453903615475	IPI:IPI00300725.7	Gene_Symbol=KRT6A Keratin, type II cytoskeletal 6A	9606
151	0	2.02	4.96453903615475	IPI:IPI00299145.9	Gene_Symbol=KRT6C Keratin, type II cytoskeletal 6C	9606
151	0	2.02	4.96453903615475	IPI:IPI00293665.8	Gene_Symbol=KRT6B Keratin, type II cytoskeletal 6B	9606
151	0	2.01	9.50819700956345	IPI:IPI00797452.1	Gene_Symbol=KRT4 33 kDa protein	9606
151	0	2	5.73248416185379	IPI:IPI00796330.1	Gene_Symbol=KRT6A 18 kDa protein	9606
152	4	4	19.8347106575966	IPI:IPI00884433.1	Gene_Symbol=- 13 kDa protein	9606	0.519279479980469	0.0270409975200891	1.42459070682526	0.575542151927948	0.0460593551397324	1.66318786144257	0.100545026361942	0.104903668165207	128.202102661133
152	0	4	19.8347106575966	IPI:IPI00829600.1	Gene_Symbol=- Uncharacterized protein ENSP00000374803	9606
152	0.06	21.37	51.0460257530212	IPI:IPI00550731.2	Gene_Symbol=- Putative uncharacterized protein	9606
152	0.06	19.36	49.7716903686523	IPI:IPI00430808.2	Gene_Symbol=IGKC Immunoblobulin light chain (Fragment)	9606
152	0.06	4.06	28.9473682641983	IPI:IPI00384397.1	Gene_Symbol=- Myosin-reactive immunoglobulin light chain variable region (Fragment)	9606
152	0.03	19.34	55.648535490036	IPI:IPI00854806.1	Gene_Symbol=IGKV1-5 IGKV1-5 protein	9606
152	0.03	4.04	37.2881352901459	IPI:IPI00827829.1	Gene_Symbol=- HRV Fab N8-VL (Fragment)	9606
152	0.03	4.04	38.9380544424057	IPI:IPI00827773.1	Gene_Symbol=- Cold agglutinin FS-1 L-chain (Fragment)	9606
152	0.03	4.04	37.6068383455276	IPI:IPI00743389.1	Gene_Symbol=IGKV1-5 Ig kappa chain V-II region GM607 precursor (Fragment)	9606
152	0.03	4.04	30.4347813129425	IPI:IPI00387107.3	Gene_Symbol=IGKV2-40 Ig kappa chain V-II region Cum	9606
152	0.03	2.04	48.1481492519379	IPI:IPI00854709.1	Gene_Symbol=- Uncharacterized protein ENSP00000374799 (Fragment)	9606
152	0.03	2.04	30.5785119533539	IPI:IPI00829947.1	Gene_Symbol=- 13 kDa protein	9606
152	0.03	2.04	21.4876025915146	IPI:IPI00829663.1	Gene_Symbol=- Uncharacterized protein ENSP00000374801	9606
152	0.03	2.04	24.7787609696388	IPI:IPI00736885.1	Gene_Symbol=LOC440786 Ig kappa chain V-II region TEW	9606
152	0.03	2.04	26.4150947332382	IPI:IPI00387111.5	Gene_Symbol=- Uncharacterized protein ENSP00000333154	9606
152	0	21.31	47.9166656732559	IPI:IPI00419424.3	Gene_Symbol=IGKV1-5 IGKV1-5 protein	9606
152	0	19.47	44.769874215126	IPI:IPI00440577.3	Gene_Symbol=IGKV2-24 IGKV2-24 protein	9606
152	0	4	16.5289252996445	IPI:IPI00743194.2	Gene_Symbol=- Kappa light chain variable region (Fragment)	9606
152	0	2.15	13.3333340287209	IPI:IPI00829827.1	Gene_Symbol=- Uncharacterized protein ENSP00000374804	9606
153	3.59	3.59	18.9333334565163	IPI:IPI00029260.2	Gene_Symbol=CD14 Monocyte differentiation antigen CD14 precursor	9606	1.01196074485779	0.951631188392639	1.6675215959549	1.09391629695892	0.691736280918121	1.7938084602356	1.73635971546173	0.149747639894485	2.36486577987671
154	3.52	3.52	11.8811883032322	IPI:IPI00868938.1	Gene_Symbol=- Beta-2-microglobulin	9606	1.06293451786041	0.402705192565918	1.28320038318634	1.47733008861542	0.04467798396945	1.44391572475433	2.97117376327515	0.0683600679039955	3.6413688659668
154	0	3.52	10.0840337574482	IPI:IPI00796379.1	Gene_Symbol=B2M B2M protein	9606
154	0	3.52	9.67741906642914	IPI:IPI00004656.2	Gene_Symbol=B2M Beta-2-microglobulin	9606
155	3.32	5.8	45.6896543502808	IPI:IPI00829653.1	Gene_Symbol=- Uncharacterized protein ENSP00000374812	9606	0.663194179534912	0.315168708562851	16.732795715332	0.666542887687683	0.17403244972229	4.24262237548828	0.19134621322155	0.122963607311249	60.9241485595703
155	0	5.8	45.6896543502808	IPI:IPI00784430.3	Gene_Symbol=IGKV3D-11 Similar to Ig kappa chain V-III region VG precursor	9606
155	0	4.14	33.8983058929443	IPI:IPI00816799.1	Gene_Symbol=- Rheumatoid factor D5 light chain (Fragment)	9606
156	3.32	3.32	22.9729726910591	IPI:IPI00019038.1	Gene_Symbol=LYZ Lysozyme C precursor	9606	6.51422786712646	0.00111231044866145	1.86122357845306	0.86504727602005	0.303469777107239	1.40652441978455	0.812572956085205	0.0393296666443348	1.21052420139313
157	3.3	33.76	45.5508470535278	IPI:IPI00876888.1	Gene_Symbol=- cDNA FLJ78387	9606	0.139458820223808			0.0996242016553879			0.0580751299858093
157	0.03	39.12	50	IPI:IPI00472610.2	Gene_Symbol=IGHM IGHM protein	9606
157	0.03	28.02	52.2988498210907	IPI:IPI00816681.1	Gene_Symbol=IGHM Hepatitis B virus receptor binding protein (Fragment)	9606
157	0	31.55	47.4576264619827	IPI:IPI00645363.2	Gene_Symbol=IGHG1 Putative uncharacterized protein DKFZp686P15220	9606
157	0	6.18	38.6792451143265	IPI:IPI00883855.1	Gene_Symbol=- Similar to Hepatitis B virus receptor binding protein	9606
158	3.3	15.55	22.8000000119209	IPI:IPI00423461.3	Gene_Symbol=IGHA2 Putative uncharacterized protein DKFZp686C02220 (Fragment)	9606	0.743394374847412	0.752906739711761	10044.5849609375	0.754703104496002	0.876805603504181	84089520	0.177565902471542
158	0	23.93	34.8643004894257	IPI:IPI00784950.1	Gene_Symbol=LOC100126583 Putative uncharacterized protein DKFZp686L19235	9606
158	0	20.83	31.6666662693024	IPI:IPI00785067.1	Gene_Symbol=IGH@ IGH@ protein	9606
158	0	19.69	27.463310956955	IPI:IPI00783993.1	Gene_Symbol=IGHA2 IGHA2 protein	9606
158	0	19.43	26.6260176897049	IPI:IPI00642017.1	Gene_Symbol=IGHA2 Putative uncharacterized protein DKFZp686C02218 (Fragment)	9606
158	0	18.83	27.7432709932327	IPI:IPI00784758.1	Gene_Symbol=LOC100126583 Putative uncharacterized protein DKFZp686M08189	9606
158	0	18.83	24.8459964990616	IPI:IPI00784830.1	Gene_Symbol=LOC100126583 CDNA FLJ41981 fis, clone SMINT2011888, highly similar to Protein Tro alpha1 H,myeloma	9606
158	0	17.61	26.3598322868347	IPI:IPI00384952.1	Gene_Symbol=- Putative uncharacterized protein DKFZp686K04218 (Fragment)	9606
158	0	16.83	23.0125516653061	IPI:IPI00784969.1	Gene_Symbol=LOC100126583 Putative uncharacterized protein	9606
158	0	16.83	32.3529422283173	IPI:IPI00641229.3	Gene_Symbol=IGHA2 Ig alpha-2 chain C region	9606
158	0	14.43	28.1329929828644	IPI:IPI00829711.1	Gene_Symbol=IGHA2 Uncharacterized protein IGHA2 (Fragment)	9606
159	3.3	3.3	19.8630139231682	IPI:IPI00032293.1	Gene_Symbol=CST3 Cystatin-C precursor	9606	1.27079510688782	0.137606725096703	1.53422701358795	1.44052267074585	0.100250013172626	1.71373069286346	2.50115489959717	0.00854938384145498	1.44354856014252
160	3.05	6.44	42.3728823661804	IPI:IPI00829836.1	Gene_Symbol=- Uncharacterized protein ENSP00000374797	9606	0.614658772945404	0.171834662556648	5.53384113311768	0.610933840274811	0.0599369369447231	1.80619394779205	0.132214233279228	0.0411050356924534	5.27112865447998
160	0	5.7	28.7037044763565	IPI:IPI00385555.1	Gene_Symbol=- Ig kappa chain V-I region BAN	9606
161	3	7.98	41.5254235267639	IPI:IPI00854582.1	Gene_Symbol=- Uncharacterized protein ENSP00000374793	9606	0.497602760791779	0.341028243303299	193.250671386719	0.501293301582336	0.43055385351181	1143.77294921875	0.0601612217724323
161	0	24.72	55.9322059154511	IPI:IPI00472961.2	Gene_Symbol=IGKC IGKC protein	9606
161	0	22.75	54.6610176563263	IPI:IPI00784661.1	Gene_Symbol=- Putative uncharacterized protein	9606
161	0	19.3	45.2380955219269	IPI:IPI00807459.1	Gene_Symbol=IGKC IGKC protein	9606
161	0	7.4	39.8148149251938	IPI:IPI00003469.1	Gene_Symbol=- Ig kappa chain V-I region WEA	9606
161	0	6.39	47.2222208976746	IPI:IPI00829980.2	Gene_Symbol=- Myosin-reactive immunoglobulin light chain variable region (Fragment)	9606
161	0	5.85	43.9252346754074	IPI:IPI00384398.1	Gene_Symbol=- Myosin-reactive immunoglobulin light chain variable region (Fragment)	9606
161	0	5.46	33.8983058929443	IPI:IPI00829804.1	Gene_Symbol=- 13 kDa protein	9606
161	0	5.44	37.0370358228683	IPI:IPI00398220.1	Gene_Symbol=- Myosin-reactive immunoglobulin light chain variable region (Fragment)	9606
161	0	5.42	30.5084735155106	IPI:IPI00830122.1	Gene_Symbol=- A30	9606
161	0	5.42	30.5084735155106	IPI:IPI00829699.1	Gene_Symbol=- V(k)3 sequence of NG9 gene from fetal liver DNA precursor	9606
161	0	5.42	30.7692319154739	IPI:IPI00743963.1	Gene_Symbol=IGKC Ig kappa chain V-I region HK101 precursor (Fragment)	9606
161	0	4.79	34.2592597007751	IPI:IPI00387027.1	Gene_Symbol=- Ig kappa chain V-I region Gal	9606
161	0	4	31.4814805984497	IPI:IPI00387022.1	Gene_Symbol=- Ig kappa chain V-I region AG	9606
161	0	4	23.1481477618217	IPI:IPI00827485.1	Gene_Symbol=- BRE (Fragment)	9606
161	0	4	23.1481477618217	IPI:IPI00387099.1	Gene_Symbol=- Ig kappa chain V-I region Rei	9606
161	0	3.7	22.2222223877907	IPI:IPI00387094.1	Gene_Symbol=- Ig kappa chain V-I region Hau	9606
161	0	3.7	22.2222223877907	IPI:IPI00385614.1	Gene_Symbol=- Ig kappa chain V-I region WAT	9606
161	0	3.7	18.604651093483	IPI:IPI00385556.1	Gene_Symbol=- Ig kappa chain V-I region Daudi precursor	9606
161	0	3.7	18.604651093483	IPI:IPI00024134.1	Gene_Symbol=IGKC Ig kappa chain V-I region Walker precursor	9606
161	0	2.41	21.5517237782478	IPI:IPI00382577.1	Gene_Symbol=- Kappa 1 light chain variable region (Fragment)	9606
161	0	2	16.666667163372	IPI:IPI00387101.1	Gene_Symbol=- Ig kappa chain V-I region Scw	9606
161	0	2	16.666667163372	IPI:IPI00387100.1	Gene_Symbol=- Ig kappa chain V-I region Roy	9606
161	0	2	15.2542367577553	IPI:IPI00003111.6	Gene_Symbol=LOC652694 Ig kappa chain V-I region AU	9606
162	3	3	10.3117503225803	IPI:IPI00299158.1	Gene_Symbol=PVR Isoform Alpha of Poliovirus receptor precursor	9606	0.939586579799652	0.86015772819519	34.6859970092773	0.708101868629456	0.246737897396088	5.99150419235229	0.64745044708252	0.45172917842865	114.834007263184
162	0	3	10.9693877398968	IPI:IPI00219427.1	Gene_Symbol=PVR Isoform Delta of Poliovirus receptor precursor	9606
162	0	3	11.8131868541241	IPI:IPI00219426.1	Gene_Symbol=PVR Isoform Gamma of Poliovirus receptor precursor	9606
162	0	3	11.5591399371624	IPI:IPI00219425.3	Gene_Symbol=PVR Isoform Beta of Poliovirus receptor precursor	9606
163	2.96	5.8	45.6896543502808	IPI:IPI00549330.4	Gene_Symbol=IGKV3D-15 Myosin-reactive immunoglobulin light chain variable region	9606	0.598359644412994	0.251644968986511	15.2207126617432	0.493150293827057	0.351780354976654	254.431915283203	0.151471629738808
163	0	24.71	58.7234020233154	IPI:IPI00430820.1	Gene_Symbol=IGKV1-5 IGKV1-5 protein	9606
163	0	5.8	37.9844963550568	IPI:IPI00385253.1	Gene_Symbol=- Ig kappa chain V-III region CLL precursor	9606
163	0	4.1	43.1192666292191	IPI:IPI00384401.1	Gene_Symbol=- Myosin-reactive immunoglobulin kappa chain variable region (Fragment)	9606
164	2.93	3.01	9.20138880610466	IPI:IPI00418422.3	Gene_Symbol=IGHD IGHD protein	9606	0.322343349456787	0.282106578350067	922.670227050781	0.266477167606354	0.0312456451356411	2.28273940086365	0.187842532992363	0.148953676223755	158.203186035156
164	0	3.11	13.7870848178864	IPI:IPI00163446.3	Gene_Symbol=IGHD IGHD protein	9606
164	0	2.01	5.80912865698338	IPI:IPI00829636.1	Gene_Symbol=IGHD FLJ00382 protein (Fragment)	9606
165	2.85	2.85	11.2068973481655	IPI:IPI00645213.1	Gene_Symbol=APOM Apolipoprotein M	9606	0.818707644939423	0.161419376730919	1.93209505081177	1.18685448169708	0.635282039642334	29.2029209136963	0.892710506916046	0.710680484771729	19.1356449127197
165	0	2.85	10.0775197148323	IPI:IPI00514397.1	Gene_Symbol=APOM Apolipoprotein M	9606
165	0	2.85	6.91489353775978	IPI:IPI00030739.1	Gene_Symbol=APOM Apolipoprotein M	9606
166	2.77	3.04	4.7983206808567	IPI:IPI00303335.1	Gene_Symbol=NEB Nebulin	9606	1.18465948104858	0.165781810879707	1.34411954879761	1.12642705440521	0.51251494884491	1.6675351858139	1.30290019512177	0.486885011196136	2.90042757987976
166	0	3.04	4.69335727393627	IPI:IPI00873123.1	Gene_Symbol=NEB nebulin	9606
166	0	2	5.84112145006657	IPI:IPI00384095.1	Gene_Symbol=NEB NEB protein (Fragment)	9606
167	2.77	2.77	19.6969702839851	IPI:IPI00027350.3	Gene_Symbol=PRDX2 Peroxiredoxin-2	9606	0.981166303157806	0.866594672203064	1.39225387573242	1.43831467628479	0.0255570635199547	1.32212460041046	0.813632547855377	0.00992746185511351	1.11858820915222
168	2.6	2.6	18.4210523962975	IPI:IPI00027462.1	Gene_Symbol=S100A9 Protein S100-A9	9606	0.755100131034851			1.26759433746338			1.97192072868347
169	2.58	2.62	26.6055047512054	IPI:IPI00385254.1	Gene_Symbol=- Ig lambda chain V-I region WAH	9606	0.532738327980042	0.186903893947601	11.2344455718994	0.506399691104889	0.13316784799099	6.26710939407349	0.343682855367661	0.42751732468605	48308.89453125
169	0.03	16.07	36.0169500112534	IPI:IPI00785200.1	Gene_Symbol=- Putative uncharacterized protein	9606
169	0.03	2.33	26.8518507480621	IPI:IPI00827522.1	Gene_Symbol=IGLV1-44 Anti-streptococcal/anti-myosin immunoglobulin lambda light chain variable region (Fragment)	9606
169	0.02	2.06	16.0714283585548	IPI:IPI00382420.1	Gene_Symbol=- Ig lambda chain V-I region HA	9606
170	2.54	3.14	7.46268630027771	IPI:IPI00021364.1	Gene_Symbol=CFP Properdin precursor	9606	1.54816949367523	0.0725520327687263	1.88825023174286	1.5510401725769	0.181299462914467	5.11725473403931	1.29016816616058	0.040228396654129	1.22731590270996
171	2.47	2.84	12.16000020504	IPI:IPI00008556.1	Gene_Symbol=F11 Isoform 1 of Coagulation factor XI precursor	9606	1.08196473121643	0.640632390975952	4.85850763320923	1.28694927692413	0.430326849222183	13.0751495361328	1.8875480890274	0.0343241728842258	1.54593133926392
171	0	2.84	11.6928443312645	IPI:IPI00216588.2	Gene_Symbol=F11 Isoform 2 of Coagulation factor XI precursor	9606
172	2.42	2.5	5.7544756680727	IPI:IPI00873848.1	Gene_Symbol=POSTN 87 kDa protein	9606	1.41749691963196	0.0697591677308083	1.62858831882477	1.14708817005157	0.54077684879303	7.26160955429077	1.68336665630341	0.00670086313039064	1.07213664054871
172	0	2.5	5.56930676102638	IPI:IPI00641231.1	Gene_Symbol=POSTN 90 kDa protein	9606
172	0	2.5	5.56242279708385	IPI:IPI00410241.2	Gene_Symbol=POSTN Isoform 3 of Periostin precursor	9606
172	0	2.5	5.77663667500019	IPI:IPI00218585.5	Gene_Symbol=POSTN Isoform 2 of Periostin precursor	9606
172	0	2.5	5.38277514278889	IPI:IPI00007960.4	Gene_Symbol=POSTN Isoform 1 of Periostin precursor	9606
173	2.41	23.17	57.6271176338196	IPI:IPI00430847.1	Gene_Symbol=IGKC IGKC protein	9606	0.413507223129272			0.425241023302078			0.0850860625505447
173	0	5.46	33.8983058929443	IPI:IPI00829650.1	Gene_Symbol=- Similar to Ig kappa chain V-I region HK101 precursor	9606
173	0	3.7	22.2222223877907	IPI:IPI00003470.1	Gene_Symbol=- Ig kappa chain V-I region Wes	9606
174	2.35	8.47	22.7272734045982	IPI:IPI00011264.1	Gene_Symbol=CFHR1 Complement factor H-related protein 1 precursor	9606	1.22789454460144			0.978714227676392			0.756541430950165
174	0.04	6.47	21.0332110524178	IPI:IPI00883722.1	Gene_Symbol=CFHR1 FHR-1; complement Factor H-related protein 1	9606
174	0.04	6.47	17.2727271914482	IPI:IPI00167093.4	Gene_Symbol=CFHR1 complement factor H-related 1	9606
175	2.35	7.17	39.6946579217911	IPI:IPI00827581.1	Gene_Symbol=- Variable immnoglobulin anti-estradiol heavy chain (Fragment)	9606	0.496471494436264			0.559723377227783			0.127975389361382
176	2.29	5.67	21.7458218336105	IPI:IPI00029168.1	Gene_Symbol=LPA Apolipoprotein	9606	1.7318526506424			1.73671317100525			0.977305352687836
176	0	2.02	13.9359697699547	IPI:IPI00787629.1	Gene_Symbol=LOC732390 similar to Apolipoprotein	9606
176	0	2	7.46268630027771	IPI:IPI00787909.1	Gene_Symbol=LOC732436 similar to Apolipoprotein	9606
177	2.25	24.19	36.4683300256729	IPI:IPI00472345.1	Gene_Symbol=IGHG3 IGHG3 protein	9606	0.679808080196381	0.152082517743111	3.30118346214294	0.722604393959045	0.0178374499082565	1.12265384197235	0.11813498288393	0.0980503857135773	67.5761032104492
177	0.03	26.04	32.5626194477081	IPI:IPI00784894.1	Gene_Symbol=- Putative uncharacterized protein	9606
177	0.03	24.04	34.555983543396	IPI:IPI00418153.1	Gene_Symbol=IGHM Putative uncharacterized protein DKFZp686I15212	9606
177	0.03	22.04	33.7917476892471	IPI:IPI00168728.1	Gene_Symbol=IGHM FLJ00385 protein (Fragment)	9606
177	0.03	22.04	36.8876069784164	IPI:IPI00829940.1	Gene_Symbol=IGHG3 Uncharacterized protein IGHG3 (Fragment)	9606
177	0.03	22.04	33.1838577985764	IPI:IPI00829850.1	Gene_Symbol=IGHG3 Protein	9606
177	0.03	22.04	38.1215482950211	IPI:IPI00829716.1	Gene_Symbol=IGHG3 Uncharacterized protein IGHG3 (Fragment)	9606
177	0.03	22.04	39.2572939395905	IPI:IPI00827754.2	Gene_Symbol=IGHG3 C gamma 3	9606
177	0.03	16.04	34.4632774591446	IPI:IPI00830033.1	Gene_Symbol=IGHM Full-length cDNA clone CS0DI019YF20 of Placenta of Homo sapiens (Fragment)	9606
178	2.23	2.23	16.0243406891823	IPI:IPI00643034.2	Gene_Symbol=PLTP Isoform 1 of Phospholipid transfer protein precursor	9606	0.82982349395752	0.271664500236511	1.50152468681335	1.00825202465057	0.948079466819763	1.38988363742828	0.753137111663818	0.335760176181793	2.05438685417175
178	0	2.23	17.9138317704201	IPI:IPI00217778.1	Gene_Symbol=PLTP Isoform 2 of Phospholipid transfer protein precursor	9606
178	0	2.05	15.8024698495865	IPI:IPI00022733.3	Gene_Symbol=PLTP 45 kDa protein	9606
179	2.22	2.22	11.1455112695694	IPI:IPI00016334.2	Gene_Symbol=MCAM Isoform 1 of Cell surface glycoprotein MUC18 precursor	9606	0.789657711982727	0.332099974155426	5.61056804656982	0.798044145107269	0.397715419530869	7.8999810218811	0.924244463443756	0.859737396240234	87.3027114868164
180	2.21	2.28	22.3076924681664	IPI:IPI00019399.1	Gene_Symbol=SAA4 Serum amyloid A-4 protein precursor	9606	2.41770434379578	0.0484050773084164	2.3502779006958	2.07058691978455	0.0125076659023762	1.19927299022675	1.21217894554138	0.142598301172256	1.74539864063263
181	2.19	2.19	18.9781025052071	IPI:IPI00789173.1	Gene_Symbol=LDHB 15 kDa protein	9606	0.840676188468933	0.515659511089325	10.1386184692383	1.37995004653931	0.581353545188904	200.039184570313	1.29133832454681	0.653181552886963	212.999252319336
181	0	2.19	11.2068973481655	IPI:IPI00788938.1	Gene_Symbol=LDHB Uncharacterized protein LDHB	9606
181	0	2.19	7.78443142771721	IPI:IPI00219217.3	Gene_Symbol=LDHB L-lactate dehydrogenase B chain	9606
182	2.16	3.63	65.7407402992249	IPI:IPI00387113.1	Gene_Symbol=- Ig kappa chain V-III region B6	9606	0.99313223361969	0.98537141084671	45.1517753601074	0.856429576873779	0.749708235263824	115.348136901855	0.463521957397461	0.0744328573346138	3.15028071403503
183	2.13	59.34	52.1108150482178	IPI:IPI00878609.1	Gene_Symbol=ITIH4 Protein	9606	1.18137311935425	0.679603159427643	2.4971022605896	1.10314774513245	0.800052523612976	2.4167914390564	1.6672785282135	0.00220127333886921	1.29314076900482
183	0	49.34	52.173912525177	IPI:IPI00878152.1	Gene_Symbol=ITIH4 71 kDa protein	9606
184	2.12	24.58	26.8041223287582	IPI:IPI00382606.1	Gene_Symbol=F7 Factor VII active site mutant immunoconjugate	9606	1.00018620491028			0.98166686296463			0.938724219799042
184	0	2.12	10.9442062675953	IPI:IPI00329555.2	Gene_Symbol=F7 Isoform A of Coagulation factor VII precursor	9606
184	0	2.12	8.55855867266655	IPI:IPI00798065.1	Gene_Symbol=F7 Isoform B of Coagulation factor VII precursor	9606
185	2.09	2.09	17.4603179097176	IPI:IPI00006662.1	Gene_Symbol=APOD Apolipoprotein D precursor	9606	1.66836965084076			1.62768590450287			1.72234237194061
186	2.06	2.06	6.81003555655479	IPI:IPI00152784.3	Gene_Symbol=ODAM odontogenic ameloblast-associated protein	9606	1.85915565490723			1.13532507419586			1.40778911113739
187	2.05	2.05	20.1657459139824	IPI:IPI00747198.1	Gene_Symbol=MICA;HLA-B;HLA-A;LOC730410;HLA-C;HLA-A29.1 HLA class I histocompatibility antigen, B-35 alpha chain precursor	9606	1.93282580375671			1.09235262870789			0.651759147644043
187	0	2.05	20.1657459139824	IPI:IPI00646083.4	Gene_Symbol=MICA;HLA-B;HLA-A;LOC730410;HLA-C;HLA-A29.1 HLA class I histocompatibility antigen, B-15 alpha chain precursor	9606
187	0	2.05	13.259668648243	IPI:IPI00471955.1	Gene_Symbol=MICA;HLA-B;HLA-A;LOC730410;HLA-C;HLA-A29.1 HLA class I histocompatibility antigen, B-50 alpha chain precursor	9606
187	0	2.05	13.259668648243	IPI:IPI00026602.2	Gene_Symbol=MICA;HLA-B;HLA-A;LOC730410;HLA-C;HLA-A29.1 HLA class I histocompatibility antigen, B-41 alpha chain precursor	9606
187	0	2.05	9.94475111365318	IPI:IPI00746105.1	Gene_Symbol=MICA;HLA-B;HLA-A;LOC730410;HLA-C;HLA-A29.1 HLA class I histocompatibility antigen, B-40 alpha chain precursor	9606
187	0	2.05	9.94475111365318	IPI:IPI00472416.1	Gene_Symbol=MICA;HLA-B;HLA-A;LOC730410;HLA-C;HLA-A29.1 HLA class I histocompatibility antigen, B-45 alpha chain precursor	9606
187	0	2.03	15.0753766298294	IPI:IPI00795906.1	Gene_Symbol=MICA;HLA-B;HLA-A;LOC730410;HLA-C;HLA-A29.1 MHC class I antigen heavy chain	9606
187	0	2.03	10.0543476641178	IPI:IPI00797861.1	Gene_Symbol=MICA;HLA-B;HLA-A;LOC730410;HLA-C;HLA-A29.1 Major histocompatibility complex, class I, C	9606
187	0	2.03	9.31989923119545	IPI:IPI00790240.1	Gene_Symbol=MICA;HLA-B;HLA-A;LOC730410;HLA-C;HLA-A29.1 Major histocompatibility complex, class I, C	9606
187	0	2.03	9.31989923119545	IPI:IPI00789627.1	Gene_Symbol=MICA;HLA-B;HLA-A;LOC730410;HLA-C;HLA-A29.1 Major histocompatibility complex, class I, C	9606
187	0	2.03	10.0543476641178	IPI:IPI00788914.1	Gene_Symbol=MICA;HLA-B;HLA-A;LOC730410;HLA-C;HLA-A29.1 Major histocompatibility complex, class I, C	9606
187	0	2	14.1414135694504	IPI:IPI00816057.1	Gene_Symbol=MICA;HLA-B;HLA-A;LOC730410;HLA-C;HLA-A29.1 MHC class I antigen	9606
187	0	2	17.1270713210106	IPI:IPI00746605.1	Gene_Symbol=MICA;HLA-B;HLA-A;LOC730410;HLA-C;HLA-A29.1 HLA class I histocompatibility antigen, B-78 alpha chain precursor	9606
187	0	2	17.1270713210106	IPI:IPI00744689.1	Gene_Symbol=MICA;HLA-B;HLA-A;LOC730410;HLA-C;HLA-A29.1 HLA class I histocompatibility antigen, B-52 alpha chain precursor	9606
187	0	2	17.1270713210106	IPI:IPI00744375.1	Gene_Symbol=MICA;HLA-B;HLA-A;LOC730410;HLA-C;HLA-A29.1 HLA class I histocompatibility antigen, B-46 alpha chain precursor	9606
187	0	2	17.1270713210106	IPI:IPI00718924.3	Gene_Symbol=MICA;HLA-B;HLA-A;LOC730410;HLA-C;HLA-A29.1 HLA class I histocompatibility antigen, B-51 alpha chain precursor	9606
187	0	2	17.1270713210106	IPI:IPI00655604.5	Gene_Symbol=MICA;HLA-B;HLA-A;LOC730410;HLA-C;HLA-A29.1 HLA class I histocompatibility antigen, B-53 alpha chain precursor	9606
187	0	2	15.3005465865135	IPI:IPI00654689.1	Gene_Symbol=MICA;HLA-B;HLA-A;LOC730410;HLA-C;HLA-A29.1 HLA class I histocompatibility antigen, Cw-4 alpha chain precursor	9606
187	0	2	15.3005465865135	IPI:IPI00473131.1	Gene_Symbol=MICA;HLA-B;HLA-A;LOC730410;HLA-C;HLA-A29.1 HLA class I histocompatibility antigen, Cw-6 alpha chain precursor	9606
187	0	2	17.1270713210106	IPI:IPI00472767.1	Gene_Symbol=MICA;HLA-B;HLA-A;LOC730410;HLA-C;HLA-A29.1 HLA class I histocompatibility antigen, B-55 alpha chain precursor	9606
187	0	2	17.1270713210106	IPI:IPI00472434.1	Gene_Symbol=MICA;HLA-B;HLA-A;LOC730410;HLA-C;HLA-A29.1 HLA class I histocompatibility antigen, B-57 alpha chain precursor	9606
187	0	2	17.1270713210106	IPI:IPI00472284.1	Gene_Symbol=MICA;HLA-B;HLA-A;LOC730410;HLA-C;HLA-A29.1 HLA class I histocompatibility antigen, B-56 alpha chain precursor	9606
187	0	2	17.1270713210106	IPI:IPI00472282.1	Gene_Symbol=MICA;HLA-B;HLA-A;LOC730410;HLA-C;HLA-A29.1 HLA class I histocompatibility antigen, B-54 alpha chain precursor	9606
187	0	2	17.1270713210106	IPI:IPI00472210.1	Gene_Symbol=MICA;HLA-B;HLA-A;LOC730410;HLA-C;HLA-A29.1 HLA class I histocompatibility antigen, B-82 alpha chain precursor	9606
187	0	2	15.3005465865135	IPI:IPI00472162.1	Gene_Symbol=MICA;HLA-B;HLA-A;LOC730410;HLA-C;HLA-A29.1 HLA class I histocompatibility antigen, Cw-18 alpha chain precursor	9606
187	0	2	17.1270713210106	IPI:IPI00472138.1	Gene_Symbol=MICA;HLA-B;HLA-A;LOC730410;HLA-C;HLA-A29.1 HLA class I histocompatibility antigen, B-58 alpha chain precursor	9606
187	0	2	17.1270713210106	IPI:IPI00472073.1	Gene_Symbol=MICA;HLA-B;HLA-A;LOC730410;HLA-C;HLA-A29.1 HLA class I histocompatibility antigen, B-59 alpha chain precursor	9606
187	0	2	27.071824669838	IPI:IPI00876948.3	Gene_Symbol=MICA;HLA-B;HLA-A;LOC730410;HLA-C;HLA-A29.1 MHC class I antigen (Fragment)	9606
187	0	2	27.071824669838	IPI:IPI00854581.2	Gene_Symbol=- MHC class I antigen (Fragment)	9606
187	0	2	21.1382120847702	IPI:IPI00844122.2	Gene_Symbol=MICA;HLA-B;HLA-A;LOC730410;HLA-C;HLA-A29.1 Major histocompatibility complex, class I, B	9606
187	0	2	23.1707319617271	IPI:IPI00827928.1	Gene_Symbol=MICA;HLA-B;HLA-A;LOC730410;HLA-C;HLA-A29.1 Major histocompatibility complex class I B (Fragment)	9606
187	0	2	13.8121545314789	IPI:IPI00827612.10	Gene_Symbol=MICA;HLA-B;HLA-A;LOC730410;HLA-C;HLA-A29.1 MHC class I antigen	9606
187	0	2	12.5683054327965	IPI:IPI00749025.1	Gene_Symbol=MICA;HLA-B;HLA-A;LOC730410;HLA-C;HLA-A29.1 HLA class I histocompatibility antigen, Cw-14 alpha chain precursor	9606
187	0	2	12.5683054327965	IPI:IPI00745649.1	Gene_Symbol=MICA;HLA-B;HLA-A;LOC730410;HLA-C;HLA-A29.1 Isoform 1 of HLA class I histocompatibility antigen, Cw-16 alpha chain precursor	9606
187	0	2	12.5683054327965	IPI:IPI00743716.1	Gene_Symbol=MICA;HLA-B;HLA-A;LOC730410;HLA-C;HLA-A29.1 HLA class I histocompatibility antigen, Cw-12 alpha chain precursor	9606
187	0	2	12.5683054327965	IPI:IPI00651697.1	Gene_Symbol=MICA;HLA-B;HLA-A;LOC730410;HLA-C;HLA-A29.1 HLA class I histocompatibility antigen, Cw-3 alpha chain precursor	9606
187	0	2	12.707182765007	IPI:IPI00479242.1	Gene_Symbol=MICA;HLA-B;HLA-A;LOC730410;HLA-C;HLA-A29.1 HLA class I histocompatibility antigen, B-8 alpha chain precursor	9606
187	0	2	12.5683054327965	IPI:IPI00472903.1	Gene_Symbol=MICA;HLA-B;HLA-A;LOC730410;HLA-C;HLA-A29.1 HLA class I histocompatibility antigen, Cw-8 alpha chain precursor	9606
187	0	2	12.707182765007	IPI:IPI00472676.1	Gene_Symbol=MICA;HLA-B;HLA-A;LOC730410;HLA-C;HLA-A29.1 HLA class I histocompatibility antigen, B-42 alpha chain precursor	9606
187	0	2	12.707182765007	IPI:IPI00472652.1	Gene_Symbol=MICA;HLA-B;HLA-A;LOC730410;HLA-C;HLA-A29.1 HLA class I histocompatibility antigen, B-37 alpha chain precursor	9606
187	0	2	12.8415301442146	IPI:IPI00472605.1	Gene_Symbol=MICA;HLA-B;HLA-A;LOC730410;HLA-C;HLA-A29.1 HLA class I histocompatibility antigen, Cw-2 alpha chain precursor	9606
187	0	2	12.707182765007	IPI:IPI00472130.1	Gene_Symbol=MICA;HLA-B;HLA-A;LOC730410;HLA-C;HLA-A29.1 HLA class I histocompatibility antigen, B-14 alpha chain precursor	9606
187	0	2	14.11042958498	IPI:IPI00472035.1	Gene_Symbol=MICA;HLA-B;HLA-A;LOC730410;HLA-C;HLA-A29.1 Isoform 2 of HLA class I histocompatibility antigen, Cw-16 alpha chain precursor	9606
187	0	2	12.5683054327965	IPI:IPI00471951.1	Gene_Symbol=MICA;HLA-B;HLA-A;LOC730410;HLA-C;HLA-A29.1 HLA class I histocompatibility antigen, Cw-15 alpha chain precursor	9606
187	0	2	8.2294262945652	IPI:IPI00873869.1	Gene_Symbol=MICA;HLA-B;HLA-A;LOC730410;HLA-C;HLA-A29.1 44 kDa protein	9606
187	0	2	12.6436784863472	IPI:IPI00816488.6	Gene_Symbol=MICA;HLA-B;HLA-A;LOC730410;HLA-C;HLA-A29.1 Major histocompatibility complex, class I, C	9606
187	0	2	8.87096747756004	IPI:IPI00797359.1	Gene_Symbol=MICA;HLA-B;HLA-A;LOC730410;HLA-C;HLA-A29.1 Major histocompatibility complex, class I, C	9606
187	0	2	16.2601619958878	IPI:IPI00794679.1	Gene_Symbol=MICA;HLA-B;HLA-A;LOC730410;HLA-C;HLA-A29.1 Major histocompatibility complex, class I, B	9606
187	0	2	12.6436784863472	IPI:IPI00791600.1	Gene_Symbol=MICA;HLA-B;HLA-A;LOC730410;HLA-C;HLA-A29.1 Major histocompatibility complex, class I, C	9606
187	0	2	8.87096747756004	IPI:IPI00789567.1	Gene_Symbol=MICA;HLA-B;HLA-A;LOC730410;HLA-C;HLA-A29.1 Major histocompatibility complex, class I, C	9606
187	0	2	25.9668499231339	IPI:IPI00784824.1	Gene_Symbol=- MHC class 1 antigen (Fragment)	9606
187	0	2	18.2320445775986	IPI:IPI00784522.3	Gene_Symbol=MICA;HLA-B;HLA-A;LOC730410;HLA-C;HLA-A29.1 MHC class I antigen (Fragment)	9606
187	0	2	11.3259673118591	IPI:IPI00743117.1	Gene_Symbol=MICA;HLA-B;HLA-A;LOC730410;HLA-C;HLA-A29.1 HLA class I histocompatibility antigen, B-44 alpha chain precursor	9606
187	0	2	9.01639312505722	IPI:IPI00657976.1	Gene_Symbol=MICA;HLA-B;HLA-A;LOC730410;HLA-C;HLA-A29.1 HLA class I antigen	9606
187	0	2	9.01639312505722	IPI:IPI00642409.2	Gene_Symbol=MICA;HLA-B;HLA-A;LOC730410;HLA-C;HLA-A29.1 HLA class I histocompatibility antigen, Cw-7 alpha chain precursor	9606
187	0	2	9.39226523041725	IPI:IPI00473068.1	Gene_Symbol=MICA;HLA-B;HLA-A;LOC730410;HLA-C;HLA-A29.1 HLA class I histocompatibility antigen, B-38 alpha chain precursor	9606
187	0	2	9.39226523041725	IPI:IPI00472867.1	Gene_Symbol=MICA;HLA-B;HLA-A;LOC730410;HLA-C;HLA-A29.1 HLA class I histocompatibility antigen, B-67 alpha chain precursor	9606
187	0	2	9.39226523041725	IPI:IPI00472800.1	Gene_Symbol=MICA;HLA-B;HLA-A;LOC730410;HLA-C;HLA-A29.1 HLA class I histocompatibility antigen, B-39 alpha chain precursor	9606
187	0	2	10.2209948003292	IPI:IPI00472456.1	Gene_Symbol=MICA;HLA-B;HLA-A;LOC730410;HLA-C;HLA-A29.1 HLA class I histocompatibility antigen, B-49 alpha chain precursor	9606
187	0	2	11.3259673118591	IPI:IPI00472402.1	Gene_Symbol=MICA;HLA-B;HLA-A;LOC730410;HLA-C;HLA-A29.1 HLA class I histocompatibility antigen, B-47 alpha chain precursor	9606
187	0	2	9.39226523041725	IPI:IPI00471986.1	Gene_Symbol=MICA;HLA-B;HLA-A;LOC730410;HLA-C;HLA-A29.1 HLA class I histocompatibility antigen, B-27 alpha chain precursor	9606
187	0	2	9.01639312505722	IPI:IPI00026650.1	Gene_Symbol=MICA;HLA-B;HLA-A;LOC730410;HLA-C;HLA-A29.1 HLA class I histocompatibility antigen, Cw-1 alpha chain precursor	9606
187	0	2	9.39226523041725	IPI:IPI00004657.1	Gene_Symbol=MICA;HLA-B;HLA-A;LOC730410;HLA-C;HLA-A29.1 HLA class I histocompatibility antigen, B-7 alpha chain precursor	9606
187	0	2	11.6022102534771	IPI:IPI00883873.1	Gene_Symbol=MICA;HLA-B;HLA-A;LOC730410;HLA-C;HLA-A29.1 HLA-B (Fragment)	9606
187	0	2	11.6022102534771	IPI:IPI00878113.1	Gene_Symbol=MICA;HLA-B;HLA-A;LOC730410;HLA-C;HLA-A29.1 MHC class I antigen (Fragment)	9606
187	0	2	10.3734441101551	IPI:IPI00877675.1	Gene_Symbol=MICA;HLA-B;HLA-A;LOC730410;HLA-C;HLA-A29.1 Major histocompatibility complex, class I, B	9606
187	0	2	10.1941749453545	IPI:IPI00876935.1	Gene_Symbol=MICA;HLA-B;HLA-A;LOC730410;HLA-C;HLA-A29.1 MHC class I antigen (Fragment)	9606
187	0	2	11.6022102534771	IPI:IPI00869021.5	Gene_Symbol=- MHC class I antigen (Fragment)	9606
187	0	2	14.7368416190147	IPI:IPI00867600.3	Gene_Symbol=MICA;HLA-B;HLA-A;LOC730410;HLA-C;HLA-A29.1 MHC-class I (Fragment)	9606
187	0	2	11.6022102534771	IPI:IPI00854565.3	Gene_Symbol=MICA;HLA-B;HLA-A;LOC730410;HLA-C;HLA-A29.1 MHC class I antigen (Fragment)	9606
187	0	2	10.1941749453545	IPI:IPI00815882.7	Gene_Symbol=MICA;HLA-B;HLA-A;LOC730410;HLA-C;HLA-A29.1 MHC class I antigen (Fragment)	9606
187	0	2	13.3333340287209	IPI:IPI00744964.2	Gene_Symbol=MICA;HLA-B;HLA-A;LOC730410;HLA-C;HLA-A29.1 Uncharacterized protein ENSP00000373115 (Fragment)	9606
187	0	2	5.78512400388718	IPI:IPI00472943.1	Gene_Symbol=MICA;HLA-B;HLA-A;LOC730410;HLA-C;HLA-A29.1 HLA class I histocompatibility antigen, B-73 alpha chain precursor	9606
187	0	2	10.5504587292671	IPI:IPI00103089.1	Gene_Symbol=HLA-J MHC class I HLA-J antigen (Fragment)	9606
187	0	2	6.62983432412148	IPI:IPI00883904.1	Gene_Symbol=MICA;HLA-B;HLA-A;LOC730410;HLA-C;HLA-A29.1 MHC class I antigen (Fragment)	9606
187	0	2	5.8252427726984	IPI:IPI00869218.2	Gene_Symbol=MICA;HLA-B;HLA-A;LOC730410;HLA-C;HLA-A29.1 MHC class I HLA-B (Fragment)	9606
187	0	2	6.593406945467	IPI:IPI00854735.1	Gene_Symbol=MICA;HLA-B;HLA-A;LOC730410;HLA-C;HLA-A29.1 B antigen (Fragment)	9606
187	0	2	7.40740746259689	IPI:IPI00784958.1	Gene_Symbol=- MHC class I antigen (Fragment)	9606
188	2.05	2.05	14.0000000596046	IPI:IPI00021854.1	Gene_Symbol=APOA2 Apolipoprotein A-II precursor	9606	0.790832877159119	0.370263189077377	2.41277503967285	0.91689670085907	0.708359897136688	2.37695908546448	0.540408074855804	0.0991180986166	2.46511697769165
189	2.04	2.22	6.77200928330421	IPI:IPI00218326.1	Gene_Symbol=SP100 Isoform Sp100-C of Nuclear autoantigen Sp-100	9606	1.2013201713562	0.0774023830890656	1.23700332641602	1.12014520168304	0.0836130902171135	1.14488053321838	1.04805326461792	0.589566349983215	1.23305094242096
190	2.04	2.07	38.4615391492844	IPI:IPI00735451.4	Gene_Symbol=- Uncharacterized protein ENSP00000375035	9606	0.752601504325867	0.0781632885336876	1.56147480010986	0.744982361793518	0.161429047584534	2.63629078865051	0.522519469261169	0.18558244407177	11.8782844543457
191	2.03	4.32	15.2112677693367	IPI:IPI00848342.1	Gene_Symbol=LTF Lactotransferrin precursor	9606	1.99947464466095	0.603870153427124	213971.4375	1.53008580207825	0.606559574604034	2001.58349609375	1.27964890003204	0.507987082004547	24.8469772338867
191	0	4.32	16.2162154912949	IPI:IPI00789477.1	Gene_Symbol=LTF Similar to Lactotransferrin precursor	9606
191	0	4.32	13.8671875	IPI:IPI00788271.1	Gene_Symbol=LOC728320 similar to lactotransferrin	9606
191	0	4.29	13.7834042310715	IPI:IPI00298860.5	Gene_Symbol=LTF Growth-inhibiting protein 12	9606
192	2.03	2.13	4.34782616794109	IPI:IPI00794512.1	Gene_Symbol=CALCOCO1 Isoform 3 of Calcium-binding and coiled-coil domain-containing protein 1	9606	0.918488681316376			0.985992252826691			0.775122165679932
192	0	2.13	10.2739728987217	IPI:IPI00794026.1	Gene_Symbol=CALCOCO1 33 kDa protein	9606
192	0	2.13	4.76947538554668	IPI:IPI00792755.1	Gene_Symbol=CALCOCO1 70 kDa protein	9606
192	0	2.13	4.73933666944504	IPI:IPI00788619.1	Gene_Symbol=CALCOCO1 Isoform 2 of Calcium-binding and coiled-coil domain-containing protein 1	9606
192	0	2.13	4.34153415262699	IPI:IPI00011232.3	Gene_Symbol=CALCOCO1 Isoform 1 of Calcium-binding and coiled-coil domain-containing protein 1	9606
192	0	2	6.91244229674339	IPI:IPI00797276.1	Gene_Symbol=CALCOCO1 25 kDa protein	9606
192	0	2	25.4237294197083	IPI:IPI00796420.1	Gene_Symbol=CALCOCO1 7 kDa protein	9606
193	2.02	2.02	14.5933017134666	IPI:IPI00796333.1	Gene_Symbol=ALDOA 45 kDa protein	9606	1.09346413612366			1.47472631931305			1.6418821811676
193	0	2.02	16.7582422494888	IPI:IPI00465439.5	Gene_Symbol=ALDOA Fructose-bisphosphate aldolase A	9606
194	2.02	2.02	2.09095664322376	IPI:IPI00853634.1	Gene_Symbol=TNRC6A 205 kDa protein	9606	1.00770568847656	0.978427112102509	17.763729095459	0.928809702396393	0.641099750995636	4.41175651550293	0.765622794628143	0.906697154045105	9621374976
194	0	2.02	2.03873589634895	IPI:IPI00395878.2	Gene_Symbol=TNRC6A Isoform 1 of Trinucleotide repeat-containing gene 6A protein	9606
194	0	2	2.04798132181168	IPI:IPI00160265.1	Gene_Symbol=TNRC6A Isoform 2 of Trinucleotide repeat-containing gene 6A protein	9606
195	2.01	2.01	11.5909092128277	IPI:IPI00217652.4	Gene_Symbol=GLT8D3 Isoform 1 of Glycosyltransferase 8 domain-containing protein 3	9606	0.482332110404968			0.897245407104492			0.913818597793579
196	2	189.14	60.550457239151	IPI:IPI00418163.3	Gene_Symbol=C4B C4B1	9606	0.415160983800888			0.254382163286209			0.753744900226593
197	2	48.36	70.2020227909088	IPI:IPI00304273.2	Gene_Symbol=APOA4 Apolipoprotein A-IV precursor	9606	0.800862789154053	0.24273481965065	1.49446392059326	0.978265345096588	0.916690409183502	1.58731019496918	2.85223913192749	5.70659249206074E-05	1.39684724807739
198	2	46.97	55.6962013244629	IPI:IPI00555812.4	Gene_Symbol=GC Vitamin D-binding protein precursor	9606	0.191649004817009			0.0158918555825949			2.1084086894989
199	2	32.64	42.9667532444	IPI:IPI00385264.1	Gene_Symbol=- Ig mu heavy chain disease protein	9606	1.08285415172577	0.609681785106659	1.56176769733429	1.15702486038208	0.503421247005463	1.84421992301941	0.265477508306503	0.0139484535902739	2.25760555267334
200	2	7.1	53.8461565971375	IPI:IPI00854644.1	Gene_Symbol=- Uncharacterized protein ENSP00000374805	9606	0.677882730960846			0.981852531433105			0.370535343885422
201	2	6.12	14.9606302380562	IPI:IPI00169276.2	Gene_Symbol=- Trypsinogen C	9606	1.19669997692108	0.082861989736557	1.26799917221069	1.05992531776428	0.4122514128685	1.27602756023407	1.15050184726715	0.148542493581772	1.3004823923111
202	2	6	44.6428567171097	IPI:IPI00383887.1	Gene_Symbol=- Immunoblobulin heavy chain (Fragment)	9606	0.822484791278839			0.675393164157867			0.409403145313263
202	0	6	34.4262301921844	IPI:IPI00783393.1	Gene_Symbol=- Immunglobulin heavy chain variable region (Fragment)	9606
202	0	4.7	36.4341080188751	IPI:IPI00884450.1	Gene_Symbol=- Similar to VH-3 family (VH26)D/J protein	9606
203	2	5.76	29.9145311117172	IPI:IPI00830035.1	Gene_Symbol=- Similar to Anti-streptococcal/anti-myosin immunoglobulin kappa light chain variable region	9606	0.809977293014526	0.267944782972336	3.31570863723755	1.12100315093994	0.529042840003967	4.9046368598938	0.179282903671265	0.00220443424768746	1.07855522632599
204	2	5.22	37.1900826692581	IPI:IPI00384391.1	Gene_Symbol=- Myosin-reactive immunoglobulin heavy chain variable region (Fragment)	9606	0.470212161540985			0.479824304580688			0.161794543266296
205	2	4	23.3009710907936	IPI:IPI00382422.1	Gene_Symbol=- Ig lambda chain V-I region NEWM	9606	0.392083883285522			0.726272881031036			0
205	0	2	15.1785716414452	IPI:IPI00879963.1	Gene_Symbol=IGL@ 12 kDa protein	9606
205	0	2	14.4067794084549	IPI:IPI00827965.2	Gene_Symbol=- V1-18 protein	9606
205	0	2	17.0000001788139	IPI:IPI00789259.1	Gene_Symbol=IGLV1-40 V1-13 protein (Fragment)	9606
206	2	3.3	25.2173900604248	IPI:IPI00384404.4	Gene_Symbol=- Rheumatoid factor RF-ET9 (Fragment)	9606	1.5985404253006			7.11076974868774			0.118781432509422
207	2	2.7	23.6641228199005	IPI:IPI00745363.4	Gene_Symbol=LOC652113 Immunglobulin heavy chain variable region (Fragment)	9606	0.76662015914917	0.506309151649475	4.15541172027588	0.80245178937912	0.565280914306641	4.00377225875854	0.610699951648712	0.463952332735062	10.6231670379639
207	0	2	23.5294118523598	IPI:IPI00854743.1	Gene_Symbol=- Uncharacterized protein ENSP00000375034	9606
208	2	2.1	2.95469462871552	IPI:IPI00017640.1	Gene_Symbol=SLIT3 Isoform 1 of Slit homolog 3 protein precursor	9606
208	0	2.1	1.90217383205891	IPI:IPI00409710.1	Gene_Symbol=SLIT3 Isoform 3 of Slit homolog 3 protein precursor	9606
208	0	2.01	2.81096268445253	IPI:IPI00409709.1	Gene_Symbol=SLIT3 Isoform 2 of Slit homolog 3 protein precursor	9606
209	2	2	8.50722342729568	IPI:IPI00019359.3	Gene_Symbol=KRT9 Keratin, type I cytoskeletal 9	9606	0.980999112129211			0.778517305850983			0.517911911010742
210	2	2	2.62430943548679	IPI:IPI00643348.2	Gene_Symbol=COMP 80 kDa protein	9606	1.25370478630066	0.0771123096346855	1.41863560676575	0.890476882457733	0.751442193984985	35.9154586791992	0.944048762321472	0.491972178220749	2.04083180427551
210	0	2	2.50990744680166	IPI:IPI00028030.3	Gene_Symbol=COMP Cartilage oligomeric matrix protein precursor	9606
211	2	2	15.8333331346512	IPI:IPI00029235.1	Gene_Symbol=IGFBP6 Insulin-like growth factor-binding protein 6 precursor	9606	1.32626402378082			1.40768218040466			2.72165036201477
212	2	2	27.86885201931	IPI:IPI00552578.2	Gene_Symbol=SAA1;SAA2 Serum amyloid A protein precursor	9606	2.303950548172			0.809541285037994			1.30301201343536
212	0	2	26.2295067310333	IPI:IPI00006146.4	Gene_Symbol=SAA1;SAA2 serum amyloid A2	9606
213	2	2	21.3592231273651	IPI:IPI00028714.4	Gene_Symbol=MGP Matrix Gla protein precursor	9606	1.21836042404175			0.935733258724213			1.68729627132416
214	1.98	30.24	38.9473676681519	IPI:IPI00423464.1	Gene_Symbol=IGHG1 Putative uncharacterized protein DKFZp686K03196	9606	0.590059399604797			0.590886056423187			0
215	1.94	2	6.65273442864418	IPI:IPI00013933.2	Gene_Symbol=DSP Isoform DPI of Desmoplakin	9606	1.21445441246033			0.93865966796875			0.779416799545288
215	0	1.89	6.51695281267166	IPI:IPI00217182.4	Gene_Symbol=DSP Isoform DPII of Desmoplakin	9606
216	1.84	4	7.69230797886848	IPI:IPI00386134.1	Gene_Symbol=- Ig lambda chain V-I region BL2 precursor	9606	0.743201375007629			0.792701184749603			0.518554389476776
217	1.72	1.72	12.7490043640137	IPI:IPI00555752.2	Gene_Symbol=C4BPB Isoform 2 of C4b-binding protein beta chain precursor	9606	0.987545847892761	0.983687520027161	499.278533935547	0.895505368709564	0.56560742855072	5.61727523803711	0.902521848678589	0.763880670070648	28.5294494628906
217	0	1.72	12.6984134316444	IPI:IPI00025862.2	Gene_Symbol=C4BPB Isoform 1 of C4b-binding protein beta chain precursor	9606
218	1.72	1.72	13.0434781312943	IPI:IPI00816409.1	Gene_Symbol=- V<gamma>1 protein (Fragment)	9606	0.626301407814026			0.698878824710846			0.453851521015167
218	0	28.53	44.6247458457947	IPI:IPI00430842.3	Gene_Symbol=IGHV3OR16-13;IGHA1 IGHA1 protein	9606
218	0	9.7	51.2820541858673	IPI:IPI00830088.1	Gene_Symbol=- 13 kDa protein	9606
218	0	7.7	29.6000003814697	IPI:IPI00873155.1	Gene_Symbol=- Uncharacterized protein ENSP00000346720	9606
219	1.7	1.7	1.33640551939607	IPI:IPI00792557.1	Gene_Symbol=ALPK2 heart alpha-kinase	9606	0.719086527824402			0.612162053585052			0.482601821422577
220	1.7	1.7	5.8064516633749	IPI:IPI00795850.1	Gene_Symbol=- 16 kDa protein	9606
221	1.58	1.58	6.70050755143166	IPI:IPI00394788.4	Gene_Symbol=AARS2 Probable alanyl-tRNA synthetase, mitochondrial precursor	9606	0.977502346038818			0.693710088729858			0.698935449123383
222	1.55	2.4	5.21326996386051	IPI:IPI00848032.1	Gene_Symbol=TBC1D9 Isoform 1 of TBC1 domain family member 9	9606
222	0	2.4	5.65068498253822	IPI:IPI00169407.8	Gene_Symbol=TBC1D9 Isoform 2 of TBC1 domain family member 9	9606
223	1.53	1.53	6.18374571204185	IPI:IPI00104907.3	Gene_Symbol=C14orf106 Isoform 1 of Uncharacterized potential DNA-binding protein C14orf106	9606	1.34274768829346	0.129254817962646	2.1617488861084	1.41346490383148	0.125294610857964	2.40295815467834	1.32448899745941	0.0682682618498802	1.46870791912079
223	0	1.53	9.27419364452362	IPI:IPI00385830.3	Gene_Symbol=C14orf106 Isoform 2 of Uncharacterized potential DNA-binding protein C14orf106	9606
224	1.52	3.65	38.1355941295624	IPI:IPI00829759.1	Gene_Symbol=- Uncharacterized protein ENSP00000375040	9606	0.688229560852051			0.719819724559784			0.120287112891674
225	1.52	1.77	12.3595513403416	IPI:IPI00063213.1	Gene_Symbol=MED30 Mediator of RNA polymerase II transcription subunit 30	9606
225	0	1.52	10.0000001490116	IPI:IPI00792416.1	Gene_Symbol=MED30 10 kDa protein	9606
226	1.52	1.58	2.70000007003546	IPI:IPI00026969.4	Gene_Symbol=SEC23IP Isoform 1 of SEC23-interacting protein	9606
227	1.52	1.52	5.14165796339512	IPI:IPI00470696.1	Gene_Symbol=UNC5D Isoform 1 of Netrin receptor UNC5D precursor	9606	1.36165750026703			0.936649084091187			1.49327421188354
228	1.48	20.49	49.1452991962433	IPI:IPI00845354.1	Gene_Symbol=IGKC IGKC protein	9606	0.721999645233154			0.711427748203278			0.246868908405304
229	1.42	1.79	3.58754023909569	IPI:IPI00024292.2	Gene_Symbol=LRP2 Low-density lipoprotein receptor-related protein 2 precursor	9606
230	1.4	1.4	5.13761453330517	IPI:IPI00152566.1	Gene_Symbol=KCNV2 Potassium voltage-gated channel subfamily V member 2	9606
231	1.39	2.47	4.90390993654728	IPI:IPI00642259.2	Gene_Symbol=DST Dystonin	9606	0.998946905136108	0.998392283916473	203.04167175293	1.03137421607971	0.924419760704041	26.860143661499	1.07400488853455	0.654752969741821	4.50609397888184
232	1.34	1.53	3.87374460697174	IPI:IPI00007128.1	Gene_Symbol=PRKCG Protein kinase C gamma type	9606
233	1.34	1.47	6.09019063413143	IPI:IPI00643747.1	Gene_Symbol=C22orf30 Isoform 1 of Uncharacterized protein C22orf30	9606
233	0	1.34	5.83250261843205	IPI:IPI00854670.1	Gene_Symbol=C22orf30 Isoform 2 of Uncharacterized protein C22orf30	9606
233	0	1.34	5.44439256191254	IPI:IPI00217178.6	Gene_Symbol=C22orf30 Isoform 4 of Uncharacterized protein C22orf30	9606
233	0	1.34	7.50605314970016	IPI:IPI00852797.2	Gene_Symbol=C22orf30 Isoform 3 of Uncharacterized protein C22orf30	9606
234	1.32	1.32	15.5172407627106	IPI:IPI00786926.1	Gene_Symbol=IGHV1-69 Myosin-reactive immunoglobulin heavy chain variable region (Fragment)	9606	1.0549533367157			1.1260598897934			0.351974576711655
235	1.31	1.32	5.1446944475174	IPI:IPI00307758.7	Gene_Symbol=PITPNM1 Isoform 1 of Membrane-associated phosphatidylinositol transfer protein 1	9606	0.922413110733032			1.17759597301483			1.05425107479095
235	0	1.32	4.1029766201973	IPI:IPI00791675.1	Gene_Symbol=PITPNM1 Isoform 2 of Membrane-associated phosphatidylinositol transfer protein 1	9606
236	1.3	2.62	6.12648203969002	IPI:IPI00872180.1	Gene_Symbol=BTBD16 Isoform 1 of BTB/POZ domain-containing protein 16	9606	9999			9999			9999
236	0	2.62	6.1143983155489	IPI:IPI00307317.3	Gene_Symbol=BTBD16 Isoform 2 of BTB/POZ domain-containing protein 16	9606
237	1.3	1.34	4.55675236880779	IPI:IPI00787196.1	Gene_Symbol=OPLAH similar to 5-oxoprolinase	9606
237	0	1.34	4.27018627524376	IPI:IPI00418382.1	Gene_Symbol=OPLAH 5-oxoprolinase	9606
238	1.3	1.3	4.89130429923534	IPI:IPI00177820.3	Gene_Symbol=SLC14A2 Urea transporter, kidney	9606	1.69878602027893			2.05239152908325			1.32405531406403
239	1.22	1.22	8.57814326882362	IPI:IPI00465179.2	Gene_Symbol=PFKM CDNA FLJ44241 fis, clone THYMU3008436, highly similar to 6- phosphofructokinase, muscle type	9606	1.1346652507782			0.889067649841309			1.01274859905243
240	1.21	1.36	8.33333358168602	IPI:IPI00787870.1	Gene_Symbol=FLJ43950 similar to vitamin A-deficient testicular protein 11-like isoform 1	9606	0.937321424484253	0.522054255008698	1.43614590167999	0.894665420055389	0.0319555774331093	1.09169781208038	0.530275225639343	0.0703931525349617	2.14948773384094
241	1.2	1.67	5.31628541648388	IPI:IPI00022370.7	Gene_Symbol=CUX2 cut-like 2	9606	1.49264085292816			1.15668046474457			1.24396896362305
242	1.16	1.41	8.61331671476364	IPI:IPI00872997.1	Gene_Symbol=KIF21B Isoform 1 of Kinesin-like protein KIF21B	9606	0.83436107635498			0.785313487052917			0.978717684745789
242	0	1.41	8.68226587772369	IPI:IPI00644778.2	Gene_Symbol=KIF21B Isoform 2 of Kinesin-like protein KIF21B	9606
243	1.15	1.21	14.6666660904884	IPI:IPI00383953.1	Gene_Symbol=- VH4 heavy chain variable region precursor (Fragment)	9606	0.791320443153381	0.414651453495026	2.68159747123718	0.855603277683258	0.536775529384613	2.4789023399353	0.38180223107338	0.0594196990132332	2.87966132164001
243	0	1.21	18.8034191727638	IPI:IPI00382540.1	Gene_Symbol=- Ig heavy chain V-II region NEWM	9606
244	1.15	1.15	8.20895507931709	IPI:IPI00827724.1	Gene_Symbol=- Rheumatoid factor Vh I region precursor (Fragment)	9606	0.521076798439026			0.637502312660217			0.574919164180756
245	1.13	1.31	5.50496689975262	IPI:IPI00641363.1	Gene_Symbol=SPTA1 Spectrin, alpha, erythrocytic 1	9606	0.661764442920685			0.840012431144714			0.715962648391724
245	0	1.31	5.49813956022263	IPI:IPI00220741.6	Gene_Symbol=SPTA1 spectrin, alpha, erythrocytic 1	9606
246	1.13	1.13	8.77598151564598	IPI:IPI00641481.2	Gene_Symbol=CETP Isoform 2 of Cholesteryl ester transfer protein precursor	9606	0.851293683052063	0.814334988594055	910.708740234375	0.91946929693222	0.830523610115051	50.0051040649414	0.985995233058929
246	0	1.13	7.70791098475456	IPI:IPI00006173.3	Gene_Symbol=CETP Isoform 1 of Cholesteryl ester transfer protein precursor	9606
247	1.1	1.1	3.39578464627266	IPI:IPI00396142.2	Gene_Symbol=CNNM2 Isoform 2 of Metal transporter CNNM2	9606
247	0	1.1	3.31050232052803	IPI:IPI00006084.4	Gene_Symbol=CNNM2 Isoform 1 of Metal transporter CNNM2	9606
248	1.1	1.1	1.68302953243256	IPI:IPI00024046.1	Gene_Symbol=CDH13 Cadherin-13 precursor	9606	1.15968525409698			1.19809436798096			1.2109614610672
249	1.05	6.91	29.8507452011108	IPI:IPI00020091.1	Gene_Symbol=ORM2 Alpha-1-acid glycoprotein 2 precursor	9606
250	1.05	3.87	28.2051295042038	IPI:IPI00829834.1	Gene_Symbol=- Ig kappa chain V-III region VH precursor	9606	0.848177909851074			0.814168870449066			0.433474212884903
251	1.03	1.03	5.94227500259876	IPI:IPI00332215.1	Gene_Symbol=DYRK1B Isoform 2 of Dual specificity tyrosine-phosphorylation-regulated kinase 1B	9606
251	0	1.03	5.82362711429596	IPI:IPI00215873.1	Gene_Symbol=DYRK1B Isoform 3 of Dual specificity tyrosine-phosphorylation-regulated kinase 1B	9606
251	0	1.03	5.56438788771629	IPI:IPI00000352.1	Gene_Symbol=DYRK1B Isoform 1 of Dual specificity tyrosine-phosphorylation-regulated kinase 1B	9606
252	1.02	2.09	5.05284480750561	IPI:IPI00239406.2	Gene_Symbol=SYNE2 Isoform 2 of Nesprin-2	9606	1.07811200618744	0.535520851612091	1.54700088500977	0.879063963890076	0.160979822278023	1.28960502147675	1.24013006687164	0.730975687503815	10.4267091751099
252	0	2.09	5.06899058818817	IPI:IPI00239405.4	Gene_Symbol=SYNE2 Isoform 1 of Nesprin-2	9606
253	1.02	1.02	5.23364469408989	IPI:IPI00031388.1	Gene_Symbol=PIK3CB Phosphatidylinositol-4,5-bisphosphate 3-kinase catalytic subunit beta isoform	9606
254	1	1.37	4.98899482190609	IPI:IPI00293565.4	Gene_Symbol=FLT4 fms-related tyrosine kinase 4 isoform 1	9606
255	1	1	3.70370373129845	IPI:IPI00845506.1	Gene_Symbol=PI16 Isoform 2 of Peptidase inhibitor 16 precursor	9606	0.686890840530396			0.996818900108337			1.13696384429932
255	0	1	2.15982720255852	IPI:IPI00301143.5	Gene_Symbol=PI16 Isoform 1 of Peptidase inhibitor 16 precursor	9606
256	1	1	5.88235296308994	IPI:IPI00642842.1	Gene_Symbol=CRP C-reactive protein, pentraxin-related	9606	1.62596130371094			0.657130897045136			1.43759298324585
256	0	1	6.593406945467	IPI:IPI00218876.3	Gene_Symbol=CRP Isoform 2 of C-reactive protein precursor	9606
256	0	1	2.67857145518065	IPI:IPI00022389.1	Gene_Symbol=CRP Isoform 1 of C-reactive protein precursor	9606
257	0.98	6.65	42.7419364452362	IPI:IPI00884080.1	Gene_Symbol=- Similar to Immunglobulin heavy chain variable region	9606
258	0.96	4.05	28.3333331346512	IPI:IPI00419517.1	Gene_Symbol=IGHV1-69 IGHV1-69 protein	9606
259	0.95	0.95	4.7493401914835	IPI:IPI00748985.1	Gene_Symbol=ACOT9 43 kDa protein	9606	1.69513261318207			1.30825102329254			0.57444429397583
259	0	0.95	4.01785708963871	IPI:IPI00646015.1	Gene_Symbol=ACOT9 acyl-Coenzyme A thioesterase 2, mitochondrial isoform a	9606
259	0	0.95	4.10022772848606	IPI:IPI00220710.5	Gene_Symbol=ACOT9 acyl-Coenzyme A thioesterase 2, mitochondrial isoform b	9606
260	0.94	1.05	5.92718049883842	IPI:IPI00642902.1	Gene_Symbol=PDE4DIP Isoform 4 of Myomegalin	9606	1.41141152381897	0.230906561017036	2.39004468917847	0.669140696525574	0.0489642843604088	1.48777627944946	1.18590688705444	0.500737190246582	2.46048283576965
260	0	1.05	5.96760436892509	IPI:IPI00470939.4	Gene_Symbol=PDE4DIP Isoform 1 of Myomegalin	9606
261	0.93	0.98	4.87804859876633	IPI:IPI00787331.1	Gene_Symbol=PDZRN3 similar to PDZ domain containing RING finger 3	9606	0.484308004379272	0.125820472836494	3.40569710731506	0.454217106103897	0.0862795412540436	2.90913200378418	0.487337589263916	0.396320283412933	17.9623069763184
261	0	0.98	4.50281426310539	IPI:IPI00010322.5	Gene_Symbol=PDZRN3 Isoform 1 of PDZ domain-containing RING finger protein 3	9606
262	0.92	0.95	3.33333350718021	IPI:IPI00873303.1	Gene_Symbol=WASH3P 42 kDa protein	9606
262	0	0.95	2.72536687552929	IPI:IPI00658019.1	Gene_Symbol=- Uncharacterized protein ENSP00000382854	9606
262	0	0.95	2.71966531872749	IPI:IPI00641177.1	Gene_Symbol=LOC376475;WASH6P similar to CXYorf1-related protein isoform 1	9606
263	0.92	0.92	0.777202052995563	IPI:IPI00853158.2	Gene_Symbol=PRUNE2 prune homolog 2 isoform 1	9606	0.83602911233902			0.83597320318222			1.19049453735352
264	0.92	0.92	19.4690272212029	IPI:IPI00647029.1	Gene_Symbol=CHMP2A 13 kDa protein	9606	1.75274670124054			1.35645687580109			0.88380229473114
265	0.92	0.92	2.28494629263878	IPI:IPI00155199.4	Gene_Symbol=ZYG11B Isoform 1 of Protein zyg-11 homolog B	9606	0.894875526428223	0.479080080986023	3.74878931045532	0.952027320861816	0.735219240188599	4.11335134506226	0.892674565315247	0.406181573867798	2.91430044174194
266	0.87	1.69	3.59840057790279	IPI:IPI00847551.1	Gene_Symbol=NAG Isoform 2 of Neuroblastoma-amplified gene protein	9606	0.771595358848572			1.01090049743652			1.1202085018158
266	0.05	1.69	3.41628007590771	IPI:IPI00333913.8	Gene_Symbol=NAG Isoform 1 of Neuroblastoma-amplified gene protein	9606
267	0.85	1.17	7.80701786279678	IPI:IPI00550987.1	Gene_Symbol=CEP135 Isoform 1 of Centrosomal protein of 135 kDa	9606	1.64002227783203			0.930995583534241			0.846456587314606
268	0.84	3.26	20.5761313438416	IPI:IPI00218949.1	Gene_Symbol=CFHR2 Isoform Short of Complement factor H-related protein 2 precursor	9606	0.643402934074402			0.626388430595398			0.523493766784668
268	0.04	3.26	18.5185179114342	IPI:IPI00006154.1	Gene_Symbol=CFHR2 Isoform Long of Complement factor H-related protein 2 precursor	9606
269	0.83	1.12	2.58855577558279	IPI:IPI00045945.1	Gene_Symbol=PCDHB18 Protocadherin-psi2	9606
270	0.82	0.92	4.4221106916666	IPI:IPI00171087.7	Gene_Symbol=SRBD1 Isoform 1 of S1 RNA-binding domain-containing protein 1	9606
271	0.82	0.82	1.48257967084646	IPI:IPI00847471.1	Gene_Symbol=IGSF9B Protein turtle homolog B precursor	9606
272	0.82	0.82	10.5590060353279	IPI:IPI00332192.4	Gene_Symbol=IL25 Isoform 2 of Interleukin-25 precursor	9606	1.13144743442535	0.155639752745628	1.23154437541962	1.18566250801086	0.0586195439100266	1.19946432113647	1.11611032485962	0.0707331746816635	1.13552951812744
272	0	0.82	9.6045196056366	IPI:IPI00009731.1	Gene_Symbol=IL25 Isoform 1 of Interleukin-25 precursor	9606
273	0.81	0.86	4.72659878432751	IPI:IPI00465008.5	Gene_Symbol=KIAA0240 Uncharacterized protein KIAA0240	9606	0.509704768657684			0.723357975482941			0.237464368343353
274	0.8	0.8	8.69565233588219	IPI:IPI00787949.1	Gene_Symbol=LOC728962 similar to 60S ribosomal protein L7	9606	1.08965790271759			1.19432961940765			0.609502494335175
275	0.8	0.8	1.03842159733176	IPI:IPI00184533.1	Gene_Symbol=USP11 ubiquitin specific protease 11	9606
276	0.79	0.82	7.45967775583267	IPI:IPI00829987.1	Gene_Symbol=ZNF623 zinc finger protein 623 isoform 2	9606	1.12509202957153			1.11987996101379			1.39451861381531
276	0	0.82	6.90298527479172	IPI:IPI00006466.1	Gene_Symbol=ZNF623 Zinc finger protein 623	9606
277	0.79	0.79	3.85940745472908	IPI:IPI00844344.1	Gene_Symbol=SYNJ2 160 kDa protein	9606	1.85779178142548			1.34922182559967			1.47182381153107
277	0	0.79	4.34782616794109	IPI:IPI00515001.2	Gene_Symbol=SYNJ2 Isoform 2A of Synaptojanin-2	9606
277	0	0.79	3.85940745472908	IPI:IPI00477078.2	Gene_Symbol=SYNJ2 Isoform 2B1 of Synaptojanin-2	9606
277	0	0.79	3.74331548810005	IPI:IPI00300621.1	Gene_Symbol=SYNJ2 Isoform 2B2 of Synaptojanin-2	9606
278	0.77	0.77	27.2300481796265	IPI:IPI00513767.2	Gene_Symbol=PTGDS Prostaglandin D2 synthase 21kDa	9606	0.827573657035828			0.901304721832275			2.86491751670837
279	0.77	0.77	10.0000001490116	IPI:IPI00382501.1	Gene_Symbol=- Ig heavy chain V-III region DOB	9606
280	0.76	0.89	6.96165189146996	IPI:IPI00786896.1	Gene_Symbol=NRAP Isoform 4 of Nebulin-related-anchoring protein	9606	1.40688979625702	0.323682546615601	11.2165508270264	1.25501620769501	0.0162203703075647	1.07632434368134	1.56891524791718
280	0	0.89	6.92894905805588	IPI:IPI00478974.2	Gene_Symbol=NRAP Isoform 3 of Nebulin-related-anchoring protein	9606
281	0.74	5.19	56.0000002384186	IPI:IPI00387116.1	Gene_Symbol=- Ig kappa chain V-III region NG9 precursor (Fragment)	9606
282	0.74	1.06	4.80404533445835	IPI:IPI00845498.1	Gene_Symbol=KIAA1310 Isoform 4 of Uncharacterized protein KIAA1310	9606
282	0	1.06	4.20353971421719	IPI:IPI00845386.1	Gene_Symbol=KIAA1310 Isoform 1 of Uncharacterized protein KIAA1310	9606
282	0	1.06	4.81622293591499	IPI:IPI00845283.1	Gene_Symbol=KIAA1310 Isoform 5 of Uncharacterized protein KIAA1310	9606
282	0	1.06	7.16981142759323	IPI:IPI00845250.1	Gene_Symbol=KIAA1310 Isoform 8 of Uncharacterized protein KIAA1310	9606
282	0	1.06	4.32801805436611	IPI:IPI00465061.4	Gene_Symbol=KIAA1310 Isoform 3 of Uncharacterized protein KIAA1310	9606
282	0	1.06	4.8717949539423	IPI:IPI00002396.4	Gene_Symbol=KIAA1310 Isoform 2 of Uncharacterized protein KIAA1310	9606
283	0.74	0.8	2.80701760202646	IPI:IPI00031789.1	Gene_Symbol=IL1RAP Isoform 1 of Interleukin-1 receptor accessory protein precursor	9606	1.10515522956848			1.08630335330963			1.15657603740692
284	0.74	0.74	19.5121943950653	IPI:IPI00217066.1	Gene_Symbol=C13orf29 Uncharacterized protein C13orf29	9606	0.848350346088409			0.886520981788635			0.891701877117157
285	0.73	0.73	1.92572213709354	IPI:IPI00005039.1	Gene_Symbol=MTIF2 Translation initiation factor IF-2, mitochondrial precursor	9606
286	0.72	1.72	5.9900164604187	IPI:IPI00304942.3	Gene_Symbol=DYRK2 Isoform 1 of Dual specificity tyrosine-phosphorylation-regulated kinase 2	9606
287	0.72	0.86	2.26354077458382	IPI:IPI00024184.2	Gene_Symbol=RASGRF2 Ras-specific guanine nucleotide-releasing factor 2	9606	1.51620805263519	0.592029631137848	1200.44482421875	0.742091059684753	0.265524506568909	5.36163854598999	2.70807886123657	0.341778665781021	1870.31555175781
288	0.72	0.77	11.275964230299	IPI:IPI00412741.1	Gene_Symbol=SFXN4 Isoform 1 of Sideroflexin-4	9606	1.23550987243652	0.312796652317047	4.21184873580933	1.23264563083649	0.0781432092189789	1.38799965381622	0.665867507457733	0.632315933704376	2776.1943359375
289	0.72	0.74	6.42615556716919	IPI:IPI00784075.1	Gene_Symbol=PLA2G4B Isoform 3 of Cytosolic phospholipase A2 beta	9606
290	0.72	0.72	3.98009940981865	IPI:IPI00398925.4	Gene_Symbol=LOC649618 similar to Ubiquitin-like protein FUBI	9606
291	0.71	0.71	1.94196943193674	IPI:IPI00472779.1	Gene_Symbol=ANK3 Ankyrin-3	9606
292	0.7	30.85	38.1818175315857	IPI:IPI00607707.1	Gene_Symbol=HPR Isoform 2 of Haptoglobin-related protein precursor	9606	0.460535109043121			0.610468149185181			0.512404918670654
292	0	30.85	42.2413796186447	IPI:IPI00477597.1	Gene_Symbol=HPR Isoform 1 of Haptoglobin-related protein precursor	9606
293	0.7	1.05	2.05423180013895	IPI:IPI00300371.5	Gene_Symbol=SF3B3 Isoform 1 of Splicing factor 3B subunit 3	9606
294	0.7	0.7	16.901408135891	IPI:IPI00796550.1	Gene_Symbol=ADIPOQ 8 kDa protein	9606
