# Supplementary material for: PGCA: An algorithm to link protein groups created from MS/MS data
Source: PLoS One. 2017 May 31;12(5):e0177569. doi: 10.1371/journal.pone.0177569 (PMC5451011; doi:10.1371/journal.pone.0177569)
Supplement: S3 File — 65 iTRAQ experiments used to process samples from the BiT Heart Cohort. (ZIP) [file pone.0177569.s006.zip › S5DataBiT/BET5797_ProteinSummary.txt]

N	Unused	Total	%Cov	Accession	Name	Species	115:114	PVal 115:114	EF 115:114	116:114	PVal 116:114	EF 116:114	117:114	PVal 117:114	EF 117:114	Biological Processes	Molecular Function	PANTHER ID
1	203.78	203.78	32.6101243495941	IPI:IPI00022229.1	Gene_Symbol=APOB Apolipoprotein B-100 precursor	9606	1.25514698028564	4.71829259690582E-12	1.0620698928833	0.925208270549774	0.248101308941841	1.14054560661316	1.14828836917877	3.85701823688578E-05	1.06636333465576
2	147.62	147.62	58.9897751808167	IPI:IPI00783987.2	Gene_Symbol=C3 Complement C3 precursor (Fragment)	9606	1.1210560798645	0.00627525988966227	1.08455729484558	1.08513581752777	0.327625036239624	1.17729985713959	1.24009919166565	2.21700029214844E-05	1.10222399234772
3	143.42	143.49	52.1215617656708	IPI:IPI00643525.1	Gene_Symbol=C4A Complement component 4A	9606
4	119.91	119.91	52.1031200885773	IPI:IPI00478003.1	Gene_Symbol=A2M Alpha-2-macroglobulin precursor	9606	0.706713855266571	4.85786466608573E-10	1.10934174060822	0.876478791236877	0.289325088262558	1.27533781528473	0.849239468574524	0.00220763334073126	1.10875749588013
5	86.7	86.7	46.7667430639267	IPI:IPI00021885.1	Gene_Symbol=FGA Isoform 1 of Fibrinogen alpha chain precursor	9606	1.72298991680145	1.54109822726252E-19	1.11488080024719	1.86881136894226	2.69230270077969E-07	1.26117694377899	1.70410072803497	9.61305632772786E-16	1.12985646724701
5	0	86.6	61.0248446464539	IPI:IPI00029717.1	Gene_Symbol=FGA Isoform 2 of Fibrinogen alpha chain precursor	9606
6	78.5	78.63	52.5821566581726	IPI:IPI00017601.1	Gene_Symbol=CP Ceruloplasmin precursor	9606	0.608829855918884	0.000389615743188187	1.2859947681427	0.911867618560791	0.813216745853424	2.21914076805115	0.692179799079895	0.0038387596141547	1.26957416534424
7	75.27	75.29	26.6523599624634	IPI:IPI00414283.5	Gene_Symbol=FN1 fibronectin 1 isoform 4 preproprotein	9606	0.979446172714233	0.742711901664734	1.13394546508789	1.54523956775665	0.00515702180564404	1.35052394866943	1.01964581012726	0.774885773658752	1.14468109607697
7	0.06	73.34	25.2375066280365	IPI:IPI00845263.1	Gene_Symbol=FN1 fibronectin 1 isoform 2 preproprotein	9606
7	0	74.57	26.7991155385971	IPI:IPI00855777.1	Gene_Symbol=FN1 Isoform 14 of Fibronectin precursor	9606
7	0	74.57	26.4372825622559	IPI:IPI00339228.1	Gene_Symbol=FN1 Isoform 8 of Fibronectin precursor	9606
7	0	74.57	25.774946808815	IPI:IPI00339223.1	Gene_Symbol=FN1 Isoform 3 of Fibronectin precursor	9606
7	0	74.57	25.4400670528412	IPI:IPI00022418.1	Gene_Symbol=FN1 Isoform 1 of Fibronectin precursor	9606
7	0	74.55	27.34375	IPI:IPI00479723.3	Gene_Symbol=FN1 Isoform 10 of Fibronectin precursor	9606
8	74.9	74.92	27.625298500061	IPI:IPI00032291.2	Gene_Symbol=C5 Complement C5 precursor	9606	1.41740429401398	8.09526126688276E-11	1.0973287820816	1.40617144107819	0.00249965023249388	1.24279022216797	1.34836208820343	5.77577657168149E-06	1.1303436756134
9	74.87	75.37	66.802442073822	IPI:IPI00298497.3	Gene_Symbol=FGB Fibrinogen beta chain precursor	9606	1.64256680011749	2.79143526869807E-12	1.13795149326324	1.84194505214691	1.24628013509209E-06	1.26881968975067	1.61603116989136	4.87217904909798E-12	1.13486087322235
10	56.66	56.81	45.0537621974945	IPI:IPI00294193.4	Gene_Symbol=ITIH4 Isoform 1 of Inter-alpha-trypsin inhibitor heavy chain H4 precursor	9606	1.24660420417786	0.108189113438129	1.3123722076416	1.20610964298248	0.615504622459412	2.12550663948059	1.23320055007935	0.13257572054863	1.31915509700775
11	52.78	53.44	59.9567115306854	IPI:IPI00022488.1	Gene_Symbol=HPX Hemopexin precursor	9606	1.02358603477478	0.630948483943939	1.09958934783936	1.17447996139526	0.272853255271912	1.33177173137665	1.1395411491394	0.0281181186437607	1.12252271175385
12	50.53	50.53	53.5714268684387	IPI:IPI00641737.1	Gene_Symbol=HP Haptoglobin precursor	9606	2.41617107391357	7.1501936758663E-19	1.19273400306702	2.14443111419678	3.62192187353116E-09	1.27424395084381	2.41376924514771	5.58300922231236E-18	1.19969534873962
13	50.19	51.18	59.6529304981232	IPI:IPI00877703.1	Gene_Symbol=FGG 52 kDa protein	9606	1.75833916664124	1.38246791792085E-09	1.18412506580353	1.79291296005249	0.00110822333954275	1.40885293483734	1.77561950683594	4.08553796660271E-06	1.26297914981842
13	0	51.18	60.7064008712769	IPI:IPI00021891.5	Gene_Symbol=FGG Isoform Gamma-B of Fibrinogen gamma chain precursor	9606
13	0	51.18	57.0786535739899	IPI:IPI00877792.1	Gene_Symbol=FGG 50 kDa protein	9606
13	0	51.18	58.1235706806183	IPI:IPI00219713.1	Gene_Symbol=FGG Isoform Gamma-A of Fibrinogen gamma chain precursor	9606
14	49.08	49.08	37.5654458999634	IPI:IPI00639937.1	Gene_Symbol=CFB B-factor, properdin	9606	0.763250648975372	0.00532466778531671	1.20653259754181	0.766839623451233	0.275363445281982	1.61744952201843	0.943432927131653	0.644513666629791	1.2841432094574
14	0	49.08	37.4345541000366	IPI:IPI00019591.1	Gene_Symbol=CFB Isoform 1 of Complement factor B precursor (Fragment)	9606
15	47.25	47.31	30.138099193573	IPI:IPI00029739.5	Gene_Symbol=CFH Isoform 1 of Complement factor H precursor	9606	1.07751858234406	0.306396812200546	1.15600430965424	1.33253383636475	0.0293707996606827	1.29330325126648	1.13823199272156	0.0549242608249187	1.14147806167603
16	46.41	46.41	30.0534754991531	IPI:IPI00645038.1	Gene_Symbol=ITIH2 Inter-alpha (Globulin) inhibitor H2	9606	0.97273313999176	0.763564109802246	1.19951355457306	1.05031108856201	0.742702305316925	1.34441554546356	1.11887764930725	0.386737376451492	1.29232084751129
16	0	46.41	29.7040164470673	IPI:IPI00305461.2	Gene_Symbol=ITIH2 Inter-alpha-trypsin inhibitor heavy chain H2 precursor	9606
17	45.55	45.63	51.68776512146	IPI:IPI00742696.2	Gene_Symbol=GC vitamin D-binding protein precursor	9606	1.5846711397171	0.273218095302582	2.49864387512207	1.92943203449249	0.164090305566788	2.7185685634613	1.53577041625977	0.219146251678467	2.1208119392395
18	45.13	45.13	64.6464645862579	IPI:IPI00304273.2	Gene_Symbol=APOA4 Apolipoprotein A-IV precursor	9606	0.52641898393631	7.56809822632931E-05	1.2023264169693	0.569375097751617	0.00659274822100997	1.41797959804535	0.45644149184227	0.000176737550646067	1.29362976551056
19	42.73	42.73	55.3191483020782	IPI:IPI00847635.1	Gene_Symbol=SERPINA3 Isoform 1 of Alpha-1-antichymotrypsin precursor	9606	1.68370485305786	5.64503522051951E-12	1.13976526260376	1.38199329376221	0.047422718256712	1.37682688236237	1.5990504026413	5.08373477714485E-06	1.21033585071564
19	0	42.73	52.2321403026581	IPI:IPI00550991.3	Gene_Symbol=SERPINA3 Alpha-1-antichymotrypsin precursor	9606
20	39.38	39.38	45.0586259365082	IPI:IPI00828205.1	Gene_Symbol=IGHM IGHM protein	9606	0.409410774707794	0.009036666713655	1.74228024482727	0.316142171621323	0.000996889895759523	1.53839147090912	0.450706988573074	0.000287501607090235	1.25667667388916
21	38.86	38.89	61.0752701759338	IPI:IPI00032179.2	Gene_Symbol=SERPINC1 Antithrombin III variant	9606	1.10013484954834	0.410960555076599	1.26213145256042	0.981659233570099	0.951631486415863	1.84986591339111	1.06008303165436	0.581386744976044	1.23716902732849
22	38.06	38.06	46.0251033306122	IPI:IPI00472610.2	Gene_Symbol=IGHM IGHM protein	9606	0.358683973550797	0.00085278635378927	1.37317037582397	0.427726000547409	0.0198077075183392	1.87261414527893	0.408517986536026	0.000913082389160991	1.32558786869049
23	37.23	37.25	40.5370831489563	IPI:IPI00026314.1	Gene_Symbol=GSN Isoform 1 of Gelsolin precursor	9606	0.771151959896088	0.00415083300322294	1.18873286247253	0.827287614345551	0.401713758707047	1.57159900665283	0.843549311161041	0.0818468555808067	1.21246731281281
24	36.16	36.16	40.0000005960464	IPI:IPI00019580.1	Gene_Symbol=PLG Plasminogen precursor	9606	1.01328754425049	0.814236104488373	1.11909925937653	1.09807765483856	0.43389955163002	1.26992785930634	1.02845966815948	0.694273769855499	1.15377223491669
25	34.33	34.33	43.729904294014	IPI:IPI00019568.1	Gene_Symbol=F2 Prothrombin precursor (Fragment)	9606	1.04016065597534	0.44171866774559	1.10703754425049	0.855883896350861	0.108166173100471	1.21027302742004	0.970002233982086	0.600922107696533	1.12281119823456
26	33.73	33.73	43.8383847475052	IPI:IPI00745089.2	Gene_Symbol=A1BG alpha 1B-glycoprotein precursor	9606	1.15303349494934	0.0390357598662376	1.14450454711914	1.19565379619598	0.173674300312996	1.2963662147522	1.32928252220154	0.000396669580368325	1.16380417346954
26	0	33.73	43.8383847475052	IPI:IPI00022895.7	Gene_Symbol=A1BG Alpha-1B-glycoprotein precursor	9606
27	32.87	32.87	48.2435584068298	IPI:IPI00797833.3	Gene_Symbol=KNG1 Kininogen 1	9606	1.54162836074829	0.204605579376221	6.2403621673584	1.12421238422394	0.166833907365799	1.49038457870483	1.59539234638214	0.275909274816513	15.5873670578003
27	0	32.87	48.2435584068298	IPI:IPI00215894.1	Gene_Symbol=KNG1 Isoform LMW of Kininogen-1 precursor	9606
28	32.75	32.75	45.6000000238419	IPI:IPI00291866.5	Gene_Symbol=SERPING1 Plasma protease C1 inhibitor precursor	9606	1.28425085544586	0.00651624426245689	1.19491708278656	1.16277480125427	0.519345104694366	1.59046101570129	1.26160562038422	0.0261143073439598	1.22625231742859
28	0	30.75	45.1197057962418	IPI:IPI00879931.1	Gene_Symbol=SERPING1 cDNA FLJ78023, highly similar to Homo sapiens serine (or cysteine) proteinase inhibitor, clade G (C1inhibitor), member 1, (angioedema, hereditary) (SERPING1), mRNA	9606
29	32.22	32.37	25.6860584020615	IPI:IPI00292530.1	Gene_Symbol=ITIH1 Inter-alpha-trypsin inhibitor heavy chain H1 precursor	9606	0.895563066005707	0.281081706285477	1.22497999668121	1.09340488910675	0.597543478012085	1.40035510063171	0.981684684753418	0.778387010097504	1.13983058929443
30	32.04	32.06	34.042552113533	IPI:IPI00296165.5	Gene_Symbol=C1R;C17orf13;ACYP1 Complement C1r subcomponent precursor	9606	1.06860411167145	0.399969965219498	1.17197489738464	0.726230919361115	0.00918124802410603	1.26405644416809	1.10073947906494	0.172465711832047	1.15053975582123
31	30.91	30.91	66.2460565567017	IPI:IPI00021842.1	Gene_Symbol=APOE Apolipoprotein E precursor	9606	1.57358729839325	1.32987864276402E-07	1.14704704284668	1.79984474182129	5.60097135338111E-10	1.14693689346313	1.47684121131897	2.54982293057537E-08	1.11463415622711
32	30.81	30.86	40.114614367485	IPI:IPI00798430.1	Gene_Symbol=TF Transferrin variant (Fragment)	9606	0.408495277166367	2.00618588039846E-13	1.17144274711609	0.522292792797089	3.22161895383033E-06	1.26928436756134	0.46731761097908	4.32301720462713E-12	1.16245198249817
32	0	30.86	40.114614367485	IPI:IPI00022463.1	Gene_Symbol=TF Serotransferrin precursor	9606
33	29.06	29.06	32.6653301715851	IPI:IPI00879573.1	Gene_Symbol=SERPIND1 Heparin cofactor 2 precursor	9606	0.938441634178162	0.461227566003799	1.18810760974884	0.843724966049194	0.38936385512352	1.48313212394714	0.997614920139313	0.980043053627014	1.21120953559875
33	0	29.06	30.9297919273376	IPI:IPI00292950.4	Gene_Symbol=SERPIND1 Serpin peptidase inhibitor, clade D (Heparin cofactor), member 1	9606
34	28.63	28.63	21.7391297221184	IPI:IPI00009920.2	Gene_Symbol=C6 Complement component 6 precursor	9606	1.07136178016663	0.305674135684967	1.14559900760651	1.04638469219208	0.80438357591629	1.453085064888	1.21557676792145	0.02107984572649	1.17730939388275
35	28.32	28.32	29.3333321809769	IPI:IPI00022371.1	Gene_Symbol=HRG Histidine-rich glycoprotein precursor	9606	1.16761136054993	0.123575292527676	1.22088754177094	1.56093955039978	0.244669124484062	2.15110969543457	1.12455201148987	0.298328369855881	1.25379049777985
36	27.78	27.94	29.6958863735199	IPI:IPI00022395.1	Gene_Symbol=C9 Complement component C9 precursor	9606	1.35973036289215	0.00609499961137772	1.23797023296356	1.45690321922302	0.0986450389027596	1.56883990764618	1.53316724300385	0.000602085667196661	1.25809979438782
37	27.66	27.69	35.6459319591522	IPI:IPI00553177.1	Gene_Symbol=SERPINA1 Isoform 1 of Alpha-1-antitrypsin precursor	9606	2.27573776245117	2.29853958444437E-06	1.30036294460297	1.77295613288879	0.0066612777300179	1.48387396335602	2.57317805290222	2.66255619862932E-06	1.35675883293152
38	27.47	27.47	58.3892643451691	IPI:IPI00166729.4	Gene_Symbol=AZGP1 alpha-2-glycoprotein 1, zinc	9606	1.78055644035339	2.4324636055395E-11	1.13245618343353	1.15280723571777	0.283447802066803	1.30341970920563	1.35994672775269	2.42189853452146E-05	1.13780903816223
39	27.14	28.07	29.5492500066757	IPI:IPI00019943.1	Gene_Symbol=AFM Afamin precursor	9606	0.796402812004089	0.00866257213056087	1.17865478992462	0.905699253082275	0.606113493442535	1.4799165725708	0.916306734085083	0.267119228839874	1.17208743095398
40	25.98	25.98	28.5950422286987	IPI:IPI00020996.3	Gene_Symbol=IGFALS Insulin-like growth factor-binding protein complex acid labile chain precursor	9606	0.944836139678955	0.392824202775955	1.14348673820496	1.05361700057983	0.646572649478912	1.26045560836792	1.10021305084229	0.190891578793526	1.15727853775024
41	25.45	25.86	43.1137710809708	IPI:IPI00400826.1	Gene_Symbol=CLU clusterin isoform 1	9606	1.15278327465057	0.075096070766449	1.17032778263092	1.35714602470398	0.0800058543682098	1.41015446186066	1.0559321641922	0.561880111694336	1.2070586681366
41	0	25.86	48.1069028377533	IPI:IPI00291262.3	Gene_Symbol=CLU Clusterin precursor	9606
41	0	25.75	45.3125	IPI:IPI00795633.1	Gene_Symbol=CLU CLU	9606
42	24.06	24.06	40.1673644781113	IPI:IPI00298971.1	Gene_Symbol=VTN Vitronectin precursor	9606	0.833492875099182	0.0314824394881725	1.17991232872009	1.04360055923462	0.785781264305115	1.36705982685089	0.915204167366028	0.322006523609161	1.19408631324768
43	23.68	23.68	32.1220934391022	IPI:IPI00017696.1	Gene_Symbol=C1S Complement C1s subcomponent precursor	9606	0.950533509254456	0.50566840171814	1.16736817359924	0.930798470973969	0.552789866924286	1.27828025817871	0.979095339775085	0.770689129829407	1.15916192531586
43	0	21.68	31.0850441455841	IPI:IPI00749179.2	Gene_Symbol=C1S Uncharacterized protein C1S	9606
44	23.3	23.3	36.0488802194595	IPI:IPI00879231.1	Gene_Symbol=SERPINF2 Alpha-2-antiplasmin precursor	9606	1.0990332365036	0.317371666431427	1.20849394798279	0.885547995567322	0.581620752811432	1.56013560295105	1.05171692371368	0.612261414527893	1.22221696376801
44	0	23.3	35.7575744390488	IPI:IPI00029863.4	Gene_Symbol=SERPINF2 SERPINF2 protein	9606
45	23.18	23.19	69.021737575531	IPI:IPI00855916.1	Gene_Symbol=- Transthyretin	9606	1.31171226501465	0.00495470780879259	1.20563840866089	1.08975601196289	0.508682906627655	1.29364359378815	1.09318351745605	0.462503522634506	1.27123415470123
45	0	23.19	79.5918345451355	IPI:IPI00022432.1	Gene_Symbol=TTR Transthyretin precursor	9606
46	21.96	22.56	27.6404500007629	IPI:IPI00028413.8	Gene_Symbol=ITIH3 Isoform 1 of Inter-alpha-trypsin inhibitor heavy chain H3 precursor	9606	1.64485621452332	4.7666007958469E-06	1.19646441936493	1.90115129947662	8.00685738795437E-05	1.32856774330139	1.96491169929504	5.52065102965571E-07	1.23709106445313
46	0	22.56	25.2821683883667	IPI:IPI00876950.1	Gene_Symbol=ITIH3 Isoform 2 of Inter-alpha-trypsin inhibitor heavy chain H3 precursor	9606
46	0	21.62	32.8358203172684	IPI:IPI00873416.1	Gene_Symbol=ITIH3 Uncharacterized protein ITIH3	9606
47	21.53	22.23	24.1962775588036	IPI:IPI00294395.1	Gene_Symbol=C8B Complement component C8 beta chain precursor	9606	0.846735537052155	0.039310809224844	1.17053663730621	1.06498837471008	0.651216804981232	1.32966208457947	1.00628137588501	0.912974715232849	1.12465500831604
48	21.11	22.81	31.7813754081726	IPI:IPI00386879.1	Gene_Symbol=IGHV3OR16-13;IGHA1 CDNA FLJ14473 fis, clone MAMMA1001080, highly similar to Homo sapiens SNC73 protein (SNC73) mRNA	9606	0.750548779964447	0.255112916231155	1.91678476333618	0.652677357196808	0.256254136562347	2.63900232315063	0.688636660575867	0.18022820353508	1.97818064689636
48	0.02	20.73	24.3951618671417	IPI:IPI00744561.1	Gene_Symbol=IGHV3OR16-13;IGHA1 IGHA1 protein	9606
48	0	22.73	26.5720069408417	IPI:IPI00449920.1	Gene_Symbol=IGHV3OR16-13;IGHA1 CDNA FLJ90170 fis, clone MAMMA1000370, highly similar to Ig alpha-1 chain C region	9606
48	0	20.7	29.2490124702454	IPI:IPI00423460.3	Gene_Symbol=IGHV3OR16-13;IGHA1 Putative uncharacterized protein DKFZp686G21220 (Fragment)	9606
49	20.65	20.65	32.5358837842941	IPI:IPI00006114.4	Gene_Symbol=SERPINF1 Pigment epithelium-derived factor precursor	9606	1.10902869701385	0.20750617980957	1.18055272102356	0.953597545623779	0.789665460586548	1.44425141811371	1.11750793457031	0.166208997368813	1.17528343200684
50	19.89	19.89	38.1471395492554	IPI:IPI00022431.1	Gene_Symbol=AHSG Alpha-2-HS-glycoprotein precursor	9606	0.491056710481644	8.48925556056201E-05	1.37339842319489	0.931256771087646	0.842235565185547	2.06934499740601	0.667155742645264	0.00681903632357717	1.32772302627563
51	19.82	19.89	23.3276158571243	IPI:IPI00291867.3	Gene_Symbol=CFI Complement factor I precursor	9606	0.739795207977295	0.0141883362084627	1.26516342163086	0.556797802448273	0.00232964218594134	1.42477548122406	0.896477878093719	0.360195964574814	1.27353703975677
51	0	17.89	21.0977703332901	IPI:IPI00872555.2	Gene_Symbol=CFI cDNA FLJ76262, highly similar to Homo sapiens I factor (complement) (IF), mRNA	9606
52	19.48	19.48	37.7521604299545	IPI:IPI00022417.4	Gene_Symbol=LRG1 Leucine-rich alpha-2-glycoprotein precursor	9606	1.39239394664764	0.000701597367879003	1.18581342697144	1.81398832798004	1.13128817247343E-05	1.23195028305054	1.62063765525818	4.18436115978693E-07	1.14075887203217
53	18.92	18.92	63.404256105423	IPI:IPI00430820.1	Gene_Symbol=IGKV1-5 IGKV1-5 protein	9606	0.325682133436203	0.000341743929311633	1.21215951442719	0.290047645568848	0.0244928300380707	2.33774662017822	0.406215101480484	0.0129928719252348	1.71448159217834
54	18.43	18.5	29.0398120880127	IPI:IPI00328609.3	Gene_Symbol=SERPINA4 Kallistatin precursor	9606	0.950076580047607	0.485394835472107	1.16258108615875	0.746270895004272	0.0519448816776276	1.34365165233612	0.896916091442108	0.18028812110424	1.17785203456879
55	17.66	17.66	19.2170813679695	IPI:IPI00296608.6	Gene_Symbol=C7 Complement component C7 precursor	9606	1.04099082946777	0.718059778213501	1.25585234165192	1.30966639518738	0.129360690712929	1.42629206180573	1.05459237098694	0.60273802280426	1.23215472698212
56	17.27	17.3	36.5217387676239	IPI:IPI00298828.3	Gene_Symbol=APOH Beta-2-glycoprotein 1 precursor	9606	1.08684599399567	0.287080734968185	1.16917824745178	1.3639577627182	0.367518931627274	1.99489796161652	1.07272851467133	0.43154639005661	1.19599878787994
57	16.7	16.7	46.7336684465408	IPI:IPI00844536.2	Gene_Symbol=RBP4 Uncharacterized protein RBP4	9606	1.58329498767853	6.73841495881788E-05	1.22979009151459	1	1	1.25526928901672	1.1548455953598	0.093890979886055	1.1849228143692
57	0	16.7	46.7336684465408	IPI:IPI00480192.1	Gene_Symbol=RBP4 Retinol binding protein 4, plasma	9606
57	0	16.7	41.2935316562653	IPI:IPI00022420.3	Gene_Symbol=RBP4 Plasma retinol-binding protein precursor	9606
58	16.23	16.44	24.4514107704163	IPI:IPI00654888.4	Gene_Symbol=KLKB1 Plasma kallikrein precursor	9606	0.812589704990387	0.0262338779866695	1.19538331031799	0.876135170459747	0.596013724803925	1.69740176200867	0.890514671802521	0.148738712072372	1.17789912223816
59	16.13	16.13	46.7811167240143	IPI:IPI00550162.2	Gene_Symbol=IGLV3-25 IGLV3-25 protein	9606	0.323427826166153	0.00312951719388366	1.6364803314209	0.258443593978882	0.0100374780595303	2.26303696632385	0.359602868556976	0.00100469740573317	1.39116942882538
60	15.97	15.97	23.0927839875221	IPI:IPI00032220.3	Gene_Symbol=AGT Angiotensinogen precursor	9606	0.834007799625397	0.0280475299805403	1.17398238182068	0.675566971302032	0.0539569146931171	1.49104177951813	0.776065289974213	0.00879046320915222	1.20199167728424
61	15.8	15.8	38.116592168808	IPI:IPI00022391.1	Gene_Symbol=APCS Serum amyloid P-component precursor	9606	1.09464037418365	0.528122663497925	1.33628225326538	1.22600483894348	0.463951915502548	1.75418138504028	1.20205008983612	0.134451314806938	1.27700185775757
62	15.4	15.4	56.5543055534363	IPI:IPI00021841.1	Gene_Symbol=APOA1 Apolipoprotein A-I precursor	9606	1.02734756469727	0.689473092556	1.15443074703217	0.918984770774841	0.785382747650146	1.93684804439545	0.757761180400848	0.0124039817601442	1.22836554050446
63	14.89	38.96	17.6788121461868	IPI:IPI00025426.2	Gene_Symbol=PZP Pregnancy zone protein precursor	9606	0.232538461685181	2.6995707230526E-05	1.59596729278564	0.286378175020218	9.60583656706149E-06	1.43096470832825	0.188632622361183	2.02163960238977E-06	1.50140559673309
64	14.36	14.36	37.5	IPI:IPI00022426.1	Gene_Symbol=AMBP AMBP protein precursor	9606	1.11146891117096	0.582849204540253	1.4817054271698	1.04557430744171	0.87624192237854	1.79792904853821	1.21381294727325	0.286470711231232	1.44466161727905
65	13.15	13.25	23.3624458312988	IPI:IPI00010295.1	Gene_Symbol=CPN1 Carboxypeptidase N catalytic chain precursor	9606	1.06828343868256	0.533867597579956	1.24873161315918	1.0309362411499	0.844906985759735	1.38810360431671	1.15623927116394	0.104116551578045	1.19620287418365
66	13.12	13.12	23.6180901527405	IPI:IPI00021727.1	Gene_Symbol=C4BPA C4b-binding protein alpha chain precursor	9606	1.01565384864807	0.851964056491852	1.18961048126221	0.988636612892151	0.93876701593399	1.3640650510788	1.32552111148834	0.00130309443920851	1.16603863239288
67	13	13	35.3233844041824	IPI:IPI00022429.3	Gene_Symbol=ORM1 Alpha-1-acid glycoprotein 1 precursor	9606	3.8735785484314	0.00320260971784592	2.0129234790802	3.17486429214478	0.0234135519713163	2.55037307739258	3.72035574913025	0.00097546010510996	1.71081697940826
68	12.83	13.15	9.74049046635628	IPI:IPI00023014.1	Gene_Symbol=VWF von Willebrand factor precursor	9606	1.74618494510651	0.00489967921748757	1.4235508441925	1.69647073745728	0.0878403559327126	1.85858070850372	1.61053371429443	0.047753382474184	1.60169494152069
68	0	11.15	9.85414460301399	IPI:IPI00788786.1	Gene_Symbol=VWF 309 kDa protein	9606
69	12.78	14.06	19.2819148302078	IPI:IPI00303963.1	Gene_Symbol=C2 Complement C2 precursor (Fragment)	9606	0.485906660556793	0.000223514362005517	1.31755828857422	0.428534299135208	0.0080166133120656	1.76059722900391	0.565098702907562	0.000835919054225087	1.30074453353882
70	12.39	12.4	19.4029852747917	IPI:IPI00023019.1	Gene_Symbol=SHBG Isoform 1 of Sex hormone-binding globulin precursor	9606	0.539532423019409	0.000955329043790698	1.28556084632874	0.777700304985046	0.0900469794869423	1.35626816749573	0.633500337600708	9.45468054851517E-05	1.12950015068054
70	0	10.4	27.0833343267441	IPI:IPI00219583.1	Gene_Symbol=SHBG Isoform 2 of Sex hormone-binding globulin precursor	9606
71	12.19	12.19	21.2844043970108	IPI:IPI00738433.1	Gene_Symbol=CPN2 similar to Carboxypeptidase N subunit 2 precursor	9606	1.127237200737	0.0476422049105167	1.12558698654175	1.29742085933685	0.224800243973732	1.55237376689911	1.09511959552765	0.268370658159256	1.18499350547791
72	12.16	12.17	18.6111107468605	IPI:IPI00873445.1	Gene_Symbol=PROS1 80 kDa protein	9606	1.09856140613556	0.3385229408741	1.23165738582611	1.0440502166748	0.822237432003021	1.5165011882782	1.20134031772614	0.191174611449242	1.33844006061554
72	0	12.11	17.6035508513451	IPI:IPI00294004.1	Gene_Symbol=PROS1 Vitamin K-dependent protein S precursor	9606
73	12.04	12.09	31.6568046808243	IPI:IPI00020986.2	Gene_Symbol=LUM Lumican precursor	9606	0.770060837268829	0.178323552012444	1.48918533325195	0.978007018566132	0.954238295555115	2.30186223983765	0.894902884960175	0.575436770915985	1.5223593711853
74	11.59	11.59	23.0985909700394	IPI:IPI00218732.3	Gene_Symbol=PON1 Serum paraoxonase/arylesterase 1	9606	0.490344613790512	0.000162337790243328	1.33379316329956	0.394824743270874	4.47339480160736E-05	1.38505113124847	0.620085656642914	0.00395657122135162	1.34028553962708
75	11.25	11.25	28.4722208976746	IPI:IPI00163207.1	Gene_Symbol=PGLYRP2 Isoform 1 of N-acetylmuramoyl-L-alanine amidase precursor	9606	1.00468528270721	0.96695202589035	1.28681707382202	1.53806400299072	0.204173058271408	2.05051636695862	1.2239363193512	0.106357127428055	1.29191148281097
75	0	11.25	24.7634068131447	IPI:IPI00394992.1	Gene_Symbol=PGLYRP2 Isoform 2 of N-acetylmuramoyl-L-alanine amidase precursor	9606
76	11.02	11.02	56.4625859260559	IPI:IPI00654755.3	Gene_Symbol=HBB Hemoglobin subunit beta	9606	0.617383062839508	7.65615823183907E-07	1.14728116989136	1.22390615940094	0.472035676240921	1.78221046924591	0.84734058380127	0.0443619750440121	1.17468988895416
77	10.86	11.09	11.4942528307438	IPI:IPI00745872.2	Gene_Symbol=ALB Isoform 1 of Serum albumin precursor	9606	0.239227280020714	3.45539083355106E-05	1.49054837226868	0.332324743270874	0.000154970883158967	1.46224296092987	0.254876106977463	1.3931517059973E-05	1.40068006515503
77	0	11.09	11.1642740666866	IPI:IPI00022434.4	Gene_Symbol=ALB Uncharacterized protein ALB	9606
78	10.22	12.22	20.7228913903236	IPI:IPI00292946.1	Gene_Symbol=SERPINA7 Thyroxine-binding globulin precursor	9606	0.638457059860229	5.41649824299384E-05	1.18369364738464	0.635902166366577	0.0082960557192564	1.3695582151413	0.743717849254608	0.0020806547254324	1.18362784385681
79	10.02	11.48	8.67805778980255	IPI:IPI00478809.3	Gene_Symbol=F5 Coagulation factor V precursor	9606	0.858826339244843	0.463548451662064	1.57759571075439	0.800207078456879	0.292557120323181	1.57807183265686	0.840652883052826	0.461072683334351	1.67699193954468
79	0	11.48	8.70345458388329	IPI:IPI00022937.4	Gene_Symbol=F5 Coagulation factor V	9606
80	10	10	11.5716762840748	IPI:IPI00744685.2	Gene_Symbol=BTD Uncharacterized protein BTD (Fragment)	9606	0.999527513980865	0.99528169631958	1.23164284229279	0.936989068984985	0.727851569652557	1.62248420715332	0.956860244274139	0.708084642887115	1.35573852062225
80	0	10	12.3388580977917	IPI:IPI00218413.2	Gene_Symbol=BTD biotinidase precursor	9606
81	9.66	9.66	15.772357583046	IPI:IPI00019581.1	Gene_Symbol=F12 Coagulation factor XII precursor	9606	0.705504417419434	0.00279935356229544	1.22204303741455	0.740594148635864	0.135413438081741	1.50713157653809	0.753838241100311	0.0198813676834106	1.25676488876343
82	9.26	9.26	18.4931501746178	IPI:IPI00011252.1	Gene_Symbol=C8A Complement component C8 alpha chain precursor	9606	0.838557422161102	0.0443929061293602	1.1865086555481	1.13257932662964	0.602479517459869	1.6506153345108	0.946317255496979	0.591578602790833	1.24053061008453
83	9.23	9.23	25.2049177885056	IPI:IPI00019576.1	Gene_Symbol=F10 Coagulation factor X precursor	9606	1.23450303077698	0.00824473146349192	1.14239811897278	1.13385689258575	0.417438298463821	1.4234653711319	1.27066254615784	0.0116719417273998	1.17800617218018
84	9.05	9.05	36.1386150121689	IPI:IPI00011261.2	Gene_Symbol=C8G Complement component C8 gamma chain precursor	9606	0.930452466011047	0.563012003898621	1.32426130771637	1.12699449062347	0.335279375314713	1.31428956985474	1.18017947673798	0.210863709449768	1.32907509803772
84	0	7.05	35.3658527135849	IPI:IPI00513935.1	Gene_Symbol=C8G Complement component 8, gamma polypeptide	9606
85	8.8	8.8	27.3399025201797	IPI:IPI00007221.1	Gene_Symbol=SERPINA5 Plasma serine protease inhibitor precursor	9606	1.02265441417694	0.85059654712677	1.31136929988861	1.34804034233093	0.426690220832825	2.30964398384094	1.05891895294189	0.710588932037354	1.41946804523468
86	8.36	8.36	24.6753245592117	IPI:IPI00643948.2	Gene_Symbol=C1QB Complement component 1, q subcomponent, B chain	9606	0.828424394130707	0.18319109082222	1.33140075206757	0.762698352336884	0.278414517641068	1.66609287261963	0.861075460910797	0.393179833889008	1.43365442752838
86	0	8.36	22.5296437740326	IPI:IPI00477992.1	Gene_Symbol=C1QB complement component 1, q subcomponent, B chain precursor	9606
87	8.11	8.11	54.4554471969604	IPI:IPI00021856.3	Gene_Symbol=APOC2 Apolipoprotein C-II precursor	9606	1.4648824930191	0.0406658612191677	1.43675184249878	1.44766902923584	0.12922041118145	1.64287483692169	1.7559871673584	0.0250961650162935	1.61332046985626
88	8.05	8.05	30.2816897630692	IPI:IPI00853068.1	Gene_Symbol=HBA2;HBA1 Alpha 2 globin variant (Fragment)	9606	0.569296658039093	0.000671159941703081	1.30333197116852	0.986894190311432	0.943554818630219	1.49310386180878	0.902950942516327	0.520762622356415	1.40315413475037
88	0	8.05	30.2816897630692	IPI:IPI00410714.5	Gene_Symbol=HBA2;HBA1 Hemoglobin subunit alpha	9606
89	8.01	8.01	8.09523835778236	IPI:IPI00299503.2	Gene_Symbol=GPLD1 Isoform 1 of Phosphatidylinositol-glycan-specific phospholipase D precursor	9606	1.08676958084106	0.613364696502686	1.46551942825317	1.0206356048584	0.900270640850067	1.4657381772995	1.1559419631958	0.501782715320587	1.64268803596497
90	8	8	50.4273533821106	IPI:IPI00657670.1	Gene_Symbol=- 13 kDa protein	9606	1.7328794002533	5.07303484482691E-05	1.18848526477814	2.38282942771912	0.00333064561709762	1.64318311214447	1.78195607662201	0.000378671364160255	1.26802909374237
90	0	8	51.5151500701904	IPI:IPI00021857.1	Gene_Symbol=APOC3 Apolipoprotein C-III precursor	9606
91	8	8	16.2962958216667	IPI:IPI00027482.1	Gene_Symbol=SERPINA6 Corticosteroid-binding globulin precursor	9606	0.816909730434418	0.32001006603241	1.60175323486328	1.00439596176147	0.991648852825165	2.7871150970459	0.874376356601715	0.560511291027069	1.73998510837555
92	8	8	23.3606562018394	IPI:IPI00020019.1	Gene_Symbol=ADIPOQ Adiponectin precursor	9606	1.75749385356903	0.0568642504513264	1.7928032875061	2.46774983406067	0.000309596187435091	1.45354425907135	1.52731215953827	0.0973789617419243	1.6752747297287
93	7.77	7.77	22.6666674017906	IPI:IPI00029260.2	Gene_Symbol=CD14 Monocyte differentiation antigen CD14 precursor	9606	1.28283655643463	0.303896695375443	1.71972703933716	1.40939271450043	0.211213156580925	1.82221245765686	1.26911687850952	0.0910761058330536	1.33648872375488
94	7.7	7.7	33.8345855474472	IPI:IPI00386132.1	Gene_Symbol=- Ig kappa chain V-IV region JI precursor	9606	0.374466359615326	0.00214643264189363	1.545525431633	0.451890736818314	0.0379409939050674	2.07310080528259	0.411914378404617	0.00172366132028401	1.45394062995911
94	0	7.7	25	IPI:IPI00026197.7	Gene_Symbol=IGKV4-1 Similar to Ig kappa chain V-IV region precursor	9606
94	0	7.7	29.8507452011108	IPI:IPI00386133.1	Gene_Symbol=- Ig kappa chain V-IV region B17 precursor	9606
94	0	5.72	35.0877195596695	IPI:IPI00387120.1	Gene_Symbol=- Ig kappa chain V-IV region Len	9606
95	7.35	7.38	18.5840710997581	IPI:IPI00026199.1	Gene_Symbol=GPX3 Glutathione peroxidase 3 precursor	9606	1.2080272436142	0.0587199479341507	1.21845257282257	0.794314980506897	0.217082992196083	1.48057270050049	1.03721952438354	0.736798524856567	1.26926350593567
96	7.29	17.55	30.462184548378	IPI:IPI00784998.1	Gene_Symbol=- Putative uncharacterized protein DKFZp686M24218	9606	0.222634449601173	0.00377574586309493	1.78942596912384	0.211671635508537	0.00934834126383066	2.28379583358765	0.219612330198288	4.97712753713131E-05	1.14619064331055
96	0.02	18.06	32.7695548534393	IPI:IPI00550640.2	Gene_Symbol=IGHG4 IGHG4 protein	9606
96	0	18.03	38.1679385900497	IPI:IPI00830132.1	Gene_Symbol=IGHG4 Uncharacterized protein IGHG4 (Fragment)	9606
96	0	18.03	45.8715587854385	IPI:IPI00829814.1	Gene_Symbol=IGHG4 Ig gamma-4 chain C region	9606
97	7.22	9.27	18.8720166683197	IPI:IPI00296176.2	Gene_Symbol=F9 Coagulation factor IX precursor	9606	1.11714029312134	0.526131987571716	1.63697636127472	0.815466463565826	0.547743022441864	3.4009485244751	1.1931117773056	0.410416662693024	1.80191957950592
98	7.16	7.16	26.1022925376892	IPI:IPI00645849.1	Gene_Symbol=ECM1 Extracellular matrix protein 1	9606	0.823382019996643	0.144190847873688	1.32744419574738	0.995068728923798	0.980802536010742	1.61985445022583	0.924880981445313	0.246766492724419	1.1605783700943
98	0	7.16	27.4074077606201	IPI:IPI00003351.2	Gene_Symbol=ECM1 Extracellular matrix protein 1 precursor	9606
99	7.04	7.07	25.9259253740311	IPI:IPI00556155.2	Gene_Symbol=IGFBP3 insulin-like growth factor binding protein 3 isoform a precursor	9606	0.892686188220978	0.577709436416626	1.68323409557343	1.57854580879211	0.433164238929749	4.28800916671753	1.22919464111328	0.622469842433929	2.93119668960571
99	0	7.07	26.4604806900024	IPI:IPI00018305.4	Gene_Symbol=IGFBP3 Insulin-like growth factor-binding protein 3 precursor	9606
99	0	7.04	24.1935476660728	IPI:IPI00855835.1	Gene_Symbol=- Insulin-like growth factor binding protein 3 isoform b	9606
99	0	6.11	20.5776169896126	IPI:IPI00444386.3	Gene_Symbol=IGFBP3 CDNA FLJ45630 fis, clone CHONS2001287, moderately similar to INSULIN- LIKE GROWTH FACTOR BINDING PROTEIN 3	9606
100	6.96	6.96	17.708332836628	IPI:IPI00419744.4	Gene_Symbol=FCN3 Isoform 2 of Ficolin-3 precursor	9606	0.842234194278717	0.358902186155319	1.51223313808441	1.17672777175903	0.574470281600952	1.92247712612152	1.07307231426239	0.516949355602264	1.27690279483795
100	0	6.96	17.0568555593491	IPI:IPI00293925.2	Gene_Symbol=FCN3 Isoform 1 of Ficolin-3 precursor	9606
101	6.92	22.95	71.8146741390228	IPI:IPI00844156.2	Gene_Symbol=SERPINC1 SERPINC1 protein	9606	1.24539291858673	0.182707875967026	1.39900350570679	1.33829998970032	0.586518347263336	3.07336068153381	1.14116883277893	0.719054102897644	2.16334867477417
102	6.73	6.73	6.6420666873455	IPI:IPI00218460.6	Gene_Symbol=ATRN Isoform 3 of Attractin precursor	9606	0.867260575294495	0.344354212284088	1.42014062404633	0.818583130836487	0.290848582983017	1.54638993740082	0.794400453567505	0.137103408575058	1.39723455905914
102	0	6.73	6.29811063408852	IPI:IPI00027235.1	Gene_Symbol=ATRN Isoform 1 of Attractin precursor	9606
102	0	6.73	5.97484260797501	IPI:IPI00162735.3	Gene_Symbol=ATRN Isoform 2 of Attractin precursor	9606
103	6.62	6.62	21.2244898080826	IPI:IPI00022394.2	Gene_Symbol=C1QC Complement C1q subcomponent subunit C precursor	9606	0.916055619716644	0.637521088123322	1.52369952201843	1.02691352367401	0.930586397647858	2.00500392913818	1.00920379161835	0.955797135829926	1.45819044113159
104	6.46	7.47	6.06871917843819	IPI:IPI00179357.2	Gene_Symbol=TTN Isoform 7 of Titin	9606	1.10276317596436	0.716642141342163	1.7363885641098	0.90071839094162	0.757335126399994	2.00003385543823	0.940174281597137	0.70586222410202	1.39846956729889
104	0.47	7.4	5.93886449933052	IPI:IPI00759754.1	Gene_Symbol=TTN Isoform 1 of Titin	9606
104	0	7.4	5.91750293970108	IPI:IPI00759542.1	Gene_Symbol=TTN Isoform 8 of Titin	9606
104	0	7.4	5.95481358468533	IPI:IPI00023283.3	Gene_Symbol=TTN Isoform 2 of Titin	9606
104	0	6.94	6.06468617916107	IPI:IPI00749039.2	Gene_Symbol=TTN titin isoform N2-A	9606
104	0	6.93	6.03079684078693	IPI:IPI00759637.1	Gene_Symbol=TTN Isoform 4 of Titin	9606
104	0	6.36	5.70820681750774	IPI:IPI00759613.1	Gene_Symbol=TTN Isoform 5 of Titin	9606
104	0	5.88	6.1213955283165	IPI:IPI00375499.2	Gene_Symbol=TTN titin isoform novex-2	9606
104	0	5.88	6.0515321791172	IPI:IPI00375498.2	Gene_Symbol=TTN titin isoform novex-1	9606
104	0	5.87	6.01277574896812	IPI:IPI00455173.4	Gene_Symbol=TTN Isoform 3 of Titin	9606
104	0	5.64	6.64680600166321	IPI:IPI00412307.8	Gene_Symbol=TTN 2268 kDa protein	9606
105	6.03	27.52	25.7731944322586	IPI:IPI00382606.1	Gene_Symbol=F7 Factor VII active site mutant immunoconjugate	9606	0.70841658115387			1.25330913066864			0.99869567155838
106	6	6.38	10.9923660755157	IPI:IPI00029193.1	Gene_Symbol=HGFAC Hepatocyte growth factor activator precursor	9606	1.27971291542053	0.322111457586288	1.83411192893982	1.25419008731842	0.536054313182831	2.53438353538513	1.05472838878632	0.586217641830444	1.28430902957916
107	6	6.02	11.1922137439251	IPI:IPI00847381.1	Gene_Symbol=SEPP1 selenoprotein P isoform 2	9606	1.16578638553619	0.378639161586761	1.60596466064453	1.2354918718338	0.524456679821014	2.55175185203552	1.18679714202881	0.347158819437027	1.63226640224457
107	0	6.02	12.073490768671	IPI:IPI00029061.2	Gene_Symbol=SEPP1 Selenoprotein P precursor	9606
107	0	4	19.7802200913429	IPI:IPI00798100.1	Gene_Symbol=SEPP1 Protein	9606
108	5.76	5.99	14.1361251473427	IPI:IPI00743766.2	Gene_Symbol=FETUB Fetuin-B precursor	9606	0.549883186817169	0.0561234056949615	1.86083221435547	0.569410502910614	0.0368210934102535	1.66040647029877	0.629585862159729	0.00415961910039186	1.26954245567322
108	0	5.99	15.6521737575531	IPI:IPI00552199.3	Gene_Symbol=FETUB GUGU beta form	9606
108	0	4.89	13.8801261782646	IPI:IPI00553061.1	Gene_Symbol=FETUB GUGU gamma form	9606
109	5.48	8.08	13.0136981606483	IPI:IPI00872573.1	Gene_Symbol=C1RL 48 kDa protein	9606	1.27826714515686	0.0712710544466972	1.34744322299957	1.44719016551971	0.34432053565979	3.65126371383667	1.20502555370331	0.103774443268776	1.32428514957428
109	0	8.08	13.0136981606483	IPI:IPI00795055.1	Gene_Symbol=C1RL CDNA FLJ14022 fis, clone HEMBA1003538, weakly similar to COMPLEMENT C1R COMPONENT	9606
109	0	8.08	11.7043122649193	IPI:IPI00009793.3	Gene_Symbol=C1RL Complement C1r-like protein	9606
110	5.1	5.1	52.4999976158142	IPI:IPI00792115.1	Gene_Symbol=CLEC3B Putative uncharacterized protein DKFZp686H17246	9606	0.671889305114746	0.0335079580545425	1.4214426279068	0.534914970397949	0.0457862392067909	1.83767712116241	0.75548130273819	0.0190935526043177	1.23560523986816
110	0	5.09	31.1881184577942	IPI:IPI00009028.1	Gene_Symbol=CLEC3B Tetranectin precursor	9606
111	5.1	5.1	20.7547172904015	IPI:IPI00178926.2	Gene_Symbol=IGJ immunoglobulin J chain	9606	0.428833335638046	0.00116522470489144	1.43051195144653	0.499045848846436	0.00115509459283203	1.34100687503815	0.430642396211624	0.000427503400715068	1.34315240383148
112	4.91	5.58	42.5925940275192	IPI:IPI00387026.1	Gene_Symbol=- Ig kappa chain V-I region EU	9606	0.311269521713257	0.0205709915608168	2.28524351119995	0.491830617189407	0.0309009365737438	1.79716289043427	0.332125753164291	0.0134283509105444	1.94940781593323
112	0	7.68	40.5172407627106	IPI:IPI00829956.1	Gene_Symbol=- Rheumatoid factor C6 light chain (Fragment)	9606
112	0	5.68	33.8983058929443	IPI:IPI00829912.1	Gene_Symbol=IGKV1-5 Ig kappa chain V-I region HK102 precursor	9606
113	4.82	4.82	23.9819005131722	IPI:IPI00844400.1	Gene_Symbol=C1QA 23 kDa protein	9606	0.836005747318268	0.29192116856575	1.47851395606995	0.965712368488312	0.911204695701599	2.14867520332336	1.00871920585632	0.967957556247711	1.69663906097412
113	0	4.82	21.6326534748077	IPI:IPI00022392.1	Gene_Symbol=C1QA Complement C1q subcomponent subunit A precursor	9606
114	4.82	4.82	9.92907807230949	IPI:IPI00329775.7	Gene_Symbol=CPB2 Isoform 1 of Carboxypeptidase B2 precursor	9606	1.23379552364349	0.0431932769715786	1.21893239021301	1.26369690895081	0.440570175647736	2.3161768913269	1.21019053459167	0.0165182817727327	1.13267862796783
115	4.53	6.66	10.7850328087807	IPI:IPI00655927.1	Gene_Symbol=PRG4 Isoform B of Proteoglycan-4 precursor	9606	1.12653136253357	0.541634202003479	1.6426739692688	1.03226256370544	0.878991961479187	1.72176742553711	0.886308789253235	0.371267735958099	1.39512848854065
115	0	6.66	10.4700863361359	IPI:IPI00024825.2	Gene_Symbol=PRG4 Isoform A of Proteoglycan-4 precursor	9606
115	0	6.65	10.2865539491177	IPI:IPI00656092.1	Gene_Symbol=PRG4 Isoform F of Proteoglycan-4 precursor	9606
115	0	6.65	9.76353958249092	IPI:IPI00655976.1	Gene_Symbol=PRG4 Isoform C of Proteoglycan-4 precursor	9606
115	0	6.65	10.0787401199341	IPI:IPI00655676.1	Gene_Symbol=PRG4 Isoform D of Proteoglycan-4 precursor	9606
115	0	6.58	11.2540192902088	IPI:IPI00656111.1	Gene_Symbol=PRG4 Isoform E of Proteoglycan-4 precursor	9606
116	4.29	4.29	42.7350431680679	IPI:IPI00854644.1	Gene_Symbol=- Uncharacterized protein ENSP00000374805	9606	0.297742426395416	0.000385473074857146	1.44704759120941	0.461609423160553	0.0357617288827896	1.99234247207642	0.299840599298477	0.00411585345864296	1.8584600687027
116	0	18.24	72.3404228687286	IPI:IPI00784985.1	Gene_Symbol=IGK@ IGK@ protein	9606
117	4.26	4.26	19.028340280056	IPI:IPI00011694.1	Gene_Symbol=PRSS1 Trypsin-1 precursor	9606	1.0380802154541	0.801170587539673	1.4704247713089	0.546175003051758	0.00298012886196375	1.29751467704773	0.960429966449738	0.566318154335022	1.19667792320251
118	4.15	4.15	10.0806452333927	IPI:IPI00004373.1	Gene_Symbol=MBL2 Mannose-binding protein C precursor	9606	0.512034595012665	0.00298076006583869	1.33410811424255	0.846466898918152	0.211473122239113	1.36531591415405	0.532950401306152	0.00927492696791887	1.4496476650238
119	4.13	4.62	11.5183249115944	IPI:IPI00163446.3	Gene_Symbol=IGHD IGHD protein	9606	0.144693195819855	0.0131283001974225	3.1937460899353	0.26917752623558	0.0268672574311495	2.79427289962769	0.191654741764069	0.00883385259658098	2.36598420143127
119	0.02	3.46	9.02777761220932	IPI:IPI00418422.3	Gene_Symbol=IGHD IGHD protein	9606
119	0	2.13	9.54356864094734	IPI:IPI00829636.1	Gene_Symbol=IGHD FLJ00382 protein (Fragment)	9606
120	4.1	4.72	17.0013383030891	IPI:IPI00003590.2	Gene_Symbol=QSOX1 Isoform 1 of Sulfhydryl oxidase 1 precursor	9606	1.08966410160065	0.719565808773041	1.99883961677551	1.69348609447479	0.128442719578743	2.23474168777466	0.911647200584412	0.479298502206802	1.44090104103088
120	0	2.72	16.8874174356461	IPI:IPI00872013.1	Gene_Symbol=QSOX1 Uncharacterized protein QSOX1	9606
120	0	2.72	16.8874174356461	IPI:IPI00465016.7	Gene_Symbol=QSOX1 Isoform 2 of Sulfhydryl oxidase 1 precursor	9606
121	4.1	4.1	5.32786883413792	IPI:IPI00884176.1	Gene_Symbol=F13A1 coagulation factor XIII A1 subunit precursor	9606	0.892475068569183	0.54886394739151	1.53298985958099	0.954774022102356	0.814417064189911	1.56681990623474	0.890561759471893	0.37974801659584	1.33964955806732
121	0	4.1	5.32786883413792	IPI:IPI00297550.8	Gene_Symbol=F13A1 Coagulation factor XIII A chain precursor	9606
122	4	21	22.2916662693024	IPI:IPI00785067.1	Gene_Symbol=IGH@ IGH@ protein	9606	0.718874037265778	0.311164289712906	2.87743973731995	0.506203174591064	0.0451639927923679	1.90527904033661	0.527287721633911	0.149555951356888	3.33536505699158
122	0.11	3.35	16.803278028965	IPI:IPI00470652.1	Gene_Symbol=- Single-chain Fv (Fragment)	9606
122	0.02	19.03	20.3252032399178	IPI:IPI00642017.1	Gene_Symbol=IGHA2 Putative uncharacterized protein DKFZp686C02218 (Fragment)	9606
122	0	29.62	32.7083319425583	IPI:IPI00761159.1	Gene_Symbol=IGHM IGHM protein	9606
122	0	21.49	28.8100212812424	IPI:IPI00784950.1	Gene_Symbol=LOC100126583 Putative uncharacterized protein DKFZp686L19235	9606
122	0	19.91	23.3140662312508	IPI:IPI00784894.1	Gene_Symbol=- Putative uncharacterized protein	9606
122	0	19	23.4086245298386	IPI:IPI00784830.1	Gene_Symbol=LOC100126583 CDNA FLJ41981 fis, clone SMINT2011888, highly similar to Protein Tro alpha1 H,myeloma	9606
122	0	19	21.3250517845154	IPI:IPI00784758.1	Gene_Symbol=LOC100126583 Putative uncharacterized protein DKFZp686M08189	9606
122	0	19	19.9161425232887	IPI:IPI00783993.1	Gene_Symbol=IGHA2 IGHA2 protein	9606
122	0	17	21.1297065019608	IPI:IPI00784969.1	Gene_Symbol=LOC100126583 Putative uncharacterized protein	9606
122	0	17	19.2468613386154	IPI:IPI00384952.1	Gene_Symbol=- Putative uncharacterized protein DKFZp686K04218 (Fragment)	9606
122	0	15	21.7999994754791	IPI:IPI00423461.3	Gene_Symbol=IGHA2 Putative uncharacterized protein DKFZp686C02220 (Fragment)	9606
122	0	15	23.5294118523598	IPI:IPI00641229.3	Gene_Symbol=IGHA2 Ig alpha-2 chain C region	9606
122	0	13	20.4603582620621	IPI:IPI00829711.1	Gene_Symbol=IGHA2 Uncharacterized protein IGHA2 (Fragment)	9606
122	0	4	19.3333327770233	IPI:IPI00383629.1	Gene_Symbol=- IgG VH protein precursor (Fragment)	9606
122	0	2	25.7861644029617	IPI:IPI00382682.1	Gene_Symbol=- Putative matrix cell adhesion molecule-3	9606
122	0	2	29.0598303079605	IPI:IPI00830130.1	Gene_Symbol=- Rheumatoid factor RF-ET7	9606
122	0	2	22.4999994039536	IPI:IPI00419517.1	Gene_Symbol=IGHV1-69 IGHV1-69 protein	9606
122	0	2	16.7999997735024	IPI:IPI00386140.1	Gene_Symbol=- Ig heavy chain V-I region Mot	9606
122	0	2	20.5128207802773	IPI:IPI00009792.1	Gene_Symbol=IGHV1OR15-1 Ig heavy chain V-I region V35 precursor	9606
122	0	2	10.2564096450806	IPI:IPI00854745.1	Gene_Symbol=- Uncharacterized protein ENSP00000375019	9606
122	0	2	10.2564096450806	IPI:IPI00854589.1	Gene_Symbol=- Uncharacterized protein ENSP00000375004	9606
122	0	2	10.1694911718369	IPI:IPI00829979.1	Gene_Symbol=- Uncharacterized protein ENSP00000375008	9606
122	0	2	10.2564096450806	IPI:IPI00829701.1	Gene_Symbol=- Uncharacterized protein ENSP00000375014	9606
122	0	2	10.2564096450806	IPI:IPI00739205.3	Gene_Symbol=LOC652102 Ig heavy chain V-I region HG3 precursor	9606
122	0	2	10.0000001490116	IPI:IPI00399379.3	Gene_Symbol=- Uncharacterized protein ENSP00000303034	9606
122	0	2	23.0769231915474	IPI:IPI00382678.1	Gene_Symbol=- Putative uncharacterized protein	9606
122	0	2	9.67741906642914	IPI:IPI00382472.1	Gene_Symbol=- Ig heavy chain V-I region SIE	9606
122	0	2	10.2564096450806	IPI:IPI00382455.1	Gene_Symbol=- Ig heavy chain V-I region EU	9606
123	4	12	39.3162399530411	IPI:IPI00785050.1	Gene_Symbol=- Putative uncharacterized protein	9606	0.375027656555176	0.0338004268705845	2.21711182594299	0.436478793621063	0.128284737467766	4.12852382659912	0.389454007148743	0.00515151023864746	1.33960294723511
123	0.11	12.11	44.5833325386047	IPI:IPI00382938.3	Gene_Symbol=IGLV4-3 IGLV4-3 protein	9606
123	0.05	10.05	36.0169500112534	IPI:IPI00719452.1	Gene_Symbol=IGL@ IGL@ protein	9606
123	0.04	2.04	30.0000011920929	IPI:IPI00880175.1	Gene_Symbol=IGLL1 19 kDa protein	9606
123	0.03	12.03	36.1702114343643	IPI:IPI00555945.1	Gene_Symbol=IGL@ IGL@ protein	9606
123	0.03	2.03	21.1267605423927	IPI:IPI00013438.1	Gene_Symbol=IGLL1 Immunoglobulin lambda-like polypeptide 1 precursor	9606
123	0.02	12.02	38.1355941295624	IPI:IPI00785200.1	Gene_Symbol=- Putative uncharacterized protein	9606
123	0	14	42.3076927661896	IPI:IPI00154742.6	Gene_Symbol=IGL@ IGL@ protein	9606
123	0	12	31.489360332489	IPI:IPI00450309.1	Gene_Symbol=IGL@ IGL@ protein	9606
123	0	7.71	35.8974367380142	IPI:IPI00719373.1	Gene_Symbol=IGL@ IGL@ protein	9606
123	0	6	36.0360354185104	IPI:IPI00385985.1	Gene_Symbol=- Ig lambda chain V-III region LOI	9606
123	0	2	13.9130428433418	IPI:IPI00829740.1	Gene_Symbol=- V2-6 protein	9606
124	4	4	5.86734712123871	IPI:IPI00012792.1	Gene_Symbol=CDH5 Cadherin-5 precursor	9606	1.00736117362976	0.493698686361313	1.09566628932953	1.09545528888702	0.422604560852051	2.47481989860535	0.999021649360657	0.994004487991333	3.74528408050537
124	0	2	2.84005980938673	IPI:IPI00607725.4	Gene_Symbol=CDH5 cadherin 5, type 2 isoform 2 preproprotein	9606
125	4	4	4.97866272926331	IPI:IPI00296534.1	Gene_Symbol=FBLN1 Isoform D of Fibulin-1 precursor	9606	1.27118945121765	0.233166769146919	3.22014355659485	1.31839776039124	0.429987549781799	16.6707458496094	1.38947284221649	0.421763777732849	26.0597820281982
125	0	2	3.69843542575836	IPI:IPI00218803.2	Gene_Symbol=FBLN1 Isoform B of Fibulin-1 precursor	9606
126	3.82	3.82	12.9683002829552	IPI:IPI00025204.1	Gene_Symbol=CD5L CD5 antigen-like precursor	9606	0.387371242046356	0.000504040042869747	1.47667825222015	0.429536104202271	0.00597784528508782	1.69148504734039	0.441863566637039	0.000212586659472436	1.34311926364899
127	3.79	3.79	27.5590538978577	IPI:IPI00022731.1	Gene_Symbol=APOC4 Apolipoprotein C-IV precursor	9606	1.66497766971588	0.0661135017871857	1.81108558177948	2.14321255683899	0.259441256523132	8.20463180541992	1.53160810470581	0.177363857626915	2.45108413696289
128	3.7	3.7	7.56972134113312	IPI:IPI00555752.2	Gene_Symbol=C4BPB Isoform 2 of C4b-binding protein beta chain precursor	9606	1.16334879398346	0.210500106215477	1.93458032608032	0.752490818500519	0.322319597005844	7.41519021987915	0.921277105808258	0.581524789333344	3.85654091835022
128	0	3.7	7.5396828353405	IPI:IPI00025862.2	Gene_Symbol=C4BPB Isoform 1 of C4b-binding protein beta chain precursor	9606
129	3.59	3.64	6.37636110186577	IPI:IPI00025864.5	Gene_Symbol=BCHE Cholinesterase precursor	9606	0.592234373092651	0.00169219565577805	1.1666784286499	0.54598206281662	0.0843468084931374	2.13141798973084	0.575649499893188	0.00290778907947242	1.21595525741577
129	0	2	23.4375	IPI:IPI00797309.1	Gene_Symbol=BCHE BCHE protein	9606
130	3.52	3.56	8.2840234041214	IPI:IPI00064667.4	Gene_Symbol=CNDP1 Beta-Ala-His dipeptidase precursor	9606	0.769504070281982	0.0317006483674049	1.18046677112579	1.13606095314026	0.905754089355469	52504.04296875	0.911633253097534	0.726045548915863	12.9483585357666
130	0	2	12.2950822114944	IPI:IPI00642045.1	Gene_Symbol=CNDP1 14 kDa protein	9606
130	0	1.52	7.09677413105965	IPI:IPI00749466.1	Gene_Symbol=CNDP1 35 kDa protein	9606
130	0	1.52	12.8654971718788	IPI:IPI00442286.1	Gene_Symbol=CNDP1 CDNA FLJ16195 fis, clone BRTHA3000296	9606
131	3.52	3.52	38.0165278911591	IPI:IPI00884433.1	Gene_Symbol=- 13 kDa protein	9606	0.357368618249893	0.0821922421455383	5.4599027633667	0.432757914066315	0.521690964698792	88728.59375	0.420234799385071	0.00495192361995578	1.08946228027344
131	0	17.66	62.7615034580231	IPI:IPI00550731.2	Gene_Symbol=- Putative uncharacterized protein	9606
131	0	17.63	50.8333325386047	IPI:IPI00419424.3	Gene_Symbol=IGKV1-5 IGKV1-5 protein	9606
131	0	15.63	52.7196645736694	IPI:IPI00854806.1	Gene_Symbol=IGKV1-5 IGKV1-5 protein	9606
131	0	15.63	52.5114178657532	IPI:IPI00430808.2	Gene_Symbol=IGKC Immunoblobulin light chain (Fragment)	9606
131	0	15.38	58.1589937210083	IPI:IPI00440577.3	Gene_Symbol=IGKV2-24 IGKV2-24 protein	9606
131	0	4.04	30.7017534971237	IPI:IPI00384397.1	Gene_Symbol=- Myosin-reactive immunoglobulin light chain variable region (Fragment)	9606
131	0	4	24.5762705802917	IPI:IPI00827829.1	Gene_Symbol=- HRV Fab N8-VL (Fragment)	9606
131	0	4	25.6637156009674	IPI:IPI00827773.1	Gene_Symbol=- Cold agglutinin FS-1 L-chain (Fragment)	9606
131	0	4	24.7863247990608	IPI:IPI00743389.1	Gene_Symbol=IGKV1-5 Ig kappa chain V-II region GM607 precursor (Fragment)	9606
131	0	4	29.565218091011	IPI:IPI00387107.3	Gene_Symbol=IGKV2-40 Ig kappa chain V-II region Cum	9606
131	0	3.52	26.4462798833847	IPI:IPI00829600.1	Gene_Symbol=- Uncharacterized protein ENSP00000374803	9606
131	0	3.52	28.9256185293198	IPI:IPI00743194.2	Gene_Symbol=- Kappa light chain variable region (Fragment)	9606
131	0	2.04	23.9669427275658	IPI:IPI00829663.1	Gene_Symbol=- Uncharacterized protein ENSP00000374801	9606
131	0	2	25	IPI:IPI00854709.1	Gene_Symbol=- Uncharacterized protein ENSP00000374799 (Fragment)	9606
131	0	2	18.1818187236786	IPI:IPI00829947.1	Gene_Symbol=- 13 kDa protein	9606
131	0	2	22.641509771347	IPI:IPI00387111.5	Gene_Symbol=- Uncharacterized protein ENSP00000333154	9606
131	0	2	11.5044251084328	IPI:IPI00736885.1	Gene_Symbol=LOC440786 Ig kappa chain V-II region TEW	9606
131	0	1.76	30.8333337306976	IPI:IPI00829827.1	Gene_Symbol=- Uncharacterized protein ENSP00000374804	9606
132	3.34	4.56	5.35714291036129	IPI:IPI00746623.2	Gene_Symbol=HABP2 Hyaluronan-binding protein 2 precursor	9606	1.1584804058075	0.422951281070709	1.88420641422272	0.487101882696152	0.190501973032951	4.89069747924805	0.766301691532135	0.208782285451889	1.87006497383118
133	3.3	3.39	8.16944018006325	IPI:IPI00007240.2	Gene_Symbol=F13B Coagulation factor XIII B chain precursor	9606	0.753605604171753	0.113804847002029	1.91453468799591	0.946402430534363	0.794203639030457	8.07906913757324	0.750354766845703	0.285077959299088	5.77136421203613
134	3.27	3.87	5.45808970928192	IPI:IPI00873123.1	Gene_Symbol=NEB nebulin	9606	0.732572913169861	0.512650489807129	3.33256554603577	0.768005549907684	0.657445132732391	4.62827491760254	0.712389349937439	0.619808077812195	5.77446508407593
134	0	3.86	5.44309504330158	IPI:IPI00303335.1	Gene_Symbol=NEB Nebulin	9606
134	0	1.52	1.86915881931782	IPI:IPI00384095.1	Gene_Symbol=NEB NEB protein (Fragment)	9606
135	3.26	43.32	42.8759902715683	IPI:IPI00878609.1	Gene_Symbol=ITIH4 Protein	9606	0.937397837638855	0.852557063102722	2.4731080532074	0.695803046226501	0.513117134571075	4.07384061813354	1.0269695520401	0.950832068920136	3.08296537399292
135	0	37.8	45.3416138887405	IPI:IPI00878152.1	Gene_Symbol=ITIH4 71 kDa protein	9606
136	3.25	3.26	14.728681743145	IPI:IPI00021304.1	Gene_Symbol=KRT2 Keratin, type II cytoskeletal 2 epidermal	9606	0.877835094928741	0.656995117664337	2.96150588989258	2.29004621505737	0.202358961105347	6.72816371917725	0.804167747497559	0.421789914369583	2.54908633232117
136	0.04	2.06	11.7845118045807	IPI:IPI00290078.5	Gene_Symbol=KRT4 keratin 4	9606
136	0.02	2.03	16.721311211586	IPI:IPI00797452.1	Gene_Symbol=KRT4 33 kDa protein	9606
136	0	2.01	12.4113477766514	IPI:IPI00300725.7	Gene_Symbol=KRT6A Keratin, type II cytoskeletal 6A	9606
136	0	2.01	9.7517728805542	IPI:IPI00299145.9	Gene_Symbol=KRT6C Keratin, type II cytoskeletal 6C	9606
136	0	2.01	12.4113477766514	IPI:IPI00293665.8	Gene_Symbol=KRT6B Keratin, type II cytoskeletal 6B	9606
136	0	2	17.1974524855614	IPI:IPI00796330.1	Gene_Symbol=KRT6A 18 kDa protein	9606
137	2.9	3.07	7.1583516895771	IPI:IPI00021817.1	Gene_Symbol=PROC Vitamin K-dependent protein C precursor	9606	1.10313010215759	0.729474246501923	2.89439749717712	0.952272295951843	0.943484127521515	1076.06958007813	0.951961696147919	0.891779601573944	3.95909142494202
138	2.73	2.74	12.5730991363525	IPI:IPI00878173.1	Gene_Symbol=ACTA1 Actin, alpha 1, skeletal muscle	9606	1.10544633865356	0.554481744766235	1.61740660667419	1.20711505413055	0.712471067905426	4.38438653945923	1.1829217672348	0.0397638604044914	1.16550874710083
138	0	2.74	14.8788928985596	IPI:IPI00514530.5	Gene_Symbol=ACTA1 Uncharacterized protein ACTA1	9606
138	0	2.74	16.9291332364082	IPI:IPI00414057.3	Gene_Symbol=ACTA1 Actin alpha 1 skeletal muscle protein	9606
138	0	2.74	11.405835300684	IPI:IPI00021428.1	Gene_Symbol=ACTA1 Actin, alpha skeletal muscle	9606
138	0	2.73	16.5333330631256	IPI:IPI00021440.1	Gene_Symbol=ACTG1;PSPHL Actin, cytoplasmic 2	9606
138	0	2.73	16.5333330631256	IPI:IPI00021439.1	Gene_Symbol=ACTB Actin, cytoplasmic 1	9606
138	0	2.73	10.3723406791687	IPI:IPI00025416.3	Gene_Symbol=ACTG2 Actin, gamma-enteric smooth muscle	9606
138	0	2.73	10.3448279201984	IPI:IPI00023006.1	Gene_Symbol=ACTC1 Actin, alpha cardiac muscle 1	9606
138	0	2.73	10.3448279201984	IPI:IPI00008603.1	Gene_Symbol=ACTA2 Actin, aortic smooth muscle	9606
138	0	2.34	21.9178080558777	IPI:IPI00796881.1	Gene_Symbol=ACTG1;PSPHL 16 kDa protein	9606
138	0	2.34	16.1616161465645	IPI:IPI00790339.1	Gene_Symbol=ACTG1;PSPHL 22 kDa protein	9606
138	0	2.34	21.1920529603958	IPI:IPI00645534.1	Gene_Symbol=ACTA2 Actin, alpha 2, smooth muscle, aorta	9606
138	0	2	12.5683054327965	IPI:IPI00737449.1	Gene_Symbol=LOC643386 similar to actin, alpha 2, smooth muscle, aorta	9606
138	0	2	12.5683054327965	IPI:IPI00737435.1	Gene_Symbol=LOC643386 similar to actin, alpha 2, smooth muscle, aorta	9606
139	2.7	3.32	4.78170476853848	IPI:IPI00032311.4	Gene_Symbol=LBP Lipopolysaccharide-binding protein precursor	9606	0.461762964725494	0.0705471411347389	2.98158764839172	0.7285977602005	0.413341075181961	21.1959552764893	0.689139127731323	0.299334287643433	11.0688190460205
140	2.46	7.76	30.3482592105865	IPI:IPI00020091.1	Gene_Symbol=ORM2 Alpha-1-acid glycoprotein 2 precursor	9606	2.71984338760376			1.04034197330475			2.29191255569458
141	2.43	3.05	3.33024971187115	IPI:IPI00242956.4	Gene_Symbol=FCGBP IgGFc-binding protein precursor	9606	1.17982864379883	0.672721862792969	4.27487945556641	1.931880235672	0.165071338415146	3.74604082107544	1.28061556816101	0.269869208335876	2.02246308326721
141	0	3.05	2.70358305424452	IPI:IPI00788189.1	Gene_Symbol=FCGBP similar to Fc fragment of IgG binding protein	9606
142	2.41	2.41	15.068493783474	IPI:IPI00032293.1	Gene_Symbol=CST3 Cystatin-C precursor	9606	1.16278183460236			0.641874432563782			1.35975015163422
143	2.39	2.39	14.0000000596046	IPI:IPI00021854.1	Gene_Symbol=APOA2 Apolipoprotein A-II precursor	9606	0.977819323539734	0.887672781944275	1.82894718647003	0.909988522529602	0.84930944442749	6.57180070877075	0.756971180438995	0.353869825601578	2.72019982337952
144	2.37	17.22	67.7966117858887	IPI:IPI00784661.1	Gene_Symbol=- Putative uncharacterized protein	9606	0.303139209747314	0.000115141097921878	1.24721741676331	0.446269690990448	0.0193539187312126	1.63253533840179	0.285352259874344	0.0017354249721393	1.25243043899536
144	0.24	4.24	37.9629641771317	IPI:IPI00387022.1	Gene_Symbol=- Ig kappa chain V-I region AG	9606
144	0.24	2.24	28.8135588169098	IPI:IPI00003111.6	Gene_Symbol=LOC652694 Ig kappa chain V-I region AU	9606
144	0.08	3.89	33.8983058929443	IPI:IPI00854582.1	Gene_Symbol=- Uncharacterized protein ENSP00000374793	9606
144	0	18.85	56.3559293746948	IPI:IPI00472961.2	Gene_Symbol=IGKC IGKC protein	9606
144	0	15.59	40.8163279294968	IPI:IPI00807459.1	Gene_Symbol=IGKC IGKC protein	9606
144	0	5.22	28.7037044763565	IPI:IPI00003469.1	Gene_Symbol=- Ig kappa chain V-I region WEA	9606
144	0	4	23.1481477618217	IPI:IPI00827485.1	Gene_Symbol=- BRE (Fragment)	9606
144	0	4	23.1481477618217	IPI:IPI00387099.1	Gene_Symbol=- Ig kappa chain V-I region Rei	9606
144	0	3.85	44.4444447755814	IPI:IPI00829980.2	Gene_Symbol=- Myosin-reactive immunoglobulin light chain variable region (Fragment)	9606
144	0	3.71	43.5185194015503	IPI:IPI00398220.1	Gene_Symbol=- Myosin-reactive immunoglobulin light chain variable region (Fragment)	9606
144	0	3.61	43.9252346754074	IPI:IPI00384398.1	Gene_Symbol=- Myosin-reactive immunoglobulin light chain variable region (Fragment)	9606
144	0	3.59	49.1525411605835	IPI:IPI00829804.1	Gene_Symbol=- 13 kDa protein	9606
144	0	3.22	32.5581401586533	IPI:IPI00385556.1	Gene_Symbol=- Ig kappa chain V-I region Daudi precursor	9606
144	0	3.22	32.5581401586533	IPI:IPI00024134.1	Gene_Symbol=IGKC Ig kappa chain V-I region Walker precursor	9606
144	0	3.22	20.3389823436737	IPI:IPI00830122.1	Gene_Symbol=- A30	9606
144	0	3.22	20.3389823436737	IPI:IPI00829699.1	Gene_Symbol=- V(k)3 sequence of NG9 gene from fetal liver DNA precursor	9606
144	0	3.22	20.5128207802773	IPI:IPI00743963.1	Gene_Symbol=IGKC Ig kappa chain V-I region HK101 precursor (Fragment)	9606
144	0	3.22	22.2222223877907	IPI:IPI00387094.1	Gene_Symbol=- Ig kappa chain V-I region Hau	9606
144	0	3.22	22.2222223877907	IPI:IPI00385614.1	Gene_Symbol=- Ig kappa chain V-I region WAT	9606
144	0	2.04	23.1481477618217	IPI:IPI00387027.1	Gene_Symbol=- Ig kappa chain V-I region Gal	9606
144	0	2.02	21.5517237782478	IPI:IPI00382577.1	Gene_Symbol=- Kappa 1 light chain variable region (Fragment)	9606
144	0	2	16.666667163372	IPI:IPI00387101.1	Gene_Symbol=- Ig kappa chain V-I region Scw	9606
144	0	2	16.666667163372	IPI:IPI00387100.1	Gene_Symbol=- Ig kappa chain V-I region Roy	9606
145	2.29	2.29	7.2727270424366	IPI:IPI00022331.1	Gene_Symbol=LCAT Phosphatidylcholine-sterol acyltransferase precursor	9606	0.941523492336273	0.732883155345917	1.66839897632599	1.25352668762207	0.599101662635803	3.41156482696533	1.12206661701202	0.503730535507202	1.6220531463623
146	2.24	2.95	3.50250191986561	IPI:IPI00167941.1	Gene_Symbol=MDN1 Midasin	9606	1.09515941143036	0.230281829833984	1.54807662963867	2.15464687347412			1.03446507453918	0.955791831016541	487.822113037109
147	2.22	2.22	6.89655169844627	IPI:IPI00643034.2	Gene_Symbol=PLTP Isoform 1 of Phospholipid transfer protein precursor	9606	1.10128831863403	0.842959702014923	130.106201171875	1.37443780899048	0.673524737358093	1308.71606445313	1.00628352165222	0.973695397377014	6.85608959197998
147	0	2.22	7.70975053310394	IPI:IPI00217778.1	Gene_Symbol=PLTP Isoform 2 of Phospholipid transfer protein precursor	9606
148	2.21	4.55	46.551725268364	IPI:IPI00829653.1	Gene_Symbol=- Uncharacterized protein ENSP00000374812	9606	0.344452261924744	0.00431186426430941	1.54069340229034	0.531563639640808	0.0936147049069405	2.29023504257202	0.397181212902069	0.0221370700746775	1.95820224285126
148	0	4.55	46.551725268364	IPI:IPI00784430.3	Gene_Symbol=IGKV3D-11 Similar to Ig kappa chain V-III region VG precursor	9606
148	0	4.21	28.8135588169098	IPI:IPI00816799.1	Gene_Symbol=- Rheumatoid factor D5 light chain (Fragment)	9606
149	2.19	2.23	2.99291759729385	IPI:IPI00472779.1	Gene_Symbol=ANK3 Ankyrin-3	9606	1.61485648155212	0.53829425573349	962.720031738281	1.945317029953	0.565724432468414	33169.2734375	1.48510897159576	0.608335077762604	1224.58227539063
150	2.13	2.44	5.81151843070984	IPI:IPI00743517.1	Gene_Symbol=PTPRS protein tyrosine phosphatase, receptor type, sigma isoform 2 precursor	9606	0.36123126745224	0.0376285500824451	2.15028119087219	7.05205869674683	0.000117940136988182	1.00460851192474	0.804082214832306
150	0	2.44	5.72460032999516	IPI:IPI00332273.2	Gene_Symbol=PTPRS Isoform PTPS-MEC of Receptor-type tyrosine-protein phosphatase S precursor	9606
150	0	2.44	5.75726144015789	IPI:IPI00332272.2	Gene_Symbol=PTPRS Isoform PTPS-MEB of Receptor-type tyrosine-protein phosphatase S precursor	9606
150	0	2.44	5.69815188646317	IPI:IPI00332271.5	Gene_Symbol=PTPRS Isoform PTPS-MEA of Receptor-type tyrosine-protein phosphatase S precursor	9606
150	0	2.44	5.69815188646317	IPI:IPI00289831.4	Gene_Symbol=PTPRS Isoform PTPS of Receptor-type tyrosine-protein phosphatase S precursor	9606
150	0.05	2.41	6.64225965738297	IPI:IPI00852829.1	Gene_Symbol=PTPRD Isoform 1 of Receptor-type tyrosine-protein phosphatase delta precursor	9606
150	0.05	2.41	6.67367279529572	IPI:IPI00796452.2	Gene_Symbol=PTPRD protein tyrosine phosphatase, receptor type, D isoform 3 precursor	9606
150	0.05	2.41	6.64225965738297	IPI:IPI00375547.4	Gene_Symbol=PTPRD Protein tyrosine phosphatase receptor type D	9606
150	0.04	2.41	5.70083670318127	IPI:IPI00872017.1	Gene_Symbol=PTPRD 215 kDa protein	9606
150	0.04	2.41	5.72779811918736	IPI:IPI00375548.3	Gene_Symbol=PTPRD 214 kDa protein	9606
150	0.03	2.36	7.23065808415413	IPI:IPI00219860.3	Gene_Symbol=PTPRD Isoform 3 of Receptor-type tyrosine-protein phosphatase delta precursor	9606
150	0.01	2.38	6.64010643959045	IPI:IPI00107819.5	Gene_Symbol=PTPRD PTPRD protein	9606
150	0	2.37	5.71049153804779	IPI:IPI00872199.1	Gene_Symbol=PTPRD 170 kDa protein	9606
150	0	2.37	5.44850490987301	IPI:IPI00872363.1	Gene_Symbol=PTPRD PTPRD protein	9606
150	0	2.31	5.84717616438866	IPI:IPI00479252.2	Gene_Symbol=PTPRS protein tyrosine phosphatase, receptor type, sigma isoform 4 precursor	9606
150	0	2.31	5.75163401663303	IPI:IPI00299590.5	Gene_Symbol=PTPRS Isoform PTPS-F4-7 of Receptor-type tyrosine-protein phosphatase S precursor	9606
150	0	2.31	5.86275830864906	IPI:IPI00293275.5	Gene_Symbol=PTPRS protein tyrosine phosphatase, receptor type, sigma isoform 3 precursor	9606
150	0	2.25	3.26831825077534	IPI:IPI00871665.1	Gene_Symbol=PTPRF 212 kDa protein	9606
150	0	2.25	3.28389815986156	IPI:IPI00642154.2	Gene_Symbol=PTPRF Protein tyrosine phosphatase, receptor type, F isoform 2 variant	9606
150	0	2.25	4.80247884988785	IPI:IPI00480183.3	Gene_Symbol=PTPRF Protein	9606
150	0	2.25	3.26659642159939	IPI:IPI00465186.3	Gene_Symbol=PTPRF protein tyrosine phosphatase, receptor type, F isoform 2 precursor	9606
150	0	2.25	3.26831825077534	IPI:IPI00107831.3	Gene_Symbol=PTPRF Receptor-type tyrosine-protein phosphatase F precursor	9606
150	0	2.25	3.45345363020897	IPI:IPI00853550.2	Gene_Symbol=PTPRF Putative uncharacterized protein DKFZp686B1310	9606
150	0	2.25	3.09764314442873	IPI:IPI00853169.2	Gene_Symbol=PTPRF LAR splice variant 1	9606
150	0	2.16	6.57276958227158	IPI:IPI00789412.1	Gene_Symbol=PTPRS 24 kDa protein	9606
151	2.09	2.09	3.76372188329697	IPI:IPI00853634.1	Gene_Symbol=TNRC6A 205 kDa protein	9606	0.838714957237244	0.736929714679718	7.11802434921265	0.30246564745903	0.0026312954723835	1.30273413658142	0.624658107757568	0.308947265148163	4.47058773040771
151	0	2.09	3.66972461342812	IPI:IPI00395878.2	Gene_Symbol=TNRC6A Isoform 1 of Trinucleotide repeat-containing gene 6A protein	9606
151	0	2	3.92042137682438	IPI:IPI00160265.1	Gene_Symbol=TNRC6A Isoform 2 of Trinucleotide repeat-containing gene 6A protein	9606
152	2.08	2.18	6.13810755312443	IPI:IPI00873848.1	Gene_Symbol=POSTN 87 kDa protein	9606	1.234414935112	0.523859024047852	3.2655713558197	1.06296169757843	0.887016415596008	5.12336158752441	1.19632399082184	0.0521465316414833	1.20128178596497
152	0	2.18	5.9405941516161	IPI:IPI00641231.1	Gene_Symbol=POSTN 90 kDa protein	9606
152	0	2.18	5.93325085937977	IPI:IPI00410241.2	Gene_Symbol=POSTN Isoform 3 of Periostin precursor	9606
152	0	2.18	6.16174601018429	IPI:IPI00218585.5	Gene_Symbol=POSTN Isoform 2 of Periostin precursor	9606
152	0	2.18	5.74162676930428	IPI:IPI00007960.4	Gene_Symbol=POSTN Isoform 1 of Periostin precursor	9606
153	2.03	22.39	36.9892477989197	IPI:IPI00784807.1	Gene_Symbol=- Putative uncharacterized protein	9606	0.301106601953506	0.193468749523163	119.450729370117	0.28990963101387	0.0449151135981083	3.03984093666077	0.356694042682648	0.240193098783493	179.574264526367
153	0.02	22.85	30.0000011920929	IPI:IPI00784942.1	Gene_Symbol=- Putative uncharacterized protein DKFZp686E23209	9606
153	0	24.36	38.1294965744019	IPI:IPI00399007.5	Gene_Symbol=IGHG2 Putative uncharacterized protein DKFZp686I04196 (Fragment)	9606
153	0	24.31	40.0862067937851	IPI:IPI00426051.3	Gene_Symbol=- Putative uncharacterized protein DKFZp686C15213	9606
153	0	17.26	31.5521627664566	IPI:IPI00829767.1	Gene_Symbol=IGHG2 Uncharacterized protein IGHG2 (Fragment)	9606
154	2.02	2.64	21.5384617447853	IPI:IPI00019399.1	Gene_Symbol=SAA4 Serum amyloid A-4 protein precursor	9606	1.97508716583252	0.161055907607079	9.35293388366699	2.55132937431335	0.00422725128009915	1.08222925662994	1.67346262931824	0.111588142812252	3.18557000160217
155	2.02	2.04	8.54271352291107	IPI:IPI00514475.4	Gene_Symbol=APOL1 Isoform 1 of Apolipoprotein-L1 precursor	9606	0.601077675819397			0.542455971240997			0.634074628353119
155	0.01	2.04	8.21256041526794	IPI:IPI00186903.3	Gene_Symbol=APOL1 Isoform 2 of Apolipoprotein-L1 precursor	9606
155	0	2.03	11.2271539866924	IPI:IPI00852826.2	Gene_Symbol=APOL1 42 kDa protein	9606
156	2	141.49	52.6949524879456	IPI:IPI00418163.3	Gene_Symbol=C4B C4B1	9606	0.728952944278717			0.443032085895538			0.493497908115387
157	2	140.97	53.6697268486023	IPI:IPI00654875.1	Gene_Symbol=C4B Complement C4-B precursor	9606	0.954968333244324	0.789418697357178	1.91714441776276	0.699729144573212	0.293939352035522	2.97320985794067	1.24989807605743	0.395706802606583	2.44703221321106
157	0	140.97	52.1215617656708	IPI:IPI00032258.4	Gene_Symbol=C4A;C4B Complement C4-A precursor	9606
158	2	45.11	64.6464645862579	IPI:IPI00847179.1	Gene_Symbol=APOA4 apolipoprotein A-IV precursor	9606	3.0575578212738	0.0854656621813774	3.91601586341858	3.02784252166748	0.00105035782326013	1.43589890003204	2.49841094017029	0.0921884104609489	3.16776990890503
159	2	32.42	33.8509321212769	IPI:IPI00032328.2	Gene_Symbol=KNG1 Isoform HMW of Kininogen-1 precursor	9606	0.5174720287323			0.572681307792664			0.839574813842773
160	2	31.49	35.1812362670898	IPI:IPI00448938.1	Gene_Symbol=IGHG1 IGHG1 protein	9606	0.413300782442093			0.737431764602661			0.484617739915848
160	0	19.91	27.0270258188248	IPI:IPI00418153.1	Gene_Symbol=IGHM Putative uncharacterized protein DKFZp686I15212	9606
160	0	2	15.748031437397	IPI:IPI00827627.1	Gene_Symbol=- Vh1-D-J3-region (Fragment)	9606
161	2	23.88	35.8056277036667	IPI:IPI00385264.1	Gene_Symbol=- Ig mu heavy chain disease protein	9606	0.544398307800293			0.998132050037384			0.574603259563446
162	2	3.22	7.68000036478043	IPI:IPI00008556.1	Gene_Symbol=F11 Isoform 1 of Coagulation factor XI precursor	9606	0.70261937379837			0.789440155029297			1.1875364780426
162	0	3.22	6.80628269910812	IPI:IPI00216588.2	Gene_Symbol=F11 Isoform 2 of Coagulation factor XI precursor	9606
163	2	2.08	7.66773149371147	IPI:IPI00419814.1	Gene_Symbol=HFE2 Isoform b of Hemojuvelin precursor	9606	1.07530772686005			0.688634634017944			0.915986359119415
163	0	2.08	5.63380271196365	IPI:IPI00329576.2	Gene_Symbol=HFE2 Isoform a of Hemojuvelin precursor	9606
164	2	2.04	3.07692307978868	IPI:IPI00023673.1	Gene_Symbol=LGALS3BP Galectin-3-binding protein precursor	9606	0.685014545917511	0.225215598940849	5.90145444869995	0.593172907829285	0.395080000162125	114.822052001953	0.658275425434113	0.436309218406677	76.9752349853516
165	2	2.04	2.86343619227409	IPI:IPI00789331.1	Gene_Symbol=CLASP2 49 kDa protein	9606	0.468519508838654			0.236737638711929			0.522131741046906
165	0	2	2.02879589051008	IPI:IPI00871686.1	Gene_Symbol=CLASP2 Isoform 1 of CLIP-associating protein 2	9606
165	0	2	2.05706693232059	IPI:IPI00478227.5	Gene_Symbol=CLASP2 165 kDa protein	9606
165	0	2	2.05843299627304	IPI:IPI00024382.4	Gene_Symbol=CLASP2 CLIP-associating protein 2	9606
165	0	2	1.10650071874261	IPI:IPI00168165.3	Gene_Symbol=CLASP2 CDNA FLJ34132 fis, clone FCBBF3010586, weakly similar to Microtubule associated-protein orbit	9606
165	0	2	1.85614842921495	IPI:IPI00167067.3	Gene_Symbol=CLASP2 Isoform 2 of CLIP-associating protein 2	9606
166	2	2	2.78260875493288	IPI:IPI00844206.1	Gene_Symbol=NCOA4 NCOA4 protein	9606	1.80728590488434			5.57244634628296			3.65568232536316
166	0	2	2.60586310178041	IPI:IPI00015145.1	Gene_Symbol=NCOA4 Isoform Alpha of Nuclear receptor coactivator 4	9606
167	2	2	10.7843138277531	IPI:IPI00642842.1	Gene_Symbol=CRP C-reactive protein, pentraxin-related	9606	1.11200642585754			1.55187547206879			1.2572705745697
167	0	2	12.0879121124744	IPI:IPI00218876.3	Gene_Symbol=CRP Isoform 2 of C-reactive protein precursor	9606
167	0	2	4.91071417927742	IPI:IPI00022389.1	Gene_Symbol=CRP Isoform 1 of C-reactive protein precursor	9606
168	2	2	4.50236983597279	IPI:IPI00216065.3	Gene_Symbol=PROZ Isoform 2 of Vitamin K-dependent protein Z precursor	9606	0.581803977489471			0			0
168	0	2	4.74999994039536	IPI:IPI00027843.1	Gene_Symbol=PROZ Isoform 1 of Vitamin K-dependent protein Z precursor	9606
169	2	2	4.16666679084301	IPI:IPI00029235.1	Gene_Symbol=IGFBP6 Insulin-like growth factor-binding protein 6 precursor	9606	1.30328297615051			0.900464475154877			1.51038956642151
170	2	2	10.8433738350868	IPI:IPI00021855.1	Gene_Symbol=APOC1 Apolipoprotein C-I precursor	9606	1.43587076663971			0.580941438674927			1.21961009502411
171	1.92	1.92	23.1155782938004	IPI:IPI00607820.1	Gene_Symbol=NOLA1 Isoform 2 of H/ACA ribonucleoprotein complex subunit 1	9606	1			1.17826044559479			0.990200340747833
171	0	1.91	26.6129046678543	IPI:IPI00872985.1	Gene_Symbol=NOLA1 26 kDa protein	9606
171	0	1.91	25.3456234931946	IPI:IPI00302176.5	Gene_Symbol=NOLA1 Isoform 1 of H/ACA ribonucleoprotein complex subunit 1	9606
172	1.82	1.88	4.14293110370636	IPI:IPI00742831.2	Gene_Symbol=EML5 Isoform 3 of Echinoderm microtubule-associated protein-like 5	9606	0.752393186092377			1.12566292285919			0.887957692146301
172	0	1.88	4.04653511941433	IPI:IPI00418790.3	Gene_Symbol=EML5 echinoderm microtubule associated protein like 5	9606
172	0	1.81	4.84293177723885	IPI:IPI00843972.1	Gene_Symbol=EML5 Isoform 2 of Echinoderm microtubule-associated protein-like 5	9606
173	1.81	1.81	12.7806559205055	IPI:IPI00288941.1	Gene_Symbol=NCOA5 Nuclear receptor coactivator 5	9606	0.910819590091705	0.821146726608276	4.77545213699341	2.35097861289978	0.303668171167374	14.5977945327759	0.738776922225952	0.305439293384552	2.59656453132629
174	1.76	1.79	6.83343484997749	IPI:IPI00455383.4	Gene_Symbol=CLTC Isoform 2 of Clathrin heavy chain 1	9606	1.83204960823059	0.0779866427183151	2.167396068573	1.65453863143921	0.0536951310932636	1.68772172927856	1.82822632789612	0.114308319985867	2.6177351474762
174	0	1.79	6.68656751513481	IPI:IPI00024067.4	Gene_Symbol=CLTC Isoform 1 of Clathrin heavy chain 1	9606
175	1.75	1.94	9.14205312728882	IPI:IPI00292218.4	Gene_Symbol=MST1 Hepatocyte growth factor-like protein precursor	9606	1.2149670124054	0.32278510928154	1.61548590660095	1.72365605831146	0.0360320173203945	1.62693226337433	1.08668744564056	0.368986368179321	1.25627768039703
175	0.06	1.93	9.34744253754616	IPI:IPI00384647.1	Gene_Symbol=MST1 Hepatocyte growth factor-like protein homolog	9606
175	0.06	1.88	8.67256671190262	IPI:IPI00873854.1	Gene_Symbol=MSTP9 64 kDa protein	9606
176	1.71	5.71	32.2033911943436	IPI:IPI00784713.1	Gene_Symbol=- Putative uncharacterized protein	9606	0.397962033748627	0.351918697357178	1370.40563964844	0.460746824741364			0.425039649009705	0.031088087707758	1.70111179351807
176	0.01	5.71	29.613733291626	IPI:IPI00829640.1	Gene_Symbol=IGL@ IGL@ protein	9606
176	0	7.71	35.8974367380142	IPI:IPI00719373.1	Gene_Symbol=IGL@ IGL@ protein	9606
176	0	5.71	29.1845500469208	IPI:IPI00815938.1	Gene_Symbol=IGLV3-21 IGLV3-21 protein	9606
176	0	5.71	29.5358657836914	IPI:IPI00784711.1	Gene_Symbol=- Putative uncharacterized protein	9606
176	0	5.7	25.321888923645	IPI:IPI00852577.1	Gene_Symbol=IGLC1 IGLC1 protein	9606
176	0	5.7	25	IPI:IPI00785164.1	Gene_Symbol=- Putative uncharacterized protein	9606
176	0	5.7	25.1063823699951	IPI:IPI00785079.1	Gene_Symbol=- Putative uncharacterized protein	9606
176	0	5.7	25	IPI:IPI00784983.1	Gene_Symbol=- Putative uncharacterized protein	9606
176	0	5.7	25.1063823699951	IPI:IPI00784627.1	Gene_Symbol=- Putative uncharacterized protein	9606
176	0	5.7	25.2136766910553	IPI:IPI00784589.1	Gene_Symbol=- Putative uncharacterized protein DKFZp781M0386	9606
176	0	5.7	25.1063823699951	IPI:IPI00745660.2	Gene_Symbol=IGL@ IGL@ protein	9606
177	1.71	1.79	6.92212581634521	IPI:IPI00871139.1	Gene_Symbol=MASP1 92 kDa protein	9606	0.629178583621979	0.206812649965286	7.26279067993164	0.727279901504517	0.397825568914413	18.5160102844238	0.814121603965759	0.303184777498245	3.84919142723084
177	0	1.79	5.76923079788685	IPI:IPI00871960.2	Gene_Symbol=MASP1 cDNA FLJ75203, highly similar to Homo sapiens mannan-binding lectin serine protease 1 (C4/C2activating component of Ra-reactive factor) (MASP1), transcriptvariant 2, mRNA	9606
177	0	1.79	4.72103022038937	IPI:IPI00299307.4	Gene_Symbol=MASP1 Complement-activating component of Ra-reactive factor precursor	9606
177	0	1.79	5.76923079788685	IPI:IPI00290283.6	Gene_Symbol=MASP1 mannan-binding lectin serine protease 1 isoform 2 precursor	9606
177	0	1.79	8.4210529923439	IPI:IPI00873401.1	Gene_Symbol=MASP1 Putative uncharacterized protein DKFZp686I01199	9606
177	0	1.79	8.4210529923439	IPI:IPI00216882.4	Gene_Symbol=MASP1 mannan-binding lectin serine protease 1 isoform 3	9606
178	1.7	2.34	4.90549057722092	IPI:IPI00783464.2	Gene_Symbol=DNAH2 dynein heavy chain domain 3	9606	1.64982950687408	0.0811505764722824	1.92366373538971	1.34767234325409	0.425348073244095	2.80616044998169	1.34281694889069	0.059582244604826	1.38303875923157
178	0	2.34	4.30107526481152	IPI:IPI00783637.3	Gene_Symbol=DNAH2 Ciliary dynein heavy chain 2 (Fragment)	9606
179	1.7	1.9	3.80096733570099	IPI:IPI00014374.2	Gene_Symbol=PTCH1 Protein patched homolog 1	9606	1.19968843460083	0.354263484477997	4.21638345718384	1.61180198192596	0.246018081903458	11.7985258102417	0.908574461936951	0.834647834300995	97.9390487670898
180	1.7	1.7	5.9405941516161	IPI:IPI00868938.1	Gene_Symbol=- Beta-2-microglobulin	9606	1.04667675495148			1.30985224246979			1.51923930644989
180	0	1.7	5.0420168787241	IPI:IPI00796379.1	Gene_Symbol=B2M B2M protein	9606
180	0	1.7	4.83870953321457	IPI:IPI00004656.2	Gene_Symbol=B2M Beta-2-microglobulin	9606
181	1.67	1.77	2.73972600698471	IPI:IPI00883983.1	Gene_Symbol=PLCB4 Isoform 1 of 1-phosphatidylinositol-4,5-bisphosphate phosphodiesterase beta-4	9606	0.932745099067688	0.874107301235199	82.6810760498047	1.06121623516083	0.904359936714172	146.540740966797	1.11984264850616	0.577190935611725	6.27942800521851
181	0	1.77	2.38297879695892	IPI:IPI00014897.4	Gene_Symbol=PLCB4 Isoform 2 of 1-phosphatidylinositol-4,5-bisphosphate phosphodiesterase beta-4	9606
181	0	1.5	2.17627864331007	IPI:IPI00827781.1	Gene_Symbol=PLCB4 Phospholipase C, beta 4	9606
182	1.62	1.63	7.26415067911148	IPI:IPI00480187.2	Gene_Symbol=PHF8 Isoform 1 of PHD finger protein 8	9606	1.16323459148407			0.68703281879425			1.0686696767807
182	0	1.56	7.40318894386292	IPI:IPI00639896.1	Gene_Symbol=PHF8 PHD finger protein 8	9606
182	0	1.56	6.34765625	IPI:IPI00430079.1	Gene_Symbol=PHF8 Isoform 2 of PHD finger protein 8	9606
182	0	1.56	5.45645318925381	IPI:IPI00880119.1	Gene_Symbol=PHF8 PHD finger protein 8	9606
182	0	1.56	7.89074376225472	IPI:IPI00873999.1	Gene_Symbol=PHF8 PHD finger protein 8	9606
182	0	1.56	12.2112207114697	IPI:IPI00292807.4	Gene_Symbol=PHF8 Putative uncharacterized protein	9606
183	1.61	1.76	5.71229532361031	IPI:IPI00013933.2	Gene_Symbol=DSP Isoform DPI of Desmoplakin	9606	1.18577718734741	0.719464778900146	3.95029711723328	0.879954278469086	0.681595742702484	2.4576313495636	1.09833228588104	0.781749844551086	2.6785626411438
183	0	1.76	4.79964762926102	IPI:IPI00217182.4	Gene_Symbol=DSP Isoform DPII of Desmoplakin	9606
183	0	1.41	20.0000002980232	IPI:IPI00746877.1	Gene_Symbol=DSP CDNA FLJ26719 fis, clone PNC03379	9606
183	0	1.4	10.810811072588	IPI:IPI00872333.1	Gene_Symbol=DSP Uncharacterized protein DSP	9606
184	1.6	1.6	6.93263560533524	IPI:IPI00787711.1	Gene_Symbol=LOC728763 similar to ciliary rootlet coiled-coil, rootletin	9606	1.09704923629761	0.863734602928162	224.543045043945	0.947240471839905	0.976285219192505	106034496	0.557487010955811	0.477278798818588	1004.67248535156
184	0	1.6	5.81668615341187	IPI:IPI00737104.2	Gene_Symbol=LOC651758 similar to ciliary rootlet coiled-coil, rootletin	9606
185	1.59	2.26	2.29555238038301	IPI:IPI00007128.1	Gene_Symbol=PRKCG Protein kinase C gamma type	9606
186	1.58	36.44	38.5483860969543	IPI:IPI00884180.1	Gene_Symbol=IGHM IGHM protein	9606	0.330389767885208	0.224466428160667	177.313064575195	0.316928952932358	0.336906343698502	5110.408203125	0.418168038129807	0.0419319719076157	2.0765905380249
186	0	1.58	18.9655169844627	IPI:IPI00854732.1	Gene_Symbol=- Uncharacterized protein ENSP00000375005	9606
187	1.52	1.95	2.25563906133175	IPI:IPI00005731.2	Gene_Symbol=BMPR1A Bone morphogenetic protein receptor type IA precursor	9606	1.17308402061462			1.3025062084198			1.58979725837708
188	1.52	1.72	1.81347150355577	IPI:IPI00024994.1	Gene_Symbol=TULP4 Isoform 1 of Tubby-related protein 4	9606
188	0	1.72	2.21238937228918	IPI:IPI00216584.1	Gene_Symbol=TULP4 Isoform 2 of Tubby-related protein 4	9606
189	1.52	1.58	3.83561626076698	IPI:IPI00877122.1	Gene_Symbol=GARNL4 Isoform 1 of Rap1 GTPase-activating protein 2	9606	0			58.2368812561035			0.35624948143959
189	0	1.58	3.91608402132988	IPI:IPI00855987.1	Gene_Symbol=GARNL4 Isoform 2 of Rap1 GTPase-activating protein 2	9606
189	0	1.58	3.93811538815498	IPI:IPI00401939.6	Gene_Symbol=GARNL4 Isoform 3 of Rap1 GTPase-activating protein 2	9606
190	1.48	1.8	2.81938333064318	IPI:IPI00030618.2	Gene_Symbol=PCDH18 protocadherin 18 precursor	9606
191	1.45	1.48	6.9680854678154	IPI:IPI00792788.1	Gene_Symbol=DOCK5 Isoform 1 of Dedicator of cytokinesis protein 5	9606	1.24207389354706	0.620905041694641	3.50874280929565	1.95521199703217	0.404539227485657	9.06616306304932	1.51274883747101	0.385981976985931	3.67379522323608
192	1.42	1.71	3.570356965065	IPI:IPI00790353.2	Gene_Symbol=LAMA3 laminin alpha 3 subunit isoform 1	9606	0.645766198635101			0			1.13914906978607
192	0	1.71	3.51239666342735	IPI:IPI00377045.3	Gene_Symbol=LAMA3 Alpha3A	9606
192	0	1.71	5.22041767835617	IPI:IPI00790908.1	Gene_Symbol=LAMA3 laminin alpha 3 subunit isoform 2	9606
192	0	1.4	10.4166656732559	IPI:IPI00645984.2	Gene_Symbol=LAMA3 17 kDa protein	9606
193	1.42	1.54	2.67430748790503	IPI:IPI00410060.4	Gene_Symbol=PSD3 Isoform 2 of PH and SEC7 domain-containing protein 3	9606	1.48778009414673			0.817135453224182			1.35038864612579
193	0	1.54	2.67175566405058	IPI:IPI00178366.3	Gene_Symbol=PSD3 Isoform 1 of PH and SEC7 domain-containing protein 3	9606
193	0	1.52	3.89863550662994	IPI:IPI00166002.5	Gene_Symbol=PSD3 Isoform 3 of PH and SEC7 domain-containing protein 3	9606
193	0	1.4	3.71747203171253	IPI:IPI00552648.3	Gene_Symbol=PSD3 Putative uncharacterized protein DKFZp686A1849	9606
194	1.4	2.06	6.0606062412262	IPI:IPI00160479.2	Gene_Symbol=SRD5A2L2 steroid 5 alpha-reductase 2-like 2	9606
195	1.4	1.48	2.39708181470633	IPI:IPI00736284.1	Gene_Symbol=SDK2 Isoform 2 of Protein sidekick-2 precursor	9606
195	0	1.48	2.07768753170967	IPI:IPI00478949.4	Gene_Symbol=SDK2 Isoform 4 of Protein sidekick-2 precursor	9606
195	0	1.48	2.11786366999149	IPI:IPI00292043.5	Gene_Symbol=SDK2 Isoform 1 of Protein sidekick-2 precursor	9606
195	0	1.48	1.25523013994098	IPI:IPI00384376.3	Gene_Symbol=SDK2 Isoform 3 of Protein sidekick-2 precursor	9606
196	1.4	1.4	4.90196086466312	IPI:IPI00053621.7	Gene_Symbol=ZNF99 zinc finger protein 99	9606	0.592137217521667	0.0557147897779942	1.79354023933411	0.408932745456696	0.0163568649441004	1.33908343315125	0.676019728183746	0.0884076952934265	2.00437259674072
197	1.32	1.85	6.42351657152176	IPI:IPI00219168.7	Gene_Symbol=SPTBN5 Spectrin beta chain, brain 4	9606	0.92179262638092	0.85416567325592	84.5726928710938	0.41923800110817	0.034808125346899	1.83039808273315	0.811404049396515	0.421304136514664	7.9127836227417
198	1.3	40.93	50.421941280365	IPI:IPI00555812.4	Gene_Symbol=GC Vitamin D-binding protein precursor	9606	0.026878222823143			0.0305268727242947			0.0219618808478117
199	1.3	1.38	4.02193777263165	IPI:IPI00556260.1	Gene_Symbol=SSRP1 Structure specific recognition protein 1 variant (Fragment)	9606
200	1.26	1.26	4.57754507660866	IPI:IPI00024284.4	Gene_Symbol=HSPG2 Basement membrane-specific heparan sulfate proteoglycan core protein precursor	9606	1.18115961551666	0.56824517250061	2.88159608840942	1.25785398483276	0.56585955619812	4.25622177124023	1.59039676189423	0.255005687475204	3.5398690700531
201	1.25	1.25	11.3756611943245	IPI:IPI00479640.2	Gene_Symbol=- Chromosome 1 open reading frame 113	9606	0.297606617212296	0.110428117215633	14.8545799255371	0.213104665279388	0.134971588850021	68.5892944335938	0.271694839000702	0.0230476204305887	1.82152247428894
202	1.23	2.55	5.23471795022488	IPI:IPI00385631.6	Gene_Symbol=ZZEF1 Isoform 1 of Zinc finger ZZ-type and EF-hand domain-containing protein 1	9606	0	0		10.1829347610474			0	0
203	1.23	1.4	8.57142880558968	IPI:IPI00432131.1	Gene_Symbol=NDST3 Isoform 2 of Bifunctional heparan sulfate N-deacetylase/N-sulfotransferase 3	9606	0.231747880578041			0			0.159941598773003
204	1.22	1.22	2.66666673123837	IPI:IPI00064496.5	Gene_Symbol=HSH2D 34 kDa protein	9606	0.857086002826691			1.47022414207458			0.870091259479523
205	1.17	1.17	7.47368410229683	IPI:IPI00759686.1	Gene_Symbol=CC2D1A Isoform 2 of Coiled-coil and C2 domain-containing protein 1A	9606	1.31341969966888			0.804556846618652			1.22405815124512
205	0	1.17	7.46582522988319	IPI:IPI00302647.4	Gene_Symbol=CC2D1A Isoform 1 of Coiled-coil and C2 domain-containing protein 1A	9606
206	1.11	1.11	5.16853928565979	IPI:IPI00298337.5	Gene_Symbol=SLC14A1 cDNA FLJ77671	9606	1.23231983184814	0.736558854579926	421.4912109375	0.917676448822021	0.340187758207321	1.90787756443024	1.1123012304306	0.810583472251892	82.2806930541992
207	1.1	62.55	48.8179683685303	IPI:IPI00794184.1	Gene_Symbol=CP 97 kDa protein	9606
208	1.1	1.23	2.67175566405058	IPI:IPI00795128.1	Gene_Symbol=- 30 kDa protein	9606
208	0	1.23	1.43737168982625	IPI:IPI00642708.1	Gene_Symbol=CARD8 CARD8 protein	9606
208	0	1.23	1.62412989884615	IPI:IPI00032131.3	Gene_Symbol=CARD8 Isoform 1 of Caspase recruitment domain-containing protein 8	9606
209	1.07	1.13	11.2499997019768	IPI:IPI00398786.1	Gene_Symbol=C14orf133 Isoform 2 of Uncharacterized protein C14orf133	9606	1.35832798480988			0.666029095649719			0.986090242862701
209	0	1.13	10.9533466398716	IPI:IPI00004958.2	Gene_Symbol=C14orf133 Isoform 1 of Uncharacterized protein C14orf133	9606
210	1.07	1.07	6.90087825059891	IPI:IPI00001424.1	Gene_Symbol=PCDHB9 Protocadherin beta 9 precursor	9606
211	1.05	1.05	3.21592651307583	IPI:IPI00844511.1	Gene_Symbol=MAN1A1 Mannosyl-oligosaccharide 1,2-alpha-mannosidase IA	9606	1.06825160980225			1.54216527938843			1.18274211883545
211	0	1.05	3.10650896281004	IPI:IPI00439446.2	Gene_Symbol=MAN1A1 MAN1A1 protein	9606
212	1.05	1.05	2.85714287310839	IPI:IPI00218795.1	Gene_Symbol=SELL L-selectin precursor	9606
213	1.04	1.74	6.59743398427963	IPI:IPI00872997.1	Gene_Symbol=KIF21B Isoform 1 of Kinesin-like protein KIF21B	9606	1.09241092205048	0.695659518241882	2.32040739059448	0.834223628044128	0.484158873558044	2.49902486801147	0.842131614685059	0.527044534683228	2.64831948280334
213	0	1.74	6.65024593472481	IPI:IPI00644778.2	Gene_Symbol=KIF21B Isoform 2 of Kinesin-like protein KIF21B	9606
214	1.03	1.38	3.01345810294151	IPI:IPI00412408.1	Gene_Symbol=BRCA2 Breast cancer type 2 susceptibility protein	9606	1.00900185108185	0.976635992527008	22.2245979309082	0.833962798118591	0.411088585853577	5.68771839141846	1.20899307727814	0.557841897010803	18.0816535949707
215	1.02	1.14	3.26439067721367	IPI:IPI00747193.1	Gene_Symbol=FRAS1 444 kDa protein	9606	1.13335120677948	0.79717481136322	4.13274621963501	1.86654305458069	0.302559316158295	4.94915628433228	1.01477861404419	0.978756070137024	5.02838659286499
215	0	1.14	3.26927863061428	IPI:IPI00455316.1	Gene_Symbol=FRAS1 Isoform 1 of Extracellular matrix protein FRAS1 precursor	9606
215	0	1.14	3.26520428061485	IPI:IPI00329327.3	Gene_Symbol=FRAS1 Isoform 2 of Extracellular matrix protein FRAS1 precursor	9606
216	1.02	1.05	4.52196374535561	IPI:IPI00794959.1	Gene_Symbol=DUOX2 dual oxidase 2 precursor	9606
216	0	1.05	4.52196374535561	IPI:IPI00299627.2	Gene_Symbol=DUOX2 Dual oxidase 2 precursor	9606
217	1.01	1.05	8.21529775857925	IPI:IPI00030020.1	Gene_Symbol=OPLAH Putative uncharacterized protein	9606
218	1	1.04	4.46168780326843	IPI:IPI00745209.2	Gene_Symbol=C9orf131 hypothetical protein LOC138724 isoform D	9606	0.876915037631989			2.47934412956238			0.890586376190186
218	0	1.04	4.26320657134056	IPI:IPI00398256.2	Gene_Symbol=C9orf131 hypothetical protein LOC138724 isoform A	9606
219	1	1	5.1980197429657	IPI:IPI00793949.2	Gene_Symbol=MARCH10 Probable E3 ubiquitin-protein ligase MARCH10	9606
220	1	1	4.23280410468578	IPI:IPI00869227.1	Gene_Symbol=XX-FW88277B6.1 Cancer/testis antigen 45-1	9606
220	0	1	4.41988967359066	IPI:IPI00807351.1	Gene_Symbol=RP13-36C9.6 hypothetical protein LOC441521	9606
220	0	1	4.23280410468578	IPI:IPI00643831.1	Gene_Symbol=RP13-36C9.3 Cancer/testis antigen 45-3	9606
220	0	1	4.23280410468578	IPI:IPI00639870.1	Gene_Symbol=CT45-6;CT45-4 Cancer/testis antigen 45-4/6	9606
220	0	1	4.23280410468578	IPI:IPI00556278.2	Gene_Symbol=XX-FW88277B6.1;RP13-36C9.1 Cancer/testis antigen 45-2	9606
220	0	1	4.23280410468578	IPI:IPI00431697.1	Gene_Symbol=RP13-36C9.6 Cancer/testis antigen 45-5	9606
221	0.98	0.98	2.46913582086563	IPI:IPI00854673.1	Gene_Symbol=C6orf10 Uncharacterized protein C6orf10	9606	0.618752777576447			0.679585039615631			0.871873438358307
222	0.97	1.27	4.41717803478241	IPI:IPI00005036.1	Gene_Symbol=RBM5 RNA-binding protein 5	9606	1.09439814090729			2.25475406646729			1.11797189712524
223	0.96	2.96	19.753086566925	IPI:IPI00218949.1	Gene_Symbol=CFHR2 Isoform Short of Complement factor H-related protein 2 precursor	9606	1.19448065757751	0.170800521969795	1.86036443710327	0.884548842906952	0.201348558068275	1.66548836231232	1.04632425308228	0.565532386302948	2.02980494499207
223	0	2.96	17.7777782082558	IPI:IPI00006154.1	Gene_Symbol=CFHR2 Isoform Long of Complement factor H-related protein 2 precursor	9606
224	0.96	0.96	23.7288132309914	IPI:IPI00794851.1	Gene_Symbol=QTRTD1 7 kDa protein	9606
225	0.96	0.96	5.68720363080502	IPI:IPI00011832.1	Gene_Symbol=SPP2 Secreted phosphoprotein 24 precursor	9606	0.970521569252014	0.923693239688873	23.4916458129883	1.12148761749268	0.554408669471741	5.63970756530762	1.2439101934433	0.603419840335846	47.4860153198242
226	0.95	1.57	7.56067186594009	IPI:IPI00008756.5	Gene_Symbol=DST Isoform 1 of Bullous pemphigoid antigen 1, isoforms 1/2/3/4/5/8 (Fragment)	9606	1.05179286003113			1.39299249649048			0.923586785793304
227	0.95	0.96	3.75536493957043	IPI:IPI00478577.2	Gene_Symbol=KCNQ5 Isoform 1 of Potassium voltage-gated channel subfamily KQT member 5	9606	9999			9999
227	0	0.96	3.75133976340294	IPI:IPI00473029.3	Gene_Symbol=KCNQ5 Uncharacterized protein KCNQ5	9606
227	0	0.96	3.68033647537231	IPI:IPI00221277.3	Gene_Symbol=KCNQ5 Potassium voltage-gated channel, KQT-like subfamily, member 5	9606
228	0.94	1.32	4.01869155466557	IPI:IPI00855998.1	Gene_Symbol=CENPF Centromere protein F	9606
229	0.94	0.99	6.4453125	IPI:IPI00874145.1	Gene_Symbol=DKC1 Uncharacterized protein DKC1 (Fragment)	9606
229	0	0.99	6.42023310065269	IPI:IPI00873935.1	Gene_Symbol=DKC1 Uncharacterized protein DKC1	9606
229	0	0.99	6.42023310065269	IPI:IPI00221394.8	Gene_Symbol=DKC1 H/ACA ribonucleoprotein complex subunit 4	9606
230	0.93	0.93	7.33215510845184	IPI:IPI00104907.3	Gene_Symbol=C14orf106 Isoform 1 of Uncharacterized potential DNA-binding protein C14orf106	9606	1.31740975379944	0.110194712877274	1.84487414360046	1.88012433052063	0.409091353416443	405.466735839844	1.44922947883606	0.07855124771595	1.79438507556915
231	0.93	0.93	3.92364785075188	IPI:IPI00009471.1	Gene_Symbol=WDR3 WD repeat-containing protein 3	9606	0.228688329458237			0.0897282883524895			0.238604471087456
232	0.91	0.94	10.7638888061047	IPI:IPI00440195.3	Gene_Symbol=PIM3 similar to Serine/threonine-protein kinase Pim-3	9606	1.08687305450439	0.112832322716713	1.20875298976898	1.79020643234253	0.160289958119392	6.70838356018066	1.57703101634979	0.0872379168868065	2.22146892547607
233	0.89	0.89	7.0175439119339	IPI:IPI00022265.3	Gene_Symbol=CCDC22 Coiled-coil domain-containing protein 22	9606	0.952243268489838			13.1117315292358			0.499696731567383
234	0.89	0.89	5.27950301766396	IPI:IPI00290856.4	Gene_Symbol=LYVE1 Lymphatic vessel endothelial hyaluronic acid receptor 1 precursor	9606	0.899978280067444	0.129941269755363	1.31938827037811	0.723576843738556	0.413970112800598	22.8034229278564	0.847473442554474	0.61876380443573	21.7861003875732
235	0.88	0.88	12.2249387204647	IPI:IPI00792057.1	Gene_Symbol=NGRN Mesenchymal stem cell protein DSC92	9606	0.910779714584351			0.382064998149872			0.620608150959015
236	0.84	0.86	8.16326513886452	IPI:IPI00385557.1	Gene_Symbol=- Ig heavy chain V-II region SESS precursor	9606	0.509654879570007			0.41725218296051			0.514130055904388
237	0.83	0.83	5.40935657918453	IPI:IPI00872008.1	Gene_Symbol=TMTC4 Uncharacterized protein TMTC4	9606	0.923348546028137			1.75076746940613			0.69301038980484
237	0	0.83	4.9932524561882	IPI:IPI00646732.2	Gene_Symbol=TMTC4 Isoform 1 of Transmembrane and TPR repeat-containing protein 4	9606
237	0	0.83	4.86842095851898	IPI:IPI00514153.3	Gene_Symbol=TMTC4 transmembrane and tetratricopeptide repeat containing 4 isoform 1	9606
238	0.81	0.91	11.3475173711777	IPI:IPI00006817.1	Gene_Symbol=GAL3ST1 Galactosylceramide sulfotransferase	9606
239	0.8	1.07	2.79535856097937	IPI:IPI00792611.2	Gene_Symbol=KIAA0802 Isoform 1 of Uncharacterized protein KIAA0802	9606	0.885319173336029	0.698363482952118	3.22672653198242	1.07567763328552	0.937034428119659	33.7233238220215	1.13952255249023	0.510338485240936	2.02918148040771
240	0.8	0.9	6.15384615957737	IPI:IPI00845508.1	Gene_Symbol=BAHCC1 BAH domain and coiled-coil containing 1	9606	0.881353795528412	0.701358914375305	3.41452288627625	1.21798408031464	0.747259199619293	9.9436092376709	0.914428889751434	0.84894871711731	5.93733978271484
241	0.8	0.83	1.74165461212397	IPI:IPI00847313.1	Gene_Symbol=PRDM9 PR domain zinc finger protein 9	9606
241	0	0.83	2.94117648154497	IPI:IPI00478898.2	Gene_Symbol=PRDM9 46 kDa protein	9606
241	0	0.83	1.34228188544512	IPI:IPI00024953.3	Gene_Symbol=PRDM9 PR domain-containing 9	9606
242	0.79	0.79	8.16777050495148	IPI:IPI00011241.1	Gene_Symbol=GPR39 Probable G-protein coupled receptor 39	9606	1.41377627849579	0.0235031433403492	1.26180529594421	2.22732877731323	0.175238639116287	17.7035484313965	1.32360744476318	0.306447327136993	2.42559623718262
243	0.78	2.02	4.30809408426285	IPI:IPI00418359.3	Gene_Symbol=ABCB9 Isoform 1 of ATP-binding cassette sub-family B member 9 precursor	9606	1.5190509557724	0.119828887283802	2.75075769424438	0.677890539169312	0.626756429672241	1697.86730957031	0.934829235076904	0.354698717594147	1.70482015609741
243	0	2.02	4.56431545317173	IPI:IPI00216589.1	Gene_Symbol=ABCB9 Isoform 2 of ATP-binding cassette sub-family B member 9 precursor	9606
244	0.77	1.48	6.74157291650772	IPI:IPI00164066.3	Gene_Symbol=CCDC136 Isoform 4 of Coiled-coil domain-containing protein 136	9606	1.46732318401337	0.397550106048584	33.4864082336426	1.00963306427002	0.981244921684265	62.4035339355469	1.63888132572174	0.353070229291916	48.8267135620117
245	0.77	0.77	11.1111111938953	IPI:IPI00297349.3	Gene_Symbol=SOCS3 Suppressor of cytokine signaling 3	9606	9999			9999
246	0.77	0.77	1.5138772316277	IPI:IPI00646054.1	Gene_Symbol=PUM1 Pumilio homolog 1	9606	1.30972003936768			1.82751214504242			1.36676430702209
246	0	0.77	1.51770664379001	IPI:IPI00551014.1	Gene_Symbol=PUM1 Isoform 1 of Pumilio homolog 1	9606
246	0	0.77	1.94384455680847	IPI:IPI00480122.4	Gene_Symbol=PUM1 Uncharacterized protein PUM1	9606
246	0	0.77	1.47058824077249	IPI:IPI00032355.3	Gene_Symbol=PUM1 Pumilio homolog 1	9606
247	0.74	1.13	5.65656572580338	IPI:IPI00742988.2	Gene_Symbol=C14orf80 Conserved hypothetical protein	9606	0.633067429065704			0.831149578094482			0.660252034664154
247	0	1.13	7.12468177080154	IPI:IPI00384142.2	Gene_Symbol=C14orf80 Full-length cDNA clone CS0DI041YI15 of Placenta of Homo sapiens	9606
248	0.74	0.85	6.02409653365612	IPI:IPI00879338.1	Gene_Symbol=- 47 kDa protein	9606	1.74040055274963			1.58246982097626			1.53429794311523
248	0	0.85	6.02409653365612	IPI:IPI00001701.3	Gene_Symbol=DCDC5 KIAA1493 protein (Fragment)	9606
249	0.74	0.74	4.96802739799023	IPI:IPI00023711.1	Gene_Symbol=EVPL Envoplakin	9606	1.10296547412872	0.488358944654465	1.42888009548187	0.680888056755066	0.371160179376602	2.88690781593323	1.00097823143005	0.991295337677002	1.26342129707336
250	0.72	15.96	63.1355941295624	IPI:IPI00430847.1	Gene_Symbol=IGKC IGKC protein	9606	0.306123375892639			0			0
251	0.71	0.98	7.37100765109062	IPI:IPI00004233.2	Gene_Symbol=MKI67 Isoform Long of Antigen KI-67	9606	0.566210806369781	0.453705698251724	515.730285644531	0.378367990255356	0.31166085600853	720.2958984375	0.487405210733414	0.311986446380615	130.491485595703
252	0.7	0.72	13.0434781312943	IPI:IPI00787949.1	Gene_Symbol=LOC728962 similar to 60S ribosomal protein L7	9606
253	0.7	0.7	13.9303475618362	IPI:IPI00398925.4	Gene_Symbol=LOC649618 similar to Ubiquitin-like protein FUBI	9606
