# Supplementary material for: PGCA: An algorithm to link protein groups created from MS/MS data
Source: PLoS One. 2017 May 31;12(5):e0177569. doi: 10.1371/journal.pone.0177569 (PMC5451011; doi:10.1371/journal.pone.0177569)
Supplement: S3 File — 65 iTRAQ experiments used to process samples from the BiT Heart Cohort. (ZIP) [file pone.0177569.s006.zip › S5DataBiT/BET5798_ProteinSummary.txt]

N	Unused	Total	%Cov	Accession	Name	Species	115:114	PVal 115:114	EF 115:114	116:114	PVal 116:114	EF 116:114	117:114	PVal 117:114	EF 117:114	Biological Processes	Molecular Function	PANTHER ID
1	222.79	222.79	40.6969100236893	IPI:IPI00022229.1	Gene_Symbol=APOB Apolipoprotein B-100 precursor	9606	1.11386132240295	0.00012635144230444	1.05555307865143	0.985046327114105	0.645840167999268	1.06626582145691	1.14959573745728	1.64992379723117E-05	1.0638655424118
2	156.82	156.82	54.9885332584381	IPI:IPI00654875.1	Gene_Symbol=C4B Complement C4-B precursor	9606	0.757460176944733	0.205037698149681	1.6002950668335	1.70392870903015	0.170162126421928	2.28059911727905	1.06885981559753	0.806315124034882	1.85608530044556
2	0	155.42	54.9885332584381	IPI:IPI00032258.4	Gene_Symbol=C4A;C4B Complement C4-A precursor	9606
3	153.63	153.63	63.4997010231018	IPI:IPI00783987.2	Gene_Symbol=C3 Complement C3 precursor (Fragment)	9606	0.94977205991745	0.0935951992869377	1.06175625324249	0.857274174690247	0.00103400729130954	1.09471166133881	0.429232627153397	9.45834424465322E-41	1.09890234470367
4	115.8	117.8	52.5101780891418	IPI:IPI00478003.1	Gene_Symbol=A2M Alpha-2-macroglobulin precursor	9606	1.02306771278381	0.36065411567688	1.04998743534088	0.685618281364441	1.27682127633939E-15	1.08818101882935	0.578036546707153	1.75074657229717E-33	1.07480108737946
5	83.25	83.25	69.0427720546722	IPI:IPI00298497.3	Gene_Symbol=FGB Fibrinogen beta chain precursor	9606	1.30260515213013	4.35914071359638E-16	1.05980908870697	1.72457146644592	6.68257380429687E-34	1.0737247467041	0.913289070129395	0.0155068337917328	1.07548892498016
6	82.67	82.68	38.0668252706528	IPI:IPI00032291.2	Gene_Symbol=C5 Complement C5 precursor	9606	0.981619894504547	0.571226000785828	1.06703412532806	1.09411787986755	0.049171008169651	1.09377205371857	1.42258656024933	1.64554138866365E-15	1.07471215724945
7	82.65	82.65	46.1893767118454	IPI:IPI00021885.1	Gene_Symbol=FGA Isoform 1 of Fibrinogen alpha chain precursor	9606	1.27373540401459	3.05621500329423E-12	1.06520390510559	1.63401567935944	1.12916615962024E-19	1.09805345535278	0.866463303565979	0.00107602623756975	1.0881290435791
7	0	82.65	58.2298159599304	IPI:IPI00029717.1	Gene_Symbol=FGA Isoform 2 of Fibrinogen alpha chain precursor	9606
8	79.68	79.68	58.494621515274	IPI:IPI00294193.4	Gene_Symbol=ITIH4 Isoform 1 of Inter-alpha-trypsin inhibitor heavy chain H4 precursor	9606	0.956151485443115	0.531776249408722	1.15681231021881	1.09884262084961	0.518871307373047	1.34547162055969	1.28383243083954	0.0474136248230934	1.27995431423187
9	73.24	73.25	31.6738188266754	IPI:IPI00414283.5	Gene_Symbol=FN1 fibronectin 1 isoform 4 preproprotein	9606	1.19599044322968	9.56869735091459E-06	1.07756185531616	1	1	1.12541353702545	0.769908487796783	0.000127881896332838	1.13694107532501
9	0	72.6	29.533252120018	IPI:IPI00845263.1	Gene_Symbol=FN1 fibronectin 1 isoform 2 preproprotein	9606
9	0	71.25	32.1864098310471	IPI:IPI00339228.1	Gene_Symbol=FN1 Isoform 8 of Fibronectin precursor	9606
9	0	71.25	30.9723377227783	IPI:IPI00022418.1	Gene_Symbol=FN1 Isoform 1 of Fibronectin precursor	9606
9	0	71.25	31.9646805524826	IPI:IPI00855777.1	Gene_Symbol=FN1 Isoform 14 of Fibronectin precursor	9606
9	0	71.25	33.59375	IPI:IPI00479723.3	Gene_Symbol=FN1 Isoform 10 of Fibronectin precursor	9606
9	0	71.25	30.7431012392044	IPI:IPI00339223.1	Gene_Symbol=FN1 Isoform 3 of Fibronectin precursor	9606
10	63.88	63.91	45.0704216957092	IPI:IPI00017601.1	Gene_Symbol=CP Ceruloplasmin precursor	9606	0.75357323884964	0.000581952976062894	1.16257119178772	0.782160758972168	0.0498831532895565	1.2784138917923	0.912124872207642	0.133791089057922	1.12951910495758
11	55.65	55.65	65.7210409641266	IPI:IPI00847635.1	Gene_Symbol=SERPINA3 Isoform 1 of Alpha-1-antichymotrypsin precursor	9606	1.33406698703766	6.11976561006727E-14	1.07026016712189	1.73292469978333	1.55100314102458E-12	1.14916694164276	2.50539779663086	1.7035651544962E-26	1.14621651172638
11	0	55.65	62.0535731315613	IPI:IPI00550991.3	Gene_Symbol=SERPINA3 Alpha-1-antichymotrypsin precursor	9606
12	50.29	50.29	51.8987357616425	IPI:IPI00742696.2	Gene_Symbol=GC vitamin D-binding protein precursor	9606	0.459263026714325	0.00769185228273273	1.66164553165436	1.14915287494659	0.694595575332642	2.19781470298767	1.11647951602936	0.77241462469101	2.33775401115417
13	49.83	49.83	51.2861728668213	IPI:IPI00019568.1	Gene_Symbol=F2 Prothrombin precursor (Fragment)	9606	0.782201409339905	1.61533921527734E-06	1.098188996315	0.872603178024292	0.0116058168932796	1.11055445671082	1.2272082567215	0.000141542157507502	1.10683000087738
14	46.59	46.59	32.3314368724823	IPI:IPI00029739.5	Gene_Symbol=CFH Isoform 1 of Complement factor H precursor	9606	1.10151171684265	0.25531342625618	1.18445825576782	0.884957015514374	0.180566549301147	1.19869291782379	0.781005561351776	0.0132061345502734	1.21255087852478
15	45.43	45.43	44.5350736379623	IPI:IPI00477090.6	Gene_Symbol=IGHM IGHM protein	9606	0.597138524055481	4.88646992380382E-06	1.21006953716278	0.868133962154388	0.165652766823769	1.22529733181	2.07998251914978	4.24913888796841E-11	1.16320741176605
16	45.36	45.37	35.7219249010086	IPI:IPI00645038.1	Gene_Symbol=ITIH2 Inter-alpha (Globulin) inhibitor H2	9606	0.811512112617493	1.24987400340615E-05	1.09331512451172	0.950991451740265	0.500724911689758	1.15932059288025	0.656905651092529	4.12533583682428E-11	1.11546504497528
16	0	45.37	35.3065550327301	IPI:IPI00305461.2	Gene_Symbol=ITIH2 Inter-alpha-trypsin inhibitor heavy chain H2 precursor	9606
17	44.87	44.87	70.4545438289642	IPI:IPI00847179.1	Gene_Symbol=APOA4 apolipoprotein A-IV precursor	9606	3.60608863830566	0.041338574141264	2.88558673858643	0.252152860164642	0.603222548961639	37675106304	0.277547955513
18	43.77	43.77	59.9567115306854	IPI:IPI00022488.1	Gene_Symbol=HPX Hemopexin precursor	9606	0.94116336107254	0.0674469918012619	1.06661379337311	0.742554008960724	9.58760210778564E-06	1.13539779186249	0.949580430984497	0.231678143143654	1.0880753993988
19	43.7	43.7	63.7583911418915	IPI:IPI00166729.4	Gene_Symbol=AZGP1 alpha-2-glycoprotein 1, zinc	9606	1.59658467769623	4.09540870454587E-14	1.10450685024261	2.52535390853882	1.38868383548559E-15	1.19887471199036	4.2647910118103	2.33434771337404E-22	1.22801041603088
20	43.54	43.61	62.2559666633606	IPI:IPI00877703.1	Gene_Symbol=FGG 52 kDa protein	9606	1.24465370178223	3.16630945462748E-07	1.08228814601898	1.60672557353973	4.00828454871771E-08	1.17098248004913	0.884596526622772	0.0445161871612072	1.12701737880707
20	0	43.57	63.1346583366394	IPI:IPI00021891.5	Gene_Symbol=FGG Isoform Gamma-B of Fibrinogen gamma chain precursor	9606
20	0	41.61	59.7752809524536	IPI:IPI00877792.1	Gene_Symbol=FGG 50 kDa protein	9606
21	43.23	43.28	41.602635383606	IPI:IPI00292530.1	Gene_Symbol=ITIH1 Inter-alpha-trypsin inhibitor heavy chain H1 precursor	9606	0.707401931285858	1.8296044679289E-09	1.10445809364319	1.01906907558441	0.855164408683777	1.22835171222687	0.705339312553406	0.000934102979954332	1.22288191318512
22	42.64	42.66	51.111114025116	IPI:IPI00019580.1	Gene_Symbol=PLG Plasminogen precursor	9606	0.833803951740265	7.17124421498738E-05	1.08832347393036	0.826014876365662	0.0542590878903866	1.21505677700043	1.04070138931274	0.453693062067032	1.11184763908386
23	41.78	41.79	61.3583147525787	IPI:IPI00797833.3	Gene_Symbol=KNG1 Kininogen 1	9606	0.893149137496948	0.0282945726066828	1.10580551624298	0.971906244754791	0.618354797363281	1.12043809890747	1.05025517940521	0.298572510480881	1.09797465801239
23	0	41.79	61.3583147525787	IPI:IPI00215894.1	Gene_Symbol=KNG1 Isoform LMW of Kininogen-1 precursor	9606
23	0	41.61	41.9254660606384	IPI:IPI00032328.2	Gene_Symbol=KNG1 Isoform HMW of Kininogen-1 precursor	9606
24	40.36	40.36	44.5360839366913	IPI:IPI00032220.3	Gene_Symbol=AGT Angiotensinogen precursor	9606	0.854396402835846	0.0324131473898888	1.15451335906982	0.919764816761017	0.421017587184906	1.22966277599335	2.55680871009827	5.38630707554557E-15	1.19301724433899
25	39.83	39.83	41.8848156929016	IPI:IPI00639937.1	Gene_Symbol=CFB B-factor, properdin	9606	0.672081351280212	1.32706609590194E-10	1.10541725158691	0.711086213588715	9.92894274531864E-05	1.17640423774719	0.579677760601044	1.58450530474141E-10	1.14839434623718
25	0	39.83	41.8848156929016	IPI:IPI00019591.1	Gene_Symbol=CFB Isoform 1 of Complement factor B precursor (Fragment)	9606
26	39.21	39.22	53.8095235824585	IPI:IPI00641737.1	Gene_Symbol=HP Haptoglobin precursor	9606	0.493504554033279	7.30498174939974E-31	1.09081089496613	1.90884435176849	8.3127042643555E-15	1.15277814865112	1.2049617767334	0.00139582005795091	1.11806833744049
26	0	37.22	57.0605158805847	IPI:IPI00478493.3	Gene_Symbol=HP HP protein	9606
27	37.7	37.7	50	IPI:IPI00815926.1	Gene_Symbol=IGHG1 IGHG1 protein	9606	1.04106378555298	0.296108692884445	1.2925409078598	0.466310501098633	0.286766707897186	108.622421264648	0.899274289608002	0.740714550018311	22.8028755187988
28	37.3	37.3	55.4838716983795	IPI:IPI00032179.2	Gene_Symbol=SERPINC1 Antithrombin III variant	9606	0.821947574615479	0.00644689192995429	1.14747905731201	0.892132580280304	0.127217307686806	1.15976071357727	1.07294476032257	0.302696079015732	1.14622235298157
29	36.09	36.1	46.8030691146851	IPI:IPI00026314.1	Gene_Symbol=GSN Isoform 1 of Gelsolin precursor	9606	0.810797929763794	4.26211227022577E-05	1.09706807136536	0.469709634780884	3.20185752911151E-11	1.18682873249054	0.598372459411621	2.35166275341925E-10	1.13349032402039
29	0	36.08	47.7428168058395	IPI:IPI00646773.2	Gene_Symbol=GSN Isoform 2 of Gelsolin precursor	9606
30	34.96	34.96	41.8837666511536	IPI:IPI00879573.1	Gene_Symbol=SERPIND1 Heparin cofactor 2 precursor	9606	0.640362083911896	9.31020149863571E-10	1.11744046211243	0.874601066112518	0.0317430533468723	1.1293169260025	0.850612699985504	0.00396203156560659	1.11255979537964
30	0	34.96	39.6584451198578	IPI:IPI00292950.4	Gene_Symbol=SERPIND1 Serpin peptidase inhibitor, clade D (Heparin cofactor), member 1	9606
31	33.81	33.82	34.6704870462418	IPI:IPI00798430.1	Gene_Symbol=TF Transferrin variant (Fragment)	9606	0.541380345821381	3.39304591534528E-07	1.21404004096985	0.362472414970398	0.0126795480027795	2.18671035766602	0.430454075336456	0.0535116903483868	2.35531806945801
31	0	33.82	34.6704870462418	IPI:IPI00022463.1	Gene_Symbol=TF Serotransferrin precursor	9606
32	32.74	32.74	40.8233284950256	IPI:IPI00291867.3	Gene_Symbol=CFI Complement factor I precursor	9606	0.86020165681839	0.00619334122166038	1.11033773422241	1.16355669498444	0.0527265183627605	1.16576814651489	1.17002952098846	0.00892183650285006	1.12171864509583
33	32.5	32.99	74.4565188884735	IPI:IPI00855916.1	Gene_Symbol=- Transthyretin	9606	1.06423461437225	0.406673103570938	1.16057765483856	1.06601190567017	0.689908862113953	1.37529933452606	1.82410740852356	7.06465925759403E-07	1.24395740032196
33	0	32.99	86.3945603370667	IPI:IPI00022432.1	Gene_Symbol=TTR Transthyretin precursor	9606
34	32.02	32.02	39.4326239824295	IPI:IPI00296165.5	Gene_Symbol=C1R;C17orf13;ACYP1 Complement C1r subcomponent precursor	9606	0.988807559013367	0.889749586582184	1.17945313453674	0.983840465545654	0.80152291059494	1.14074850082397	0.900636553764343	0.105313442647457	1.13680577278137
35	30.17	30.17	53.5353541374207	IPI:IPI00745089.2	Gene_Symbol=A1BG alpha 1B-glycoprotein precursor	9606	0.95365446805954	0.275085777044296	1.08993172645569	1.0425124168396	0.550869405269623	1.1488618850708	0.818606615066528	0.00678949058055878	1.15356731414795
35	0	30.17	53.5353541374207	IPI:IPI00022895.7	Gene_Symbol=A1BG Alpha-1B-glycoprotein precursor	9606
36	30.11	30.11	42.8000003099442	IPI:IPI00291866.5	Gene_Symbol=SERPING1 Plasma protease C1 inhibitor precursor	9606	1.00940787792206	0.851434528827667	1.10469782352448	1.45912158489227	0.00449245143681765	1.29187560081482	1.87333464622498	4.36395852787541E-09	1.20147299766541
36	0	28.11	43.2780861854553	IPI:IPI00879931.1	Gene_Symbol=SERPING1 cDNA FLJ78023, highly similar to Homo sapiens serine (or cysteine) proteinase inhibitor, clade G (C1inhibitor), member 1, (angioedema, hereditary) (SERPING1), mRNA	9606
37	29.14	29.14	36.2989336252213	IPI:IPI00296608.6	Gene_Symbol=C7 Complement component C7 precursor	9606	1.48798513412476	1.87724005229484E-08	1.10637402534485	1.45531666278839	1.07468040368985E-05	1.15140271186829	1.70637953281403	2.48204194974733E-08	1.14799344539642
38	28.57	28.57	33.5537195205688	IPI:IPI00020996.3	Gene_Symbol=IGFALS Insulin-like growth factor-binding protein complex acid labile chain precursor	9606	0.840897738933563	8.94411732588196E-06	1.06852209568024	0.790436685085297	9.22253311728127E-05	1.1123194694519	0.526094794273376	3.43108624845101E-10	1.15402853488922
39	28.2	28.53	37.2287154197693	IPI:IPI00019943.1	Gene_Symbol=AFM Afamin precursor	9606	0.931065797805786	0.26178964972496	1.1359601020813	1.00866758823395	0.933361351490021	1.23225653171539	1.02362716197968	0.736870229244232	1.15086400508881
40	28.15	28.35	27.4266362190247	IPI:IPI00876950.1	Gene_Symbol=ITIH3 Isoform 2 of Inter-alpha-trypsin inhibitor heavy chain H3 precursor	9606	0.982273101806641	0.798858821392059	1.15264463424683	1.73180294036865	0.00035523489350453	1.3201220035553	1.09817469120026	0.382677733898163	1.24090826511383
40	0	28.35	27.3033708333969	IPI:IPI00028413.8	Gene_Symbol=ITIH3 Isoform 1 of Inter-alpha-trypsin inhibitor heavy chain H3 precursor	9606
40	0	26.36	36.8656724691391	IPI:IPI00873416.1	Gene_Symbol=ITIH3 Uncharacterized protein ITIH3	9606
41	27.74	28.06	42.6229506731033	IPI:IPI00328609.3	Gene_Symbol=SERPINA4 Kallistatin precursor	9606	0.970692932605743	0.470405012369156	1.08694446086884	0.704562366008759	0.000164038516231813	1.1785968542099	1.3031804561615	0.000872941280249506	1.15629923343658
42	27.7	27.7	70.977920293808	IPI:IPI00021842.1	Gene_Symbol=APOE Apolipoprotein E precursor	9606	1.30164098739624	2.61928761347008E-07	1.07895731925964	2.33712077140808	3.63144863513298E-06	1.33708953857422	1.43689441680908	1.51058384290081E-05	1.14731311798096
43	26.27	26.39	45.9081828594208	IPI:IPI00400826.1	Gene_Symbol=CLU clusterin isoform 1	9606	0.943438649177551	0.158664464950562	1.08545196056366	1.36913740634918	0.00385956536047161	1.22931694984436	1.45068204402924	0.000119430718768854	1.19158530235291
43	0	26.39	47.321429848671	IPI:IPI00795633.1	Gene_Symbol=CLU CLU	9606
43	0	26.39	47.2160369157791	IPI:IPI00291262.3	Gene_Symbol=CLU Clusterin precursor	9606
44	25.85	25.85	12.9043728113174	IPI:IPI00023014.1	Gene_Symbol=VWF von Willebrand factor precursor	9606	1.62176585197449	5.59508998776437E-06	1.17922651767731	1.98745536804199	2.08385481528239E-05	1.2960832118988	2.49920988082886	4.77114667774003E-07	1.29976081848145
44	0	23.85	12.913553416729	IPI:IPI00788786.1	Gene_Symbol=VWF 309 kDa protein	9606
45	25.1	25.22	32.3792487382889	IPI:IPI00022395.1	Gene_Symbol=C9 Complement component C9 precursor	9606	1.08944261074066	0.0477320291101933	1.0884724855423	1.78955721855164	3.00784341877858E-10	1.13959562778473	1.37224662303925	6.0931674852327E-06	1.12601363658905
46	24.44	25.13	30.98404109478	IPI:IPI00303963.1	Gene_Symbol=C2 Complement C2 precursor (Fragment)	9606	1.00572752952576	0.923783779144287	1.12946045398712	1.42337679862976	7.04521225998178E-05	1.1652889251709	1.29561400413513	0.00343283521942794	1.17945873737335
47	24.43	26.01	47.1291869878769	IPI:IPI00553177.1	Gene_Symbol=SERPINA1 Isoform 1 of Alpha-1-antitrypsin precursor	9606	1.73048496246338	1.78493780822464E-06	1.19579887390137	2.05536365509033	1.57671036049578E-06	1.26235616207123	0.770580351352692	0.101857088506222	1.3722277879715
48	23.94	23.94	70.3389823436737	IPI:IPI00784661.1	Gene_Symbol=- Putative uncharacterized protein	9606	1.15695571899414	0.0634226575493813	1.16995561122894	0.46289923787117	0.0849957540631294	2.49607276916504	0.784401416778564	0.41142213344574	1.96063339710236
49	23.93	23.93	30.8571428060532	IPI:IPI00022371.1	Gene_Symbol=HRG Histidine-rich glycoprotein precursor	9606	1.07457709312439	0.236547410488129	1.1295074224472	0.734867930412292	0.00823815260082483	1.24840486049652	0.434077233076096	1.61713593627155E-08	1.24429595470428
50	23.57	23.57	55.9077799320221	IPI:IPI00022417.4	Gene_Symbol=LRG1 Leucine-rich alpha-2-glycoprotein precursor	9606	0.874642550945282	0.0387331657111645	1.13481676578522	3.72781991958618	4.93221609387806E-12	1.26662540435791	1.55066311359406	1.05524541140767E-05	1.18271470069885
51	23.49	23.51	35.641548037529	IPI:IPI00879231.1	Gene_Symbol=SERPINF2 Alpha-2-antiplasmin precursor	9606	0.87969845533371	0.15934544801712	1.20255780220032	1.20346903800964	0.13235068321228	1.28145205974579	1.4285044670105	0.00938251800835133	1.29070830345154
51	0	23.51	35.3535354137421	IPI:IPI00029863.4	Gene_Symbol=SERPINF2 SERPINF2 protein	9606
52	23.34	23.35	28.9501577615738	IPI:IPI00009920.2	Gene_Symbol=C6 Complement component 6 precursor	9606	0.895743787288666	0.136872887611389	1.15958607196808	0.990939080715179	0.920119225978851	1.20506262779236	1.03784036636353	0.683930993080139	1.20580279827118
53	23.09	23.09	44.5606708526611	IPI:IPI00298971.1	Gene_Symbol=VTN Vitronectin precursor	9606	0.714202105998993	4.63147749318882E-11	1.08705866336823	0.94251811504364	0.446509480476379	1.16722846031189	0.768832266330719	4.82809774382531E-08	1.08752846717834
54	22.85	22.85	49.1477280855179	IPI:IPI00022426.1	Gene_Symbol=AMBP AMBP protein precursor	9606	0.950956344604492	0.372160464525223	1.11844217777252	1.91122257709503	6.55809053569101E-05	1.35115659236908	1.63813149929047	7.94339866843075E-05	1.261967420578
55	22.65	22.8	29.9418598413467	IPI:IPI00017696.1	Gene_Symbol=C1S Complement C1s subcomponent precursor	9606	0.949077010154724	0.318976998329163	1.11116480827332	1.00918185710907	0.871424436569214	1.12127757072449	0.988038539886475	0.884186267852783	1.18229591846466
55	0.01	20.81	27.2727280855179	IPI:IPI00749179.2	Gene_Symbol=C1S Uncharacterized protein C1S	9606
56	22.26	24.26	41.2955462932587	IPI:IPI00386879.1	Gene_Symbol=IGHV3OR16-13;IGHA1 CDNA FLJ14473 fis, clone MAMMA1001080, highly similar to Homo sapiens SNC73 protein (SNC73) mRNA	9606
57	22.09	22.09	53.9325833320618	IPI:IPI00021841.1	Gene_Symbol=APOA1 Apolipoprotein A-I precursor	9606	0.567157685756683	1.65601977641927E-06	1.15338909626007	0.430683255195618	8.7642871449134E-07	1.22085320949554	0.474739581346512	1.09512632207043E-06	1.19749391078949
58	21.31	21.42	29.6238243579865	IPI:IPI00654888.4	Gene_Symbol=KLKB1 Plasma kallikrein precursor	9606	0.77434116601944	0.0177336353808641	1.22821259498596	0.802121579647064	0.0938961654901505	1.29977297782898	0.960528969764709	0.644839704036713	1.19850301742554
59	20.46	20.46	66.3316607475281	IPI:IPI00844536.2	Gene_Symbol=RBP4 Uncharacterized protein RBP4	9606	1.27754318714142	4.59102848253679E-05	1.11781072616577	1.93728113174438	2.45750308991433E-09	1.20727980136871	3.35805726051331	3.56512117707066E-22	1.17190861701965
59	0	20.46	66.3316607475281	IPI:IPI00480192.1	Gene_Symbol=RBP4 Retinol binding protein 4, plasma	9606
59	0	20.46	60.6965184211731	IPI:IPI00022420.3	Gene_Symbol=RBP4 Plasma retinol-binding protein precursor	9606
60	20.22	20.22	35.6459319591522	IPI:IPI00006114.4	Gene_Symbol=SERPINF1 Pigment epithelium-derived factor precursor	9606	0.906323432922363	0.068720318377018	1.11246955394745	1.250119805336	0.240711584687233	1.46811974048615	1.57718253135681	4.6011722588446E-05	1.20551562309265
61	19.8	19.8	44.9275374412537	IPI:IPI00298828.3	Gene_Symbol=APOH Beta-2-glycoprotein 1 precursor	9606	1.07662975788116	0.24702088534832	1.13604068756104	1.32220244407654	0.0151488883420825	1.24814713001251	1.5881769657135	3.07634695673187E-06	1.18180501461029
62	18.33	18.37	24.7038915753365	IPI:IPI00294395.1	Gene_Symbol=C8B Complement component C8 beta chain precursor	9606	0.77950382232666	0.00260276766493917	1.16168785095215	1.04326772689819	0.653191447257996	1.21502768993378	0.74940013885498	0.000130209416965954	1.13328194618225
63	18.2	18.66	29.984050989151	IPI:IPI00022434.4	Gene_Symbol=ALB Uncharacterized protein ALB	9606	0.131533652544022	0.00161303719505668	2.80778384208679	0.138698756694794	0.0138571346178651	4.27126693725586	0.1453997194767	0.00173056882340461	2.62310457229614
63	0	18.66	27.4220019578934	IPI:IPI00745872.2	Gene_Symbol=ALB Isoform 1 of Serum albumin precursor	9606
64	16.83	18.83	38.3132517337799	IPI:IPI00292946.1	Gene_Symbol=SERPINA7 Thyroxine-binding globulin precursor	9606	0.768291592597961	7.25232312106527E-05	1.11789655685425	1.00548934936523	0.892255187034607	1.08659672737122	0.672514379024506	0.000421079952502623	1.21817052364349
65	16.13	16.19	21.111111342907	IPI:IPI00873445.1	Gene_Symbol=PROS1 80 kDa protein	9606	0.993430972099304	0.917166173458099	1.14138162136078	1.28067255020142	0.00173292844556272	1.1499342918396	1.23328518867493	0.0173703301697969	1.18242728710175
65	0	16.18	20.1183438301086	IPI:IPI00294004.1	Gene_Symbol=PROS1 Vitamin K-dependent protein S precursor	9606
66	16.13	16.16	29.9187004566193	IPI:IPI00019581.1	Gene_Symbol=F12 Coagulation factor XII precursor	9606	0.919386506080627	0.24738909304142	1.15916967391968	0.841744482517242	0.148404031991959	1.27088105678558	0.976456224918365	0.774219512939453	1.18755102157593
67	16.12	16.12	29.6232879161835	IPI:IPI00011252.1	Gene_Symbol=C8A Complement component C8 alpha chain precursor	9606	0.71621572971344	0.000519013265147805	1.17759931087494	0.898122012615204	0.200219005346298	1.18589055538177	0.727346301078796	0.00312474532984197	1.21287655830383
68	16	16	38.116592168808	IPI:IPI00022391.1	Gene_Symbol=APCS Serum amyloid P-component precursor	9606	0.739782154560089	0.000258816551649943	1.15560483932495	1.15132308006287	0.133689567446709	1.20627295970917	0.886950075626373	0.0621870458126068	1.13498616218567
69	15.76	15.76	49.35622215271	IPI:IPI00829626.1	Gene_Symbol=IGL@ IGL@ protein	9606	2.56452298164368	0.00591287342831492	1.53152143955231	0.655097424983978	0.571481168270111	8.37273406982422	0.685518682003021	0.335778623819351	2.85936856269836
69	0.02	15.75	42.0600861310959	IPI:IPI00550162.2	Gene_Symbol=IGLV3-25 IGLV3-25 protein	9606
70	15.72	17.72	31.2390923500061	IPI:IPI00163446.3	Gene_Symbol=IGHD IGHD protein	9606	2.36697006225586	0.0110753821209073	1.85412263870239	0.680117249488831	0.252463340759277	2.02828621864319	0.826952815055847	0.669269025325775	2.61705636978149
71	15.66	15.69	25.8366793394089	IPI:IPI00003590.2	Gene_Symbol=QSOX1 Isoform 1 of Sulfhydryl oxidase 1 precursor	9606	1.1046587228775	0.11833169311285	1.1371887922287	1.35352194309235	0.0154299288988113	1.26449155807495	1.66677308082581	0.000487074401462451	1.2703320980072
72	14.99	14.99	37.6021802425385	IPI:IPI00022431.1	Gene_Symbol=AHSG Alpha-2-HS-glycoprotein precursor	9606	0.709174931049347	0.0252466704696417	1.34539842605591	0.358091503381729	0.000579986779484898	1.69512176513672	0.235257565975189	9.01841534783898E-09	1.36782789230347
73	14.74	14.74	34.7222208976746	IPI:IPI00163207.1	Gene_Symbol=PGLYRP2 Isoform 1 of N-acetylmuramoyl-L-alanine amidase precursor	9606	0.897120296955109	0.52376800775528	1.4277857542038	0.951743483543396	0.818498730659485	1.57412981987	0.72479784488678	0.137248322367668	1.54952394962311
73	0	14.74	30.1261842250824	IPI:IPI00394992.1	Gene_Symbol=PGLYRP2 Isoform 2 of N-acetylmuramoyl-L-alanine amidase precursor	9606
74	13.7	13.7	57.1428596973419	IPI:IPI00654755.3	Gene_Symbol=HBB Hemoglobin subunit beta	9606	0.433029025793076	1.93393645986362E-07	1.27116322517395	1.442298412323	0.0123616550117731	1.32239198684692	0.790335357189178	0.0331013314425945	1.23960673809052
75	12.91	34.7	21.7273950576782	IPI:IPI00025426.2	Gene_Symbol=PZP Pregnancy zone protein precursor	9606	0.245237588882446	1.29972740978701E-05	1.51591897010803	0.455771088600159	1.74421820702264E-05	1.28344070911407	0.356570392847061	1.28802876133705E-05	1.37370026111603
76	12.88	12.98	19.0954774618149	IPI:IPI00021727.1	Gene_Symbol=C4BPA C4b-binding protein alpha chain precursor	9606	1.09757697582245	0.383099883794785	1.25531959533691	1.49308228492737	0.0224655084311962	1.3927149772644	1.01815140247345	0.896276533603668	1.34948408603668
77	12.26	12.26	28.994083404541	IPI:IPI00020986.2	Gene_Symbol=LUM Lumican precursor	9606	0.883594751358032	0.105906642973423	1.16566133499146	1.3795622587204	0.00194862228818238	1.20089411735535	0.986751019954681	0.872119188308716	1.18955552577972
78	12.07	13.38	34.4827592372894	IPI:IPI00007221.1	Gene_Symbol=SERPINA5 Plasma serine protease inhibitor precursor	9606	1.0067093372345	0.901951670646667	1.12892293930054	0.981092929840088	0.81179940700531	1.19584894180298	1.1486109495163	0.05155074223876	1.14997339248657
79	11.95	14.54	11.106114834547	IPI:IPI00478809.3	Gene_Symbol=F5 Coagulation factor V precursor	9606	0.902629733085632	0.279090523719788	1.22285735607147	1.24658000469208	0.0702676475048065	1.27486097812653	1.14189469814301	0.138400793075562	1.20272874832153
79	0	14.54	11.0812023282051	IPI:IPI00022937.4	Gene_Symbol=F5 Coagulation factor V	9606
80	11.92	11.92	20.8398133516312	IPI:IPI00025864.5	Gene_Symbol=BCHE Cholinesterase precursor	9606	0.879888355731964	0.491751104593277	1.50616085529327	0.850039184093475	0.212898299098015	1.3189195394516	0.871648490428925	0.445069134235382	1.48348212242126
81	11.77	11.92	23.4927237033844	IPI:IPI00032311.4	Gene_Symbol=LBP Lipopolysaccharide-binding protein precursor	9606	0.912001252174377	0.57401841878891	1.46121990680695	1.51350450515747	0.0265814997255802	1.41499388217926	1.38462209701538	0.125508770346642	1.56449413299561
82	11.61	14.01	50.4201710224152	IPI:IPI00879329.1	Gene_Symbol=IGKV3-20 Anti-(ED-B) scFV (Fragment)	9606	0.953751862049103	0.368779808282852	1.19366896152496	0.623237311840057	0.079320527613163	1.84028005599976	0.909965872764587	0.682144463062286	2.35446238517761
83	11.55	23.22	37.6590341329575	IPI:IPI00830132.1	Gene_Symbol=IGHG4 Uncharacterized protein IGHG4 (Fragment)	9606	1.79808163642883	0.000516902946401387	1.20983004570007	0.338999420404434	0.00761949643492699	1.90562605857849	0.320939302444458	0.00366430287249386	1.76677739620209
83	0	23.13	43.1192666292191	IPI:IPI00829814.1	Gene_Symbol=IGHG4 Ig gamma-4 chain C region	9606
83	0	23.13	29.8097252845764	IPI:IPI00550640.2	Gene_Symbol=IGHG4 IGHG4 protein	9606
83	0	20.12	30.462184548378	IPI:IPI00784998.1	Gene_Symbol=- Putative uncharacterized protein DKFZp686M24218	9606
84	11.47	11.47	39.2857134342194	IPI:IPI00514285.2	Gene_Symbol=PTGDS Prostaglandin D2 synthase 21kDa	9606	1.19650971889496	0.329903036355972	1.5130535364151	2.99061417579651	0.0240490436553955	2.44473814964294	2.275315284729	0.0174423549324274	1.85666799545288
84	0	11.47	44.7368413209915	IPI:IPI00013179.1	Gene_Symbol=PTGDS Prostaglandin-H2 D-isomerase precursor	9606
85	11.18	11.18	31.5573781728745	IPI:IPI00019576.1	Gene_Symbol=F10 Coagulation factor X precursor	9606	0.861413538455963	0.115778230130672	1.21723890304565	1.07960855960846	0.47337532043457	1.27009832859039	1.27820897102356	0.0206573847681284	1.21546006202698
86	11	11	51.485151052475	IPI:IPI00009028.1	Gene_Symbol=CLEC3B Tetranectin precursor	9606	0.794379115104675	0.14179265499115	1.39530169963837	0.605753779411316	0.0518732480704784	1.66014456748962	0.677469372749329	0.0511334165930748	1.48000824451447
86	0	10.95	64.9999976158142	IPI:IPI00792115.1	Gene_Symbol=CLEC3B Putative uncharacterized protein DKFZp686H17246	9606
87	10.6	10.6	42.2885566949844	IPI:IPI00020091.1	Gene_Symbol=ORM2 Alpha-1-acid glycoprotein 2 precursor	9606	1.17371392250061	0.0867175906896591	1.22485601902008	2.80188083648682	0.00106741569470614	1.29605674743652	1.62477374076843	0.00188220920972526	1.15963435173035
88	10.52	10.52	30.511462688446	IPI:IPI00645849.1	Gene_Symbol=ECM1 Extracellular matrix protein 1	9606	0.909446477890015	0.311751782894135	1.22182190418243	0.958987295627594	0.711986720561981	1.28219974040985	0.814002752304077	0.101763397455215	1.29107403755188
88	0	10.52	29.0740728378296	IPI:IPI00003351.2	Gene_Symbol=ECM1 Extracellular matrix protein 1 precursor	9606
89	10.4	10.4	48.019802570343	IPI:IPI00011261.2	Gene_Symbol=C8G Complement component C8 gamma chain precursor	9606	0.818595111370087	0.00643259193748236	1.12723791599274	0.868100941181183	0.0862161815166473	1.18390929698944	0.806117236614227	0.0386731922626495	1.22135937213898
89	0	8.4	39.6341472864151	IPI:IPI00513935.1	Gene_Symbol=C8G Complement component 8, gamma polypeptide	9606
90	10	13.3	26.9135802984238	IPI:IPI00027482.1	Gene_Symbol=SERPINA6 Corticosteroid-binding globulin precursor	9606	0.664520382881165	0.0740185528993607	1.59427642822266	0.662957429885864	0.0518744252622128	1.51590251922607	0.552489280700684	0.0136893400922418	1.50664389133453
91	10	10	43.5897439718246	IPI:IPI00657670.1	Gene_Symbol=- 13 kDa protein	9606	1.33614647388458	0.000911876617465168	1.15545082092285	2.65025234222412	2.0638385649363E-06	1.28464734554291	2.0654079914093	3.09566621581325E-06	1.21392071247101
91	0	10	51.5151500701904	IPI:IPI00021857.1	Gene_Symbol=APOC3 Apolipoprotein C-III precursor	9606
92	9.52	9.52	24.4036704301834	IPI:IPI00738433.1	Gene_Symbol=CPN2 similar to Carboxypeptidase N subunit 2 precursor	9606	0.652391254901886	0.158946797251701	1.87581741809845	0.673206865787506	0.224424034357071	1.9860200881958	0.700763761997223	0.240498155355453	1.89654672145844
93	8.8	10.32	17.4129351973534	IPI:IPI00023019.1	Gene_Symbol=SHBG Isoform 1 of Sex hormone-binding globulin precursor	9606	0.587625741958618	0.000404100661398843	1.23528134822845	0.991122126579285	0.949573218822479	1.37044072151184	0.489461451768875	0.00781612005084753	1.59631872177124
93	0	10.32	21.1805552244186	IPI:IPI00219583.1	Gene_Symbol=SHBG Isoform 2 of Sex hormone-binding globulin precursor	9606
94	8.78	8.78	24.7838616371155	IPI:IPI00025204.1	Gene_Symbol=CD5L CD5 antigen-like precursor	9606	0.532184481620789	0.000883567437995225	1.34041333198547	0.920834839344025	0.502996444702148	1.30655479431152	1.7788200378418	8.55163762025768E-06	1.15578949451447
95	8.66	8.66	12.8571435809135	IPI:IPI00299503.2	Gene_Symbol=GPLD1 Isoform 1 of Phosphatidylinositol-glycan-specific phospholipase D precursor	9606	0.887073755264282	0.132784262299538	1.18371796607971	0.836836278438568	0.0162945669144392	1.14095032215118	0.940857112407684	0.523573338985443	1.24647390842438
96	8.64	8.65	18.7772929668427	IPI:IPI00010295.1	Gene_Symbol=CPN1 Carboxypeptidase N catalytic chain precursor	9606	0.703486025333405	0.00196893699467182	1.18925988674164	0.796100556850433	0.00584335718303919	1.14799809455872	0.759542286396027	0.00197874219156802	1.14530229568481
97	8.61	8.61	29.4372290372849	IPI:IPI00643948.2	Gene_Symbol=C1QB Complement component 1, q subcomponent, B chain	9606	1.25480663776398	0.0315726697444916	1.22498416900635	0.92949253320694	0.521270513534546	1.27494192123413	0.698479235172272	0.00520137930288911	1.25525844097137
97	0	8.61	26.8774718046188	IPI:IPI00477992.1	Gene_Symbol=C1QB complement component 1, q subcomponent, B chain precursor	9606
98	8.31	8.31	19.7183102369308	IPI:IPI00218732.3	Gene_Symbol=PON1 Serum paraoxonase/arylesterase 1	9606	0.729790091514587	0.00824975222349167	1.22687602043152	0.800351440906525	0.103259578347206	1.32477366924286	0.863262295722961	0.198686733841896	1.27756679058075
99	8.2	154.97	54.0137588977814	IPI:IPI00418163.3	Gene_Symbol=C4B C4B1	9606	0.810005784034729	0.249656960368156	1.5445305109024	0.900379002094269	0.882311701774597	6.34013366699219	0.538389086723328	0.383360892534256	5.79574823379517
99	0.6	156.72	54.9885332584381	IPI:IPI00643525.1	Gene_Symbol=C4A Complement component 4A	9606
100	8.12	8.12	54.4554471969604	IPI:IPI00021856.3	Gene_Symbol=APOC2 Apolipoprotein C-II precursor	9606	1.06711792945862	0.285914719104767	1.14224278926849	2.47010326385498	0.000548570067621768	1.42920649051666	1.4349536895752	0.0409061685204506	1.40696561336517
101	7.8	7.8	15.1999995112419	IPI:IPI00021440.1	Gene_Symbol=ACTG1;PSPHL Actin, cytoplasmic 2	9606	1.05910062789917	0.284029185771942	1.13095486164093	1.31405305862427	0.174442276358604	1.55860686302185	1.61650443077087	0.0176990572363138	1.42622923851013
101	0	7.8	15.1999995112419	IPI:IPI00021439.1	Gene_Symbol=ACTB Actin, cytoplasmic 1	9606
101	0	6.8	16.2790700793266	IPI:IPI00479743.3	Gene_Symbol=A26C1A Isoform 1 of Prostate, ovary, testis-expressed protein on chromosome 2 (Fragment)	9606
101	0	6.8	12.9302322864532	IPI:IPI00739539.5	Gene_Symbol=A26C1B Chimeric POTE-actin protein	9606
101	0	6.11	22.8070169687271	IPI:IPI00878173.1	Gene_Symbol=ACTA1 Actin, alpha 1, skeletal muscle	9606
101	0	6.11	26.9896179437637	IPI:IPI00514530.5	Gene_Symbol=ACTA1 Uncharacterized protein ACTA1	9606
101	0	6.11	20.6896558403969	IPI:IPI00021428.1	Gene_Symbol=ACTA1 Actin, alpha skeletal muscle	9606
101	0	6.1	19.6286469697952	IPI:IPI00023006.1	Gene_Symbol=ACTC1 Actin, alpha cardiac muscle 1	9606
101	0	6.1	19.6286469697952	IPI:IPI00008603.1	Gene_Symbol=ACTA2 Actin, aortic smooth muscle	9606
101	0	6.1	16.2234038114548	IPI:IPI00025416.3	Gene_Symbol=ACTG2 Actin, gamma-enteric smooth muscle	9606
102	7.7	25.11	61.0038638114929	IPI:IPI00844156.2	Gene_Symbol=SERPINC1 SERPINC1 protein	9606	0.857383847236633	0.160354465246201	1.25365686416626	1.03201425075531	0.776696085929871	1.27243828773499	1.24954080581665	0.0464085228741169	1.24415528774261
103	7.7	7.7	24.8979598283768	IPI:IPI00022394.2	Gene_Symbol=C1QC Complement C1q subcomponent subunit C precursor	9606	1.32380437850952	0.0285051632672548	1.27451086044312	0.920507550239563	0.5766322016716	1.3884961605072	0.660235464572906	0.0670096352696419	1.57139003276825
104	7.65	7.65	30.2816897630692	IPI:IPI00853068.1	Gene_Symbol=HBA2;HBA1 Alpha 2 globin variant (Fragment)	9606	0.383152484893799	0.000957749434746802	1.4780410528183	1.1715304851532	0.223600596189499	1.33038461208344	0.656509876251221	0.00389080075547099	1.25395691394806
104	0	7.65	30.2816897630692	IPI:IPI00410714.5	Gene_Symbol=HBA2;HBA1 Hemoglobin subunit alpha	9606
105	7.49	7.49	30.5309742689133	IPI:IPI00026199.1	Gene_Symbol=GPX3 Glutathione peroxidase 3 precursor	9606	0.787937760353088	0.00657167984172702	1.16808652877808	0.665641129016876	0.00011424208059907	1.1600044965744	1.17869257926941	0.0105759287253022	1.12388479709625
106	6.95	9.12	17.248460650444	IPI:IPI00009793.3	Gene_Symbol=C1RL Complement C1r-like protein	9606	0.838609933853149	0.0179332140833139	1.13442432880402	1.2656261920929	0.118581846356392	1.39096820354462	1.08870613574982	0.213049903512001	1.1728607416153
106	0	7.12	17.1232879161835	IPI:IPI00872573.1	Gene_Symbol=C1RL 48 kDa protein	9606
106	0	7.12	17.1232879161835	IPI:IPI00795055.1	Gene_Symbol=C1RL CDNA FLJ14022 fis, clone HEMBA1003538, weakly similar to COMPLEMENT C1R COMPONENT	9606
107	6.62	6.62	40.4109597206116	IPI:IPI00032293.1	Gene_Symbol=CST3 Cystatin-C precursor	9606	1.56700420379639	0.0120434481650591	1.35015523433685	2.89400482177734	0.00386697659268975	1.71405732631683	4.72813892364502	0.00110226613469422	1.81118428707123
108	6.61	6.65	18.7376722693443	IPI:IPI00064667.4	Gene_Symbol=CNDP1 Beta-Ala-His dipeptidase precursor	9606	0.828156232833862	0.235620111227036	1.41920602321625	0.732788860797882	0.131418108940125	1.54608070850372	0.788783848285675	0.0117691857740283	1.17654240131378
109	6.39	10.43	36.0515028238297	IPI:IPI00829640.1	Gene_Symbol=IGL@ IGL@ protein	9606	1.19310617446899	0.41014176607132	2.08640098571777	0.683030784130096	0.480708390474319	6.74547624588013	0.727747857570648	0.578305065631866	7.99800443649292
110	6.37	8.53	13.8828635215759	IPI:IPI00296176.2	Gene_Symbol=F9 Coagulation factor IX precursor	9606	1.01386177539825	0.835924804210663	1.16353011131287	1.19095146656036	0.0138422455638647	1.13511168956757	1.43796718120575	0.0126322256401181	1.29453873634338
111	6.14	28.74	37.0656371116638	IPI:IPI00418153.1	Gene_Symbol=IGHM Putative uncharacterized protein DKFZp686I15212	9606	1.58012235164642			0.511147797107697			0.72821444272995
111	0	28.07	38.3429676294327	IPI:IPI00784894.1	Gene_Symbol=- Putative uncharacterized protein	9606
111	0	25.48	45.3831046819687	IPI:IPI00168728.1	Gene_Symbol=IGHM FLJ00385 protein (Fragment)	9606
111	0	25.2	43.2735413312912	IPI:IPI00829850.1	Gene_Symbol=IGHG3 Protein	9606
111	0	25.11	45.5331414937973	IPI:IPI00829940.1	Gene_Symbol=IGHG3 Uncharacterized protein IGHG3 (Fragment)	9606
111	0	25.11	46.4088410139084	IPI:IPI00829716.1	Gene_Symbol=IGHG3 Uncharacterized protein IGHG3 (Fragment)	9606
111	0	25.11	47.2148537635803	IPI:IPI00827754.2	Gene_Symbol=IGHG3 C gamma 3	9606
111	0	19.11	42.9378539323807	IPI:IPI00830033.1	Gene_Symbol=IGHM Full-length cDNA clone CS0DI019YF20 of Placenta of Homo sapiens (Fragment)	9606
112	6.02	6.12	18.3246076107025	IPI:IPI00743766.2	Gene_Symbol=FETUB Fetuin-B precursor	9606	0.956358134746552	0.763632953166962	1.74741744995117	0.560033559799194	0.0342478305101395	1.60630238056183	0.47392001748085	0.02253214456141	1.63336646556854
112	0	6.12	20.2898547053337	IPI:IPI00552199.3	Gene_Symbol=FETUB GUGU beta form	9606
112	0	4.12	17.034700512886	IPI:IPI00553061.1	Gene_Symbol=FETUB GUGU gamma form	9606
113	6.02	6.02	54.1666686534882	IPI:IPI00419517.1	Gene_Symbol=IGHV1-69 IGHV1-69 protein	9606	1.26226305961609	0.0412236042320728	1.21154320240021	0.967073798179626	0.884816765785217	10.2317571640015	2.00093603134155	0.139084339141846	7.07558488845825
114	6.01	6.01	16.5803104639053	IPI:IPI00744685.2	Gene_Symbol=BTD Uncharacterized protein BTD (Fragment)	9606	0.893825232982636	0.359306007623672	1.3514449596405	1.01837396621704	0.807370901107788	1.21416568756104	1.08032715320587	0.606783151626587	1.46900475025177
114	0	6.01	17.6795586943626	IPI:IPI00218413.2	Gene_Symbol=BTD biotinidase precursor	9606
115	6	15.74	49.1452991962433	IPI:IPI00785050.1	Gene_Symbol=- Putative uncharacterized protein	9606
115	0	15.74	46.1538463830948	IPI:IPI00154742.6	Gene_Symbol=IGL@ IGL@ protein	9606
115	0	4	37.8378391265869	IPI:IPI00385985.1	Gene_Symbol=- Ig lambda chain V-III region LOI	9606
116	6	6.04	21.0727974772453	IPI:IPI00215983.3	Gene_Symbol=CA1 Carbonic anhydrase 1	9606	0.696797251701355	0.0389109291136265	1.37154126167297	1.19426429271698	0.444446086883545	2.24443340301514	0.900163233280182	0.535875678062439	1.84183645248413
116	0	6.03	25.6410270929337	IPI:IPI00796435.1	Gene_Symbol=CA1 22 kDa protein	9606
116	0	4.03	27.7027040719986	IPI:IPI00788926.1	Gene_Symbol=CA1 16 kDa protein	9606
117	6	6	13.7115836143494	IPI:IPI00329775.7	Gene_Symbol=CPB2 Isoform 1 of Carboxypeptidase B2 precursor	9606	1.0462327003479	0.739812791347504	1.4224933385849	1.13048410415649	0.441725879907608	1.49053966999054	1.60793685913086	0.00703072221949697	1.29566371440887
118	6	6	10.8870968222618	IPI:IPI00004373.1	Gene_Symbol=MBL2 Mannose-binding protein C precursor	9606	0.753949642181396	0.0992392897605896	1.51338005065918	0.898472547531128	0.0446542054414749	1.10600459575653	0.832857608795166	0.246430367231369	1.62489366531372
119	5.94	6.01	14.1732290387154	IPI:IPI00169276.2	Gene_Symbol=- Trypsinogen C	9606	0.870168030261993	0.0196687541902065	1.11157178878784	0.796112239360809	0.00813499465584755	1.14810943603516	0.812782764434814	0.00292249256744981	1.10356032848358
120	5.94	5.94	25.2525240182877	IPI:IPI00556155.2	Gene_Symbol=IGFBP3 insulin-like growth factor binding protein 3 isoform a precursor	9606	1.13855314254761	0.496302843093872	1.61910855770111	1.06472754478455	0.759440183639526	1.70062553882599	0.570764601230621	0.0121703138574958	1.43043828010559
120	0	5.94	25.7731944322586	IPI:IPI00018305.4	Gene_Symbol=IGFBP3 Insulin-like growth factor-binding protein 3 precursor	9606
120	0	5.72	21.3709682226181	IPI:IPI00855835.1	Gene_Symbol=- Insulin-like growth factor binding protein 3 isoform b	9606
121	5.74	5.77	16.5289252996445	IPI:IPI00007199.4	Gene_Symbol=SERPINA10 Protein Z-dependent protease inhibitor precursor	9606	0.826962292194366	0.217237517237663	1.41356420516968	1.18094253540039	0.10797955840826	1.24448120594025	1.14309048652649	0.167087107896805	1.23715198040009
122	5.71	5.84	11.6788320243359	IPI:IPI00847381.1	Gene_Symbol=SEPP1 selenoprotein P isoform 2	9606	0.948401510715485	0.376673132181168	1.15953326225281	0.823049604892731	0.134242087602615	1.33442986011505	1.52223861217499	0.00526398187503219	1.23536550998688
122	0	5.84	12.5984251499176	IPI:IPI00029061.2	Gene_Symbol=SEPP1 Selenoprotein P precursor	9606
123	5.7	5.7	26.732674241066	IPI:IPI00868938.1	Gene_Symbol=- Beta-2-microglobulin	9606	1.39772772789001	0.122968472540379	1.64895534515381	5.52241802215576	0.00807221420109272	2.36979746818542	5.07323408126831	0.0102928066626191	2.44455575942993
123	0	5.7	18.4873953461647	IPI:IPI00796379.1	Gene_Symbol=B2M B2M protein	9606
123	0	3.7	13.7096777558327	IPI:IPI00004656.2	Gene_Symbol=B2M Beta-2-microglobulin	9606
124	5.52	5.52	15.8333331346512	IPI:IPI00029235.1	Gene_Symbol=IGFBP6 Insulin-like growth factor-binding protein 6 precursor	9606	1.39813482761383	0.0304986331611872	1.29405570030212	2.42936158180237	0.232880666851997	9.56893730163574	3.07792186737061	0.209357336163521	14.140528678894
125	5.4	5.43	9.77099239826202	IPI:IPI00029193.1	Gene_Symbol=HGFAC Hepatocyte growth factor activator precursor	9606	0.960023105144501	0.867322862148285	2.52778887748718	0.789201259613037	0.694933295249939	9.47434997558594	0.852952599525452	0.672373235225677	4.03734874725342
126	5.3	5.4	11.6618067026138	IPI:IPI00294713.4	Gene_Symbol=MASP2 Isoform 1 of Mannan-binding lectin serine protease 2 precursor	9606	1.18453347682953	0.215441018342972	1.37678134441376	2.05702757835388	0.00380170345306396	1.39346671104431	2.50468325614929	0.0130693688988686	1.81943702697754
126	0	5.3	17.616580426693	IPI:IPI00871597.1	Gene_Symbol=MASP2 Uncharacterized protein MASP2 (Fragment)	9606
126	0	5.3	18.3783784508705	IPI:IPI00306378.5	Gene_Symbol=MASP2 Isoform 2 of Mannan-binding lectin serine protease 2 precursor	9606
127	5.01	5.07	24.5170876383781	IPI:IPI00395488.2	Gene_Symbol=VASN Vasorin precursor	9606	1.10915100574493	0.627426505088806	1.64184236526489	1.82720625400543	0.00132730591576546	1.29872715473175	1.51315438747406	0.00820057466626167	1.29879093170166
128	4.92	4.94	16.7521372437477	IPI:IPI00023673.1	Gene_Symbol=LGALS3BP Galectin-3-binding protein precursor	9606	0.855450391769409	0.130674034357071	1.27175760269165	0.870697796344757	0.459207355976105	1.68229186534882	0.765796482563019	0.170995473861694	1.6059901714325
129	4.84	4.84	19.9095025658607	IPI:IPI00844400.1	Gene_Symbol=C1QA 23 kDa protein	9606	1.42083024978638	0.00856979191303253	1.25835371017456	0.972972214221954	0.916637420654297	1.81702041625977	0.68833726644516	0.0465142764151096	1.44184994697571
129	0	4.84	17.9591834545136	IPI:IPI00022392.1	Gene_Symbol=C1QA Complement C1q subcomponent subunit A precursor	9606
130	4.74	4.74	20.7547172904015	IPI:IPI00178926.2	Gene_Symbol=IGJ immunoglobulin J chain	9606	0.757387697696686	0.614916861057281	165.196304321289	0.637427389621735	0.00167651893571019	1.01518201828003	1.34806323051453	0.0602432750165462	1.43359553813934
131	4.59	4.59	20.666666328907	IPI:IPI00383953.1	Gene_Symbol=- VH4 heavy chain variable region precursor (Fragment)	9606	1.4061586856842	0.0613515973091125	1.44929385185242	0.480390042066574	0.0634227097034454	2.24669408798218	1.0760749578476	0.859358906745911	3.35170102119446
131	0.58	4.58	34.1880351305008	IPI:IPI00884081.1	Gene_Symbol=- Uncharacterized protein ENSP00000375025	9606
131	0	4.57	32.2033911943436	IPI:IPI00830007.1	Gene_Symbol=- Uncharacterized protein ENSP00000375023	9606
131	0	4.57	32.2033911943436	IPI:IPI00829811.1	Gene_Symbol=LOC652128 Uncharacterized protein ENSP00000375039	9606
131	0	4.57	32.7586203813553	IPI:IPI00328493.4	Gene_Symbol=- Uncharacterized protein ENSP00000375038	9606
131	0	4.57	26.2711852788925	IPI:IPI00829753.1	Gene_Symbol=- Similar to Rheumatoid factor G9 heavy chain	9606
131	0	4	27.5862067937851	IPI:IPI00385059.1	Gene_Symbol=- Rearranged VH4-34 V gene segment (Fragment)	9606
132	4.56	6.56	28.3950626850128	IPI:IPI00218949.1	Gene_Symbol=CFHR2 Isoform Short of Complement factor H-related protein 2 precursor	9606	1.40040850639343	0.286897242069244	7.92819023132324	1.3553786277771	0.442203730344772	25.0001697540283	1.39545595645905	0.11882495880127	2.22457337379456
132	0	6.56	25.555557012558	IPI:IPI00006154.1	Gene_Symbol=CFHR2 Isoform Long of Complement factor H-related protein 2 precursor	9606
133	4.39	5.09	8.74999985098839	IPI:IPI00746623.2	Gene_Symbol=HABP2 Hyaluronan-binding protein 2 precursor	9606	0.729361593723297	0.0551505647599697	1.38896358013153	0.467667162418365	0.0607919283211231	2.2799870967865	0.639890968799591	0.166075736284256	2.18132400512695
134	4.35	6.05	38.8888895511627	IPI:IPI00387026.1	Gene_Symbol=- Ig kappa chain V-I region EU	9606	1.20963025093079			0.624235153198242			1.46847414970398
134	0	8.05	40.5172407627106	IPI:IPI00829956.1	Gene_Symbol=- Rheumatoid factor C6 light chain (Fragment)	9606
134	0	6.05	33.8983058929443	IPI:IPI00829912.1	Gene_Symbol=IGKV1-5 Ig kappa chain V-I region HK102 precursor	9606
135	4.31	4.67	22.0735788345337	IPI:IPI00293925.2	Gene_Symbol=FCN3 Isoform 1 of Ficolin-3 precursor	9606	0.931718707084656	0.64449405670166	1.44867348670959	1.10421407222748	0.474063724279404	1.39014315605164	0.758097469806671	0.147854804992676	1.51627433300018
135	0	4.64	18.75	IPI:IPI00419744.4	Gene_Symbol=FCN3 Isoform 2 of Ficolin-3 precursor	9606
136	4.16	5.86	41.3793116807938	IPI:IPI00829653.1	Gene_Symbol=- Uncharacterized protein ENSP00000374812	9606	1.35071969032288	0.274057596921921	5.77851533889771	0.434990376234055	0.139990583062172	10.6339054107666	0.801576852798462	0.247441664338112	3.1608202457428
136	0	5.86	41.3793116807938	IPI:IPI00784430.3	Gene_Symbol=IGKV3D-11 Similar to Ig kappa chain V-III region VG precursor	9606
136	0	4.16	28.8135588169098	IPI:IPI00816799.1	Gene_Symbol=- Rheumatoid factor D5 light chain (Fragment)	9606
137	4.12	4.12	17.2131150960922	IPI:IPI00020019.1	Gene_Symbol=ADIPOQ Adiponectin precursor	9606	1.87677359580994	0.0435894019901752	1.82238328456879	1.59774279594421	0.103836916387081	1.85873591899872	1.74668097496033	0.0718538612127304	1.89023280143738
138	4.1	4.14	50.4273533821106	IPI:IPI00735451.4	Gene_Symbol=- Uncharacterized protein ENSP00000375035	9606	1.07656133174896	0.675816178321838	1.57582569122314	0.539774954319	0.0206871721893549	1.58661079406738	0.698068737983704	0.166680529713631	1.80598878860474
139	4.03	4.05	13.8828635215759	IPI:IPI00021817.1	Gene_Symbol=PROC Vitamin K-dependent protein C precursor	9606	0.848969697952271	0.433927267789841	2.0657434463501	0.778252840042114	0.118060313165188	1.50334548950195	1.32675075531006	0.183982580900192	1.83927381038666
139	0	4	12.7962082624435	IPI:IPI00877104.1	Gene_Symbol=PROC Protein C (Fragment)	9606
140	4.03	4.03	13.8636365532875	IPI:IPI00022331.1	Gene_Symbol=LCAT Phosphatidylcholine-sterol acyltransferase precursor	9606	0.939214646816254	0.381930619478226	1.19407689571381	1.17266952991486	0.0870894193649292	1.21655011177063	1.00693666934967	0.928626894950867	1.22295427322388
141	4.01	8.01	34.3283593654633	IPI:IPI00022429.3	Gene_Symbol=ORM1 Alpha-1-acid glycoprotein 1 precursor	9606	1.38737511634827	0.229318186640739	1.80031263828278	3.32355284690857	0.0103190187364817	2.26395082473755	2.54882860183716	0.0336463376879692	2.31550312042236
142	4	4	12.1118009090424	IPI:IPI00290856.4	Gene_Symbol=LYVE1 Lymphatic vessel endothelial hyaluronic acid receptor 1 precursor	9606	0.851241409778595	0.115915082395077	1.45758843421936	1.29788172245026	0.0851094871759415	1.56135714054108	1.7145299911499	0.153841435909271	5.41078042984009
143	4	4	22.881355881691	IPI:IPI00553215.2	Gene_Symbol=IGLV2-18 V1-5 protein	9606	1.18456315994263			0.928982257843018			1.95845770835876
144	3.94	3.94	29.6000003814697	IPI:IPI00029260.2	Gene_Symbol=CD14 Monocyte differentiation antigen CD14 precursor	9606	0.879246115684509	0.0978142619132996	1.18062329292297	1.62572038173676	0.0331728681921959	1.52608060836792	1.19042992591858	0.120843276381493	1.27921044826508
145	3.76	31.8	48.6315786838531	IPI:IPI00784842.1	Gene_Symbol=IGHV4-31 Putative uncharacterized protein DKFZp686G11190	9606	1.32188558578491	0.451158374547958	20.8950386047363	0.653357148170471	0.119858041405678	2.80217289924622	0.873045980930328	0.240127623081207	1.98059713840485
145	0	27.73	39.7916674613953	IPI:IPI00423463.1	Gene_Symbol=IGHG1 Putative uncharacterized protein DKFZp686O01196	9606
145	0	6.12	36.8852466344833	IPI:IPI00783023.1	Gene_Symbol=- Immunglobulin heavy chain variable region (Fragment)	9606
145	0	4.96	30.5785119533539	IPI:IPI00828156.1	Gene_Symbol=- NANUC-1 heavy chain (Fragment)	9606
145	0	2.01	21.0526317358017	IPI:IPI00828191.1	Gene_Symbol=- NANUC-2 heavy chain (Fragment)	9606
146	3.7	3.7	10.7569716870785	IPI:IPI00555752.2	Gene_Symbol=C4BPB Isoform 2 of C4b-binding protein beta chain precursor	9606	0.998687267303467			1.03665709495544			0.899372458457947
146	0	3.7	10.7142858207226	IPI:IPI00025862.2	Gene_Symbol=C4BPB Isoform 1 of C4b-binding protein beta chain precursor	9606
147	3.46	3.46	16.2271812558174	IPI:IPI00643034.2	Gene_Symbol=PLTP Isoform 1 of Phospholipid transfer protein precursor	9606	1.25328993797302	0.0310490429401398	1.2054488658905	1.16434586048126	0.152621418237686	1.2890841960907	1.30226099491119	0.0714222937822342	1.3591536283493
147	0	3.46	15.4195010662079	IPI:IPI00217778.1	Gene_Symbol=PLTP Isoform 2 of Phospholipid transfer protein precursor	9606
147	0	2.16	16.0493820905685	IPI:IPI00022733.3	Gene_Symbol=PLTP 45 kDa protein	9606
148	3.42	3.52	5.16605153679848	IPI:IPI00218460.6	Gene_Symbol=ATRN Isoform 3 of Attractin precursor	9606	0.879637479782104	0.667935252189636	2.16017055511475	0.969782531261444	0.939381182193756	2.8645498752594	0.847532510757446	0.732103168964386	3.49300146102905
148	0	3.52	5.50314448773861	IPI:IPI00162735.3	Gene_Symbol=ATRN Isoform 2 of Attractin precursor	9606
148	0	3.52	4.8985306173563	IPI:IPI00027235.1	Gene_Symbol=ATRN Isoform 1 of Attractin precursor	9606
149	3.4	3.4	15.1260510087013	IPI:IPI00748265.2	Gene_Symbol=- Rheumatoid factor RF-ET13	9606	1.57670259475708			2.46843147277832			3.94647550582886
149	0.27	1.97	46.8253970146179	IPI:IPI00382534.1	Gene_Symbol=- Ig heavy chain V-II region OU	9606
149	0.02	1.72	15.0000005960464	IPI:IPI00004529.5	Gene_Symbol=IGHV2-70 Ig heavy chain V-II region COR	9606
149	0	1.7	9.24369767308235	IPI:IPI00854624.1	Gene_Symbol=- Uncharacterized protein ENSP00000375043	9606
150	3.37	3.37	24.4444444775581	IPI:IPI00827892.1	Gene_Symbol=- VH87-2 protein (Fragment)	9606	1.11666464805603	0.669614791870117	11.6420068740845	0.426431924104691	0.32703024148941	450.419952392578	0.563626527786255	0.233710363507271	16.4687004089355
150	0.01	3.38	25.1908391714096	IPI:IPI00783024.1	Gene_Symbol=- Myosin-reactive immunoglobulin heavy chain variable region (Fragment)	9606
150	0	30.09	45.3389823436737	IPI:IPI00876888.1	Gene_Symbol=- cDNA FLJ78387	9606
150	0	1.4	33.0434769392014	IPI:IPI00384404.4	Gene_Symbol=- Rheumatoid factor RF-ET9 (Fragment)	9606
150	0	1.4	20.0000002980232	IPI:IPI00477804.4	Gene_Symbol=- Immunglobulin heavy chain variable region (Fragment)	9606
151	3.23	3.23	22.9765012860298	IPI:IPI00852826.2	Gene_Symbol=APOL1 42 kDa protein	9606	0.602459251880646	0.131720766425133	2.41306781768799	0.700807511806488	0.609343409538269	12.7942199707031	0.463211685419083	0.0805502012372017	2.7220344543457
151	0	3.23	20.3517585992813	IPI:IPI00514475.4	Gene_Symbol=APOL1 Isoform 1 of Apolipoprotein-L1 precursor	9606
151	0	3.23	19.5652171969414	IPI:IPI00186903.3	Gene_Symbol=APOL1 Isoform 2 of Apolipoprotein-L1 precursor	9606
152	3.18	3.18	34.9999994039536	IPI:IPI00165972.3	Gene_Symbol=CFD Complement factor D preproprotein	9606	1.15371465682983	0.441543191671371	1.90836095809937	2.54571270942688	0.0481228493154049	2.49779629707336	2.38553500175476	0.0312386620789766	1.96834850311279
153	3.12	3.12	32.9529255628586	IPI:IPI00873444.1	Gene_Symbol=UBC;RPS27A;UBB 79 kDa protein	9606	1.01503443717957	0.965398252010345	32.6233901977539	1.89109134674072	0.122774757444859	4.85949325561523	2.9107506275177	0.020641727373004	1.55319929122925
153	0	3.54	12.8205135464668	IPI:IPI00397808.3	Gene_Symbol=LOC388720 similar to ubiquitin and ribosomal protein S27a precursor	9606
153	0	3.11	32.7007293701172	IPI:IPI00798127.1	Gene_Symbol=UBC;RPS27A;UBB ubiquitin C	9606
153	0	3.11	32.6454043388367	IPI:IPI00797482.1	Gene_Symbol=UBC;RPS27A;UBB cDNA FLJ75516, highly similar to Xenopus tropicalis ubiquitin C, mRNA	9606
153	0	3.11	35.3293418884277	IPI:IPI00797400.1	Gene_Symbol=UBC;RPS27A;UBB 19 kDa protein	9606
153	0	3.11	32.4503302574158	IPI:IPI00796007.1	Gene_Symbol=UBC;RPS27A;UBB 17 kDa protein	9606
153	0	3.11	31.4102560281754	IPI:IPI00794211.1	Gene_Symbol=UBC;RPS27A;UBB 18 kDa protein	9606
153	0	3.11	31.0541301965714	IPI:IPI00792712.1	Gene_Symbol=UBC;RPS27A;UBB 39 kDa protein	9606
153	0	3.11	30.1886796951294	IPI:IPI00789107.1	Gene_Symbol=UBC;RPS27A;UBB 30 kDa protein	9606
153	0	3.11	28.6082476377487	IPI:IPI00744274.1	Gene_Symbol=UBC;RPS27A;UBB 44 kDa protein	9606
153	0	3.11	28.3842802047729	IPI:IPI00798155.3	Gene_Symbol=UBC;RPS27A;UBB Ubiquitin C splice variant	9606
153	0	3.11	25.4777073860168	IPI:IPI00796600.1	Gene_Symbol=UBC;RPS27A;UBB 18 kDa protein	9606
153	0	3.11	27.0270258188248	IPI:IPI00795527.1	Gene_Symbol=UBC;RPS27A;UBB 21 kDa protein	9606
153	0	3.11	26.4550268650055	IPI:IPI00794925.1	Gene_Symbol=UBC;RPS27A;UBB 21 kDa protein	9606
153	0	3.11	27.5109171867371	IPI:IPI00794205.1	Gene_Symbol=- 26 kDa protein	9606
153	0	3.11	29.4117659330368	IPI:IPI00793810.1	Gene_Symbol=UBC;RPS27A;UBB 19 kDa protein	9606
153	0	3.11	29.5081973075867	IPI:IPI00793729.1	Gene_Symbol=UBC;RPS27A;UBB UBC protein	9606
153	0	3.11	22.9357793927193	IPI:IPI00793330.1	Gene_Symbol=UBC;RPS27A;UBB 12 kDa protein	9606
153	0	3.11	25.6880730390549	IPI:IPI00790633.1	Gene_Symbol=UBC;RPS27A;UBB 25 kDa protein	9606
153	0	3.11	21.6783210635185	IPI:IPI00789823.1	Gene_Symbol=UBC;RPS27A;UBB 16 kDa protein	9606
153	0	3.11	26.1437922716141	IPI:IPI00784990.2	Gene_Symbol=UBC;RPS27A;UBB Ubiquitin C splice variant	9606
153	0	3.11	26.2886583805084	IPI:IPI00743650.1	Gene_Symbol=UBC;RPS27A;UBB 44 kDa protein	9606
153	0	3.11	26.2886583805084	IPI:IPI00743241.1	Gene_Symbol=UBC;RPS27A;UBB 44 kDa protein	9606
153	0	3.11	28.3842802047729	IPI:IPI00719280.2	Gene_Symbol=UBC;RPS27A;UBB ubiquitin B precursor	9606
153	0	3.11	21.4285716414452	IPI:IPI00418813.2	Gene_Symbol=- CDNA FLJ46113 fis, clone TESTI2036285, highly similar to Rattus norvegicus ubiquitin C	9606
153	0	3.1	12.6050427556038	IPI:IPI00788210.1	Gene_Symbol=LOC728590 similar to ribosomal protein S27a	9606
153	0	3.1	11.71875	IPI:IPI00456429.3	Gene_Symbol=UBA52 ubiquitin and ribosomal protein L40 precursor	9606
153	0	3.1	9.61538478732109	IPI:IPI00179330.6	Gene_Symbol=UBC;RPS27A;UBB ubiquitin and ribosomal protein S27a precursor	9606
154	3.1	9.67	39.0909105539322	IPI:IPI00011264.1	Gene_Symbol=CFHR1 Complement factor H-related protein 1 precursor	9606	1.26428747177124	0.225712284445763	3.01333212852478	1.61955082416534	0.400542020797729	86.3929061889648	1.54239368438721	0.480654329061508	177.878646850586
154	0	7.67	32.4242413043976	IPI:IPI00167093.4	Gene_Symbol=CFHR1 complement factor H-related 1	9606
154	0	7.66	37.2693717479706	IPI:IPI00883722.1	Gene_Symbol=CFHR1 FHR-1; complement Factor H-related protein 1	9606
155	3.05	3.05	5.35987764596939	IPI:IPI00844511.1	Gene_Symbol=MAN1A1 Mannosyl-oligosaccharide 1,2-alpha-mannosidase IA	9606	0.981746375560761	0.94663542509079	16.2138805389404	1.16678464412689	0.346741646528244	3.27817726135254	1.1590690612793	0.2032640427351	1.85907101631165
155	0	3.05	5.17751462757587	IPI:IPI00439446.2	Gene_Symbol=MAN1A1 MAN1A1 protein	9606
156	2.96	5.86	41.3793116807938	IPI:IPI00549330.4	Gene_Symbol=IGKV3D-15 Myosin-reactive immunoglobulin light chain variable region	9606	1.30002796649933			0.247639641165733			0.736830413341522
156	0	5.86	37.2093021869659	IPI:IPI00385253.1	Gene_Symbol=- Ig kappa chain V-III region CLL precursor	9606
156	0	23.94	62.5531911849976	IPI:IPI00430820.1	Gene_Symbol=IGKV1-5 IGKV1-5 protein	9606
156	0	4.16	31.1926603317261	IPI:IPI00384401.1	Gene_Symbol=- Myosin-reactive immunoglobulin kappa chain variable region (Fragment)	9606
157	2.85	2.85	24.1379305720329	IPI:IPI00645213.1	Gene_Symbol=APOM Apolipoprotein M	9606	0.838278651237488	0.520074844360352	10.8852767944336	1.0282107591629	0.822906672954559	3.44788932800293	0.860047936439514	0.589226961135864	12.7427253723145
157	0	2.85	21.7054262757301	IPI:IPI00514397.1	Gene_Symbol=APOM Apolipoprotein M	9606
157	0	2.85	14.8936167359352	IPI:IPI00030739.1	Gene_Symbol=APOM Apolipoprotein M	9606
158	2.51	15.02	25	IPI:IPI00642017.1	Gene_Symbol=IGHA2 Putative uncharacterized protein DKFZp686C02218 (Fragment)	9606	1.26766717433929	0.501055002212524	20.5650520324707	1.02762746810913	0.969912588596344	1512.23095703125	1.70129823684692	0.516385853290558	1222.55639648438
158	0	20.84	33.1941545009613	IPI:IPI00784950.1	Gene_Symbol=LOC100126583 Putative uncharacterized protein DKFZp686L19235	9606
158	0	16.52	26.8750011920929	IPI:IPI00785067.1	Gene_Symbol=IGH@ IGH@ protein	9606
158	0	15.1	27.253669500351	IPI:IPI00783993.1	Gene_Symbol=IGHA2 IGHA2 protein	9606
158	0	14.84	28.747433423996	IPI:IPI00784830.1	Gene_Symbol=LOC100126583 CDNA FLJ41981 fis, clone SMINT2011888, highly similar to Protein Tro alpha1 H,myeloma	9606
158	0	14.52	26.2939959764481	IPI:IPI00784758.1	Gene_Symbol=LOC100126583 Putative uncharacterized protein DKFZp686M08189	9606
158	0	13.1	25.1046031713486	IPI:IPI00384952.1	Gene_Symbol=- Putative uncharacterized protein DKFZp686K04218 (Fragment)	9606
158	0	12.51	25.9414225816727	IPI:IPI00784969.1	Gene_Symbol=LOC100126583 Putative uncharacterized protein	9606
158	0	12.33	30.0000011920929	IPI:IPI00641229.3	Gene_Symbol=IGHA2 Ig alpha-2 chain C region	9606
158	0	10.51	27.7999997138977	IPI:IPI00423461.3	Gene_Symbol=IGHA2 Putative uncharacterized protein DKFZp686C02220 (Fragment)	9606
158	0	10.33	28.1329929828644	IPI:IPI00829711.1	Gene_Symbol=IGHA2 Uncharacterized protein IGHA2 (Fragment)	9606
159	2.44	3.66	9.92018207907677	IPI:IPI00783931.2	Gene_Symbol=COL18A1 Isoform 1 of Collagen alpha-1(XVIII) chain precursor	9606	1.32285523414612	0.0433806590735912	1.30227148532867	1.31271851062775	0.297649890184402	1.99110746383667	1.7537407875061	0.0550345070660114	1.79378974437714
159	0	3.66	11.4549048244953	IPI:IPI00022822.5	Gene_Symbol=COL18A1 Isoform 2 of Collagen alpha-1(XVIII) chain precursor	9606
159	0	3.66	11.7251679301262	IPI:IPI00414694.3	Gene_Symbol=COL18A1 Isoform 3 of Collagen alpha-1(XVIII) chain precursor	9606
159	0	3.66	25.5813956260681	IPI:IPI00479309.5	Gene_Symbol=COL18A1 Uncharacterized protein COL18A1	9606
159	0	3.66	25.2873569726944	IPI:IPI00828004.1	Gene_Symbol=COL18A1 Multi-functional protein MFP	9606
160	2.41	2.85	22.5155279040337	IPI:IPI00220327.3	Gene_Symbol=KRT1 Keratin, type II cytoskeletal 1	9606	0.642464697360992	0.0367126539349556	1.47825658321381	1.29981780052185	0.19331094622612	1.64762401580811	0.841761231422424	0.0751053765416145	1.22702527046204
161	2.38	26.92	40.7707899808884	IPI:IPI00430842.3	Gene_Symbol=IGHV3OR16-13;IGHA1 IGHA1 protein	9606	1.15074896812439			0.380521386861801			0.976525545120239
161	0	10.03	51.2820541858673	IPI:IPI00830088.1	Gene_Symbol=- 13 kDa protein	9606
161	0	8.03	29.6000003814697	IPI:IPI00873155.1	Gene_Symbol=- Uncharacterized protein ENSP00000346720	9606
161	0	1.71	8.69565233588219	IPI:IPI00816409.1	Gene_Symbol=- V<gamma>1 protein (Fragment)	9606
162	2.36	2.36	11.5220487117767	IPI:IPI00296534.1	Gene_Symbol=FBLN1 Isoform D of Fibulin-1 precursor	9606	1.29895520210266	0.0913775339722633	1.40381717681885	1.18811392784119	0.530129015445709	2.17048072814941	1.00014162063599	0.99810916185379	1.1903635263443
162	0	2.36	11.5220487117767	IPI:IPI00218803.2	Gene_Symbol=FBLN1 Isoform B of Fibulin-1 precursor	9606
162	0	2.32	11.4202052354813	IPI:IPI00296537.3	Gene_Symbol=FBLN1 Isoform C of Fibulin-1 precursor	9606
162	0	2.32	8.31946730613709	IPI:IPI00413623.2	Gene_Symbol=FBLN1 fibulin 1 isoform B precursor	9606
162	0	2.32	8.83392244577408	IPI:IPI00333852.1	Gene_Symbol=FBLN1 Isoform A of Fibulin-1 precursor	9606
163	2.33	65.47	58.047491312027	IPI:IPI00878609.1	Gene_Symbol=ITIH4 Protein	9606	0.930321276187897	0.42523005604744	1.36735212802887	1.08242011070251	0.867535293102264	6.06877136230469	1.2817554473877	0.63307249546051	6.78580808639526
163	0	55.23	60.4037284851074	IPI:IPI00878152.1	Gene_Symbol=ITIH4 71 kDa protein	9606
164	2.33	2.48	21.5384617447853	IPI:IPI00019399.1	Gene_Symbol=SAA4 Serum amyloid A-4 protein precursor	9606	1.05701577663422	0.518184781074524	2.10852289199829	3.01822423934937	0.00757623370736837	1.18180799484253	1.7830296754837	0.0611056983470917	2.02886080741882
165	2.3	26.97	46.551725268364	IPI:IPI00426051.3	Gene_Symbol=- Putative uncharacterized protein DKFZp686C15213	9606	1.16323745250702	0.765498816967011	4.36508274078369	0.122848510742188	0.0976362824440002	16.5042819976807	0.165790468454361	0.0888327434659004	9.9797477722168
165	0	29.67	39.139786362648	IPI:IPI00784807.1	Gene_Symbol=- Putative uncharacterized protein	9606
165	0	27.67	42.9256588220596	IPI:IPI00399007.5	Gene_Symbol=IGHG2 Putative uncharacterized protein DKFZp686I04196 (Fragment)	9606
165	0	24.03	33.4042549133301	IPI:IPI00784942.1	Gene_Symbol=- Putative uncharacterized protein DKFZp686E23209	9606
165	0	18.13	40.4580146074295	IPI:IPI00829767.1	Gene_Symbol=IGHG2 Uncharacterized protein IGHG2 (Fragment)	9606
166	2.26	2.26	16.5289252996445	IPI:IPI00884433.1	Gene_Symbol=- 13 kDa protein	9606	0.693253338336945	0.328372269868851	14.0047216415405	0.675540447235107	0.623799562454224	1683.22448730469	1.52357625961304	0.652615189552307	6710.572265625
166	0	2.26	16.5289252996445	IPI:IPI00829600.1	Gene_Symbol=- Uncharacterized protein ENSP00000374803	9606
166	0	2.26	16.5289252996445	IPI:IPI00743194.2	Gene_Symbol=- Kappa light chain variable region (Fragment)	9606
166	0	20.24	49.5833337306976	IPI:IPI00419424.3	Gene_Symbol=IGKV1-5 IGKV1-5 protein	9606
166	0	20.23	49.3723839521408	IPI:IPI00550731.2	Gene_Symbol=- Putative uncharacterized protein	9606
166	0	18.23	50.684928894043	IPI:IPI00430808.2	Gene_Symbol=IGKC Immunoblobulin light chain (Fragment)	9606
166	0	16.43	53.1380772590637	IPI:IPI00854806.1	Gene_Symbol=IGKV1-5 IGKV1-5 protein	9606
166	0	4	25.4237294197083	IPI:IPI00827829.1	Gene_Symbol=- HRV Fab N8-VL (Fragment)	9606
166	0	4	26.5486717224121	IPI:IPI00827773.1	Gene_Symbol=- Cold agglutinin FS-1 L-chain (Fragment)	9606
166	0	4	24.7863247990608	IPI:IPI00743389.1	Gene_Symbol=IGKV1-5 Ig kappa chain V-II region GM607 precursor (Fragment)	9606
166	0	4	18.260869383812	IPI:IPI00387107.3	Gene_Symbol=IGKV2-40 Ig kappa chain V-II region Cum	9606
166	0	4	17.5438597798347	IPI:IPI00384397.1	Gene_Symbol=- Myosin-reactive immunoglobulin light chain variable region (Fragment)	9606
166	0	2	18.1818187236786	IPI:IPI00829947.1	Gene_Symbol=- 13 kDa protein	9606
166	0	2	12.0370373129845	IPI:IPI00854709.1	Gene_Symbol=- Uncharacterized protein ENSP00000374799 (Fragment)	9606
166	0	2	10.7438012957573	IPI:IPI00829663.1	Gene_Symbol=- Uncharacterized protein ENSP00000374801	9606
166	0	2	11.5044251084328	IPI:IPI00736885.1	Gene_Symbol=LOC440786 Ig kappa chain V-II region TEW	9606
166	0	2	12.2641511261463	IPI:IPI00387111.5	Gene_Symbol=- Uncharacterized protein ENSP00000333154	9606
167	2.24	2.24	14.0000000596046	IPI:IPI00021854.1	Gene_Symbol=APOA2 Apolipoprotein A-II precursor	9606	0.446025013923645			0.431938737630844			0.365008056163788
168	2.23	2.23	40.1639342308044	IPI:IPI00552578.2	Gene_Symbol=SAA1;SAA2 Serum amyloid A protein precursor	9606	1.13981711864471	0.221411481499672	1.37841784954071	5.84978055953979	0.0416787415742874	4.96426963806152	3.01350522041321	0.0572303272783756	3.27759552001953
168	0	2	40.9836053848267	IPI:IPI00006146.4	Gene_Symbol=SAA1;SAA2 serum amyloid A2	9606
169	2.22	2.22	26.2499988079071	IPI:IPI00027827.2	Gene_Symbol=SOD3 Extracellular superoxide dismutase [Cu-Zn] precursor	9606	0.929754614830017	0.522789835929871	1.37885427474976	1.43815934658051	0.168006047606468	1.8942643404007	1.28690361976624	0.347272127866745	2.05824828147888
170	2.16	20.25	38.6000007390976	IPI:IPI00061977.1	Gene_Symbol=IGHV3OR16-13;IGHA1 IGHA1 protein	9606
170	0.02	5.72	28.2786875963211	IPI:IPI00470652.1	Gene_Symbol=- Single-chain Fv (Fragment)	9606
170	0	4	19.6581199765205	IPI:IPI00830130.1	Gene_Symbol=- Rheumatoid factor RF-ET7	9606
170	0	4	19.6581199765205	IPI:IPI00829701.1	Gene_Symbol=- Uncharacterized protein ENSP00000375014	9606
170	0	2.06	18.4000000357628	IPI:IPI00384410.1	Gene_Symbol=- Myosin-reactive immunoglobulin heavy chain variable region (Fragment)	9606
170	0	2.06	19.3277314305305	IPI:IPI00384409.1	Gene_Symbol=- Myosin-reactive immunoglobulin heavy chain variable region (Fragment)	9606
171	2.14	2.14	31.4814805984497	IPI:IPI00827522.1	Gene_Symbol=IGLV1-44 Anti-streptococcal/anti-myosin immunoglobulin lambda light chain variable region (Fragment)	9606	1.63864648342133	0.0938001722097397	2.53788590431213	0.526764154434204	0.346312522888184	137.873962402344	0.860912084579468	0.854042053222656	3476.62939453125
171	0	13.86	41.1016941070557	IPI:IPI00785200.1	Gene_Symbol=- Putative uncharacterized protein	9606
171	0	2.13	27.678570151329	IPI:IPI00382420.1	Gene_Symbol=- Ig lambda chain V-I region HA	9606
171	0	2.12	31.1926603317261	IPI:IPI00385254.1	Gene_Symbol=- Ig lambda chain V-I region WAH	9606
172	2.13	2.13	13.6690646409988	IPI:IPI00299158.1	Gene_Symbol=PVR Isoform Alpha of Poliovirus receptor precursor	9606	1.11238324642181	0.566594064235687	1.96173965930939	0.946814239025116	0.829180598258972	2.609543800354	1.30563950538635	0.139945477247238	1.61829888820648
172	0	2.13	14.5408168435097	IPI:IPI00219427.1	Gene_Symbol=PVR Isoform Delta of Poliovirus receptor precursor	9606
172	0	2.13	15.6593412160873	IPI:IPI00219426.1	Gene_Symbol=PVR Isoform Gamma of Poliovirus receptor precursor	9606
172	0	2.13	15.3225809335709	IPI:IPI00219425.3	Gene_Symbol=PVR Isoform Beta of Poliovirus receptor precursor	9606
173	2.13	2.13	14.0243902802467	IPI:IPI00297284.1	Gene_Symbol=IGFBP2 Insulin-like growth factor-binding protein 2 precursor	9606	1.35908663272858	0.651344180107117	596.934814453125	2.24328994750977	0.404233694076538	1926.19982910156	3.64817547798157	0.233400002121925	552.475463867188
174	2.1	2.2	3.94924953579903	IPI:IPI00167941.1	Gene_Symbol=MDN1 Midasin	9606	1.79553592205048	0.240466430783272	4.59589719772339	1.25682282447815	0.71077686548233	9.99416828155518	0.895805418491364	0.869033455848694	12.6076173782349
175	2.08	2.08	6.64697214961052	IPI:IPI00643090.1	Gene_Symbol=VCAM1 74 kDa protein	9606	1.40378057956696	0.0269570909440517	1.30460512638092	1.78621888160706	0.0255701895803213	1.56166648864746	2.18412756919861	0.0297191012650728	1.88841140270233
175	0	2.08	6.08930997550488	IPI:IPI00018136.1	Gene_Symbol=VCAM1 Isoform 1 of Vascular cell adhesion protein 1 precursor	9606
176	2.07	4.07	32.089552283287	IPI:IPI00386133.1	Gene_Symbol=- Ig kappa chain V-IV region B17 precursor	9606	1.07412099838257	0.629949986934662	1.43118894100189	0.468593239784241	0.128688678145409	2.92063903808594	0.530285060405731	0.102369353175163	2.26322436332703
176	0	2.09	38.5964900255203	IPI:IPI00387120.1	Gene_Symbol=- Ig kappa chain V-IV region Len	9606
176	0	2.07	27.0676702260971	IPI:IPI00386132.1	Gene_Symbol=- Ig kappa chain V-IV region JI precursor	9606
176	0	2.07	20.0000002980232	IPI:IPI00026197.7	Gene_Symbol=IGKV4-1 Similar to Ig kappa chain V-IV region precursor	9606
176	0	2.07	13.8461545109749	IPI:IPI00385143.1	Gene_Symbol=- Microfibrillar protein 2 (Fragment)	9606
177	2.05	2.29	10.6239460408688	IPI:IPI00009865.2	Gene_Symbol=KRT10 Keratin, type I cytoskeletal 10	9606	0.674002408981323	0.292507201433182	3.31710743904114	1.24213624000549	0.240045756101608	1.75817358493805	0.822807252407074	0.244627296924591	1.67330861091614
178	2.03	4.03	30.2521020174026	IPI:IPI00854743.1	Gene_Symbol=- Uncharacterized protein ENSP00000375034	9606	1.08357584476471			0.502693116664886			0.757711708545685
178	0	2.05	32.0610672235489	IPI:IPI00745363.4	Gene_Symbol=LOC652113 Immunglobulin heavy chain variable region (Fragment)	9606
179	2.02	2.02	18.260869383812	IPI:IPI00830044.1	Gene_Symbol=- Uncharacterized protein ENSP00000374806	9606	0.890335977077484			1.56952548027039			2.90206551551819
180	2.02	2.02	4.43349741399288	IPI:IPI00749187.1	Gene_Symbol=NRP1 Neuropilin 1	9606	1.44638514518738			1.82954716682434			1.46949279308319
180	0	2.02	3.0405405908823	IPI:IPI00643127.3	Gene_Symbol=NRP1 Neuropilin 1	9606
180	0	2.02	3.83522734045982	IPI:IPI00639917.1	Gene_Symbol=NRP1 Neuropilin 1	9606
180	0	2.02	4.19254675507545	IPI:IPI00607733.2	Gene_Symbol=NRP1 Isoform 2 of Neuropilin-1 precursor	9606
180	0	2.02	2.92524378746748	IPI:IPI00398715.5	Gene_Symbol=NRP1 Neuropilin 1	9606
180	0	2.02	2.92524378746748	IPI:IPI00299594.1	Gene_Symbol=NRP1 Isoform 1 of Neuropilin-1 precursor	9606
180	0	2.02	4.21216860413551	IPI:IPI00165438.2	Gene_Symbol=NRP1 Muscle type neuropilin 1	9606
180	0	2	10.0719422101974	IPI:IPI00644187.2	Gene_Symbol=NRP1 Neuropilin 1	9606
181	2.01	3.71	33.3333343267441	IPI:IPI00003470.1	Gene_Symbol=- Ig kappa chain V-I region Wes	9606	1.24349939823151	0.0398607179522514	1.21293497085571	0.469799041748047	0.0266187340021133	1.71811163425446	1.01036977767944	0.976890325546265	3.88800263404846
181	0	21.93	58.4745764732361	IPI:IPI00430847.1	Gene_Symbol=IGKC IGKC protein	9606
181	0	5.7	33.8983058929443	IPI:IPI00829650.1	Gene_Symbol=- Similar to Ig kappa chain V-I region HK101 precursor	9606
182	2.01	2.02	9.69609245657921	IPI:IPI00828192.1	Gene_Symbol=CD44 Isoform 17 of CD44 antigen precursor	9606	0.716274321079254			1.19438505172729			1.37129163742065
182	0	2.02	9.12806540727615	IPI:IPI00828117.1	Gene_Symbol=CD44 Isoform 5 of CD44 antigen precursor	9606
182	0	2.02	9.58512127399445	IPI:IPI00828064.1	Gene_Symbol=CD44 Isoform 6 of CD44 antigen precursor	9606
182	0	2.02	10.0299403071404	IPI:IPI00828056.1	Gene_Symbol=CD44 Isoform 16 of CD44 antigen precursor	9606
182	0	2.02	9.4233475625515	IPI:IPI00827650.1	Gene_Symbol=CD44 Isoform 3 of CD44 antigen precursor	9606
182	0	2.02	9.92592573165894	IPI:IPI00827555.1	Gene_Symbol=CD44 Isoform 9 of CD44 antigen precursor	9606
182	0	2.02	9.58512127399445	IPI:IPI00418465.4	Gene_Symbol=CD44 Isoform 4 of CD44 antigen precursor	9606
182	0	2.02	9.02964994311333	IPI:IPI00305064.1	Gene_Symbol=CD44 Isoform CD44 of CD44 antigen precursor	9606
182	0	2.02	8.13464224338531	IPI:IPI00827658.1	Gene_Symbol=CD44 Isoform 7 of CD44 antigen precursor	9606
182	0	2.02	10.3448279201984	IPI:IPI00419219.3	Gene_Symbol=CD44 Isoform 10 of CD44 antigen precursor	9606
182	0	2.02	9.79020968079567	IPI:IPI00827893.1	Gene_Symbol=CD44 Isoform 11 of CD44 antigen precursor	9606
182	0	2.01	7.27002993226051	IPI:IPI00827795.1	Gene_Symbol=CD44 Isoform 8 of CD44 antigen precursor	9606
182	0	2.01	11.224489659071	IPI:IPI00828108.1	Gene_Symbol=CD44 Isoform 15 of CD44 antigen precursor	9606
182	0	2.01	7.76470601558685	IPI:IPI00827982.1	Gene_Symbol=CD44 Isoform 13 of CD44 antigen precursor	9606
182	0	2.01	8.33333358168602	IPI:IPI00827937.1	Gene_Symbol=CD44 Isoform 14 of CD44 antigen precursor	9606
182	0	2.01	12.132353335619	IPI:IPI00798069.1	Gene_Symbol=CD44 CD44 molecule	9606
182	0	2.01	9.14127454161644	IPI:IPI00297160.4	Gene_Symbol=CD44 Isoform 12 of CD44 antigen precursor	9606
183	2.01	2.01	4.50819656252861	IPI:IPI00884176.1	Gene_Symbol=F13A1 coagulation factor XIII A1 subunit precursor	9606	1.00091290473938	0.987118542194366	1.77344977855682	0.84592467546463	0.300473898649216	2.96021342277527	0.681389629840851	0.194710582494736	4.66038465499878
183	0	2.01	4.50819656252861	IPI:IPI00297550.8	Gene_Symbol=F13A1 Coagulation factor XIII A chain precursor	9606
183	0	2	20.0000002980232	IPI:IPI00855773.1	Gene_Symbol=F13A1 Coagulation factor XIII, A1 polypeptide	9606
183	0	2	5.07246367633343	IPI:IPI00642188.2	Gene_Symbol=F13A1 Coagulation factor XIII, A1 polypeptide	9606
184	2.01	2.01	6.50529488921165	IPI:IPI00007240.2	Gene_Symbol=F13B Coagulation factor XIII B chain precursor	9606	1.19092988967896	0.310040861368179	3.24042677879334	0.763227760791779	0.227031841874123	3.59310913085938	0.822903335094452	0.198276057839394	2.21952033042908
185	2.01	2.01	14.2857149243355	IPI:IPI00658073.1	Gene_Symbol=CCDC126 Coiled-coil domain-containing protein 126 precursor	9606	0.632612287998199	0.392605811357498	61.8474502563477	0.451135665178299	0.451694935560226	5911.71435546875	0.697104871273041	0.518155932426453	128.229110717773
185	0	2.01	17.6991149783134	IPI:IPI00061448.5	Gene_Symbol=- 13 kDa protein	9606
186	2	50.84	43.2624101638794	IPI:IPI00794184.1	Gene_Symbol=CP 97 kDa protein	9606	0.258771628141403			0.25840950012207			0.278953164815903
187	2	44.87	70.4545438289642	IPI:IPI00304273.2	Gene_Symbol=APOA4 Apolipoprotein A-IV precursor	9606	0.663772881031036	0.0491620227694511	1.5033130645752	1.20104575157166	0.526751637458801	1.99912130832672	2.68876957893372	0.0035442253574729	1.63480234146118
188	2	25.88	46.0358053445816	IPI:IPI00385264.1	Gene_Symbol=- Ig mu heavy chain disease protein	9606	0.136347785592079			0.0658426135778427			0.240899741649628
189	2	23.93	61.4406764507294	IPI:IPI00827488.1	Gene_Symbol=IGKC IGKC protein	9606	1.42639970779419			0.184306681156158			0.31614288687706
189	0	5.7	51.694917678833	IPI:IPI00829873.1	Gene_Symbol=- 13 kDa protein	9606
190	2	13.76	40.772533416748	IPI:IPI00816555.1	Gene_Symbol=IGLV2-14 IGLV2-14 protein	9606	1.16246128082275	0.70552271604538	46.3351135253906	1.06063723564148	0.148385167121887	1.19431614875793	2.69639563560486	0.0354871414601803	2.02035665512085
191	2	13.74	37.0212763547897	IPI:IPI00827875.1	Gene_Symbol=- Lambda-chain precursor	9606	1.61759603023529	0.0223741084337235	1.23968195915222	0.976411044597626	0.939528465270996	24.1322250366211	1.58220255374908	0.155535578727722	4.27730417251587
191	0	2	11.711710691452	IPI:IPI00827923.1	Gene_Symbol=- Light chain Fab (Fragment)	9606
191	0	2	10.0000001490116	IPI:IPI00386134.1	Gene_Symbol=- Ig lambda chain V-I region BL2 precursor	9606
191	0	2	11.8181817233562	IPI:IPI00383016.1	Gene_Symbol=- Immunglobulin light chain variable region (Fragment)	9606
191	0	2	11.711710691452	IPI:IPI00003939.3	Gene_Symbol=- Ig lambda chain V-I region NIG-64	9606
192	2	11.78	41.4529919624329	IPI:IPI00784519.1	Gene_Symbol=- Putative uncharacterized protein	9606	0.847314894199371			0.94837486743927			1.1940256357193
193	2	10.04	32.1888417005539	IPI:IPI00815938.1	Gene_Symbol=IGLV3-21 IGLV3-21 protein	9606	1.4758802652359			0.684871733188629			0.632865846157074
194	2	5.93	29.9145311117172	IPI:IPI00830035.1	Gene_Symbol=- Similar to Anti-streptococcal/anti-myosin immunoglobulin kappa light chain variable region	9606	1.25198972225189			0.876421988010406			1.29213607311249
195	2	3.7	15.7894730567932	IPI:IPI00830057.1	Gene_Symbol=- Uncharacterized protein ENSP00000374791	9606	1.24442851543427			0.872438073158264			2.17402005195618
196	2	2	13.3079841732979	IPI:IPI00845470.1	Gene_Symbol=ZNF655 zinc finger protein 655 isoform f	9606	0.686103343963623			0.0984281077980995			0.375794023275375
196	0	2	14.2566189169884	IPI:IPI00292660.2	Gene_Symbol=ZNF655 Zinc finger protein 655	9606
197	2	2	3.94144132733345	IPI:IPI00878576.1	Gene_Symbol=- Autotaxin isoform gamma	9606	1.07644462585449	0.84898966550827	48.0152282714844	1.11447536945343	0.695220947265625	14.2012386322021	1	1	2.4543981552124
197	0	2	3.16939875483513	IPI:IPI00303210.3	Gene_Symbol=ENPP2 Isoform 2 of Ectonucleotide pyrophosphatase/phosphodiesterase family member 2 precursor	9606
197	0	2	3.36037091910839	IPI:IPI00156171.2	Gene_Symbol=ENPP2 Isoform 1 of Ectonucleotide pyrophosphatase/phosphodiesterase family member 2 precursor	9606
198	2	2	19.4285720586777	IPI:IPI00877692.1	Gene_Symbol=FTL Ferritin-like protein	9606	1.33036351203918			1.82683062553406			5.32993507385254
198	0	2	19.4285720586777	IPI:IPI00738499.2	Gene_Symbol=FTL Ferritin light chain	9606
199	2	2	26.8656730651855	IPI:IPI00827724.1	Gene_Symbol=- Rheumatoid factor Vh I region precursor (Fragment)	9606	0.741260230541229			0.73157799243927			0.735037505626678
200	2	2	3.70370373129845	IPI:IPI00845506.1	Gene_Symbol=PI16 Isoform 2 of Peptidase inhibitor 16 precursor	9606	1.28297364711761			0.958714365959167			1.41954874992371
200	0	2	2.15982720255852	IPI:IPI00301143.5	Gene_Symbol=PI16 Isoform 1 of Peptidase inhibitor 16 precursor	9606
201	2	2	11.8811883032322	IPI:IPI00790885.1	Gene_Symbol=CA2 11 kDa protein	9606	1.75852084159851			1.91226994991302			1.75293493270874
201	0	2	4.61538471281528	IPI:IPI00218414.5	Gene_Symbol=CA2 Carbonic anhydrase 2	9606
202	2	2	3.46420332789421	IPI:IPI00641481.2	Gene_Symbol=CETP Isoform 2 of Cholesteryl ester transfer protein precursor	9606	1.03605937957764			1.09866464138031			1.35789394378662
202	0	2	3.04259639233351	IPI:IPI00006173.3	Gene_Symbol=CETP Isoform 1 of Cholesteryl ester transfer protein precursor	9606
203	1.8	1.81	9.0342678129673	IPI:IPI00552123.1	Gene_Symbol=VSIG4 Isoform 2 of V-set and immunoglobulin domain-containing protein 4 precursor	9606	1.22562658786774	0.202046513557434	2.33762383460999	1.26989686489105	0.0188349578529596	1.09400629997253	2.46281504631042	0.126704335212708	10.0727081298828
203	0	1.81	7.26817026734352	IPI:IPI00027038.1	Gene_Symbol=VSIG4 Isoform 1 of V-set and immunoglobulin domain-containing protein 4 precursor	9606
203	0	1.8	4.91803288459778	IPI:IPI00641261.2	Gene_Symbol=VSIG4 V-set and immunoglobulin domain containing 4 isoform 2	9606
204	1.77	5.47	34.4262301921844	IPI:IPI00384400.1	Gene_Symbol=- Myosin-reactive immunoglobulin heavy chain variable region (Fragment)	9606	1.4239559173584	0.614272832870483	653.14208984375	0.966790199279785	0.89329606294632	12.6323547363281	0.91526198387146	0.865850150585175	192.438247680664
205	1.75	2	3.73027250170708	IPI:IPI00007128.1	Gene_Symbol=PRKCG Protein kinase C gamma type	9606	3.08386421203613			5.56989145278931			8.13791275024414
206	1.7	6.92	42.7350431680679	IPI:IPI00854644.1	Gene_Symbol=- Uncharacterized protein ENSP00000374805	9606	1.1035304069519	0.814452290534973	64.870979309082	0.409671753644943	0.0676562041044235	3.35207724571228	0.516684293746948	0.17585700750351	10.7880754470825
207	1.7	2.83	16.806723177433	IPI:IPI00829841.1	Gene_Symbol=- 13 kDa protein	9606	1.06956899166107			0.432292520999908			0.524441778659821
208	1.7	1.87	9.02934521436691	IPI:IPI00788135.1	Gene_Symbol=LOC730031 similar to Afadin	9606
209	1.7	1.7	3.09999994933605	IPI:IPI00026969.4	Gene_Symbol=SEC23IP Isoform 1 of SEC23-interacting protein	9606
210	1.7	1.7	12.8205135464668	IPI:IPI00014048.1	Gene_Symbol=RNASE1 Ribonuclease pancreatic precursor	9606	1.04254996776581			1.97571420669556			2.6276376247406
211	1.7	1.7	7.31707289814949	IPI:IPI00477714.5	Gene_Symbol=IGLV8-61 V3-4 protein	9606	1.31820392608643			1.72685551643372			1.75163567066193
212	1.7	1.7	3.70370373129845	IPI:IPI00006662.1	Gene_Symbol=APOD Apolipoprotein D precursor	9606	1.2069525718689			1.32064890861511			1.81126582622528
213	1.65	1.82	5.63186816871166	IPI:IPI00871960.2	Gene_Symbol=MASP1 cDNA FLJ75203, highly similar to Homo sapiens mannan-binding lectin serine protease 1 (C4/C2activating component of Ra-reactive factor) (MASP1), transcriptvariant 2, mRNA	9606	0.542800605297089	0.305941820144653	57.2500953674316	0.339624553918839	0.209370225667953	108.063987731934	0.413171321153641	0.363322079181671	1352.5263671875
213	0	1.82	5.63186816871166	IPI:IPI00290283.6	Gene_Symbol=MASP1 mannan-binding lectin serine protease 1 isoform 2 precursor	9606
213	0	1.66	10.7540182769299	IPI:IPI00871139.1	Gene_Symbol=MASP1 92 kDa protein	9606
213	0	1.66	7.72532224655151	IPI:IPI00299307.4	Gene_Symbol=MASP1 Complement-activating component of Ra-reactive factor precursor	9606
214	1.63	1.75	5.89285716414452	IPI:IPI00456484.3	Gene_Symbol=PDE4DIP Isoform 3 of Myomegalin	9606	1.03997755050659			0.930121302604675			1.34066450595856
214	0	1.72	5.24978823959827	IPI:IPI00642902.1	Gene_Symbol=PDE4DIP Isoform 4 of Myomegalin	9606
214	0	1.72	5.28559237718582	IPI:IPI00470939.4	Gene_Symbol=PDE4DIP Isoform 1 of Myomegalin	9606
214	0	1.72	11.1211583018303	IPI:IPI00376888.8	Gene_Symbol=PDE4DIP Isoform 9 of Myomegalin	9606
214	0	1.72	10.1590096950531	IPI:IPI00337544.7	Gene_Symbol=PDE4DIP Isoform 2 of Myomegalin	9606
214	0	1.72	9.49432402849197	IPI:IPI00643207.1	Gene_Symbol=PDE4DIP Isoform 6 of Myomegalin	9606
214	0	1.72	9.31174084544182	IPI:IPI00401276.6	Gene_Symbol=PDE4DIP Isoform 7 of Myomegalin	9606
215	1.61	28.28	43.3781176805496	IPI:IPI00472345.1	Gene_Symbol=IGHG3 IGHG3 protein	9606	1.00522983074188			0.215118929743767			0.491327315568924
216	1.59	1.59	7.87623077630997	IPI:IPI00292218.4	Gene_Symbol=MST1 Hepatocyte growth factor-like protein precursor	9606	0.794664025306702	0.403117924928665	2.12354755401611	0.872807741165161	0.463868528604507	1.67695736885071	0.695192933082581	0.290385574102402	2.46803903579712
217	1.54	1.55	12.0141342282295	IPI:IPI00104907.3	Gene_Symbol=C14orf106 Isoform 1 of Uncharacterized potential DNA-binding protein C14orf106	9606	0.809899628162384			1.11178529262543			0.770637333393097
217	0	1.53	13.3064523339272	IPI:IPI00385830.3	Gene_Symbol=C14orf106 Isoform 2 of Uncharacterized potential DNA-binding protein C14orf106	9606
218	1.53	1.62	4.45205494761467	IPI:IPI00219252.1	Gene_Symbol=DYRK1A Isoform 4 of Dual specificity tyrosine-phosphorylation-regulated kinase 1A	9606
218	0	1.62	4.91493381559849	IPI:IPI00219251.1	Gene_Symbol=DYRK1A Isoform 2 of Dual specificity tyrosine-phosphorylation-regulated kinase 1A	9606
218	0	1.62	3.44827584922314	IPI:IPI00219250.1	Gene_Symbol=DYRK1A Isoform 1 of Dual specificity tyrosine-phosphorylation-regulated kinase 1A	9606
218	0	1.62	4.80591505765915	IPI:IPI00182717.8	Gene_Symbol=DYRK1A Isoform 3 of Dual specificity tyrosine-phosphorylation-regulated kinase 1A	9606
218	0	1.62	3.40760163962841	IPI:IPI00014344.1	Gene_Symbol=DYRK1A Isoform Long of Dual specificity tyrosine-phosphorylation-regulated kinase 1A	9606
218	0	1.53	2.54668928682804	IPI:IPI00332215.1	Gene_Symbol=DYRK1B Isoform 2 of Dual specificity tyrosine-phosphorylation-regulated kinase 1B	9606
218	0	1.53	2.49584019184113	IPI:IPI00215873.1	Gene_Symbol=DYRK1B Isoform 3 of Dual specificity tyrosine-phosphorylation-regulated kinase 1B	9606
218	0	1.53	2.38473769277334	IPI:IPI00000352.1	Gene_Symbol=DYRK1B Isoform 1 of Dual specificity tyrosine-phosphorylation-regulated kinase 1B	9606
219	1.5	2.08	5.9177178889513	IPI:IPI00854629.1	Gene_Symbol=OBSCN Isoform 6 of Obscurin	9606
219	0.01	1.71	7.19225481152534	IPI:IPI00749341.2	Gene_Symbol=OBSCN Uncharacterized protein OBSCN	9606
219	0	2.08	5.8853056281805	IPI:IPI00742748.1	Gene_Symbol=OBSCN Isoform 2 of Obscurin	9606
219	0	2.08	5.88604435324669	IPI:IPI00288940.5	Gene_Symbol=OBSCN Isoform 1 of Obscurin	9606
219	0	2.01	5.92145025730133	IPI:IPI00744119.1	Gene_Symbol=OBSCN Isoform 3 of Obscurin	9606
219	0	1.78	5.5228840559721	IPI:IPI00479915.4	Gene_Symbol=OBSCN Isoform 5 of Obscurin	9606
220	1.43	1.43	7.51879662275314	IPI:IPI00008494.4	Gene_Symbol=ICAM1 Intercellular adhesion molecule 1 precursor	9606	1.30875301361084			1.0761387348175			1.32197237014771
220	0	1.4	6.45833313465118	IPI:IPI00642425.1	Gene_Symbol=ICAM1 Cell surface glycoprotein	9606
221	1.4	2.72	12.0042882859707	IPI:IPI00656111.1	Gene_Symbol=PRG4 Isoform E of Proteoglycan-4 precursor	9606	1.12263071537018	0.267377257347107	1.31114971637726	0.746904611587524	0.0474941097199917	1.33072412014008	0.747861862182617	0.0787996053695679	1.42256045341492
221	0	2.72	8.7435707449913	IPI:IPI00656092.1	Gene_Symbol=PRG4 Isoform F of Proteoglycan-4 precursor	9606
221	0	2.72	9.07704010605812	IPI:IPI00655976.1	Gene_Symbol=PRG4 Isoform C of Proteoglycan-4 precursor	9606
221	0	2.72	8.7307408452034	IPI:IPI00655927.1	Gene_Symbol=PRG4 Isoform B of Proteoglycan-4 precursor	9606
221	0	2.72	9.37007889151573	IPI:IPI00655676.1	Gene_Symbol=PRG4 Isoform D of Proteoglycan-4 precursor	9606
221	0	2.72	8.47578346729279	IPI:IPI00024825.2	Gene_Symbol=PRG4 Isoform A of Proteoglycan-4 precursor	9606
222	1.32	1.69	5.91689236462116	IPI:IPI00022608.1	Gene_Symbol=SORL1 Sortilin-related receptor precursor	9606	1	1	1.45056736469269	1.0417400598526	0.704675555229187	1.36613631248474	1.13240599632263	0.318371176719666	1.39298677444458
223	1.31	1.32	11.9480520486832	IPI:IPI00218795.1	Gene_Symbol=SELL L-selectin precursor	9606	1.01602292060852	0.938314735889435	7.98795080184937	1.39411175251007	0.686984717845917	2651.34399414063	0.826394021511078	0.569148480892181	20.407543182373
224	1.3	13.14	40.4255330562592	IPI:IPI00555945.1	Gene_Symbol=IGL@ IGL@ protein	9606	1.36855375766754	0.189923137426376	3.40723323822021	1.0347113609314	0.890006184577942	11.9930257797241	2.16969084739685	0.206452563405037	27.343297958374
225	1.3	1.3	5.49828186631203	IPI:IPI00179034.4	Gene_Symbol=SLC25A30 Kidney mitochondrial carrier protein 1	9606
226	1.27	1.63	7.69410133361816	IPI:IPI00025276.1	Gene_Symbol=TNXB Isoform XB of Tenascin-X precursor	9606	1.35826075077057	0.424428731203079	21.3590774536133	1.64248037338257	0.610472679138184	7982.5537109375	1.03311860561371	0.966061055660248	2340.58203125
227	1.22	26.69	45.4736828804016	IPI:IPI00423464.1	Gene_Symbol=IGHG1 Putative uncharacterized protein DKFZp686K03196	9606
228	1.22	11.87	40.5303031206131	IPI:IPI00877925.1	Gene_Symbol=SERPINF2 Pre-alpha 2-plasmin inhibitor	9606
229	1.22	1.31	11.5942031145096	IPI:IPI00794512.1	Gene_Symbol=CALCOCO1 Isoform 3 of Calcium-binding and coiled-coil domain-containing protein 1	9606	1.01514136791229			0.935888648033142			1.00835931301117
229	0	1.31	12.6382306218147	IPI:IPI00788619.1	Gene_Symbol=CALCOCO1 Isoform 2 of Calcium-binding and coiled-coil domain-containing protein 1	9606
229	0	1.31	11.5774236619473	IPI:IPI00011232.3	Gene_Symbol=CALCOCO1 Isoform 1 of Calcium-binding and coiled-coil domain-containing protein 1	9606
230	1.18	1.2	9.61857363581657	IPI:IPI00871997.1	Gene_Symbol=DBH Dopamine beta-hydroxylase precursor	9606	1.0074428319931	0.937915802001953	2.61971664428711	0.754938006401062	0.130441665649414	2.10074281692505	0.605144321918488	0.287553250789642	22.1134929656982
230	0	1.2	9.40032377839088	IPI:IPI00171678.4	Gene_Symbol=DBH Dopamine beta-hydroxylase	9606
231	1.15	1.15	3.08548305183649	IPI:IPI00742743.1	Gene_Symbol=TP53BP1 Isoform 2 of Tumor suppressor p53-binding protein 1	9606
231	0	1.15	3.09330634772778	IPI:IPI00029778.3	Gene_Symbol=TP53BP1 Isoform 1 of Tumor suppressor p53-binding protein 1	9606
232	1.15	1.15	6.51731193065643	IPI:IPI00872063.1	Gene_Symbol=PEPD Uncharacterized protein PEPD (Fragment)	9606	0.760627090930939			0.736121952533722			0.990108966827393
232	0	1.15	6.49087205529213	IPI:IPI00257882.7	Gene_Symbol=PEPD Xaa-Pro dipeptidase	9606
233	1.15	1.15	5.20231202244759	IPI:IPI00292532.6	Gene_Symbol=CAMP Cathelicidin antimicrobial peptide precursor	9606	1.87672281265259			3.22979974746704			1.29884541034698
234	1.14	1.49	5.61085976660252	IPI:IPI00797830.3	Gene_Symbol=SMARCC1 SWI/SNF related, matrix associated, actin dependent regulator of chromatin, subfamily c, member 1	9606	1.08514702320099			1.21855926513672			0.880925178527832
234	0	1.49	5.61085976660252	IPI:IPI00234252.2	Gene_Symbol=SMARCC1 SWI/SNF-related matrix-associated actin-dependent regulator of chromatin subfamily C member 1	9606
235	1.09	1.32	5.91887421905994	IPI:IPI00641363.1	Gene_Symbol=SPTA1 Spectrin, alpha, erythrocytic 1	9606	0.793805181980133	0.0439417399466038	1.2449586391449	0.725098192691803	0.0171858072280884	1.23737454414368	0.350486606359482	0.049376368522644	2.83748984336853
235	0	1.32	5.91153353452683	IPI:IPI00220741.6	Gene_Symbol=SPTA1 spectrin, alpha, erythrocytic 1	9606
236	1.06	1.2	5.62529042363167	IPI:IPI00643747.1	Gene_Symbol=C22orf30 Isoform 1 of Uncharacterized protein C22orf30	9606	0.799605309963226	0.783650875091553	3093.25659179688	1.81770777702332	0.100989602506161	3.36922812461853	1.17769479751587	0.205642238259315	2.00504016876221
237	1.05	20.52	59.3220353126526	IPI:IPI00746963.1	Gene_Symbol=IGKC IGKC protein	9606
238	1.05	5.7	29.6296298503876	IPI:IPI00385555.1	Gene_Symbol=- Ig kappa chain V-I region BAN	9606
239	1.05	1.05	8.4870845079422	IPI:IPI00853533.1	Gene_Symbol=FCGR3A Protein	9606	1.15044784545898			1.13420939445496			0.886982560157776
239	0	1.05	9.05511826276779	IPI:IPI00853300.1	Gene_Symbol=FCGR3A FCGR3A protein	9606
239	0	1.05	7.9310342669487	IPI:IPI00640044.2	Gene_Symbol=FCGR3A Fc fragment of IgG, low affinity IIIa, receptor for	9606
239	0	1.05	9.05511826276779	IPI:IPI00218834.9	Gene_Symbol=FCGR3A Low affinity immunoglobulin gamma Fc region receptor III-A precursor	9606
240	1.04	1.14	10.2236419916153	IPI:IPI00221108.5	Gene_Symbol=TYMS Thymidylate synthase	9606	0.816478371620178			0.796729207038879			0.330373018980026
241	1.01	6.57	45.9677428007126	IPI:IPI00884080.1	Gene_Symbol=- Similar to Immunglobulin heavy chain variable region	9606
242	1	1	6.81818202137947	IPI:IPI00215746.3	Gene_Symbol=FABP4 Fatty acid-binding protein, adipocyte	9606	1.41193234920502			2.8175733089447			4.72581052780151
243	0.99	0.99	4.69992756843567	IPI:IPI00856116.1	Gene_Symbol=PALLD Isoform 1 of Palladin	9606	1.37677371501923	0.622197985649109	412.6650390625	0.21567477285862	0.186036288738251	351.976959228516	0.535167396068573	0.371201366186142	188.552947998047
244	0.97	1.05	11.8622452020645	IPI:IPI00012792.1	Gene_Symbol=CDH5 Cadherin-5 precursor	9606	1.0201381444931	0.723376035690308	1.17724323272705	1.2753312587738	0.109660796821117	1.409916639328	1.34013843536377	0.0822030231356621	1.43608486652374
245	0.96	45.25	50.6329119205475	IPI:IPI00555812.4	Gene_Symbol=GC Vitamin D-binding protein precursor	9606	0.779907643795013			0.0346740148961544			0.0170435141772032
246	0.96	0.96	11.7886178195477	IPI:IPI00398418.3	Gene_Symbol=- 84 kDa protein	9606	0.930650949478149			0.842418909072876			0.630808115005493
247	0.96	0.96	20.5882355570793	IPI:IPI00642842.1	Gene_Symbol=CRP C-reactive protein, pentraxin-related	9606	0.4911068379879	0.0218083895742893	1.3629264831543	2.80769228935242	0.0697993859648705	4.23748111724854	0.523515343666077	0.234664708375931	23.9586811065674
247	0	0.96	23.0769231915474	IPI:IPI00218876.3	Gene_Symbol=CRP Isoform 2 of C-reactive protein precursor	9606
247	0	0.96	9.375	IPI:IPI00022389.1	Gene_Symbol=CRP Isoform 1 of C-reactive protein precursor	9606
248	0.92	1.17	2.40963846445084	IPI:IPI00879338.1	Gene_Symbol=- 47 kDa protein	9606
248	0	1.17	2.40963846445084	IPI:IPI00001701.3	Gene_Symbol=DCDC5 KIAA1493 protein (Fragment)	9606
249	0.9	1.89	6.30858838558197	IPI:IPI00759754.1	Gene_Symbol=TTN Isoform 1 of Titin	9606	0.889380931854248	0.877972304821014	9.3307933807373	0.572996437549591	0.386260092258453	5.76481056213379	0.485830754041672	0.181625381112099	3.76573824882507
249	0	1.89	6.28589689731598	IPI:IPI00759542.1	Gene_Symbol=TTN Isoform 8 of Titin	9606
250	0.89	0.98	4.08450700342655	IPI:IPI00795635.1	Gene_Symbol=LOC200383 Dynein heavy chain domain containing protein	9606
251	0.89	0.89	6.28140717744827	IPI:IPI00215767.1	Gene_Symbol=B4GALT1 Isoform Long of Beta-1,4-galactosyltransferase 1	9606	0.613418817520142			0.785543441772461			0.788548409938812
252	0.87	1.23	12.8272250294685	IPI:IPI00645478.1	Gene_Symbol=- Uncharacterized protein ENSP00000350085	9606
253	0.87	0.87	9.51557084918022	IPI:IPI00045921.1	Gene_Symbol=ATAD3B TOB3	9606	1.42306935787201			1.51252889633179			0.705917596817017
254	0.86	2.86	30.5970162153244	IPI:IPI00827486.1	Gene_Symbol=- Rheumatoid factor light chain variable region precursor (Fragment)	9606	1.23763859272003	0.510207712650299	2.48519802093506	0.598374366760254	0.0628768429160118	1.7592830657959	0.666952431201935	0.143057316541672	1.92187368869781
255	0.86	0.86	6.50154799222946	IPI:IPI00016334.2	Gene_Symbol=MCAM Isoform 1 of Cell surface glycoprotein MUC18 precursor	9606	1.29682517051697			1.10590255260468			0.694484174251556
256	0.84	2.03	7.33048245310783	IPI:IPI00872997.1	Gene_Symbol=KIF21B Isoform 1 of Kinesin-like protein KIF21B	9606	0.805032074451447			0.822052776813507			0.637974202632904
256	0	2.03	7.38916248083115	IPI:IPI00644778.2	Gene_Symbol=KIF21B Isoform 2 of Kinesin-like protein KIF21B	9606
257	0.84	0.89	5.02901338040829	IPI:IPI00032988.3	Gene_Symbol=TSHZ2 Teashirt homolog 2	9606
258	0.82	4.68	36.6972476243973	IPI:IPI00387119.1	Gene_Symbol=- Ig kappa chain V-III region POM	9606	4.52004718780518			1.0704151391983			0.687393307685852
259	0.81	0.81	13.8429746031761	IPI:IPI00299040.2	Gene_Symbol=PKD2 Polycystin-2	9606	0.93407267332077			0.795473694801331			0.630899488925934
260	0.8	0.8	2.70270276814699	IPI:IPI00793375.1	Gene_Symbol=XPNPEP1 Xaa-Pro aminopeptidase 1	9606	1.19434106349945			3.10711073875427			3.57601618766785
261	0.79	0.8	6.46067410707474	IPI:IPI00749024.2	Gene_Symbol=NXF1 nuclear RNA export factor 1 isoform 2	9606	0			0			0
261	0	0.8	3.7156704813242	IPI:IPI00033153.1	Gene_Symbol=NXF1 Nuclear RNA export factor 1	9606
262	0.77	0.92	11.1045129597187	IPI:IPI00101969.8	Gene_Symbol=ARHGAP23 similar to Rho GTPase activating protein 21 isoform 1	9606
263	0.77	0.77	6.07667192816734	IPI:IPI00736256.12	Gene_Symbol=FLJ40176 similar to Intersectin-1	9606	1.02600240707397			0.88257247209549			1.45994830131531
264	0.74	0.8	7.66129046678543	IPI:IPI00084563.2	Gene_Symbol=MTMR11 Cisplatin resistance associated alpha protein	9606
264	0	0.8	7.5396828353405	IPI:IPI00009141.3	Gene_Symbol=MTMR11 Cisplatin resistance associated beta protein	9606
265	0.74	0.77	7.66045525670052	IPI:IPI00741791.3	Gene_Symbol=MICAL3 MICAL3 protein	9606	0.949156105518341	0.679412662982941	3.33144021034241	1.12895679473877	0.380082219839096	2.85098123550415	1.00759899616241	0.949066698551178	3.31910371780396
265	0	0.77	7.80590698122978	IPI:IPI00480203.3	Gene_Symbol=MICAL3 Isoform 2 of Protein MICAL-3	9606
265	0	0.77	7.58196711540222	IPI:IPI00177937.5	Gene_Symbol=MICAL3 Isoform 1 of Protein MICAL-3	9606
266	0.74	0.74	7.63358771800995	IPI:IPI00003362.2	Gene_Symbol=HSPA5 HSPA5 protein	9606	0.854505240917206	0.205762133002281	1.44194328784943	1.18527162075043	0.296651363372803	1.68654549121857	1.15791749954224	0.0813381671905518	1.21148216724396
267	0.74	0.74	2.33918130397797	IPI:IPI00872008.1	Gene_Symbol=TMTC4 Uncharacterized protein TMTC4	9606
267	0	0.74	2.15924419462681	IPI:IPI00646732.2	Gene_Symbol=TMTC4 Isoform 1 of Transmembrane and TPR repeat-containing protein 4	9606
267	0	0.74	2.10526324808598	IPI:IPI00514153.3	Gene_Symbol=TMTC4 transmembrane and tetratricopeptide repeat containing 4 isoform 1	9606
268	0.7	2.88	6.72868192195892	IPI:IPI00796891.1	Gene_Symbol=GOLGB1 372 kDa protein	9606	1.42923045158386			1.63707828521729			1.17769432067871
268	0	2.88	6.65848404169083	IPI:IPI00004671.2	Gene_Symbol=GOLGB1 Golgin subfamily B member 1	9606
269	0.7	0.7	4.53296713531017	IPI:IPI00883599.1	Gene_Symbol=MRC1 Mannose receptor	9606	0.861591637134552	0.758145987987518	114.484672546387	1.33244395256042	0.320771872997284	7.46788930892944	1.53193295001984	0.0803800076246262	1.98958897590637
269	0	0.7	4.53296713531017	IPI:IPI00473066.1	Gene_Symbol=MRC1L1 mannose receptor, C type 1-like 1	9606
269	0	0.7	4.53296713531017	IPI:IPI00027848.1	Gene_Symbol=MRC1 Macrophage mannose receptor 1 precursor	9606
