# Supplementary material for: PGCA: An algorithm to link protein groups created from MS/MS data
Source: PLoS One. 2017 May 31;12(5):e0177569. doi: 10.1371/journal.pone.0177569 (PMC5451011; doi:10.1371/journal.pone.0177569)
Supplement: S3 File — 65 iTRAQ experiments used to process samples from the BiT Heart Cohort. (ZIP) [file pone.0177569.s006.zip › S5DataBiT/BET5800_ProteinSummary.txt]

N	Unused	Total	%Cov	Accession	Name	Species	115:114	PVal 115:114	EF 115:114	116:114	PVal 116:114	EF 116:114	117:114	PVal 117:114	EF 117:114	Biological Processes	Molecular Function	PANTHER ID
1	164.05	164.05	26.8025428056717	IPI:IPI00022229.1	Gene_Symbol=APOB Apolipoprotein B-100 precursor	9606	1.18254709243774	6.05613593052112E-07	1.06478655338287	0.952753841876984	0.181213766336441	1.07313907146454	0.819029808044434	1.4266219316994E-08	1.06698870658875
2	140.11	140.14	50.5733966827393	IPI:IPI00643525.1	Gene_Symbol=C4A Complement component 4A	9606
3	136.87	136.95	55.3217053413391	IPI:IPI00783987.2	Gene_Symbol=C3 Complement C3 precursor (Fragment)	9606	1.62929773330688	6.89324292091342E-12	1.13851833343506	1.01656794548035	0.74846351146698	1.10547304153442	1.00150394439697	0.973244905471802	1.09171164035797
4	104.93	105.23	50.0678420066834	IPI:IPI00478003.1	Gene_Symbol=A2M Alpha-2-macroglobulin precursor	9606	0.934980571269989	0.187779441475868	1.10473155975342	0.608560085296631	6.22079124323882E-12	1.13972556591034	0.708812534809113	1.2309596897353E-08	1.11867344379425
5	92.33	92.33	51.2702107429504	IPI:IPI00021885.1	Gene_Symbol=FGA Isoform 1 of Fibrinogen alpha chain precursor	9606	3.00725746154785	0	1.08490931987762	2.96278858184814	0	1.10683107376099	1.78443717956543	1.09690580143027E-29	1.0906435251236
5	0	92.31	64.2857134342194	IPI:IPI00029717.1	Gene_Symbol=FGA Isoform 2 of Fibrinogen alpha chain precursor	9606
6	83.2	83.22	27.5965660810471	IPI:IPI00414283.5	Gene_Symbol=FN1 fibronectin 1 isoform 4 preproprotein	9606	1.81258022785187	2.17851848911585E-18	1.10481441020966	3.57235813140869	3.97009460776803E-25	1.1703929901123	1.09138429164886	0.185573115944862	1.139364361763
6	0	81.22	26.1462211608887	IPI:IPI00845263.1	Gene_Symbol=FN1 fibronectin 1 isoform 2 preproprotein	9606
6	0	81.22	26.7091304063797	IPI:IPI00339223.1	Gene_Symbol=FN1 Isoform 3 of Fibronectin precursor	9606
6	0	81.22	26.3621121644974	IPI:IPI00022418.1	Gene_Symbol=FN1 Isoform 1 of Fibronectin precursor	9606
6	0	81.22	27.373069524765	IPI:IPI00855777.1	Gene_Symbol=FN1 Isoform 14 of Fibronectin precursor	9606
6	0	81.22	27.0034849643707	IPI:IPI00339228.1	Gene_Symbol=FN1 Isoform 8 of Fibronectin precursor	9606
6	0	81.22	27.9411762952805	IPI:IPI00479723.3	Gene_Symbol=FN1 Isoform 10 of Fibronectin precursor	9606
6	0	81.22	27.0918130874634	IPI:IPI00339225.1	Gene_Symbol=FN1 Isoform 5 of Fibronectin precursor	9606
7	74.36	74.37	65.3767824172974	IPI:IPI00298497.3	Gene_Symbol=FGB Fibrinogen beta chain precursor	9606	2.91763615608215	0	1.10335445404053	2.84261560440063	1.06471407048893E-30	1.15148067474365	1.69217121601105	1.03229111456798E-13	1.13463532924652
8	68.08	68.16	28.6992847919464	IPI:IPI00032291.2	Gene_Symbol=C5 Complement C5 precursor	9606	1.10692954063416	0.00586607679724693	1.07380139827728	1.00048100948334	0.992084980010986	1.10196995735168	1.05590486526489	0.206781402230263	1.08895492553711
9	60.35	60.35	40.0938957929611	IPI:IPI00017601.1	Gene_Symbol=CP Ceruloplasmin precursor	9606	0.869355440139771	0.242014110088348	1.27524876594543	0.839852273464203	0.226053968071938	1.34066426753998	0.867979526519775	0.11235286295414	1.19506549835205
10	52.61	52.66	41.3978487253189	IPI:IPI00294193.4	Gene_Symbol=ITIH4 Isoform 1 of Inter-alpha-trypsin inhibitor heavy chain H4 precursor	9606	1.2125289440155	0.0219874605536461	1.17359149456024	1.00884521007538	0.946053147315979	1.31548023223877	1.20467817783356	0.16489864885807	1.31332790851593
11	52.14	52.47	64.6420836448669	IPI:IPI00877703.1	Gene_Symbol=FGG 52 kDa protein	9606	2.72531342506409	1.15083556501471E-32	1.12303686141968	2.77811002731323	2.61310087744425E-15	1.24385845661163	1.69663298130035	1.00009920345201E-08	1.18211388587952
11	0	52.47	65.7836616039276	IPI:IPI00021891.5	Gene_Symbol=FGG Isoform Gamma-B of Fibrinogen gamma chain precursor	9606
11	0	52.47	62.2471928596497	IPI:IPI00877792.1	Gene_Symbol=FGG 50 kDa protein	9606
11	0	52.47	63.3867263793945	IPI:IPI00219713.1	Gene_Symbol=FGG Isoform Gamma-A of Fibrinogen gamma chain precursor	9606
12	49.09	49.16	66.4141416549683	IPI:IPI00847179.1	Gene_Symbol=APOA4 apolipoprotein A-IV precursor	9606	5.29772901535034	0.00977916084229946	2.04360699653625	0.140548124909401	0.241756707429886	20970.26171875	0.0283808708190918
13	44.97	45.15	28.1072288751602	IPI:IPI00029739.5	Gene_Symbol=CFH Isoform 1 of Complement factor H precursor	9606	1.3838529586792	0.000210017038625665	1.17438995838165	1.20987129211426	0.0540406256914139	1.21411788463593	1.14561033248901	0.0717383772134781	1.16016340255737
14	44.38	44.4	40.9685850143433	IPI:IPI00639937.1	Gene_Symbol=CFB B-factor, properdin	9606	1.14349460601807	0.0159292910248041	1.11424827575684	0.902347266674042	0.205564960837364	1.17408001422882	0.967531621456146	0.623936653137207	1.14316952228546
14	0	44.4	40.9685850143433	IPI:IPI00019591.1	Gene_Symbol=CFB Isoform 1 of Complement factor B precursor (Fragment)	9606
15	43.99	44.01	31.2896400690079	IPI:IPI00305461.2	Gene_Symbol=ITIH2 Inter-alpha-trypsin inhibitor heavy chain H2 precursor	9606	0.584633231163025	1.58394214411217E-10	1.15527260303497	1.06759452819824	0.449908673763275	1.18714737892151	1.14452958106995	0.0632594227790833	1.15330529212952
15	0	44	31.0160428285599	IPI:IPI00645038.1	Gene_Symbol=ITIH2 Inter-alpha (Globulin) inhibitor H2	9606
16	43.64	44	48.9177495241165	IPI:IPI00022488.1	Gene_Symbol=HPX Hemopexin precursor	9606	0.887651443481445	0.0398036763072014	1.12018895149231	0.835355699062347	0.0722892507910728	1.21706593036652	0.930590629577637	0.298115968704224	1.14618504047394
17	42.56	42.59	47.2573846578598	IPI:IPI00742696.2	Gene_Symbol=GC vitamin D-binding protein precursor	9606	1.22442555427551	0.116583690047264	1.30395293235779	1.06391561031342	0.886501848697662	2.63689851760864	1.19207036495209	0.706570565700531	2.82439041137695
18	42.01	42.01	37.6835227012634	IPI:IPI00477090.6	Gene_Symbol=IGHM IGHM protein	9606	0.674114227294922	0.000241893038037233	1.21859288215637	0.355113446712494	3.32499444644085E-11	1.25840973854065	0.359110027551651	3.54535546970638E-13	1.21343553066254
18	0	40.01	33.6683422327042	IPI:IPI00828205.1	Gene_Symbol=IGHM IGHM protein	9606
19	40.84	40.84	57.2043001651764	IPI:IPI00032179.2	Gene_Symbol=SERPINC1 Antithrombin III variant	9606	0.789324641227722	0.0136305605992675	1.20262086391449	0.981514513492584	0.802217721939087	1.16260635852814	1.1214771270752	0.202904149889946	1.19696855545044
20	38.3	38.3	24.6913582086563	IPI:IPI00019580.1	Gene_Symbol=PLG Plasminogen precursor	9606	0.94505774974823	0.560409903526306	1.21650433540344	1.07407546043396	0.686474740505219	1.43049347400665	1.0497282743454	0.641491055488586	1.2345255613327
21	37.93	37.94	51.4285743236542	IPI:IPI00641737.1	Gene_Symbol=HP Haptoglobin precursor	9606	7.38013935089111	0	1.14680922031403	1.20779716968536	0.0188387539237738	1.16812133789063	1.07709801197052	0.222533360123634	1.12604868412018
22	36.58	36.61	45.3376203775406	IPI:IPI00019568.1	Gene_Symbol=F2 Prothrombin precursor (Fragment)	9606	0.95378851890564	0.416428834199905	1.12311828136444	0.955400168895721	0.470715671777725	1.13454961776733	0.972967088222504	0.609841704368591	1.11330056190491
23	36.4	36.41	33.5403740406036	IPI:IPI00032328.2	Gene_Symbol=KNG1 Isoform HMW of Kininogen-1 precursor	9606	0.919527053833008	0.137155905365944	1.11784279346466	0.892008602619171	0.125900447368622	1.15869641304016	1.02684843540192	0.667018353939056	1.13048017024994
23	0	35.06	45.9016382694244	IPI:IPI00797833.3	Gene_Symbol=KNG1 Kininogen 1	9606
23	0	35.06	45.9016382694244	IPI:IPI00215894.1	Gene_Symbol=KNG1 Isoform LMW of Kininogen-1 precursor	9606
24	35.92	35.93	41.9148921966553	IPI:IPI00815926.1	Gene_Symbol=IGHG1 IGHG1 protein	9606	0.700601160526276	0.0868391543626785	1.56964218616486	0.752988994121552	0.174901485443115	1.66543185710907	0.655621945858002	0.0233207512646914	1.36795914173126
24	0	34.43	44.9790805578232	IPI:IPI00472610.2	Gene_Symbol=IGHM IGHM protein	9606
25	35.72	36.82	34.2480778694153	IPI:IPI00292530.1	Gene_Symbol=ITIH1 Inter-alpha-trypsin inhibitor heavy chain H1 precursor	9606	0.725452542304993	0.000821586872916669	1.19607722759247	0.919843196868896	0.402904659509659	1.22107636928558	1.01647996902466	0.842728435993195	1.17989385128021
26	34.11	34.2	31.3299238681793	IPI:IPI00026314.1	Gene_Symbol=GSN Isoform 1 of Gelsolin precursor	9606	0.92185389995575	0.309685677289963	1.17326486110687	1.14823806285858	0.122883677482605	1.19393599033356	1.23329997062683	0.00560832489281893	1.15589344501495
26	0	33.97	30.2325576543808	IPI:IPI00646773.2	Gene_Symbol=GSN Isoform 2 of Gelsolin precursor	9606
27	33.85	33.96	44.6808516979218	IPI:IPI00847635.1	Gene_Symbol=SERPINA3 Isoform 1 of Alpha-1-antichymotrypsin precursor	9606	1.3008097410202	0.00398201495409012	1.19162559509277	0.9204261302948	0.440281361341476	1.23832893371582	0.994604229927063	0.958165287971497	1.22841596603394
27	0	33.96	42.1875	IPI:IPI00550991.3	Gene_Symbol=SERPINA3 Alpha-1-antichymotrypsin precursor	9606
28	32.95	32.97	34.9570214748383	IPI:IPI00798430.1	Gene_Symbol=TF Transferrin variant (Fragment)	9606	0.279519975185394	5.39212500604708E-13	1.24662518501282	0.660037994384766	2.32451930060051E-05	1.18583548069	0.601227462291718	5.10774107453926E-08	1.15658819675446
28	0	32.97	34.9570214748383	IPI:IPI00022463.1	Gene_Symbol=TF Serotransferrin precursor	9606
29	31.52	31.52	33.6673349142075	IPI:IPI00879573.1	Gene_Symbol=SERPIND1 Heparin cofactor 2 precursor	9606	1.19179880619049	0.0163031630218029	1.15158092975616	0.890753388404846	0.307550609111786	1.25457990169525	0.986332535743713	0.861796259880066	1.17268073558807
29	0	31.52	31.8785578012466	IPI:IPI00292950.4	Gene_Symbol=SERPIND1 Serpin peptidase inhibitor, clade D (Heparin cofactor), member 1	9606
30	31.25	31.99	33.7228715419769	IPI:IPI00019943.1	Gene_Symbol=AFM Afamin precursor	9606	0.840153455734253	0.226286083459854	1.33362221717834	1.07263910770416	0.634925305843353	1.34757852554321	1.12030863761902	0.289130687713623	1.23982417583466
31	30.55	30.55	43.9999997615814	IPI:IPI00291866.5	Gene_Symbol=SERPING1 Plasma protease C1 inhibitor precursor	9606	1.1479823589325	0.0780017152428627	1.16645777225494	1.09071636199951	0.538204431533813	1.32422924041748	1.21981239318848	0.0881154388189316	1.25771379470825
31	0	28.55	41.2523031234741	IPI:IPI00879931.1	Gene_Symbol=SERPING1 cDNA FLJ78023, highly similar to Homo sapiens serine (or cysteine) proteinase inhibitor, clade G (C1inhibitor), member 1, (angioedema, hereditary) (SERPING1), mRNA	9606
32	29.94	30.42	24.5080500841141	IPI:IPI00022395.1	Gene_Symbol=C9 Complement component C9 precursor	9606	1.41658079624176	4.38269262303947E-06	1.13560855388641	1.12271153926849	0.214304283261299	1.20477986335754	1.21099019050598	0.0147112049162388	1.16299915313721
33	27.59	27.59	29.0780127048492	IPI:IPI00296165.5	Gene_Symbol=C1R;C17orf13;ACYP1 Complement C1r subcomponent precursor	9606	1.13329517841339	0.296277582645416	1.27410304546356	1.00873148441315	0.931055724620819	1.22830092906952	1.06328403949738	0.487285137176514	1.19701504707336
34	27.09	27.14	32.0083677768707	IPI:IPI00298971.1	Gene_Symbol=VTN Vitronectin precursor	9606	1.03531277179718	0.649076521396637	1.16469430923462	0.841142594814301	0.06498072296381	1.20224940776825	0.842676341533661	0.00309538678266108	1.1167414188385
35	26.96	26.96	18.8759282231331	IPI:IPI00009920.2	Gene_Symbol=C6 Complement component 6 precursor	9606	0.927770793437958	0.30195140838623	1.15798199176788	0.906634926795959	0.373729884624481	1.2505065202713	1	1	1.2399810552597
36	25.81	25.81	64.673912525177	IPI:IPI00855916.1	Gene_Symbol=- Transthyretin	9606	0.72184282541275	0.000137994866236113	1.16975700855255	1.0871764421463	0.551766395568848	1.32464671134949	1.16157793998718	0.254084706306458	1.29873752593994
36	0	25.81	76.8707454204559	IPI:IPI00022432.1	Gene_Symbol=TTR Transthyretin precursor	9606
37	25.79	25.79	40.6698554754257	IPI:IPI00006114.4	Gene_Symbol=SERPINF1 Pigment epithelium-derived factor precursor	9606	1.58344697952271	1.91775307030184E-05	1.17691028118134	0.990034401416779	0.916484355926514	1.2205662727356	0.9965900182724	0.973079144954681	1.23520338535309
38	25.66	26.71	40.6060606241226	IPI:IPI00745089.2	Gene_Symbol=A1BG alpha 1B-glycoprotein precursor	9606	0.921608030796051	0.417332828044891	1.22416388988495	0.664048433303833	0.0148074496537447	1.38257217407227	0.664257109165192	0.0117893731221557	1.36649096012115
38	0	26.71	40.6060606241226	IPI:IPI00022895.7	Gene_Symbol=A1BG Alpha-1B-glycoprotein precursor	9606
39	25.06	25.47	33.2552701234818	IPI:IPI00328609.3	Gene_Symbol=SERPINA4 Kallistatin precursor	9606	0.820139646530151	0.00599816674366593	1.14363074302673	1.03087437152863	0.741382896900177	1.20930397510529	1.05424177646637	0.40192449092865	1.13763034343719
40	24.89	24.89	43.624159693718	IPI:IPI00166729.4	Gene_Symbol=AZGP1 alpha-2-glycoprotein 1, zinc	9606	1.2799289226532	0.0376932136714458	1.26043546199799	1.31254029273987	0.000976295559667051	1.15919280052185	1.39968001842499	0.000248986762017012	1.17334878444672
41	24.37	24.37	31.0743808746338	IPI:IPI00020996.3	Gene_Symbol=IGFALS Insulin-like growth factor-binding protein complex acid labile chain precursor	9606	0.476026833057404	1.33470106078448E-08	1.16771101951599	1.13443529605865	0.0772569179534912	1.15179800987244	1.22616100311279	0.000494547362904996	1.10716688632965
42	23.76	23.92	40.625	IPI:IPI00795633.1	Gene_Symbol=CLU CLU	9606	0.862086713314056	0.0603150688111782	1.16802656650543	0.885542869567871	0.22415266931057	1.22199988365173	0.848744630813599	0.111980482935905	1.22730648517609
42	0	23.92	36.3273441791534	IPI:IPI00400826.1	Gene_Symbol=CLU clusterin isoform 1	9606
42	0	23.92	40.534520149231	IPI:IPI00291262.3	Gene_Symbol=CLU Clusterin precursor	9606
43	23.61	23.61	35.4223430156708	IPI:IPI00022431.1	Gene_Symbol=AHSG Alpha-2-HS-glycoprotein precursor	9606	0.796123623847961	0.00827925466001034	1.17965292930603	0.960944473743439	0.726892173290253	1.25844073295593	1.02106618881226	0.779037117958069	1.16159021854401
44	23.25	23.25	27.2727280855179	IPI:IPI00291867.3	Gene_Symbol=CFI Complement factor I precursor	9606	1.19983148574829	0.0233259443193674	1.1675466299057	0.949078261852264	0.531926393508911	1.18654251098633	1.0170294046402	0.831369042396545	1.17691707611084
44	0	21.25	25.0428825616837	IPI:IPI00872555.2	Gene_Symbol=CFI cDNA FLJ76262, highly similar to Homo sapiens I factor (complement) (IF), mRNA	9606
45	22.9	22.9	28.1904757022858	IPI:IPI00022371.1	Gene_Symbol=HRG Histidine-rich glycoprotein precursor	9606	0.749910354614258	1.49638008224429E-05	1.11295115947723	0.626731336116791	5.28466953255702E-05	1.21205604076385	0.696816205978394	1.01800196716795E-06	1.11694264411926
46	22.59	22.59	59.6214532852173	IPI:IPI00021842.1	Gene_Symbol=APOE Apolipoprotein E precursor	9606	1.08316111564636	0.476668238639832	1.25828444957733	1.21696043014526	0.00859828386455774	1.15059459209442	0.96474677324295	0.769144296646118	1.28613293170929
47	22.23	22.23	28.6337196826935	IPI:IPI00017696.1	Gene_Symbol=C1S Complement C1s subcomponent precursor	9606	0.97040456533432	0.689010739326477	1.16541337966919	0.904119193553925	0.270137488842011	1.20237684249878	0.989718973636627	0.913827240467072	1.21536910533905
47	0	21.38	28.4457474946976	IPI:IPI00749179.2	Gene_Symbol=C1S Uncharacterized protein C1S	9606
48	21.61	21.61	61.2765967845917	IPI:IPI00430820.1	Gene_Symbol=IGKV1-5 IGKV1-5 protein	9606	0.431846916675568			0.875639259815216			0.562917113304138
49	21.58	21.72	22.4199295043945	IPI:IPI00296608.6	Gene_Symbol=C7 Complement component C7 precursor	9606	0.897026419639587	0.27004936337471	1.2208263874054	1.13436675071716	0.105398572981358	1.16762173175812	1.25968658924103	0.00147579109761864	1.14037764072418
50	18.47	18.92	20.5417603254318	IPI:IPI00876950.1	Gene_Symbol=ITIH3 Isoform 2 of Inter-alpha-trypsin inhibitor heavy chain H3 precursor	9606	1.15221273899078	0.166323453187943	1.23013412952423	0.965400397777557	0.764166831970215	1.27712714672089	1.16425967216492	0.0742463022470474	1.18390619754791
50	0	18.92	18.4269666671753	IPI:IPI00028413.8	Gene_Symbol=ITIH3 Isoform 1 of Inter-alpha-trypsin inhibitor heavy chain H3 precursor	9606
50	0	18.7	19.7014927864075	IPI:IPI00873416.1	Gene_Symbol=ITIH3 Uncharacterized protein ITIH3	9606
51	18.05	18.35	18.2741120457649	IPI:IPI00294395.1	Gene_Symbol=C8B Complement component C8 beta chain precursor	9606	0.874106109142303	0.14007630944252	1.20168828964233	1.12149477005005	0.16048675775528	1.17959082126617	1.22718977928162	0.0207365937530994	1.18431770801544
52	18	18	28.5302579402924	IPI:IPI00022417.4	Gene_Symbol=LRG1 Leucine-rich alpha-2-glycoprotein precursor	9606	1.76015436649323	4.83010371681303E-05	1.21329295635223	1.02397549152374	0.778015613555908	1.19780564308167	1.05405855178833	0.327653080224991	1.11976587772369
53	17.99	18.12	23.9811912178993	IPI:IPI00654888.4	Gene_Symbol=KLKB1 Plasma kallikrein precursor	9606	0.870863676071167	0.0796918421983719	1.17042791843414	0.935295522212982	0.363348335027695	1.16679310798645	0.976701676845551	0.775776267051697	1.19282376766205
54	16.72	16.72	25.4582494497299	IPI:IPI00879231.1	Gene_Symbol=SERPINF2 Alpha-2-antiplasmin precursor	9606	0.880504667758942	0.158938109874725	1.19920468330383	0.909516453742981	0.361613124608994	1.23657619953156	1.00558793544769	0.953948616981506	1.22056221961975
54	0	16.72	25.2525240182877	IPI:IPI00029863.4	Gene_Symbol=SERPINF2 SERPINF2 protein	9606
55	16.24	16.24	45.7286417484283	IPI:IPI00844536.2	Gene_Symbol=RBP4 Uncharacterized protein RBP4	9606	1.06873595714569	0.2187859416008	1.11442959308624	1.30304729938507	0.00263591064140201	1.17818737030029	1.41773974895477	3.99154032493243E-06	1.13241767883301
55	0	16.24	45.7286417484283	IPI:IPI00480192.1	Gene_Symbol=RBP4 Retinol binding protein 4, plasma	9606
55	0	16.24	40.2985066175461	IPI:IPI00022420.3	Gene_Symbol=RBP4 Plasma retinol-binding protein precursor	9606
56	16	16	21.4583337306976	IPI:IPI00785067.1	Gene_Symbol=IGH@ IGH@ protein	9606	0.91769802570343			0.86298406124115			0.761269509792328
56	0	16.55	24.2171183228493	IPI:IPI00784950.1	Gene_Symbol=LOC100126583 Putative uncharacterized protein DKFZp686L19235	9606
56	0	16	23.7322509288788	IPI:IPI00449920.1	Gene_Symbol=IGHV3OR16-13;IGHA1 CDNA FLJ90170 fis, clone MAMMA1000370, highly similar to Ig alpha-1 chain C region	9606
56	0	14.09	23.4817817807198	IPI:IPI00386879.1	Gene_Symbol=IGHV3OR16-13;IGHA1 CDNA FLJ14473 fis, clone MAMMA1001080, highly similar to Homo sapiens SNC73 protein (SNC73) mRNA	9606
56	0	14	20.7317069172859	IPI:IPI00642017.1	Gene_Symbol=IGHA2 Putative uncharacterized protein DKFZp686C02218 (Fragment)	9606
56	0	14	21.5415015816689	IPI:IPI00423460.3	Gene_Symbol=IGHV3OR16-13;IGHA1 Putative uncharacterized protein DKFZp686G21220 (Fragment)	9606
56	0	14	19.5564523339272	IPI:IPI00744561.1	Gene_Symbol=IGHV3OR16-13;IGHA1 IGHA1 protein	9606
57	15.7	15.71	36.7713004350662	IPI:IPI00022391.1	Gene_Symbol=APCS Serum amyloid P-component precursor	9606	1.7332923412323	1.62167026473981E-08	1.14397978782654	1.14311134815216	0.439639925956726	1.42174792289734	1.1336430311203	0.2687027156353	1.25730681419373
58	15.4	15.42	37.3913049697876	IPI:IPI00298828.3	Gene_Symbol=APOH Beta-2-glycoprotein 1 precursor	9606	1.27621030807495	0.00346663128584623	1.16796410083771	1.11422669887543	0.473609834909439	1.35882496833801	1.12699568271637	0.209864407777786	1.2110835313797
59	14.39	15.51	25.1196175813675	IPI:IPI00553177.1	Gene_Symbol=SERPINA1 Isoform 1 of Alpha-1-antitrypsin precursor	9606	5.85256004333496	2.45297974288405E-06	1.41283011436462	1.08727884292603	0.399372071027756	1.24206984043121	0.87083911895752	0.0340967923402786	1.13314044475555
60	12.94	14.66	14.4946813583374	IPI:IPI00303963.1	Gene_Symbol=C2 Complement C2 precursor (Fragment)	9606	1.19654905796051	0.0106288911774755	1.13956964015961	1.01268303394318	0.945150971412659	1.47101414203644	1.14103770256042	0.204610884189606	1.23701691627502
60	0	13.77	16.7619049549103	IPI:IPI00643506.3	Gene_Symbol=C2 Complement component 2	9606
61	12.31	12.31	28.7625432014465	IPI:IPI00293925.2	Gene_Symbol=FCN3 Isoform 1 of Ficolin-3 precursor	9606	1.32676815986633	0.0277972985059023	1.27917301654816	0.84367573261261	0.148962631821632	1.27146577835083	1.01128172874451	0.921138286590576	1.27351880073547
61	0	10.31	29.1666656732559	IPI:IPI00419744.4	Gene_Symbol=FCN3 Isoform 2 of Ficolin-3 precursor	9606
62	12.23	12.23	16.4383560419083	IPI:IPI00011252.1	Gene_Symbol=C8A Complement component C8 alpha chain precursor	9606	0.95666378736496	0.617483198642731	1.20894205570221	1.24895572662354	0.0695640966296196	1.2755731344223	1.27240741252899	0.00992672890424728	1.1858983039856
63	12.2	12.23	20.5240175127983	IPI:IPI00010295.1	Gene_Symbol=CPN1 Carboxypeptidase N catalytic chain precursor	9606	0.734156131744385	0.0192441921681166	1.27851915359497	0.936607837677002	0.422350287437439	1.19271755218506	1.00791561603546	0.912001430988312	1.16989076137543
64	12.15	12.15	15.0000005960464	IPI:IPI00873445.1	Gene_Symbol=PROS1 80 kDa protein	9606	1.40059673786163	0.00106668239459395	1.17957639694214	1.01340818405151	0.885840237140656	1.22322309017181	1.06329774856567	0.381021112203598	1.16092491149902
64	0	12.13	14.3491119146347	IPI:IPI00294004.1	Gene_Symbol=PROS1 Vitamin K-dependent protein S precursor	9606
65	12.07	12.07	25.8522719144821	IPI:IPI00022426.1	Gene_Symbol=AMBP AMBP protein precursor	9606	0.935423195362091	0.795764446258545	1.71210992336273	1.02819836139679	0.86232578754425	1.39728200435638	1.15650379657745	0.300248742103577	1.33366703987122
66	11.89	11.89	22.0618560910225	IPI:IPI00032220.3	Gene_Symbol=AGT Angiotensinogen precursor	9606	0.642462432384491	0.0257570557296276	1.4441841840744	0.564045250415802	0.0071846405044198	1.42049825191498	0.70107364654541	0.022457068786025	1.32943153381348
67	11.52	11.52	53.0612230300903	IPI:IPI00654755.3	Gene_Symbol=HBB Hemoglobin subunit beta	9606	2.13909864425659	0.0202862769365311	1.6052063703537	0.446038722991943	0.003053885884583	1.21218252182007	1.04327118396759	0.750091314315796	1.64771401882172
68	11.4	13.4	26.9879519939423	IPI:IPI00292946.1	Gene_Symbol=SERPINA7 Thyroxine-binding globulin precursor	9606	0.80611789226532	0.00235158833675087	1.13008499145508	0.734576880931854	0.00221051089465618	1.18944263458252	0.874865829944611	0.0198348686099052	1.11457347869873
69	11.27	11.27	24.5901644229889	IPI:IPI00019576.1	Gene_Symbol=F10 Coagulation factor X precursor	9606	0.935079097747803	0.665017545223236	1.4555698633194	0.775276660919189	0.092599168419838	1.37069022655487	0.863349437713623	0.126231878995895	1.22882926464081
70	10.36	11.05	14.070351421833	IPI:IPI00021727.1	Gene_Symbol=C4BPA C4b-binding protein alpha chain precursor	9606	1.74413621425629	6.32323508398258E-06	1.18606162071228	1.1243941783905	0.0214460082352161	1.1020268201828	1.18133413791656	0.0104037085548043	1.12849998474121
71	10.22	10.22	16.0563379526138	IPI:IPI00218732.3	Gene_Symbol=PON1 Serum paraoxonase/arylesterase 1	9606	0.641502320766449	0.0140807460993528	1.38734710216522	0.830767452716827	0.268609166145325	1.43282234668732	0.682196736335754	0.0387644022703171	1.42928421497345
72	10.04	10.04	43.1623935699463	IPI:IPI00154742.6	Gene_Symbol=IGL@ IGL@ protein	9606	0.612177729606628	0.38847815990448	78.2552871704102	0.691564917564392	0.815354287624359	6586815	0.5081747174263	0.632975518703461	555824.4375
72	0.1	9.54	42.4892693758011	IPI:IPI00550162.2	Gene_Symbol=IGLV3-25 IGLV3-25 protein	9606
72	0.08	9.52	45.064377784729	IPI:IPI00829626.1	Gene_Symbol=IGL@ IGL@ protein	9606
72	0	8.04	34.8936170339584	IPI:IPI00827875.1	Gene_Symbol=- Lambda-chain precursor	9606
72	0	8.04	35.1694911718369	IPI:IPI00744476.6	Gene_Symbol=IGL@ IGL@ protein	9606
72	0	8.04	34.7457617521286	IPI:IPI00658130.1	Gene_Symbol=IGL@ IGL@ protein	9606
72	0	8.04	31.7596554756165	IPI:IPI00816555.1	Gene_Symbol=IGLV2-14 IGLV2-14 protein	9606
72	0	8.04	31.489360332489	IPI:IPI00785196.1	Gene_Symbol=- Putative uncharacterized protein	9606
72	0	8.04	31.6239327192307	IPI:IPI00784935.1	Gene_Symbol=IGL@ IGL@ protein	9606
72	0	8.04	31.6239327192307	IPI:IPI00718819.2	Gene_Symbol=IGLC1;IGLC3;IGLV2-14;IGLC2;IGL@ IGLV2-14 protein	9606
73	10.04	10.04	26.2172281742096	IPI:IPI00021841.1	Gene_Symbol=APOA1 Apolipoprotein A-I precursor	9606	0.949781477451324	0.581651151180267	1.22990834712982	1.01695954799652	0.851743042469025	1.22250473499298	0.885689496994019	0.15957598388195	1.19783556461334
73	0	9.7	28.9795905351639	IPI:IPI00853525.1	Gene_Symbol=APOA1 Apolipoprotein A1	9606
74	10	10	34.1584146022797	IPI:IPI00011261.2	Gene_Symbol=C8G Complement component C8 gamma chain precursor	9606	1	1	1.3011417388916	1.03193271160126	0.75719141960144	1.26011383533478	1.17329800128937	0.154777258634567	1.26743590831757
74	0	8	22.5609749555588	IPI:IPI00513935.1	Gene_Symbol=C8G Complement component 8, gamma polypeptide	9606
75	9.81	14.05	6.92446008324623	IPI:IPI00478809.3	Gene_Symbol=F5 Coagulation factor V precursor	9606	0.81369686126709	0.265586793422699	1.48764228820801	0.921719610691071	0.496304243803024	1.30180954933167	1.02332758903503	0.851900815963745	1.31754577159882
75	0	14.05	6.90892785787582	IPI:IPI00022937.4	Gene_Symbol=F5 Coagulation factor V	9606
76	9.52	20.45	32.3529422283173	IPI:IPI00784998.1	Gene_Symbol=- Putative uncharacterized protein DKFZp686M24218	9606	0.547353744506836	0.202042520046234	3.24802470207214	0.818758249282837	0.379441142082214	1.85659801959991	0.628485500812531	0.0896783769130707	1.81693387031555
77	9.42	28.15	20.7152500748634	IPI:IPI00025426.2	Gene_Symbol=PZP Pregnancy zone protein precursor	9606	0.544066846370697	0.0131838768720627	1.58147954940796	0.406793057918549	0.00220798281952739	1.6471700668335	0.306034505367279	3.05650355585385E-05	1.48974609375
78	9.39	9.39	14.9842277169228	IPI:IPI00394992.1	Gene_Symbol=PGLYRP2 Isoform 2 of N-acetylmuramoyl-L-alanine amidase precursor	9606	0.958833515644073	0.809433877468109	1.52975118160248	1.06586062908173	0.811131358146667	1.91735172271729	1.10614848136902	0.719403505325317	1.97818350791931
78	0	9.39	16.4930552244186	IPI:IPI00163207.1	Gene_Symbol=PGLYRP2 Isoform 1 of N-acetylmuramoyl-L-alanine amidase precursor	9606
79	9.31	9.35	16.9230774044991	IPI:IPI00023673.1	Gene_Symbol=LGALS3BP Galectin-3-binding protein precursor	9606	2.02388167381287	0.000115687209472526	1.21521961688995	1.21016037464142	0.16660413146019	1.34526920318604	0.926679670810699	0.509035706520081	1.30403912067413
80	9.12	9.12	23.6331567168236	IPI:IPI00645849.1	Gene_Symbol=ECM1 Extracellular matrix protein 1	9606	1.04919469356537	0.485537141561508	1.1592128276825	1.40223836898804	0.00333363167010248	1.21750378608704	1.0420960187912	0.580657958984375	1.17458581924438
80	0	9.12	22.4074080586433	IPI:IPI00003351.2	Gene_Symbol=ECM1 Extracellular matrix protein 1 precursor	9606
81	8.93	8.93	13.8211384415627	IPI:IPI00019581.1	Gene_Symbol=F12 Coagulation factor XII precursor	9606	0.999226808547974	0.994430780410767	1.27663826942444	0.783935070037842	0.166186630725861	1.44121980667114	0.836318790912628	0.0705738812685013	1.21798360347748
82	8.88	8.88	28.1065076589584	IPI:IPI00020986.2	Gene_Symbol=LUM Lumican precursor	9606	0.812143981456757	0.00419271318241954	1.13395810127258	0.969069957733154	0.814246296882629	1.33666014671326	1.10948503017426	0.140371397137642	1.15551817417145
83	8.68	8.68	21.6450214385986	IPI:IPI00643948.2	Gene_Symbol=C1QB Complement component 1, q subcomponent, B chain	9606	0.876754999160767	0.292271226644516	1.32157564163208	0.927455842494965	0.574364125728607	1.3639315366745	0.982692241668701	0.879225313663483	1.3092577457428
83	0	8.68	19.7628453373909	IPI:IPI00477992.1	Gene_Symbol=C1QB complement component 1, q subcomponent, B chain precursor	9606
84	8.24	8.24	30.2816897630692	IPI:IPI00853068.1	Gene_Symbol=HBA2;HBA1 Alpha 2 globin variant (Fragment)	9606	1.88613271713257	0.000453669868875295	1.32791066169739	0.484364658594131	0.00118664267938584	1.44505405426025	1.06031882762909	0.540539681911469	1.22641777992249
84	0	8.24	30.2816897630692	IPI:IPI00410714.5	Gene_Symbol=HBA2;HBA1 Hemoglobin subunit alpha	9606
85	8.14	8.14	17.8794175386429	IPI:IPI00032311.4	Gene_Symbol=LBP Lipopolysaccharide-binding protein precursor	9606	2.25837635993958	0.0362093709409237	2.04578876495361	0.783062100410461	0.0732834115624428	1.33287596702576	0.919907927513123	0.505790293216705	1.42254519462585
86	8	8	12.3809516429901	IPI:IPI00299503.2	Gene_Symbol=GPLD1 Isoform 1 of Phosphatidylinositol-glycan-specific phospholipase D precursor	9606	1.03301727771759	0.741720020771027	1.29079878330231	1.30461871623993	0.141494631767273	1.49739956855774	1.43362891674042	0.025880528613925	1.33538889884949
87	7.77	9.77	4.50946129858494	IPI:IPI00759754.1	Gene_Symbol=TTN Isoform 1 of Titin	9606	1.31305146217346	0.733643412590027	5.43041276931763	1.04800760746002	0.934445083141327	3.34602999687195	0.924995899200439	0.826010763645172	2.11871743202209
87	0	9.77	4.49324138462543	IPI:IPI00759542.1	Gene_Symbol=TTN Isoform 8 of Titin	9606
87	0	9.77	4.52157147228718	IPI:IPI00023283.3	Gene_Symbol=TTN Isoform 2 of Titin	9606
87	0	9.77	4.59560453891754	IPI:IPI00759637.1	Gene_Symbol=TTN Isoform 4 of Titin	9606
87	0	9.77	4.59862984716892	IPI:IPI00749039.2	Gene_Symbol=TTN titin isoform N2-A	9606
87	0	9.77	4.57236357033253	IPI:IPI00179357.2	Gene_Symbol=TTN Isoform 7 of Titin	9606
87	0	7.76	4.65349555015564	IPI:IPI00759613.1	Gene_Symbol=TTN Isoform 5 of Titin	9606
87	0	7.3	4.89353388547897	IPI:IPI00412307.8	Gene_Symbol=TTN 2268 kDa protein	9606
88	7.38	7.4	17.2006741166115	IPI:IPI00009865.2	Gene_Symbol=KRT10 Keratin, type I cytoskeletal 10	9606	1.0505952835083	0.854185163974762	1.9266984462738	3.10111808776855	0.00316305598244071	1.72954964637756	0.727897644042969	0.434172987937927	2.7600519657135
88	0	5.4	15.5080214142799	IPI:IPI00884222.1	Gene_Symbol=- Similar to Keratin, type I cytoskeletal 10	9606
89	7.33	7.54	14.1361251473427	IPI:IPI00743766.2	Gene_Symbol=FETUB Fetuin-B precursor	9606	0.865099668502808	0.308927178382874	1.37581586837769	0.904025554656982	0.171166524291039	1.17218887805939	0.857626855373383	0.0202262662351131	1.12741315364838
89	0	7.54	15.6521737575531	IPI:IPI00552199.3	Gene_Symbol=FETUB GUGU beta form	9606
89	0	5.85	13.8801261782646	IPI:IPI00553061.1	Gene_Symbol=FETUB GUGU gamma form	9606
90	7.28	7.38	27.9503107070923	IPI:IPI00220327.3	Gene_Symbol=KRT1 Keratin, type II cytoskeletal 1	9606	0.614855229854584	0.0654913634061813	1.69737637042999	2.83487868309021	0.061992734670639	3.0456554889679	0.466397345066071	0.0473252609372139	2.11288595199585
91	6.83	6.83	12.7659574151039	IPI:IPI00329775.7	Gene_Symbol=CPB2 Isoform 1 of Carboxypeptidase B2 precursor	9606	1.08671867847443	0.466900616884232	1.33301615715027	0.746504306793213	0.076869897544384	1.4084939956665	0.803823292255402	0.0330769307911396	1.2089751958847
92	6.82	6.85	20.4433500766754	IPI:IPI00007221.1	Gene_Symbol=SERPINA5 Plasma serine protease inhibitor precursor	9606	1.30609786510468	0.10921011865139	1.42302858829498	1.22796058654785	0.118544906377792	1.32380318641663	1.25645053386688	0.0438866540789604	1.24496734142303
93	6.74	25.55	67.5675690174103	IPI:IPI00844156.2	Gene_Symbol=SERPINC1 SERPINC1 protein	9606	0.802891075611115	0.0711302757263184	1.27416837215424	1.01046741008759	0.948815643787384	1.42255544662476	1.11391317844391	0.40043032169342	1.31479680538177
94	6.66	6.66	16.9811323285103	IPI:IPI00178926.2	Gene_Symbol=IGJ immunoglobulin J chain	9606	0.726334571838379	0.0974767357110977	1.53296339511871	0.501980900764465	0.0178062953054905	1.58828842639923	0.426990985870361	0.00621646828949451	1.47990202903748
95	6.02	9.72	14.8401826620102	IPI:IPI00872573.1	Gene_Symbol=C1RL 48 kDa protein	9606	0.969121277332306	0.0874029025435448	1.0436840057373	0.95692777633667	0.818705081939697	2.06817817687988	0.987064480781555	0.854980051517487	1.31033766269684
95	0	9.72	14.8401826620102	IPI:IPI00795055.1	Gene_Symbol=C1RL CDNA FLJ14022 fis, clone HEMBA1003538, weakly similar to COMPLEMENT C1R COMPONENT	9606
95	0	9.72	13.3470222353935	IPI:IPI00009793.3	Gene_Symbol=C1RL Complement C1r-like protein	9606
96	6.02	6.02	33.8345855474472	IPI:IPI00386132.1	Gene_Symbol=- Ig kappa chain V-IV region JI precursor	9606	0.52987402677536	0.013391780667007	1.54691815376282	0.932553470134735	0.434601634740829	1.23546063899994	0.648759365081787	0.00461965333670378	1.25701892375946
96	0	6.02	25	IPI:IPI00026197.7	Gene_Symbol=IGKV4-1 Similar to Ig kappa chain V-IV region precursor	9606
96	0	8	29.8507452011108	IPI:IPI00386133.1	Gene_Symbol=- Ig kappa chain V-IV region B17 precursor	9606
96	0	6.02	35.0877195596695	IPI:IPI00387120.1	Gene_Symbol=- Ig kappa chain V-IV region Len	9606
97	6	8.01	13.0864202976227	IPI:IPI00027482.1	Gene_Symbol=SERPINA6 Corticosteroid-binding globulin precursor	9606	0.67915403842926	0.0261944178491831	1.34990525245667	0.759637713432312	0.207272976636887	1.72586107254028	0.955758333206177	0.782588541507721	1.61164617538452
98	6	8	52.5862097740173	IPI:IPI00784430.3	Gene_Symbol=IGKV3D-11 Similar to Ig kappa chain V-III region VG precursor	9606	0.437585562467575			0.72334361076355			0.407090246677399
98	0	8	41.3793116807938	IPI:IPI00829653.1	Gene_Symbol=- Uncharacterized protein ENSP00000374812	9606
98	0	6.04	33.8983058929443	IPI:IPI00816799.1	Gene_Symbol=- Rheumatoid factor D5 light chain (Fragment)	9606
99	6	8	41.9999986886978	IPI:IPI00387116.1	Gene_Symbol=- Ig kappa chain V-III region NG9 precursor (Fragment)	9606	0.535051345825195	0.0946212261915207	3.28651976585388	0.897318243980408	0.483516335487366	3.69552540779114	0.536199152469635	0.161159217357635	7.75729274749756
99	0	18.53	58.297872543335	IPI:IPI00761125.2	Gene_Symbol=IGKC IGKC protein	9606
99	0	11.86	34.033614397049	IPI:IPI00879329.1	Gene_Symbol=IGKV3-20 Anti-(ED-B) scFV (Fragment)	9606
99	0	10.01	55.8139562606812	IPI:IPI00384576.1	Gene_Symbol=- Ig kappa chain V-III region HIC precursor	9606
99	0	10.01	57.7981650829315	IPI:IPI00387118.1	Gene_Symbol=- Ig kappa chain V-III region WOL	9606
99	0	10.01	48.8372087478638	IPI:IPI00030205.3	Gene_Symbol=IGKV3-20 Ig kappa chain V-III region HAH precursor	9606
99	0	8.02	66.0550475120544	IPI:IPI00387117.5	Gene_Symbol=IGKV3D-20 Ig kappa chain V-III region Ti	9606
99	0	8.02	66.0550475120544	IPI:IPI00387115.1	Gene_Symbol=- Ig kappa chain V-III region SIE	9606
99	0	8	36.6972476243973	IPI:IPI00827826.1	Gene_Symbol=- Cold agglutinin FS-2 L-chain (Fragment)	9606
99	0	6.05	64.2201840877533	IPI:IPI00385252.1	Gene_Symbol=- Ig kappa chain V-III region GOL	9606
100	6	6.09	18.9516127109528	IPI:IPI00855835.1	Gene_Symbol=- Insulin-like growth factor binding protein 3 isoform b	9606	0.566971123218536	0.0175472609698772	1.46064651012421	1.37924361228943	0.225726202130318	1.95990943908691	1.59196746349335	0.122407056391239	1.99955725669861
100	0	6.09	11.447811126709	IPI:IPI00556155.2	Gene_Symbol=IGFBP3 insulin-like growth factor binding protein 3 isoform a precursor	9606
100	0	6.09	11.6838492453098	IPI:IPI00018305.4	Gene_Symbol=IGFBP3 Insulin-like growth factor-binding protein 3 precursor	9606
101	5.87	5.87	5.54962642490864	IPI:IPI00788786.1	Gene_Symbol=VWF 309 kDa protein	9606	1.16214740276337	0.622806251049042	2.09090542793274	1.31553959846497	0.471090734004974	2.47153282165527	0.689689040184021	0.187481611967087	1.86981618404388
101	0	5.87	5.15463910996914	IPI:IPI00023014.1	Gene_Symbol=VWF von Willebrand factor precursor	9606
102	5.84	7.35	9.1844230890274	IPI:IPI00656092.1	Gene_Symbol=PRG4 Isoform F of Proteoglycan-4 precursor	9606	1.52981317043304	0.00592518271878362	1.26927042007446	0.866085171699524	0.111703917384148	1.21127140522003	0.836063325405121	0.168664425611496	1.33137655258179
102	0	7.35	9.5347061753273	IPI:IPI00655976.1	Gene_Symbol=PRG4 Isoform C of Proteoglycan-4 precursor	9606
102	0	7.35	9.17094647884369	IPI:IPI00655927.1	Gene_Symbol=PRG4 Isoform B of Proteoglycan-4 precursor	9606
102	0	7.35	9.84251946210861	IPI:IPI00655676.1	Gene_Symbol=PRG4 Isoform D of Proteoglycan-4 precursor	9606
102	0	7.35	8.90313386917114	IPI:IPI00024825.2	Gene_Symbol=PRG4 Isoform A of Proteoglycan-4 precursor	9606
102	0	7.35	11.1468382179737	IPI:IPI00656111.1	Gene_Symbol=PRG4 Isoform E of Proteoglycan-4 precursor	9606
103	5.84	5.84	5.0384882837534	IPI:IPI00027235.1	Gene_Symbol=ATRN Isoform 1 of Attractin precursor	9606	0.902753531932831	0.267961710691452	1.27119934558868	0.821271002292633	0.207747519016266	1.47906374931335	0.942554950714111	0.719520807266235	1.61135017871857
103	0	5.84	4.50184494256973	IPI:IPI00218460.6	Gene_Symbol=ATRN Isoform 3 of Attractin precursor	9606
103	0	5.84	5.1100630313158	IPI:IPI00162735.3	Gene_Symbol=ATRN Isoform 2 of Attractin precursor	9606
104	5.72	5.74	7.65027329325676	IPI:IPI00884176.1	Gene_Symbol=F13A1 coagulation factor XIII A1 subunit precursor	9606	1.23194587230682	0.0134219527244568	1.15882444381714	1.25524604320526	0.0119746187701821	1.16929745674133	0.98682826757431	0.896450638771057	1.26996302604675
104	0	5.74	7.65027329325676	IPI:IPI00297550.8	Gene_Symbol=F13A1 Coagulation factor XIII A chain precursor	9606
105	5.45	5.49	22.2222223877907	IPI:IPI00219583.1	Gene_Symbol=SHBG Isoform 2 of Sex hormone-binding globulin precursor	9606	0.332501500844955	0.0279659647494555	2.39989733695984	0.510948479175568	0.000391157605918124	1.12806940078735	0.571826756000519	0.0177276376634836	1.45439875125885
105	0	5.49	15.9203976392746	IPI:IPI00023019.1	Gene_Symbol=SHBG Isoform 1 of Sex hormone-binding globulin precursor	9606
106	5.31	5.31	24.1935476660728	IPI:IPI00004373.1	Gene_Symbol=MBL2 Mannose-binding protein C precursor	9606	0.76420122385025	0.231824368238449	1.7725944519043	1.22669363021851	0.347079068422318	1.79400944709778	1.14154040813446	0.162427976727486	1.25666427612305
107	5.24	5.29	7.77604952454567	IPI:IPI00025864.5	Gene_Symbol=BCHE Cholinesterase precursor	9606	1.12648665904999	0.20088304579258	1.26114165782928	0.871342539787292	0.237260654568672	1.34659969806671	1.00509130954742	0.941199719905853	1.22352349758148
108	5.19	6.88	9.64285731315613	IPI:IPI00746623.2	Gene_Symbol=HABP2 Hyaluronan-binding protein 2 precursor	9606	1.07523095607758	0.575276136398315	1.44522047042847	0.875736892223358	0.44805234670639	1.62416195869446	1.03047382831573	0.773717880249023	1.3548367023468
109	4.88	4.88	31.8749994039536	IPI:IPI00792115.1	Gene_Symbol=CLEC3B Putative uncharacterized protein DKFZp686H17246	9606	0.885995805263519	0.704884171485901	2.51983737945557	0.857672274112701	0.451166033744812	1.76029407978058	0.9281285405159	0.718259274959564	1.8195127248764
109	0	4.88	25.2475261688232	IPI:IPI00009028.1	Gene_Symbol=CLEC3B Tetranectin precursor	9606
110	4.66	4.66	12.6801148056984	IPI:IPI00025204.1	Gene_Symbol=CD5L CD5 antigen-like precursor	9606	0.672261834144592	0.0158421155065298	1.3502984046936	0.389972329139709	0.000334617798216641	1.43874609470367	0.415877461433411	2.95485806418583E-05	1.27075469493866
111	4.51	4.96	41.5254235267639	IPI:IPI00854582.1	Gene_Symbol=- Uncharacterized protein ENSP00000374793	9606	0.487341433763504	0.0456234067678452	1.92636787891388	1.1138082742691	0.701292157173157	14.9000959396362	0.784151196479797	0.478564113378525	17.9601631164551
112	4.46	4.46	11.3122172653675	IPI:IPI00844400.1	Gene_Symbol=C1QA 23 kDa protein	9606	1.04623901844025	0.841858625411987	1.73854660987854	1.16334390640259	0.444985926151276	1.59897208213806	1.26474463939667	0.313339620828629	1.71398091316223
112	0	4.46	10.2040819823742	IPI:IPI00022392.1	Gene_Symbol=C1QA Complement C1q subcomponent subunit A precursor	9606
113	4.41	4.64	13.6289000511169	IPI:IPI00745872.2	Gene_Symbol=ALB Isoform 1 of Serum albumin precursor	9606	0.766301989555359	0.080687128007412	1.38586342334747	2.23005390167236	0.00134969258215278	1.24429798126221	0.736638784408569	0.102366782724857	1.51868844032288
113	0	4.64	13.2376402616501	IPI:IPI00022434.4	Gene_Symbol=ALB Uncharacterized protein ALB	9606
113	0	3.72	11.8686869740486	IPI:IPI00216773.4	Gene_Symbol=ALB ALB protein	9606
113	0	2.89	12.9554659128189	IPI:IPI00878517.1	Gene_Symbol=ALB 56 kDa protein	9606
113	0	2.67	15.7360404729843	IPI:IPI00878282.1	Gene_Symbol=ALB 23 kDa protein	9606
114	4.38	4.38	19.8165133595467	IPI:IPI00738433.1	Gene_Symbol=CPN2 similar to Carboxypeptidase N subunit 2 precursor	9606	0.926181495189667	0.546340882778168	1.32411885261536	0.8697869181633	0.448817074298859	1.49776780605316	0.959979653358459	0.805965662002563	1.44908094406128
114	0	4.38	19.8165133595467	IPI:IPI00479116.1	Gene_Symbol=CPN2 Carboxypeptidase N subunit 2 precursor	9606
115	4.34	4.34	9.32754874229431	IPI:IPI00021817.1	Gene_Symbol=PROC Vitamin K-dependent protein C precursor	9606	0.932891488075256	0.667759776115417	1.59388566017151	1.06158924102783	0.745394051074982	1.70606410503387	1.11102473735809	0.427287697792053	1.44166278839111
116	4.23	4.43	14.8936167359352	IPI:IPI00299145.9	Gene_Symbol=KRT6C Keratin, type II cytoskeletal 6C	9606
116	0.05	4.43	14.8936167359352	IPI:IPI00293665.8	Gene_Symbol=KRT6B Keratin, type II cytoskeletal 6B	9606
116	0.05	4.43	12.7659574151039	IPI:IPI00300725.7	Gene_Symbol=KRT6A Keratin, type II cytoskeletal 6A	9606
116	0.05	4.23	10.8527131378651	IPI:IPI00021304.1	Gene_Symbol=KRT2 Keratin, type II cytoskeletal 2 epidermal	9606
116	0.05	3.48	11.992946267128	IPI:IPI00796776.1	Gene_Symbol=KRT5 60 kDa protein	9606
116	0	4.18	22.9299366474152	IPI:IPI00796330.1	Gene_Symbol=KRT6A 18 kDa protein	9606
117	4.12	6.54	30.0000011920929	IPI:IPI00011264.1	Gene_Symbol=CFHR1 Complement factor H-related protein 1 precursor	9606	2.00670051574707	0.00712020974606276	1.39997541904449	1.07946920394897	0.734413087368011	1.92239320278168	0.822117924690247	0.397895574569702	1.88464784622192
117	0	6.15	29.8892974853516	IPI:IPI00883722.1	Gene_Symbol=CFHR1 FHR-1; complement Factor H-related protein 1	9606
117	0	6.15	24.5454549789429	IPI:IPI00167093.4	Gene_Symbol=CFHR1 complement factor H-related 1	9606
117	0	4.12	11.9341567158699	IPI:IPI00218949.1	Gene_Symbol=CFHR2 Isoform Short of Complement factor H-related protein 2 precursor	9606
117	0	4.12	10.7407413423061	IPI:IPI00006154.1	Gene_Symbol=CFHR2 Isoform Long of Complement factor H-related protein 2 precursor	9606
118	4.12	4.12	10.9333336353302	IPI:IPI00029260.2	Gene_Symbol=CD14 Monocyte differentiation antigen CD14 precursor	9606	1.45302999019623	0.197160288691521	2.05408835411072	1.08554971218109	0.608851730823517	1.58189630508423	1.12125158309937	0.538524448871613	1.69219386577606
119	4.12	4.12	22.7722778916359	IPI:IPI00021856.3	Gene_Symbol=APOC2 Apolipoprotein C-II precursor	9606	1.52570521831512	0.0404688790440559	1.48090124130249	1.39045667648315	0.157044917345047	1.69255137443542	0.918623208999634	0.683850109577179	1.71202957630157
120	4.08	4.12	5.71992099285126	IPI:IPI00064667.4	Gene_Symbol=CNDP1 Beta-Ala-His dipeptidase precursor	9606	1.09667527675629	0.670749247074127	2.23727536201477	1.03310191631317	0.871005654335022	2.14199614524841	1.06801056861877	0.725549340248108	2.01667499542236
120	0	2.08	5.8064516633749	IPI:IPI00749466.1	Gene_Symbol=CNDP1 35 kDa protein	9606
121	4.06	6.06	7.59219080209732	IPI:IPI00296176.2	Gene_Symbol=F9 Coagulation factor IX precursor	9606	1.00788605213165	0.892133951187134	1.79213225841522	0.897379815578461	0.0239333286881447	1.05310726165771	0.94436776638031	0.392748802900314	1.67506372928619
122	4.04	4.04	8.67709815502167	IPI:IPI00296534.1	Gene_Symbol=FBLN1 Isoform D of Fibulin-1 precursor	9606	1.36690378189087	0.332673639059067	2.89024138450623	1.06380784511566	0.851845860481262	3.51242756843567	0.908220291137695	0.625093221664429	2.06331062316895
122	0	2.04	6.40113800764084	IPI:IPI00218803.2	Gene_Symbol=FBLN1 Isoform B of Fibulin-1 precursor	9606
123	4.02	4.02	15.9203976392746	IPI:IPI00020091.1	Gene_Symbol=ORM2 Alpha-1-acid glycoprotein 2 precursor	9606
124	4.01	4.01	16.326530277729	IPI:IPI00022394.2	Gene_Symbol=C1QC Complement C1q subcomponent subunit C precursor	9606	0.995976448059082	0.956594049930573	1.19863450527191	1.00981616973877	0.937496542930603	1.35614359378815	1.09003126621246	0.514431655406952	1.37171101570129
125	4	4	9.48905125260353	IPI:IPI00847381.1	Gene_Symbol=SEPP1 selenoprotein P isoform 2	9606	0.973743498325348	0.957224011421204	151.993560791016	1	1	53.06298828125	1.18501472473145	0.710861504077911	82.9239501953125
125	0	4	12.6373633742332	IPI:IPI00798100.1	Gene_Symbol=SEPP1 Protein	9606
125	0	4	4.7244094312191	IPI:IPI00029061.2	Gene_Symbol=SEPP1 Selenoprotein P precursor	9606
126	4	4	16.5289252996445	IPI:IPI00884433.1	Gene_Symbol=- 13 kDa protein	9606	0.441900491714478	0.175789698958397	18.9235782623291	0.703916132450104	0.186418786644936	3.83806395530701	0.483786821365356	0.150828614830971	9.27815914154053
126	0	4	16.5289252996445	IPI:IPI00829600.1	Gene_Symbol=- Uncharacterized protein ENSP00000374803	9606
126	0	4	16.5289252996445	IPI:IPI00743194.2	Gene_Symbol=- Kappa light chain variable region (Fragment)	9606
126	0	18.64	54.8117160797119	IPI:IPI00550731.2	Gene_Symbol=- Putative uncharacterized protein	9606
126	0	18.52	48.3333319425583	IPI:IPI00419424.3	Gene_Symbol=IGKV1-5 IGKV1-5 protein	9606
126	0	17.19	53.1380772590637	IPI:IPI00440577.3	Gene_Symbol=IGKV2-24 IGKV2-24 protein	9606
126	0	16.52	55.2511394023895	IPI:IPI00430808.2	Gene_Symbol=IGKC Immunoblobulin light chain (Fragment)	9606
126	0	14.52	48.5355645418167	IPI:IPI00854806.1	Gene_Symbol=IGKV1-5 IGKV1-5 protein	9606
126	0	4.12	30.7017534971237	IPI:IPI00384397.1	Gene_Symbol=- Myosin-reactive immunoglobulin light chain variable region (Fragment)	9606
126	0	4	24.5762705802917	IPI:IPI00827829.1	Gene_Symbol=- HRV Fab N8-VL (Fragment)	9606
126	0	4	25.6637156009674	IPI:IPI00827773.1	Gene_Symbol=- Cold agglutinin FS-1 L-chain (Fragment)	9606
126	0	4	24.7863247990608	IPI:IPI00743389.1	Gene_Symbol=IGKV1-5 Ig kappa chain V-II region GM607 precursor (Fragment)	9606
126	0	4	17.3913046717644	IPI:IPI00387107.3	Gene_Symbol=IGKV2-40 Ig kappa chain V-II region Cum	9606
126	0	2.67	25.8333325386047	IPI:IPI00829827.1	Gene_Symbol=- Uncharacterized protein ENSP00000374804	9606
126	0	2.12	14.0495866537094	IPI:IPI00829663.1	Gene_Symbol=- Uncharacterized protein ENSP00000374801	9606
126	0	2	18.1818187236786	IPI:IPI00829947.1	Gene_Symbol=- 13 kDa protein	9606
126	0	2	12.0370373129845	IPI:IPI00854709.1	Gene_Symbol=- Uncharacterized protein ENSP00000374799 (Fragment)	9606
126	0	2	11.5044251084328	IPI:IPI00736885.1	Gene_Symbol=LOC440786 Ig kappa chain V-II region TEW	9606
126	0	2	12.2641511261463	IPI:IPI00387111.5	Gene_Symbol=- Uncharacterized protein ENSP00000333154	9606
127	4	4	19.6581199765205	IPI:IPI00657670.1	Gene_Symbol=- 13 kDa protein	9606	1.58255207538605	0.0581179969012737	1.64570379257202	1.44590127468109	0.0331235826015472	1.34471106529236	0.970308065414429	0.799664378166199	1.56597602367401
127	0	4	23.2323229312897	IPI:IPI00021857.1	Gene_Symbol=APOC3 Apolipoprotein C-III precursor	9606
128	4	4	5.68181835114956	IPI:IPI00022331.1	Gene_Symbol=LCAT Phosphatidylcholine-sterol acyltransferase precursor	9606	1.13050270080566	0.262077808380127	1.97484850883484	1.09648585319519	0.666283667087555	7.57080888748169	1.0697420835495	0.17300908267498	1.26959645748138
129	4	4	9.42622944712639	IPI:IPI00020019.1	Gene_Symbol=ADIPOQ Adiponectin precursor	9606	0.650913774967194	0.0103348670527339	1.20840334892273	1.13744306564331	0.480722874403	1.90576362609863	1.02303791046143	0.868236660957336	1.68433439731598
130	3.82	7.15	40.5172407627106	IPI:IPI00829956.1	Gene_Symbol=- Rheumatoid factor C6 light chain (Fragment)	9606	0.523679137229919			0.830741822719574			0.624503910541534
130	0	5.15	33.8983058929443	IPI:IPI00829912.1	Gene_Symbol=IGKV1-5 Ig kappa chain V-I region HK102 precursor	9606
130	0	4.48	32.4074059724808	IPI:IPI00387026.1	Gene_Symbol=- Ig kappa chain V-I region EU	9606
130	0	2.96	14.5299151539803	IPI:IPI00830035.1	Gene_Symbol=- Similar to Anti-streptococcal/anti-myosin immunoglobulin kappa light chain variable region	9606
131	3.7	3.7	15.8415839076042	IPI:IPI00868938.1	Gene_Symbol=- Beta-2-microglobulin	9606	1.71517598628998	0.325765937566757	46.9871597290039	1.32199120521545	0.379055708646774	11.0527582168579	1.21694040298462	0.65444415807724	62.5206642150879
131	0	3.7	13.4453788399696	IPI:IPI00796379.1	Gene_Symbol=B2M B2M protein	9606
131	0	1.7	4.83870953321457	IPI:IPI00004656.2	Gene_Symbol=B2M Beta-2-microglobulin	9606
132	3.49	9.54	38.7234032154083	IPI:IPI00555945.1	Gene_Symbol=IGL@ IGL@ protein	9606	1.1172000169754	0.488288342952728	1.49708294868469	1.27619111537933	0.276020795106888	1.71106445789337	1.0499883890152	0.770727097988129	1.54373526573181
132	0.27	8.31	38.1355941295624	IPI:IPI00785200.1	Gene_Symbol=- Putative uncharacterized protein	9606
132	0.01	9.45	34.1666668653488	IPI:IPI00382938.3	Gene_Symbol=IGLV4-3 IGLV4-3 protein	9606
132	0	8.04	40.1709407567978	IPI:IPI00785050.1	Gene_Symbol=- Putative uncharacterized protein	9606
132	0	8.04	31.489360332489	IPI:IPI00450309.1	Gene_Symbol=IGL@ IGL@ protein	9606
132	0	6.04	28.3898293972015	IPI:IPI00719452.1	Gene_Symbol=IGL@ IGL@ protein	9606
132	0	4	37.8378391265869	IPI:IPI00385985.1	Gene_Symbol=- Ig lambda chain V-III region LOI	9606
132	0	2	4.44444455206394	IPI:IPI00880175.1	Gene_Symbol=IGLL1 19 kDa protein	9606
132	0	2	3.75586859881878	IPI:IPI00013438.1	Gene_Symbol=IGLL1 Immunoglobulin lambda-like polypeptide 1 precursor	9606
133	3.4	3.4	9.72222238779068	IPI:IPI00418422.3	Gene_Symbol=IGHD IGHD protein	9606	0.404299080371857	0.0840228646993637	3.34339189529419	0.821201503276825	0.770191431045532	12.6582975387573	0.616643488407135	0.60010814666748	29.1260166168213
133	0	2.73	9.07504335045815	IPI:IPI00163446.3	Gene_Symbol=IGHD IGHD protein	9606
133	0	2.18	10.1659752428532	IPI:IPI00829636.1	Gene_Symbol=IGHD FLJ00382 protein (Fragment)	9606
134	3.21	23.68	37.0656371116638	IPI:IPI00418153.1	Gene_Symbol=IGHM Putative uncharacterized protein DKFZp686I15212	9606	0.825232744216919	0.166959628462791	1.47423350811005	1.90752005577087	0.0409460626542568	1.78655219078064	1.14204096794128	0.0162313804030418	1.07649707794189
134	0.13	22.75	41.4587318897247	IPI:IPI00472345.1	Gene_Symbol=IGHG3 IGHG3 protein	9606
134	0	24.79	38.9210015535355	IPI:IPI00784894.1	Gene_Symbol=- Putative uncharacterized protein	9606
134	0	21.01	42.1524673700333	IPI:IPI00829850.1	Gene_Symbol=IGHG3 Protein	9606
134	0	20.83	36.9351655244827	IPI:IPI00168728.1	Gene_Symbol=IGHM FLJ00385 protein (Fragment)	9606
134	0	20.79	43.5158491134644	IPI:IPI00829940.1	Gene_Symbol=IGHG3 Uncharacterized protein IGHG3 (Fragment)	9606
134	0	20.79	45.8563536405563	IPI:IPI00829716.1	Gene_Symbol=IGHG3 Uncharacterized protein IGHG3 (Fragment)	9606
134	0	20.79	48.0106115341187	IPI:IPI00827754.2	Gene_Symbol=IGHG3 C gamma 3	9606
134	0	16.79	43.7853097915649	IPI:IPI00830033.1	Gene_Symbol=IGHM Full-length cDNA clone CS0DI019YF20 of Placenta of Homo sapiens (Fragment)	9606
135	2.99	2.99	6.04395605623722	IPI:IPI00871960.2	Gene_Symbol=MASP1 cDNA FLJ75203, highly similar to Homo sapiens mannan-binding lectin serine protease 1 (C4/C2activating component of Ra-reactive factor) (MASP1), transcriptvariant 2, mRNA	9606	0.922882556915283	0.750401318073273	2.08025503158569	0.741950511932373	0.265500754117966	2.00488257408142	0.909075200557709	0.680255234241486	1.94878172874451
135	0	2.99	6.04395605623722	IPI:IPI00290283.6	Gene_Symbol=MASP1 mannan-binding lectin serine protease 1 isoform 2 precursor	9606
135	0	2	2.42966748774052	IPI:IPI00152780.4	Gene_Symbol=TMEM16J Transmembrane protein 16J	9606
136	2.8	2.8	5.97609579563141	IPI:IPI00555752.2	Gene_Symbol=C4BPB Isoform 2 of C4b-binding protein beta chain precursor	9606	1.52774238586426	0.0188316665589809	1.17272424697876	1.16315412521362	0.413878172636032	4.30681371688843	1.14587640762329	0.569335699081421	8.62786197662354
136	0	2.8	5.95238097012043	IPI:IPI00025862.2	Gene_Symbol=C4BPB Isoform 1 of C4b-binding protein beta chain precursor	9606
137	2.66	2.71	13.4099617600441	IPI:IPI00011695.8	Gene_Symbol=PRSS2 Protease serine 2 isoform B	9606	1.52026510238647	0.280115783214569	12.2520132064819	1.28574526309967	0.503946244716644	3.81371879577637	1.14880216121674	0.427470535039902	1.83021724224091
137	0	2.08	9.4488188624382	IPI:IPI00169276.2	Gene_Symbol=- Trypsinogen C	9606
137	0	2.08	9.71659943461418	IPI:IPI00011694.1	Gene_Symbol=PRSS1 Trypsin-1 precursor	9606
137	0	2.04	10.1214572787285	IPI:IPI00815665.1	Gene_Symbol=PRSS1 PRSS1 protein	9606
138	2.64	2.64	5.88235296308994	IPI:IPI00643034.2	Gene_Symbol=PLTP Isoform 1 of Phospholipid transfer protein precursor	9606	0.961944103240967	0.909921646118164	31.8424892425537	1.30996227264404	0.498442143201828	30.3820304870605	0.929202675819397	0.558613061904907	3.07342219352722
138	0	2.64	6.57596364617348	IPI:IPI00217778.1	Gene_Symbol=PLTP Isoform 2 of Phospholipid transfer protein precursor	9606
139	2.63	2.67	6.83302208781242	IPI:IPI00743248.5	Gene_Symbol=TNXB DJ34F7.1.1	9606	0.637506067752838	0.142913773655891	2.27810883522034	1.38585305213928	0.40530464053154	3.82760167121887	0.896734297275543	0.570677101612091	2.00904011726379
139	0	2.67	6.93983882665634	IPI:IPI00644296.1	Gene_Symbol=TNXB Tenascin XB	9606
139	0	2.67	6.8314291536808	IPI:IPI00025276.1	Gene_Symbol=TNXB Isoform XB of Tenascin-X precursor	9606
140	2.63	2.63	7.14285746216774	IPI:IPI00290856.4	Gene_Symbol=LYVE1 Lymphatic vessel endothelial hyaluronic acid receptor 1 precursor	9606	0.826297283172607	0.444112569093704	2.38245272636414	1.041144490242	0.818964004516602	1.94735479354858	1.01716220378876	0.91433447599411	1.82608020305634
141	2.42	4.13	20.0087949633598	IPI:IPI00029168.1	Gene_Symbol=LPA Apolipoprotein	9606	7.95437097549438	6.88459247454333E-17	1.00000011920929	1.09712243080139	6.73032064332423E-17	1	0.686370611190796
141	0	2.21	13.9359697699547	IPI:IPI00787629.1	Gene_Symbol=LOC732390 similar to Apolipoprotein	9606
141	0	2	29.1044771671295	IPI:IPI00787909.1	Gene_Symbol=LOC732436 similar to Apolipoprotein	9606
142	2.39	2.39	3.57076786458492	IPI:IPI00242956.4	Gene_Symbol=FCGBP IgGFc-binding protein precursor	9606	0.802501082420349	0.444307893514633	2.21855568885803	0.879415452480316	0.537363886833191	1.80183672904968	1.0084947347641	0.935037612915039	1.35533702373505
142	0	2.39	3.68078164756298	IPI:IPI00788189.1	Gene_Symbol=FCGBP similar to Fc fragment of IgG binding protein	9606
143	2.37	2.75	9.28270071744919	IPI:IPI00292218.4	Gene_Symbol=MST1 Hepatocyte growth factor-like protein precursor	9606	1.15517175197601	0.519882798194885	7.03602981567383	0.94540673494339	0.848975956439972	19.1108798980713	1.00505566596985	0.971620559692383	4.20561599731445
143	0.02	2.75	6.34920671582222	IPI:IPI00384647.1	Gene_Symbol=MST1 Hepatocyte growth factor-like protein homolog	9606
143	0.02	2.08	4.42477874457836	IPI:IPI00873854.1	Gene_Symbol=MSTP9 64 kDa protein	9606
143	0.02	2.08	3.62844690680504	IPI:IPI00718805.1	Gene_Symbol=MSTP9 Brain-rescue-factor-1	9606
143	0	1.7	5.51181100308895	IPI:IPI00847702.2	Gene_Symbol=MST1 14 kDa protein	9606
144	2.35	14.35	23.2217580080032	IPI:IPI00784969.1	Gene_Symbol=LOC100126583 Putative uncharacterized protein	9606	0.505273520946503	0.112302638590336	4.69347381591797	1.20545315742493	0.0148275559768081	1.05686545372009	0.926437258720398	0.0530557557940483	1.08447766304016
144	0	41.38	33.7096780538559	IPI:IPI00884180.1	Gene_Symbol=IGHM IGHM protein	9606
144	0	3.22	12.9310339689255	IPI:IPI00854732.1	Gene_Symbol=- Uncharacterized protein ENSP00000375005	9606
144	0	3.22	12.8205135464668	IPI:IPI00830025.1	Gene_Symbol=- Uncharacterized protein ENSP00000375021	9606
144	0	2	7.08661451935768	IPI:IPI00828037.1	Gene_Symbol=- Heavy chain Fab (Fragment)	9606
145	2.32	2.33	8.4695391356945	IPI:IPI00395488.2	Gene_Symbol=VASN Vasorin precursor	9606	1.40327799320221	0.362658083438873	15.7568006515503	1.14284098148346	0.38166868686676	3.1881206035614	1.19609296321869	0.215494126081467	2.22767210006714
146	2.24	2.81	3.20437662303448	IPI:IPI00760941.2	Gene_Symbol=DKFZp434J1015 Uncharacterized protein ENSP00000371687	9606	0.821685016155243			0.575697243213654			0.500872850418091
146	0	2	2.47933883219957	IPI:IPI00792448.1	Gene_Symbol=ACSS1 Putative uncharacterized protein DKFZp666G0810	9606
146	0	2	1.65016502141953	IPI:IPI00791746.1	Gene_Symbol=ACSS1 CDNA FLJ43068 fis, clone BRTHA3008778, moderately similar to Acetyl- coenzyme A synthetase	9606
146	0	2	1.74672491848469	IPI:IPI00248961.1	Gene_Symbol=ACSS1 Isoform 2 of Acetyl-coenzyme A synthetase 2-like, mitochondrial precursor	9606
146	0	2	1.74165461212397	IPI:IPI00216932.4	Gene_Symbol=ACSS1 Isoform 1 of Acetyl-coenzyme A synthetase 2-like, mitochondrial precursor	9606
146	0	2	3.82165610790253	IPI:IPI00640862.1	Gene_Symbol=ACSS1 CDNA FLJ33532 fis, clone BRAMY2007287, weakly similar to ACETYL- COENZYME A SYNTHETASE	9606
147	2.23	2.23	9.23076942563057	IPI:IPI00796435.1	Gene_Symbol=CA1 22 kDa protein	9606	1.00230622291565	0.993525922298431	17.7719535827637	0.683265745639801	0.521584272384644	177.532302856445	1.05466270446777	0.651818573474884	3.03620672225952
147	0	2.23	6.89655169844627	IPI:IPI00215983.3	Gene_Symbol=CA1 Carbonic anhydrase 1	9606
147	0	2	6.0810811817646	IPI:IPI00788926.1	Gene_Symbol=CA1 16 kDa protein	9606
148	2.17	2.17	3.09724435210228	IPI:IPI00024284.4	Gene_Symbol=HSPG2 Basement membrane-specific heparan sulfate proteoglycan core protein precursor	9606	1.25404632091522	0.574549913406372	38.2177581787109	2.5118305683136	0.267772525548935	187.655853271484	1.16338610649109	0.537386298179626	8.69796371459961
149	2.13	2.25	3.34801748394966	IPI:IPI00030618.2	Gene_Symbol=PCDH18 protocadherin 18 precursor	9606	1.12199580669403			0.823705494403839			0.829934895038605
150	2.1	22.57	35.1293116807938	IPI:IPI00426051.3	Gene_Symbol=- Putative uncharacterized protein DKFZp686C15213	9606	0.557837963104248	0.303192317485809	6.22202253341675	1.78417503833771	0.409661024808884	11.1179552078247	1.42014229297638	0.482467144727707	5.83879661560059
150	0.02	24.15	34.4086021184921	IPI:IPI00784807.1	Gene_Symbol=- Putative uncharacterized protein	9606
150	0	24.14	36.9304567575455	IPI:IPI00399007.5	Gene_Symbol=IGHG2 Putative uncharacterized protein DKFZp686I04196 (Fragment)	9606
150	0	20.7	31.489360332489	IPI:IPI00784942.1	Gene_Symbol=- Putative uncharacterized protein DKFZp686E23209	9606
150	0	18.35	32.0610672235489	IPI:IPI00829767.1	Gene_Symbol=IGHG2 Uncharacterized protein IGHG2 (Fragment)	9606
151	2.04	2.04	6.2745101749897	IPI:IPI00053621.7	Gene_Symbol=ZNF99 zinc finger protein 99	9606	1.23124766349792	0.483844339847565	2.11537599563599	0.936100542545319	0.821026682853699	2.13605666160584	0.907843589782715	0.560667157173157	1.52728569507599
152	2.03	3.74	5.06406351923943	IPI:IPI00455383.4	Gene_Symbol=CLTC Isoform 2 of Clathrin heavy chain 1	9606	1.15403461456299			0.78812164068222			0.678650438785553
152	0	3.74	4.95522394776344	IPI:IPI00024067.4	Gene_Symbol=CLTC Isoform 1 of Clathrin heavy chain 1	9606
153	2.03	2.03	5.1020409911871	IPI:IPI00012792.1	Gene_Symbol=CDH5 Cadherin-5 precursor	9606	0.631775259971619	0.594769835472107	2680.63061523438	0.907088279724121	0.868208467960358	364.820953369141	0.875352323055267	0.70779424905777	30.6546382904053
154	2	138.18	50.5733966827393	IPI:IPI00032258.4	Gene_Symbol=C4A;C4B Complement C4-A precursor	9606	1.50364005565643			0.562458157539368			0.649144649505615
154	0	137.82	50.1720190048218	IPI:IPI00654875.1	Gene_Symbol=C4B Complement C4-B precursor	9606
155	2	137.77	49.1972476243973	IPI:IPI00418163.3	Gene_Symbol=C4B C4B1	9606	1.65581953525543	0.246429115533829	13.6276226043701	0.926405787467957	0.596363544464111	3.74687957763672	1.02502620220184	0.537727952003479	1.42431151866913
156	2	49.16	66.4141416549683	IPI:IPI00304273.2	Gene_Symbol=APOA4 Apolipoprotein A-IV precursor	9606	0.761653244495392	0.225183576345444	1.63699078559875	1.97216582298279	0.00791504513472319	1.53003787994385	2.0465567111969	0.0124315293505788	1.64384829998016
157	2	41.07	37.8627955913544	IPI:IPI00878609.1	Gene_Symbol=ITIH4 Protein	9606	1.34597861766815			1.07915413379669			1.21201980113983
157	0	33.07	38.6645972728729	IPI:IPI00878152.1	Gene_Symbol=ITIH4 71 kDa protein	9606
158	2	29.79	37.0526313781738	IPI:IPI00784842.1	Gene_Symbol=IGHV4-31 Putative uncharacterized protein DKFZp686G11190	9606	0.558685839176178			0.934395790100098			0.675157248973846
158	0	4	34.9593490362167	IPI:IPI00816775.1	Gene_Symbol=- F5-20 (Fragment)	9606
159	2	19.21	57.6271176338196	IPI:IPI00430847.1	Gene_Symbol=IGKC IGKC protein	9606	0.443983674049377	0.381999909877777	1163.06103515625	1.28821337223053	0.411279380321503	11.3155269622803	0.94741427898407	0.841935098171234	14.9893817901611
159	0	4.7	33.8983058929443	IPI:IPI00829650.1	Gene_Symbol=- Similar to Ig kappa chain V-I region HK101 precursor	9606
159	0	2.96	22.2222223877907	IPI:IPI00003470.1	Gene_Symbol=- Ig kappa chain V-I region Wes	9606
160	2	4.03	16.1702126264572	IPI:IPI00785079.1	Gene_Symbol=- Putative uncharacterized protein	9606	1.22563183307648			1.33623361587524			1.20636677742004
161	2	4	4.97803799808025	IPI:IPI00296537.3	Gene_Symbol=FBLN1 Isoform C of Fibulin-1 precursor	9606	1.46420001983643			0.714516341686249			0.875727593898773
162	2	4	17.910447716713	IPI:IPI00022429.3	Gene_Symbol=ORM1 Alpha-1-acid glycoprotein 1 precursor	9606	10.1361532211304	0.00329376896843314	1.16446256637573	3.07444739341736	0.0660490766167641	4.41888284683228	1.63351809978485	0.195711851119995	7.24010896682739
163	2	2.14	6.20272308588028	IPI:IPI00007240.2	Gene_Symbol=F13B Coagulation factor XIII B chain precursor	9606	1.24305534362793	0.701413989067078	234.043518066406	1.38182711601257	0.586039781570435	221.987380981445	0.959455549716949	0.911432921886444	42.763671875
164	2	2.08	6.32570683956146	IPI:IPI00442323.1	Gene_Symbol=CENTG3 CDNA FLJ16146 fis, clone BRAMY2040159, highly similar to Homo sapiens MRIP-1 mRNA	9606	1.0148069858551			0.696047484874725			0.858619749546051
164	0	2.08	10.3752762079239	IPI:IPI00103040.5	Gene_Symbol=AP4M1 AP-4 complex subunit mu-1	9606
164	0	2.04	6.76328465342522	IPI:IPI00872305.1	Gene_Symbol=AP4M1 23 kDa protein	9606
164	0	2	5.20833320915699	IPI:IPI00423366.1	Gene_Symbol=AP4M1 Putative uncharacterized protein DKFZp686E11263 (Fragment)	9606
165	2	2.04	6.61156997084618	IPI:IPI00007199.4	Gene_Symbol=SERPINA10 Protein Z-dependent protease inhibitor precursor	9606	0.802950143814087	0.136928886175156	1.83894693851471	0.824887275695801	0.60144966840744	29.4537506103516	0.951970338821411	0.731829464435577	4.03822708129883
166	2	2	5.52677027881145	IPI:IPI00744685.2	Gene_Symbol=BTD Uncharacterized protein BTD (Fragment)	9606	0.636593401432037			1.65140867233276			1.42963266372681
166	0	2	3.68324108421803	IPI:IPI00218413.2	Gene_Symbol=BTD biotinidase precursor	9606
167	2	2	1.57819222658873	IPI:IPI00007128.1	Gene_Symbol=PRKCG Protein kinase C gamma type	9606	0.794466078281403	0.659264981746674	138.421035766602	1.24665772914886	0.650822699069977	97.9542541503906	1.37266910076141	0.513509094715118	66.6366119384766
168	2	2	10.4166656732559	IPI:IPI00029235.1	Gene_Symbol=IGFBP6 Insulin-like growth factor-binding protein 6 precursor	9606	1.3266669511795	0.269590646028519	5.04748821258545	1.14049577713013	0.522308111190796	5.99986505508423	1.04051697254181	0.655577480792999	2.31624960899353
169	2	2	2.67857145518065	IPI:IPI00514285.2	Gene_Symbol=PTGDS Prostaglandin D2 synthase 21kDa	9606	1.33787560462952			1.17921912670135			1.01545751094818
169	0	2	2.81690135598183	IPI:IPI00513767.2	Gene_Symbol=PTGDS Prostaglandin D2 synthase 21kDa	9606
169	0	2	3.15789468586445	IPI:IPI00013179.1	Gene_Symbol=PTGDS Prostaglandin-H2 D-isomerase precursor	9606
170	2	2	4.04040403664112	IPI:IPI00027350.3	Gene_Symbol=PRDX2 Peroxiredoxin-2	9606	0.97908091545105			0.405836850404739			0.842325329780579
171	2	2	9.00000035762787	IPI:IPI00021854.1	Gene_Symbol=APOA2 Apolipoprotein A-II precursor	9606	0.745016992092133	0.445313721895218	23.2646751403809	0.866393089294434	0.745470106601715	74.6087493896484	0.699015259742737	0.0818384140729904	1.80061221122742
172	1.86	1.86	11.5044251084328	IPI:IPI00026199.1	Gene_Symbol=GPX3 Glutathione peroxidase 3 precursor	9606	0.63471394777298	0.0164802595973015	1.2895120382309	1.09833288192749	0.630573451519012	1.74932849407196	1.29794657230377	0.0266707222908735	1.22583091259003
173	1.75	2.13	6.52173906564713	IPI:IPI00414858.3	Gene_Symbol=COG3 Isoform 1 of Conserved oligomeric Golgi complex component 3	9606	2.34786176681519			2.40098118782043			1.22267842292786
173	0	1.72	9.23423394560814	IPI:IPI00555771.4	Gene_Symbol=COG3 Isoform 2 of Conserved oligomeric Golgi complex component 3	9606
174	1.72	1.83	4.12903241813183	IPI:IPI00165138.1	Gene_Symbol=GCC1 GRIP and coiled-coil domain-containing protein 1	9606
175	1.72	1.72	28.1027108430862	IPI:IPI00873444.1	Gene_Symbol=UBC;RPS27A;UBB 79 kDa protein	9606	0.99014014005661			1.08847451210022			0.714169263839722
175	0	1.81	12.1794871985912	IPI:IPI00397808.3	Gene_Symbol=LOC388720 similar to ubiquitin and ribosomal protein S27a precursor	9606
175	0	1.72	25.3275096416473	IPI:IPI00798155.3	Gene_Symbol=UBC;RPS27A;UBB Ubiquitin C splice variant	9606
175	0	1.72	27.7372270822525	IPI:IPI00798127.1	Gene_Symbol=UBC;RPS27A;UBB ubiquitin C	9606
175	0	1.72	27.3921191692352	IPI:IPI00797482.1	Gene_Symbol=UBC;RPS27A;UBB cDNA FLJ75516, highly similar to Xenopus tropicalis ubiquitin C, mRNA	9606
175	0	1.72	26.3473063707352	IPI:IPI00797400.1	Gene_Symbol=UBC;RPS27A;UBB 19 kDa protein	9606
175	0	1.72	22.9299366474152	IPI:IPI00796600.1	Gene_Symbol=UBC;RPS27A;UBB 18 kDa protein	9606
175	0	1.72	23.8410592079163	IPI:IPI00796007.1	Gene_Symbol=UBC;RPS27A;UBB 17 kDa protein	9606
175	0	1.72	23.7837836146355	IPI:IPI00795527.1	Gene_Symbol=UBC;RPS27A;UBB 21 kDa protein	9606
175	0	1.72	23.2804238796234	IPI:IPI00794925.1	Gene_Symbol=UBC;RPS27A;UBB 21 kDa protein	9606
175	0	1.72	23.0769231915474	IPI:IPI00794211.1	Gene_Symbol=UBC;RPS27A;UBB 18 kDa protein	9606
175	0	1.72	25.3275096416473	IPI:IPI00794205.1	Gene_Symbol=- 26 kDa protein	9606
175	0	1.72	25.8823543787003	IPI:IPI00793810.1	Gene_Symbol=UBC;RPS27A;UBB 19 kDa protein	9606
175	0	1.72	26.2295067310333	IPI:IPI00793729.1	Gene_Symbol=UBC;RPS27A;UBB UBC protein	9606
175	0	1.72	20.1834857463837	IPI:IPI00793330.1	Gene_Symbol=UBC;RPS27A;UBB 12 kDa protein	9606
175	0	1.72	25.0712245702744	IPI:IPI00792712.1	Gene_Symbol=UBC;RPS27A;UBB 39 kDa protein	9606
175	0	1.72	22.477063536644	IPI:IPI00790633.1	Gene_Symbol=UBC;RPS27A;UBB 25 kDa protein	9606
175	0	1.72	18.8811182975769	IPI:IPI00789823.1	Gene_Symbol=UBC;RPS27A;UBB 16 kDa protein	9606
175	0	1.72	23.7735852599144	IPI:IPI00789107.1	Gene_Symbol=UBC;RPS27A;UBB 30 kDa protein	9606
175	0	1.72	23.5294118523598	IPI:IPI00784990.2	Gene_Symbol=UBC;RPS27A;UBB Ubiquitin C splice variant	9606
175	0	1.72	23.1958761811256	IPI:IPI00744274.1	Gene_Symbol=UBC;RPS27A;UBB 44 kDa protein	9606
175	0	1.72	23.1958761811256	IPI:IPI00743650.1	Gene_Symbol=UBC;RPS27A;UBB 44 kDa protein	9606
175	0	1.72	23.1958761811256	IPI:IPI00743241.1	Gene_Symbol=UBC;RPS27A;UBB 44 kDa protein	9606
175	0	1.72	25.3275096416473	IPI:IPI00719280.2	Gene_Symbol=UBC;RPS27A;UBB ubiquitin B precursor	9606
175	0	1.72	19.6428567171097	IPI:IPI00418813.2	Gene_Symbol=- CDNA FLJ46113 fis, clone TESTI2036285, highly similar to Rattus norvegicus ubiquitin C	9606
175	0	1.71	11.7647059261799	IPI:IPI00788210.1	Gene_Symbol=LOC728590 similar to ribosomal protein S27a	9606
175	0	1.71	10.9375	IPI:IPI00456429.3	Gene_Symbol=UBA52 ubiquitin and ribosomal protein L40 precursor	9606
175	0	1.71	8.97435918450356	IPI:IPI00179330.6	Gene_Symbol=UBC;RPS27A;UBB ubiquitin and ribosomal protein S27a precursor	9606
176	1.71	5.71	50.4273533821106	IPI:IPI00854644.1	Gene_Symbol=- Uncharacterized protein ENSP00000374805	9606	0.664740383625031	0.0994733199477196	2.26459264755249	1.06914329528809	0.738935947418213	7.05756378173828	0.599815607070923	0.380313754081726	82.9559326171875
177	1.7	38.29	45.9915608167648	IPI:IPI00555812.4	Gene_Symbol=GC Vitamin D-binding protein precursor	9606	0.0723590180277824			0.0360260903835297			0.0539593361318111
178	1.7	2.14	6.04166649281979	IPI:IPI00073777.1	Gene_Symbol=PLXDC2 Isoform 2 of Plexin domain-containing protein 2 precursor	9606	0.874139130115509			0.875692665576935			1.00966906547546
178	0	2.14	5.48204146325588	IPI:IPI00044369.2	Gene_Symbol=PLXDC2 Isoform 1 of Plexin domain-containing protein 2 precursor	9606
179	1.7	2.09	5.74204958975315	IPI:IPI00104907.3	Gene_Symbol=C14orf106 Isoform 1 of Uncharacterized potential DNA-binding protein C14orf106	9606	1.44098019599915			0.665562331676483			0.64237505197525
179	0	1.7	4.03225794434547	IPI:IPI00385830.3	Gene_Symbol=C14orf106 Isoform 2 of Uncharacterized potential DNA-binding protein C14orf106	9606
180	1.7	1.71	5.71010261774063	IPI:IPI00847348.1	Gene_Symbol=PNPLA6 Isoform 1 of Neuropathy target esterase	9606	1.96670114994049			1.87364161014557			0.900497555732727
180	0	1.71	5.71428574621677	IPI:IPI00640818.1	Gene_Symbol=PNPLA6 Isoform 3 of Neuropathy target esterase	9606
180	0	1.71	5.8779202401638	IPI:IPI00217600.6	Gene_Symbol=PNPLA6 Isoform 2 of Neuropathy target esterase	9606
181	1.61	2	2.67175566405058	IPI:IPI00795128.1	Gene_Symbol=- 30 kDa protein	9606
181	0	2	1.43737168982625	IPI:IPI00642708.1	Gene_Symbol=CARD8 CARD8 protein	9606
181	0	2	1.62412989884615	IPI:IPI00032131.3	Gene_Symbol=CARD8 Isoform 1 of Caspase recruitment domain-containing protein 8	9606
182	1.55	1.73	13.7096777558327	IPI:IPI00382471.1	Gene_Symbol=- Ig heavy chain V-I region WOL	9606
182	0	3.7	19.4915249943733	IPI:IPI00829979.1	Gene_Symbol=- Uncharacterized protein ENSP00000375008	9606
182	0	3.7	19.6581199765205	IPI:IPI00739205.3	Gene_Symbol=LOC652102 Ig heavy chain V-I region HG3 precursor	9606
182	0	3.7	19.1666662693024	IPI:IPI00419517.1	Gene_Symbol=IGHV1-69 IGHV1-69 protein	9606
182	0	1.7	8.87096747756004	IPI:IPI00384407.1	Gene_Symbol=- Myosin-reactive immunoglobulin heavy chain variable region (Fragment)	9606
183	1.53	1.97	2.01005022972822	IPI:IPI00012363.2	Gene_Symbol=GRM1 Isoform Alpha of Metabotropic glutamate receptor 1 precursor	9606	4.58508491516113	0.385596722364426	659736.8125	1.00642693042755	0.957922160625458	3.42034435272217	0.954764485359192	0.41856837272644	1.57477951049805
184	1.53	1.6	13.1578952074051	IPI:IPI00878173.1	Gene_Symbol=ACTA1 Actin, alpha 1, skeletal muscle	9606	1.48029172420502			0.789453625679016			0.785307645797729
184	0	1.6	15.5709341168404	IPI:IPI00514530.5	Gene_Symbol=ACTA1 Uncharacterized protein ACTA1	9606
184	0	1.6	17.7165359258652	IPI:IPI00414057.3	Gene_Symbol=ACTA1 Actin alpha 1 skeletal muscle protein	9606
184	0	1.6	11.9363397359848	IPI:IPI00021428.1	Gene_Symbol=ACTA1 Actin, alpha skeletal muscle	9606
184	0	1.53	10.8753323554993	IPI:IPI00023006.1	Gene_Symbol=ACTC1 Actin, alpha cardiac muscle 1	9606
184	0	1.52	9.57446843385696	IPI:IPI00025416.3	Gene_Symbol=ACTG2 Actin, gamma-enteric smooth muscle	9606
184	0	1.52	9.6000000834465	IPI:IPI00021440.1	Gene_Symbol=ACTG1;PSPHL Actin, cytoplasmic 2	9606
184	0	1.52	9.6000000834465	IPI:IPI00021439.1	Gene_Symbol=ACTB Actin, cytoplasmic 1	9606
184	0	1.52	9.54907163977623	IPI:IPI00008603.1	Gene_Symbol=ACTA2 Actin, aortic smooth muscle	9606
184	0	1.52	19.8630139231682	IPI:IPI00796881.1	Gene_Symbol=ACTG1;PSPHL 16 kDa protein	9606
184	0	1.52	14.6464645862579	IPI:IPI00790339.1	Gene_Symbol=ACTG1;PSPHL 22 kDa protein	9606
184	0	1.52	19.2052975296974	IPI:IPI00645534.1	Gene_Symbol=ACTA2 Actin, alpha 2, smooth muscle, aorta	9606
184	0	1.52	6.01092912256718	IPI:IPI00737449.1	Gene_Symbol=LOC643386 similar to actin, alpha 2, smooth muscle, aorta	9606
184	0	1.52	6.01092912256718	IPI:IPI00737435.1	Gene_Symbol=LOC643386 similar to actin, alpha 2, smooth muscle, aorta	9606
185	1.52	15.52	20.3354299068451	IPI:IPI00783993.1	Gene_Symbol=IGHA2 IGHA2 protein	9606	0.734549939632416			1.53466129302979			1.10246109962463
185	0	13.87	21.3389128446579	IPI:IPI00384952.1	Gene_Symbol=- Putative uncharacterized protein DKFZp686K04218 (Fragment)	9606
185	0	1.52	2.05479450523853	IPI:IPI00872462.2	Gene_Symbol=- Uncharacterized protein ENSP00000381190	9606
185	0	1.52	3.99999991059303	IPI:IPI00383953.1	Gene_Symbol=- VH4 heavy chain variable region precursor (Fragment)	9606
185	0	1.52	5.12820519506931	IPI:IPI00382540.1	Gene_Symbol=- Ig heavy chain V-II region NEWM	9606
186	1.52	3.52	4.90405112504959	IPI:IPI00021364.1	Gene_Symbol=CFP Properdin precursor	9606	0.854557573795319			0.870514273643494			1.1551285982132
187	1.52	1.52	5.88235296308994	IPI:IPI00642842.1	Gene_Symbol=CRP C-reactive protein, pentraxin-related	9606	12.1947088241577	0.223148703575134	111140.2265625	0.927416861057281			0.596106708049774
187	0	1.52	6.593406945467	IPI:IPI00218876.3	Gene_Symbol=CRP Isoform 2 of C-reactive protein precursor	9606
187	0	1.52	2.67857145518065	IPI:IPI00022389.1	Gene_Symbol=CRP Isoform 1 of C-reactive protein precursor	9606
188	1.51	1.52	7.1561336517334	IPI:IPI00301618.6	Gene_Symbol=SDCCAG1 Isoform 1 of Serologically defined colon cancer antigen 1	9606	1.33538174629211	0.367390066385269	2.11842560768127	1.05360376834869	0.870302557945251	2.18419718742371	1.22476708889008	0.459943205118179	1.91837906837463
188	0.02	1.43	4.46570962667465	IPI:IPI00168388.1	Gene_Symbol=SRP68 Isoform 1 of Signal recognition particle 68 kDa protein	9606
188	0.02	1.42	7.03363940119743	IPI:IPI00386885.1	Gene_Symbol=SRP68 CDNA FLJ14414 fis, clone HEMBA1004847, highly similar to SIGNAL RECOGNITION PARTICLE 68 KD PROTEIN	9606
188	0.01	1.42	1.84563752263784	IPI:IPI00102936.3	Gene_Symbol=SRP68 Isoform 2 of Signal recognition particle 68 kDa protein	9606
188	0	1.42	5.527638271451	IPI:IPI00816078.1	Gene_Symbol=SDCCAG1 SDCCAG1 protein (Fragment)	9606
188	0	1.4	2.59179268032312	IPI:IPI00641131.2	Gene_Symbol=NRP2 104 kDa protein	9606
188	0	1.4	2.64026410877705	IPI:IPI00375877.2	Gene_Symbol=NRP2 Isoform A0 of Neuropilin-2 precursor	9606
188	0	1.4	2.66370698809624	IPI:IPI00300891.3	Gene_Symbol=NRP2 neuropilin 2 isoform 5 precursor	9606
188	0	1.4	2.64900662004948	IPI:IPI00300890.2	Gene_Symbol=NRP2 neuropilin 2 isoform 4 precursor	9606
188	0	1.4	2.59179268032312	IPI:IPI00218781.1	Gene_Symbol=NRP2 Isoform A17 of Neuropilin-2 precursor	9606
188	0	1.4	2.57787331938744	IPI:IPI00029693.1	Gene_Symbol=NRP2 Isoform A22 of Neuropilin-2 precursor	9606
188	0	1.4	15.068493783474	IPI:IPI00032293.1	Gene_Symbol=CST3 Cystatin-C precursor	9606
189	1.42	1.42	2.93478257954121	IPI:IPI00177820.3	Gene_Symbol=SLC14A2 Urea transporter, kidney	9606	2.08666491508484			2.6337525844574			2.50836682319641
190	1.4	1.67	3.724604845047	IPI:IPI00218326.1	Gene_Symbol=SP100 Isoform Sp100-C of Nuclear autoantigen Sp-100	9606	0.929399907588959			0.779319643974304			0.726119041442871
191	1.4	1.4	1.48957297205925	IPI:IPI00144003.2	Gene_Symbol=SALL2 Sal-like protein 2	9606	0.832216322422028			0.66241717338562			0.945095717906952
192	1.34	1.65	4.34602648019791	IPI:IPI00641363.1	Gene_Symbol=SPTA1 Spectrin, alpha, erythrocytic 1	9606	5.00217819213867	0.188503414392471	34.0312232971191	1.19439613819122	0.66061133146286	4.47298097610474	1.09176099300385	0.756527304649353	2.89829349517822
192	0	1.65	4.34063673019409	IPI:IPI00220741.6	Gene_Symbol=SPTA1 spectrin, alpha, erythrocytic 1	9606
193	1.31	1.77	4.41176481544971	IPI:IPI00793961.1	Gene_Symbol=- MHC class I polypeptide-related sequence B	9606	0.470093786716461			1.19597935676575			0.712479829788208
193	0	1.77	4.41176481544971	IPI:IPI00647961.1	Gene_Symbol=MICB MHC class I polypeptide-related sequence B	9606
193	0	1.77	4.41176481544971	IPI:IPI00647042.2	Gene_Symbol=MICB MICB protein	9606
193	0	1.77	3.91644909977913	IPI:IPI00646545.1	Gene_Symbol=MICB MHC class I antigen	9606
193	0	1.77	3.91644909977913	IPI:IPI00640150.1	Gene_Symbol=MICB MHC class I polypeptide-related sequence B	9606
193	0	1.77	3.91644909977913	IPI:IPI00044790.2	Gene_Symbol=MICB MHC class I polypeptide-related sequence B	9606
194	1.3	2.48	6.15942031145096	IPI:IPI00027078.3	Gene_Symbol=CPD Carboxypeptidase D precursor	9606
195	1.3	1.3	6.39134719967842	IPI:IPI00759561.2	Gene_Symbol=PPARGC1B Isoform 3 of Peroxisome proliferator-activated receptor gamma coactivator 1-beta	9606
195	0	1.3	6.52610436081886	IPI:IPI00759533.2	Gene_Symbol=PPARGC1B Isoform 4 of Peroxisome proliferator-activated receptor gamma coactivator 1-beta	9606
196	1.23	1.61	3.32739166915417	IPI:IPI00845497.1	Gene_Symbol=SHPRH Isoform 1 of E3 ubiquitin-protein ligase SHPRH	9606	0.926685571670532			0.550316989421844			1.00978553295135
196	0	1.61	3.37552726268768	IPI:IPI00746978.2	Gene_Symbol=SHPRH Isoform 4 of E3 ubiquitin-protein ligase SHPRH	9606
196	0	1.61	3.31950224936008	IPI:IPI00470627.3	Gene_Symbol=SHPRH SNF2 histone linker PHD RING helicase isoform a	9606
197	1.22	1.49	7.57575780153275	IPI:IPI00398768.1	Gene_Symbol=ARG1 Isoform 2 of Arginase-1	9606	1.16080462932587			0.732522428035736			0.71548992395401
197	0	1.49	7.76397511363029	IPI:IPI00291560.4	Gene_Symbol=ARG1 Isoform 1 of Arginase-1	9606
198	1.22	1.25	3.44287939369679	IPI:IPI00748955.2	Gene_Symbol=GP1BA platelet glycoprotein Ib alpha polypeptide precursor	9606	1.41557538509369			1.04363906383514			1.0119776725769
199	1.2	1.23	14.4144147634506	IPI:IPI00004416.1	Gene_Symbol=CHMP2A Charged multivesicular body protein 2a	9606	1.68499565124512	0.310194313526154	33.540111541748	0.989930093288422	0.991150081157684	10405.775390625	1.03347063064575	0.95240306854248	266.305297851563
200	1.19	1.87	4.59183678030968	IPI:IPI00160131.2	Gene_Symbol=MYO9A myosin IXA	9606	0.761609256267548			0.9107745885849			0.983049690723419
201	1.18	2.66	4.09365557134151	IPI:IPI00744119.1	Gene_Symbol=OBSCN Isoform 3 of Obscurin	9606	0.93497097492218	0.766835451126099	2.34728741645813	0.820698440074921	0.299962639808655	1.84654331207275	0.699890792369843	0.191615909337997	2.20474123954773
202	1.16	3.18	4.27611470222473	IPI:IPI00872997.1	Gene_Symbol=KIF21B Isoform 1 of Kinesin-like protein KIF21B	9606	1.19841837882996			0.962485432624817			0.861229181289673
202	0	3.18	4.31034490466118	IPI:IPI00644778.2	Gene_Symbol=KIF21B Isoform 2 of Kinesin-like protein KIF21B	9606
203	1.16	1.24	4.16826009750366	IPI:IPI00176125.5	Gene_Symbol=COL29A1 Collagen XXIX alpha 1	9606	0.772798776626587	0.697307825088501	578.546813964844	0.507495701313019	0.592637836933136	106701.4296875	0.499380707740784	0.0993547886610031	4.00779438018799
204	1.15	1.15	9.94152054190636	IPI:IPI00303732.5	Gene_Symbol=C20orf106 Uncharacterized protein C20orf106 precursor	9606	1.65572762489319			1.17084109783173			1.19494557380676
205	1.1	46.72	39.2434984445572	IPI:IPI00794184.1	Gene_Symbol=CP 97 kDa protein	9606
206	1.1	3.1	25.3731340169907	IPI:IPI00827486.1	Gene_Symbol=- Rheumatoid factor light chain variable region precursor (Fragment)	9606	0.512834072113037			1.37052619457245			0.749311327934265
207	1.1	1.38	1.39248706400394	IPI:IPI00853158.2	Gene_Symbol=PRUNE2 prune homolog 2 isoform 1	9606	1.0580221414566			1.03991663455963			1.23863708972931
208	1.1	1.11	2.63157896697521	IPI:IPI00641366.4	Gene_Symbol=C1orf177 Isoform 1 of Uncharacterized protein C1orf177	9606	1.38500702381134			0.840868592262268			1.02198088169098
208	0	1.11	2.65700481832027	IPI:IPI00167399.5	Gene_Symbol=C1orf177 Isoform 2 of Uncharacterized protein C1orf177	9606
209	1.1	1.1	1.79506354033947	IPI:IPI00854642.1	Gene_Symbol=PDS5A Isoform 1 of Sister chromatid cohesion protein PDS5 homolog A	9606	2.009840965271	0.319947123527527	130.98567199707	2.21062684059143	0.158157646656036	12.8954181671143	1.24474585056305	0.313442468643188	4.44673633575439
209	0	1.1	1.85042414814234	IPI:IPI00303063.9	Gene_Symbol=PDS5A Isoform 2 of Sister chromatid cohesion protein PDS5 homolog A	9606
210	1.1	1.1	1.50862066075206	IPI:IPI00647041.2	Gene_Symbol=TBC1D2 TBC1 domain family, member 2	9606	0.94623601436615	0.895387351512909	69.0307846069336	1.32709801197052	0.390460401773453	12.5661592483521	1.08070182800293	0.805144429206848	22.6587753295898
210	0	1.1	2.99145299941301	IPI:IPI00646637.1	Gene_Symbol=TBC1D2 TBC1D2 protein	9606
210	0	1.1	1.97183098644018	IPI:IPI00478568.3	Gene_Symbol=TBC1D2 TBC1 domain family, member 2	9606
210	0	1.1	1.52671756222844	IPI:IPI00097495.3	Gene_Symbol=TBC1D2 TBC1 domain family member 2A	9606
211	1.08	1.5	2.4911031126976	IPI:IPI00163646.3	Gene_Symbol=AKAP13 Uncharacterized protein AKAP13 (Fragment)	9606	1.31247711181641			1.09681808948517			1.04149115085602
212	1.06	1.06	15.7342657446861	IPI:IPI00796307.1	Gene_Symbol=LOC254559 hypothetical protein	9606	0.656745553016663			0.712265968322754			0.648876547813416
213	1.05	3.49	13.0508467555046	IPI:IPI00009867.3	Gene_Symbol=KRT5 Keratin, type II cytoskeletal 5	9606	4.32537651062012	0.429121881723404	2858076.5	1.8535863161087	0.53692364692688	6686.70849609375	1.26996123790741	0.798044323921204	10392.095703125
214	1.05	1.09	6.02094233036041	IPI:IPI00216142.5	Gene_Symbol=DNA2 DNA replication helicase 2 homolog	9606	2.90329647064209	0.0205811988562346	1.54956030845642	2.8529851436615	0.078828439116478	5.24815320968628	1.65534651279449	0.0788570046424866	2.21960473060608
215	1.05	1.05	7.02576115727425	IPI:IPI00032466.1	Gene_Symbol=KCNN4 Intermediate conductance calcium-activated potassium channel protein 4	9606	1.37676441669464	0.23234786093235	4.72214221954346	0.991340637207031	0.948968648910522	3.9574921131134	0.935695946216583	0.832935214042664	23.1931056976318
216	1.04	1.38	4.81331534683704	IPI:IPI00303335.1	Gene_Symbol=NEB Nebulin	9606	0.746085524559021	0.446005463600159	2.48644876480103	0.915005087852478	0.671830892562866	1.66190159320831	0.892615020275116	0.614120483398438	1.72221410274506
217	1.02	2.72	12.4799996614456	IPI:IPI00008556.1	Gene_Symbol=F11 Isoform 1 of Coagulation factor XI precursor	9606	1.2388379573822			1.40952944755554			1.13852727413177
218	1	7.1	41.3793116807938	IPI:IPI00549330.4	Gene_Symbol=IGKV3D-15 Myosin-reactive immunoglobulin light chain variable region	9606
218	0	7.1	37.2093021869659	IPI:IPI00385253.1	Gene_Symbol=- Ig kappa chain V-III region CLL precursor	9606
219	1	1	9.2619389295578	IPI:IPI00029012.1	Gene_Symbol=EIF3A Eukaryotic translation initiation factor 3 subunit A	9606	1.13040256500244	0.893485486507416	10111.55078125	1.90298223495483	0.151655331254005	7.28063440322876	1.31372976303101	0.158370792865753	2.41269826889038
220	0.99	1.33	5.24759776890278	IPI:IPI00792333.2	Gene_Symbol=IBTK Isoform 1 of Inhibitor of Bruton tyrosine kinase	9606	0.771664321422577			1.05691516399384			1.2512891292572
221	0.96	8.48	44.8979586362839	IPI:IPI00473011.3	Gene_Symbol=HBB;HBD Hemoglobin subunit delta	9606	1.29386389255524			0.848583281040192			0.919160604476929
222	0.96	0.96	4.34964448213577	IPI:IPI00397801.4	Gene_Symbol=FLG2 Ifapsoriasin	9606	1.34786939620972			0.790699362754822			0.897208750247955
223	0.94	0.94	1.14942528307438	IPI:IPI00018294.3	Gene_Symbol=RLF Zinc finger protein Rlf	9606	2.54161047935486			2.55883574485779			1.75823378562927
224	0.93	2.21	7.30088502168655	IPI:IPI00845386.1	Gene_Symbol=KIAA1310 Isoform 1 of Uncharacterized protein KIAA1310	9606
224	0	2.21	7.51708447933197	IPI:IPI00465061.4	Gene_Symbol=KIAA1310 Isoform 3 of Uncharacterized protein KIAA1310	9606
224	0	2.21	8.46153870224953	IPI:IPI00002396.4	Gene_Symbol=KIAA1310 Isoform 2 of Uncharacterized protein KIAA1310	9606
225	0.92	1	3.90295349061489	IPI:IPI00306305.8	Gene_Symbol=OBSL1 Obscurin-like 1 isoform A	9606	0.522901773452759			0.633850395679474			0.94325202703476
226	0.89	1.49	7.0175439119339	IPI:IPI00874191.1	Gene_Symbol=CCDC11 48 kDa protein	9606
226	0	1.49	5.44747076928616	IPI:IPI00065428.4	Gene_Symbol=CCDC11 Coiled-coil domain-containing protein 11	9606
227	0.89	0.96	2.84414105117321	IPI:IPI00215762.7	Gene_Symbol=EXOC1 Isoform 2 of Exocyst complex component 1	9606
227	0	0.96	2.79642064124346	IPI:IPI00019427.4	Gene_Symbol=EXOC1 Isoform 1 of Exocyst complex component 1	9606
228	0.88	2.3	5.20464889705181	IPI:IPI00003515.1	Gene_Symbol=TRIP11 Thyroid receptor-interacting protein 11	9606
229	0.85	1.31	3.20441983640194	IPI:IPI00154283.4	Gene_Symbol=KIAA1524 Isoform 1 of Protein KIAA1524	9606
230	0.83	1.2	3.02344709634781	IPI:IPI00022479.6	Gene_Symbol=HERC1 guanine nucleotide exchange factor p532	9606	0.831408858299255	0.193512797355652	2.08736824989319	0.760026454925537	0.176084041595459	2.69048547744751	0.868760883808136	0.199262082576752	1.78341126441956
231	0.83	0.83	28.9256185293198	IPI:IPI00878294.1	Gene_Symbol=LOC440836 26 kDa protein	9606	1.50147008895874	0.0301122441887856	1.27692413330078	1.95254361629486	0.123220257461071	5.29338932037354	1.15144073963165	0.612246155738831	13.0473165512085
232	0.82	1.7	2.22882609814405	IPI:IPI00465140.3	Gene_Symbol=ZBTB33 Transcriptional regulator Kaiso	9606	1.73912477493286			0.986100435256958			0.951718330383301
233	0.82	0.89	2.64650285243988	IPI:IPI00747499.2	Gene_Symbol=RP11-139H14.4 LOC220416 protein (Fragment)	9606
234	0.81	0.82	5.04672899842262	IPI:IPI00031388.1	Gene_Symbol=PIK3CB Phosphatidylinositol-4,5-bisphosphate 3-kinase catalytic subunit beta isoform	9606
235	0.81	0.81	4.65328469872475	IPI:IPI00643027.1	Gene_Symbol=LARP1 Isoform 2 of La-related protein 1	9606
236	0.8	0.84	3.20000015199184	IPI:IPI00026969.4	Gene_Symbol=SEC23IP Isoform 1 of SEC23-interacting protein	9606	0.904556930065155			0.965574264526367			0.78379225730896
237	0.8	0.8	14.0186920762062	IPI:IPI00445629.1	Gene_Symbol=LOC439985 CDNA FLJ43705 fis, clone TESOP2001818	9606	1.69541382789612	0.234475955367088	13.3127403259277	1.24282896518707	0.778677403926849	2043.60705566406	1.67799806594849	0.0975178405642509	2.76038122177124
238	0.8	0.8	10.9756097197533	IPI:IPI00879710.1	Gene_Symbol=- P40	9606	0.822394847869873	0.748473405838013	386.672943115234	0.807865858078003	0.11487489938736	1.6397693157196	1.03000903129578	0.795302987098694	3.08904147148132
239	0.8	0.8	17.9487183690071	IPI:IPI00647297.1	Gene_Symbol=LOC255783 20 kDa protein	9606
240	0.79	2	2.661207690835	IPI:IPI00456601.1	Gene_Symbol=SYNPO2L Isoform 1 of Synaptopodin 2-like protein	9606
240	0	2	3.45285534858704	IPI:IPI00016425.5	Gene_Symbol=SYNPO2L Isoform 2 of Synaptopodin 2-like protein	9606
241	0.79	0.79	2.2050715982914	IPI:IPI00292748.9	Gene_Symbol=DFNB31 Isoform 1 of Whirlin	9606
242	0.78	0.89	19.8473289608955	IPI:IPI00783024.1	Gene_Symbol=- Myosin-reactive immunoglobulin heavy chain variable region (Fragment)	9606
243	0.77	0.8	3.61445769667625	IPI:IPI00784224.1	Gene_Symbol=ZFR Zinc finger RNA binding protein	9606	0.798737823963165			0.602675676345825			0.600486993789673
244	0.77	0.78	4.06852252781391	IPI:IPI00027846.1	Gene_Symbol=MMP8 Neutrophil collagenase precursor	9606	1.4733829498291			3.04508137702942			2.68143773078918
245	0.76	0.77	4.1420117020607	IPI:IPI00740019.2	Gene_Symbol=CCDC88C Isoform 1 of Protein Daple	9606	0.876474916934967			0.737892508506775			1.00974059104919
245	0	0.77	4.1277639567852	IPI:IPI00455216.3	Gene_Symbol=CCDC88C similar to DVL-binding protein DAPLE isoform 2	9606
246	0.75	0.76	10.0917428731918	IPI:IPI00396374.8	Gene_Symbol=ZNF548 Isoform 2 of Zinc finger protein 548	9606	0.809761583805084			0.521595001220703			0.562762975692749
246	0	0.76	10.3189490735531	IPI:IPI00387037.9	Gene_Symbol=ZNF548 Isoform 1 of Zinc finger protein 548	9606
247	0.75	0.75	4.40251566469669	IPI:IPI00871561.1	Gene_Symbol=MYLK3 MLCK protein	9606
247	0	0.75	4.2735043913126	IPI:IPI00304648.4	Gene_Symbol=MYLK3 MLCK protein	9606
248	0.74	0.93	3.32252830266953	IPI:IPI00008868.3	Gene_Symbol=MAP1B Microtubule-associated protein 1B	9606	1.05371963977814	0.863101303577423	3.16465878486633	1.0052775144577	0.985560595989227	3.03141093254089	1.01591956615448	0.953505456447601	2.80801153182983
249	0.74	0.78	4.25138622522354	IPI:IPI00790935.1	Gene_Symbol=PTPN5 61 kDa protein	9606
249	0	0.78	4.07079644501209	IPI:IPI00789040.1	Gene_Symbol=PTPN5 protein tyrosine phosphatase, non-receptor type 5 (striatum-enriched) isoform a	9606
249	0	0.78	4.31519709527493	IPI:IPI00743309.2	Gene_Symbol=PTPN5 protein tyrosine phosphatase, non-receptor type 5 (striatum-enriched) isoform b	9606
249	0	0.78	4.25138622522354	IPI:IPI00008837.2	Gene_Symbol=PTPN5 Tyrosine-protein phosphatase non-receptor type 5	9606
250	0.74	0.77	5.97826093435287	IPI:IPI00879828.1	Gene_Symbol=DIS3L Isoform 2 of DIS3-like exonuclease 1	9606	1.41141641139984	0.1548240929842	1.9407274723053	1.01745307445526	0.834754884243011	1.36918270587921	1.29017019271851	0.345858424901962	2.45063138008118
250	0	0.77	5.21821640431881	IPI:IPI00879677.1	Gene_Symbol=DIS3L Isoform 1 of DIS3-like exonuclease 1	9606
250	0	0.77	5.66426366567612	IPI:IPI00291003.6	Gene_Symbol=DIS3L Isoform 4 of DIS3-like exonuclease 1	9606
251	0.72	1.12	5.61694279313087	IPI:IPI00337541.3	Gene_Symbol=NNT NAD(P) transhydrogenase, mitochondrial precursor	9606	1.05862629413605			0.533965468406677			0.614524364471436
252	0.71	1.19	3.94574590027332	IPI:IPI00302089.3	Gene_Symbol=CTAGEP Similar to CTAGE family, member 5 isoform 4	9606	1.00766003131866			0.512667596340179			0.517950415611267
253	0.71	0.76	3.46215777099133	IPI:IPI00455363.1	Gene_Symbol=ATXN2 Isoform 4 of Ataxin-2	9606	1.32729423046112	0.421417146921158	3.36849570274353	0.907426416873932	0.609774827957153	2.00851464271545	0.998073577880859	0.984251499176025	1.45134770870209
253	0	0.76	4.32595573365688	IPI:IPI00455359.1	Gene_Symbol=ATXN2 Isoform 2 of Ataxin-2	9606
253	0	0.76	3.27494293451309	IPI:IPI00180154.4	Gene_Symbol=ATXN2 ataxin 2	9606
254	0.7	1.55	4.4630404561758	IPI:IPI00385777.1	Gene_Symbol=- CDNA FLJ35251 fis, clone PROST2003635, weakly similar to MULTIFUNCTIONAL AMINOACYL-TRNA SYNTHETASE	9606
255	0.7	0.8	4.0644709020853	IPI:IPI00479279.3	Gene_Symbol=LOC731479;CCDC144A;LOC652491;CCDC144B Isoform 1 of Coiled-coil domain-containing protein 144A	9606
255	0	0.8	5.02599664032459	IPI:IPI00334492.5	Gene_Symbol=LOC731479;CCDC144A;LOC652491;CCDC144B Isoform 3 of Coiled-coil domain-containing protein 144A	9606
