# Supplementary material for: PGCA: An algorithm to link protein groups created from MS/MS data
Source: PLoS One. 2017 May 31;12(5):e0177569. doi: 10.1371/journal.pone.0177569 (PMC5451011; doi:10.1371/journal.pone.0177569)
Supplement: S3 File — 65 iTRAQ experiments used to process samples from the BiT Heart Cohort. (ZIP) [file pone.0177569.s006.zip › S5DataBiT/BET5804_ProteinSummary.txt]

N	Unused	Total	%Cov	Accession	Name	Species	115:114	PVal 115:114	EF 115:114	116:114	PVal 116:114	EF 116:114	117:114	PVal 117:114	EF 117:114	Biological Processes	Molecular Function	PANTHER ID
1	229.75	229.75	39.0094250440598	IPI:IPI00022229.1	Gene_Symbol=APOB Apolipoprotein B-100 precursor	9606	0.834626376628876	7.67512138913351E-13	1.0471465587616	0.898277997970581	1.80390998139046E-05	1.04894948005676	0.87334418296814	6.38774099570583E-06	1.05883157253265
2	187.25	187.25	69.6331918239594	IPI:IPI00783987.2	Gene_Symbol=C3 Complement C3 precursor (Fragment)	9606	0.98365843296051	0.568527221679688	1.05820465087891	1.19363212585449	1.35411789869977E-06	1.07287764549255	0.960371673107147	0.219404295086861	1.06651425361633
3	178.98	179.23	59.5183491706848	IPI:IPI00643525.1	Gene_Symbol=C4A Complement component 4A	9606	0.11063440144062			0.549314081668854			0.623006641864777
4	142.08	144.08	62.6187264919281	IPI:IPI00478003.1	Gene_Symbol=A2M Alpha-2-macroglobulin precursor	9606	0.815222859382629	2.71293035779274E-12	1.05580651760101	0.697046518325806	1.4292317612391E-24	1.06357979774475	0.735530078411102	1.44341323755187E-19	1.06271255016327
5	116.45	116.45	53.4642040729523	IPI:IPI00021885.1	Gene_Symbol=FGA Isoform 1 of Fibrinogen alpha chain precursor	9606	1.23155891895294	1.148282315587E-13	1.05380964279175	1.70017123222351	8.82818032524635E-44	1.06516444683075	1.33936154842377	3.37391009859497E-20	1.0594562292099
5	0	116.44	70.0310587882996	IPI:IPI00029717.1	Gene_Symbol=FGA Isoform 2 of Fibrinogen alpha chain precursor	9606
6	103.07	103.1	57.6525807380676	IPI:IPI00017601.1	Gene_Symbol=CP Ceruloplasmin precursor	9606	0.89715588092804	0.000147167491377331	1.05653274059296	1.17160260677338	2.63074571194011E-06	1.06634140014648	0.959801435470581	0.223867893218994	1.06813883781433
7	102.48	102.48	37.4678105115891	IPI:IPI00414283.5	Gene_Symbol=FN1 fibronectin 1 isoform 4 preproprotein	9606	1.27015972137451	1.36746422185752E-07	1.08626067638397	0.802154541015625	0.000109637599962298	1.11469328403473	1.34208536148071	2.59824800563635E-10	1.08578956127167
7	0	100.48	37.9249453544617	IPI:IPI00855777.1	Gene_Symbol=FN1 Isoform 14 of Fibronectin precursor	9606
7	0	100.48	37.412890791893	IPI:IPI00339228.1	Gene_Symbol=FN1 Isoform 8 of Fibronectin precursor	9606
7	0	100.48	36.4755839109421	IPI:IPI00339223.1	Gene_Symbol=FN1 Isoform 3 of Fibronectin precursor	9606
7	0	100.48	36.0016763210297	IPI:IPI00022418.1	Gene_Symbol=FN1 Isoform 1 of Fibronectin precursor	9606
8	101.77	101.79	37.7088308334351	IPI:IPI00032291.2	Gene_Symbol=C5 Complement C5 precursor	9606	0.88421618938446	3.15468860208057E-05	1.05712044239044	1.07339704036713	0.0364341624081135	1.06775104999542	1.00505793094635	0.876859962940216	1.0657377243042
9	79.28	79.32	53.6559164524078	IPI:IPI00294193.4	Gene_Symbol=ITIH4 Isoform 1 of Inter-alpha-trypsin inhibitor heavy chain H4 precursor	9606	0.922054529190063	0.0418072678148746	1.08109021186829	1.04099118709564	0.49497663974762	1.12543976306915	0.967342853546143	0.60860687494278	1.13922238349915
10	79.02	79.02	75.5600810050964	IPI:IPI00298497.3	Gene_Symbol=FGB Fibrinogen beta chain precursor	9606	1.22068667411804	2.05102046457739E-11	1.05697870254517	1.58755826950073	1.06909744190337E-30	1.06975865364075	1.25683856010437	8.41468767494996E-13	1.06085681915283
11	77.83	77.84	43.5418367385864	IPI:IPI00029739.5	Gene_Symbol=CFH Isoform 1 of Complement factor H precursor	9606	1.10611963272095	0.0154384011402726	1.08421266078949	1.28323769569397	1.45895610330626E-05	1.11076414585114	0.918713927268982	0.151169583201408	1.12380123138428
12	65.18	65.4	58.4388196468353	IPI:IPI00742696.2	Gene_Symbol=GC vitamin D-binding protein precursor	9606	1.28070724010468	0.592589318752289	2.92016315460205	1.41583108901978	0.42880842089653	2.72650265693665	0.149386078119278	0.03141263499856	5.07616949081421
13	64.53	64.53	62.540191411972	IPI:IPI00019568.1	Gene_Symbol=F2 Prothrombin precursor (Fragment)	9606	0.823331356048584	9.45431821719467E-08	1.06888163089752	0.878808915615082	0.00163816846907139	1.08157467842102	1.00766921043396	0.819207072257996	1.0675413608551
14	63.19	63.19	55.1047146320343	IPI:IPI00019591.1	Gene_Symbol=CFB Isoform 1 of Complement factor B precursor (Fragment)	9606	0.936941981315613	0.0913840010762215	1.07785725593567	1.15040445327759	0.00067645899252966	1.08170545101166	0.825461387634277	7.42238535167417E-06	1.08325672149658
14	0	61.19	54.9738228321075	IPI:IPI00639937.1	Gene_Symbol=CFB B-factor, properdin	9606
15	55.62	55.94	66.9030725955963	IPI:IPI00847635.1	Gene_Symbol=SERPINA3 Isoform 1 of Alpha-1-antichymotrypsin precursor	9606	0.983434021472931	0.684816598892212	1.08377051353455	1.49657011032104	7.55392493348439E-13	1.10200643539429	0.925616323947906	0.13063944876194	1.104576587677
15	0	55.94	63.1696403026581	IPI:IPI00550991.3	Gene_Symbol=SERPINA3 Alpha-1-antichymotrypsin precursor	9606
16	55.56	55.91	49.2592602968216	IPI:IPI00019580.1	Gene_Symbol=PLG Plasminogen precursor	9606	0.867064356803894	0.0014236809220165	1.08932888507843	0.837831139564514	0.000424229103373364	1.09991991519928	0.7489053606987	2.48756100518222E-06	1.11860942840576
17	54.76	54.76	61.6883099079132	IPI:IPI00022488.1	Gene_Symbol=HPX Hemopexin precursor	9606	1.049356341362	0.161836490035057	1.06957745552063	0.912420451641083	0.0112591050565243	1.07278740406036	0.827118992805481	2.44939428739599E-08	1.06628966331482
18	54.35	54.45	71.5835154056549	IPI:IPI00877703.1	Gene_Symbol=FGG 52 kDa protein	9606	1.22252213954926	5.21293600286299E-07	1.07712244987488	1.5289648771286	1.12510227642717E-13	1.10454559326172	1.2210009098053	2.0198597212584E-06	1.08156883716583
18	0	54.41	72.626930475235	IPI:IPI00021891.5	Gene_Symbol=FGG Isoform Gamma-B of Fibrinogen gamma chain precursor	9606
18	0	54.08	69.4382011890411	IPI:IPI00877792.1	Gene_Symbol=FGG 50 kDa protein	9606
18	0	54.04	70.4805493354797	IPI:IPI00219713.1	Gene_Symbol=FGG Isoform Gamma-A of Fibrinogen gamma chain precursor	9606
19	53.64	53.64	39.4291758537292	IPI:IPI00305461.2	Gene_Symbol=ITIH2 Inter-alpha-trypsin inhibitor heavy chain H2 precursor	9606	1.00711858272552	0.867600202560425	1.08676970005035	0.80796891450882	4.97179189551389E-06	1.09108710289001	1.01771795749664	0.691558718681335	1.09039783477783
19	0	53.33	36.1497312784195	IPI:IPI00645038.1	Gene_Symbol=ITIH2 Inter-alpha (Globulin) inhibitor H2	9606
20	52.96	52.97	72.2222208976746	IPI:IPI00304273.2	Gene_Symbol=APOA4 Apolipoprotein A-IV precursor	9606	1.20182800292969	0.140046373009682	1.28669595718384	0.895394802093506	0.461601048707962	1.36763215065002	1.31111657619476	0.000338136014761403	1.13144969940186
21	52.54	52.54	47.5703328847885	IPI:IPI00026314.1	Gene_Symbol=GSN Isoform 1 of Gelsolin precursor	9606	1.16539239883423	0.00275681051425636	1.10326075553894	1.09061324596405	0.0926232114434242	1.10677564144135	1.02655053138733	0.579118728637695	1.09833598136902
22	51.88	51.89	62.9976570606232	IPI:IPI00215894.1	Gene_Symbol=KNG1 Isoform LMW of Kininogen-1 precursor	9606	1.5666252374649	0.151524811983109	2.34432554244995	1.33372366428375	0.237456768751144	2.10302352905273	1.27909934520721	0.0313246063888073	1.21167993545532
22	0	51.89	60.1873517036438	IPI:IPI00797833.3	Gene_Symbol=KNG1 Kininogen 1	9606
23	49.85	49.85	72.9032278060913	IPI:IPI00032179.2	Gene_Symbol=SERPINC1 Antithrombin III variant	9606	1.08180356025696	0.161712452769279	1.1176837682724	1.05407822132111	0.458300203084946	1.15217912197113	0.956159174442291	0.469658613204956	1.13167810440063
24	47.05	47.05	45.8401292562485	IPI:IPI00477090.6	Gene_Symbol=IGHM IGHM protein	9606	0.55600643157959	2.33539521055093E-09	1.14771354198456	0.507676124572754	2.68644762400072E-05	1.31737434864044	0.91581916809082	0.0750473290681839	1.10235965251923
25	46.84	46.87	46.3227212429047	IPI:IPI00292530.1	Gene_Symbol=ITIH1 Inter-alpha-trypsin inhibitor heavy chain H1 precursor	9606	1.01482737064362	0.832545459270477	1.14812862873077	0.865075469017029	0.0548432506620884	1.15955018997192	0.974543154239655	0.682205677032471	1.13304936885834
26	45.56	45.56	49.929079413414	IPI:IPI00296165.5	Gene_Symbol=C1R;C17orf13;ACYP1 Complement C1r subcomponent precursor	9606	0.967417120933533	0.496607720851898	1.10268044471741	1.08332002162933	0.144324779510498	1.11484456062317	0.845067381858826	0.00077845761552453	1.09761726856232
27	45.11	45.13	46.5616047382355	IPI:IPI00798430.1	Gene_Symbol=TF Transferrin variant (Fragment)	9606	1.00159287452698	0.970076024532318	1.08855164051056	0.791397094726563	5.41717854503077E-05	1.11201202869415	0.911963999271393	0.143572717905045	1.1327348947525
27	0	45.13	46.5616047382355	IPI:IPI00022463.1	Gene_Symbol=TF Serotransferrin precursor	9606
28	43.73	43.74	56.6666662693024	IPI:IPI00641737.1	Gene_Symbol=HP Haptoglobin precursor	9606	0.924354314804077	0.0874315351247787	1.09487473964691	0.489308565855026	6.23418499110431E-17	1.12230098247528	1.19281411170959	0.000375390314729884	1.0973836183548
29	43.09	43.09	42.5860017538071	IPI:IPI00296608.6	Gene_Symbol=C7 Complement component C7 precursor	9606	1.17563724517822	0.00351214921101928	1.11094510555267	1.09218299388885	0.0780781283974648	1.10360491275787	1.18173742294312	0.0015855758683756	1.10431599617004
30	40.08	40.08	52.1212100982666	IPI:IPI00745089.2	Gene_Symbol=A1BG alpha 1B-glycoprotein precursor	9606	1.09038281440735	0.126214861869812	1.11783969402313	1.01786124706268	0.703011810779572	1.0963659286499	0.936126708984375	0.176826611161232	1.10114228725433
30	0	40.08	52.1212100982666	IPI:IPI00022895.7	Gene_Symbol=A1BG Alpha-1B-glycoprotein precursor	9606
31	38.63	38.63	49.5744675397873	IPI:IPI00815926.1	Gene_Symbol=IGHG1 IGHG1 protein	9606	0.443268746137619	0.0105014787986875	1.56992566585541	0.377835094928741	0.01282655633986	1.78558993339539	1.37288081645966	0.481226086616516	3.51644134521484
32	37.61	37.61	49.3358641862869	IPI:IPI00292950.4	Gene_Symbol=SERPIND1 Serpin peptidase inhibitor, clade D (Heparin cofactor), member 1	9606	0.976576805114746	0.539629518985748	1.08017718791962	0.776353299617767	4.49403432867257E-06	1.10368347167969	0.879692494869232	0.0132574029266834	1.10544395446777
32	0	37.61	49.8997986316681	IPI:IPI00879573.1	Gene_Symbol=SERPIND1 Heparin cofactor 2 precursor	9606
33	36.36	36.36	52.2000014781952	IPI:IPI00291866.5	Gene_Symbol=SERPING1 Plasma protease C1 inhibitor precursor	9606	0.94778448343277	0.217994496226311	1.08988916873932	1.16332983970642	0.00201647588983178	1.0985199213028	0.918630301952362	0.0904108360409737	1.10362899303436
33	0.03	34.39	50.6445646286011	IPI:IPI00879931.1	Gene_Symbol=SERPING1 cDNA FLJ78023, highly similar to Homo sapiens serine (or cysteine) proteinase inhibitor, clade G (C1inhibitor), member 1, (angioedema, hereditary) (SERPING1), mRNA	9606
34	34.9	35.12	73.9130437374115	IPI:IPI00855916.1	Gene_Symbol=- Transthyretin	9606	1.08711612224579	0.173536628484726	1.12867116928101	0.717488765716553	4.49310755357146E-06	1.1440737247467	0.892934322357178	0.0727726817131042	1.13196730613708
34	0	35.12	85.7142865657806	IPI:IPI00022432.1	Gene_Symbol=TTR Transthyretin precursor	9606
35	34.88	35.28	36.393991112709	IPI:IPI00019943.1	Gene_Symbol=AFM Afamin precursor	9606	1.25228011608124	2.36675077758264E-06	1.0861485004425	0.893326699733734	0.0197292156517506	1.09840285778046	0.881188809871674	0.0185040291398764	1.10970687866211
36	34.36	34.36	34.8571419715881	IPI:IPI00022371.1	Gene_Symbol=HRG Histidine-rich glycoprotein precursor	9606	1.41201055049896	1.31981457013319E-11	1.0857185125351	1.15434527397156	0.000274983351118863	1.07699954509735	1.12521958351135	0.0127977095544338	1.09630262851715
37	34.14	36.14	35.0290685892105	IPI:IPI00017696.1	Gene_Symbol=C1S Complement C1s subcomponent precursor	9606	0.996666610240936	0.946023881435394	1.10458242893219	1.03052234649658	0.620390713214874	1.13000357151031	0.85727071762085	0.00414228159934282	1.10714995861053
37	0	34.14	35.6304973363876	IPI:IPI00749179.2	Gene_Symbol=C1S Uncharacterized protein C1S	9606
38	33.84	33.87	52.0134210586548	IPI:IPI00166729.4	Gene_Symbol=AZGP1 alpha-2-glycoprotein 1, zinc	9606	1.12773275375366	0.0716385766863823	1.14033246040344	1.31200468540192	0.00144111178815365	1.17322707176208	1.23954617977142	0.000862222514115274	1.12748789787292
39	32.23	32.23	31.2831401824951	IPI:IPI00009920.2	Gene_Symbol=C6 Complement component 6 precursor	9606	1.08379054069519	0.0819849446415901	1.09544229507446	1.23515844345093	4.76377354061697E-05	1.09838604927063	0.87901908159256	0.0211508050560951	1.11477112770081
40	32.23	32.23	34.3053162097931	IPI:IPI00291867.3	Gene_Symbol=CFI Complement factor I precursor	9606	1	1	1.13021373748779	1.22047412395477	0.00143654237035662	1.12415277957916	0.846582293510437	0.0011720034526661	1.10054063796997
40	0	30.23	32.0754706859589	IPI:IPI00872555.2	Gene_Symbol=CFI cDNA FLJ76262, highly similar to Homo sapiens I factor (complement) (IF), mRNA	9606
41	32.2	56.41	26.180836558342	IPI:IPI00025426.2	Gene_Symbol=PZP Pregnancy zone protein precursor	9606	0.469042360782623	3.06723038079326E-08	1.19377934932709	0.523600280284882	1.02522013101236E-09	1.13860690593719	0.307955712080002	5.71557211515028E-06	1.46791064739227
42	32.15	32.15	44.4141685962677	IPI:IPI00022431.1	Gene_Symbol=AHSG Alpha-2-HS-glycoprotein precursor	9606	1.25716149806976	0.00419224053621292	1.16616404056549	0.895835399627686	0.166887745261192	1.17031300067902	0.64764541387558	1.78000959749625E-07	1.15797102451324
43	31.32	31.67	37.5609755516052	IPI:IPI00019581.1	Gene_Symbol=F12 Coagulation factor XII precursor	9606	1.13509058952332	0.0886717215180397	1.15850162506104	1.06447529792786	0.259737730026245	1.11766362190247	1.05129408836365	0.226185739040375	1.08630812168121
44	31.08	31.08	50.2092063426971	IPI:IPI00298971.1	Gene_Symbol=VTN Vitronectin precursor	9606	0.970811307430267	0.485814154148102	1.08770334720612	0.897327780723572	0.00449537066742778	1.07666039466858	0.78641539812088	3.91384855902288E-06	1.10203862190247
45	30.19	30.19	38.7628853321075	IPI:IPI00032220.3	Gene_Symbol=AGT Angiotensinogen precursor	9606	0.803287148475647	0.00108721770811826	1.13320231437683	0.748735189437866	6.87303399899974E-05	1.13894259929657	0.636023879051209	4.91477578634658E-07	1.16198706626892
46	30.16	30.16	55.0724625587463	IPI:IPI00298828.3	Gene_Symbol=APOH Beta-2-glycoprotein 1 precursor	9606	1.2916693687439	0.000894850876647979	1.15638792514801	1.09454047679901	0.258399277925491	1.17213988304138	0.486008286476135	1.96178663591784E-11	1.18147337436676
47	29.96	30.41	38.7147337198257	IPI:IPI00654888.4	Gene_Symbol=KLKB1 Plasma kallikrein precursor	9606	0.997532308101654	0.960470855236053	1.10615217685699	0.955404460430145	0.544539511203766	1.16403532028198	0.774111270904541	2.71702956524678E-05	1.1120525598526
48	29.95	29.95	40.2504473924637	IPI:IPI00022395.1	Gene_Symbol=C9 Complement component C9 precursor	9606	0.987664937973022	0.78361988067627	1.09524726867676	1.57348585128784	2.41568841374828E-07	1.15592467784882	0.871049642562866	0.022897619754076	1.12501096725464
49	29.79	29.79	73.8170325756073	IPI:IPI00021842.1	Gene_Symbol=APOE Apolipoprotein E precursor	9606	1.02699339389801	0.620676279067993	1.11516571044922	1.39081406593323	1.30727712530643E-05	1.13663554191589	0.826850354671478	0.00965430960059166	1.15047240257263
50	29.47	29.47	60.6741547584534	IPI:IPI00021841.1	Gene_Symbol=APOA1 Apolipoprotein A-I precursor	9606	1.04363656044006	0.210769727826118	1.07159638404846	0.86185222864151	0.0108215566724539	1.11618518829346	1.22072696685791	0.000246523646637797	1.09640610218048
51	29.45	30.15	27.9909700155258	IPI:IPI00876950.1	Gene_Symbol=ITIH3 Isoform 2 of Inter-alpha-trypsin inhibitor heavy chain H3 precursor	9606	1.11793124675751	0.0305089615285397	1.10525989532471	1.29413902759552	0.000999984913505614	1.15268313884735	1.00066649913788	0.992745876312256	1.16148090362549
51	0	30.15	27.8651684522629	IPI:IPI00028413.8	Gene_Symbol=ITIH3 Isoform 1 of Inter-alpha-trypsin inhibitor heavy chain H3 precursor	9606
52	28.49	28.49	33.3884298801422	IPI:IPI00020996.3	Gene_Symbol=IGFALS Insulin-like growth factor-binding protein complex acid labile chain precursor	9606	1.00477063655853	0.936240613460541	1.12834191322327	0.929329574108124	0.203248143196106	1.12211191654205	0.810884714126587	0.00361886830069125	1.14474320411682
53	28.02	28.02	30.1507532596588	IPI:IPI00021727.1	Gene_Symbol=C4BPA C4b-binding protein alpha chain precursor	9606	1.12194573879242	0.174322232604027	1.18419528007507	1.46544861793518	0.000111889581603464	1.19046413898468	1.12116742134094	0.123552650213242	1.15895140171051
54	27.65	27.65	38.7559801340103	IPI:IPI00006114.4	Gene_Symbol=SERPINF1 Pigment epithelium-derived factor precursor	9606	1.05459332466125	0.331622898578644	1.11727130413055	1.01015055179596	0.89009702205658	1.16131770610809	1.16436457633972	0.0222688689827919	1.13707625865936
55	26.93	26.93	36.1277431249619	IPI:IPI00400826.1	Gene_Symbol=CLU clusterin isoform 1	9606	0.925389468669891	0.130690276622772	1.10702037811279	0.969588220119476	0.575960099697113	1.117356300354	0.888690829277039	0.0358732901513577	1.11602735519409
55	0	26.93	38.616070151329	IPI:IPI00795633.1	Gene_Symbol=CLU CLU	9606
55	0	26.93	38.5300666093826	IPI:IPI00291262.3	Gene_Symbol=CLU Clusterin precursor	9606
56	26.35	27.54	35.3723406791687	IPI:IPI00303963.1	Gene_Symbol=C2 Complement C2 precursor (Fragment)	9606	1.10940587520599	0.023920014500618	1.09320676326752	1.20438957214355	0.000366426189430058	1.09920215606689	1.02378761768341	0.592943906784058	1.09290719032288
57	26.12	26.12	50.5091667175293	IPI:IPI00879231.1	Gene_Symbol=SERPINF2 Alpha-2-antiplasmin precursor	9606	0.992705523967743	0.919897139072418	1.1575722694397	0.967553675174713	0.672498822212219	1.16959977149963	0.842175245285034	0.00758118648082018	1.13131439685822
57	0	26.12	50.1010119915009	IPI:IPI00029863.4	Gene_Symbol=SERPINF2 SERPINF2 protein	9606
58	25.35	25.48	44.7306782007217	IPI:IPI00328609.3	Gene_Symbol=SERPINA4 Kallistatin precursor	9606	0.98985081911087	0.873443305492401	1.14098453521729	0.749556660652161	0.000788573524914682	1.16438364982605	0.893149018287659	0.119768731296062	1.15608465671539
59	23.41	23.44	39.4247025251389	IPI:IPI00294395.1	Gene_Symbol=C8B Complement component C8 beta chain precursor	9606	0.894096970558167	0.147458866238594	1.16707515716553	0.982895195484161	0.753507792949677	1.11887538433075	0.966093361377716	0.549814224243164	1.12477517127991
60	22.53	22.53	34.2465758323669	IPI:IPI00011252.1	Gene_Symbol=C8A Complement component C8 alpha chain precursor	9606	0.81466019153595	0.118362836539745	1.298504114151	0.91589879989624	0.357828229665756	1.2137416601181	0.773656785488129	0.183529108762741	1.47286653518677
61	22.42	22.42	64.6808505058289	IPI:IPI00430820.1	Gene_Symbol=IGKV1-5 IGKV1-5 protein	9606	1.14165091514587	0.906743347644806	90069.6015625	0.640959620475769	0.566115975379944	1060.69140625	1.75497925281525	0.51105272769928	1634.58032226563
62	21.18	21.18	49.8559087514877	IPI:IPI00022417.4	Gene_Symbol=LRG1 Leucine-rich alpha-2-glycoprotein precursor	9606	0.947303175926209	0.400642514228821	1.14168155193329	1.71027719974518	0.000318600708851591	1.28642475605011	0.791041135787964	0.00384072517044842	1.15852355957031
63	21.08	21.08	19.5833340287209	IPI:IPI00873445.1	Gene_Symbol=PROS1 80 kDa protein	9606	1.00609064102173	0.918627977371216	1.12992203235626	1.14983832836151	0.0375551283359528	1.13975477218628	1.17851912975311	0.0284557025879622	1.15628206729889
63	0	21.08	18.3431953191757	IPI:IPI00294004.1	Gene_Symbol=PROS1 Vitamin K-dependent protein S precursor	9606
64	20.27	20.27	45.4545468091965	IPI:IPI00022426.1	Gene_Symbol=AMBP AMBP protein precursor	9606	1.10007846355438	0.115161843597889	1.12721085548401	0.976462781429291	0.783727943897247	1.19047582149506	0.942766487598419	0.42203289270401	1.15831291675568
65	19.27	20.42	36.4372462034225	IPI:IPI00386879.1	Gene_Symbol=IGHV3OR16-13;IGHA1 CDNA FLJ14473 fis, clone MAMMA1001080, highly similar to Homo sapiens SNC73 protein (SNC73) mRNA	9606	0.826128304004669	0.458745747804642	8.42436504364014	0.544017136096954	0.458374351263046	883.924377441406	1.86560070514679	0.404413878917694	344.1005859375
66	18	18	76.8707454204559	IPI:IPI00654755.3	Gene_Symbol=HBB Hemoglobin subunit beta	9606	0.612382113933563	0.000113877853436861	1.23625516891479	0.524220943450928	8.15173450519069E-07	1.2073882818222	1.41450047492981	6.475474947365E-05	1.15319526195526
67	17.76	17.76	29.6875	IPI:IPI00163207.1	Gene_Symbol=PGLYRP2 Isoform 1 of N-acetylmuramoyl-L-alanine amidase precursor	9606	1.26404750347137	0.044543195515871	1.25592923164368	0.934654653072357	0.657115817070007	1.37264537811279	0.755179464817047	0.0111132888123393	1.23050761222839
67	0	17.76	25.7097780704498	IPI:IPI00394992.1	Gene_Symbol=PGLYRP2 Isoform 2 of N-acetylmuramoyl-L-alanine amidase precursor	9606
68	17.72	17.72	42.6008969545364	IPI:IPI00022391.1	Gene_Symbol=APCS Serum amyloid P-component precursor	9606	0.643428146839142	2.08145811484428E-05	1.19460594654083	1.13430619239807	0.0887749269604683	1.15759193897247	1.05586051940918	0.41470342874527	1.14376747608185
69	16.58	16.58	32.0987641811371	IPI:IPI00645849.1	Gene_Symbol=ECM1 Extracellular matrix protein 1	9606	1.27994799613953	0.00409477157518268	1.16922974586487	1.12802040576935	0.108211353421211	1.16195058822632	0.940219044685364	0.402485400438309	1.16410613059998
69	0	16.58	31.296294927597	IPI:IPI00003351.2	Gene_Symbol=ECM1 Extracellular matrix protein 1 precursor	9606
70	16.31	16.31	26.4344274997711	IPI:IPI00019576.1	Gene_Symbol=F10 Coagulation factor X precursor	9606	0.907251834869385	0.489119499921799	1.38171148300171	0.989623069763184	0.952149987220764	1.50384390354156	1.06728565692902	0.609874844551086	1.34464251995087
71	16.27	16.48	16.4203613996506	IPI:IPI00745872.2	Gene_Symbol=ALB Isoform 1 of Serum albumin precursor	9606	1.21164584159851	0.00264482060447335	1.11716866493225	2.57601571083069	7.39228016755078E-06	1.31720268726349	4.76141881942749	7.77257639583695E-07	1.44126415252686
71	0	16.48	15.9489631652832	IPI:IPI00022434.4	Gene_Symbol=ALB Uncharacterized protein ALB	9606
72	16.03	16.03	73.8693475723267	IPI:IPI00480192.1	Gene_Symbol=RBP4 Retinol binding protein 4, plasma	9606	1.1558073759079	0.0388658158481121	1.14674413204193	0.876642405986786	0.0376888252794743	1.13166499137878	0.964984178543091	0.506607532501221	1.11415445804596
72	0	16.03	66.834169626236	IPI:IPI00844536.2	Gene_Symbol=RBP4 Uncharacterized protein RBP4	9606
72	0	16.03	69.6517407894135	IPI:IPI00022420.3	Gene_Symbol=RBP4 Plasma retinol-binding protein precursor	9606
73	15.55	15.57	24.7706428170204	IPI:IPI00738433.1	Gene_Symbol=CPN2 similar to Carboxypeptidase N subunit 2 precursor	9606	1.02745795249939	0.902097344398499	1.59018611907959	1.08199787139893	0.725771307945251	1.60376286506653	0.868405997753143	0.529393792152405	1.59882593154907
73	0	13.57	23.1192663311958	IPI:IPI00479116.1	Gene_Symbol=CPN2 Carboxypeptidase N subunit 2 precursor	9606
74	15.51	17.51	29.397588968277	IPI:IPI00292946.1	Gene_Symbol=SERPINA7 Thyroxine-binding globulin precursor	9606	0.843733787536621	0.0172735601663589	1.14490103721619	0.798599362373352	0.0646300166845322	1.27165389060974	0.613446950912476	0.00218858709558845	1.32616949081421
75	15.16	15.16	52.136754989624	IPI:IPI00785050.1	Gene_Symbol=- Putative uncharacterized protein	9606	0.321731626987457	0.0751799345016479	5.52651119232178	0.233452782034874	0.454977452754974	9237440	2.18876385688782	0.140492051839828	9.32645988464355
75	0	15.16	52.136754989624	IPI:IPI00154742.6	Gene_Symbol=IGL@ IGL@ protein	9606
76	15.13	15.13	37.1757924556732	IPI:IPI00025204.1	Gene_Symbol=CD5L CD5 antigen-like precursor	9606	0.574912786483765	0.000489194062538445	1.28378260135651	0.506669104099274	2.30415826081298E-05	1.23878765106201	0.917275369167328	0.164718493819237	1.13618910312653
77	14.98	15.07	30.382776260376	IPI:IPI00553177.1	Gene_Symbol=SERPINA1 Isoform 1 of Alpha-1-antitrypsin precursor	9606	0.835194408893585	0.0395793356001377	1.18508982658386	1.89582502841949	0.000201807197299786	1.29495680332184	1.0021767616272	0.97982132434845	1.20319533348083
78	14.68	14.68	52.4752497673035	IPI:IPI00011261.2	Gene_Symbol=C8G Complement component C8 gamma chain precursor	9606	0.840699911117554	0.0193639695644379	1.15040802955627	1.01543784141541	0.850052416324615	1.18863666057587	1.05563056468964	0.592496871948242	1.23928833007813
79	14.56	18.01	14.0287771821022	IPI:IPI00478809.3	Gene_Symbol=F5 Coagulation factor V precursor	9606	1.18986856937408	1.02379754025606E-05	1.05730426311493	1.14337551593781	0.0117631601169705	1.10437762737274	1.21396338939667	0.00539102545008063	1.1348432302475
79	0	18.01	13.997308909893	IPI:IPI00022937.4	Gene_Symbol=F5 Coagulation factor V	9606
80	14.51	14.58	38.4615391492844	IPI:IPI00020986.2	Gene_Symbol=LUM Lumican precursor	9606	1.37113189697266	0.00157394201960415	1.1963711977005	1.22974467277527	0.0336293801665306	1.20805287361145	1.06623184680939	0.427068918943405	1.17984473705292
81	14.19	14.23	39.1625612974167	IPI:IPI00007221.1	Gene_Symbol=SERPINA5 Plasma serine protease inhibitor precursor	9606	1.18513572216034	0.00171533972024918	1.09335041046143	1.07843458652496	0.698225915431976	1.52434825897217	0.980303645133972	0.810278177261353	1.19697749614716
82	14.08	15.25	18.035714328289	IPI:IPI00746623.2	Gene_Symbol=HABP2 Hyaluronan-binding protein 2 precursor	9606	1.01752889156342	0.824605286121368	1.18798840045929	1.14115703105927	0.128704234957695	1.19548940658569	0.973754227161407	0.806646108627319	1.26955235004425
83	14.02	27.43	34.042552113533	IPI:IPI00784942.1	Gene_Symbol=- Putative uncharacterized protein DKFZp686E23209	9606	0.406334519386292	0.0376857593655586	2.16916847229004	0.132317870855331	0.0214884150773287	3.65743947029114	1.7547972202301	0.244409143924713	4.40777111053467
83	0	29.44	38.7096762657166	IPI:IPI00784807.1	Gene_Symbol=- Putative uncharacterized protein	9606
83	0	27.45	46.0431665182114	IPI:IPI00399007.5	Gene_Symbol=IGHG2 Putative uncharacterized protein DKFZp686I04196 (Fragment)	9606
84	13.46	13.48	24.6153846383095	IPI:IPI00023673.1	Gene_Symbol=LGALS3BP Galectin-3-binding protein precursor	9606	1.38187646865845	0.00162372249178588	1.18360137939453	1.25453233718872	0.072529673576355	1.28624284267426	0.988690257072449	0.896001160144806	1.2080500125885
85	13.4	16	21.9712525606155	IPI:IPI00009793.3	Gene_Symbol=C1RL Complement C1r-like protein	9606	0.919431865215302	0.575980365276337	1.41579401493073	0.947710692882538	0.676573872566223	1.34972608089447	0.921285331249237	0.506367027759552	1.32837617397308
85	0	14	18.0365294218063	IPI:IPI00872573.1	Gene_Symbol=C1RL 48 kDa protein	9606
85	0	14	18.0365294218063	IPI:IPI00795055.1	Gene_Symbol=C1RL CDNA FLJ14022 fis, clone HEMBA1003538, weakly similar to COMPLEMENT C1R COMPONENT	9606
86	13.03	13.03	33.4448158740997	IPI:IPI00293925.2	Gene_Symbol=FCN3 Isoform 1 of Ficolin-3 precursor	9606	1.11144888401031	0.329380482435226	1.25593531131744	1.15361559391022	0.313935339450836	1.34723734855652	1.13939833641052	0.294714570045471	1.29830312728882
86	0	11.03	30.9027791023254	IPI:IPI00419744.4	Gene_Symbol=FCN3 Isoform 2 of Ficolin-3 precursor	9606
87	12.48	12.56	12.8332734107971	IPI:IPI00023014.1	Gene_Symbol=VWF von Willebrand factor precursor	9606	1.06004738807678	0.572895526885986	1.24970304965973	1.05189740657806	0.720912635326386	1.35501706600189	1.37523567676544	0.00575095880776644	1.22779619693756
87	0	12.37	12.7356812357903	IPI:IPI00788786.1	Gene_Symbol=VWF 309 kDa protein	9606
88	12.48	12.51	34.4978153705597	IPI:IPI00010295.1	Gene_Symbol=CPN1 Carboxypeptidase N catalytic chain precursor	9606	1.02021753787994	0.867104232311249	1.29329431056976	0.999466240406036	0.996483564376831	1.29787492752075	0.915543615818024	0.608862102031708	1.44590294361115
89	12	12	13.0952388048172	IPI:IPI00299503.2	Gene_Symbol=GPLD1 Isoform 1 of Phosphatidylinositol-glycan-specific phospholipase D precursor	9606	1.05489754676819	0.42688050866127	1.15323948860168	0.827359735965729	0.0109645761549473	1.14633858203888	0.761372923851013	0.000171792184119113	1.11409974098206
90	11.52	11.52	53.7500023841858	IPI:IPI00792115.1	Gene_Symbol=CLEC3B Putative uncharacterized protein DKFZp686H17246	9606	0.980442762374878	0.830016255378723	1.22402918338776	0.900754868984222	0.169140890240669	1.17134499549866	0.84383225440979	0.169584363698959	1.29333555698395
90	0	9.52	38.1188124418259	IPI:IPI00009028.1	Gene_Symbol=CLEC3B Tetranectin precursor	9606
91	11.27	11.27	8.41194987297058	IPI:IPI00162735.3	Gene_Symbol=ATRN Isoform 2 of Attractin precursor	9606	0.916963934898376	0.699988901615143	1.64937341213226	0.785370469093323	0.388763070106506	1.84290909767151	0.890385866165161	0.550953149795532	1.5374094247818
91	0	11.27	7.48775377869606	IPI:IPI00027235.1	Gene_Symbol=ATRN Isoform 1 of Attractin precursor	9606
91	0	11.27	5.90405911207199	IPI:IPI00218460.6	Gene_Symbol=ATRN Isoform 3 of Attractin precursor	9606
92	11.02	11.02	36.0000014305115	IPI:IPI00029260.2	Gene_Symbol=CD14 Monocyte differentiation antigen CD14 precursor	9606	1.07363617420197	0.543826460838318	1.30136799812317	1.18462598323822	0.323048263788223	1.45779836177826	0.944254517555237	0.600390374660492	1.28058350086212
93	10.92	11.15	21.4659690856934	IPI:IPI00743766.2	Gene_Symbol=FETUB Fetuin-B precursor	9606	0.849685311317444	0.0704902112483978	1.19605374336243	0.906404912471771	0.380370497703552	1.26702296733856	0.99396276473999	0.96030056476593	1.29916846752167
93	0	9.15	20.5797106027603	IPI:IPI00552199.3	Gene_Symbol=FETUB GUGU beta form	9606
94	10.82	10.85	27.1144270896912	IPI:IPI00023019.1	Gene_Symbol=SHBG Isoform 1 of Sex hormone-binding globulin precursor	9606	0.604755043983459	0.000158437498612329	1.20132184028625	0.614875495433807	0.00861110165715218	1.38327145576477	0.516487896442413	0.00132887542713434	1.37216198444366
94	0	8.85	26.3888895511627	IPI:IPI00219583.1	Gene_Symbol=SHBG Isoform 2 of Sex hormone-binding globulin precursor	9606
95	10.42	10.42	19.7724044322968	IPI:IPI00296534.1	Gene_Symbol=FBLN1 Isoform D of Fibulin-1 precursor	9606	1.30152761936188	0.0524493008852005	1.30637121200562	1.13329446315765	0.153609529137611	1.20315158367157	1.00345134735107	0.965111792087555	1.19694113731384
95	0	8.42	18.4921771287918	IPI:IPI00218803.2	Gene_Symbol=FBLN1 Isoform B of Fibulin-1 precursor	9606
96	10.42	10.42	30.9734523296356	IPI:IPI00026199.1	Gene_Symbol=GPX3 Glutathione peroxidase 3 precursor	9606	0.797021508216858	0.00171157717704773	1.13099253177643	0.805166006088257	0.00200900970958173	1.12776863574982	1.02087271213531	0.678905963897705	1.11194109916687
97	10.02	10.08	14.1524106264114	IPI:IPI00025864.5	Gene_Symbol=BCHE Cholinesterase precursor	9606	0.935055136680603	0.543092548847198	1.27610611915588	0.933203041553497	0.469082981348038	1.2334007024765	0.799249589443207	0.00386581616476178	1.13733470439911
98	10.02	10.03	29.1060298681259	IPI:IPI00032311.4	Gene_Symbol=LBP Lipopolysaccharide-binding protein precursor	9606	0.963655412197113	0.594273507595062	1.17481005191803	1.17021000385284	0.106744676828384	1.22489023208618	0.975103616714478	0.75505518913269	1.20790565013885
99	10.01	14.03	27.1604925394058	IPI:IPI00027482.1	Gene_Symbol=SERPINA6 Corticosteroid-binding globulin precursor	9606	0.799590289592743	0.107874892652035	1.3418060541153	0.876188695430756	0.37955179810524	1.42289745807648	0.695358037948608	0.0444813892245293	1.41932845115662
100	10.01	10.02	30.84577023983	IPI:IPI00022429.3	Gene_Symbol=ORM1 Alpha-1-acid glycoprotein 1 precursor	9606	0.997965335845947	0.986685872077942	1.33169186115265	3.67169547080994	0.0369221717119217	3.29062533378601	1.16717863082886	0.671130299568176	2.33463335037231
101	10.01	10.01	20.2816903591156	IPI:IPI00218732.3	Gene_Symbol=PON1 Serum paraoxonase/arylesterase 1	9606	0.746151745319366	0.00323436898179352	1.19386303424835	0.602530837059021	0.000482115719933063	1.27190351486206	0.649689137935638	6.09566159255337E-05	1.17822504043579
101	0	8.01	22.3404258489609	IPI:IPI00798167.1	Gene_Symbol=PON1 32 kDa protein	9606
102	10	10.23	25.3105580806732	IPI:IPI00220327.3	Gene_Symbol=KRT1 Keratin, type II cytoskeletal 1	9606	1.08886396884918	0.117972880601883	1.12306296825409	1.13882100582123	0.120483808219433	1.19574224948883	0.767641246318817	0.149259030818939	1.49057710170746
103	10	10	35.8870953321457	IPI:IPI00004373.1	Gene_Symbol=MBL2 Mannose-binding protein C precursor	9606	1.0878586769104	0.00808634236454964	1.05225396156311	1.31669735908508	0.0134274056181312	1.20818114280701	0.88289076089859	0.0808244645595551	1.1580103635788
104	9.74	9.74	34.199133515358	IPI:IPI00643948.2	Gene_Symbol=C1QB Complement component 1, q subcomponent, B chain	9606	1.01985275745392	0.736550569534302	1.12894868850708	1.01229107379913	0.827028453350067	1.12317204475403	0.914090573787689	0.31540983915329	1.20107507705688
104	0	9.74	31.2252968549728	IPI:IPI00477992.1	Gene_Symbol=C1QB complement component 1, q subcomponent, B chain precursor	9606
105	9.51	9.51	17.6229506731033	IPI:IPI00884176.1	Gene_Symbol=F13A1 coagulation factor XIII A1 subunit precursor	9606	1.23437678813934	0.313741415739059	1.58224654197693	1.15613985061646	0.251082748174667	1.3225075006485	1.1545307636261	0.364195048809052	1.43075489997864
105	0	9.51	17.6229506731033	IPI:IPI00297550.8	Gene_Symbol=F13A1 Coagulation factor XIII A chain precursor	9606
106	9.18	9.18	13.9966279268265	IPI:IPI00009865.2	Gene_Symbol=KRT10 Keratin, type I cytoskeletal 10	9606	1.2573025226593	0.0146300168707967	1.17461705207825	1.64507496356964	0.0160147026181221	1.4309207201004	0.997931838035584	0.989772021770477	1.48455941677094
107	9.1	9.13	11.7557249963284	IPI:IPI00029193.1	Gene_Symbol=HGFAC Hepatocyte growth factor activator precursor	9606	1.10421407222748	0.520216822624207	1.47825646400452	0.934598088264465	0.625692427158356	1.42745232582092	1.06416273117065	0.372920274734497	1.18796396255493
108	8.71	8.71	18.6761230230331	IPI:IPI00329775.7	Gene_Symbol=CPB2 Isoform 1 of Carboxypeptidase B2 precursor	9606	0.918432593345642	0.365402609109879	1.24588811397552	1.02758181095123	0.836156249046326	1.37864458560944	1.04973709583282	0.685759842395782	1.33760440349579
109	8.62	8.62	20.4236000776291	IPI:IPI00007240.2	Gene_Symbol=F13B Coagulation factor XIII B chain precursor	9606	1.19213795661926	0.186031237244606	1.3338063955307	1.12404596805573	0.0906718149781227	1.15267670154572	1.11814475059509	0.609382271766663	1.66048407554626
110	8.52	8.54	31.3131302595139	IPI:IPI00556155.2	Gene_Symbol=IGFBP3 insulin-like growth factor binding protein 3 isoform a precursor	9606	1.13460230827332	0.50651878118515	1.53212344646454	1.00333750247955	0.987088203430176	1.60004186630249	0.847851097583771	0.580849647521973	1.96281361579895
110	0	8.54	31.9587618112564	IPI:IPI00018305.4	Gene_Symbol=IGFBP3 Insulin-like growth factor-binding protein 3 precursor	9606
110	0	8.47	30.6451618671417	IPI:IPI00855835.1	Gene_Symbol=- Insulin-like growth factor binding protein 3 isoform b	9606
111	8.42	8.8	18.424753844738	IPI:IPI00292218.4	Gene_Symbol=MST1 Hepatocyte growth factor-like protein precursor	9606	1.03071475028992	0.602107286453247	1.14004707336426	1.13010442256927	0.0570026040077209	1.1355459690094	0.821505486965179	0.0555704906582832	1.22482776641846
112	8.1	8.1	23.9234447479248	IPI:IPI00010471.5	Gene_Symbol=LCP1 Plastin-2	9606	1.6066871881485	0.00870969425886869	1.36517441272736	0.884602904319763	0.19430036842823	1.22387385368347	0.913687348365784	0.448706030845642	1.30480790138245
113	8.03	10.16	14.9674624204636	IPI:IPI00296176.2	Gene_Symbol=F9 Coagulation factor IX precursor	9606	0.852137863636017	0.0254170037806034	1.14308428764343	0.982515811920166	0.827602744102478	1.20264387130737	0.958337843418121	0.631358623504639	1.22220349311829
114	8.01	8.04	15.9090906381607	IPI:IPI00007199.4	Gene_Symbol=SERPINA10 Protein Z-dependent protease inhibitor precursor	9606	0.967564165592194	0.549295365810394	1.14122211933136	1.11367988586426	0.149957418441772	1.1768890619278	0.898479282855988	0.087653174996376	1.13872230052948
115	8.01	8.01	12.3724490404129	IPI:IPI00012792.1	Gene_Symbol=CDH5 Cadherin-5 precursor	9606	1.24136292934418	0.200077831745148	1.47927272319794	1.16410851478577	0.260639578104019	1.38020098209381	1.15112686157227	0.424843162298203	1.55287790298462
115	0	6.01	12.8550067543983	IPI:IPI00607725.4	Gene_Symbol=CDH5 cadherin 5, type 2 isoform 2 preproprotein	9606
116	8	30.09	78.7644803524017	IPI:IPI00844156.2	Gene_Symbol=SERPINC1 SERPINC1 protein	9606	1.18985223770142	0.0243963990360498	1.1608726978302	1.1702127456665	0.061538215726614	1.17995023727417	1.02985310554504	0.683165431022644	1.15893805027008
117	8	8	34.5833331346512	IPI:IPI00027827.2	Gene_Symbol=SOD3 Extracellular superoxide dismutase [Cu-Zn] precursor	9606	4.77755212783813	0.00276582222431898	1.93491816520691	4.30711269378662	0.00248501705937088	1.82002389431	1.14263045787811	0.000591452000662684	1.0382171869278
118	8	8	11.8790499866009	IPI:IPI00301143.5	Gene_Symbol=PI16 Isoform 1 of Peptidase inhibitor 16 precursor	9606	1.61010682582855	0.00106701347976923	1.1690446138382	1.28951275348663	0.0604850426316261	1.31284546852112	1.16428136825562	0.118243478238583	1.23715031147003
118	0	6	17.0370370149612	IPI:IPI00845506.1	Gene_Symbol=PI16 Isoform 2 of Peptidase inhibitor 16 precursor	9606
119	8	8	21.2244898080826	IPI:IPI00022394.2	Gene_Symbol=C1QC Complement C1q subcomponent subunit C precursor	9606	1.01593470573425	0.817626178264618	1.16040933132172	1.07429134845734	0.211924642324448	1.12718689441681	0.956308424472809	0.513480722904205	1.15826606750488
120	7.67	7.67	12.8953769803047	IPI:IPI00847381.1	Gene_Symbol=SEPP1 selenoprotein P isoform 2	9606	0.95877879858017	0.639893233776093	1.24297642707825	0.971654772758484	0.699537634849548	1.19817292690277	0.974161565303802	0.826244592666626	1.3377286195755
120	0	7.67	13.910761475563	IPI:IPI00029061.2	Gene_Symbol=SEPP1 Selenoprotein P precursor	9606
121	7.39	7.4	14.9933069944382	IPI:IPI00003590.2	Gene_Symbol=QSOX1 Isoform 1 of Sulfhydryl oxidase 1 precursor	9606	1.18712961673737	0.108168460428715	1.25973463058472	1.05277478694916	0.406038671731949	1.16635346412659	1.01983761787415	0.83132666349411	1.27111005783081
121	0	5.4	13.7417212128639	IPI:IPI00872013.1	Gene_Symbol=QSOX1 Uncharacterized protein QSOX1	9606
121	0	5.4	13.7417212128639	IPI:IPI00465016.7	Gene_Symbol=QSOX1 Isoform 2 of Sulfhydryl oxidase 1 precursor	9606
122	7.32	7.32	23.4597161412239	IPI:IPI00216065.3	Gene_Symbol=PROZ Isoform 2 of Vitamin K-dependent protein Z precursor	9606	0.707350373268127	0.0108028668910265	1.23796904087067	0.847452402114868	0.0366316437721252	1.16041576862335	0.732574045658112	0.0232965480536222	1.27344059944153
122	0	7.32	24.7500002384186	IPI:IPI00027843.1	Gene_Symbol=PROZ Isoform 1 of Vitamin K-dependent protein Z precursor	9606
123	7.18	9.29	30.0411522388458	IPI:IPI00218949.1	Gene_Symbol=CFHR2 Isoform Short of Complement factor H-related protein 2 precursor	9606	1.10529494285583	0.0383022204041481	1.09563958644867	1.09886574745178	0.195734187960625	1.18375253677368	1.06593203544617	0.535246193408966	1.29902601242065
123	0.04	9.29	27.0370364189148	IPI:IPI00006154.1	Gene_Symbol=CFHR2 Isoform Long of Complement factor H-related protein 2 precursor	9606
124	6.82	6.82	19.5164069533348	IPI:IPI00744685.2	Gene_Symbol=BTD Uncharacterized protein BTD (Fragment)	9606	0.891440868377686	0.130177333950996	1.17737603187561	0.804821133613586	0.00399381248280406	1.11732733249664	0.959473788738251	0.530216217041016	1.17094552516937
124	0	6.82	18.6003684997559	IPI:IPI00218413.2	Gene_Symbol=BTD biotinidase precursor	9606
125	6.62	6.62	28.3018857240677	IPI:IPI00178926.2	Gene_Symbol=IGJ immunoglobulin J chain	9606	0.498122334480286	0.000703031837474555	1.27338659763336	0.45070207118988	0.00146475969813764	1.38315844535828	0.999630391597748	0.997250735759735	1.29900228977203
126	6.55	6.56	26.1333346366882	IPI:IPI00021440.1	Gene_Symbol=ACTG1;PSPHL Actin, cytoplasmic 2	9606	0.941930532455444	0.818546533584595	1.81115067005157	0.622211396694183	0.0789235681295395	1.72633457183838	0.738165259361267	0.10730517655611	1.47523891925812
126	0	6.56	26.1333346366882	IPI:IPI00021439.1	Gene_Symbol=ACTB Actin, cytoplasmic 1	9606
126	0	6.12	21.9298243522644	IPI:IPI00878173.1	Gene_Symbol=ACTA1 Actin, alpha 1, skeletal muscle	9606
126	0	6.12	19.9468091130257	IPI:IPI00025416.3	Gene_Symbol=ACTG2 Actin, gamma-enteric smooth muscle	9606
126	0	6.12	19.8938995599747	IPI:IPI00023006.1	Gene_Symbol=ACTC1 Actin, alpha cardiac muscle 1	9606
126	0	6.12	19.8938995599747	IPI:IPI00021428.1	Gene_Symbol=ACTA1 Actin, alpha skeletal muscle	9606
126	0	6.12	19.8938995599747	IPI:IPI00008603.1	Gene_Symbol=ACTA2 Actin, aortic smooth muscle	9606
126	0	6.11	24.567474424839	IPI:IPI00514530.5	Gene_Symbol=ACTA1 Uncharacterized protein ACTA1	9606
127	6.47	8.33	22.8621289134026	IPI:IPI00163446.3	Gene_Symbol=IGHD IGHD protein	9606	0.44090262055397	0.0031534272711724	1.52460324764252	0.411216348409653	0.00131830829195678	1.46936237812042	0.328341394662857	0.00194453098811209	1.68271279335022
127	0	6.38	18.0555552244186	IPI:IPI00418422.3	Gene_Symbol=IGHD IGHD protein	9606
127	0	5.17	20.7468882203102	IPI:IPI00829636.1	Gene_Symbol=IGHD FLJ00382 protein (Fragment)	9606
128	6.14	6.14	25.3521114587784	IPI:IPI00853068.1	Gene_Symbol=HBA2;HBA1 Alpha 2 globin variant (Fragment)	9606	0.604071617126465	0.00799237936735153	1.35527217388153	0.441038280725479	0.0067070247605443	1.60486924648285	1.52588403224945	0.00433044321835041	1.24610948562622
128	0	6.14	25.3521114587784	IPI:IPI00410714.5	Gene_Symbol=HBA2;HBA1 Hemoglobin subunit alpha	9606
129	6.12	6.12	33.6633652448654	IPI:IPI00021856.3	Gene_Symbol=APOC2 Apolipoprotein C-II precursor	9606	1.1927056312561	0.35245755314827	1.59257018566132	1.34682357311249	0.113628506660461	1.50589656829834	0.636057555675507	0.0274110306054354	1.44773864746094
130	6.11	7.84	12.855376303196	IPI:IPI00871139.1	Gene_Symbol=MASP1 92 kDa protein	9606	1.05479073524475	0.846813976764679	1.96232938766479	0.847086727619171	0.405665636062622	1.60008430480957	1.02985882759094	0.895095944404602	1.72521162033081
130	0	7.81	11.8131868541241	IPI:IPI00871960.2	Gene_Symbol=MASP1 cDNA FLJ75203, highly similar to Homo sapiens mannan-binding lectin serine protease 1 (C4/C2activating component of Ra-reactive factor) (MASP1), transcriptvariant 2, mRNA	9606
130	0	7.81	11.8131868541241	IPI:IPI00290283.6	Gene_Symbol=MASP1 mannan-binding lectin serine protease 1 isoform 2 precursor	9606
130	0	7.81	10.4434907436371	IPI:IPI00299307.4	Gene_Symbol=MASP1 Complement-activating component of Ra-reactive factor precursor	9606
131	6.11	6.11	49.1525411605835	IPI:IPI00854582.1	Gene_Symbol=- Uncharacterized protein ENSP00000374793	9606	0.322388797998428	0.161842748522758	41.9877395629883	0.220105394721031	0.0751330032944679	9.78041076660156	2.45094299316406	0.0246267300099134	1.55402493476868
131	0	19.31	52.542370557785	IPI:IPI00746963.1	Gene_Symbol=IGKC IGKC protein	9606
131	0	5.63	27.10280418396	IPI:IPI00827939.1	Gene_Symbol=- Anti-mucin1 light chain variable region (Fragment)	9606
131	0	4.11	40.7407402992249	IPI:IPI00829980.2	Gene_Symbol=- Myosin-reactive immunoglobulin light chain variable region (Fragment)	9606
131	0	4.11	18.9655169844627	IPI:IPI00829803.1	Gene_Symbol=- 13 kDa protein	9606
131	0	4.11	18.6440676450729	IPI:IPI00829751.1	Gene_Symbol=- 13 kDa protein	9606
132	6.08	6.09	39.0977442264557	IPI:IPI00386132.1	Gene_Symbol=- Ig kappa chain V-IV region JI precursor	9606	0.435403048992157	0.00712268380448222	1.57637274265289	0.369907587766647	0.0122388564050198	1.79041528701782	1.25830864906311	0.476136088371277	2.25269985198975
132	0	6.09	28.8888901472092	IPI:IPI00026197.7	Gene_Symbol=IGKV4-1 Similar to Ig kappa chain V-IV region precursor	9606
132	0	5.62	35.8208954334259	IPI:IPI00386133.1	Gene_Symbol=- Ig kappa chain V-IV region B17 precursor	9606
132	0	4.11	41.2280708551407	IPI:IPI00387120.1	Gene_Symbol=- Ig kappa chain V-IV region Len	9606
133	6	7.7	34.4827592372894	IPI:IPI00829653.1	Gene_Symbol=- Uncharacterized protein ENSP00000374812	9606	0.370954245328903	0.00747288065031171	1.44912898540497	0.389277845621109	0.0486872643232346	2.50572633743286	1.56545472145081	0.0932697206735611	1.88555681705475
133	0	7.7	34.4827592372894	IPI:IPI00784430.3	Gene_Symbol=IGKV3D-11 Similar to Ig kappa chain V-III region VG precursor	9606
133	0	6.04	33.8983058929443	IPI:IPI00816799.1	Gene_Symbol=- Rheumatoid factor D5 light chain (Fragment)	9606
134	6	6	53.8461565971375	IPI:IPI00657670.1	Gene_Symbol=- 13 kDa protein	9606	1.42168176174164	0.0114042991772294	1.29096758365631	1.53551030158997	0.00507055409252644	1.31071186065674	0.755650162696838	0.0124922916293144	1.22979974746704
134	0	6	50.5050480365753	IPI:IPI00021857.1	Gene_Symbol=APOC3 Apolipoprotein C-III precursor	9606
135	5.91	6.26	15.6182214617729	IPI:IPI00021817.1	Gene_Symbol=PROC Vitamin K-dependent protein C precursor	9606	1.16634702682495	0.0850729644298553	1.20635461807251	0.965105175971985	0.801612675189972	1.44376742839813	1.26703011989594	0.0363731160759926	1.23643815517426
135	0	4	7.58293867111206	IPI:IPI00877104.1	Gene_Symbol=PROC Protein C (Fragment)	9606
136	5.64	6.92	8.81704613566399	IPI:IPI00656092.1	Gene_Symbol=PRG4 Isoform F of Proteoglycan-4 precursor	9606	0.882105112075806	0.261668056249619	1.29043805599213	1.06677806377411	0.478341788053513	1.24235725402832	0.804636299610138	0.0447748377919197	1.23359453678131
136	0	6.92	8.80410894751549	IPI:IPI00655927.1	Gene_Symbol=PRG4 Isoform B of Proteoglycan-4 precursor	9606
136	0	6.92	8.5470087826252	IPI:IPI00024825.2	Gene_Symbol=PRG4 Isoform A of Proteoglycan-4 precursor	9606
136	0	6.92	8.23798626661301	IPI:IPI00655976.1	Gene_Symbol=PRG4 Isoform C of Proteoglycan-4 precursor	9606
136	0	6.92	8.50393697619438	IPI:IPI00655676.1	Gene_Symbol=PRG4 Isoform D of Proteoglycan-4 precursor	9606
136	0	6.9	10.8252950012684	IPI:IPI00656111.1	Gene_Symbol=PRG4 Isoform E of Proteoglycan-4 precursor	9606
137	5.61	5.61	17.6470592617989	IPI:IPI00844400.1	Gene_Symbol=C1QA 23 kDa protein	9606	0.925228357315063	0.442600667476654	1.24468958377838	1.03676855564117	0.758296191692352	1.29364371299744	0.907545566558838	0.288805305957794	1.21491503715515
137	0	5.61	15.9183666110039	IPI:IPI00022392.1	Gene_Symbol=C1QA Complement C1q subcomponent subunit A precursor	9606
138	5.54	8.29	7.13246017694473	IPI:IPI00759754.1	Gene_Symbol=TTN Isoform 1 of Titin	9606	0.851888298988342	0.326632767915726	1.40449106693268	0.782792270183563	0.224536269903183	1.51404416561127	0.82353150844574	0.116193749010563	1.28294694423676
138	0	8.29	7.10680484771729	IPI:IPI00759542.1	Gene_Symbol=TTN Isoform 8 of Titin	9606
138	0	8.29	7.1516141295433	IPI:IPI00023283.3	Gene_Symbol=TTN Isoform 2 of Titin	9606
138	0	8.29	7.22679048776627	IPI:IPI00759637.1	Gene_Symbol=TTN Isoform 4 of Titin	9606
138	0	8.29	7.19024240970612	IPI:IPI00179357.2	Gene_Symbol=TTN Isoform 7 of Titin	9606
138	0	8.29	7.21658766269684	IPI:IPI00749039.2	Gene_Symbol=TTN titin isoform N2-A	9606
138	0	8.15	7.13981762528419	IPI:IPI00759613.1	Gene_Symbol=TTN Isoform 5 of Titin	9606
138	0	6.48	7.40176811814308	IPI:IPI00455173.4	Gene_Symbol=TTN Isoform 3 of Titin	9606
138	0	6.48	7.30879828333855	IPI:IPI00375499.2	Gene_Symbol=TTN titin isoform novex-2	9606
138	0	6.48	7.32690095901489	IPI:IPI00375498.2	Gene_Symbol=TTN titin isoform novex-1	9606
139	5.52	14.66	46.7811167240143	IPI:IPI00829626.1	Gene_Symbol=IGL@ IGL@ protein	9606	0.522482931613922	0.383572340011597	12.4668397903442	0.379448115825653	0.521433889865875	223.569610595703	2.0923764705658	0.034873440861702	1.83918654918671
139	0.28	13.41	48.9270389080048	IPI:IPI00550162.2	Gene_Symbol=IGLV3-25 IGLV3-25 protein	9606
140	5.39	5.39	7.82608687877655	IPI:IPI00242956.4	Gene_Symbol=FCGBP IgGFc-binding protein precursor	9606	0.827823400497437	0.334555685520172	1.6890834569931	0.898155510425568	0.595420956611633	1.78105223178864	0.997672021389008	0.98824942111969	1.5902646780014
140	0	5.39	6.28664493560791	IPI:IPI00788189.1	Gene_Symbol=FCGBP similar to Fc fragment of IgG binding protein	9606
141	5.2	13.82	46.2184876203537	IPI:IPI00879329.1	Gene_Symbol=IGKV3-20 Anti-(ED-B) scFV (Fragment)	9606	0.759064137935638			0.672197699546814			0.84085601568222
142	5.12	5.12	28.2786875963211	IPI:IPI00020019.1	Gene_Symbol=ADIPOQ Adiponectin precursor	9606	1.87731671333313	0.00444475421682	1.3909102678299	1.48849666118622	0.0476556532084942	1.47962152957916	2.08970308303833	0.00424287840723991	1.46509718894958
143	5.01	5.04	21.1045369505882	IPI:IPI00064667.4	Gene_Symbol=CNDP1 Beta-Ala-His dipeptidase precursor	9606	0.548231482505798	0.00259344046935439	1.34647238254547	0.618099987506866	0.0440086871385574	1.58925914764404	1.2506000995636	0.2169528901577	1.48686981201172
144	4.73	4.75	13.1011605262756	IPI:IPI00871997.1	Gene_Symbol=DBH Dopamine beta-hydroxylase precursor	9606	1.20869898796082	0.483200341463089	2.12932896614075	1.03348231315613	0.756031215190887	1.36057412624359	0.775929570198059	0.335904777050018	2.02609658241272
144	0	4.75	12.803889811039	IPI:IPI00171678.4	Gene_Symbol=DBH Dopamine beta-hydroxylase	9606
145	4.68	4.85	13.3729562163353	IPI:IPI00395488.2	Gene_Symbol=VASN Vasorin precursor	9606	1.3251177072525	0.0613223388791084	1.36973488330841	1.32284462451935	0.356843262910843	2.75533986091614	1.37156820297241	0.174681887030602	1.93042135238647
146	4.59	4.6	22.2222223877907	IPI:IPI00011695.8	Gene_Symbol=PRSS2 Protease serine 2 isoform B	9606	0.741450130939484	0.27410489320755	2.36895394325256	0.82260674238205	0.419249534606934	2.2999484539032	0.83315235376358	0.251938372850418	1.63676083087921
146	0	4.43	23.4817817807198	IPI:IPI00815665.1	Gene_Symbol=PRSS1 PRSS1 protein	9606
147	4.56	178.44	59.5183491706848	IPI:IPI00654875.1	Gene_Symbol=C4B Complement C4-B precursor	9606	0.699695110321045	0.0872001573443413	1.57355630397797	0.80879157781601	0.199086248874664	1.50861430168152	1.76120972633362	0.0275262724608183	1.56405007839203
148	4.33	35.81	48.9406794309616	IPI:IPI00876888.1	Gene_Symbol=- cDNA FLJ78387	9606	0.552241742610931	0.0484276376664639	1.80008816719055	0.547358632087708	0.0162021052092314	1.54518020153046	1.28339827060699	0.0780448243021965	1.3366801738739
148	0	2.33	21.6000005602837	IPI:IPI00477804.4	Gene_Symbol=- Immunglobulin heavy chain variable region (Fragment)	9606
148	0	2.33	23.4782606363297	IPI:IPI00384404.4	Gene_Symbol=- Rheumatoid factor RF-ET9 (Fragment)	9606
149	4.27	4.27	7.2727270424366	IPI:IPI00022331.1	Gene_Symbol=LCAT Phosphatidylcholine-sterol acyltransferase precursor	9606	1.32143914699554	0.0898259207606316	1.47102224826813	1.26911163330078	0.0874973461031914	1.38412654399872	1.23179507255554	0.145703762769699	1.47099900245667
150	4.19	19.42	65.6903743743896	IPI:IPI00854806.1	Gene_Symbol=IGKV1-5 IGKV1-5 protein	9606	0			0.0633538812398911			1.28846597671509
150	0	5.71	47.0085471868515	IPI:IPI00743389.1	Gene_Symbol=IGKV1-5 Ig kappa chain V-II region GM607 precursor (Fragment)	9606
150	0	5.52	46.9026535749435	IPI:IPI00827773.1	Gene_Symbol=- Cold agglutinin FS-1 L-chain (Fragment)	9606
150	0	4.19	39.6694213151932	IPI:IPI00829947.1	Gene_Symbol=- 13 kDa protein	9606
150	0	4	32.7433615922928	IPI:IPI00736885.1	Gene_Symbol=LOC440786 Ig kappa chain V-II region TEW	9606
151	4.16	12.81	39.6969705820084	IPI:IPI00011264.1	Gene_Symbol=CFHR1 Complement factor H-related protein 1 precursor	9606	1.37707984447479	0.243020504713058	2.31726551055908	1.71913230419159	0.147342965006828	2.74609637260437	1.18981146812439	0.504702925682068	2.52815437316895
151	0.04	10.81	34.2424243688583	IPI:IPI00167093.4	Gene_Symbol=CFHR1 complement factor H-related 1	9606
151	0.04	10.81	37.2693717479706	IPI:IPI00883722.1	Gene_Symbol=CFHR1 FHR-1; complement Factor H-related protein 1	9606
152	4.04	12.88	20.6000000238419	IPI:IPI00423461.3	Gene_Symbol=IGHA2 Putative uncharacterized protein DKFZp686C02220 (Fragment)	9606	0.865512549877167			0.335525721311569			1.55660378932953
152	0	18.75	27.5000005960464	IPI:IPI00785067.1	Gene_Symbol=IGH@ IGH@ protein	9606
152	0	12.93	23.2736572623253	IPI:IPI00829711.1	Gene_Symbol=IGHA2 Uncharacterized protein IGHA2 (Fragment)	9606
153	4.01	20.74	60.1694941520691	IPI:IPI00430847.1	Gene_Symbol=IGKC IGKC protein	9606	0.409519612789154	0.558467388153076	843206.625	0.262578010559082	0.0733884796500206	7.15181159973145	1.27251493930817	0.170485943555832	2.31684041023254
153	0	5.54	33.8983058929443	IPI:IPI00829650.1	Gene_Symbol=- Similar to Ig kappa chain V-I region HK101 precursor	9606
154	4	17.09	25.7999986410141	IPI:IPI00061977.1	Gene_Symbol=IGHV3OR16-13;IGHA1 IGHA1 protein	9606	0.526296079158783			0.597455203533173			8.06313037872314
154	0.04	16.28	31.8637281656265	IPI:IPI00166866.3	Gene_Symbol=IGHV3OR16-13;IGHA1 IGHA1 protein	9606
154	0	17.14	30.0578027963638	IPI:IPI00423462.5	Gene_Symbol=IGHV3OR16-13;IGHA1 Putative uncharacterized protein DKFZp686K18196 (Fragment)	9606
154	0	17.09	28.6290317773819	IPI:IPI00386524.3	Gene_Symbol=IGHV3OR16-13;IGHA1 CDNA FLJ25298 fis, clone STM07683, highly similar to Protein Tro alpha1 H,myeloma	9606
154	0	16.39	29.1497975587845	IPI:IPI00647704.1	Gene_Symbol=IGHV3OR16-13;IGHA1 CDNA FLJ41552 fis, clone COLON2004478, highly similar to Protein Tro alpha1 H,myeloma	9606
154	0	5.52	22.13114798069	IPI:IPI00470652.1	Gene_Symbol=- Single-chain Fv (Fragment)	9606
154	0	4	32.4786335229874	IPI:IPI00829701.1	Gene_Symbol=- Uncharacterized protein ENSP00000375014	9606
154	0	4	19.6581199765205	IPI:IPI00830130.1	Gene_Symbol=- Rheumatoid factor RF-ET7	9606
154	0	2	28.7999987602234	IPI:IPI00384410.1	Gene_Symbol=- Myosin-reactive immunoglobulin heavy chain variable region (Fragment)	9606
154	0	2	19.3277314305305	IPI:IPI00384409.1	Gene_Symbol=- Myosin-reactive immunoglobulin heavy chain variable region (Fragment)	9606
155	4	10.06	34.3347638845444	IPI:IPI00815938.1	Gene_Symbol=IGLV3-21 IGLV3-21 protein	9606	0.504657566547394	0.116563573479652	2.70455431938171	0.349472433328629	0.14344921708107	5.4638500213623	1.68234753608704	0.00518393237143755	1.25218451023102
155	0.64	6.68	34.3347638845444	IPI:IPI00829640.1	Gene_Symbol=IGL@ IGL@ protein	9606
155	0.01	6.05	29.237288236618	IPI:IPI00784713.1	Gene_Symbol=- Putative uncharacterized protein	9606
155	0	8.06	33.3333343267441	IPI:IPI00719373.1	Gene_Symbol=IGL@ IGL@ protein	9606
155	0	6.04	26.6949146986008	IPI:IPI00785164.1	Gene_Symbol=- Putative uncharacterized protein	9606
155	0	6.04	25.7383972406387	IPI:IPI00784711.1	Gene_Symbol=- Putative uncharacterized protein	9606
155	0	6.04	26.3829797506332	IPI:IPI00784627.1	Gene_Symbol=- Putative uncharacterized protein	9606
155	0	6.04	22.7467805147171	IPI:IPI00852577.1	Gene_Symbol=IGLC1 IGLC1 protein	9606
155	0	6.04	22.4576264619827	IPI:IPI00784983.1	Gene_Symbol=- Putative uncharacterized protein	9606
155	0	6.04	22.649572789669	IPI:IPI00784589.1	Gene_Symbol=- Putative uncharacterized protein DKFZp781M0386	9606
155	0	6.04	22.5531920790672	IPI:IPI00745660.2	Gene_Symbol=IGL@ IGL@ protein	9606
155	0	6.04	19.1489368677139	IPI:IPI00785079.1	Gene_Symbol=- Putative uncharacterized protein	9606
156	4	5.52	49.1525411605835	IPI:IPI00829836.1	Gene_Symbol=- Uncharacterized protein ENSP00000374797	9606	0.413609772920609	0.0652497187256813	3.1700439453125	0.283667355775833	0.41108849644661	173290.859375	1.87770295143127	0.476807028055191	1706.78942871094
156	0	5.05	28.7037044763565	IPI:IPI00385555.1	Gene_Symbol=- Ig kappa chain V-I region BAN	9606
156	0	4.04	33.3333343267441	IPI:IPI00387027.1	Gene_Symbol=- Ig kappa chain V-I region Gal	9606
157	4	4	14.1987830400467	IPI:IPI00643034.2	Gene_Symbol=PLTP Isoform 1 of Phospholipid transfer protein precursor	9606	1.59383380413055	0.435257971286774	7.94560527801514	1.42695879936218	0.363570600748062	3.71034669876099	1.86954689025879	0.165256977081299	3.51078867912292
157	0	4	10.6575973331928	IPI:IPI00217778.1	Gene_Symbol=PLTP Isoform 2 of Phospholipid transfer protein precursor	9606
157	0	2	13.5802462697029	IPI:IPI00022733.3	Gene_Symbol=PLTP 45 kDa protein	9606
158	3.79	3.79	34.2307686805725	IPI:IPI00165972.3	Gene_Symbol=CFD Complement factor D preproprotein	9606	1.29556906223297	0.000531242752913386	1.10707354545593	1.1417076587677	0.0620072856545448	1.15173721313477	1.1202632188797	0.0807691663503647	1.1407505273819
159	3.73	3.73	25.984251499176	IPI:IPI00022731.1	Gene_Symbol=APOC4 Apolipoprotein C-IV precursor	9606	1.11940598487854	0.637182593345642	2.41451334953308	1.15483891963959	0.20793941617012	1.40156328678131	0.767735362052917	0.130834847688675	1.58022236824036
160	3.72	3.72	29.4520556926727	IPI:IPI00032293.1	Gene_Symbol=CST3 Cystatin-C precursor	9606	1.15433418750763	0.00384185253642499	1.03913652896881	0.872024536132813	0.24603995680809	1.43768060207367	1.19470202922821	0.0255674570798874	1.13292944431305
161	3.7	3.82	14.9253726005554	IPI:IPI00021364.1	Gene_Symbol=CFP Properdin precursor	9606	1.02159118652344	0.917784750461578	2.1987419128418	0.944860756397247	0.747387230396271	1.93672561645508	0.874015986919403	0.152621701359749	1.29270827770233
162	3.56	3.56	12.5	IPI:IPI00022389.1	Gene_Symbol=CRP Isoform 1 of C-reactive protein precursor	9606	0.635417819023132	0.10118954628706	1.85253143310547	2.53449416160584	0.0117152407765388	1.70944571495056	0.574646413326263	0.102260999381542	2.13181471824646
163	3.16	20.81	37.6590341329575	IPI:IPI00830132.1	Gene_Symbol=IGHG4 Uncharacterized protein IGHG4 (Fragment)	9606	0.569097399711609	0.565262198448181	6667.91796875	0.569104194641113	0.399119824171066	179.213287353516	1.12062788009644	0.493528336286545	4.12864398956299
163	0	20.8	43.1192666292191	IPI:IPI00829814.1	Gene_Symbol=IGHG4 Ig gamma-4 chain C region	9606
163	0	20.8	29.8097252845764	IPI:IPI00550640.2	Gene_Symbol=IGHG4 IGHG4 protein	9606
163	0	18.8	26.8907576799393	IPI:IPI00784998.1	Gene_Symbol=- Putative uncharacterized protein DKFZp686M24218	9606
164	2.91	32.39	46.428570151329	IPI:IPI00785084.1	Gene_Symbol=IGHV4-31 Immunoglobulin heavy variable 4-31	9606	0.73814731836319	0.167310699820518	2.82313895225525	0.56032657623291	0.00228115846402943	1.12664842605591	2.51099538803101	0.0871049389243126	3.49941372871399
164	0	18.85	30.6451618671417	IPI:IPI00744561.1	Gene_Symbol=IGHV3OR16-13;IGHA1 IGHA1 protein	9606
165	2.8	3.22	15.0145769119263	IPI:IPI00294713.4	Gene_Symbol=MASP2 Isoform 1 of Mannan-binding lectin serine protease 2 precursor	9606	1.06237804889679	0.861201822757721	3.7196741104126	0.995670855045319	0.821585476398468	1.07551753520966	1.18720459938049	0.675170242786407	4.57325887680054
165	0	2.8	28.4974098205566	IPI:IPI00871597.1	Gene_Symbol=MASP2 Uncharacterized protein MASP2 (Fragment)	9606
165	0	2.8	24.3243247270584	IPI:IPI00306378.5	Gene_Symbol=MASP2 Isoform 2 of Mannan-binding lectin serine protease 2 precursor	9606
166	2.77	2.77	18.6090230941772	IPI:IPI00008494.4	Gene_Symbol=ICAM1 Intercellular adhesion molecule 1 precursor	9606	0.815434455871582			1.01933157444			1.20391094684601
166	0	2.07	17.708332836628	IPI:IPI00642425.1	Gene_Symbol=ICAM1 Cell surface glycoprotein	9606
167	2.66	5.64	38.8888895511627	IPI:IPI00387026.1	Gene_Symbol=- Ig kappa chain V-I region EU	9606	0			0.113859407603741			3.04579663276672
167	0	7.18	42.2413796186447	IPI:IPI00829956.1	Gene_Symbol=- Rheumatoid factor C6 light chain (Fragment)	9606
167	0	5.65	33.8983058929443	IPI:IPI00829912.1	Gene_Symbol=IGKV1-5 Ig kappa chain V-I region HK102 precursor	9606
167	0	3.52	14.5299151539803	IPI:IPI00830035.1	Gene_Symbol=- Similar to Anti-streptococcal/anti-myosin immunoglobulin kappa light chain variable region	9606
168	2.52	2.52	8.872901648283	IPI:IPI00299158.1	Gene_Symbol=PVR Isoform Alpha of Poliovirus receptor precursor	9606	0.846776843070984	0.139306575059891	1.59991121292114	0.883632242679596	0.310996830463409	2.30582618713379	1.17571210861206	0.67250257730484	38.0564804077148
168	0	2.52	9.43877547979355	IPI:IPI00219427.1	Gene_Symbol=PVR Isoform Delta of Poliovirus receptor precursor	9606
168	0	2.52	10.1648353040218	IPI:IPI00219426.1	Gene_Symbol=PVR Isoform Gamma of Poliovirus receptor precursor	9606
168	0	2.52	9.94623675942421	IPI:IPI00219425.3	Gene_Symbol=PVR Isoform Beta of Poliovirus receptor precursor	9606
169	2.51	2.89	11.2464591860771	IPI:IPI00152380.3	Gene_Symbol=MYO15A Myosin-XV	9606	0.920735120773315	0.398383289575577	1.25865662097931	1.01890206336975	0.547760784626007	1.07758295536041	1.01220035552979	0.91703850030899	1.32927215099335
169	0	2.64	10.5605892837048	IPI:IPI00793234.1	Gene_Symbol=- 395 kDa protein	9606
170	2.5	2.5	29.1925460100174	IPI:IPI00816409.1	Gene_Symbol=- V<gamma>1 protein (Fragment)	9606	0.482788950204849	0.191258355975151	17.5732841491699	0.466255933046341			1.42038750648499	0.000310172908939421	1.00217485427856
171	2.47	2.47	18.3035716414452	IPI:IPI00514285.2	Gene_Symbol=PTGDS Prostaglandin D2 synthase 21kDa	9606	1.29148757457733	0.597374141216278	84.3381423950195	1.02145040035248	0.369916528463364	1.19373488426208	0.902522265911102	0.793397128582001	48.1114273071289
171	0	2.47	19.2488268017769	IPI:IPI00513767.2	Gene_Symbol=PTGDS Prostaglandin D2 synthase 21kDa	9606
171	0	2.47	21.5789467096329	IPI:IPI00013179.1	Gene_Symbol=PTGDS Prostaglandin-H2 D-isomerase precursor	9606
172	2.46	2.46	5.18018007278442	IPI:IPI00878576.1	Gene_Symbol=- Autotaxin isoform gamma	9606	0.852233707904816			1.10096454620361			0.926309168338776
172	0	2.46	5.02732247114182	IPI:IPI00303210.3	Gene_Symbol=ENPP2 Isoform 2 of Ectonucleotide pyrophosphatase/phosphodiesterase family member 2 precursor	9606
172	0	2.46	5.33024333417416	IPI:IPI00156171.2	Gene_Symbol=ENPP2 Isoform 1 of Ectonucleotide pyrophosphatase/phosphodiesterase family member 2 precursor	9606
173	2.38	5.62	32.1240097284317	IPI:IPI00029168.1	Gene_Symbol=LPA Apolipoprotein	9606	1.02220010757446	0.928002595901489	1.76872050762177	0.894113004207611	0.493488013744354	1.45602381229401	1.76457285881042	0.376027882099152	4.27918720245361
173	0	2.38	25.0470817089081	IPI:IPI00787629.1	Gene_Symbol=LOC732390 similar to Apolipoprotein	9606
173	0	2.35	17.1641796827316	IPI:IPI00787909.1	Gene_Symbol=LOC732436 similar to Apolipoprotein	9606
174	2.35	35.87	46.7368423938751	IPI:IPI00784842.1	Gene_Symbol=IGHV4-31 Putative uncharacterized protein DKFZp686G11190	9606	0.581281542778015	0.135352268815041	4.42854595184326	0.513286173343658	0.042809035629034	1.76947391033173	1.37623536586761	0.126712664961815	2.26704573631287
174	0	2	16.2601619958878	IPI:IPI00816775.1	Gene_Symbol=- F5-20 (Fragment)	9606
175	2.35	2.35	6.93763121962547	IPI:IPI00449028.2	Gene_Symbol=ADAMTS13 Isoform 1 of ADAMTS-13 precursor	9606	1.03179931640625			0.871135175228119			0.868919014930725
175	0	2.35	5.17870150506496	IPI:IPI00453457.2	Gene_Symbol=ADAMTS13 Isoform 2 of ADAMTS-13 precursor	9606
175	0	2.35	5.29850758612156	IPI:IPI00427822.2	Gene_Symbol=ADAMTS13 Isoform 3 of ADAMTS-13 precursor	9606
175	0	2.01	11.261261254549	IPI:IPI00334996.4	Gene_Symbol=ADAMTS13 Putative uncharacterized protein C9orf8	9606
176	2.33	2.33	14.0000000596046	IPI:IPI00021854.1	Gene_Symbol=APOA2 Apolipoprotein A-II precursor	9606	1.02064561843872	0.92726081609726	2.34561681747437	0.941192388534546	0.818922162055969	2.72254085540771	1.34775114059448	0.216662287712097	2.05558013916016
177	2.25	6.26	20.3980103135109	IPI:IPI00020091.1	Gene_Symbol=ORM2 Alpha-1-acid glycoprotein 2 precursor	9606	1.16388237476349			1.92666029930115			1.22225368022919
178	2.24	2.24	15.5038759112358	IPI:IPI00021304.1	Gene_Symbol=KRT2 Keratin, type II cytoskeletal 2 epidermal	9606	1.0523179769516	0.143399521708488	1.16005861759186	1.75094366073608	0.0741816908121109	2.30047583580017	0.796199202537537	0.081374503672123	1.4508866071701
178	0.01	2.01	15.425531566143	IPI:IPI00299145.9	Gene_Symbol=KRT6C Keratin, type II cytoskeletal 6C	9606
178	0.01	2.01	11.1702129244804	IPI:IPI00293665.8	Gene_Symbol=KRT6B Keratin, type II cytoskeletal 6B	9606
178	0.01	2.01	9.7517728805542	IPI:IPI00300725.7	Gene_Symbol=KRT6A Keratin, type II cytoskeletal 6A	9606
178	0	4.02	15.6565651297569	IPI:IPI00290078.5	Gene_Symbol=KRT4 keratin 4	9606
178	0	4	13.770492374897	IPI:IPI00797452.1	Gene_Symbol=KRT4 33 kDa protein	9606
178	0	2	19.7452232241631	IPI:IPI00796330.1	Gene_Symbol=KRT6A 18 kDa protein	9606
179	2.23	178.8	58.8876128196716	IPI:IPI00418163.3	Gene_Symbol=C4B C4B1	9606	0.980224013328552	0.919105470180511	1.67001307010651	1.29962015151978	0.252599865198135	1.72407853603363	0.917967259883881	0.693148672580719	1.75058913230896
180	2.21	2.28	31.538462638855	IPI:IPI00019399.1	Gene_Symbol=SAA4 Serum amyloid A-4 protein precursor	9606	1.16797435283661	0.0671143159270287	1.2321492433548	1.74369585514069	0.0367398038506508	1.50404500961304	0.962643325328827	0.335889577865601	1.32562983036041
181	2.21	2.21	7.43034034967422	IPI:IPI00016334.2	Gene_Symbol=MCAM Isoform 1 of Cell surface glycoprotein MUC18 precursor	9606	0.998560011386871			1.03542292118073			1.66447532176971
182	2.15	2.15	13.5770231485367	IPI:IPI00852826.2	Gene_Symbol=APOL1 42 kDa protein	9606	0.614308297634125	0.00616136938333511	1.17979657649994	0.648780941963196	0.0500730350613594	1.54193198680878	0.657847464084625	0.294152081012726	3.59218716621399
182	0	2.15	13.0653262138367	IPI:IPI00514475.4	Gene_Symbol=APOL1 Isoform 1 of Apolipoprotein-L1 precursor	9606
182	0	2.15	12.5603869557381	IPI:IPI00186903.3	Gene_Symbol=APOL1 Isoform 2 of Apolipoprotein-L1 precursor	9606
183	2.12	60.34	50.5277037620544	IPI:IPI00878609.1	Gene_Symbol=ITIH4 Protein	9606	1.17531847953796	0.362861961126328	1.4940425157547	1.36538076400757	0.0363230742514133	1.32828986644745	1.16319060325623	0.585502028465271	1.90047025680542
183	0	52.15	54.1925489902496	IPI:IPI00878152.1	Gene_Symbol=ITIH4 71 kDa protein	9606
184	2.08	2.19	4.53834123909473	IPI:IPI00748955.2	Gene_Symbol=GP1BA platelet glycoprotein Ib alpha polypeptide precursor	9606	1.30704188346863			1.15248942375183			0.975168943405151
185	2.08	2.17	44.954127073288	IPI:IPI00385254.1	Gene_Symbol=- Ig lambda chain V-I region WAH	9606	0.656506836414337			0.515311002731323			2.2318172454834
185	0	13.14	45.762711763382	IPI:IPI00785200.1	Gene_Symbol=- Putative uncharacterized protein	9606
185	0	2.04	36.1111104488373	IPI:IPI00827522.1	Gene_Symbol=IGLV1-44 Anti-streptococcal/anti-myosin immunoglobulin lambda light chain variable region (Fragment)	9606
185	0	2	25	IPI:IPI00382420.1	Gene_Symbol=- Ig lambda chain V-I region HA	9606
186	2.08	2.15	10.4859337210655	IPI:IPI00873848.1	Gene_Symbol=POSTN 87 kDa protein	9606	1.2140908241272	0.678229212760925	85.9921875	1.13409435749054	0.600750029087067	9.08016967773438	0.973708689212799	0.704197466373444	1.96475541591644
186	0	2.15	10.1485148072243	IPI:IPI00641231.1	Gene_Symbol=POSTN 90 kDa protein	9606
186	0	2.15	10.1359702646732	IPI:IPI00410241.2	Gene_Symbol=POSTN Isoform 3 of Periostin precursor	9606
186	0	2.15	10.5263158679008	IPI:IPI00218585.5	Gene_Symbol=POSTN Isoform 2 of Periostin precursor	9606
186	0	2.15	9.80861261487007	IPI:IPI00007960.4	Gene_Symbol=POSTN Isoform 1 of Periostin precursor	9606
187	2.07	4.07	18.2186231017113	IPI:IPI00843764.1	Gene_Symbol=PRSS3 Isoform C of Trypsin-3 precursor	9606	1.17894494533539	0.252043634653091	1.55970084667206	1.06469345092773	0.764090001583099	2.19392681121826	1.20746529102325	0.220001086592674	1.58439612388611
187	0	4.07	17.2413796186447	IPI:IPI00385250.1	Gene_Symbol=PRSS3 Protease serine 4 isoform B	9606
187	0	4.07	14.8026317358017	IPI:IPI00220839.2	Gene_Symbol=PRSS3 Protease, serine, 3	9606
187	0	4.07	14.8026317358017	IPI:IPI00015614.3	Gene_Symbol=PRSS3 Isoform A of Trypsin-3 precursor	9606
188	2.07	2.07	21.2121218442917	IPI:IPI00027350.3	Gene_Symbol=PRDX2 Peroxiredoxin-2	9606	0.55338454246521	0.226743519306183	16.3956413269043	0.526466369628906	0.154356420040131	7.50944232940674	1.1163547039032	0.516124248504639	4.35460233688354
189	2.02	2.02	8.31168815493584	IPI:IPI00218795.1	Gene_Symbol=SELL L-selectin precursor	9606	0.682363212108612	0.103152558207512	1.77456891536713	0.69780045747757	0.0407391302287579	1.38050282001495	1.0032913684845	0.96980345249176	1.39229655265808
189	0	2	3.71845960617065	IPI:IPI00646956.1	Gene_Symbol=SELP Selectin P	9606
189	0	2	3.64583320915699	IPI:IPI00644144.1	Gene_Symbol=SELP Selectin P	9606
189	0	2	3.37756350636482	IPI:IPI00643835.1	Gene_Symbol=SELP Selectin P	9606
189	0	2	3.64583320915699	IPI:IPI00514233.1	Gene_Symbol=SELP Selectin P	9606
189	0	2	3.37349399924278	IPI:IPI00295339.3	Gene_Symbol=SELP P-selectin precursor	9606
189	0	2	1.64948459714651	IPI:IPI00645768.1	Gene_Symbol=SELE Selectin E	9606
189	0	2	1.24223595485091	IPI:IPI00645234.1	Gene_Symbol=SELP Selectin P	9606
189	0	2	1.23839005827904	IPI:IPI00640405.1	Gene_Symbol=SELP Selectin P	9606
189	0	2	1.23839005827904	IPI:IPI00514796.1	Gene_Symbol=SELP Selectin P	9606
189	0	2	1.46252289414406	IPI:IPI00514728.1	Gene_Symbol=SELE Selectin E	9606
189	0	2	1.46252289414406	IPI:IPI00514521.1	Gene_Symbol=SELE Selectin E	9606
189	0	2	1.65289249271154	IPI:IPI00514342.1	Gene_Symbol=SELE Selectin E	9606
189	0	2	1.31147541105747	IPI:IPI00296542.1	Gene_Symbol=SELE E-selectin precursor	9606
190	2.01	2.28	5.33940382301807	IPI:IPI00641363.1	Gene_Symbol=SPTA1 Spectrin, alpha, erythrocytic 1	9606	0.856552004814148	0.217563316226006	2.01337552070618	1.20793318748474	0.151170119643211	1.78769886493683	1.26517927646637	0.0212742872536182	1.10507130622864
190	0	2.28	5.33278211951256	IPI:IPI00220741.6	Gene_Symbol=SPTA1 spectrin, alpha, erythrocytic 1	9606
191	2.01	2.01	19.1011235117912	IPI:IPI00063213.1	Gene_Symbol=MED30 Mediator of RNA polymerase II transcription subunit 30	9606
191	0	2.01	10.0000001490116	IPI:IPI00792416.1	Gene_Symbol=MED30 10 kDa protein	9606
192	2.01	2.01	14.2180100083351	IPI:IPI00011832.1	Gene_Symbol=SPP2 Secreted phosphoprotein 24 precursor	9606	0.932228446006775	0.4995336830616	1.44683825969696	1.03054714202881	0.192761078476906	1.06923246383667	0.977257788181305	0.712662875652313	1.26279878616333
193	2	51.56	42.080745100975	IPI:IPI00032328.2	Gene_Symbol=KNG1 Isoform HMW of Kininogen-1 precursor	9606	1.48897504806519	0.58545595407486	763.230163574219	1.55392467975616	0.616405010223389	3434.92993164063	1.40420603752136	0.708170056343079	6253.638671875
194	2	50.97	72.2222208976746	IPI:IPI00847179.1	Gene_Symbol=APOA4 apolipoprotein A-IV precursor	9606	5.70227670669556	0.00278509664349258	1.83550000190735	4.36074209213257	0.0110628111287951	2.29733157157898	0.269352436065674	0.32590788602829	35.2445755004883
195	2	32.95	54.0259718894959	IPI:IPI00515041.5	Gene_Symbol=CFH Uncharacterized protein CFH	9606	1.56138026714325	0.251801401376724	10.6315498352051	1.32062518596649	0.41777029633522	15.198184967041	1.45479106903076	0.124333709478378	2.56571888923645
196	2	28.95	46.2915599346161	IPI:IPI00385264.1	Gene_Symbol=- Ig mu heavy chain disease protein	9606	0.244341775774956	0.193575888872147	275.509460449219	0.208577901124954	0.13146211206913	64.852409362793	0.307257205247879	0.251958161592484	525.740966796875
197	2	27.48	31.2223851680756	IPI:IPI00382606.1	Gene_Symbol=F7 Factor VII active site mutant immunoconjugate	9606	1.2257616519928			1.13718092441559			1.00386250019073
197	0	2	18.2432428002357	IPI:IPI00798065.1	Gene_Symbol=F7 Isoform B of Coagulation factor VII precursor	9606
197	0	2	17.3819735646248	IPI:IPI00329555.2	Gene_Symbol=F7 Isoform A of Coagulation factor VII precursor	9606
198	2	13.14	40.772533416748	IPI:IPI00816555.1	Gene_Symbol=IGLV2-14 IGLV2-14 protein	9606	0.620142221450806			0.695687830448151			0.979193449020386
199	2	4.03	5.29914535582066	IPI:IPI00172480.5	Gene_Symbol=WDR35 Isoform 2 of WD repeat-containing protein 35	9606	0.782357573509216			0.638878226280212			0.710580348968506
199	0	4.03	5.24978823959827	IPI:IPI00165984.4	Gene_Symbol=WDR35 Isoform 1 of WD repeat-containing protein 35	9606
200	2	4.03	37.8151267766953	IPI:IPI00854743.1	Gene_Symbol=- Uncharacterized protein ENSP00000375034	9606	0.576431155204773			0.590944468975067			2.09049296379089
200	0	2.03	15.2671754360199	IPI:IPI00745363.4	Gene_Symbol=LOC652113 Immunglobulin heavy chain variable region (Fragment)	9606
201	2	2.32	9.23694744706154	IPI:IPI00004533.1	Gene_Symbol=KIF3B Kinesin-like protein KIF3B	9606
202	2	2.07	2.483069896698	IPI:IPI00218326.1	Gene_Symbol=SP100 Isoform Sp100-C of Nuclear autoantigen Sp-100	9606	1.22453355789185			1			1.28152668476105
203	2	2.06	9.91432070732117	IPI:IPI00045550.4	Gene_Symbol=PPP1R9B protein phosphatase 1, regulatory subunit 9B	9606	0.821517586708069			1.33623921871185			0.990216434001923
204	2	2.02	23.0769231915474	IPI:IPI00796435.1	Gene_Symbol=CA1 22 kDa protein	9606	0.810850203037262			0.590347945690155			1.44644284248352
204	0	2.02	17.2413796186447	IPI:IPI00215983.3	Gene_Symbol=CA1 Carbonic anhydrase 1	9606
204	0	2.02	22.9729726910591	IPI:IPI00788926.1	Gene_Symbol=CA1 16 kDa protein	9606
205	2	2.01	6.13636374473572	IPI:IPI00217652.4	Gene_Symbol=GLT8D3 Isoform 1 of Glycosyltransferase 8 domain-containing protein 3	9606	0.710616886615753			0.740994989871979			0.586561262607574
206	2	2	7.76566788554192	IPI:IPI00828117.1	Gene_Symbol=CD44 Isoform 5 of CD44 antigen precursor	9606	1.19698429107666			0.933430373668671			1.28546726703644
206	0	2	7.99438953399658	IPI:IPI00827658.1	Gene_Symbol=CD44 Isoform 7 of CD44 antigen precursor	9606
206	0	2	8.01687762141228	IPI:IPI00827650.1	Gene_Symbol=CD44 Isoform 3 of CD44 antigen precursor	9606
206	0	2	8.44444409012794	IPI:IPI00827555.1	Gene_Symbol=CD44 Isoform 9 of CD44 antigen precursor	9606
206	0	2	8.15450623631477	IPI:IPI00418465.4	Gene_Symbol=CD44 Isoform 4 of CD44 antigen precursor	9606
206	0	2	7.68194049596787	IPI:IPI00305064.1	Gene_Symbol=CD44 Isoform CD44 of CD44 antigen precursor	9606
206	0	2	6.36758357286453	IPI:IPI00828192.1	Gene_Symbol=CD44 Isoform 17 of CD44 antigen precursor	9606
206	0	2	6.29470646381378	IPI:IPI00828064.1	Gene_Symbol=CD44 Isoform 6 of CD44 antigen precursor	9606
206	0	2	6.58682659268379	IPI:IPI00828056.1	Gene_Symbol=CD44 Isoform 16 of CD44 antigen precursor	9606
206	0	2	10.2564096450806	IPI:IPI00827893.1	Gene_Symbol=CD44 Isoform 11 of CD44 antigen precursor	9606
206	0	2	6.08308613300323	IPI:IPI00827795.1	Gene_Symbol=CD44 Isoform 8 of CD44 antigen precursor	9606
206	0	2	8.92494916915894	IPI:IPI00419219.3	Gene_Symbol=CD44 Isoform 10 of CD44 antigen precursor	9606
206	0	2	9.5238097012043	IPI:IPI00828108.1	Gene_Symbol=CD44 Isoform 15 of CD44 antigen precursor	9606
206	0	2	6.58823549747467	IPI:IPI00827982.1	Gene_Symbol=CD44 Isoform 13 of CD44 antigen precursor	9606
206	0	2	7.07070678472519	IPI:IPI00827937.1	Gene_Symbol=CD44 Isoform 14 of CD44 antigen precursor	9606
206	0	2	10.2941177785397	IPI:IPI00798069.1	Gene_Symbol=CD44 CD44 molecule	9606
206	0	2	7.75623247027397	IPI:IPI00297160.4	Gene_Symbol=CD44 Isoform 12 of CD44 antigen precursor	9606
207	2	2	5.79064600169659	IPI:IPI00299738.1	Gene_Symbol=PCOLCE Procollagen C-endopeptidase enhancer 1 precursor	9606	1.06842768192291			1.08744978904724			1.16714036464691
208	2	2	12.9166662693024	IPI:IPI00029235.1	Gene_Symbol=IGFBP6 Insulin-like growth factor-binding protein 6 precursor	9606	0.994558811187744			0.871427595615387			1.14510178565979
209	2	2	9.16334688663483	IPI:IPI00555752.2	Gene_Symbol=C4BPB Isoform 2 of C4b-binding protein beta chain precursor	9606	1.01030516624451			0.908597528934479			0.816276073455811
209	0	2	9.12698432803154	IPI:IPI00025862.2	Gene_Symbol=C4BPB Isoform 1 of C4b-binding protein beta chain precursor	9606
210	2	2	8.20895507931709	IPI:IPI00827724.1	Gene_Symbol=- Rheumatoid factor Vh I region precursor (Fragment)	9606	0.641597628593445			0.433528006076813			1.38769400119781
211	2	2	8.57142880558968	IPI:IPI00658073.1	Gene_Symbol=CCDC126 Coiled-coil domain-containing protein 126 precursor	9606	0.777888655662537			0.785004317760468			0.412462711334229
211	0	2	10.6194689869881	IPI:IPI00061448.5	Gene_Symbol=- 13 kDa protein	9606
212	1.91	2.74	14.7200003266335	IPI:IPI00008556.1	Gene_Symbol=F11 Isoform 1 of Coagulation factor XI precursor	9606	1.11417675018311	0.0323396660387516	1.09515810012817	1.32846391201019	0.0241913758218288	1.23827660083771	0.906679332256317	0.496011137962341	1.49697387218475
212	0	2.73	11.6928443312645	IPI:IPI00216588.2	Gene_Symbol=F11 Isoform 2 of Coagulation factor XI precursor	9606
213	1.79	1.79	7.75862038135529	IPI:IPI00178146.3	Gene_Symbol=TCEA3 Transcription elongation factor A protein 3	9606
214	1.71	4.17	22.9508191347122	IPI:IPI00384400.1	Gene_Symbol=- Myosin-reactive immunoglobulin heavy chain variable region (Fragment)	9606	0.533759593963623			0.540054261684418			2.96846032142639
215	1.71	1.88	3.52194011211395	IPI:IPI00375881.1	Gene_Symbol=PKD1L3 Polycystic kidney disease 1-like protein 3	9606	1.07187473773956			0.981524646282196			0.742751479148865
215	0	1.73	2.48411316424608	IPI:IPI00787214.1	Gene_Symbol=PKD1L3 similar to polycystic kidney disease 1 like 3	9606
216	1.7	61.1	57.1729958057404	IPI:IPI00555812.4	Gene_Symbol=GC Vitamin D-binding protein precursor	9606	0.34494224190712	0.345790028572083	3515.66918945313	0.564289629459381			2.39960956573486	0.10543105006218	6.41659832000732
217	1.7	17.02	51.4644324779511	IPI:IPI00440577.3	Gene_Symbol=IGKV2-24 IGKV2-24 protein	9606	0.379840105772018			0.325510114431381			1.0313355922699
217	0	3.7	16.5289252996445	IPI:IPI00884433.1	Gene_Symbol=- 13 kDa protein	9606
217	0	3.7	16.5289252996445	IPI:IPI00829600.1	Gene_Symbol=- Uncharacterized protein ENSP00000374803	9606
217	0	3.7	16.5289252996445	IPI:IPI00743194.2	Gene_Symbol=- Kappa light chain variable region (Fragment)	9606
217	0	1.82	10.0000001490116	IPI:IPI00829827.1	Gene_Symbol=- Uncharacterized protein ENSP00000374804	9606
218	1.7	2.53	37.9629641771317	IPI:IPI00387113.1	Gene_Symbol=- Ig kappa chain V-III region B6	9606	0.361380368471146			0.269928961992264			2.60187602043152
219	1.7	1.73	10.3448279201984	IPI:IPI00514106.3	Gene_Symbol=LEMD2 Uncharacterized protein LEMD2	9606	1.71247124671936			0.638600766658783			4.21930694580078
219	0	1.73	9.54274386167526	IPI:IPI00168336.1	Gene_Symbol=LEMD2 LEM domain-containing protein 2	9606
220	1.7	1.7	12.2401848435402	IPI:IPI00641481.2	Gene_Symbol=CETP Isoform 2 of Cholesteryl ester transfer protein precursor	9606	1.06908535957336			0.875437617301941			1.29949295520782
220	0	1.7	10.7505068182945	IPI:IPI00006173.3	Gene_Symbol=CETP Isoform 1 of Cholesteryl ester transfer protein precursor	9606
221	1.7	1.7	4.89130429923534	IPI:IPI00177820.3	Gene_Symbol=SLC14A2 Urea transporter, kidney	9606	2.21457767486572			1.70192742347717			0.995463728904724
222	1.7	1.7	5.9405941516161	IPI:IPI00868938.1	Gene_Symbol=- Beta-2-microglobulin	9606	1.46042835712433			1.36056852340698			0.976209819316864
222	0	1.7	5.0420168787241	IPI:IPI00796379.1	Gene_Symbol=B2M B2M protein	9606
222	0	1.7	4.83870953321457	IPI:IPI00004656.2	Gene_Symbol=B2M Beta-2-microglobulin	9606
223	1.68	1.68	19.3548381328583	IPI:IPI00007047.1	Gene_Symbol=S100A8 Protein S100-A8	9606	2.27440762519836	0.287127703428268	157.055023193359	1.39017057418823	0.618416786193848	457.708740234375	0.790421664714813	0.675040125846863	207.844985961914
224	1.63	2.24	4.54605706036091	IPI:IPI00642259.2	Gene_Symbol=DST Dystonin	9606	1.1568455696106			0.732494294643402			0.898906648159027
224	0	1.92	5.03911226987839	IPI:IPI00074148.4	Gene_Symbol=DST dystonin isoform 1	9606
224	0	1.92	5.2877139300108	IPI:IPI00654639.2	Gene_Symbol=DST Isoform 9 of Bullous pemphigoid antigen 1, isoforms 6/9/10	9606
224	0	1.92	5.26010431349278	IPI:IPI00293251.5	Gene_Symbol=DST Isoform 6 of Bullous pemphigoid antigen 1, isoforms 6/9/10	9606
225	1.58	1.58	5.10510504245758	IPI:IPI00000877.1	Gene_Symbol=HYOU1 Hypoxia up-regulated protein 1 precursor	9606	1.07575380802155	0.691328167915344	5.81947326660156	1.38398098945618	0.213379457592964	4.21311664581299	1.18763720989227	0.269028395414352	2.67126488685608
226	1.57	1.71	7.74748921394348	IPI:IPI00007128.1	Gene_Symbol=PRKCG Protein kinase C gamma type	9606
227	1.53	1.53	5.03853000700474	IPI:IPI00784913.2	Gene_Symbol=RGNEF similar to Rho-guanine nucleotide exchange factor (Rho-interacting protein 2) (RhoGEF) (RIP2) isoform 2	9606	4.12287044525146	0.169594958424568	18.026927947998	5.42604494094849	0.0864928290247917	9.89118671417236	4.61179208755493	0.0833739414811134	12.9137678146362
227	0	1.52	4.78497892618179	IPI:IPI00455803.4	Gene_Symbol=RGNEF Rho-guanine nucleotide exchange factor	9606
227	0	1.52	3.17460335791111	IPI:IPI00880094.1	Gene_Symbol=- 105 kDa protein	9606
228	1.53	1.53	3.75817008316517	IPI:IPI00215717.1	Gene_Symbol=EPB41L3 Isoform C of Band 4.1-like protein 3	9606
228	0	1.53	2.65895947813988	IPI:IPI00215716.1	Gene_Symbol=EPB41L3 Isoform B of Band 4.1-like protein 3	9606
228	0	1.53	2.1159153431654	IPI:IPI00032230.2	Gene_Symbol=EPB41L3 Isoform A of Band 4.1-like protein 3	9606
228	0	1.52	9.55414026975632	IPI:IPI00797109.1	Gene_Symbol=EPB41L3 18 kDa protein	9606
229	1.52	3.05	24.6268659830093	IPI:IPI00827486.1	Gene_Symbol=- Rheumatoid factor light chain variable region precursor (Fragment)	9606	0.987677693367004			0.65318351984024			4.76804828643799
230	1.52	1.71	2.44708992540836	IPI:IPI00166972.5	Gene_Symbol=ZNF608 Isoform 1 of Zinc finger protein 608	9606
230	0	1.64	1.56682021915913	IPI:IPI00872006.1	Gene_Symbol=ZNF608 Putative uncharacterized protein DKFZp434M098	9606
230	0	1.64	1.56682021915913	IPI:IPI00830019.1	Gene_Symbol=ZNF608 Isoform 2 of Zinc finger protein 608	9606
231	1.52	1.7	3.03292889147997	IPI:IPI00168698.1	Gene_Symbol=PDZD8 PDZ domain-containing protein 8	9606
232	1.52	1.53	3.50000001490116	IPI:IPI00026969.4	Gene_Symbol=SEC23IP Isoform 1 of SEC23-interacting protein	9606
233	1.52	1.52	2.2794846445322	IPI:IPI00294728.1	Gene_Symbol=DMXL1 DmX-like protein 1	9606
233	0	1.52	3.54267321527004	IPI:IPI00807343.1	Gene_Symbol=DMXL1 DMXL1 protein (Fragment)	9606
234	1.52	1.52	4.13476265966892	IPI:IPI00844511.1	Gene_Symbol=MAN1A1 Mannosyl-oligosaccharide 1,2-alpha-mannosidase IA	9606	1.12695467472076			1.10375940799713			1.01431334018707
234	0	1.52	3.99408265948296	IPI:IPI00439446.2	Gene_Symbol=MAN1A1 MAN1A1 protein	9606
235	1.52	1.52	4.76190485060215	IPI:IPI00385557.1	Gene_Symbol=- Ig heavy chain V-II region SESS precursor	9606	0.398369371891022			0.431220054626465			0.136610776185989
235	0	1.52	5.55555559694767	IPI:IPI00382534.1	Gene_Symbol=- Ig heavy chain V-II region OU	9606
236	1.47	1.47	10.8158506453037	IPI:IPI00787921.1	Gene_Symbol=SETD1B SET domain containing 1B	9606
237	1.43	1.43	4.16666679084301	IPI:IPI00643127.3	Gene_Symbol=NRP1 Neuropilin 1	9606	1.1498658657074			1.3537745475769			1.50096201896667
237	0	1.43	4.00866754353046	IPI:IPI00398715.5	Gene_Symbol=NRP1 Neuropilin 1	9606
237	0	1.43	4.00866754353046	IPI:IPI00299594.1	Gene_Symbol=NRP1 Isoform 1 of Neuropilin-1 precursor	9606
237	0	1.43	3.11986859887838	IPI:IPI00749187.1	Gene_Symbol=NRP1 Neuropilin 1	9606
237	0	1.43	2.69886367022991	IPI:IPI00639917.1	Gene_Symbol=NRP1 Neuropilin 1	9606
237	0	1.43	2.95031052082777	IPI:IPI00607733.2	Gene_Symbol=NRP1 Isoform 2 of Neuropilin-1 precursor	9606
237	0	1.43	2.96411849558353	IPI:IPI00165438.2	Gene_Symbol=NRP1 Muscle type neuropilin 1	9606
238	1.41	1.45	5.52631579339504	IPI:IPI00169239.1	Gene_Symbol=GRM6 Seven transmembrane helix receptor	9606
239	1.4	1.53	6.99001401662827	IPI:IPI00180681.6	Gene_Symbol=CCDC41 NY-REN-58 antigen	9606	9999			9999			9999
239	0	1.53	8.26271176338196	IPI:IPI00795054.1	Gene_Symbol=CCDC41 56 kDa protein	9606
239	0	1.4	8.23863670229912	IPI:IPI00796371.1	Gene_Symbol=CCDC41 CCDC41 protein	9606
240	1.36	1.37	11.9359530508518	IPI:IPI00827674.1	Gene_Symbol=NCL Isoform 2 of Nucleolin	9606	1.00197315216064			1.28943765163422			1.11597490310669
240	0	1.37	11.5492947399616	IPI:IPI00604620.3	Gene_Symbol=NCL Isoform 1 of Nucleolin	9606
240	0	1.37	13.5986730456352	IPI:IPI00444262.3	Gene_Symbol=NCL CDNA FLJ45706 fis, clone FEBRA2028457, highly similar to Nucleolin	9606
240	0	1.37	16.1825731396675	IPI:IPI00183526.6	Gene_Symbol=NCL NCL protein	9606
241	1.34	1.34	15.6118139624596	IPI:IPI00847692.1	Gene_Symbol=CCDC114 Isoform 2 of Coiled-coil domain-containing protein 114	9606	0.873033106327057			0.746236324310303			0.896142244338989
241	0	1.34	11.1111111938953	IPI:IPI00791357.1	Gene_Symbol=CCDC114 Isoform 5 of Coiled-coil domain-containing protein 114	9606
241	0	1.34	8.07635858654976	IPI:IPI00847386.1	Gene_Symbol=CCDC114 Isoform 1 of Coiled-coil domain-containing protein 114	9606
242	1.34	1.34	3.45193855464458	IPI:IPI00782966.1	Gene_Symbol=ZFP106 Zinc finger protein 106 homolog	9606	1.17746222019196			1.31750559806824			1.18319582939148
242	0.04	1.34	2.31707319617271	IPI:IPI00383996.4	Gene_Symbol=ZFP106 Putative uncharacterized protein DKFZp451A177 (Fragment)	9606
243	1.32	1.32	6.9090910255909	IPI:IPI00009276.2	Gene_Symbol=PROCR Endothelial protein C receptor precursor	9606	0.99663507938385	0.986822724342346	7.9152660369873	1.02578616142273	0.20464651286602	1.11374008655548	1.80347740650177	0.0652224197983742	2.16053795814514
244	1.31	1.34	3.81125211715698	IPI:IPI00292690.1	Gene_Symbol=PIK3CG Phosphatidylinositol-4,5-bisphosphate 3-kinase catalytic subunit gamma isoform	9606	0.903969764709473			0.907503008842468			0.71517950296402
245	1.3	1.31	3.70072387158871	IPI:IPI00791675.1	Gene_Symbol=PITPNM1 Isoform 2 of Membrane-associated phosphatidylinositol transfer protein 1	9606
245	0	1.31	3.69774922728539	IPI:IPI00307758.7	Gene_Symbol=PITPNM1 Isoform 1 of Membrane-associated phosphatidylinositol transfer protein 1	9606
246	1.3	1.3	8.1159420311451	IPI:IPI00456726.2	Gene_Symbol=OR11G2 Olfactory receptor OR14-34	9606	0.726144075393677			0.845785677433014			0.854329645633698
247	1.28	1.28	52.4336278438568	IPI:IPI00167258.3	Gene_Symbol=- CDNA FLJ40521 fis, clone TESTI2046797	9606	0.859441220760345			0.919235527515411			0.59545624256134
248	1.26	2.66	8.15789476037025	IPI:IPI00555993.2	Gene_Symbol=FLT4 Vascular endothelial growth factor receptor 3 variant	9606	0.941264033317566			0.993929147720337			0.738872170448303
249	1.24	1.43	3.48943993449211	IPI:IPI00217421.1	Gene_Symbol=PIGO Isoform 1 of GPI ethanolamine phosphate transferase 3	9606	0.304966688156128			0.278715431690216			3.47028112411499
250	1.23	26.53	39.4805192947388	IPI:IPI00607707.1	Gene_Symbol=HPR Isoform 2 of Haptoglobin-related protein precursor	9606	0.6975257396698	0.424844622612	4.75346279144287	0.601144552230835	0.201580509543419	3.21470332145691	0.641515672206879	0.262073576450348	3.43945384025574
250	0	26.53	43.6781615018845	IPI:IPI00477597.1	Gene_Symbol=HPR Isoform 1 of Haptoglobin-related protein precursor	9606
251	1.23	1.53	9.90052074193954	IPI:IPI00644296.1	Gene_Symbol=TNXB Tenascin XB	9606	1.56180489063263			1.95469629764557			0.761752903461456
252	1.22	2.22	12.8205135464668	IPI:IPI00829834.1	Gene_Symbol=- Ig kappa chain V-III region VH precursor	9606	0.458575397729874			0.457853198051453			2.25917816162109
253	1.22	1.27	2.53658536821604	IPI:IPI00878852.1	Gene_Symbol=C14orf43 C14orf43 protein (Fragment)	9606
253	0	1.27	2.48803831636906	IPI:IPI00784739.1	Gene_Symbol=C14orf43 Uncharacterized protein C14orf43	9606
254	1.22	1.22	29.3103456497192	IPI:IPI00786926.1	Gene_Symbol=IGHV1-69 Myosin-reactive immunoglobulin heavy chain variable region (Fragment)	9606	0.378498375415802			0.265040963888168			2.79750609397888
255	1.22	1.22	5.49828186631203	IPI:IPI00179034.4	Gene_Symbol=SLC25A30 Kidney mitochondrial carrier protein 1	9606
256	1.21	1.33	10.3189490735531	IPI:IPI00010322.5	Gene_Symbol=PDZRN3 Isoform 1 of PDZ domain-containing RING finger protein 3	9606	0.381105959415436			0.300887644290924			1.06040954589844
257	1.17	1.19	8.80503132939339	IPI:IPI00023728.1	Gene_Symbol=GGH Gamma-glutamyl hydrolase precursor	9606	1.10721564292908	0.397617995738983	2.54169297218323	1.1811591386795	0.17967177927494	1.84675002098083	1.09830069541931	0.606176137924194	5.33177757263184
258	1.15	1.17	4.83592413365841	IPI:IPI00830041.1	Gene_Symbol=C12orf48 Isoform 1 of UPF0419 protein C12orf48	9606	0.740199506282806			0.485022723674774			0.477904260158539
258	0	1.17	5.62249012291431	IPI:IPI00016697.3	Gene_Symbol=C12orf48 Isoform 2 of UPF0419 protein C12orf48	9606
259	1.15	1.15	18.4079602360725	IPI:IPI00398925.4	Gene_Symbol=LOC649618 similar to Ubiquitin-like protein FUBI	9606	1.44896388053894			1.26266121864319			1.24027645587921
260	1.15	1.15	3.8659792393446	IPI:IPI00003971.1	Gene_Symbol=RTN1 Isoform RTN1-A of Reticulon-1	9606	1.53587400913239			1.51788771152496			0
261	1.1	1.17	9.95607599616051	IPI:IPI00018219.1	Gene_Symbol=TGFBI Transforming growth factor-beta-induced protein ig-h3 precursor	9606	0.799444794654846			1.16574454307556			0.992456555366516
262	1.1	1.1	3.93700785934925	IPI:IPI00550977.1	Gene_Symbol=CCDC21 Isoform 1 of Coiled-coil domain-containing protein 21	9606
262	0	1.1	3.94218116998672	IPI:IPI00009702.4	Gene_Symbol=CCDC21 Isoform 2 of Coiled-coil domain-containing protein 21	9606
263	1.06	1.38	6.36986270546913	IPI:IPI00254408.6	Gene_Symbol=BPTF bromodomain PHD finger transcription factor isoform 1	9606	1.66370797157288	0.228615522384644	11.3359956741333	1.23459815979004	0.633054614067078	61.5221748352051	1.40365481376648	0.0171661451458931	1.12322115898132
264	1.03	2.17	8.32562446594238	IPI:IPI00871296.1	Gene_Symbol=ATP2A3 118 kDa protein	9606	0.667667806148529	0.272133767604828	10.3633680343628	0.805548250675201	0.131506100296974	1.77846467494965	0.791103839874268	0.363365679979324	6.7641453742981
265	1.02	1.07	4.06360439956188	IPI:IPI00104907.3	Gene_Symbol=C14orf106 Isoform 1 of Uncharacterized potential DNA-binding protein C14orf106	9606	1.02175211906433			0.93766051530838			0.865804314613342
266	1.01	24.55	42.2264873981476	IPI:IPI00472345.1	Gene_Symbol=IGHG3 IGHG3 protein	9606	0.756444692611694	0.539882063865662	55.7733497619629	0.777164578437805	0.440703779459	14.2379026412964	1.0003696680069	0.999017000198364	20.7226295471191
267	1.01	6.09	45.1612889766693	IPI:IPI00884080.1	Gene_Symbol=- Similar to Immunglobulin heavy chain variable region	9606
268	1.01	1.01	4.94450032711029	IPI:IPI00871621.1	Gene_Symbol=COL6A3 322 kDa protein	9606	1.82025408744812	0.39760148525238	241.223861694336	1.45383143424988	0.304901897907257	11.8093919754028	1.3917772769928	0.422843724489212	26.7972354888916
268	0	1.01	4.93951626121998	IPI:IPI00072918.2	Gene_Symbol=COL6A3 alpha 3 type VI collagen isoform 4 precursor	9606
268	0	1.01	4.6270065009594	IPI:IPI00022200.2	Gene_Symbol=COL6A3 alpha 3 type VI collagen isoform 1 precursor	9606
269	1	1.02	8.15347731113434	IPI:IPI00550459.2	Gene_Symbol=CENTB5 Centaurin, beta 5	9606	0.795489966869354	0.213807240128517	2.75876951217651	1.16644132137299	0.07426867634058	1.25765812397003	0.926268994808197	0.301989674568176	1.64820551872253
269	0	1.02	8.95915701985359	IPI:IPI00465167.2	Gene_Symbol=CENTB5 Isoform 1 of Centaurin-beta-5	9606
270	0.98	1.86	6.15251287817955	IPI:IPI00306520.7	Gene_Symbol=CCDC136 Isoform 1 of Coiled-coil domain-containing protein 136	9606	0.929127216339111	0.903001070022583	5.84619045257568	0.981870234012604	0.949991226196289	2.35112714767456	0.953028500080109	0.924809217453003	4.45124912261963
270	0	1.86	7.41901770234108	IPI:IPI00303862.4	Gene_Symbol=CCDC136 Isoform 2 of Coiled-coil domain-containing protein 136	9606
270	0	1.86	6.13656006753445	IPI:IPI00164066.3	Gene_Symbol=CCDC136 Isoform 4 of Coiled-coil domain-containing protein 136	9606
271	0.96	4.03	44.9999988079071	IPI:IPI00419517.1	Gene_Symbol=IGHV1-69 IGHV1-69 protein	9606
272	0.96	1.28	6.73758834600449	IPI:IPI00457167.2	Gene_Symbol=- Hypothetical protein	9606
273	0.95	1.25	5.42740859091282	IPI:IPI00152167.3	Gene_Symbol=PROX1 Homeobox prospero-like protein PROX1	9606
274	0.94	0.95	9.01940241456032	IPI:IPI00064935.5	Gene_Symbol=ALPK3 Alpha-protein kinase 3	9606	0.665273904800415	0.360205948352814	26.8072128295898	0.775237858295441	0.664256036281586	258.293273925781	1.21418404579163	0.515543878078461	13.320951461792
275	0.93	0.96	1.39248706400394	IPI:IPI00853158.2	Gene_Symbol=PRUNE2 prune homolog 2 isoform 1	9606	0.958526909351349	0.896303951740265	26.4397926330566	1.22233378887177	0.670458078384399	88.2045669555664	1.05826783180237	0.895663499832153	77.5744018554688
276	0.93	0.93	3.515625	IPI:IPI00873016.1	Gene_Symbol=NRXN3 Isoform 2 of Neurexin-3-alpha precursor	9606
276	0	0.93	3.28667089343071	IPI:IPI00414249.4	Gene_Symbol=NRXN3 Isoform 1 of Neurexin-3-alpha precursor	9606
277	0.93	0.93	17.177914083004	IPI:IPI00019176.3	Gene_Symbol=RARRES2 Retinoic acid receptor responder protein 2 precursor	9606	1.24408185482025	0.316174387931824	4.49921894073486	1.25828838348389	0.488446116447449	16.6956615447998	1.04354012012482	0.632817924022675	2.29879283905029
278	0.92	5.43	42.7350431680679	IPI:IPI00854644.1	Gene_Symbol=- Uncharacterized protein ENSP00000374805	9606	0.451283425092697			0.473282128572464			1.42961871623993
279	0.91	1.04	3.41791808605194	IPI:IPI00742831.2	Gene_Symbol=EML5 Isoform 3 of Echinoderm microtubule-associated protein-like 5	9606	1.02818310260773			1.12371516227722			0.97510027885437
279	0	1.04	3.33839133381844	IPI:IPI00418790.3	Gene_Symbol=EML5 echinoderm microtubule associated protein like 5	9606
280	0.91	1.02	3.58700938522816	IPI:IPI00641437.1	Gene_Symbol=HEATR1 HEAT repeat containing 1	9606	0.851632714271545	0.269986361265183	2.51256966590881	0.853048384189606	0.490251153707504	7.08908843994141	0.868481874465942	0.519167125225067	6.70546770095825
280	0	1.02	3.45149263739586	IPI:IPI00024279.4	Gene_Symbol=HEATR1 HEAT repeat-containing protein 1	9606
281	0.91	0.92	3.73831763863564	IPI:IPI00031388.1	Gene_Symbol=PIK3CB Phosphatidylinositol-4,5-bisphosphate 3-kinase catalytic subunit beta isoform	9606	0.913749754428864	0.479925870895386	2.93284511566162	1.18902206420898	0.0741601511836052	1.29359066486359	0.865172326564789	0.856818497180939	3113.19750976563
282	0.89	5.05	39.1304343938828	IPI:IPI00387107.3	Gene_Symbol=IGKV2-40 Ig kappa chain V-II region Cum	9606
283	0.89	0.89	2.16718260198832	IPI:IPI00871650.1	Gene_Symbol=FCN2 Uncharacterized protein FCN2	9606
283	0	0.89	2.54545453935862	IPI:IPI00025052.2	Gene_Symbol=FCN2 Isoform 2 of Ficolin-2 precursor	9606
283	0	0.89	2.2364217787981	IPI:IPI00017530.2	Gene_Symbol=FCN2 Isoform 1 of Ficolin-2 precursor	9606
284	0.86	1.61	6.52680620551109	IPI:IPI00186290.6	Gene_Symbol=EEF2 Elongation factor 2	9606
285	0.85	1.15	4.94142696261406	IPI:IPI00873991.1	Gene_Symbol=DNAH8 537 kDa protein	9606	1.33465504646301			1.08297276496887			0.880378186702728
286	0.85	0.85	9.55518931150436	IPI:IPI00396387.3	Gene_Symbol=GNL1 Isoform 1 of Guanine nucleotide-binding protein-like 1	9606	1.87364912033081			1.3283052444458			1.55334758758545
287	0.85	0.85	16.0409554839134	IPI:IPI00014624.2	Gene_Symbol=AP3S1 AP-3 complex subunit sigma-1	9606	9999			9999
288	0.83	11.98	46.8085110187531	IPI:IPI00555945.1	Gene_Symbol=IGL@ IGL@ protein	9606	0.393120318651199			0.5044224858284			1.55603432655334
289	0.83	1.3	4.59973476827145	IPI:IPI00477917.1	Gene_Symbol=ABCA1 ATP-binding cassette, sub-family A member 1	9606	1.16272687911987	0.672111451625824	29.5044345855713	1.01518619060516	0.940051078796387	7.59625625610352	0.961096465587616	0.67512983083725	2.4613516330719
289	0	1.3	4.59973476827145	IPI:IPI00293460.4	Gene_Symbol=ABCA1 ATP-binding cassette sub-family A member 1	9606
290	0.83	1.29	4.3969850987196	IPI:IPI00844489.1	Gene_Symbol=GRM4 CDNA FLJ16766 fis, clone BRAWH3013197, highly similar to Metabotropic glutamate receptor 4	9606
291	0.82	0.82	51.3994932174683	IPI:IPI00647519.1	Gene_Symbol=- 39 kDa protein	9606	1.06232535839081			1.04611563682556			0.950277328491211
292	0.82	0.82	3.50877195596695	IPI:IPI00030871.2	Gene_Symbol=VNN1 Pantetheinase precursor	9606	1.52278435230255			1.45904898643494			0.987167239189148
293	0.81	1.4	2.62941662222147	IPI:IPI00300371.5	Gene_Symbol=SF3B3 Isoform 1 of Splicing factor 3B subunit 3	9606
294	0.8	0.84	10.4554861783981	IPI:IPI00741791.3	Gene_Symbol=MICAL3 MICAL3 protein	9606	0.988905966281891	0.914398312568665	1.31074726581573	1.00292992591858	0.979272365570068	1.34154260158539	1.02595508098602	0.762031316757202	1.24533879756927
295	0.8	0.84	5.94900846481323	IPI:IPI00221084.1	Gene_Symbol=SLC25A14 Isoform 3 of Brain mitochondrial carrier protein 1	9606	0.994066536426544			1.10695326328278			0.919472873210907
295	0	0.84	6.46153837442398	IPI:IPI00029460.1	Gene_Symbol=SLC25A14 Isoform 1 of Brain mitochondrial carrier protein 1	9606
295	0	0.84	6.52173906564713	IPI:IPI00010162.1	Gene_Symbol=SLC25A14 Isoform 2 of Brain mitochondrial carrier protein 1	9606
296	0.8	0.8	3.48623842000961	IPI:IPI00152566.1	Gene_Symbol=KCNV2 Potassium voltage-gated channel subfamily V member 2	9606
297	0.78	1.08	5.35868629813194	IPI:IPI00470724.1	Gene_Symbol=HEPH Isoform 2 of Hephaestin precursor	9606
297	0	1.08	5.34022375941277	IPI:IPI00107855.2	Gene_Symbol=HEPH Hephaestin precursor	9606
298	0.77	0.77	1.95121951401234	IPI:IPI00739827.1	Gene_Symbol=LAMP2 Isoform LAMP-2B of Lysosome-associated membrane glycoprotein 2 precursor	9606	0.631634175777435			0.696633636951447			1.14893531799316
298	0	0.77	1.94647200405598	IPI:IPI00216172.2	Gene_Symbol=LAMP2 Lysosomal-associated membrane protein 2C	9606
298	0	0.77	1.95121951401234	IPI:IPI00009030.1	Gene_Symbol=LAMP2 Isoform LAMP-2A of Lysosome-associated membrane glycoprotein 2 precursor	9606
299	0.75	1.25	6.61647617816925	IPI:IPI00239406.2	Gene_Symbol=SYNE2 Isoform 2 of Nesprin-2	9606	1.33545303344727	0.0781897753477097	1.57413494586945	1.56597971916199	0.230327650904655	8.64296340942383	1.4734091758728	0.233727395534515	6.64500999450684
300	0.74	0.95	14.4256457686424	IPI:IPI00297723.2	Gene_Symbol=RBM6 RNA-binding protein 6	9606	0.52897310256958			1.29647243022919			0.945022761821747
301	0.73	0.73	11.2403102219105	IPI:IPI00738444.1	Gene_Symbol=LOC644276 similar to splicing coactivator subunit SRm300	9606	1.09079194068909			1.08178472518921			1.0950893163681
302	0.72	0.79	13.9805823564529	IPI:IPI00746115.2	Gene_Symbol=BAIAP2L2 Isoform 2 of Brain-specific angiogenesis inhibitor 1-associated protein 2-like protein 2	9606
302	0	0.79	13.6105865240097	IPI:IPI00059940.3	Gene_Symbol=BAIAP2L2 Isoform 1 of Brain-specific angiogenesis inhibitor 1-associated protein 2-like protein 2	9606
303	0.72	0.78	8.25496315956116	IPI:IPI00013933.2	Gene_Symbol=DSP Isoform DPI of Desmoplakin	9606	1.06184923648834	0.388438165187836	1.26646792888641	0.70334804058075	0.408892810344696	4.31052589416504	1.2625504732132	0.52432781457901	3.71265769004822
304	0.72	0.76	5.33829927444458	IPI:IPI00178667.5	Gene_Symbol=TOP2A DNA topoisomerase 2 (Fragment)	9606	1.28918790817261			1.09331107139587			1.49380612373352
305	0.72	0.75	7.93650820851326	IPI:IPI00375380.4	Gene_Symbol=PSMD13 proteasome 26S non-ATPase subunit 13 isoform 2	9606	1.01054275035858	0.959008395671844	2.17668604850769	0.847795009613037	0.276864945888519	1.61585927009583	0.921588063240051	0.50271338224411	1.54259514808655
306	0.72	0.72	4.88771460950375	IPI:IPI00028030.3	Gene_Symbol=COMP Cartilage oligomeric matrix protein precursor	9606	2.17735028266907			1.2890430688858			1.67412459850311
307	0.71	0.96	4.57018502056599	IPI:IPI00853369.1	Gene_Symbol=PLXNB2 Plexin-B2 precursor	9606	1.02809059619904			1.19571816921234			0.883437871932983
308	0.71	0.83	3.62204723060131	IPI:IPI00873376.1	Gene_Symbol=VPS13A 360 kDa protein	9606	1.30990982055664	0.424869745969772	14.9233369827271	1.14902126789093	0.0183143392205238	1.05210149288177	1.34487020969391	0.474454015493393	32.2694892883301
308	0	0.83	3.62318828701973	IPI:IPI00843835.1	Gene_Symbol=VPS13A Isoform 1 of Vacuolar protein sorting-associated protein 13A	9606
309	0.7	0.7	6.98795169591904	IPI:IPI00879338.1	Gene_Symbol=- 47 kDa protein	9606	1.49502646923065	0.0796984657645226	1.90225303173065	2.03900361061096	0.171128779649734	12.1066303253174	1.39067876338959	0.0553653687238693	1.44101202487946
309	0	0.7	6.98795169591904	IPI:IPI00001701.3	Gene_Symbol=DCDC5 KIAA1493 protein (Fragment)	9606
