# Supplementary material for: PGCA: An algorithm to link protein groups created from MS/MS data
Source: PLoS One. 2017 May 31;12(5):e0177569. doi: 10.1371/journal.pone.0177569 (PMC5451011; doi:10.1371/journal.pone.0177569)
Supplement: S3 File — 65 iTRAQ experiments used to process samples from the BiT Heart Cohort. (ZIP) [file pone.0177569.s006.zip › S5DataBiT/BET5805_ProteinSummary.txt]

N	Unused	Total	%Cov	Accession	Name	Species	115:114	PVal 115:114	EF 115:114	116:114	PVal 116:114	EF 116:114	117:114	PVal 117:114	EF 117:114	Biological Processes	Molecular Function	PANTHER ID
1	188.35	188.35	63.8188064098358	IPI:IPI00643525.1	Gene_Symbol=C4A Complement component 4A	9606
2	166.96	167	69.8100388050079	IPI:IPI00478003.1	Gene_Symbol=A2M Alpha-2-macroglobulin precursor	9606	1.62304651737213	2.31482204071654E-07	1.19673848152161	0.763634860515594	1.52191766134013E-11	1.0785197019577	1.90795195102692	0	1.07630753517151
3	149.87	149.87	33.9031338691711	IPI:IPI00022229.1	Gene_Symbol=APOB Apolipoprotein B-100 precursor	9606	1.11045026779175	0.288040310144424	1.21216976642609	1.1207971572876	9.78287862380967E-05	1.05701243877411	1.154212474823	2.91207434202079E-05	1.06680595874786
4	121.94	121.94	48.4978526830673	IPI:IPI00414283.5	Gene_Symbol=FN1 fibronectin 1 isoform 4 preproprotein	9606	1.16930329799652	0.371881723403931	1.4077490568161	1.14263522624969	0.0327100865542889	1.1285742521286	1.23732149600983	1.84707059815992E-05	1.09806776046753
4	0	119.94	49.2715239524841	IPI:IPI00855777.1	Gene_Symbol=FN1 Isoform 14 of Fibronectin precursor	9606
4	0	119.94	45.7249075174332	IPI:IPI00845263.1	Gene_Symbol=FN1 fibronectin 1 isoform 2 preproprotein	9606
4	0	119.94	47.3885357379913	IPI:IPI00339223.1	Gene_Symbol=FN1 Isoform 3 of Fibronectin precursor	9606
4	0	119.94	47.6045310497284	IPI:IPI00339228.1	Gene_Symbol=FN1 Isoform 8 of Fibronectin precursor	9606
4	0	119.94	45.8088845014572	IPI:IPI00022418.1	Gene_Symbol=FN1 Isoform 1 of Fibronectin precursor	9606
5	117.93	117.93	61.0328614711761	IPI:IPI00017601.1	Gene_Symbol=CP Ceruloplasmin precursor	9606	1.01515662670135	0.90307629108429	1.27358186244965	0.838783025741577	0.000459320523077622	1.102215051651	0.84179949760437	2.06891422749322E-06	1.07227540016174
6	114.55	114.55	53.695148229599	IPI:IPI00021885.1	Gene_Symbol=FGA Isoform 1 of Fibrinogen alpha chain precursor	9606	1.33087706565857	0.0228635985404253	1.27768969535828	1.39560186862946	8.70160296795824E-19	1.07214367389679	1.17879974842072	1.32766004412588E-07	1.061683177948
6	0	114.54	70.1863348484039	IPI:IPI00029717.1	Gene_Symbol=FGA Isoform 2 of Fibrinogen alpha chain precursor	9606
7	111.91	111.92	47.7923631668091	IPI:IPI00032291.2	Gene_Symbol=C5 Complement C5 precursor	9606	1.1079775094986	0.523901641368866	1.36951732635498	0.978139460086823	0.52625572681427	1.07055187225342	0.741034507751465	1.49988736708462E-11	1.08254718780518
8	92.22	92.27	74.9490857124329	IPI:IPI00298497.3	Gene_Symbol=FGB Fibrinogen beta chain precursor	9606	1.21883201599121	0.0725428238511086	1.24008679389954	1.36064612865448	2.14617982673831E-13	1.08144676685333	1.17668986320496	1.20267632155446E-05	1.07418513298035
9	82.82	82.82	53.9398849010468	IPI:IPI00029739.5	Gene_Symbol=CFH Isoform 1 of Complement factor H precursor	9606	0.857133984565735	0.235226079821587	1.29395914077759	0.951815545558929	0.406976163387299	1.12582433223724	0.944276332855225	0.293183773756027	1.11441838741302
10	81.33	81.33	69.696968793869	IPI:IPI00022488.1	Gene_Symbol=HPX Hemopexin precursor	9606	1.44244420528412	0.00358653999865055	1.27731502056122	0.790525734424591	6.90037694410332E-14	1.06073462963104	1.03870761394501	0.164612993597984	1.05489754676819
11	81.16	81.16	62.6881718635559	IPI:IPI00294193.4	Gene_Symbol=ITIH4 Isoform 1 of Inter-alpha-trypsin inhibitor heavy chain H4 precursor	9606	0.788775682449341	0.336977899074554	1.64011776447296	0.896933376789093	0.257694244384766	1.21143734455109	0.719635188579559	0.000227837284910493	1.17652356624603
12	74.16	74.16	63.2098793983459	IPI:IPI00019580.1	Gene_Symbol=PLG Plasminogen precursor	9606	0.682854950428009	0.0224804766476154	1.38598799705505	0.754445433616638	6.5014994277135E-08	1.1004467010498	0.50539642572403	1.58917732488535E-18	1.13329589366913
13	69.93	69.93	70.9003210067749	IPI:IPI00019568.1	Gene_Symbol=F2 Prothrombin precursor (Fragment)	9606	0.922546565532684	0.589425325393677	1.33927750587463	0.82379823923111	1.7025000488502E-05	1.08925700187683	0.736100196838379	1.28877540150202E-13	1.07636499404907
14	68.44	68.46	78.5353541374207	IPI:IPI00304273.2	Gene_Symbol=APOA4 Apolipoprotein A-IV precursor	9606	1.0080600976944	0.968944549560547	1.53100514411926	1.24677765369415	0.316561371088028	1.56639838218689	2.03351187705994	1.20664481073618E-05	1.28845798969269
15	66.02	66.02	53.7267088890076	IPI:IPI00032328.2	Gene_Symbol=KNG1 Isoform HMW of Kininogen-1 precursor	9606	0.812754929065704	0.812067806720734	5784.169921875	1.03160548210144	0.788645088672638	1.54934763908386	1.03750586509705	0.839457750320435	1.99127221107483
16	65.91	65.91	56.1381101608276	IPI:IPI00026314.1	Gene_Symbol=GSN Isoform 1 of Gelsolin precursor	9606	1.12011241912842	0.546033143997192	1.44365239143372	1.04133594036102	0.408185958862305	1.10036373138428	1.05422008037567	0.31239053606987	1.10738527774811
17	65.8	65.82	76.793247461319	IPI:IPI00742696.2	Gene_Symbol=GC vitamin D-binding protein precursor	9606	0.944713711738586	0.92577064037323	3.71784806251526	0.692405700683594	0.395140379667282	2.49498295783997	0.844289541244507	0.670539438724518	2.34532046318054
18	60.32	60.32	57.9842925071716	IPI:IPI00639937.1	Gene_Symbol=CFB B-factor, properdin	9606	1.3151867389679	0.130245044827461	1.42262077331543	0.783886194229126	2.76356536232925E-06	1.10207641124725	0.763574957847595	9.63413793186874E-09	1.08982455730438
18	0	60.32	57.8534007072449	IPI:IPI00019591.1	Gene_Symbol=CFB Isoform 1 of Complement factor B precursor (Fragment)	9606
19	60.29	60.51	74.1573035717011	IPI:IPI00877792.1	Gene_Symbol=FGG 50 kDa protein	9606	1.90499401092529	0.000321776140481234	1.40913033485413	1.29304444789886	6.93576885169023E-06	1.11419141292572	1.07023477554321	0.215764254331589	1.11296653747559
19	0	60.51	71.5835154056549	IPI:IPI00877703.1	Gene_Symbol=FGG 52 kDa protein	9606
19	0	60.48	75.2860426902771	IPI:IPI00219713.1	Gene_Symbol=FGG Isoform Gamma-A of Fibrinogen gamma chain precursor	9606
19	0	60.48	72.626930475235	IPI:IPI00021891.5	Gene_Symbol=FGG Isoform Gamma-B of Fibrinogen gamma chain precursor	9606
20	57.68	57.68	44.3974643945694	IPI:IPI00305461.2	Gene_Symbol=ITIH2 Inter-alpha-trypsin inhibitor heavy chain H2 precursor	9606	1.18671333789825	0.287868350744247	1.36963355541229	0.810591161251068	3.35393053774169E-07	1.08015048503876	0.939675569534302	0.065341055393219	1.06790089607239
20	0	57.45	44.2780762910843	IPI:IPI00645038.1	Gene_Symbol=ITIH2 Inter-alpha (Globulin) inhibitor H2	9606
21	56.75	56.75	58.297872543335	IPI:IPI00296165.5	Gene_Symbol=C1R;C17orf13;ACYP1 Complement C1r subcomponent precursor	9606	1.10397791862488	0.564239680767059	1.40740644931793	0.814885199069977	0.00469648651778698	1.1493878364563	0.973726511001587	0.595147848129272	1.10493266582489
22	53.04	53.1	55.2140533924103	IPI:IPI00292530.1	Gene_Symbol=ITIH1 Inter-alpha-trypsin inhibitor heavy chain H1 precursor	9606	0.819138169288635	0.298515558242798	1.46064007282257	0.866596937179565	0.0107657164335251	1.11407268047333	0.863308489322662	0.034155011177063	1.14359307289124
23	52.24	52.24	51.1269271373749	IPI:IPI00296608.6	Gene_Symbol=C7 Complement component C7 precursor	9606	1.37577331066132	0.0457082279026508	1.3671703338623	0.970037281513214	0.649994671344757	1.142826795578	1.32372117042542	2.51046287758072E-07	1.10069584846497
24	48.68	48.68	59.8108768463135	IPI:IPI00847635.1	Gene_Symbol=SERPINA3 Isoform 1 of Alpha-1-antichymotrypsin precursor	9606	0.959715366363525	0.792320728302002	1.3572678565979	0.967011988162994	0.500069081783295	1.10211026668549	0.910328447818756	0.0272932164371014	1.08600258827209
24	0	48.68	56.4732134342194	IPI:IPI00550991.3	Gene_Symbol=SERPINA3 Alpha-1-antichymotrypsin precursor	9606
25	48.53	48.56	49.581590294838	IPI:IPI00298971.1	Gene_Symbol=VTN Vitronectin precursor	9606	0.696840226650238	0.00400143908336759	1.27266228199005	0.592180490493774	1.24229348348549E-22	1.08804023265839	0.724970698356628	2.37573683463518E-15	1.0716358423233
26	48.42	48.42	62.5806450843811	IPI:IPI00032179.2	Gene_Symbol=SERPINC1 Antithrombin III variant	9606	0.839489340782166	0.580130934715271	1.87772357463837	0.67035311460495	0.012583022005856	1.36437904834747	0.864256203174591	0.0769946202635765	1.17609059810638
27	45.94	45.94	39.5546138286591	IPI:IPI00009920.2	Gene_Symbol=C6 Complement component 6 precursor	9606	0.734627783298492	0.129515707492828	1.49508476257324	0.847437262535095	0.027451129630208	1.15755844116211	0.978861510753632	0.700118601322174	1.11735796928406
28	45.06	45.06	49.8989909887314	IPI:IPI00745089.2	Gene_Symbol=A1BG alpha 1B-glycoprotein precursor	9606	0.845890879631042	0.490777760744095	1.60699844360352	0.77246230840683	2.92603118623447E-07	1.09684562683105	0.852271556854248	0.0013653909554705	1.0999721288681
28	0	45.06	49.8989909887314	IPI:IPI00022895.7	Gene_Symbol=A1BG Alpha-1B-glycoprotein precursor	9606
29	44.9	45	51.7241358757019	IPI:IPI00654888.4	Gene_Symbol=KLKB1 Plasma kallikrein precursor	9606	0.771934807300568	0.23529514670372	1.54357945919037	0.919912576675415	0.173905596137047	1.1295108795166	0.79572331905365	0.000350776535924524	1.12583112716675
30	43.17	43.17	50	IPI:IPI00798430.1	Gene_Symbol=TF Transferrin variant (Fragment)	9606	0.801433205604553	0.253454327583313	1.47016489505768	0.798252105712891	0.000330155569827184	1.12429201602936	0.741566717624664	3.66343806490477E-06	1.12182676792145
30	0	43.17	50	IPI:IPI00022463.1	Gene_Symbol=TF Serotransferrin precursor	9606
31	42.08	42.08	51.4231503009796	IPI:IPI00292950.4	Gene_Symbol=SERPIND1 Serpin peptidase inhibitor, clade D (Heparin cofactor), member 1	9606	0.838140249252319	0.400166094303131	1.51710712909698	0.845219552516937	0.00177460501436144	1.1084805727005	0.709364771842957	8.87516671355115E-06	1.15263450145721
31	0	42.07	51.9038081169128	IPI:IPI00879573.1	Gene_Symbol=SERPIND1 Heparin cofactor 2 precursor	9606
32	41.59	41.91	45.7429051399231	IPI:IPI00019943.1	Gene_Symbol=AFM Afamin precursor	9606	0.645697295665741	0.0165163837373257	1.42368638515472	0.412077039480209	5.26414433106297E-19	1.11830854415894	0.807286381721497	8.54136887937784E-05	1.10402774810791
33	40.2	40.2	52.0938038825989	IPI:IPI00828205.1	Gene_Symbol=IGHM IGHM protein	9606	1.08988082408905	0.8702192902565	2.98887538909912	0.73220956325531	0.0064803478308022	1.23618543148041	1.28386270999908	0.0182752311229706	1.2237982749939
34	39.3	39.3	46.0755825042725	IPI:IPI00017696.1	Gene_Symbol=C1S Complement C1s subcomponent precursor	9606	0.991349756717682	0.963056623935699	1.45863676071167	0.825625658035278	0.000257647305261344	1.10121846199036	0.872231185436249	0.00785830523818731	1.10371351242065
34	0	37.3	41.3489729166031	IPI:IPI00749179.2	Gene_Symbol=C1S Uncharacterized protein C1S	9606
35	38.22	38.22	52.3160755634308	IPI:IPI00022431.1	Gene_Symbol=AHSG Alpha-2-HS-glycoprotein precursor	9606	0.917562425136566	0.73075407743454	1.64554262161255	0.582229137420654	1.01068575730778E-08	1.17770099639893	0.905037581920624	0.0877787098288536	1.12185871601105
36	37.4	37.4	42.6016271114349	IPI:IPI00019581.1	Gene_Symbol=F12 Coagulation factor XII precursor	9606	0.681665182113647	0.010724893771112	1.33383786678314	0.780237197875977	1.25680969631503E-06	1.08920335769653	0.662890017032623	1.2710832386631E-08	1.11803328990936
37	36.85	36.85	49.9142378568649	IPI:IPI00291867.3	Gene_Symbol=CFI Complement factor I precursor	9606	0.912708163261414	0.558451235294342	1.36728596687317	0.857292294502258	0.0117716686800122	1.12511515617371	0.929529011249542	0.132654637098312	1.10099411010742
37	0	34.85	47.6843923330307	IPI:IPI00872555.2	Gene_Symbol=CFI cDNA FLJ76262, highly similar to Homo sapiens I factor (complement) (IF), mRNA	9606
38	36.59	36.61	64.3478274345398	IPI:IPI00298828.3	Gene_Symbol=APOH Beta-2-glycoprotein 1 precursor	9606	1.61480677127838	0.0297137387096882	1.53876030445099	1.03507328033447	0.619336843490601	1.14728844165802	1.32769441604614	4.88336979742598E-07	1.10933923721313
39	36.35	36.35	79.0262162685394	IPI:IPI00021841.1	Gene_Symbol=APOA1 Apolipoprotein A-I precursor	9606	1.847580909729	0.0173084810376167	1.64537608623505	1.66340863704681	3.94871847220202E-07	1.17729902267456	1.74123203754425	5.35468245743687E-07	1.19830214977264
40	36.22	36.35	69.5652186870575	IPI:IPI00855916.1	Gene_Symbol=- Transthyretin	9606	1.32192587852478	0.216109469532967	1.56126368045807	1.32067739963531	0.000698605028446764	1.1701545715332	0.889488101005554	0.273538202047348	1.23521947860718
40	0	36.35	80.2721083164215	IPI:IPI00022432.1	Gene_Symbol=TTR Transthyretin precursor	9606
41	35.77	35.77	41.1449015140533	IPI:IPI00022395.1	Gene_Symbol=C9 Complement component C9 precursor	9606	1.11390781402588	0.603053212165833	1.51392817497253	0.997178375720978	0.959988415241241	1.11930358409882	1.13459086418152	0.00523941777646542	1.09063124656677
42	35.5	35.5	51.3999998569489	IPI:IPI00291866.5	Gene_Symbol=SERPING1 Plasma protease C1 inhibitor precursor	9606	1.07226097583771	0.739254415035248	1.51469683647156	1.02913498878479	0.537359595298767	1.0965359210968	0.962123870849609	0.482747226953506	1.11498856544495
42	0.02	33.52	50.276243686676	IPI:IPI00879931.1	Gene_Symbol=SERPING1 cDNA FLJ78023, highly similar to Homo sapiens serine (or cysteine) proteinase inhibitor, clade G (C1inhibitor), member 1, (angioedema, hereditary) (SERPING1), mRNA	9606
43	35.11	35.71	27.8412520885468	IPI:IPI00783987.2	Gene_Symbol=C3 Complement C3 precursor (Fragment)	9606	1.89562380313873	0.00861676502972841	1.58396697044373	1.62390089035034	1.01529695761826E-09	1.1047328710556	1.34762346744537	0.000998625415377319	1.17720830440521
44	34.27	34.27	53.3472776412964	IPI:IPI00472610.2	Gene_Symbol=IGHM IGHM protein	9606
45	34.24	34.28	44.8392540216446	IPI:IPI00294395.1	Gene_Symbol=C8B Complement component C8 beta chain precursor	9606	0.909700870513916	0.746083498001099	1.79906868934631	0.972261786460876	0.699170887470245	1.15726566314697	0.837263166904449	0.0117431515827775	1.14560723304749
46	33.79	33.79	50.4761934280396	IPI:IPI00022371.1	Gene_Symbol=HRG Histidine-rich glycoprotein precursor	9606	0.644969463348389	0.0139919081702828	1.41426920890808	0.586955666542053	2.24704559429953E-13	1.12224805355072	0.692186117172241	1.65989053613202E-08	1.12059819698334
47	33.22	34.22	42.5531923770905	IPI:IPI00303963.1	Gene_Symbol=C2 Complement C2 precursor (Fragment)	9606	0.821772933006287	0.178615406155586	1.33667886257172	0.911916851997375	0.129852265119553	1.12820768356323	0.900426149368286	0.0293315164744854	1.09826147556305
48	32.34	32.35	46.1904764175415	IPI:IPI00641737.1	Gene_Symbol=HP Haptoglobin precursor	9606	2.4397668838501	0.000426507904194295	1.60251808166504	2.68110752105713	9.86190862306557E-09	1.32594919204712	0.839246332645416	0.0303881410509348	1.1709851026535
48	0	30.35	48.7031698226929	IPI:IPI00478493.3	Gene_Symbol=HP HP protein	9606
49	30.52	30.52	48.5645920038223	IPI:IPI00006114.4	Gene_Symbol=SERPINF1 Pigment epithelium-derived factor precursor	9606	1.09825193881989	0.762268126010895	1.86336386203766	1.06272912025452	0.398256838321686	1.15503537654877	1.11405313014984	0.185535967350006	1.17600703239441
50	29.88	29.89	33.165830373764	IPI:IPI00021727.1	Gene_Symbol=C4BPA C4b-binding protein alpha chain precursor	9606	0.775558352470398	0.356542259454727	1.74370837211609	1.08170402050018	0.196309223771095	1.12934601306915	0.984623193740845	0.744029998779297	1.10118973255157
51	29.71	29.71	47.250509262085	IPI:IPI00879231.1	Gene_Symbol=SERPINF2 Alpha-2-antiplasmin precursor	9606	0.818751513957977	0.441365242004395	1.67840909957886	0.676969826221466	1.62012802320533E-05	1.17814314365387	0.857531726360321	0.0163410641252995	1.13226938247681
51	0	29.71	46.8686878681183	IPI:IPI00029863.4	Gene_Symbol=SERPINF2 SERPINF2 protein	9606
52	29.24	29.75	38.1489843130112	IPI:IPI00876950.1	Gene_Symbol=ITIH3 Isoform 2 of Inter-alpha-trypsin inhibitor heavy chain H3 precursor	9606	0.894045531749725	0.710060179233551	1.83331668376923	0.894564628601074	0.324997246265411	1.25376856327057	1.05073344707489	0.81596851348877	1.5338009595871
52	0	29.75	35.7303380966187	IPI:IPI00028413.8	Gene_Symbol=ITIH3 Isoform 1 of Inter-alpha-trypsin inhibitor heavy chain H3 precursor	9606
53	29.14	29.14	41.8556690216064	IPI:IPI00032220.3	Gene_Symbol=AGT Angiotensinogen precursor	9606	0.840588748455048	0.424166887998581	1.54302418231964	0.63082629442215	1.30415469357104E-06	1.18377101421356	0.575282394886017	2.03314986374492E-11	1.13797163963318
54	28.37	28.46	69.0851747989655	IPI:IPI00021842.1	Gene_Symbol=APOE Apolipoprotein E precursor	9606	1.06933832168579	0.744726479053497	1.52333664894104	1.21604645252228	0.0159642957150936	1.1684935092926	1.74899125099182	4.59249175147058E-12	1.09597384929657
55	27.84	27.84	49.101796746254	IPI:IPI00400826.1	Gene_Symbol=CLU clusterin isoform 1	9606	1.03555119037628	0.901664853096008	1.76120948791504	0.701375246047974	4.60372320958413E-05	1.17162394523621	0.855086922645569	0.0258122775703669	1.14659929275513
55	0	27.84	52.0089268684387	IPI:IPI00795633.1	Gene_Symbol=CLU CLU	9606
55	0	27.84	51.8930971622467	IPI:IPI00291262.3	Gene_Symbol=CLU Clusterin precursor	9606
56	27.79	27.79	35.537189245224	IPI:IPI00020996.3	Gene_Symbol=IGFALS Insulin-like growth factor-binding protein complex acid labile chain precursor	9606	0.444494754076004	9.88206375041045E-06	1.36864733695984	0.600948691368103	1.52886280024855E-11	1.10598635673523	0.85246741771698	0.00531425606459379	1.11472809314728
57	26.8	26.8	45.9731549024582	IPI:IPI00166729.4	Gene_Symbol=AZGP1 alpha-2-glycoprotein 1, zinc	9606	1.64513838291168	0.075413316488266	1.73972427845001	1.81937730312347	2.99630784184046E-07	1.18061757087708	1.68666052818298	5.72984333757631E-07	1.16357803344727
58	26.54	26.78	48.7119436264038	IPI:IPI00328609.3	Gene_Symbol=SERPINA4 Kallistatin precursor	9606	0.696538686752319	0.0306552182883024	1.38522207736969	0.813446164131165	0.00345524470321834	1.1426727771759	0.972422063350677	0.520409345626831	1.09155023097992
59	26.44	28.16	41.4979755878448	IPI:IPI00386879.1	Gene_Symbol=IGHV3OR16-13;IGHA1 CDNA FLJ14473 fis, clone MAMMA1001080, highly similar to Homo sapiens SNC73 protein (SNC73) mRNA	9606
60	25.47	25.48	41.2671238183975	IPI:IPI00011252.1	Gene_Symbol=C8A Complement component C8 alpha chain precursor	9606	0.658101320266724	0.0838891416788101	1.6134147644043	0.952914178371429	0.628696203231812	1.2242568731308	0.851738929748535	0.0815959051251411	1.19964897632599
61	23.26	23.26	72.8643238544464	IPI:IPI00480192.1	Gene_Symbol=RBP4 Retinol binding protein 4, plasma	9606	1.55884599685669	0.0840441286563873	1.65765285491943	1.2430567741394	0.00098847143817693	1.13430404663086	1.14854001998901	0.0195435769855976	1.12249422073364
61	0	23.26	68.8442230224609	IPI:IPI00844536.2	Gene_Symbol=RBP4 Uncharacterized protein RBP4	9606
61	0	23.25	77.1144270896912	IPI:IPI00022420.3	Gene_Symbol=RBP4 Plasma retinol-binding protein precursor	9606
62	23.19	23.19	48.324516415596	IPI:IPI00645849.1	Gene_Symbol=ECM1 Extracellular matrix protein 1	9606	0.645521104335785	0.0273208376020193	1.46737372875214	1.07294487953186	0.255377560853958	1.13363170623779	0.857083141803741	0.0292628295719624	1.14683055877686
62	0	23.19	45.9259271621704	IPI:IPI00003351.2	Gene_Symbol=ECM1 Extracellular matrix protein 1 precursor	9606
63	23	25	39.277109503746	IPI:IPI00292946.1	Gene_Symbol=SERPINA7 Thyroxine-binding globulin precursor	9606	1.25569212436676	0.37017285823822	1.66780042648315	0.611709117889404	3.87555187941757E-09	1.12891399860382	0.813244163990021	0.000129289663163945	1.10054802894592
64	22.35	22.75	34.4497621059418	IPI:IPI00553177.1	Gene_Symbol=SERPINA1 Isoform 1 of Alpha-1-antitrypsin precursor	9606	1.34664452075958	0.0988816693425179	1.43288898468018	1.27688252925873	0.018243869766593	1.21834111213684	1.7641863822937	0.000186750403372571	1.28704142570496
65	22.08	22.08	56.25	IPI:IPI00022426.1	Gene_Symbol=AMBP AMBP protein precursor	9606	1.20789206027985	0.414210259914398	1.58635222911835	0.95497065782547	0.462147325277328	1.13319253921509	1.25143575668335	0.000824566406663507	1.13456380367279
66	21.98	50.64	35.0202441215515	IPI:IPI00025426.2	Gene_Symbol=PZP Pregnancy zone protein precursor	9606	0.444161891937256	0.0697591975331306	2.42447948455811	0.316857725381851	3.19884529744741E-05	1.53177511692047	0.321689665317535	2.44878538069315E-05	1.50802576541901
67	20.41	20.41	59.5744669437408	IPI:IPI00430820.1	Gene_Symbol=IGKV1-5 IGKV1-5 protein	9606	0.293043971061707			2.02871060371399			1.19425964355469
68	19.79	19.79	29.3577969074249	IPI:IPI00738433.1	Gene_Symbol=CPN2 similar to Carboxypeptidase N subunit 2 precursor	9606	0.818442761898041	0.457826018333435	1.7476395368576	0.799059927463531	0.00229687034152448	1.1403626203537	0.80056631565094	0.269122034311295	1.50970089435577
68	0	17.79	27.7064234018326	IPI:IPI00479116.1	Gene_Symbol=CPN2 Carboxypeptidase N subunit 2 precursor	9606
69	19.78	19.78	17.7672952413559	IPI:IPI00162735.3	Gene_Symbol=ATRN Isoform 2 of Attractin precursor	9606	0.841523945331573	0.307518005371094	1.4148576259613	0.88429069519043	0.0295754931867123	1.11531400680542	0.854718923568726	0.0100475270301104	1.12078833580017
69	0	19.78	15.8152550458908	IPI:IPI00027235.1	Gene_Symbol=ATRN Isoform 1 of Attractin precursor	9606
70	19.31	19.31	50	IPI:IPI00163207.1	Gene_Symbol=PGLYRP2 Isoform 1 of N-acetylmuramoyl-L-alanine amidase precursor	9606	0.713046669960022	0.269884765148163	1.85168135166168	0.905967116355896	0.587259531021118	1.44526243209839	0.835160434246063	0.0961991921067238	1.23899376392365
70	0	19.31	44.1640377044678	IPI:IPI00394992.1	Gene_Symbol=PGLYRP2 Isoform 2 of N-acetylmuramoyl-L-alanine amidase precursor	9606
71	19.05	19.08	50.501674413681	IPI:IPI00293925.2	Gene_Symbol=FCN3 Isoform 1 of Ficolin-3 precursor	9606	1.10322022438049	0.827113509178162	2.6291332244873	1.28350448608398	0.0848575159907341	1.33656787872314	0.93006819486618	0.687049806118011	1.47066235542297
72	18.8	18.8	31.5573781728745	IPI:IPI00019576.1	Gene_Symbol=F10 Coagulation factor X precursor	9606	0.566596925258636	0.00158586271572858	1.35664224624634	0.857787191867828	0.182612523436546	1.26533842086792	0.8004110455513	0.129290640354156	1.3456746339798
73	18.61	18.63	36.6863906383514	IPI:IPI00020986.2	Gene_Symbol=LUM Lumican precursor	9606	0.75028932094574	0.298334509134293	1.75286555290222	1.06399595737457	0.245605379343033	1.11424112319946	1.32865011692047	2.42983048792667E-07	1.08084654808044
74	18.17	18.18	40.1477843523026	IPI:IPI00007221.1	Gene_Symbol=SERPINA5 Plasma serine protease inhibitor precursor	9606	1.1131819486618	0.574412226676941	1.49887108802795	1.00735580921173	0.911101162433624	1.15032827854156	1.05724215507507	0.379475891590118	1.1421617269516
75	18.07	18.07	39.0134543180466	IPI:IPI00022391.1	Gene_Symbol=APCS Serum amyloid P-component precursor	9606	1.18212568759918	0.627034246921539	1.99436402320862	1.15405464172363	0.0856973603367805	1.1786333322525	0.75918585062027	0.000478747067973018	1.15794825553894
76	17.94	17.94	57.4257433414459	IPI:IPI00011261.2	Gene_Symbol=C8G Complement component C8 gamma chain precursor	9606	0.800587117671967	0.592351973056793	2.36303305625916	1	1	1.20513761043549	0.784651160240173	0.00271955644711852	1.15805876255035
77	17.69	17.69	22.7777779102325	IPI:IPI00873445.1	Gene_Symbol=PROS1 80 kDa protein	9606	0.737873613834381	0.384843438863754	2.05705213546753	1.09145820140839	0.104217797517776	1.11371326446533	1.00626814365387	0.938676118850708	1.18471097946167
77	0	17.67	20.7100585103035	IPI:IPI00294004.1	Gene_Symbol=PROS1 Vitamin K-dependent protein S precursor	9606
78	17.28	17.28	25.9523808956146	IPI:IPI00299503.2	Gene_Symbol=GPLD1 Isoform 1 of Phosphatidylinositol-glycan-specific phospholipase D precursor	9606	0.651741623878479	0.129871919751167	1.77473211288452	0.826712310314178	0.0627374276518822	1.22422695159912	0.665079891681671	0.000728454673662782	1.21841585636139
79	16.31	16.33	29.2307704687119	IPI:IPI00023673.1	Gene_Symbol=LGALS3BP Galectin-3-binding protein precursor	9606	1.26615619659424	0.621835649013519	2.74245238304138	1.90095329284668	1.27113673897838E-06	1.17913460731506	0.854820847511292	0.146318554878235	1.2451981306076
80	16.06	17.59	40.7960206270218	IPI:IPI00023019.1	Gene_Symbol=SHBG Isoform 1 of Sex hormone-binding globulin precursor	9606	0.46032053232193	0.000431125925388187	1.39879095554352	0.490663260221481	2.76814753306098E-05	1.2446985244751	0.886553168296814	0.216698497533798	1.22563397884369
80	0	15.59	43.75	IPI:IPI00219583.1	Gene_Symbol=SHBG Isoform 2 of Sex hormone-binding globulin precursor	9606
81	15.95	15.95	34.9344968795776	IPI:IPI00010295.1	Gene_Symbol=CPN1 Carboxypeptidase N catalytic chain precursor	9606	0.632278800010681	0.0314081087708473	1.5077737569809	0.891660332679749	0.0308547727763653	1.10773050785065	0.946607947349548	0.230800196528435	1.0988597869873
82	14.54	14.85	13.8029173016548	IPI:IPI00788786.1	Gene_Symbol=VWF 309 kDa protein	9606	1.80469751358032	0.0751317366957664	1.93937933444977	1.4191107749939	0.000387214910006151	1.16097974777222	1.16305756568909	0.00162698712665588	1.08192765712738
82	0	14.85	13.9708489179611	IPI:IPI00023014.1	Gene_Symbol=VWF von Willebrand factor precursor	9606
83	14.47	14.47	43.7768250703812	IPI:IPI00829626.1	Gene_Symbol=IGL@ IGL@ protein	9606	2.52618432044983	0.312944114208221	6.88083934783936	2.40391635894775	0.0580085255205631	2.49052715301514	1.23186075687408	0.526679873466492	2.01780462265015
83	0.04	12.52	43.7768250703812	IPI:IPI00550162.2	Gene_Symbol=IGLV3-25 IGLV3-25 protein	9606
84	14.18	15.18	18.9285710453987	IPI:IPI00746623.2	Gene_Symbol=HABP2 Hyaluronan-binding protein 2 precursor	9606	1.21509659290314	0.632950842380524	2.37814354896545	0.892450094223022	0.241061449050903	1.22265946865082	0.718237459659576	0.002734245499596	1.21158862113953
85	13.79	13.79	23.6130863428116	IPI:IPI00296534.1	Gene_Symbol=FBLN1 Isoform D of Fibulin-1 precursor	9606	0.78213894367218	0.486921817064285	3.4930419921875	1.30538749694824	0.315064877271652	2.36924815177917	1.33375716209412	0.161203160881996	1.76611399650574
85	0	11.79	23.0440974235535	IPI:IPI00218803.2	Gene_Symbol=FBLN1 Isoform B of Fibulin-1 precursor	9606
86	13.75	13.76	29.9270063638687	IPI:IPI00847381.1	Gene_Symbol=SEPP1 selenoprotein P isoform 2	9606	0.774526238441467	0.11491820961237	1.39532327651978	0.952702045440674	0.571258664131165	1.20836591720581	0.950888872146606	0.513067424297333	1.18492472171783
86	0	13.76	26.7716526985168	IPI:IPI00029061.2	Gene_Symbol=SEPP1 Selenoprotein P precursor	9606
87	13.59	13.59	40.5333340167999	IPI:IPI00021440.1	Gene_Symbol=ACTG1;PSPHL Actin, cytoplasmic 2	9606	1.04368960857391	0.847433865070343	1.65957570075989	1.0839911699295	0.419089943170547	1.24882054328918	0.986887276172638	0.908671915531158	1.3001492023468
87	0	13.59	36.2666666507721	IPI:IPI00021439.1	Gene_Symbol=ACTB Actin, cytoplasmic 1	9606
88	13.56	13.56	24.8854964971542	IPI:IPI00029193.1	Gene_Symbol=HGFAC Hepatocyte growth factor activator precursor	9606	0.923942446708679	0.621903955936432	1.41392743587494	0.866413593292236	0.424504309892654	1.45924878120422	1.1974093914032	0.24483060836792	1.37851560115814
89	13.51	13.51	15.2410581707954	IPI:IPI00025864.5	Gene_Symbol=BCHE Cholinesterase precursor	9606	0.894141256809235	0.745011270046234	2.10765528678894	0.876415133476257	0.40083447098732	1.39407432079315	0.831097185611725	0.0685509890317917	1.22348141670227
90	13.22	13.22	64.9999976158142	IPI:IPI00792115.1	Gene_Symbol=CLEC3B Putative uncharacterized protein DKFZp686H17246	9606	0.872974336147308	0.473568499088287	1.50142300128937	0.786477446556091	0.00574531685560942	1.1653071641922	1.03052186965942	0.714719593524933	1.19496786594391
90	0.06	11.29	60.8910918235779	IPI:IPI00009028.1	Gene_Symbol=CLEC3B Tetranectin precursor	9606
91	13.18	13.4	30.3664922714233	IPI:IPI00743766.2	Gene_Symbol=FETUB Fetuin-B precursor	9606	0.6918044090271	0.53285014629364	3.49124383926392	0.600117266178131	0.00122065527830273	1.30290269851685	0.703488886356354	0.00283189164474607	1.22754347324371
92	13.01	13.01	40.3458207845688	IPI:IPI00022417.4	Gene_Symbol=LRG1 Leucine-rich alpha-2-glycoprotein precursor	9606	1.7052583694458	0.238962918519974	2.55610752105713	1.49289345741272	0.0209078248590231	1.38906264305115	1.63777875900269	0.000884959299582988	1.2776540517807
93	12.53	12.53	19.0620273351669	IPI:IPI00007240.2	Gene_Symbol=F13B Coagulation factor XIII B chain precursor	9606	1.0003696680069	0.998489439487457	1.54937064647675	1.15882194042206	0.0676518157124519	1.17461001873016	1.08219480514526	0.192285344004631	1.13646793365479
94	12.49	12.49	39.0572398900986	IPI:IPI00556155.2	Gene_Symbol=IGFBP3 insulin-like growth factor binding protein 3 isoform a precursor	9606	0.81031197309494	0.448219567537308	1.82217764854431	0.685098171234131	0.00340310717001557	1.24246168136597	0.676020979881287	0.306114107370377	2.26196956634521
94	0	12.49	35.7388317584991	IPI:IPI00018305.4	Gene_Symbol=IGFBP3 Insulin-like growth factor-binding protein 3 precursor	9606
94	0	11.57	42.7419364452362	IPI:IPI00855835.1	Gene_Symbol=- Insulin-like growth factor binding protein 3 isoform b	9606
95	12.4	16.82	23.8309353590012	IPI:IPI00478809.3	Gene_Symbol=F5 Coagulation factor V precursor	9606	1.25516831874847	0.39320296049118	1.74919331073761	1.13713204860687	0.0309673380106688	1.12143111228943	1.10463237762451	0.398530215024948	1.28107082843781
95	0	16.82	24.0017950534821	IPI:IPI00022937.4	Gene_Symbol=F5 Coagulation factor V	9606
96	11.52	14	21.1498975753784	IPI:IPI00009793.3	Gene_Symbol=C1RL Complement C1r-like protein	9606	1.00104427337646	0.99765545129776	2.37924981117249	0.857402324676514	0.126439467072487	1.24098587036133	0.984221279621124	0.877040207386017	1.28549921512604
96	0	14	19.178082048893	IPI:IPI00872573.1	Gene_Symbol=C1RL 48 kDa protein	9606
96	0	14	19.178082048893	IPI:IPI00795055.1	Gene_Symbol=C1RL CDNA FLJ14022 fis, clone HEMBA1003538, weakly similar to COMPLEMENT C1R COMPONENT	9606
97	11.41	11.41	32.4675321578979	IPI:IPI00643948.2	Gene_Symbol=C1QB Complement component 1, q subcomponent, B chain	9606	0.690484702587128	0.151574239134789	1.68596971035004	0.999798893928528	0.999258041381836	1.51176774501801	0.951711893081665	0.741272032260895	1.36831176280975
97	0	11.41	29.6442687511444	IPI:IPI00477992.1	Gene_Symbol=C1QB complement component 1, q subcomponent, B chain precursor	9606
98	11.4	11.41	34.9397599697113	IPI:IPI00003590.2	Gene_Symbol=QSOX1 Isoform 1 of Sulfhydryl oxidase 1 precursor	9606	0.921420335769653	0.559195935726166	1.36302614212036	1.02995491027832	0.884353756904602	1.57342684268951	1.22946405410767	0.0321803614497185	1.20204246044159
98	0	9.41	32.781457901001	IPI:IPI00872013.1	Gene_Symbol=QSOX1 Uncharacterized protein QSOX1	9606
98	0	9.41	32.781457901001	IPI:IPI00465016.7	Gene_Symbol=QSOX1 Isoform 2 of Sulfhydryl oxidase 1 precursor	9606
99	11.28	11.32	29.3885588645935	IPI:IPI00064667.4	Gene_Symbol=CNDP1 Beta-Ala-His dipeptidase precursor	9606	0.728255748748779	0.225046932697296	1.75706088542938	0.808913350105286	0.2265285551548	1.45247662067413	0.753377020359039	0.286154806613922	1.77077794075012
100	11.21	12.91	37.1727734804153	IPI:IPI00163446.3	Gene_Symbol=IGHD IGHD protein	9606	3.49542140960693	0.00277753011323512	1.97015762329102	3.00076365470886	9.12355244508944E-06	1.29157471656799	0.794392704963684	0.0508787967264652	1.26023280620575
101	10.95	10.95	25.5319148302078	IPI:IPI00329775.7	Gene_Symbol=CPB2 Isoform 1 of Carboxypeptidase B2 precursor	9606	0.75259929895401	0.601287543773651	3.1987476348877	1.0283055305481	0.859148621559143	1.39856743812561	0.929691016674042	0.662044227123261	1.42544913291931
102	10.34	27.81	44.594594836235	IPI:IPI00418153.1	Gene_Symbol=IGHM Putative uncharacterized protein DKFZp686I15212	9606	3.39798736572266	0.134656265377998	28.1423683166504	1.72968077659607	0.261534214019775	20.7532844543457	1.44256699085236	0.105868697166443	2.1846718788147
103	10.04	10.04	18.0094793438911	IPI:IPI00216065.3	Gene_Symbol=PROZ Isoform 2 of Vitamin K-dependent protein Z precursor	9606	0.849575459957123	0.436190217733383	1.61328625679016	0.866504430770874	0.253659665584564	1.32015705108643	1.06995165348053	0.586043953895569	1.33325588703156
103	0	10.04	18.9999997615814	IPI:IPI00027843.1	Gene_Symbol=PROZ Isoform 1 of Vitamin K-dependent protein Z precursor	9606
104	10.02	12.02	22.3427325487137	IPI:IPI00296176.2	Gene_Symbol=F9 Coagulation factor IX precursor	9606	0.745172142982483	0.188535034656525	1.61209499835968	1.03728485107422	0.604176163673401	1.17295372486115	0.927117824554443	0.371025592088699	1.20593333244324
105	10.01	10.01	16.2162154912949	IPI:IPI00032311.4	Gene_Symbol=LBP Lipopolysaccharide-binding protein precursor	9606	1.5996778011322	0.199814960360527	2.26596140861511	1.13042914867401	0.182548761367798	1.22599804401398	1.01747846603394	0.901706516742706	1.40908086299896
106	10	10	27.363184094429	IPI:IPI00022429.3	Gene_Symbol=ORM1 Alpha-1-acid glycoprotein 1 precursor	9606	1.18244528770447	0.65549373626709	4.01284885406494	2.15926074981689	0.164355486631393	4.66226053237915	1.0410133600235	0.903890132904053	3.54878687858582
107	9.94	9.94	33.1412106752396	IPI:IPI00025204.1	Gene_Symbol=CD5L CD5 antigen-like precursor	9606	1.07651507854462	0.910394310951233	4.32218408584595	0.963441491127014	0.698156416416168	1.23812747001648	1.43418264389038	0.000192031773622148	1.13691079616547
108	9.93	9.93	25.9154915809631	IPI:IPI00218732.3	Gene_Symbol=PON1 Serum paraoxonase/arylesterase 1	9606	0.654708921909332	0.305404663085938	2.3680636882782	0.671512186527252	0.00457520689815283	1.2835031747818	0.655393719673157	0.000869442359544337	1.23290073871613
109	9.76	9.77	23.7603306770325	IPI:IPI00007199.4	Gene_Symbol=SERPINA10 Protein Z-dependent protease inhibitor precursor	9606	0.962188482284546	0.895212948322296	1.94929158687592	0.858603298664093	0.053340058773756	1.1680771112442	1.01715350151062	0.790864109992981	1.15718114376068
110	9.7	10.7	18.7199994921684	IPI:IPI00008556.1	Gene_Symbol=F11 Isoform 1 of Coagulation factor XI precursor	9606	0.793573319911957	0.339910805225372	1.75716853141785	0.971172034740448	0.797085464000702	1.3195880651474	0.940290987491608	0.667838394641876	1.41550838947296
110	0	10.7	14.3106460571289	IPI:IPI00216588.2	Gene_Symbol=F11 Isoform 2 of Coagulation factor XI precursor	9606
111	9.68	9.68	33.3333343267441	IPI:IPI00029260.2	Gene_Symbol=CD14 Monocyte differentiation antigen CD14 precursor	9606	0.846271395683289	0.621434032917023	2.14754438400269	1.11046051979065	0.345766931772232	1.27780544757843	1.2118833065033	0.281566053628922	1.47636520862579
112	9.22	9.22	37.3076915740967	IPI:IPI00165972.3	Gene_Symbol=CFD Complement factor D preproprotein	9606	1.4621844291687	0.215720981359482	1.95791041851044	1.38530623912811	0.0172806438058615	1.28211200237274	2.05467081069946	0.00184706039726734	1.42025125026703
113	9.01	9.01	41.1504417657852	IPI:IPI00026199.1	Gene_Symbol=GPX3 Glutathione peroxidase 3 precursor	9606	0.526279866695404	0.0253729484975338	1.72996687889099	0.719562709331512	0.00197706487961113	1.19985151290894	0.507068574428558	1.59710543812253E-05	1.23829078674316
114	8.97	13.08	35.3909462690353	IPI:IPI00218949.1	Gene_Symbol=CFHR2 Isoform Short of Complement factor H-related protein 2 precursor	9606	1.29955112934113	0.474993497133255	2.5182249546051	1.30675053596497	0.0758934393525124	1.36602771282196	1.67654716968536	0.014731434173882	1.41766631603241
114	0.04	13.08	31.851851940155	IPI:IPI00006154.1	Gene_Symbol=CFHR2 Isoform Long of Complement factor H-related protein 2 precursor	9606
115	8.75	29.01	72.972971200943	IPI:IPI00844156.2	Gene_Symbol=SERPINC1 SERPINC1 protein	9606	0.492375820875168	0.215262904763222	3.17350339889526	0.724208474159241	0.000555332691874355	1.17714667320251	0.934875845909119	0.605014383792877	1.30733144283295
116	8.37	9.27	18.8638806343079	IPI:IPI00656111.1	Gene_Symbol=PRG4 Isoform E of Proteoglycan-4 precursor	9606	0.770909905433655	0.53493320941925	2.63144373893738	0.951638162136078	0.708117961883545	1.35064876079559	0.746998488903046	0.0184008125215769	1.25315284729004
116	0	9.27	13.4459957480431	IPI:IPI00656092.1	Gene_Symbol=PRG4 Isoform F of Proteoglycan-4 precursor	9606
116	0	9.27	13.4262651205063	IPI:IPI00655927.1	Gene_Symbol=PRG4 Isoform B of Proteoglycan-4 precursor	9606
116	0	9.27	13.034188747406	IPI:IPI00024825.2	Gene_Symbol=PRG4 Isoform A of Proteoglycan-4 precursor	9606
116	0	9.27	13.0434781312943	IPI:IPI00655976.1	Gene_Symbol=PRG4 Isoform C of Proteoglycan-4 precursor	9606
116	0	9.27	13.464567065239	IPI:IPI00655676.1	Gene_Symbol=PRG4 Isoform D of Proteoglycan-4 precursor	9606
117	8.35	8.35	16.9398903846741	IPI:IPI00884176.1	Gene_Symbol=F13A1 coagulation factor XIII A1 subunit precursor	9606	1.01045536994934	0.955704033374786	1.580925822258	1.02834641933441	0.813797295093536	1.33570373058319	0.924038469791412	0.376069843769073	1.23262226581573
117	0	8.35	16.9398903846741	IPI:IPI00297550.8	Gene_Symbol=F13A1 Coagulation factor XIII A chain precursor	9606
118	8.18	8.18	28.506788611412	IPI:IPI00844400.1	Gene_Symbol=C1QA 23 kDa protein	9606	0.617299497127533	0.0360102504491806	1.55756223201752	0.916387856006622	0.162441849708557	1.13860595226288	0.897893190383911	0.117168113589287	1.15096044540405
118	0	8.18	25.7142871618271	IPI:IPI00022392.1	Gene_Symbol=C1QA Complement C1q subcomponent subunit A precursor	9606
119	8.16	10.27	19.653894007206	IPI:IPI00871139.1	Gene_Symbol=MASP1 92 kDa protein	9606	0.681962132453918	0.32079029083252	2.44320106506348	0.924037158489227	0.404348790645599	1.2499452829361	0.797983944416046	0.0260585881769657	1.20390236377716
119	0.01	10.27	20.7439199090004	IPI:IPI00299307.4	Gene_Symbol=MASP1 Complement-activating component of Ra-reactive factor precursor	9606
119	0.01	10.13	18.5439556837082	IPI:IPI00871960.2	Gene_Symbol=MASP1 cDNA FLJ75203, highly similar to Homo sapiens mannan-binding lectin serine protease 1 (C4/C2activating component of Ra-reactive factor) (MASP1), transcriptvariant 2, mRNA	9606
119	0.01	10.13	18.5439556837082	IPI:IPI00290283.6	Gene_Symbol=MASP1 mannan-binding lectin serine protease 1 isoform 2 precursor	9606
120	8.12	8.12	27.4193555116653	IPI:IPI00004373.1	Gene_Symbol=MBL2 Mannose-binding protein C precursor	9606	1.11847925186157	0.889241874217987	6.25668096542358	0.610371291637421	0.0104640554636717	1.40056574344635	0.401676326990128	0.0111060012131929	1.87832975387573
121	8.01	8.01	16.3447245955467	IPI:IPI00395488.2	Gene_Symbol=VASN Vasorin precursor	9606	1.05351543426514	0.880257666110992	2.75207471847534	1.253573179245	0.0832606628537178	1.31414663791656	1.28365278244019	0.0292208436876535	1.23174464702606
122	8.01	8.01	16.7530223727226	IPI:IPI00744685.2	Gene_Symbol=BTD Uncharacterized protein BTD (Fragment)	9606	0.487302243709564	0.00392094720155001	1.39583420753479	0.931443095207214	0.5897256731987	1.40045011043549	0.746832013130188	0.0334733054041862	1.2900413274765
122	0	8.01	15.6537756323814	IPI:IPI00218413.2	Gene_Symbol=BTD biotinidase precursor	9606
123	8	8	46.9387769699097	IPI:IPI00654755.3	Gene_Symbol=HBB Hemoglobin subunit beta	9606	1.06146395206451	0.874938070774078	2.3313295841217	2.23905086517334	6.28221896477044E-05	1.27691769599915	0.77831107378006	0.0441301465034485	1.27408111095428
123	0	6	32.5714290142059	IPI:IPI00884107.1	Gene_Symbol=HBB Beta-globin gene from a thalassemia patient	9606
123	0	6	51.3513505458832	IPI:IPI00796636.9	Gene_Symbol=HBB Mutant beta globin	9606
124	8	8	25.3061234951019	IPI:IPI00022394.2	Gene_Symbol=C1QC Complement C1q subcomponent subunit C precursor	9606	0.735030293464661	0.258082360029221	1.74722969532013	0.94476318359375	0.524567663669586	1.20424246788025	0.88591867685318	0.226715162396431	1.2272412776947
125	7.98	7.98	13.8636365532875	IPI:IPI00022331.1	Gene_Symbol=LCAT Phosphatidylcholine-sterol acyltransferase precursor	9606	0.867640674114227	0.460975736379623	1.62219774723053	1.02632367610931	0.718726634979248	1.20510363578796	0.887490749359131	0.151130080223083	1.20563912391663
126	7.89	7.89	12.0814062654972	IPI:IPI00242956.4	Gene_Symbol=FCGBP IgGFc-binding protein precursor	9606	1.31932878494263	0.770478367805481	10.1050100326538	0.958543002605438	0.872763812541962	1.90768003463745	0.960722267627716	0.814051330089569	1.51516592502594
126	0	7.89	10.8794793486595	IPI:IPI00788189.1	Gene_Symbol=FCGBP similar to Fc fragment of IgG binding protein	9606
127	7.71	7.71	26.4197528362274	IPI:IPI00027482.1	Gene_Symbol=SERPINA6 Corticosteroid-binding globulin precursor	9606	0.697976291179657	0.367214322090149	2.9450798034668	0.64890992641449	0.0512091740965843	1.54752635955811	0.793856799602509	0.00982684642076492	1.13312900066376
128	7.46	11.51	47.0085471868515	IPI:IPI00719373.1	Gene_Symbol=IGL@ IGL@ protein	9606	2.52201056480408	0.145987868309021	5.55472373962402	4.0213303565979	0.0218966268002987	2.46195340156555	1.67784094810486	0.17262190580368	2.91213440895081
129	7.24	7.54	31.6455692052841	IPI:IPI00292218.4	Gene_Symbol=MST1 Hepatocyte growth factor-like protein precursor	9606	0.613920331001282	0.176734551787376	2.12310171127319	0.948894202709198	0.4782634973526	1.17193973064423	0.580410659313202	0.0218543894588947	1.56347739696503
130	6.89	6.89	24.1803273558617	IPI:IPI00020019.1	Gene_Symbol=ADIPOQ Adiponectin precursor	9606	2.00135111808777	0.220659047365189	3.17094755172729	1.45860540866852	0.136227816343307	1.665403008461	1.6918671131134	0.00871084537357092	1.4523663520813
131	6.61	6.61	23.444975912571	IPI:IPI00010471.5	Gene_Symbol=LCP1 Plastin-2	9606	0.644823968410492	0.0413328111171722	1.50117683410645	0.890171945095062	0.475304365158081	1.57593071460724	0.796902120113373	0.146106690168381	1.44807255268097
132	6.27	6.27	8.85529145598412	IPI:IPI00301143.5	Gene_Symbol=PI16 Isoform 1 of Peptidase inhibitor 16 precursor	9606	1.95726597309113	0.201468273997307	3.70792651176453	1.16292893886566	0.0589960105717182	1.17542898654938	1.38940989971161	0.0995612815022469	1.55856561660767
132	0	6	12.5925928354263	IPI:IPI00845506.1	Gene_Symbol=PI16 Isoform 2 of Peptidase inhibitor 16 precursor	9606
133	6.26	6.26	43.9999997615814	IPI:IPI00021854.1	Gene_Symbol=APOA2 Apolipoprotein A-II precursor	9606	1.88931977748871	0.371634751558304	5.79409837722778	1.93201053142548	0.0890036150813103	2.26496505737305	1.44547772407532	0.426547050476074	3.17966246604919
134	6.19	6.19	18.0043384432793	IPI:IPI00021817.1	Gene_Symbol=PROC Vitamin K-dependent protein C precursor	9606	0.71681010723114	0.612235248088837	11.1129512786865	0.856396973133087	0.391098201274872	1.84869599342346	0.853337466716766	0.345262497663498	1.74560046195984
135	6.11	6.11	8.31556469202042	IPI:IPI00021364.1	Gene_Symbol=CFP Properdin precursor	9606	0.708294272422791	0.533309102058411	4.77602052688599	0.79277241230011	0.162449970841408	1.49301362037659	0.982847511768341	0.776984751224518	1.19447088241577
136	6.02	6.1	21.5743437409401	IPI:IPI00294713.4	Gene_Symbol=MASP2 Isoform 1 of Mannan-binding lectin serine protease 2 precursor	9606	0.914800882339478	0.880161941051483	4.23414039611816	1.13771772384644	0.163825049996376	1.22554898262024	1.25211024284363	0.0289337430149317	1.20984482765198
136	0	5.99	35.2331608533859	IPI:IPI00871597.1	Gene_Symbol=MASP2 Uncharacterized protein MASP2 (Fragment)	9606
136	0	5.99	34.5945954322815	IPI:IPI00306378.5	Gene_Symbol=MASP2 Isoform 2 of Mannan-binding lectin serine protease 2 precursor	9606
136	0	4.1	19.2419826984406	IPI:IPI00871793.2	Gene_Symbol=MASP2 cDNA FLJ77090, highly similar to Homo sapiens mannan-binding lectin serine peptidase 2 (MASP2), transcript variant 1, mRNA	9606
137	6	187.74	65.3669714927673	IPI:IPI00654875.1	Gene_Symbol=C4B Complement C4-B precursor	9606	1.14565825462341	0.812574923038483	3.83034658432007	1.76607847213745	0.142364352941513	2.28066563606262	1.12710332870483	0.655377805233002	1.86598074436188
137	0	185.74	63.8188064098358	IPI:IPI00032258.4	Gene_Symbol=C4A;C4B Complement C4-A precursor	9606
138	6	30.4	48.6315786838531	IPI:IPI00784842.1	Gene_Symbol=IGHV4-31 Putative uncharacterized protein DKFZp686G11190	9606	1.9725786447525	0.436582505702972	1168.02734375	2.21827435493469	0.0343437492847443	1.72745549678802	1.11877918243408	0.271647363901138	1.91239356994629
138	0	24.35	46.4583337306976	IPI:IPI00423463.1	Gene_Symbol=IGHG1 Putative uncharacterized protein DKFZp686O01196	9606
139	6	6.09	27.173912525177	IPI:IPI00220327.3	Gene_Symbol=KRT1 Keratin, type II cytoskeletal 1	9606	0.39090821146965	0.0298934802412987	2.04405283927917	1.02100479602814	0.840415298938751	1.47883594036102	0.644443690776825	0.272438228130341	3.52741837501526
140	6	6.08	14.9606302380562	IPI:IPI00169276.2	Gene_Symbol=- Trypsinogen C	9606	0.901260375976563	0.876450777053833	7.06990146636963	0.896088719367981	0.778469383716583	3.11048150062561	0.923546373844147	0.711604654788971	1.8635927438736
140	0.67	4.83	22.2222223877907	IPI:IPI00011695.8	Gene_Symbol=PRSS2 Protease serine 2 isoform B	9606
140	0.02	4.33	15.384615957737	IPI:IPI00011694.1	Gene_Symbol=PRSS1 Trypsin-1 precursor	9606
140	0	4.82	16.1943316459656	IPI:IPI00815665.1	Gene_Symbol=PRSS1 PRSS1 protein	9606
141	6	6	27.5968998670578	IPI:IPI00021304.1	Gene_Symbol=KRT2 Keratin, type II cytoskeletal 2 epidermal	9606	1.32176041603088	0.625034928321838	201.418121337891	0.845189213752747	0.589372992515564	3.11546230316162	0.845029413700104	0.183630719780922	1.43684160709381
141	0	4	17.9078012704849	IPI:IPI00300725.7	Gene_Symbol=KRT6A Keratin, type II cytoskeletal 6A	9606
141	0	4	19.5035457611084	IPI:IPI00299145.9	Gene_Symbol=KRT6C Keratin, type II cytoskeletal 6C	9606
141	0	4	14.8936167359352	IPI:IPI00293665.8	Gene_Symbol=KRT6B Keratin, type II cytoskeletal 6B	9606
141	0	4	13.3757963776588	IPI:IPI00796330.1	Gene_Symbol=KRT6A 18 kDa protein	9606
142	6	6	32.0833325386047	IPI:IPI00029235.1	Gene_Symbol=IGFBP6 Insulin-like growth factor-binding protein 6 precursor	9606	1.83783423900604	0.16288235783577	2.86311960220337	1.45186543464661	0.0611178241670132	1.49967014789581	1.87167870998383	0.0112668685615063	1.42812633514404
143	6	6	19.8218256235123	IPI:IPI00299738.1	Gene_Symbol=PCOLCE Procollagen C-endopeptidase enhancer 1 precursor	9606	1.4839346408844	0.328576415777206	2.94162464141846	1.43609714508057	0.00246088579297066	1.15955698490143	1.27480518817902	0.125555321574211	1.4174998998642
144	6	6	13.0434781312943	IPI:IPI00290856.4	Gene_Symbol=LYVE1 Lymphatic vessel endothelial hyaluronic acid receptor 1 precursor	9606	1.14004683494568	0.628721654415131	2.71110343933105	0.780431628227234	0.0368397459387779	1.2344343662262	1.00897145271301	0.734107851982117	1.10354363918304
145	6	6	49.5049506425858	IPI:IPI00021856.3	Gene_Symbol=APOC2 Apolipoprotein C-II precursor	9606	1.67988836765289	0.354011714458466	4.52251005172729	1.01107668876648	0.971118569374084	2.43970561027527	1.3676426410675	0.243292048573494	1.98920345306396
146	6	6	20.3007519245148	IPI:IPI00386132.1	Gene_Symbol=- Ig kappa chain V-IV region JI precursor	9606	1.11782777309418	0.69847959280014	2.9203736782074	2.38077235221863	0.0568559058010578	2.53487634658813	1.49915933609009	0.0332062244415283	1.38494420051575
146	0	6	15.0000005960464	IPI:IPI00026197.7	Gene_Symbol=IGKV4-1 Similar to Ig kappa chain V-IV region precursor	9606
146	0	4.92	16.4179101586342	IPI:IPI00386133.1	Gene_Symbol=- Ig kappa chain V-IV region B17 precursor	9606
146	0	4.02	24.5614036917686	IPI:IPI00387120.1	Gene_Symbol=- Ig kappa chain V-IV region Len	9606
147	5.85	5.85	17.7295923233032	IPI:IPI00012792.1	Gene_Symbol=CDH5 Cadherin-5 precursor	9606	0.534678161144257	0.0546391904354095	1.91421985626221	1.03896307945251	0.822418630123138	1.6436026096344	1.30366349220276	0.0514277778565884	1.30763554573059
147	0	3.85	18.5351267457008	IPI:IPI00607725.4	Gene_Symbol=CDH5 cadherin 5, type 2 isoform 2 preproprotein	9606
148	5.78	5.78	23.2876718044281	IPI:IPI00032293.1	Gene_Symbol=CST3 Cystatin-C precursor	9606	1.12648820877075	0.681612491607666	2.31060647964478	1.5556755065918	0.00591927627101541	1.25817453861237	2.22647619247437	0.00103145849425346	1.29713213443756
149	5.7	22.12	29.7916680574417	IPI:IPI00785067.1	Gene_Symbol=IGH@ IGH@ protein	9606	9.35971832275391			1.27871406078339			0.914477705955505
149	0	13.57	19.5999994874001	IPI:IPI00423461.3	Gene_Symbol=IGHA2 Putative uncharacterized protein DKFZp686C02220 (Fragment)	9606
150	5.53	15.61	31.5126061439514	IPI:IPI00784998.1	Gene_Symbol=- Putative uncharacterized protein DKFZp686M24218	9606	1.5536482334137	0.534726321697235	515.434631347656	1.62838244438171	0.413370221853256	110.282043457031	0.693392872810364	0.471624612808228	70.4653854370117
151	5.52	5.52	36.6336643695831	IPI:IPI00868938.1	Gene_Symbol=- Beta-2-microglobulin	9606	1.89808332920074	0.10566721111536	2.43345141410828	1.39860105514526	0.0360133200883865	1.34196305274963	2.76293182373047	0.02008624561131	2.04077363014221
151	0	5.52	18.4873953461647	IPI:IPI00796379.1	Gene_Symbol=B2M B2M protein	9606
151	0	3.52	9.67741906642914	IPI:IPI00004656.2	Gene_Symbol=B2M Beta-2-microglobulin	9606
152	5.09	5.49	13.2462680339813	IPI:IPI00743248.5	Gene_Symbol=TNXB DJ34F7.1.1	9606	0.874877154827118	0.787884533405304	3.19805073738098	0.999741435050964	0.999542236328125	2.48542881011963	0.949200630187988	0.898740470409393	2.61458802223206
152	0	5.49	13.243180513382	IPI:IPI00025276.1	Gene_Symbol=TNXB Isoform XB of Tenascin-X precursor	9606
152	0	5.49	12.6480340957642	IPI:IPI00644296.1	Gene_Symbol=TNXB Tenascin XB	9606
153	4.96	4.96	11.2984821200371	IPI:IPI00009865.2	Gene_Symbol=KRT10 Keratin, type I cytoskeletal 10	9606	1.52585971355438	0.390774667263031	5.33101367950439	0.943599939346313	0.462177008390427	1.31901443004608	0.830601155757904	0.0394381172955036	1.1776043176651
154	4.7	4.7	25.7861644029617	IPI:IPI00178926.2	Gene_Symbol=IGJ immunoglobulin J chain	9606	1.61061751842499	0.269301265478134	2.8082320690155	0.991263389587402	0.942240297794342	1.37150967121124	1.19469892978668	0.0556773990392685	1.20298171043396
155	4.66	5.68	9.48830991983414	IPI:IPI00759542.1	Gene_Symbol=TTN Isoform 8 of Titin	9606	0.81870299577713	0.54273533821106	1.98921918869019	0.899535298347473	0.574377298355103	1.48427510261536	0.95314610004425	0.710910201072693	1.31718003749847
155	0	5.68	9.47307124733925	IPI:IPI00759754.1	Gene_Symbol=TTN Isoform 1 of Titin	9606
155	0	5.68	9.49851125478745	IPI:IPI00023283.3	Gene_Symbol=TTN Isoform 2 of Titin	9606
155	0	5.67	9.51367765665054	IPI:IPI00759613.1	Gene_Symbol=TTN Isoform 5 of Titin	9606
155	0	5.67	9.43031385540962	IPI:IPI00179357.2	Gene_Symbol=TTN Isoform 7 of Titin	9606
155	0	5.67	9.45432782173157	IPI:IPI00759637.1	Gene_Symbol=TTN Isoform 4 of Titin	9606
155	0	5.67	9.49346274137497	IPI:IPI00749039.2	Gene_Symbol=TTN titin isoform N2-A	9606
155	0	3.8	9.80370417237282	IPI:IPI00375498.2	Gene_Symbol=TTN titin isoform novex-1	9606
155	0	3.79	9.81579124927521	IPI:IPI00455173.4	Gene_Symbol=TTN Isoform 3 of Titin	9606
155	0	3.79	9.74629372358322	IPI:IPI00375499.2	Gene_Symbol=TTN titin isoform novex-2	9606
156	4.52	4.52	23.6607149243355	IPI:IPI00514285.2	Gene_Symbol=PTGDS Prostaglandin D2 synthase 21kDa	9606	1.42167997360229	0.00934948865324259	1.158846616745	1.27942073345184	0.440065622329712	3.03251242637634	1.85921514034271	0.098678432404995	2.47640538215637
156	0	4.52	26.3157904148102	IPI:IPI00013179.1	Gene_Symbol=PTGDS Prostaglandin-H2 D-isomerase precursor	9606
156	0	4	21.875	IPI:IPI00514208.1	Gene_Symbol=PTGDS Prostaglandin D2 synthase 21kDa	9606
156	0	2.52	27.6995301246643	IPI:IPI00513767.2	Gene_Symbol=PTGDS Prostaglandin D2 synthase 21kDa	9606
157	4.41	4.41	21.8309864401817	IPI:IPI00853068.1	Gene_Symbol=HBA2;HBA1 Alpha 2 globin variant (Fragment)	9606	0.995974361896515	0.990280270576477	3.53553128242493	1.66200149059296	0.126232519745827	2.36404275894165	0.826309263706207	0.334417819976807	1.91730856895447
157	0	4.41	21.8309864401817	IPI:IPI00410714.5	Gene_Symbol=HBA2;HBA1 Hemoglobin subunit alpha	9606
158	4.4	4.52	38.8888895511627	IPI:IPI00387026.1	Gene_Symbol=- Ig kappa chain V-I region EU	9606	1.51054382324219	0.154350265860558	3.65521311759949	2.87659335136414	0.101717866957188	8.70155620574951	1.59431564807892	0.221583679318428	8.58823108673096
158	0	5.32	36.2068951129913	IPI:IPI00829956.1	Gene_Symbol=- Rheumatoid factor C6 light chain (Fragment)	9606
158	0	4.4	29.6610176563263	IPI:IPI00829912.1	Gene_Symbol=IGKV1-5 Ig kappa chain V-I region HK102 precursor	9606
159	4.3	4.31	15.5887231230736	IPI:IPI00871997.1	Gene_Symbol=DBH Dopamine beta-hydroxylase precursor	9606	1.22648286819458	0.440424472093582	2.08003854751587	1.1092404127121	0.659969329833984	1.97026288509369	0.768600344657898	0.29293891787529	1.93138420581818
159	0	4.31	15.2350082993507	IPI:IPI00171678.4	Gene_Symbol=DBH Dopamine beta-hydroxylase	9606
160	4.18	23.44	43.7379568815231	IPI:IPI00423462.5	Gene_Symbol=IGHV3OR16-13;IGHA1 Putative uncharacterized protein DKFZp686K18196 (Fragment)	9606	0.612481534481049	0.487868547439575	401.800872802734	0.982766151428223	0.984537839889526	8887.408203125	0.565026342868805	0.492351680994034	1189.64562988281
161	4.11	4.11	29.5833319425583	IPI:IPI00027827.2	Gene_Symbol=SOD3 Extracellular superoxide dismutase [Cu-Zn] precursor	9606	2.28876662254334	0.0972962602972984	3.02023530006409	1.22083413600922	0.197396516799927	1.46913242340088	1.44546675682068	0.0765190497040749	1.55455923080444
162	4.07	4.21	28.6184221506119	IPI:IPI00220839.2	Gene_Symbol=PRSS3 Protease, serine, 3	9606	6.64941740036011	0.0842024460434914	9.63193321228027	0.997808575630188	0.997445046901703	5.37610960006714	0.838865339756012	0.744494736194611	3.71108984947205
162	0	4.21	28.6184221506119	IPI:IPI00015614.3	Gene_Symbol=PRSS3 Isoform A of Trypsin-3 precursor	9606
162	0	4.21	21.0727974772453	IPI:IPI00385250.1	Gene_Symbol=PRSS3 Protease serine 4 isoform B	9606
162	0	4.21	19.028340280056	IPI:IPI00843764.1	Gene_Symbol=PRSS3 Isoform C of Trypsin-3 precursor	9606
163	4.06	8.8	26.3412475585938	IPI:IPI00029168.1	Gene_Symbol=LPA Apolipoprotein	9606	2.10438990592957	0.215352565050125	4.07334804534912	2.00401210784912	0.012006988748908	1.55582773685455	4.31059598922729	0.00115889543667436	1.63163912296295
163	0	3.76	33.7099820375443	IPI:IPI00787629.1	Gene_Symbol=LOC732390 similar to Apolipoprotein	9606
163	0	3.7	29.1044771671295	IPI:IPI00787909.1	Gene_Symbol=LOC732436 similar to Apolipoprotein	9606
164	4.05	4.05	26.3157904148102	IPI:IPI00552852.2	Gene_Symbol=IGLV3-27 V2-19 protein	9606	2.29505968093872	0.0621999129652977	2.81402063369751	3.41605639457703	0.027995228767395	1.98744988441467	1.42168140411377	0.681238114833832	3531.119140625
165	4.03	4.03	42.5925940275192	IPI:IPI00827522.1	Gene_Symbol=IGLV1-44 Anti-streptococcal/anti-myosin immunoglobulin lambda light chain variable region (Fragment)	9606	1.37725913524628	0.119759060442448	2.16896867752075	2.64038681983948	0.150757029652596	19.6341571807861	1.8610223531723	0.155922189354897	7.18885612487793
165	0	4	37.6146793365479	IPI:IPI00385254.1	Gene_Symbol=- Ig lambda chain V-I region WAH	9606
166	4	22.35	34.7569942474365	IPI:IPI00382606.1	Gene_Symbol=F7 Factor VII active site mutant immunoconjugate	9606	0.568355798721313			0.93141096830368	0.810446977615356	18.953971862793	1.20981049537659	0.0317852385342121	1.12854397296906
166	0	4.01	20.0450450181961	IPI:IPI00798065.1	Gene_Symbol=F7 Isoform B of Coagulation factor VII precursor	9606
166	0	4.01	19.0987125039101	IPI:IPI00329555.2	Gene_Symbol=F7 Isoform A of Coagulation factor VII precursor	9606
167	4	4.92	37.9629641771317	IPI:IPI00387022.1	Gene_Symbol=- Ig kappa chain V-I region AG	9606	2.71612095832825	0.0643734633922577	3.03498768806458	3.57669425010681	0.00145242619328201	1.57325887680054	2.3195960521698	0.000741357915103436	1.28522753715515
167	0.1	3.08	33.8983058929443	IPI:IPI00854582.1	Gene_Symbol=- Uncharacterized protein ENSP00000374793	9606
167	0	17.53	58.8983058929443	IPI:IPI00472961.2	Gene_Symbol=IGKC IGKC protein	9606
167	0	16.95	56.7796587944031	IPI:IPI00784661.1	Gene_Symbol=- Putative uncharacterized protein	9606
167	0	16.19	48.9795923233032	IPI:IPI00807459.1	Gene_Symbol=IGKC IGKC protein	9606
167	0	4	28.8135588169098	IPI:IPI00003111.6	Gene_Symbol=LOC652694 Ig kappa chain V-I region AU	9606
167	0	3.32	34.2592597007751	IPI:IPI00003469.1	Gene_Symbol=- Ig kappa chain V-I region WEA	9606
167	0	2.98	33.3333343267441	IPI:IPI00829980.2	Gene_Symbol=- Myosin-reactive immunoglobulin light chain variable region (Fragment)	9606
167	0	2.92	23.1481477618217	IPI:IPI00827485.1	Gene_Symbol=- BRE (Fragment)	9606
167	0	2.92	23.1481477618217	IPI:IPI00387099.1	Gene_Symbol=- Ig kappa chain V-I region Rei	9606
167	0	2.76	39.8148149251938	IPI:IPI00398220.1	Gene_Symbol=- Myosin-reactive immunoglobulin light chain variable region (Fragment)	9606
167	0	2.76	40.1869148015976	IPI:IPI00384398.1	Gene_Symbol=- Myosin-reactive immunoglobulin light chain variable region (Fragment)	9606
167	0	2.76	33.8983058929443	IPI:IPI00829804.1	Gene_Symbol=- 13 kDa protein	9606
167	0	2.41	34.7457617521286	IPI:IPI00830122.1	Gene_Symbol=- A30	9606
167	0	2.41	36.4406794309616	IPI:IPI00829699.1	Gene_Symbol=- V(k)3 sequence of NG9 gene from fetal liver DNA precursor	9606
167	0	2.41	29.9145311117172	IPI:IPI00743963.1	Gene_Symbol=IGKC Ig kappa chain V-I region HK101 precursor (Fragment)	9606
167	0	2.4	50.9259283542633	IPI:IPI00385614.1	Gene_Symbol=- Ig kappa chain V-I region WAT	9606
167	0	2.4	22.2222223877907	IPI:IPI00387094.1	Gene_Symbol=- Ig kappa chain V-I region Hau	9606
167	0	2.4	18.604651093483	IPI:IPI00385556.1	Gene_Symbol=- Ig kappa chain V-I region Daudi precursor	9606
167	0	2.4	18.604651093483	IPI:IPI00024134.1	Gene_Symbol=IGKC Ig kappa chain V-I region Walker precursor	9606
167	0	2.2	33.3333343267441	IPI:IPI00387027.1	Gene_Symbol=- Ig kappa chain V-I region Gal	9606
167	0	2	30.3571432828903	IPI:IPI00387106.1	Gene_Symbol=- Ig kappa chain V-I region Ni	9606
167	0	2	27.7777791023254	IPI:IPI00387101.1	Gene_Symbol=- Ig kappa chain V-I region Scw	9606
167	0	2	16.666667163372	IPI:IPI00387100.1	Gene_Symbol=- Ig kappa chain V-I region Roy	9606
167	0	2	15.5172407627106	IPI:IPI00382577.1	Gene_Symbol=- Kappa 1 light chain variable region (Fragment)	9606
168	4	4	41.8803423643112	IPI:IPI00657670.1	Gene_Symbol=- 13 kDa protein	9606	2.32961225509644	0.0144130699336529	1.87155747413635	2.07875609397888	0.0105166025459766	1.662034034729	2.67672967910767	0.00158745411317796	1.62486791610718
168	0	4	33.3333343267441	IPI:IPI00021857.1	Gene_Symbol=APOC3 Apolipoprotein C-III precursor	9606
168	0	2	30.9090912342072	IPI:IPI00657715.1	Gene_Symbol=- 6 kDa protein	9606
169	3.91	3.91	16.4300203323364	IPI:IPI00643034.2	Gene_Symbol=PLTP Isoform 1 of Phospholipid transfer protein precursor	9606	1.67556858062744	0.256533890962601	4.10706186294556	1.1736809015274	0.200598374009132	1.44226038455963	1.15863084793091	0.445432364940643	1.95860695838928
169	0	3.91	20.0000002980232	IPI:IPI00022733.3	Gene_Symbol=PLTP 45 kDa protein	9606
169	0	3.91	15.1927441358566	IPI:IPI00217778.1	Gene_Symbol=PLTP Isoform 2 of Phospholipid transfer protein precursor	9606
170	3.7	3.7	16.5289252996445	IPI:IPI00884433.1	Gene_Symbol=- 13 kDa protein	9606	0.810738325119019	0.629835844039917	57.7474212646484	1.18968737125397	0.692727327346802	67.4687576293945	1.13394498825073	0.557928860187531	6.80678415298462
170	0	3.7	16.5289252996445	IPI:IPI00829600.1	Gene_Symbol=- Uncharacterized protein ENSP00000374803	9606
170	0	3.7	16.5289252996445	IPI:IPI00743194.2	Gene_Symbol=- Kappa light chain variable region (Fragment)	9606
170	0.69	15.07	52.7196645736694	IPI:IPI00854806.1	Gene_Symbol=IGKV1-5 IGKV1-5 protein	9606
170	0	17.12	55.8333337306976	IPI:IPI00419424.3	Gene_Symbol=IGKV1-5 IGKV1-5 protein	9606
170	0	17.12	48.9539742469788	IPI:IPI00550731.2	Gene_Symbol=- Putative uncharacterized protein	9606
170	0	16.19	54.7945201396942	IPI:IPI00430808.2	Gene_Symbol=IGKC Immunoblobulin light chain (Fragment)	9606
170	0	15.9	48.9539742469788	IPI:IPI00440577.3	Gene_Symbol=IGKV2-24 IGKV2-24 protein	9606
170	0	2.93	43.2203382253647	IPI:IPI00827829.1	Gene_Symbol=- HRV Fab N8-VL (Fragment)	9606
170	0	2.93	30.9734523296356	IPI:IPI00827773.1	Gene_Symbol=- Cold agglutinin FS-1 L-chain (Fragment)	9606
170	0	2.93	29.9145311117172	IPI:IPI00743389.1	Gene_Symbol=IGKV1-5 Ig kappa chain V-II region GM607 precursor (Fragment)	9606
170	0	2.93	39.1304343938828	IPI:IPI00387107.3	Gene_Symbol=IGKV2-40 Ig kappa chain V-II region Cum	9606
170	0	2.93	35.9649121761322	IPI:IPI00384397.1	Gene_Symbol=- Myosin-reactive immunoglobulin light chain variable region (Fragment)	9606
170	0	2.01	35.1851850748062	IPI:IPI00854709.1	Gene_Symbol=- Uncharacterized protein ENSP00000374799 (Fragment)	9606
170	0	2.01	23.1404960155487	IPI:IPI00829947.1	Gene_Symbol=- 13 kDa protein	9606
170	0	2.01	15.7024800777435	IPI:IPI00829663.1	Gene_Symbol=- Uncharacterized protein ENSP00000374801	9606
170	0	2.01	16.8141588568687	IPI:IPI00736885.1	Gene_Symbol=LOC440786 Ig kappa chain V-II region TEW	9606
170	0	2.01	17.924527823925	IPI:IPI00387111.5	Gene_Symbol=- Uncharacterized protein ENSP00000333154	9606
170	0	1.7	16.666667163372	IPI:IPI00829827.1	Gene_Symbol=- Uncharacterized protein ENSP00000374804	9606
171	3.15	3.15	20.0000002980232	IPI:IPI00001611.1	Gene_Symbol=IGF2 Isoform 1 of Insulin-like growth factor II precursor	9606	1.87598764896393	0.428883105516434	15.6640958786011	0.862266004085541	0.558572769165039	2.50065016746521	1.09288465976715	0.4575454890728	1.51973211765289
171	0.63	2.39	23.4972670674324	IPI:IPI00215977.1	Gene_Symbol=IGF2 Isoform 2 of Insulin-like growth factor II precursor	9606
171	0	3.1	14.3835619091988	IPI:IPI00657649.2	Gene_Symbol=IGF2 16 kDa protein	9606
172	3.06	3.09	25.1282066106796	IPI:IPI00796435.1	Gene_Symbol=CA1 22 kDa protein	9606	0.986136913299561	0.973788142204285	5.05261707305908	0.813452064990997	0.0316076725721359	1.17563915252686	0.850363731384277	0.561664044857025	2.74915313720703
172	0	3.09	13.4099617600441	IPI:IPI00215983.3	Gene_Symbol=CA1 Carbonic anhydrase 1	9606
172	0	3.07	17.5675675272942	IPI:IPI00788926.1	Gene_Symbol=CA1 16 kDa protein	9606
172	0	2	7.8740157186985	IPI:IPI00798267.1	Gene_Symbol=CA1 14 kDa protein	9606
173	2.99	2.99	27.4881511926651	IPI:IPI00011832.1	Gene_Symbol=SPP2 Secreted phosphoprotein 24 precursor	9606	0.561422288417816	0.349804908037186	89.2790603637695	1.28029537200928	0.0309218131005764	1.16487419605255	1.00179970264435	0.825340092182159	1.08455908298492
174	2.89	25.03	33.9784950017929	IPI:IPI00784807.1	Gene_Symbol=- Putative uncharacterized protein	9606	4.08736324310303	0.19697017967701	12.5259447097778	2.90068197250366	0.233156204223633	8.21935081481934	0.343927890062332	0.00479160854592919	1.68731212615967
174	0	27.25	43.9655184745789	IPI:IPI00426051.3	Gene_Symbol=- Putative uncharacterized protein DKFZp686C15213	9606
174	0	24.97	36.4508390426636	IPI:IPI00399007.5	Gene_Symbol=IGHG2 Putative uncharacterized protein DKFZp686I04196 (Fragment)	9606
174	0	22.73	31.7021280527115	IPI:IPI00784942.1	Gene_Symbol=- Putative uncharacterized protein DKFZp686E23209	9606
174	0	19.21	49.8727738857269	IPI:IPI00829767.1	Gene_Symbol=IGHG2 Uncharacterized protein IGHG2 (Fragment)	9606
175	2.85	2.85	8.9403972029686	IPI:IPI00783390.1	Gene_Symbol=CHL1 Isoform 1 of Neural cell adhesion molecule L1-like protein precursor	9606	1.97575724124908	0.308907806873322	5.88785219192505	1.07139420509338	0.473383486270905	1.30777037143707	1.15779066085815	0.00174577592406422	1.04453945159912
175	0	2.85	8.82352963089943	IPI:IPI00299059.5	Gene_Symbol=CHL1 Isoform 2 of Neural cell adhesion molecule L1-like protein precursor	9606
176	2.85	2.85	24.6666669845581	IPI:IPI00383953.1	Gene_Symbol=- VH4 heavy chain variable region precursor (Fragment)	9606	2.35513281822205			1.56620824337006			1.5593900680542
176	0.27	2.27	42.3728823661804	IPI:IPI00829753.1	Gene_Symbol=- Similar to Rheumatoid factor G9 heavy chain	9606
176	0.27	2.27	37.2881352901459	IPI:IPI00830007.1	Gene_Symbol=- Uncharacterized protein ENSP00000375023	9606
176	0.27	2.27	26.4957278966904	IPI:IPI00884081.1	Gene_Symbol=- Uncharacterized protein ENSP00000375025	9606
176	0.27	2.27	26.2711852788925	IPI:IPI00829811.1	Gene_Symbol=LOC652128 Uncharacterized protein ENSP00000375039	9606
176	0.27	2.27	24.3697479367256	IPI:IPI00815662.1	Gene_Symbol=- Rheumatoid factor G9 heavy chain (Fragment)	9606
176	0.27	2.27	26.7241388559341	IPI:IPI00328493.4	Gene_Symbol=- Uncharacterized protein ENSP00000375038	9606
176	0.27	2.27	13.1578952074051	IPI:IPI00827891.1	Gene_Symbol=- Cold agglutinin FS-2 H-chain (Fragment)	9606
176	0	38.14	53.6013424396515	IPI:IPI00884293.1	Gene_Symbol=IGHM IGHM protein	9606
176	0	38.14	50.9212732315063	IPI:IPI00884141.1	Gene_Symbol=IGHM IGHM protein	9606
176	0	38.14	50.9212732315063	IPI:IPI00883614.1	Gene_Symbol=IGHM IGHM protein	9606
176	0	38.14	48.9075630903244	IPI:IPI00884452.1	Gene_Symbol=IGHM IGHM protein	9606
176	0	38.14	46.560001373291	IPI:IPI00479708.5	Gene_Symbol=IGHM IGHM protein	9606
176	0	26.42	37.2983872890472	IPI:IPI00744561.1	Gene_Symbol=IGHV3OR16-13;IGHA1 IGHA1 protein	9606
176	0	2	26.7241388559341	IPI:IPI00385059.1	Gene_Symbol=- Rearranged VH4-34 V gene segment (Fragment)	9606
177	2.83	2.83	7.81010687351227	IPI:IPI00844511.1	Gene_Symbol=MAN1A1 Mannosyl-oligosaccharide 1,2-alpha-mannosidase IA	9606	1.38974273204803	0.402811914682388	3.83824181556702	1.04994761943817	0.764741897583008	1.84537732601166	1.10767304897308	0.441413372755051	1.58728611469269
177	0	2.83	6.95266276597977	IPI:IPI00439446.2	Gene_Symbol=MAN1A1 MAN1A1 protein	9606
178	2.74	2.74	8.11359062790871	IPI:IPI00006173.3	Gene_Symbol=CETP Isoform 1 of Cholesteryl ester transfer protein precursor	9606	0.586460769176483	0.478290200233459	562.942504882813	0.911519408226013	0.777984917163849	25.4666900634766	0.740494549274445	0.483310788869858	37.4226608276367
178	0	2.74	7.15935304760933	IPI:IPI00641481.2	Gene_Symbol=CETP Isoform 2 of Cholesteryl ester transfer protein precursor	9606
179	2.53	2.53	18.3016106486321	IPI:IPI00018219.1	Gene_Symbol=TGFBI Transforming growth factor-beta-induced protein ig-h3 precursor	9606	0.743427395820618	0.669383645057678	13.1328935623169	0.824029564857483	0.316975325345993	1.87714242935181	0.622284710407257	0.00549551146104932	1.16409242153168
179	0	2.16	28.8461536169052	IPI:IPI00873923.1	Gene_Symbol=TGFBI TGFBI protein	9606
179	0	2.09	30.1652878522873	IPI:IPI00556324.1	Gene_Symbol=TGFBI Transforming growth factor, beta-induced, 68kDa variant (Fragment)	9606
180	2.51	2.51	8.75763744115829	IPI:IPI00872063.1	Gene_Symbol=PEPD Uncharacterized protein PEPD (Fragment)	9606	0.82626086473465	0.596849739551544	2.80040073394775	1.16417062282562	0.0387514531612396	1.1470353603363	0.958155691623688	0.698739111423492	1.37600696086884
180	0	2.51	8.72210934758186	IPI:IPI00257882.7	Gene_Symbol=PEPD Xaa-Pro dipeptidase	9606
181	2.41	2.41	11.7647059261799	IPI:IPI00465436.4	Gene_Symbol=CAT Catalase	9606	0.36442568898201	0.140779212117195	17.8750286102295	0.999408423900604	0.993232190608978	2.02842903137207	0.643709242343903	0.0508113950490952	1.56467759609222
182	2.35	16.95	58.8983058929443	IPI:IPI00430847.1	Gene_Symbol=IGKC IGKC protein	9606	1.28053820133209	0.811075687408447	28992.611328125	2.10899066925049	0.298455715179443	121.759498596191	1.42542135715485	0.669295489788055	2632.9267578125
182	0	2.76	40.6779646873474	IPI:IPI00829650.1	Gene_Symbol=- Similar to Ig kappa chain V-I region HK101 precursor	9606
182	0	2.4	38.8888895511627	IPI:IPI00003470.1	Gene_Symbol=- Ig kappa chain V-I region Wes	9606
183	2.34	64.36	75.1756429672241	IPI:IPI00797833.3	Gene_Symbol=KNG1 Kininogen 1	9606	0.314884275197983	0.00177786604035646	1.54253828525543	0.685029804706573	0.0537267327308655	1.47402215003967	0.782981038093567	0.0554289892315865	1.28883683681488
183	0	64.36	75.1756429672241	IPI:IPI00215894.1	Gene_Symbol=KNG1 Isoform LMW of Kininogen-1 precursor	9606
183	0	39.28	70.4467356204987	IPI:IPI00789376.1	Gene_Symbol=KNG1 KNG1 protein	9606
184	2.32	61.43	63.8522446155548	IPI:IPI00878609.1	Gene_Symbol=ITIH4 Protein	9606	0.311589032411575	0.0487041212618351	3.18026304244995	0.911910891532898	0.620759665966034	1.51170599460602	0.831791818141937	0.654139220714569	2.49130010604858
184	0	49.21	62.7329170703888	IPI:IPI00878152.1	Gene_Symbol=ITIH4 71 kDa protein	9606
185	2.32	2.33	17.177914083004	IPI:IPI00019176.3	Gene_Symbol=RARRES2 Retinoic acid receptor responder protein 2 precursor	9606	1.11559689044952			1.10536706447601			2.31135582923889
186	2.24	6.48	23.3830839395523	IPI:IPI00020091.1	Gene_Symbol=ORM2 Alpha-1-acid glycoprotein 2 precursor	9606
187	2.23	2.24	13.5220125317574	IPI:IPI00023728.1	Gene_Symbol=GGH Gamma-glutamyl hydrolase precursor	9606	0.831423163414001	0.724496483802795	160.408752441406	0.728510618209839	0.115218318998814	2.08853077888489	1.04862153530121	0.417375057935715	1.5903377532959
188	2.15	2.19	9.61038991808891	IPI:IPI00218795.1	Gene_Symbol=SELL L-selectin precursor	9606	0.627764105796814	0.00808835122734308	1.1987521648407	0.873377621173859	0.0418049022555351	1.13088977336884	1.02135980129242	0.739180982112885	1.26873850822449
188	0	2.01	9.44272428750992	IPI:IPI00640405.1	Gene_Symbol=SELP Selectin P	9606
188	0	2.01	9.44272428750992	IPI:IPI00514796.1	Gene_Symbol=SELP Selectin P	9606
188	0	2.01	7.21649453043938	IPI:IPI00645768.1	Gene_Symbol=SELE Selectin E	9606
188	0	2.01	6.39853775501251	IPI:IPI00514521.1	Gene_Symbol=SELE Selectin E	9606
188	0	2.01	5.73770478367805	IPI:IPI00296542.1	Gene_Symbol=SELE E-selectin precursor	9606
188	0	2	8.54037255048752	IPI:IPI00645234.1	Gene_Symbol=SELP Selectin P	9606
188	0	2	7.16145858168602	IPI:IPI00644144.1	Gene_Symbol=SELP Selectin P	9606
188	0	2	6.63449913263321	IPI:IPI00643835.1	Gene_Symbol=SELP Selectin P	9606
188	0	2	7.16145858168602	IPI:IPI00514233.1	Gene_Symbol=SELP Selectin P	9606
188	0	2	6.62650614976883	IPI:IPI00295339.3	Gene_Symbol=SELP P-selectin precursor	9606
188	0	2	5.8432936668396	IPI:IPI00646956.1	Gene_Symbol=SELP Selectin P	9606
188	0	2	5.30164539813995	IPI:IPI00514728.1	Gene_Symbol=SELE Selectin E	9606
188	0	2	5.99173568189144	IPI:IPI00514342.1	Gene_Symbol=SELE Selectin E	9606
189	2.14	6.22	60.3773593902588	IPI:IPI00642632.1	Gene_Symbol=- C7 protein	9606	1.48107552528381			3.09983158111572			1.43921113014221
190	2.11	2.23	7.57787078619003	IPI:IPI00643747.1	Gene_Symbol=C22orf30 Isoform 1 of Uncharacterized protein C22orf30	9606	0.415529102087021	0.386238187551498	2308.11645507813	0.861384987831116	0.750368297100067	97.9671401977539	0.991227388381958	0.963673055171967	7.09848165512085
190	0	2.11	7.58492350578308	IPI:IPI00217178.6	Gene_Symbol=C22orf30 Isoform 4 of Uncharacterized protein C22orf30	9606
190	0	2.11	7.77667015790939	IPI:IPI00854670.1	Gene_Symbol=C22orf30 Isoform 2 of Uncharacterized protein C22orf30	9606
190	0	2.1	6.94108158349991	IPI:IPI00852797.2	Gene_Symbol=C22orf30 Isoform 3 of Uncharacterized protein C22orf30	9606
191	2.1	6.32	57.7981650829315	IPI:IPI00387118.1	Gene_Symbol=- Ig kappa chain V-III region WOL	9606	1.75822496414185	0.258318841457367	4.7246732711792	2.57147002220154	0.0218746289610863	1.84255683422089	1.47587513923645	0.00211072969250381	1.08012163639069
191	0	17.55	68.085104227066	IPI:IPI00784985.1	Gene_Symbol=IGK@ IGK@ protein	9606
191	0	16.27	69.7872340679169	IPI:IPI00761125.2	Gene_Symbol=IGKC IGKC protein	9606
191	0	10.37	67.2268927097321	IPI:IPI00879329.1	Gene_Symbol=IGKV3-20 Anti-(ED-B) scFV (Fragment)	9606
191	0	6.3	58.91472697258	IPI:IPI00384576.1	Gene_Symbol=- Ig kappa chain V-III region HIC precursor	9606
191	0	6.3	58.91472697258	IPI:IPI00030205.3	Gene_Symbol=IGKV3-20 Ig kappa chain V-III region HAH precursor	9606
191	0	6.28	57.2727262973785	IPI:IPI00827637.1	Gene_Symbol=- K light chain variable region (Fragment)	9606
191	0	6.28	54.7826111316681	IPI:IPI00827560.1	Gene_Symbol=- HRV Fab N27-VL (Fragment)	9606
191	0	6.28	51.3274312019348	IPI:IPI00827510.1	Gene_Symbol=- HRV Fab 026-VL (Fragment)	9606
191	0	5.41	69.7247684001923	IPI:IPI00387115.1	Gene_Symbol=- Ig kappa chain V-III region SIE	9606
191	0	4.32	69.7247684001923	IPI:IPI00387117.5	Gene_Symbol=IGKV3D-20 Ig kappa chain V-III region Ti	9606
191	0	3.43	61.4678919315338	IPI:IPI00385252.1	Gene_Symbol=- Ig kappa chain V-III region GOL	9606
191	0	2.06	37.6068383455276	IPI:IPI00854644.1	Gene_Symbol=- Uncharacterized protein ENSP00000374805	9606
192	2.06	186.42	64.7362411022186	IPI:IPI00418163.3	Gene_Symbol=C4B C4B1	9606	2.5102334022522	0.288045346736908	7.32417297363281	0.993991374969482	0.974007070064545	1.5722109079361	0.657667577266693	0.0348693579435349	1.45498728752136
193	2.06	23.63	35.1999998092651	IPI:IPI00061977.1	Gene_Symbol=IGHV3OR16-13;IGHA1 IGHA1 protein	9606	2.05755496025085	0.018850464373827	1.311976313591	2.89830017089844	0.034300435334444	2.07340240478516	1.50501990318298	0.184004887938499	4.68600797653198
193	0	4.4	15.5737698078156	IPI:IPI00470652.1	Gene_Symbol=- Single-chain Fv (Fragment)	9606
193	0	4	49.5726495981216	IPI:IPI00830130.1	Gene_Symbol=- Rheumatoid factor RF-ET7	9606
193	0	4	19.6581199765205	IPI:IPI00829701.1	Gene_Symbol=- Uncharacterized protein ENSP00000375014	9606
193	0	2	15.1999995112419	IPI:IPI00384410.1	Gene_Symbol=- Myosin-reactive immunoglobulin heavy chain variable region (Fragment)	9606
193	0	2	20.1680675148964	IPI:IPI00384409.1	Gene_Symbol=- Myosin-reactive immunoglobulin heavy chain variable region (Fragment)	9606
194	2.06	2.06	12.9377424716949	IPI:IPI00291136.4	Gene_Symbol=COL6A1 Collagen alpha-1(VI) chain precursor	9606	0.51558917760849			0.896497368812561			0.915334403514862
195	2.04	14.77	40.6060606241226	IPI:IPI00011264.1	Gene_Symbol=CFHR1 Complement factor H-related protein 1 precursor	9606	1.3646092414856			1.51348280906677			2.07898163795471
195	0.04	12.77	36.3636374473572	IPI:IPI00167093.4	Gene_Symbol=CFHR1 complement factor H-related 1	9606
195	0.04	12.77	36.9003683328629	IPI:IPI00883722.1	Gene_Symbol=CFHR1 FHR-1; complement Factor H-related protein 1	9606
196	2.04	2.04	6.44808709621429	IPI:IPI00303210.3	Gene_Symbol=ENPP2 Isoform 2 of Ectonucleotide pyrophosphatase/phosphodiesterase family member 2 precursor	9606	0.486459076404572			0.682021796703339			1.00239837169647
196	0	2.04	6.83661624789238	IPI:IPI00156171.2	Gene_Symbol=ENPP2 Isoform 1 of Ectonucleotide pyrophosphatase/phosphodiesterase family member 2 precursor	9606
196	0	2.04	5.74324317276478	IPI:IPI00878576.1	Gene_Symbol=- Autotaxin isoform gamma	9606
197	2.03	2.03	26.3565897941589	IPI:IPI00305380.3	Gene_Symbol=IGFBP4 Insulin-like growth factor-binding protein 4 precursor	9606	1.29984605312347	0.49919793009758	27.7632007598877	0.915154755115509	0.717583835124969	10.7040996551514	0.885831832885742	0.0476204082369804	1.1223611831665
198	2.03	2.03	16.9117644429207	IPI:IPI00794777.1	Gene_Symbol=PRDX2 Uncharacterized protein PRDX2	9606	0.301458150148392	0.448799550533295	426437.71875	0.654930114746094	0.0675616040825844	1.77330327033997	0.489569962024689	0.326633930206299	166.147109985352
198	0	2.03	11.6161607205868	IPI:IPI00027350.3	Gene_Symbol=PRDX2 Peroxiredoxin-2	9606
199	2.02	2.02	18.0257514119148	IPI:IPI00418465.4	Gene_Symbol=CD44 Isoform 4 of CD44 antigen precursor	9606	0.37777915596962	0.0961173549294472	6.56492376327515	1.22088372707367	0.659053862094879	71.7576217651367	1.3903443813324	0.137719944119453	2.50987958908081
199	0	2.02	14.9863764643669	IPI:IPI00828117.1	Gene_Symbol=CD44 Isoform 5 of CD44 antigen precursor	9606
199	0	2.02	16.3204744458199	IPI:IPI00827795.1	Gene_Symbol=CD44 Isoform 8 of CD44 antigen precursor	9606
199	0	2.02	15.4277697205544	IPI:IPI00827658.1	Gene_Symbol=CD44 Isoform 7 of CD44 antigen precursor	9606
199	0	2.02	15.4711678624153	IPI:IPI00827650.1	Gene_Symbol=CD44 Isoform 3 of CD44 antigen precursor	9606
199	0	2.02	14.8247972130775	IPI:IPI00305064.1	Gene_Symbol=CD44 Isoform CD44 of CD44 antigen precursor	9606
199	0	2.02	14.0376269817352	IPI:IPI00828192.1	Gene_Symbol=CD44 Isoform 17 of CD44 antigen precursor	9606
199	0	2.02	13.8769671320915	IPI:IPI00828064.1	Gene_Symbol=CD44 Isoform 6 of CD44 antigen precursor	9606
199	0	2.02	14.5209580659866	IPI:IPI00828056.1	Gene_Symbol=CD44 Isoform 16 of CD44 antigen precursor	9606
199	0	2.02	13.92592638731	IPI:IPI00827555.1	Gene_Symbol=CD44 Isoform 9 of CD44 antigen precursor	9606
199	0	2.02	12.7058818936348	IPI:IPI00827982.1	Gene_Symbol=CD44 Isoform 13 of CD44 antigen precursor	9606
199	0	2.02	13.6363640427589	IPI:IPI00827937.1	Gene_Symbol=CD44 Isoform 14 of CD44 antigen precursor	9606
199	0	2.02	10.9533466398716	IPI:IPI00419219.3	Gene_Symbol=CD44 Isoform 10 of CD44 antigen precursor	9606
199	0	2.01	11.4219106733799	IPI:IPI00827893.1	Gene_Symbol=CD44 Isoform 11 of CD44 antigen precursor	9606
199	0	2.01	13.5734066367149	IPI:IPI00297160.4	Gene_Symbol=CD44 Isoform 12 of CD44 antigen precursor	9606
199	0	2.01	11.224489659071	IPI:IPI00828108.1	Gene_Symbol=CD44 Isoform 15 of CD44 antigen precursor	9606
199	0	2.01	12.132353335619	IPI:IPI00798069.1	Gene_Symbol=CD44 CD44 molecule	9606
200	2.02	2.02	9.355828166008	IPI:IPI00299485.5	Gene_Symbol=CD93 Complement component C1q receptor precursor	9606	0.610895693302155	0.284050941467285	19.9940547943115	1.15632021427155	0.657741725444794	22.0955753326416	1.19028902053833	0.697760403156281	74.1730422973633
201	2.02	2.02	11.1111111938953	IPI:IPI00186903.3	Gene_Symbol=APOL1 Isoform 2 of Apolipoprotein-L1 precursor	9606	0.79470306634903	0.716414451599121	452.585540771484	1.12131369113922	0.642917573451996	10.1337146759033	0.975666761398315	0.793207585811615	2.53314065933228
201	0	2.02	10.1827673614025	IPI:IPI00852826.2	Gene_Symbol=APOL1 42 kDa protein	9606
201	0	2.02	9.7989946603775	IPI:IPI00514475.4	Gene_Symbol=APOL1 Isoform 1 of Apolipoprotein-L1 precursor	9606
202	2	66.94	78.5353541374207	IPI:IPI00847179.1	Gene_Symbol=APOA4 apolipoprotein A-IV precursor	9606	1.21658909320831	0.403326153755188	1.65815603733063	3.76061010360718	0.000683124118950218	1.80832076072693	1.35135817527771	0.631072282791138	4.1312837600708
203	2	61.82	75.527423620224	IPI:IPI00555812.4	Gene_Symbol=GC Vitamin D-binding protein precursor	9606	1.16396057605743	0.914635956287384	219.632278442383	1.1503689289093	0.524002134799957	2.19787263870239	1.33880233764648	0.449406057596207	3.84199118614197
204	2	24.15	45.2685415744781	IPI:IPI00385264.1	Gene_Symbol=- Ig mu heavy chain disease protein	9606	0.311188876628876			0.288751810789108			0.252704948186874
205	2	9.5	48.4978526830673	IPI:IPI00815938.1	Gene_Symbol=IGLV3-21 IGLV3-21 protein	9606	1.42356050014496			1.23759186267853			0.974512815475464
206	2	6.01	41.8803423643112	IPI:IPI00829845.1	Gene_Symbol=- Uncharacterized protein ENSP00000375026	9606	4.36920118331909			1.62709057331085			1.01972877979279
207	2	4	46.1538463830948	IPI:IPI00009792.1	Gene_Symbol=IGHV1OR15-1 Ig heavy chain V-I region V35 precursor	9606	2.9016854763031			3.68300104141235			5.0953803062439
207	0	2	16.3793101906776	IPI:IPI00786926.1	Gene_Symbol=IGHV1-69 Myosin-reactive immunoglobulin heavy chain variable region (Fragment)	9606
208	2	4	21.0084035992622	IPI:IPI00854743.1	Gene_Symbol=- Uncharacterized protein ENSP00000375034	9606	3.31070113182068			1.85052788257599			1.0772510766983
208	0	2	19.0839692950249	IPI:IPI00745363.4	Gene_Symbol=LOC652113 Immunglobulin heavy chain variable region (Fragment)	9606
209	2	3.3	43.1034475564957	IPI:IPI00829653.1	Gene_Symbol=- Uncharacterized protein ENSP00000374812	9606	1.22725903987885			1.86160624027252			1.38345050811768
209	0	3.3	43.1034475564957	IPI:IPI00784430.3	Gene_Symbol=IGKV3D-11 Similar to Ig kappa chain V-III region VG precursor	9606
209	0	2.04	36.4406794309616	IPI:IPI00816799.1	Gene_Symbol=- Rheumatoid factor D5 light chain (Fragment)	9606
210	2	2.27	6.89655169844627	IPI:IPI00745872.2	Gene_Symbol=ALB Isoform 1 of Serum albumin precursor	9606	3.83922958374023			2.33243370056152			1.96009528636932
210	0	2.27	6.69856444001198	IPI:IPI00022434.4	Gene_Symbol=ALB Uncharacterized protein ALB	9606
210	0	2.27	8.58585834503174	IPI:IPI00216773.4	Gene_Symbol=ALB ALB protein	9606
210	0	2.26	7.10659921169281	IPI:IPI00878282.1	Gene_Symbol=ALB 23 kDa protein	9606
211	2	2.12	12.5319689512253	IPI:IPI00873848.1	Gene_Symbol=POSTN 87 kDa protein	9606	1.74804472923279			1.39360928535461			1.00123250484467
211	0	2.12	12.1287129819393	IPI:IPI00641231.1	Gene_Symbol=POSTN 90 kDa protein	9606
211	0	2.12	12.1137209236622	IPI:IPI00410241.2	Gene_Symbol=POSTN Isoform 3 of Periostin precursor	9606
211	0	2.12	12.5802308320999	IPI:IPI00218585.5	Gene_Symbol=POSTN Isoform 2 of Periostin precursor	9606
211	0	2.12	11.7224879562855	IPI:IPI00007960.4	Gene_Symbol=POSTN Isoform 1 of Periostin precursor	9606
212	2	2.04	17.8731009364128	IPI:IPI00443799.2	Gene_Symbol=MGC15523 hypothetical protein LOC124565 isoform a	9606	2.2668445110321			0.597196280956268			1.10725283622742
213	2	2	6.74715936183929	IPI:IPI00472011.1	Gene_Symbol=NEO1 154 kDa protein	9606	1.71158003807068			1.1395103931427			0.963901519775391
213	0	2	6.74715936183929	IPI:IPI00217291.2	Gene_Symbol=NEO1 Isoform 2 of Neogenin precursor	9606
213	0	2	6.50239586830139	IPI:IPI00023814.2	Gene_Symbol=NEO1 Isoform 1 of Neogenin precursor	9606
213	0	2	5.98349384963512	IPI:IPI00556554.3	Gene_Symbol=NEO1 Neogenin homolog 1 variant	9606
214	2	2	10.2167181670666	IPI:IPI00016334.2	Gene_Symbol=MCAM Isoform 1 of Cell surface glycoprotein MUC18 precursor	9606	0.466716259717941	0.501917719841003	16999.03125	1.5540360212326	0.369396388530731	39.3268051147461	1.3260315656662	0.0907988399267197	1.67344665527344
215	2	2	22.8070169687271	IPI:IPI00828088.1	Gene_Symbol=- VH6DJ protein (Fragment)	9606	3.53577280044556	0.126580476760864	25.3643436431885	2.3361599445343	0.169245213270187	18.833833694458	1.10793852806091	0.50652939081192	3.77866911888123
215	0	2	12.5	IPI:IPI00828053.1	Gene_Symbol=- VH6DJ protein (Fragment)	9606
215	0	2	14.0350878238678	IPI:IPI00827565.1	Gene_Symbol=- VH6DJ protein (Fragment)	9606
215	0	2	9.63855385780334	IPI:IPI00065193.2	Gene_Symbol=FLJ32894 CDNA FLJ32894 fis, clone TESTI2004994	9606
215	0	2	5.8333333581686	IPI:IPI00828186.1	Gene_Symbol=- VH6DJ protein (Fragment)	9606
215	0	2	5.8333333581686	IPI:IPI00828138.1	Gene_Symbol=- VH6DJ protein (Fragment)	9606
215	0	2	6.03448264300823	IPI:IPI00827933.1	Gene_Symbol=- VH6DJ protein (Fragment)	9606
215	0	2	6.03448264300823	IPI:IPI00827886.1	Gene_Symbol=- VH6DJ protein (Fragment)	9606
215	0	2	5.8333333581686	IPI:IPI00827836.1	Gene_Symbol=- VH6DJ protein (Fragment)	9606
215	0	2	6.08695633709431	IPI:IPI00827827.1	Gene_Symbol=- VH6DJ protein (Fragment)	9606
215	0	2	5.88235296308994	IPI:IPI00827774.1	Gene_Symbol=- VH6DJ protein (Fragment)	9606
215	0	2	6.08695633709431	IPI:IPI00827618.1	Gene_Symbol=- VH6DJ protein (Fragment)	9606
215	0	2	6.14035092294216	IPI:IPI00827576.1	Gene_Symbol=- VH6DJ protein (Fragment)	9606
215	0	2	6.14035092294216	IPI:IPI00827550.1	Gene_Symbol=- VH6DJ protein (Fragment)	9606
215	0	2	6.14035092294216	IPI:IPI00827500.1	Gene_Symbol=- VH6DJ protein (Fragment)	9606
215	0	2	6.03448264300823	IPI:IPI00827499.1	Gene_Symbol=- VH6DJ protein (Fragment)	9606
215	0	2	5.78512400388718	IPI:IPI00384395.2	Gene_Symbol=- Myosin-reactive immunoglobulin heavy chain variable region	9606
215	0	2	5.93220330774784	IPI:IPI00384394.1	Gene_Symbol=- Myosin-reactive immunoglobulin heavy chain variable region (Fragment)	9606
216	2	2	5.17928302288055	IPI:IPI00555752.2	Gene_Symbol=C4BPB Isoform 2 of C4b-binding protein beta chain precursor	9606	0.861238420009613			0.568817853927612			0.720351278781891
216	0	2	5.15873022377491	IPI:IPI00025862.2	Gene_Symbol=C4BPB Isoform 1 of C4b-binding protein beta chain precursor	9606
217	2	2	8.20895507931709	IPI:IPI00827724.1	Gene_Symbol=- Rheumatoid factor Vh I region precursor (Fragment)	9606	1.72736597061157			1.38891506195068			1.03357887268066
218	1.78	1.78	9.30232554674149	IPI:IPI00790218.1	Gene_Symbol=ICOSLG Uncharacterized protein ICOSLG	9606	0.74117910861969			0.956964612007141			1
218	0	1.74	6.47249221801758	IPI:IPI00414888.2	Gene_Symbol=ICOSLG Isoform 2 of ICOS ligand precursor	9606
218	0	1.74	6.62251636385918	IPI:IPI00219131.8	Gene_Symbol=ICOSLG Isoform 1 of ICOS ligand precursor	9606
218	0	1.7	5.40540553629398	IPI:IPI00796189.1	Gene_Symbol=ICOSLG Uncharacterized protein ICOSLG	9606
219	1.72	1.72	16.3533836603165	IPI:IPI00008494.4	Gene_Symbol=ICAM1 Intercellular adhesion molecule 1 precursor	9606	0.309443205595016	0.283093094825745	1214.25610351563	0.918827772140503	0.774417042732239	18.3103332519531	0.902702391147614	0.121634982526302	1.28604221343994
219	0	1.72	13.541667163372	IPI:IPI00642425.1	Gene_Symbol=ICAM1 Cell surface glycoprotein	9606
220	1.71	1.81	9.36794579029083	IPI:IPI00218326.1	Gene_Symbol=SP100 Isoform Sp100-C of Nuclear autoantigen Sp-100	9606	0.667862892150879	0.668801665306091	11.3725481033325	0.86578369140625	0.280255615711212	1.37808895111084	0.968928337097168	0.853781521320343	1.56184422969818
221	1.71	1.73	5.49999997019768	IPI:IPI00026969.4	Gene_Symbol=SEC23IP Isoform 1 of SEC23-interacting protein	9606
222	1.7	11.04	42.4892693758011	IPI:IPI00829640.1	Gene_Symbol=IGL@ IGL@ protein	9606	1.53088700771332			2.47907590866089			1.56084334850311
222	0	1.7	31.8965524435043	IPI:IPI00552267.2	Gene_Symbol=IGLV3-19 Similar to V2-13 protein	9606
222	0	1.7	34.2592597007751	IPI:IPI00382436.1	Gene_Symbol=- Ig lambda chain V-III region SH	9606
222	0	1.7	8.57142880558968	IPI:IPI00827978.1	Gene_Symbol=- VL4 protein (Fragment)	9606
223	1.7	1.72	20.5479457974434	IPI:IPI00432374.1	Gene_Symbol=APLN APELIN	9606
224	1.7	1.7	9.65517237782478	IPI:IPI00298383.2	Gene_Symbol=FXYD2 CDNA FLJ38750 fis, clone KIDNE2012563	9606
225	1.65	1.72	9.67161506414413	IPI:IPI00303335.1	Gene_Symbol=NEB Nebulin	9606	0.628028094768524	0.507642269134521	4.83517980575562	0.720131635665894	0.362753629684448	2.22031092643738	0.86092746257782	0.581692397594452	1.84640622138977
225	0	1.72	9.16179344058037	IPI:IPI00873123.1	Gene_Symbol=NEB nebulin	9606
226	1.59	1.59	24.6951222419739	IPI:IPI00297284.1	Gene_Symbol=IGFBP2 Insulin-like growth factor-binding protein 2 precursor	9606	1.03842616081238	0.87033486366272	1.96497750282288	1.52053844928741	0.0329442471265793	1.42599701881409	1.63559865951538	0.0251723136752844	1.45619177818298
227	1.58	3.61	26.3242363929749	IPI:IPI00019359.3	Gene_Symbol=KRT9 Keratin, type I cytoskeletal 9	9606	1.04106414318085	0.96618789434433	15039.392578125	1.18302166461945	0.21155072748661	1.49026536941528	0.767848670482636	0.165117874741554	1.69878244400024
228	1.58	1.58	23.6760124564171	IPI:IPI00025039.1	Gene_Symbol=FBL rRNA 2'-O-methyltransferase fibrillarin	9606	3.20079493522644			4.79100942611694			1.13350188732147
229	1.52	1.52	4.23913039267063	IPI:IPI00177820.3	Gene_Symbol=SLC14A2 Urea transporter, kidney	9606	0.421663016080856			0.113183461129665			1.10377216339111
230	1.52	1.52	9.57446843385696	IPI:IPI00021827.3	Gene_Symbol=DEFA3 Neutrophil defensin 3 precursor	9606
230	0	1.52	9.57446843385696	IPI:IPI00005721.1	Gene_Symbol=DEFA1;LOC728358 Neutrophil defensin 1 precursor	9606
231	1.49	1.88	12.0679892599583	IPI:IPI00152380.3	Gene_Symbol=MYO15A Myosin-XV	9606	0.446175396442413			1.10582375526428			1.3987512588501
231	0	1.57	11.919592320919	IPI:IPI00793234.1	Gene_Symbol=- 395 kDa protein	9606
232	1.41	27.84	44.0162271261215	IPI:IPI00430842.3	Gene_Symbol=IGHV3OR16-13;IGHA1 IGHA1 protein	9606	1.4328430891037			1.65638208389282			1.20390427112579
232	0	7.41	61.5384638309479	IPI:IPI00830088.1	Gene_Symbol=- 13 kDa protein	9606
232	0	5.41	59.2000007629395	IPI:IPI00873155.1	Gene_Symbol=- Uncharacterized protein ENSP00000346720	9606
232	0	1.4	4.34782616794109	IPI:IPI00816409.1	Gene_Symbol=- V<gamma>1 protein (Fragment)	9606
233	1.41	2	9.64971333742142	IPI:IPI00432363.1	Gene_Symbol=MACF1 Microtubule-actin cross-linking factor 1, isoform 4	9606	0.933582425117493	0.936257779598236	9.40659141540527	1.1680383682251	0.485152304172516	1.75279808044434	1.26554763317108	0.347663372755051	1.96326613426208
233	0	2	9.44762527942657	IPI:IPI00514468.1	Gene_Symbol=MACF1 670 kDa protein	9606
234	1.41	1.61	7.59902969002724	IPI:IPI00024184.2	Gene_Symbol=RASGRF2 Ras-specific guanine nucleotide-releasing factor 2	9606	1.40907430648804	0.662733733654022	18.4033966064453	1.10050976276398	0.723352551460266	2.75176954269409	1.61135995388031	0.333841532468796	5.07924938201904
234	0	1.4	2.37087216228247	IPI:IPI00795882.1	Gene_Symbol=RASGRF1 RASGRF1 protein	9606
234	0	1.4	2.19607837498188	IPI:IPI00016784.1	Gene_Symbol=RASGRF1 Isoform 1 of Ras-specific guanine nucleotide-releasing factor 1	9606
235	1.4	29.16	59.4805181026459	IPI:IPI00515041.5	Gene_Symbol=CFH Uncharacterized protein CFH	9606	0.487183153629303			0.704689979553223			1.64209723472595
236	1.4	25.97	50	IPI:IPI00876888.1	Gene_Symbol=- cDNA FLJ78387	9606	3.48018598556519			2.44149994850159			1.09746789932251
236	0	5.4	30.2521020174026	IPI:IPI00829590.1	Gene_Symbol=- Uncharacterized protein ENSP00000375044	9606
236	0	3.4	19.8473289608955	IPI:IPI00783024.1	Gene_Symbol=- Myosin-reactive immunoglobulin heavy chain variable region (Fragment)	9606
236	0	1.44	14.5161285996437	IPI:IPI00883765.1	Gene_Symbol=- Similar to Immunglobulin heavy chain variable region	9606
236	0	1.4	42.6229506731033	IPI:IPI00783184.1	Gene_Symbol=- Immunglobulin heavy chain variable region (Fragment)	9606
236	0	1.4	17.708332836628	IPI:IPI00884004.1	Gene_Symbol=- Rheumatoid factor RF-ET12 (Fragment)	9606
236	0	1.4	22.2222223877907	IPI:IPI00827892.1	Gene_Symbol=- VH87-2 protein (Fragment)	9606
236	0	1.4	20.1680675148964	IPI:IPI00829841.1	Gene_Symbol=- 13 kDa protein	9606
236	0	1.4	18.4000000357628	IPI:IPI00477804.4	Gene_Symbol=- Immunglobulin heavy chain variable region (Fragment)	9606
236	0	1.4	20.0000002980232	IPI:IPI00384404.4	Gene_Symbol=- Rheumatoid factor RF-ET9 (Fragment)	9606
237	1.4	1.4	7.89252743124962	IPI:IPI00012622.6	Gene_Symbol=ARHGAP20 Isoform 1 of Rho GTPase-activating protein 20	9606	1.03623819351196			1.1258807182312			0.986976325511932
237	0	1.4	6.75324648618698	IPI:IPI00844483.1	Gene_Symbol=ARHGAP20 Isoform 4 of Rho GTPase-activating protein 20	9606
237	0	1.4	6.67808204889297	IPI:IPI00844419.1	Gene_Symbol=ARHGAP20 Isoform 3 of Rho GTPase-activating protein 20	9606
237	0	1.4	6.69527873396873	IPI:IPI00478558.3	Gene_Symbol=ARHGAP20 Isoform 2 of Rho GTPase-activating protein 20	9606
238	1.38	1.38	18.5185179114342	IPI:IPI00006662.1	Gene_Symbol=APOD Apolipoprotein D precursor	9606	1.1130234003067			1.84193789958954			1.42712223529816
239	1.36	1.36	3.81426215171814	IPI:IPI00719135.1	Gene_Symbol=GPC3 Glypican-3 splice variant C	9606	1.35073566436768			0.599966406822205			1.42777967453003
240	1.32	1.33	2.35173832625151	IPI:IPI00797345.1	Gene_Symbol=INTS8 Isoform 2 of Integrator complex subunit 8	9606
240	0	1.33	2.31155771762133	IPI:IPI00375653.5	Gene_Symbol=INTS8 Isoform 1 of Integrator complex subunit 8	9606
241	1.31	1.32	10.6422021985054	IPI:IPI00152566.1	Gene_Symbol=KCNV2 Potassium voltage-gated channel subfamily V member 2	9606
242	1.3	1.3	6.09756112098694	IPI:IPI00739827.1	Gene_Symbol=LAMP2 Isoform LAMP-2B of Lysosome-associated membrane glycoprotein 2 precursor	9606	0.39698851108551	0.101779960095882	6.63819456100464	0.919308364391327	0.479071289300919	2.72080826759338	0.911729037761688	0.275232881307602	1.71915149688721
242	0	1.3	6.08272515237331	IPI:IPI00216172.2	Gene_Symbol=LAMP2 Lysosomal-associated membrane protein 2C	9606
242	0	1.3	6.09756112098694	IPI:IPI00009030.1	Gene_Symbol=LAMP2 Isoform LAMP-2A of Lysosome-associated membrane glycoprotein 2 precursor	9606
243	1.3	1.3	2.22222227603197	IPI:IPI00788890.1	Gene_Symbol=LAG3 LAG3 protein	9606
243	0	1.3	1.5238095074892	IPI:IPI00000881.2	Gene_Symbol=LAG3 Lymphocyte activation gene 3 protein precursor	9606
244	1.3	1.3	6.03448264300823	IPI:IPI00645213.1	Gene_Symbol=APOM Apolipoprotein M	9606	0.418095499277115			1.01338922977448			1.26137971878052
244	0	1.3	5.42635656893253	IPI:IPI00514397.1	Gene_Symbol=APOM Apolipoprotein M	9606
244	0	1.3	3.7234041839838	IPI:IPI00030739.1	Gene_Symbol=APOM Apolipoprotein M	9606
245	1.28	1.32	6.66666701436043	IPI:IPI00009111.1	Gene_Symbol=TPBG Trophoblast glycoprotein precursor	9606
246	1.25	1.4	13.1994262337685	IPI:IPI00007128.1	Gene_Symbol=PRKCG Protein kinase C gamma type	9606
247	1.22	1.23	8.44730511307716	IPI:IPI00791675.1	Gene_Symbol=PITPNM1 Isoform 2 of Membrane-associated phosphatidylinositol transfer protein 1	9606
247	0	1.23	8.44051465392113	IPI:IPI00307758.7	Gene_Symbol=PITPNM1 Isoform 1 of Membrane-associated phosphatidylinositol transfer protein 1	9606
248	1.21	2.57	53.3898293972015	IPI:IPI00829836.1	Gene_Symbol=- Uncharacterized protein ENSP00000374797	9606	3.25481605529785			1.50823068618774			1.06342732906342
249	1.21	1.91	12.1271587908268	IPI:IPI00160131.2	Gene_Symbol=MYO9A myosin IXA	9606	1.42007446289063			1.16671431064606			1.18924176692963
250	1.2	1.2	11.270984262228	IPI:IPI00299158.1	Gene_Symbol=PVR Isoform Alpha of Poliovirus receptor precursor	9606	1.21008765697479	0.633015275001526	41.5512084960938	1.23328113555908	0.643279790878296	69.8437881469727	1.00737941265106	0.965140044689178	5.49778318405151
250	0	1.2	11.9897961616516	IPI:IPI00219427.1	Gene_Symbol=PVR Isoform Delta of Poliovirus receptor precursor	9606
251	1.19	1.19	8.14365223050117	IPI:IPI00742743.1	Gene_Symbol=TP53BP1 Isoform 2 of Tumor suppressor p53-binding protein 1	9606	0.793821454048157			0.672778367996216			2.0073549747467
251	0	1.19	8.16430002450943	IPI:IPI00029778.3	Gene_Symbol=TP53BP1 Isoform 1 of Tumor suppressor p53-binding protein 1	9606
252	1.19	1.19	30.3964763879776	IPI:IPI00048572.5	Gene_Symbol=PTRH1 Peptidyl-tRNA hydrolase family protein	9606
253	1.17	1.17	7.9268291592598	IPI:IPI00787331.1	Gene_Symbol=PDZRN3 similar to PDZ domain containing RING finger 3	9606	0.983855485916138			1.24385833740234			1.37893617153168
253	0	1.17	7.31707289814949	IPI:IPI00010322.5	Gene_Symbol=PDZRN3 Isoform 1 of PDZ domain-containing RING finger protein 3	9606
254	1.16	1.16	7.50750750303268	IPI:IPI00657860.1	Gene_Symbol=BST1 Uncharacterized protein BST1	9606	0.941761493682861			0.662103474140167			0.905111074447632
254	0	1.16	7.86163508892059	IPI:IPI00026240.2	Gene_Symbol=BST1 ADP-ribosyl cyclase 2 precursor	9606
255	1.15	1.39	11.8357487022877	IPI:IPI00455363.1	Gene_Symbol=ATXN2 Isoform 4 of Ataxin-2	9606
255	0	1.39	11.1957348883152	IPI:IPI00180154.4	Gene_Symbol=ATXN2 ataxin 2	9606
256	1.15	1.15	23.0158731341362	IPI:IPI00382534.1	Gene_Symbol=- Ig heavy chain V-II region OU	9606	1.28939068317413			1.32621717453003			1.88510751724243
257	1.13	1.13	6.94602578878403	IPI:IPI00024284.4	Gene_Symbol=HSPG2 Basement membrane-specific heparan sulfate proteoglycan core protein precursor	9606	0.790764153003693	0.646145403385162	4.34508657455444	0.888988137245178	0.576977908611298	1.8225736618042	1.0212037563324	0.948343932628632	2.58330583572388
258	1.12	1.12	5.10281808674335	IPI:IPI00412740.5	Gene_Symbol=MAP3K15 Isoform 1 of Mitogen-activated protein kinase kinase kinase 15	9606
259	1.1	1.1	19.4520547986031	IPI:IPI00014253.4	Gene_Symbol=RRS1 Ribosome biogenesis regulatory protein homolog	9606	0.517167627811432			0.718580365180969			1.6771742105484
260	1.1	1.1	25	IPI:IPI00387074.1	Gene_Symbol=GBA2 18 kDa protein	9606	3.69283366203308			1.53417539596558			1.1319066286087
261	1.1	1.1	5.69620244204998	IPI:IPI00100245.1	Gene_Symbol=POLR3F DNA-directed RNA polymerase III subunit RPC6	9606	1.69863605499268			0.913325846195221			0.71196848154068
262	1.1	1.1	3.84615398943424	IPI:IPI00419068.3	Gene_Symbol=LOC652005 CDNA FLJ43447 fis, clone OCBBF2032590, weakly similar to H.sapiens melanoma-associated chondroitin sulfate proteoglycan	9606
263	1.07	1.1	9.84308123588562	IPI:IPI00180681.6	Gene_Symbol=CCDC41 NY-REN-58 antigen	9606	1	1	9.31237030029297	1.10193979740143	0.612159192562103	5.85714244842529	0.868677496910095	0.393795669078827	3.57221174240112
264	1.07	1.07	5.42056076228619	IPI:IPI00031388.1	Gene_Symbol=PIK3CB Phosphatidylinositol-4,5-bisphosphate 3-kinase catalytic subunit beta isoform	9606
265	1.06	1.06	6.4487636089325	IPI:IPI00104907.3	Gene_Symbol=C14orf106 Isoform 1 of Uncharacterized potential DNA-binding protein C14orf106	9606
266	1.01	1.49	7.56040513515472	IPI:IPI00419433.2	Gene_Symbol=RAB11FIP1 Isoform 1 of Rab11 family-interacting protein 1	9606
267	1.01	1.01	12.8205135464668	IPI:IPI00829834.1	Gene_Symbol=- Ig kappa chain V-III region VH precursor	9606	1.10054528713226			2.1374773979187			0.946966230869293
268	1	1.01	7.32714161276817	IPI:IPI00440824.2	Gene_Symbol=ABI3BP Target of Nesh-SH3 precursor (Tarsh) (Nesh-binding protein) (NeshBP) (ABI gene family member 3-binding protein). Isoform 2	9606	0.862320959568024			0.879330158233643			0.762010633945465
269	0.99	1	2.78497412800789	IPI:IPI00853158.2	Gene_Symbol=PRUNE2 prune homolog 2 isoform 1	9606	0.443030416965485			0.856670439243317			0.858513236045837
270	0.98	1.15	11.090225726366	IPI:IPI00787870.1	Gene_Symbol=FLJ43950 similar to vitamin A-deficient testicular protein 11-like isoform 1	9606	0.907102942466736	0.911628186702728	28.3267993927002	0.913323521614075	0.77844911813736	3.3676323890686	0.819006741046906	0.492736458778381	2.80695700645447
271	0.97	1.07	7.46887996792793	IPI:IPI00795015.2	Gene_Symbol=SACS Isoform 1 of Sacsin	9606	0.503437221050262	0.19074322283268	3.12303423881531	0.941142082214355	0.659440755844116	1.37761533260345	1.21442210674286	0.112828090786934	1.29189658164978
272	0.97	0.98	14.263804256916	IPI:IPI00043546.5	Gene_Symbol=SPATA13 Spermatogenesis-associated protein 13	9606	2.29121470451355	0.420611977577209	3595.67944335938	1.4642550945282	0.0802135244011879	1.84737598896027	1.1283472776413	0.227761134505272	1.77465403079987
273	0.96	4.01	54.237288236618	IPI:IPI00829979.1	Gene_Symbol=- Uncharacterized protein ENSP00000375008	9606
274	0.95	1.26	11.6689279675484	IPI:IPI00152167.3	Gene_Symbol=PROX1 Homeobox prospero-like protein PROX1	9606
275	0.95	0.97	4.41176481544971	IPI:IPI00292393.4	Gene_Symbol=SCN4A Sodium channel protein type 4 subunit alpha	9606
276	0.95	0.95	15.3198659420013	IPI:IPI00168603.1	Gene_Symbol=CHDH Choline dehydrogenase, mitochondrial precursor	9606
277	0.94	0.94	9.69408005475998	IPI:IPI00744001.1	Gene_Symbol=PARC Isoform 1 of p53-associated parkin-like cytoplasmic protein	9606	3.63893628120422	0.439076989889145	757168.5	0.974098742008209	0.862801671028137	4.58676195144653	1.56655550003052	0.516313850879669	404.852935791016
277	0	0.94	9.69023033976555	IPI:IPI00293200.3	Gene_Symbol=PARC OTTHUMP00000016423	9606
278	0.93	1.05	10.7142858207226	IPI:IPI00640599.1	Gene_Symbol=PLXDC2 Isoform 3 of Plexin domain-containing protein 2 precursor	9606	0.970592677593231	0.990693628787994	184661065728	1.09194576740265	0.955105602741241	7438867.5	1.17933690547943
278	0	1.05	8.74999985098839	IPI:IPI00073777.1	Gene_Symbol=PLXDC2 Isoform 2 of Plexin domain-containing protein 2 precursor	9606
278	0	1.05	7.93950855731964	IPI:IPI00044369.2	Gene_Symbol=PLXDC2 Isoform 1 of Plexin domain-containing protein 2 precursor	9606
279	0.93	0.94	5.58008849620819	IPI:IPI00289819.4	Gene_Symbol=IGF2R Cation-independent mannose-6-phosphate receptor precursor	9606	0.761131048202515			0.747478246688843			0.441715180873871
280	0.92	1.4	7.98122063279152	IPI:IPI00748955.2	Gene_Symbol=GP1BA platelet glycoprotein Ib alpha polypeptide precursor	9606
281	0.92	1.35	5.49618303775787	IPI:IPI00398505.5	Gene_Symbol=USP24 Ubiquitin carboxyl-terminal hydrolase 24	9606	0.651201665401459			0.771126329898834			0.948167026042938
282	0.92	0.96	11.9377173483372	IPI:IPI00457055.3	Gene_Symbol=LOC441617 similar to trophoblast glycoprotein	9606	3.80874872207642			1.46160650253296			0.37091401219368
283	0.92	0.94	7.03249871730804	IPI:IPI00654703.3	Gene_Symbol=SBF2 Myotubularin-related protein 13	9606	0.660400390625			0.916526257991791			1.21563255786896
284	0.92	0.93	6.04182817041874	IPI:IPI00018321.5	Gene_Symbol=SETDB1 Isoform 1 of Histone-lysine N-methyltransferase SETDB1	9606
285	0.92	0.92	6.95035457611084	IPI:IPI00847176.1	Gene_Symbol=WDR90 Putative uncharacterized protein (Fragment)	9606
286	0.9	0.96	10.5590060353279	IPI:IPI00741791.3	Gene_Symbol=MICAL3 MICAL3 protein	9606	0.0327926725149155			0.849816024303436			0.950092971324921
287	0.89	10.65	19.7657391428947	IPI:IPI00296537.3	Gene_Symbol=FBLN1 Isoform C of Fibulin-1 precursor	9606	1.18663454055786			1.28379380702972			1.45268023014069
288	0.89	0.92	8.6083211004734	IPI:IPI00783271.1	Gene_Symbol=LRPPRC Leucine-rich PPR motif-containing protein, mitochondrial precursor	9606	0.387321174144745			1.35239958763123			1.24484384059906
289	0.87	2	6.0805257409811	IPI:IPI00300371.5	Gene_Symbol=SF3B3 Isoform 1 of Splicing factor 3B subunit 3	9606
290	0.87	1.02	7.08751156926155	IPI:IPI00784473.1	Gene_Symbol=VPS13D vacuolar protein sorting 13D isoform 1	9606
290	0	1.02	7.12812319397926	IPI:IPI00783859.2	Gene_Symbol=VPS13D Isoform 2 of Vacuolar protein sorting-associated protein 13D	9606
291	0.87	0.89	4.14918400347233	IPI:IPI00002127.7	Gene_Symbol=DNAH1 Heat shock regulated-1	9606	1.11351811885834	0.921830356121063	64248.93359375	1.28454625606537	0.864993572235107	2616719.75	0.944002747535706	0.881926894187927	49.5239028930664
292	0.85	2.59	6.83073848485947	IPI:IPI00337744.1	Gene_Symbol=SCN8A Isoform 3 of Sodium channel protein type 8 subunit alpha	9606
292	0	2.59	6.86868652701378	IPI:IPI00337743.1	Gene_Symbol=SCN8A Isoform 2 of Sodium channel protein type 8 subunit alpha	9606
292	0	2.59	6.86868652701378	IPI:IPI00183041.1	Gene_Symbol=SCN8A Isoform 1 of Sodium channel protein type 8 subunit alpha	9606
293	0.85	1.05	11.1817017197609	IPI:IPI00556583.3	Gene_Symbol=MYO7A Myosin VIIA variant	9606
294	0.85	0.85	12.2489959001541	IPI:IPI00736552.2	Gene_Symbol=LOC345630 similar to fibrillarin	9606
295	0.85	0.85	15.0000005960464	IPI:IPI00658073.1	Gene_Symbol=CCDC126 Coiled-coil domain-containing protein 126 precursor	9606	0.77934318780899			0.996011734008789			0.923070430755615
295	0	0.85	18.5840710997581	IPI:IPI00061448.5	Gene_Symbol=- 13 kDa protein	9606
296	0.83	2.1	10.1391650736332	IPI:IPI00642259.2	Gene_Symbol=DST Dystonin	9606	1.08495724201202	0.905394017696381	5.98050212860107	0.61496639251709	0.447335928678513	4.9703631401062	0.626529514789581	0.165106236934662	2.2573070526123
297	0.83	0.83	13.0434781312943	IPI:IPI00332192.4	Gene_Symbol=IL25 Isoform 2 of Interleukin-25 precursor	9606	0.487488627433777	0.290628403425217	88.542594909668	0.98386412858963	0.959332406520844	25.3110446929932	1.12461090087891	0.384307354688644	2.79797339439392
297	0	0.83	11.8644073605537	IPI:IPI00009731.1	Gene_Symbol=IL25 Isoform 1 of Interleukin-25 precursor	9606
298	0.82	0.82	8.63192155957222	IPI:IPI00413655.2	Gene_Symbol=ANKRD55 ankyrin repeat domain 55 isoform 1	9606
299	0.81	0.97	11.8586860597134	IPI:IPI00783464.2	Gene_Symbol=DNAH2 dynein heavy chain domain 3	9606	0.281349539756775	0.152877822518349	51.705322265625	0.747845768928528	0.259538918733597	2.23101305961609	0.985557019710541	0.955767393112183	2.71764969825745
300	0.8	0.8	6.48148134350777	IPI:IPI00643511.4	Gene_Symbol=- 12 kDa protein	9606	0.630294382572174	0.275460630655289	15.011305809021	0.852109551429749	0.571290910243988	12.791241645813	0.825732707977295	0.400232791900635	5.86519956588745
301	0.8	0.8	5.24999983608723	IPI:IPI00642378.2	Gene_Symbol=LASS2 cDNA FLJ75329, highly similar to Homo sapiens LAG1 longevity assurance homolog 2 (S. cerevisiae), transcript variant 2, mRNA	9606
301	0	0.8	9.13043469190598	IPI:IPI00472101.1	Gene_Symbol=LASS2 LAG1 homolog, ceramide synthase 2	9606
301	0	0.8	5.52631579339504	IPI:IPI00305304.3	Gene_Symbol=LASS2 LAG1 longevity assurance homolog 2	9606
302	0.77	0.8	24.5791241526604	IPI:IPI00647388.2	Gene_Symbol=C12orf48 Isoform 6 of UPF0419 protein C12orf48	9606	2.43849849700928			0.516795992851257			0.642306745052338
302	0	0.8	24.1721853613853	IPI:IPI00478557.3	Gene_Symbol=C12orf48 Isoform 7 of UPF0419 protein C12orf48	9606
303	0.77	0.78	4.38596494495869	IPI:IPI00031789.1	Gene_Symbol=IL1RAP Isoform 1 of Interleukin-1 receptor accessory protein precursor	9606	0.429120808839798			0.545372545719147			0.983724296092987
304	0.76	0.76	8.43230411410332	IPI:IPI00869295.1	Gene_Symbol=KNDC1 Isoform 3 of Protein very KIND	9606	1.96804249286652			1.18578743934631			0.958972990512848
304	0	0.76	8.1189252436161	IPI:IPI00065323.5	Gene_Symbol=KNDC1 Isoform 1 of Protein very KIND	9606
304	0	0.76	8.10965150594711	IPI:IPI00028193.4	Gene_Symbol=KNDC1 192 kDa protein	9606
305	0.74	1.1	9.72926020622253	IPI:IPI00239406.2	Gene_Symbol=SYNE2 Isoform 2 of Nesprin-2	9606	0.983241617679596	0.96453845500946	2.44074559211731	1.46572041511536	0.186134546995163	1.87162280082703	1.08510899543762	0.648621678352356	1.51727187633514
305	0	1.1	9.76034849882126	IPI:IPI00239405.4	Gene_Symbol=SYNE2 Isoform 1 of Nesprin-2	9606
306	0.74	0.9	7.93427228927612	IPI:IPI00795635.1	Gene_Symbol=LOC200383 Dynein heavy chain domain containing protein	9606	1.26251435279846	0.892456114292145	704.060546875	0.922867119312286	0.808505177497864	3.49668145179749	1.98565196990967	0.108386263251305	4.47438097000122
307	0.74	0.74	4.48430478572845	IPI:IPI00794844.2	Gene_Symbol=NADK NAD kinase	9606
307	0	0.74	3.38409468531609	IPI:IPI00301034.2	Gene_Symbol=NADK NAD kinase	9606
308	0.73	0.73	11.3438047468662	IPI:IPI00216142.5	Gene_Symbol=DNA2 DNA replication helicase 2 homolog	9606	0.586913704872131			1.22266697883606			1.07551801204681
309	0.72	0.97	38.6792451143265	IPI:IPI00883855.1	Gene_Symbol=- Similar to Hepatitis B virus receptor binding protein	9606
310	0.72	0.8	5.88888898491859	IPI:IPI00329637.2	Gene_Symbol=C1orf26 Uncharacterized protein C1orf26	9606
311	0.72	0.72	10.8527131378651	IPI:IPI00738444.1	Gene_Symbol=LOC644276 similar to splicing coactivator subunit SRm300	9606
312	0.71	0.94	19.7932049632072	IPI:IPI00643090.1	Gene_Symbol=VCAM1 74 kDa protein	9606	0.945681512355804	0.643234014511108	1.56043899059296	1.11360788345337	0.384504705667496	1.52081322669983	1.27454125881195	0.368485748767853	2.47501015663147
313	0.7	1.41	12.4245040118694	IPI:IPI00743813.2	Gene_Symbol=ASPM Isoform 1 of Abnormal spindle-like microcephaly-associated protein	9606	1.55056798458099	0.849493801593781	11127467008	1.06052780151367			1.19289755821228	0.747023284435272	208.483261108398
314	0.7	0.77	5.92459589242935	IPI:IPI00738219.3	Gene_Symbol=LOC653877 similar to Small subunit processome component 20 homolog	9606
314	0	0.77	5.92459589242935	IPI:IPI00004970.3	Gene_Symbol=UTP20 Small subunit processome component 20 homolog	9606
315	0.7	0.72	7.29023367166519	IPI:IPI00005039.1	Gene_Symbol=MTIF2 Translation initiation factor IF-2, mitochondrial precursor	9606	0.883001863956451	0.324715048074722	1.51211106777191	0.605550646781921	0.163599982857704	2.71884512901306	1.16060209274292	0.731363117694855	5.07805871963501
