# Supplementary material for: PGCA: An algorithm to link protein groups created from MS/MS data
Source: PLoS One. 2017 May 31;12(5):e0177569. doi: 10.1371/journal.pone.0177569 (PMC5451011; doi:10.1371/journal.pone.0177569)
Supplement: S3 File — 65 iTRAQ experiments used to process samples from the BiT Heart Cohort. (ZIP) [file pone.0177569.s006.zip › S5DataBiT/BET5806_ProteinSummary.txt]

N	Unused	Total	%Cov	Accession	Name	Species	115:114	PVal 115:114	EF 115:114	116:114	PVal 116:114	EF 116:114	117:114	PVal 117:114	EF 117:114	Biological Processes	Molecular Function	PANTHER ID
1	219.63	219.63	67.9472506046295	IPI:IPI00643525.1	Gene_Symbol=C4A Complement component 4A	9606
2	211.29	211.29	39.9517863988876	IPI:IPI00022229.1	Gene_Symbol=APOB Apolipoprotein B-100 precursor	9606	1.00973653793335	0.756045520305634	1.06293272972107	0.872542500495911	8.59708525240421E-05	1.06869459152222	0.986333966255188	0.680093586444855	1.0674774646759
3	169.92	169.92	80.4347813129425	IPI:IPI00029717.1	Gene_Symbol=FGA Isoform 2 of Fibrinogen alpha chain precursor	9606	1.56395328044891	5.69972545170262E-40	1.06220734119415	3.03111028671265	0	1.05975270271301	2.84903478622437	0	1.06611287593842
3	0	169.92	57.1593523025513	IPI:IPI00021885.1	Gene_Symbol=FGA Isoform 1 of Fibrinogen alpha chain precursor	9606
4	165.73	167.84	63.8398885726929	IPI:IPI00478003.1	Gene_Symbol=A2M Alpha-2-macroglobulin precursor	9606	1.02322387695313	0.458336859941483	1.06247079372406	0.52633136510849	2.57838917435766E-43	1.0798032283783	0.578313291072845	1.52477424486427E-34	1.07945466041565
5	137.22	137.22	62.8169000148773	IPI:IPI00017601.1	Gene_Symbol=CP Ceruloplasmin precursor	9606	0.855509161949158	1.46645234053722E-05	1.07187366485596	0.970586061477661	0.357105761766434	1.06549680233002	1.00267732143402	0.942834079265594	1.07569324970245
6	131.55	131.55	75.3564178943634	IPI:IPI00298497.3	Gene_Symbol=FGB Fibrinogen beta chain precursor	9606	1.41846215724945	1.85820281233354E-28	1.05792593955994	2.58696579933167	0	1.0708475112915	2.45214104652405	0	1.06959962844849
7	126.85	126.98	47.1360385417938	IPI:IPI00032291.2	Gene_Symbol=C5 Complement C5 precursor	9606	1.01862585544586	0.638489365577698	1.0798522233963	1.07584750652313	0.0664467290043831	1.08054685592651	1.06708586215973	0.133711516857147	1.08804142475128
8	111.62	111.63	43.5193121433258	IPI:IPI00414283.5	Gene_Symbol=FN1 fibronectin 1 isoform 4 preproprotein	9606	1.56328070163727	3.21502141565557E-17	1.09192657470703	2.25069618225098	3.6487841295887E-32	1.10096871852875	2.07782912254334	4.97658202217882E-26	1.10931301116943
8	0.51	110.14	43.6942666769028	IPI:IPI00339223.1	Gene_Symbol=FN1 Isoform 3 of Fibronectin precursor	9606
8	0	110.14	43.1265711784363	IPI:IPI00022418.1	Gene_Symbol=FN1 Isoform 1 of Fibronectin precursor	9606
9	109.19	109.25	53.0968129634857	IPI:IPI00783987.2	Gene_Symbol=C3 Complement C3 precursor (Fragment)	9606	1.75883829593658	3.00855362486956E-14	1.13253736495972	1.94701361656189	4.30435171089221E-16	1.14314067363739	2.11965537071228	1.64092926779607E-16	1.15932822227478
10	92.48	92.52	62.4731183052063	IPI:IPI00294193.4	Gene_Symbol=ITIH4 Isoform 1 of Inter-alpha-trypsin inhibitor heavy chain H4 precursor	9606	0.933448970317841	0.333937615156174	1.15250158309937	0.940056025981903	0.424083054065704	1.16676616668701	1.01046550273895	0.911236643791199	1.20551204681396
11	89.69	90.18	74.6203899383545	IPI:IPI00877703.1	Gene_Symbol=FGG 52 kDa protein	9606	1.36358261108398	1.51762458155957E-09	1.09992837905884	2.62684178352356	2.30554156564184E-37	1.12213480472565	2.40923881530762	8.06505498604821E-32	1.12615919113159
11	0	89.9	75.4966914653778	IPI:IPI00021891.5	Gene_Symbol=FGG Isoform Gamma-B of Fibrinogen gamma chain precursor	9606
12	80.62	80.85	46.0601150989532	IPI:IPI00029739.5	Gene_Symbol=CFH Isoform 1 of Complement factor H precursor	9606	1.13293468952179	0.0123173333704472	1.10073959827423	1.45415961742401	3.82553633215821E-09	1.12042140960693	1.47262597084045	2.13398223536387E-08	1.13444924354553
13	76.38	76.52	73.3766257762909	IPI:IPI00022488.1	Gene_Symbol=HPX Hemopexin precursor	9606	0.725047588348389	3.38722096390111E-16	1.07431554794312	0.848156929016113	3.37282763211988E-05	1.07932209968567	0.784290015697479	3.34158284376329E-10	1.07521963119507
14	68.86	68.88	48.0972528457642	IPI:IPI00305461.2	Gene_Symbol=ITIH2 Inter-alpha-trypsin inhibitor heavy chain H2 precursor	9606	0.823762893676758	0.0347018651664257	1.19510006904602	0.865896880626678	0.000815983221400529	1.08603060245514	0.973034381866455	0.512474656105042	1.08501756191254
14	0.01	67.49	48.6631006002426	IPI:IPI00645038.1	Gene_Symbol=ITIH2 Inter-alpha (Globulin) inhibitor H2	9606
15	68.59	68.59	67.8456604480743	IPI:IPI00019568.1	Gene_Symbol=F2 Prothrombin precursor (Fragment)	9606	0.816690921783447	1.21616395176716E-07	1.07294344902039	1.0207850933075	0.629095315933228	1.08682513237	0.99838250875473	0.970721364021301	1.09003245830536
16	67.04	67.17	49.3962675333023	IPI:IPI00292530.1	Gene_Symbol=ITIH1 Inter-alpha-trypsin inhibitor heavy chain H1 precursor	9606	0.817906081676483	2.89281961158849E-05	1.09504985809326	0.906785845756531	0.204232573509216	1.16216719150543	1.0039621591568	0.93640661239624	1.10182666778564
17	67.04	67.04	54.5811533927917	IPI:IPI00019591.1	Gene_Symbol=CFB Isoform 1 of Complement factor B precursor (Fragment)	9606	0.909167051315308	0.073439709842205	1.10878968238831	1.15824580192566	0.00641806749626994	1.10919892787933	1.11296784877777	0.0600559376180172	1.11674964427948
18	64.56	64.58	58.3120226860046	IPI:IPI00026314.1	Gene_Symbol=GSN Isoform 1 of Gelsolin precursor	9606	1.09922814369202	0.108221128582954	1.12278378009796	0.72313380241394	0.000219804918742739	1.18250727653503	0.732483565807343	0.000863988592755049	1.19692099094391
19	63.52	63.88	56.3664615154266	IPI:IPI00032328.2	Gene_Symbol=KNG1 Isoform HMW of Kininogen-1 precursor	9606	1.1985342502594	0.217480406165123	1.37171399593353	0.91160649061203	0.221560209989548	1.17718064785004	0.977394223213196	0.850217401981354	1.31781053543091
20	62.83	62.88	55.1851868629456	IPI:IPI00019580.1	Gene_Symbol=PLG Plasminogen precursor	9606	0.868311941623688	0.00762291578575969	1.10821938514709	0.896885335445404	0.100729547441006	1.13926100730896	0.795566439628601	8.12784710433334E-05	1.11620593070984
21	61.52	61.68	59.2827022075653	IPI:IPI00742696.2	Gene_Symbol=GC vitamin D-binding protein precursor	9606	1.31696164608002	0.482965528964996	2.40867877006531	1.52613508701324	0.436617881059647	3.36005234718323	1.35462999343872	0.538905382156372	3.0383288860321
22	58.8	59.04	65.0118231773376	IPI:IPI00847635.1	Gene_Symbol=SERPINA3 Isoform 1 of Alpha-1-antichymotrypsin precursor	9606	1.07497072219849	0.0583382472395897	1.07699072360992	1.3291083574295	7.71484820472068E-10	1.08748459815979	1.29921233654022	3.86386354023216E-08	1.09160494804382
22	0	59.04	61.3839268684387	IPI:IPI00550991.3	Gene_Symbol=SERPINA3 Alpha-1-antichymotrypsin precursor	9606
23	57.42	57.42	74.4949519634247	IPI:IPI00847179.1	Gene_Symbol=APOA4 apolipoprotein A-IV precursor	9606	0.214539393782616	0.0205659084022045	3.27093029022217	2.69187712669373	0.000709069310687482	1.4106297492981	3.45899820327759	0.000179785725777037	1.38047635555267
24	54.91	54.91	68.8172042369843	IPI:IPI00032179.2	Gene_Symbol=SERPINC1 Antithrombin III variant	9606	0.875183165073395	0.0987239629030228	1.17264807224274	0.936980128288269	0.320066630840302	1.13930869102478	0.881941020488739	0.111095748841763	1.16846132278442
25	50.05	50.06	49.5701998472214	IPI:IPI00798430.1	Gene_Symbol=TF Transferrin variant (Fragment)	9606	0.527696311473846	3.44456516261638E-12	1.15938186645508	1.11652338504791	0.0527623929083347	1.11806261539459	0.694566607475281	3.27946054312633E-06	1.1529529094696
25	0	50.06	49.5701998472214	IPI:IPI00022463.1	Gene_Symbol=TF Serotransferrin precursor	9606
26	49.95	49.99	55.6028366088867	IPI:IPI00296165.5	Gene_Symbol=C1R;C17orf13;ACYP1 Complement C1r subcomponent precursor	9606	0.952789783477783	0.391889005899429	1.11889410018921	0.977887213230133	0.731686532497406	1.13898015022278	1.04508996009827	0.531430900096893	1.15071892738342
27	49.85	49.85	51.800000667572	IPI:IPI00291866.5	Gene_Symbol=SERPING1 Plasma protease C1 inhibitor precursor	9606	0.933990180492401	0.150923490524292	1.09691834449768	1.19517028331757	5.01142894790974E-05	1.08608496189117	1.06426775455475	0.187194749712944	1.09631323814392
27	0	47.85	51.7495393753052	IPI:IPI00879931.1	Gene_Symbol=SERPING1 cDNA FLJ78023, highly similar to Homo sapiens serine (or cysteine) proteinase inhibitor, clade G (C1inhibitor), member 1, (angioedema, hereditary) (SERPING1), mRNA	9606
28	44.41	45.13	56.3636362552643	IPI:IPI00745089.2	Gene_Symbol=A1BG alpha 1B-glycoprotein precursor	9606	0.917701244354248	0.152548089623451	1.12552952766418	0.996931731700897	0.967437148094177	1.16084349155426	0.961767613887787	0.557749509811401	1.14074683189392
28	0	45.13	56.3636362552643	IPI:IPI00022895.7	Gene_Symbol=A1BG Alpha-1B-glycoprotein precursor	9606
29	42.95	43.01	48.4969943761826	IPI:IPI00879573.1	Gene_Symbol=SERPIND1 Heparin cofactor 2 precursor	9606	0.742606222629547	1.36538730544089E-07	1.10712432861328	1.12511777877808	0.0172863267362118	1.10128200054169	1.14278483390808	0.013672536239028	1.11100661754608
29	0	43.01	45.9203034639359	IPI:IPI00292950.4	Gene_Symbol=SERPIND1 Serpin peptidase inhibitor, clade D (Heparin cofactor), member 1	9606
30	42.54	42.54	60.4904651641846	IPI:IPI00022431.1	Gene_Symbol=AHSG Alpha-2-HS-glycoprotein precursor	9606	0.678942561149597	1.51700824062573E-05	1.17921435832977	0.582498848438263	4.06646591954996E-07	1.20931780338287	0.571436047554016	8.18443766092969E-08	1.20079469680786
31	42.16	43.04	45.2808976173401	IPI:IPI00028413.8	Gene_Symbol=ITIH3 Isoform 1 of Inter-alpha-trypsin inhibitor heavy chain H3 precursor	9606	1.43182671070099	8.82247059053043E-06	1.15441811084747	1.25252938270569	0.00200014049187303	1.14798200130463	1.28818428516388	5.73249308217783E-05	1.12122929096222
31	0	43.03	46.275395154953	IPI:IPI00876950.1	Gene_Symbol=ITIH3 Isoform 2 of Inter-alpha-trypsin inhibitor heavy chain H3 precursor	9606
32	42	42	38.009786605835	IPI:IPI00477090.6	Gene_Symbol=IGHM IGHM protein	9606	0.625983893871307	2.69299835053971E-05	1.19552206993103	0.261010229587555	1.06612692007957E-08	1.33039677143097	0.273748487234116	3.81861742226874E-09	1.29392778873444
33	39.98	40	64.6443486213684	IPI:IPI00298971.1	Gene_Symbol=VTN Vitronectin precursor	9606	0.834040820598602	0.00679243309423327	1.13889539241791	0.79342520236969	8.58199427966611E-07	1.09055423736572	0.812745332717896	0.000581362226512283	1.12222230434418
34	39.77	39.77	52.6190459728241	IPI:IPI00641737.1	Gene_Symbol=HP Haptoglobin precursor	9606	1.38193559646606	1.87287587323226E-05	1.15137898921967	5.12144136428833	6.58905024657124E-24	1.24639022350311	3.89166450500488	2.82354321621083E-20	1.23869788646698
34	0	37.77	54.4668614864349	IPI:IPI00478493.3	Gene_Symbol=HP HP protein	9606
35	38.91	38.92	39.2441868782043	IPI:IPI00017696.1	Gene_Symbol=C1S Complement C1s subcomponent precursor	9606	0.902709901332855	0.0109564960002899	1.08072590827942	0.931441783905029	0.113594956696033	1.09274446964264	0.937660932540894	0.204631134867668	1.10605263710022
35	0	37.52	39.8826986551285	IPI:IPI00749179.2	Gene_Symbol=C1S Uncharacterized protein C1S	9606
36	37.52	37.52	46.0952371358871	IPI:IPI00022371.1	Gene_Symbol=HRG Histidine-rich glycoprotein precursor	9606	1.07690644264221	0.223544016480446	1.12833893299103	0.510067224502563	2.48032168669856E-15	1.12847983837128	0.557014405727386	9.14877201774189E-12	1.14329600334167
37	37.45	37.45	51.9148945808411	IPI:IPI00815926.1	Gene_Symbol=IGHG1 IGHG1 protein	9606	0.900382518768311			0.686742842197418			0.590871810913086
38	37.42	37.42	36.2672328948975	IPI:IPI00009920.2	Gene_Symbol=C6 Complement component 6 precursor	9606	0.90647429227829	0.134510889649391	1.13854682445526	0.957695603370667	0.493719309568405	1.13442063331604	0.898668885231018	0.0750613659620285	1.1253377199173
39	36.35	36.42	42.5385922193527	IPI:IPI00291867.3	Gene_Symbol=CFI Complement factor I precursor	9606	0.920940756797791	0.154753014445305	1.12177717685699	0.933893501758575	0.236671581864357	1.12216150760651	0.990111649036407	0.860451400279999	1.12054979801178
39	0	34.42	40.3087466955185	IPI:IPI00872555.2	Gene_Symbol=CFI cDNA FLJ76262, highly similar to Homo sapiens I factor (complement) (IF), mRNA	9606
40	36.02	36.11	38.671413064003	IPI:IPI00296608.6	Gene_Symbol=C7 Complement component C7 precursor	9606	1.2005261182785	0.0325128734111786	1.18170750141144	1.21141719818115	0.0046528996899724	1.13892960548401	1.09609532356262	0.210683301091194	1.15643572807312
41	34.69	34.78	49.2871701717377	IPI:IPI00879231.1	Gene_Symbol=SERPINF2 Alpha-2-antiplasmin precursor	9606	0.723143994808197	1.16074181732984E-06	1.12600529193878	0.848694622516632	0.0136208925396204	1.13762545585632	0.865568876266479	0.0434673316776752	1.15025806427002
41	0	34.78	48.8888889551163	IPI:IPI00029863.4	Gene_Symbol=SERPINF2 SERPINF2 protein	9606
42	34.26	34.26	72.5552022457123	IPI:IPI00021842.1	Gene_Symbol=APOE Apolipoprotein E precursor	9606	1.39485549926758	1.41825148602948E-06	1.12005198001862	1.38129770755768	2.54405995292473E-06	1.12076842784882	1.64829790592194	5.14046760713427E-09	1.13467907905579
43	33.65	33.73	43.966943025589	IPI:IPI00020996.3	Gene_Symbol=IGFALS Insulin-like growth factor-binding protein complex acid labile chain precursor	9606	0.575056493282318	5.5691232875299E-11	1.12979006767273	0.761170327663422	2.45469072979176E-05	1.12153828144073	0.727515995502472	1.27475959743606E-06	1.11759293079376
44	33.28	33.39	40.966010093689	IPI:IPI00022395.1	Gene_Symbol=C9 Complement component C9 precursor	9606	1.09326958656311	0.162939667701721	1.13493347167969	1.2944667339325	0.0017063906416297	1.16901433467865	1.28493905067444	0.00163176737260073	1.16285371780396
45	33.19	34.16	43.4056758880615	IPI:IPI00019943.1	Gene_Symbol=AFM Afamin precursor	9606	0.663514912128448	6.10426068305969E-05	1.20059180259705	0.69458270072937	0.00024858140386641	1.19888627529144	0.781253278255463	0.0046679568476975	1.18033754825592
46	32.67	32.76	42.3197478055954	IPI:IPI00654888.4	Gene_Symbol=KLKB1 Plasma kallikrein precursor	9606	0.835446119308472	0.0219481028616428	1.16405284404755	0.928841710090637	0.270701140165329	1.14376616477966	0.890410244464874	0.113702483475208	1.15658593177795
47	32.31	32.31	50.717705488205	IPI:IPI00006114.4	Gene_Symbol=SERPINF1 Pigment epithelium-derived factor precursor	9606	1.32113194465637	0.00220961053855717	1.18585419654846	0.999807178974152	0.998106241226196	1.18689000606537	1.06748700141907	0.486833214759827	1.20816075801849
48	32.23	32.23	39.7321432828903	IPI:IPI00795633.1	Gene_Symbol=CLU CLU	9606	0.935493469238281	0.168858781456947	1.10055732727051	0.968914031982422	0.603968977928162	1.1289130449295	0.915325880050659	0.139963269233704	1.1256582736969
48	0	32.23	35.5289429426193	IPI:IPI00400826.1	Gene_Symbol=CLU clusterin isoform 1	9606
48	0	32.23	39.6436512470245	IPI:IPI00291262.3	Gene_Symbol=CLU Clusterin precursor	9606
49	31.83	32.07	74.4565188884735	IPI:IPI00855916.1	Gene_Symbol=- Transthyretin	9606	1.09913909435272	0.14507320523262	1.13655877113342	0.887610256671906	0.081138864159584	1.1438353061676	0.842314660549164	0.0147882597520947	1.1465950012207
49	0	32.07	86.3945603370667	IPI:IPI00022432.1	Gene_Symbol=TTR Transthyretin precursor	9606
50	31.45	31.58	53.0434787273407	IPI:IPI00298828.3	Gene_Symbol=APOH Beta-2-glycoprotein 1 precursor	9606	1.27115726470947	0.00227572442963719	1.16184139251709	0.760710716247559	0.00354678323492408	1.19683957099915	0.795512497425079	0.00569634838029742	1.17255914211273
51	31.3	31.33	17.632420361042	IPI:IPI00023014.1	Gene_Symbol=VWF von Willebrand factor precursor	9606	1.48555529117584	0.000181206982233562	1.2018027305603	1.9893684387207	8.90109333795408E-07	1.23891198635101	1.59629011154175	8.93940978130559E-06	1.18599355220795
51	0	29.33	17.8939878940582	IPI:IPI00788786.1	Gene_Symbol=VWF 309 kDa protein	9606
52	31.1	31.1	51.6754865646362	IPI:IPI00645849.1	Gene_Symbol=ECM1 Extracellular matrix protein 1	9606	0.837477803230286	0.00184097583405674	1.10911428928375	0.968168497085571	0.596359312534332	1.13327360153198	0.989920735359192	0.860042870044708	1.1252988576889
52	0	31.1	50	IPI:IPI00003351.2	Gene_Symbol=ECM1 Extracellular matrix protein 1 precursor	9606
53	30.98	30.98	37.6518219709396	IPI:IPI00386879.1	Gene_Symbol=IGHV3OR16-13;IGHA1 CDNA FLJ14473 fis, clone MAMMA1001080, highly similar to Homo sapiens SNC73 protein (SNC73) mRNA	9606	0.729864001274109	0.191931053996086	1.81688725948334	0.908121883869171	0.714019894599915	2.14078235626221	0.870850920677185	0.705257117748261	2.87852001190186
53	0	31.13	34.6855998039246	IPI:IPI00449920.1	Gene_Symbol=IGHV3OR16-13;IGHA1 CDNA FLJ90170 fis, clone MAMMA1000370, highly similar to Ig alpha-1 chain C region	9606
53	0	30.98	38.1048381328583	IPI:IPI00744561.1	Gene_Symbol=IGHV3OR16-13;IGHA1 IGHA1 protein	9606
53	0	28.98	35.1778656244278	IPI:IPI00423460.3	Gene_Symbol=IGHV3OR16-13;IGHA1 Putative uncharacterized protein DKFZp686G21220 (Fragment)	9606
54	30.52	31.51	42.5837308168411	IPI:IPI00553177.1	Gene_Symbol=SERPINA1 Isoform 1 of Alpha-1-antitrypsin precursor	9606	2.06108736991882	5.31026785210997E-07	1.25262057781219	1.84982681274414	1.2130658433307E-06	1.22324299812317	1.37863802909851	0.0027261353097856	1.22058880329132
55	29.39	29.39	34.8453611135483	IPI:IPI00032220.3	Gene_Symbol=AGT Angiotensinogen precursor	9606	0.555525660514832	4.94113294280396E-07	1.21424114704132	0.469553828239441	3.77921895167166E-11	1.1725515127182	0.467098295688629	1.53345239284342E-10	1.187096118927
56	28.35	28.45	30.9644669294357	IPI:IPI00294395.1	Gene_Symbol=C8B Complement component C8 beta chain precursor	9606	0.647161841392517	2.55976956395898E-05	1.19387269020081	0.924487471580505	0.428172022104263	1.22140407562256	0.922192692756653	0.384186565876007	1.20640361309052
57	28.05	28.65	38.8297885656357	IPI:IPI00303963.1	Gene_Symbol=C2 Complement C2 precursor (Fragment)	9606	1.03317224979401	0.585757791996002	1.12857449054718	1.12875068187714	0.0465318821370602	1.12649512290955	1.09036266803741	0.203126922249794	1.1454211473465
58	27.66	54.19	30.6342780590057	IPI:IPI00025426.2	Gene_Symbol=PZP Pregnancy zone protein precursor	9606	0.1783766746521	2.17910084643336E-07	1.56676912307739	0.200462505221367	6.23913223307682E-08	1.43558716773987	0.174053594470024	1.51391876812568E-08	1.42647314071655
59	26.44	26.44	54.5454561710358	IPI:IPI00022426.1	Gene_Symbol=AMBP AMBP protein precursor	9606	1.12063050270081	0.276433527469635	1.23040497303009	1.04569029808044	0.66200202703476	1.22546553611755	1.10228896141052	0.382466822862625	1.24783575534821
60	26.39	26.44	46.5483248233795	IPI:IPI00064667.4	Gene_Symbol=CNDP1 Beta-Ala-His dipeptidase precursor	9606	0.818315744400024	0.0037949881516397	1.13521492481232	0.878879368305206	0.0421762056648731	1.13204300403595	0.816378474235535	0.00802102964371443	1.15375208854675
61	25.83	25.89	37.7049177885056	IPI:IPI00328609.3	Gene_Symbol=SERPINA4 Kallistatin precursor	9606	0.851464927196503	0.0299421697854996	1.15461146831512	0.688951313495636	1.36155413201777E-05	1.15045952796936	0.660578012466431	5.46634400961921E-05	1.18981921672821
62	25.22	25.22	87.4371886253357	IPI:IPI00480192.1	Gene_Symbol=RBP4 Retinol binding protein 4, plasma	9606	1.39914751052856	3.61383681592997E-05	1.16014623641968	1.18317210674286	0.00633651157841086	1.1258327960968	1.14684927463531	0.1186862885952	1.18935859203339
62	0	25.22	84.9246203899384	IPI:IPI00844536.2	Gene_Symbol=RBP4 Uncharacterized protein RBP4	9606
62	0	25.21	79.1044771671295	IPI:IPI00022420.3	Gene_Symbol=RBP4 Plasma retinol-binding protein precursor	9606
63	24.72	24.72	39.5121961832047	IPI:IPI00019581.1	Gene_Symbol=F12 Coagulation factor XII precursor	9606	0.991101264953613	0.884707689285278	1.13293540477753	0.636716187000275	4.23876798549827E-07	1.15296363830566	0.576273202896118	1.0518708570828E-08	1.15520465373993
64	24.61	27.65	19.2911624908447	IPI:IPI00022937.4	Gene_Symbol=F5 Coagulation factor V	9606	1.13980603218079	0.0496849380433559	1.13958096504211	0.876771986484528	0.070287249982357	1.15459656715393	0.878872513771057	0.101149618625641	1.17041778564453
64	0	27.65	18.2553961873055	IPI:IPI00478809.3	Gene_Symbol=F5 Coagulation factor V precursor	9606
65	24.6	24.61	60.1694941520691	IPI:IPI00784661.1	Gene_Symbol=- Putative uncharacterized protein	9606	1.22284555435181			1.0801305770874			1.4126410484314
65	0	22.6	54.6610176563263	IPI:IPI00472961.2	Gene_Symbol=IGKC IGKC protein	9606
66	24.2	24.2	23.4523802995682	IPI:IPI00299503.2	Gene_Symbol=GPLD1 Isoform 1 of Phosphatidylinositol-glycan-specific phospholipase D precursor	9606	1.05600714683533	0.466586410999298	1.16592597961426	0.983753085136414	0.874819993972778	1.23950004577637	0.976340353488922	0.876427471637726	1.37433242797852
67	23.66	25.66	44.0963864326477	IPI:IPI00292946.1	Gene_Symbol=SERPINA7 Thyroxine-binding globulin precursor	9606	0.691825389862061	5.32328456870346E-08	1.11031520366669	0.820160090923309	0.00533984322100878	1.14428412914276	0.713158190250397	6.83078496876988E-07	1.11578726768494
68	23.28	23.76	54.362416267395	IPI:IPI00166729.4	Gene_Symbol=AZGP1 alpha-2-glycoprotein 1, zinc	9606	1.41380405426025	0.000110085209598765	1.16255807876587	1.21365010738373	0.00883959885686636	1.14940774440765	1.14692533016205	0.0587718300521374	1.15335512161255
69	23.1	23.15	56.9288372993469	IPI:IPI00021841.1	Gene_Symbol=APOA1 Apolipoprotein A-I precursor	9606	1.07830905914307	0.332149595022202	1.17113161087036	0.589487254619598	2.52843761927579E-07	1.1589891910553	0.60089647769928	2.60544311458943E-07	1.15312135219574
70	20.54	20.54	13.715885579586	IPI:IPI00027235.1	Gene_Symbol=ATRN Isoform 1 of Attractin precursor	9606	0.844829916954041	0.133865147829056	1.25358986854553	0.90373706817627	0.380008071660995	1.26737582683563	0.962897777557373	0.750798165798187	1.28037047386169
70	0	20.54	12.8144651651382	IPI:IPI00162735.3	Gene_Symbol=ATRN Isoform 2 of Attractin precursor	9606
70	0	18.54	12.1033206582069	IPI:IPI00218460.6	Gene_Symbol=ATRN Isoform 3 of Attractin precursor	9606
71	20.38	20.42	22.4455609917641	IPI:IPI00021727.1	Gene_Symbol=C4BPA C4b-binding protein alpha chain precursor	9606	1.23819959163666	0.0312316752970219	1.2122745513916	1.75307369232178	1.61563020810718E-05	1.23365795612335	1.72237420082092	9.86693794402527E-06	1.21631872653961
72	20.32	20.32	49.2795377969742	IPI:IPI00022417.4	Gene_Symbol=LRG1 Leucine-rich alpha-2-glycoprotein precursor	9606	1.26702225208282	0.0290135219693184	1.23316204547882	1.44339776039124	0.000416193681303412	1.19561219215393	1.49388682842255	0.000379961391445249	1.21355199813843
73	19.18	19.18	27.0491808652878	IPI:IPI00019576.1	Gene_Symbol=F10 Coagulation factor X precursor	9606	0.837182760238647	0.0445462353527546	1.1883237361908	1.04726123809814	0.598392724990845	1.20611429214478	1.09808802604675	0.338616818189621	1.22858953475952
74	18.69	18.74	19.4401249289513	IPI:IPI00025864.5	Gene_Symbol=BCHE Cholinesterase precursor	9606	0.718272745609283	0.000585609988775104	1.17853450775146	0.963963985443115	0.553064405918121	1.13701927661896	0.878553867340088	0.175045534968376	1.21339464187622
75	18.64	18.64	38.5650217533112	IPI:IPI00022391.1	Gene_Symbol=APCS Serum amyloid P-component precursor	9606	1.12883424758911	0.0580953247845173	1.13376927375793	1.74484837055206	2.71814855068442E-08	1.17445123195648	1.5824728012085	2.17246849842923E-07	1.15795230865479
76	18.39	18.71	33.2110077142715	IPI:IPI00738433.1	Gene_Symbol=CPN2 similar to Carboxypeptidase N subunit 2 precursor	9606	0.701252937316895	0.157576948404312	1.66718029975891	0.866278529167175	0.603478074073792	1.79045486450195	0.889809668064117	0.564096689224243	1.5355509519577
76	0	16.71	31.5596342086792	IPI:IPI00479116.1	Gene_Symbol=CPN2 Carboxypeptidase N subunit 2 precursor	9606
77	18.35	18.36	36.6863906383514	IPI:IPI00020986.2	Gene_Symbol=LUM Lumican precursor	9606	1.02782654762268	0.535212099552155	1.09440004825592	0.689820408821106	2.87106196594777E-08	1.09836804866791	0.736373364925385	1.77247568444727E-06	1.10487806797028
78	18	18	47.0085471868515	IPI:IPI00785050.1	Gene_Symbol=- Putative uncharacterized protein	9606	2.2812237739563	0.00266522029414773	1.20150315761566	1.55433297157288	0.15839347243309	2.36597323417664	1.68917465209961	0.00818190909922123	1.22790360450745
78	0	18	47.0085471868515	IPI:IPI00154742.6	Gene_Symbol=IGL@ IGL@ protein	9606
79	17.94	17.94	59.4059407711029	IPI:IPI00011261.2	Gene_Symbol=C8G Complement component C8 gamma chain precursor	9606	0.781058728694916	0.0628988072276115	1.29968726634979	0.912816822528839	0.320161491632462	1.20811653137207	0.935783386230469	0.497059494256973	1.22532761096954
80	17.11	17.11	54.726368188858	IPI:IPI00022429.3	Gene_Symbol=ORM1 Alpha-1-acid glycoprotein 1 precursor	9606	1.80712556838989	0.000158484486746602	1.28190529346466	4.06741237640381	3.35679987983895E-06	1.50189292430878	2.79474329948425	1.7326134184259E-05	1.41333341598511
81	17.1	17.32	31.1518311500549	IPI:IPI00743766.2	Gene_Symbol=FETUB Fetuin-B precursor	9606	0.783027172088623	0.0191673766821623	1.21975266933441	0.854808986186981	0.0926335230469704	1.20456898212433	0.80096173286438	0.0396594703197479	1.23358535766602
81	0	15.62	32.1739137172699	IPI:IPI00552199.3	Gene_Symbol=FETUB GUGU beta form	9606
82	17.06	17.95	38.9162570238113	IPI:IPI00007221.1	Gene_Symbol=SERPINA5 Plasma serine protease inhibitor precursor	9606	0.804474472999573	0.0547618269920349	1.24956238269806	1.02085506916046	0.838495671749115	1.24101507663727	1.00074303150177	0.993528425693512	1.21733009815216
83	16.78	17.78	28.2051295042038	IPI:IPI00023673.1	Gene_Symbol=LGALS3BP Galectin-3-binding protein precursor	9606	1.09964954853058	0.160577341914177	1.14667201042175	1.73232364654541	0.00025000047753565	1.27848529815674	1.29371869564056	0.00104399677366018	1.14645373821259
84	16.62	17.56	32.9420387744904	IPI:IPI00655927.1	Gene_Symbol=PRG4 Isoform B of Proteoglycan-4 precursor	9606	0.89812970161438	0.324023127555847	1.25289118289948	1.33596432209015	0.00163147400598973	1.17314922809601	1.30928122997284	0.00381687842309475	1.18174457550049
84	0	17.56	31.9800555706024	IPI:IPI00024825.2	Gene_Symbol=PRG4 Isoform A of Proteoglycan-4 precursor	9606
84	0	17.55	32.4761211872101	IPI:IPI00656092.1	Gene_Symbol=PRG4 Isoform F of Proteoglycan-4 precursor	9606
84	0	17.55	33.7147206068039	IPI:IPI00655976.1	Gene_Symbol=PRG4 Isoform C of Proteoglycan-4 precursor	9606
84	0	17.55	34.8031491041183	IPI:IPI00655676.1	Gene_Symbol=PRG4 Isoform D of Proteoglycan-4 precursor	9606
84	0	17.47	27.3311883211136	IPI:IPI00656111.1	Gene_Symbol=PRG4 Isoform E of Proteoglycan-4 precursor	9606
85	16.4	16.4	36.2847208976746	IPI:IPI00163207.1	Gene_Symbol=PGLYRP2 Isoform 1 of N-acetylmuramoyl-L-alanine amidase precursor	9606	0.760642409324646	0.00963256694376469	1.22230803966522	0.808587551116943	0.164179533720016	1.35742259025574	0.737222611904144	0.0608611255884171	1.37701439857483
86	15.74	15.98	38.9751553535461	IPI:IPI00220327.3	Gene_Symbol=KRT1 Keratin, type II cytoskeletal 1	9606	0.97919899225235	0.820503532886505	1.22028994560242	2.04932904243469	8.46577859192621E-06	1.22492969036102	1.61212491989136	0.00140055466908962	1.2817051410675
87	15.51	15.7	28.6479264497757	IPI:IPI00003590.2	Gene_Symbol=QSOX1 Isoform 1 of Sulfhydryl oxidase 1 precursor	9606	0.922549843788147	0.36408343911171	1.20337665081024	0.905295729637146	0.245359778404236	1.19319605827332	0.911941945552826	0.424179881811142	1.27290642261505
87	0	13.7	30.9602648019791	IPI:IPI00872013.1	Gene_Symbol=QSOX1 Uncharacterized protein QSOX1	9606
87	0	13.7	30.9602648019791	IPI:IPI00465016.7	Gene_Symbol=QSOX1 Isoform 2 of Sulfhydryl oxidase 1 precursor	9606
88	15.5	19.83	9.73507985472679	IPI:IPI00759754.1	Gene_Symbol=TTN Isoform 1 of Titin	9606	1.0072648525238	0.949372231960297	1.26173365116119	1.06087720394135	0.765115559101105	1.49637413024902	1.07011997699738	0.717083871364594	1.46553516387939
88	0	19.83	9.70006361603737	IPI:IPI00759542.1	Gene_Symbol=TTN Isoform 8 of Titin	9606
88	0	19.83	9.7612239420414	IPI:IPI00023283.3	Gene_Symbol=TTN Isoform 2 of Titin	9606
88	0	19.81	9.95664522051811	IPI:IPI00759637.1	Gene_Symbol=TTN Isoform 4 of Titin	9606
88	0	19.81	9.89736691117287	IPI:IPI00179357.2	Gene_Symbol=TTN Isoform 7 of Titin	9606
88	0	19.81	9.79265794157982	IPI:IPI00749039.2	Gene_Symbol=TTN titin isoform N2-A	9606
88	0	18.32	9.75987836718559	IPI:IPI00759613.1	Gene_Symbol=TTN Isoform 5 of Titin	9606
89	15.29	15.29	28.4153014421463	IPI:IPI00884176.1	Gene_Symbol=F13A1 coagulation factor XIII A1 subunit precursor	9606	1.01523220539093	0.898683726787567	1.28415071964264	1.11679172515869	0.34722113609314	1.27716290950775	1.24137687683105	0.0710919499397278	1.26822793483734
89	0	15.29	28.4153014421463	IPI:IPI00297550.8	Gene_Symbol=F13A1 Coagulation factor XIII A chain precursor	9606
90	15.03	15.03	57.4257433414459	IPI:IPI00009028.1	Gene_Symbol=CLEC3B Tetranectin precursor	9606	1.06317806243896	0.790861248970032	1.95955467224121	0.83562558889389	0.450278699398041	1.93470621109009	0.867289185523987	0.544843196868896	1.94545769691467
91	14.95	14.99	32.231405377388	IPI:IPI00007199.4	Gene_Symbol=SERPINA10 Protein Z-dependent protease inhibitor precursor	9606	0.844738066196442	0.00396312074735761	1.10448288917542	0.814197659492493	0.00329424114897847	1.12451779842377	0.874701142311096	0.0156148774549365	1.10720825195313
92	14.87	14.98	32.0833325386047	IPI:IPI00873445.1	Gene_Symbol=PROS1 80 kDa protein	9606	1.1549266576767	0.0819735676050186	1.1785284280777	1.45179319381714	2.03707568289246E-05	1.14692854881287	1.46033346652985	1.39644771479652E-05	1.14447069168091
92	0	14.98	27.6627212762833	IPI:IPI00294004.1	Gene_Symbol=PROS1 Vitamin K-dependent protein S precursor	9606
93	14.77	14.77	27.4247497320175	IPI:IPI00293925.2	Gene_Symbol=FCN3 Isoform 1 of Ficolin-3 precursor	9606	1.10470032691956	0.394076496362686	1.27159988880157	1.1812002658844	0.0498724058270454	1.18109476566315	1.13881146907806	0.164612516760826	1.20828950405121
93	0	12.77	24.6527776122093	IPI:IPI00419744.4	Gene_Symbol=FCN3 Isoform 2 of Ficolin-3 precursor	9606
94	14.64	14.64	36.0000014305115	IPI:IPI00029260.2	Gene_Symbol=CD14 Monocyte differentiation antigen CD14 precursor	9606	1.20904016494751	0.0449688695371151	1.20278549194336	0.964715957641602	0.622795522212982	1.17080891132355	0.965804934501648	0.702362477779388	1.21787512302399
95	14.55	14.56	34.061136841774	IPI:IPI00010295.1	Gene_Symbol=CPN1 Carboxypeptidase N catalytic chain precursor	9606	0.778713703155518	0.0041465344838798	1.17558228969574	1.00771570205688	0.933759868144989	1.20931005477905	1.0238174200058	0.769968569278717	1.1797217130661
96	14.28	14.28	29.8591554164886	IPI:IPI00218732.3	Gene_Symbol=PON1 Serum paraoxonase/arylesterase 1	9606	0.597695529460907	0.000355456431861967	1.27676451206207	0.834477722644806	0.10910402983427	1.25332152843475	0.739232361316681	0.016132939606905	1.26961660385132
97	14.03	14.07	31.5920412540436	IPI:IPI00023019.1	Gene_Symbol=SHBG Isoform 1 of Sex hormone-binding globulin precursor	9606	0.517984628677368	0.000351199007127434	1.32926249504089	0.418414831161499	0.00676954118534923	1.76990044116974	0.376115024089813	0.0055030221119523	1.8557071685791
97	0.24	12.31	49.6527791023254	IPI:IPI00219583.1	Gene_Symbol=SHBG Isoform 2 of Sex hormone-binding globulin precursor	9606
98	14.01	14.01	41.5322571992874	IPI:IPI00004373.1	Gene_Symbol=MBL2 Mannose-binding protein C precursor	9606	0.376645296812058	4.66464261990041E-05	1.39457058906555	1.46710216999054	0.00864809937775135	1.30301654338837	1.17199575901031	0.0732996091246605	1.19296765327454
99	13.52	13.52	59.863942861557	IPI:IPI00654755.3	Gene_Symbol=HBB Hemoglobin subunit beta	9606	1.92773985862732	3.49578367604408E-05	1.25932514667511	1.24098765850067	0.0961690545082092	1.29695868492126	1.31628835201263	0.0660499557852745	1.34422695636749
99	0.01	11.53	47.9999989271164	IPI:IPI00884107.1	Gene_Symbol=HBB Beta-globin gene from a thalassemia patient	9606
99	0	11.52	68.4684693813324	IPI:IPI00796636.9	Gene_Symbol=HBB Mutant beta globin	9606
100	12.91	12.97	29.665070772171	IPI:IPI00010471.5	Gene_Symbol=LCP1 Plastin-2	9606	1.11301922798157	0.352090895175934	1.27995502948761	0.841667890548706	0.0628602057695389	1.20173323154449	1.006471991539	0.925674617290497	1.16428506374359
101	12.41	12.42	23.1164380908012	IPI:IPI00011252.1	Gene_Symbol=C8A Complement component C8 alpha chain precursor	9606	0.686615526676178	0.10595128685236	1.59593641757965	0.767667293548584	0.182249143719673	1.49970734119415	0.735708475112915	0.171344399452209	1.58072984218597
102	12.24	12.24	41.1504417657852	IPI:IPI00026199.1	Gene_Symbol=GPX3 Glutathione peroxidase 3 precursor	9606	0.827961921691895	0.303967118263245	1.46376061439514	0.869278013706207	0.351548492908478	1.36774957180023	0.768010854721069	0.278459817171097	1.65543985366821
103	12.13	12.34	26.6112267971039	IPI:IPI00032311.4	Gene_Symbol=LBP Lipopolysaccharide-binding protein precursor	9606	1.1334376335144	0.0809998884797096	1.15569162368774	1.27057075500488	0.0703485608100891	1.30290734767914	1.61595463752747	0.00119163084309548	1.25331687927246
104	12.07	12.07	45.7692295312881	IPI:IPI00165972.3	Gene_Symbol=CFD Complement factor D preproprotein	9606	2.11037421226501	0.0703003108501434	2.2820508480072	1.27947807312012	0.30021008849144	1.67045319080353	1.66881847381592	0.0380967520177364	1.60791671276093
105	12.03	22.5	33.3333343267441	IPI:IPI00784807.1	Gene_Symbol=- Putative uncharacterized protein	9606	1.47059345245361	0.00371841574087739	1.23837602138519	0.744468808174133	0.0971620753407478	1.43991839885712	0.786519825458527	0.0300714410841465	1.23286437988281
105	0	22.48	43.1654661893845	IPI:IPI00399007.5	Gene_Symbol=IGHG2 Putative uncharacterized protein DKFZp686I04196 (Fragment)	9606
106	12	12.05	19.4331988692284	IPI:IPI00011694.1	Gene_Symbol=PRSS1 Trypsin-1 precursor	9606	0.808521926403046	0.313596367835999	1.75046801567078	1.07446646690369	0.500832974910736	1.34908449649811	1.02498543262482	0.835586249828339	1.41505253314972
107	11.89	11.89	66.6666686534882	IPI:IPI00657670.1	Gene_Symbol=- 13 kDa protein	9606	1.94765532016754	9.3250309873838E-06	1.24252605438232	2.44388651847839	2.95041189701806E-07	1.24418044090271	3.80215716362	2.44583109321184E-08	1.30951964855194
107	0	11.89	71.7171728610992	IPI:IPI00021857.1	Gene_Symbol=APOC3 Apolipoprotein C-III precursor	9606
108	11.6	12.18	15.8928573131561	IPI:IPI00746623.2	Gene_Symbol=HABP2 Hyaluronan-binding protein 2 precursor	9606	1.01681470870972	0.868964791297913	1.2532342672348	1.04305648803711	0.651914000511169	1.23057746887207	1.14187574386597	0.215041399002075	1.25509536266327
109	11.25	11.25	20.7681372761726	IPI:IPI00296534.1	Gene_Symbol=FBLN1 Isoform D of Fibulin-1 precursor	9606	1.56383001804352	0.00183214899152517	1.2107902765274	1.35853672027588	0.0190885588526726	1.26007032394409	1.28893160820007	0.150558710098267	1.46910393238068
109	0	9.25	19.4879084825516	IPI:IPI00218803.2	Gene_Symbol=FBLN1 Isoform B of Fibulin-1 precursor	9606
110	11.1	11.1	41.9913411140442	IPI:IPI00643948.2	Gene_Symbol=C1QB Complement component 1, q subcomponent, B chain	9606	0.783297479152679	0.0046496856957674	1.16861653327942	0.831542015075684	0.0363000445067883	1.18640124797821	0.911136627197266	0.21795928478241	1.16736102104187
110	0	11.1	38.3399218320847	IPI:IPI00477992.1	Gene_Symbol=C1QB complement component 1, q subcomponent, B chain precursor	9606
111	10.89	10.89	31.4285725355148	IPI:IPI00022394.2	Gene_Symbol=C1QC Complement C1q subcomponent subunit C precursor	9606	0.94762247800827	0.65082174539566	1.28729724884033	0.983805477619171	0.874686360359192	1.24710059165955	1.05905902385712	0.630861401557922	1.28862977027893
112	10.65	10.67	11.4010989665985	IPI:IPI00871960.2	Gene_Symbol=MASP1 cDNA FLJ75203, highly similar to Homo sapiens mannan-binding lectin serine protease 1 (C4/C2activating component of Ra-reactive factor) (MASP1), transcriptvariant 2, mRNA	9606	1.06939387321472	0.659134209156036	1.42471182346344	1.35304808616638	0.109656371176243	1.48326170444489	1.2922055721283	0.190587431192398	1.52989840507507
112	0.01	10.67	11.4010989665985	IPI:IPI00290283.6	Gene_Symbol=MASP1 mannan-binding lectin serine protease 1 isoform 2 precursor	9606
113	10.18	10.18	27.7333319187164	IPI:IPI00021440.1	Gene_Symbol=ACTG1;PSPHL Actin, cytoplasmic 2	9606	1.36067867279053	0.129337817430496	1.53542292118073	1.23429083824158	0.242960035800934	1.48853325843811	1.05240905284882	0.760237574577332	1.47894299030304
113	0	10.18	27.7333319187164	IPI:IPI00021439.1	Gene_Symbol=ACTB Actin, cytoplasmic 1	9606
114	10.02	10.22	19.2133128643036	IPI:IPI00007240.2	Gene_Symbol=F13B Coagulation factor XIII B chain precursor	9606	1.35261273384094	0.0125417383387685	1.23375082015991	1.29907548427582	0.0198367033153772	1.22545838356018	1.44874548912048	0.00896514393389225	1.26959013938904
115	10	10	20.4379558563232	IPI:IPI00847381.1	Gene_Symbol=SEPP1 selenoprotein P isoform 2	9606	1.25381219387054	0.00258618290536106	1.12429320812225	0.844675421714783	0.0448758043348789	1.17790031433105	0.782231390476227	0.0133136976510286	1.19313514232635
115	0	10	15.748031437397	IPI:IPI00029061.2	Gene_Symbol=SEPP1 Selenoprotein P precursor	9606
116	10	10	29.0983617305756	IPI:IPI00020019.1	Gene_Symbol=ADIPOQ Adiponectin precursor	9606	1.75172412395477	0.000996517483144999	1.27764284610748	0.881018936634064	0.233636721968651	1.25839233398438	0.801332652568817	0.0975431203842163	1.31524860858917
117	9.87	9.91	27.2727280855179	IPI:IPI00556155.2	Gene_Symbol=IGFBP3 insulin-like growth factor binding protein 3 isoform a precursor	9606	0.542736172676086	0.00169641303364187	1.29301488399506	0.908682465553284	0.755294263362885	2.11213493347168	0.758466422557831	0.361743271350861	2.03071808815002
117	0	9.91	27.8350502252579	IPI:IPI00018305.4	Gene_Symbol=IGFBP3 Insulin-like growth factor-binding protein 3 precursor	9606
117	0	7.91	34.2741936445236	IPI:IPI00855835.1	Gene_Symbol=- Insulin-like growth factor binding protein 3 isoform b	9606
117	0	7.9	21.6606497764587	IPI:IPI00444386.3	Gene_Symbol=IGFBP3 CDNA FLJ45630 fis, clone CHONS2001287, moderately similar to INSULIN- LIKE GROWTH FACTOR BINDING PROTEIN 3	9606
118	9.7	9.7	12.5	IPI:IPI00022331.1	Gene_Symbol=LCAT Phosphatidylcholine-sterol acyltransferase precursor	9606	1.15847182273865	0.181037276983261	1.26859045028687	1.23639810085297	0.0751775950193405	1.27327609062195	1.32877278327942	0.0249677449464798	1.26392877101898
119	9.67	9.7	37.9310339689255	IPI:IPI00215983.3	Gene_Symbol=CA1 Carbonic anhydrase 1	9606	1.29128634929657	0.0870859324932098	1.35824859142303	0.803624212741852	0.486732244491577	2.05868196487427	0.792952477931976	0.0486193262040615	1.25867605209351
120	9.66	9.7	30.6581050157547	IPI:IPI00019359.3	Gene_Symbol=KRT9 Keratin, type I cytoskeletal 9	9606	0.806950449943542	0.27250599861145	1.56421649456024	1.55586445331573	0.000926105189137161	1.17669606208801	1.70842611789703	0.000216715154238045	1.15568518638611
121	9.62	13.3	19.9178650975227	IPI:IPI00009793.3	Gene_Symbol=C1RL Complement C1r-like protein	9606	0.971532225608826	0.678353607654572	1.19669759273529	1.25999128818512	0.0610490255057812	1.28177630901337	1.03906571865082	0.235380291938782	1.07921934127808
121	0	11.3	15.7534241676331	IPI:IPI00872573.1	Gene_Symbol=C1RL 48 kDa protein	9606
121	0	11.3	15.7534241676331	IPI:IPI00795055.1	Gene_Symbol=C1RL CDNA FLJ14022 fis, clone HEMBA1003538, weakly similar to COMPLEMENT C1R COMPONENT	9606
122	9.45	11.55	16.4858996868134	IPI:IPI00296176.2	Gene_Symbol=F9 Coagulation factor IX precursor	9606	0.85362696647644	0.15668360888958	1.2703275680542	0.94758266210556	0.703103244304657	1.39025235176086	1.0783257484436	0.521965324878693	1.31184351444244
123	9.25	9.25	26.2247830629349	IPI:IPI00025204.1	Gene_Symbol=CD5L CD5 antigen-like precursor	9606	0.629196405410767	0.000848508148919791	1.21771812438965	0.336163848638535	8.36020899441792E-06	1.25083494186401	0.340981036424637	1.3987173588248E-05	1.26950347423553
124	8.82	8.92	17.8625956177711	IPI:IPI00029193.1	Gene_Symbol=HGFAC Hepatocyte growth factor activator precursor	9606	1.37533366680145	0.0492417700588703	1.37334394454956	0.958691596984863	0.638528287410736	1.23213636875153	0.980852663516998	0.885816633701324	1.37131023406982
125	8.61	8.68	17.2193884849548	IPI:IPI00012792.1	Gene_Symbol=CDH5 Cadherin-5 precursor	9606	0.950818181037903	0.581226587295532	1.24607133865356	0.919231355190277	0.467242568731308	1.31696474552155	0.898946702480316	0.107000529766083	1.14980447292328
125	0	6.64	15.9940212965012	IPI:IPI00607725.4	Gene_Symbol=CDH5 cadherin 5, type 2 isoform 2 preproprotein	9606
126	8.18	15.35	53.2338321208954	IPI:IPI00020091.1	Gene_Symbol=ORM2 Alpha-1-acid glycoprotein 2 precursor	9606	1.56952118873596	0.0285076126456261	1.46271908283234	3.27517914772034	0.00336841959506273	1.79082214832306	2.2450544834137	0.0108961788937449	1.69375538825989
127	8.08	8.08	59.4059407711029	IPI:IPI00021856.3	Gene_Symbol=APOC2 Apolipoprotein C-II precursor	9606	1.54554998874664	0.00239157420583069	1.27198469638824	2.23914957046509	0.000196717854123563	1.36993193626404	3.94461393356323	1.00064357866358E-06	1.33744823932648
128	8.01	8.01	40.6015038490295	IPI:IPI00386132.1	Gene_Symbol=- Ig kappa chain V-IV region JI precursor	9606	0.755186200141907	0.565056443214417	3.23029446601868	0.701785743236542	0.170934125781059	1.76782286167145	0.674922466278076	0.0958252400159836	1.63793635368347
128	0	8.01	30.0000011920929	IPI:IPI00026197.7	Gene_Symbol=IGKV4-1 Similar to Ig kappa chain V-IV region precursor	9606
128	0	6.01	36.8421047925949	IPI:IPI00387120.1	Gene_Symbol=- Ig kappa chain V-IV region Len	9606
128	0	6.01	31.3432842493057	IPI:IPI00386133.1	Gene_Symbol=- Ig kappa chain V-IV region B17 precursor	9606
129	8	8	16.9257342815399	IPI:IPI00744685.2	Gene_Symbol=BTD Uncharacterized protein BTD (Fragment)	9606	0.756046116352081	0.0755190327763557	1.37910985946655	0.885717988014221	0.0699663758277893	1.14543771743774	0.868267416954041	0.223478719592094	1.29878902435303
129	0	8	15.6537756323814	IPI:IPI00218413.2	Gene_Symbol=BTD biotinidase precursor	9606
130	8	8	42.1686738729477	IPI:IPI00021855.1	Gene_Symbol=APOC1 Apolipoprotein C-I precursor	9606	1.75052952766418	0.0323914662003517	1.60166811943054	1.90731811523438	0.020169734954834	1.57445669174194	3.07549118995667	0.0048411013558507	1.6068594455719
131	7.92	10.5	39.4957989454269	IPI:IPI00879329.1	Gene_Symbol=IGKV3-20 Anti-(ED-B) scFV (Fragment)	9606	0.907361030578613	0.564171731472015	1.61396682262421	0.785769999027252	0.158776387572289	1.50828528404236	0.939949452877045	0.468024998903275	1.26842832565308
131	0	5.92	59.6330285072327	IPI:IPI00387115.1	Gene_Symbol=- Ig kappa chain V-III region SIE	9606
131	0	5.92	50.3875970840454	IPI:IPI00384576.1	Gene_Symbol=- Ig kappa chain V-III region HIC precursor	9606
131	0	5.92	51.3761460781097	IPI:IPI00387118.1	Gene_Symbol=- Ig kappa chain V-III region WOL	9606
131	0	5.92	43.4108525514603	IPI:IPI00030205.3	Gene_Symbol=IGKV3-20 Ig kappa chain V-III region HAH precursor	9606
132	7.6	31.95	37.7025038003922	IPI:IPI00382606.1	Gene_Symbol=F7 Factor VII active site mutant immunoconjugate	9606	1.04850554466248	0.571237206459045	1.26845908164978	1.40015697479248	0.332509875297546	2.53209805488586	1.422567486763	0.294341802597046	2.42217612266541
132	0	7.6	25.4504501819611	IPI:IPI00798065.1	Gene_Symbol=F7 Isoform B of Coagulation factor VII precursor	9606
132	0	7.6	24.2489263415337	IPI:IPI00329555.2	Gene_Symbol=F7 Isoform A of Coagulation factor VII precursor	9606
133	7.55	8.07	17.6016122102737	IPI:IPI00072917.2	Gene_Symbol=COL6A3 alpha 3 type VI collagen isoform 3 precursor	9606	1.26484680175781	0.18598635494709	1.4494297504425	0.966045260429382	0.815033257007599	1.38315963745117	0.909993350505829	0.531325995922089	1.38781750202179
133	0	6.07	16.5250241756439	IPI:IPI00022200.2	Gene_Symbol=COL6A3 alpha 3 type VI collagen isoform 1 precursor	9606
133	0	6.02	17.1370968222618	IPI:IPI00072918.2	Gene_Symbol=COL6A3 alpha 3 type VI collagen isoform 4 precursor	9606
134	7.53	7.53	20.7126945257187	IPI:IPI00299738.1	Gene_Symbol=PCOLCE Procollagen C-endopeptidase enhancer 1 precursor	9606	1.40868771076202	0.0215173065662384	1.30617773532867	1.29446303844452	0.0114762634038925	1.18577718734741	1.16048502922058	0.0862960666418076	1.19670331478119
135	7.52	32.63	74.5173752307892	IPI:IPI00844156.2	Gene_Symbol=SERPINC1 SERPINC1 protein	9606	0.798902571201324	0.053192526102066	1.25607919692993	0.943380773067474	0.595928609371185	1.25555062294006	0.804597496986389	0.187278315424919	1.39635515213013
136	7.28	9.32	25.6323784589767	IPI:IPI00009865.2	Gene_Symbol=KRT10 Keratin, type I cytoskeletal 10	9606	0.756066620349884	0.0432479530572891	1.30838310718536	2.25863027572632	0.00867840833961964	1.72355175018311	1.15193748474121	0.329184412956238	1.36879277229309
137	7.24	7.25	19.6136698126793	IPI:IPI00395488.2	Gene_Symbol=VASN Vasorin precursor	9606	1.37600684165955	0.178082033991814	1.68870651721954	1.01259791851044	0.960889995098114	1.86730599403381	1.10109341144562	0.636682391166687	1.6368328332901
138	7.18	9.9	39.0946507453918	IPI:IPI00218949.1	Gene_Symbol=CFHR2 Isoform Short of Complement factor H-related protein 2 precursor	9606	1.71706831455231	0.0197155959904194	1.5357620716095	1.94881677627563	0.00639312947168946	1.5223970413208	1.92726314067841	0.00691664312034845	1.52121710777283
138	0.04	9.9	35.1851850748062	IPI:IPI00006154.1	Gene_Symbol=CFHR2 Isoform Long of Complement factor H-related protein 2 precursor	9606
139	7.09	7.28	7.86308944225311	IPI:IPI00242956.4	Gene_Symbol=FCGBP IgGFc-binding protein precursor	9606	0.810392677783966	0.280781447887421	1.56385540962219	0.998651146888733	0.988871216773987	1.26715350151062	0.931340396404266	0.458348780870438	1.25570619106293
139	0	7.28	8.46905559301376	IPI:IPI00788189.1	Gene_Symbol=FCGBP similar to Fc fragment of IgG binding protein	9606
140	7.06	7.06	25.7142871618271	IPI:IPI00022392.1	Gene_Symbol=C1QA Complement C1q subcomponent subunit A precursor	9606	0.828282833099365	0.119833037257195	1.28144669532776	0.909212827682495	0.534504473209381	1.39563405513763	0.931295394897461	0.511722683906555	1.2657790184021
140	0	5.06	18.5520365834236	IPI:IPI00844400.1	Gene_Symbol=C1QA 23 kDa protein	9606
141	6.8	7.38	19.8400005698204	IPI:IPI00008556.1	Gene_Symbol=F11 Isoform 1 of Coagulation factor XI precursor	9606	1.08259689807892	0.656019151210785	1.51374709606171	1.04090619087219	0.797771394252777	1.44230401515961	1.03624832630157	0.733641266822815	1.27682709693909
141	0	7.38	20.5933675169945	IPI:IPI00216588.2	Gene_Symbol=F11 Isoform 2 of Coagulation factor XI precursor	9606
142	6.74	6.81	22.7906972169876	IPI:IPI00021304.1	Gene_Symbol=KRT2 Keratin, type II cytoskeletal 2 epidermal	9606	1.03642332553864	0.862766623497009	7.97206783294678	2.16079592704773	0.0306490529328585	1.60267329216003	1.83573186397552	0.0687486305832863	2.30883145332336
143	6.38	6.39	23.6406624317169	IPI:IPI00329775.7	Gene_Symbol=CPB2 Isoform 1 of Carboxypeptidase B2 precursor	9606	1.05922281742096	0.602457463741302	1.32690668106079	1.06450045108795	0.708382189273834	1.54011785984039	1.04367554187775	0.65315043926239	1.27732300758362
144	6.31	9.01	26.9349157810211	IPI:IPI00029168.1	Gene_Symbol=LPA Apolipoprotein	9606	2.75931239128113	0.0148461079224944	2.16934108734131	1.57969379425049	0.0685837641358376	1.64633595943451	1.24292623996735	0.292703032493591	1.54207336902618
144	0	6.04	23.9171370863914	IPI:IPI00787629.1	Gene_Symbol=LOC732390 similar to Apolipoprotein	9606
145	6.23	6.26	13.6427566409111	IPI:IPI00292218.4	Gene_Symbol=MST1 Hepatocyte growth factor-like protein precursor	9606	1.07200920581818	0.731787323951721	1.60603380203247	1.02289307117462	0.682184457778931	1.13745975494385	1.01348066329956	0.894664883613586	1.26773858070374
146	6.17	6.17	26.7605632543564	IPI:IPI00853068.1	Gene_Symbol=HBA2;HBA1 Alpha 2 globin variant (Fragment)	9606	2.77072882652283	0.000845140253659338	1.54185152053833	1.93895041942596	0.00181136617902666	1.37914538383484	2.26491737365723	0.00122589466627687	1.44831800460815
146	0	6.17	26.7605632543564	IPI:IPI00410714.5	Gene_Symbol=HBA2;HBA1 Hemoglobin subunit alpha	9606
147	6.08	6.08	15.3250768780708	IPI:IPI00016334.2	Gene_Symbol=MCAM Isoform 1 of Cell surface glycoprotein MUC18 precursor	9606	0.939054727554321	0.607356667518616	1.3682245016098	0.970220625400543	0.66701078414917	1.19842660427094	0.958776235580444	0.587933778762817	1.21974205970764
148	6.04	217.7	68.2912826538086	IPI:IPI00418163.3	Gene_Symbol=C4B C4B1	9606	1.10304760932922	0.757681012153625	2.16769862174988	1.26354086399078	0.687442064285278	4.09551334381104	1.34627985954285	0.691190242767334	6.14442777633667
149	6.02	6.02	9.47867333889008	IPI:IPI00216065.3	Gene_Symbol=PROZ Isoform 2 of Vitamin K-dependent protein Z precursor	9606	0.901721060276031	0.712054371833801	2.25027203559875	0.821890413761139	0.259837776422501	1.5688807964325	0.781441628932953	0.396649837493896	2.21559381484985
149	0	6.02	7.75000005960464	IPI:IPI00027843.1	Gene_Symbol=PROZ Isoform 1 of Vitamin K-dependent protein Z precursor	9606
150	6.01	6.03	17.5787732005119	IPI:IPI00871997.1	Gene_Symbol=DBH Dopamine beta-hydroxylase precursor	9606	0.658950567245483	0.0403407700359821	1.46589660644531	0.858696043491364	0.0873363763093948	1.21352219581604	0.696728408336639	0.0927530005574226	1.60294044017792
150	0	6.03	17.1799033880234	IPI:IPI00171678.4	Gene_Symbol=DBH Dopamine beta-hydroxylase	9606
151	6.01	6.01	7.77537822723389	IPI:IPI00301143.5	Gene_Symbol=PI16 Isoform 1 of Peptidase inhibitor 16 precursor	9606	1.17353093624115	0.176870062947273	1.31163382530212	0.94016432762146	0.350330680608749	1.17600560188293	0.997059285640717	0.965463638305664	1.19418585300446
152	5.88	5.88	39.3700778484344	IPI:IPI00022731.1	Gene_Symbol=APOC4 Apolipoprotein C-IV precursor	9606	0.792635262012482	0.0188714228570461	1.19099009037018	1.07437634468079	0.77233225107193	1.82914650440216	1.36520910263062	0.15716552734375	1.61806976795197
153	5.84	8.73	28.1481474637985	IPI:IPI00027482.1	Gene_Symbol=SERPINA6 Corticosteroid-binding globulin precursor	9606	0.576309323310852	0.00207664165645838	1.18993234634399	0.62092137336731	0.0143172023817897	1.34364664554596	0.563220679759979	0.000454173685284331	1.11441564559937
154	5.7	7	20.6823021173477	IPI:IPI00021364.1	Gene_Symbol=CFP Properdin precursor	9606	0.795235931873322	0.517292022705078	3.54240369796753	0.837502717971802	0.552846133708954	2.94262480735779	0.841993927955627	0.664261996746063	4.34119462966919
155	5.52	5.61	5.71192055940628	IPI:IPI00783390.1	Gene_Symbol=CHL1 Isoform 1 of Neural cell adhesion molecule L1-like protein precursor	9606	0.971239387989044	0.455487340688705	1.11474967002869	1.0912458896637	0.475929290056229	1.40764617919922	0.892090678215027	0.40540212392807	1.4567745923996
155	0	5.61	5.63725493848324	IPI:IPI00299059.5	Gene_Symbol=CHL1 Isoform 2 of Neural cell adhesion molecule L1-like protein precursor	9606
156	5.37	5.45	9.97830778360367	IPI:IPI00021817.1	Gene_Symbol=PROC Vitamin K-dependent protein C precursor	9606	1.00875043869019	0.899370431900024	1.1701672077179	0.888400971889496	0.212282925844193	1.22618854045868	1.03079497814178	0.779938817024231	1.28021061420441
157	5.35	5.38	14.502215385437	IPI:IPI00025276.1	Gene_Symbol=TNXB Isoform XB of Tenascin-X precursor	9606	0.888294696807861	0.700209558010101	2.10972785949707	1.37941575050354	0.355591863393784	2.25411510467529	1.32951307296753	0.433682322502136	2.48283338546753
157	0	5.38	13.9925375580788	IPI:IPI00743248.5	Gene_Symbol=TNXB DJ34F7.1.1	9606
157	0	5.38	13.3112266659737	IPI:IPI00644296.1	Gene_Symbol=TNXB Tenascin XB	9606
158	5.22	5.52	18.6602875590324	IPI:IPI00022434.4	Gene_Symbol=ALB Uncharacterized protein ALB	9606	1.7050873041153	0.00114986696280539	1.22865629196167	1.16715061664581	0.12910532951355	1.2446448802948	1.09456944465637	0.548773944377899	1.43550622463226
158	0	5.52	17.5697863101959	IPI:IPI00745872.2	Gene_Symbol=ALB Isoform 1 of Serum albumin precursor	9606
158	0	5.16	35.0253820419312	IPI:IPI00878282.1	Gene_Symbol=ALB 23 kDa protein	9606
158	0	4.73	21.2121218442917	IPI:IPI00216773.4	Gene_Symbol=ALB ALB protein	9606
159	5.05	5.05	14.0625	IPI:IPI00418422.3	Gene_Symbol=IGHD IGHD protein	9606	0.86159473657608	0.649686336517334	2.32489728927612	0.935786843299866	0.840685307979584	2.36106395721436	1.0642192363739	0.907786846160889	4.82253074645996
159	0	6.31	17.8010478615761	IPI:IPI00163446.3	Gene_Symbol=IGHD IGHD protein	9606
159	0	3.82	25.518673658371	IPI:IPI00829636.1	Gene_Symbol=IGHD FLJ00382 protein (Fragment)	9606
160	4.99	4.99	20.5357149243355	IPI:IPI00514285.2	Gene_Symbol=PTGDS Prostaglandin D2 synthase 21kDa	9606	1.81680297851563	0.0488373339176178	1.80772662162781	1.18618965148926	0.58316296339035	2.21459102630615	1.35031223297119	0.152256831526756	1.60362434387207
160	0	4.99	24.2105260491371	IPI:IPI00013179.1	Gene_Symbol=PTGDS Prostaglandin-H2 D-isomerase precursor	9606
160	0	4.59	20.0000002980232	IPI:IPI00514208.1	Gene_Symbol=PTGDS Prostaglandin D2 synthase 21kDa	9606
161	4.95	5.08	9.1323159635067	IPI:IPI00024284.4	Gene_Symbol=HSPG2 Basement membrane-specific heparan sulfate proteoglycan core protein precursor	9606	1.14874231815338	0.747324824333191	2.60857248306274	1	1	1.18223178386688	1.02736067771912	0.725157618522644	1.19054424762726
162	4.91	4.91	14.4016221165657	IPI:IPI00643034.2	Gene_Symbol=PLTP Isoform 1 of Phospholipid transfer protein precursor	9606	0.747730255126953	0.099569633603096	1.53315353393555	0.882501244544983	0.459261655807495	1.80694758892059	0.871244192123413	0.0400949865579605	1.13028967380524
162	0	4.9	11.3378681242466	IPI:IPI00217778.1	Gene_Symbol=PLTP Isoform 2 of Phospholipid transfer protein precursor	9606
162	0	2.91	13.8271600008011	IPI:IPI00022733.3	Gene_Symbol=PLTP 45 kDa protein	9606
163	4.83	4.84	21.0191085934639	IPI:IPI00451626.1	Gene_Symbol=CRTAC1 Isoform 3 of Cartilage acidic protein 1 precursor	9606	1.16019809246063	0.268442362546921	1.3592768907547	0.768588066101074	0.121652998030186	1.43823099136353	0.886996865272522	0.382763534784317	1.38034212589264
163	0.01	4.84	19.069766998291	IPI:IPI00451625.1	Gene_Symbol=CRTAC1 Isoform 2 of Cartilage acidic protein 1 precursor	9606
163	0	4.83	17.549167573452	IPI:IPI00451624.1	Gene_Symbol=CRTAC1 Isoform 1 of Cartilage acidic protein 1 precursor	9606
164	4.68	16.68	45.064377784729	IPI:IPI00829626.1	Gene_Symbol=IGL@ IGL@ protein	9606	1.53237700462341	0.308312237262726	2.76202607154846	1.29842221736908	0.477521419525146	2.52480173110962	1.37621057033539	0.438850998878479	2.80716705322266
164	0	16	45.064377784729	IPI:IPI00550162.2	Gene_Symbol=IGLV3-25 IGLV3-25 protein	9606
165	4.51	75.24	62.7968311309814	IPI:IPI00878609.1	Gene_Symbol=ITIH4 Protein	9606	1.0113765001297	0.912944138050079	1.24928033351898	1.0420937538147	0.793746888637543	1.40789592266083	1.05671095848083	0.64075243473053	1.29100286960602
165	0	61.3	64.4409954547882	IPI:IPI00878152.1	Gene_Symbol=ITIH4 71 kDa protein	9606
166	4.46	4.46	34.0000003576279	IPI:IPI00021854.1	Gene_Symbol=APOA2 Apolipoprotein A-II precursor	9606	1.18299448490143	0.193593844771385	1.34836053848267	0.825451612472534	0.373341590166092	1.70201313495636	0.760277032852173	0.148216664791107	1.53021538257599
167	4.44	4.44	16.9811323285103	IPI:IPI00178926.2	Gene_Symbol=IGJ immunoglobulin J chain	9606	0.666720271110535	0.0496147982776165	1.49813139438629	0.442306339740753	0.00565320299938321	1.51976585388184	0.449012160301209	0.00442244159057736	1.46799492835999
168	4.43	4.43	26.0273963212967	IPI:IPI00032293.1	Gene_Symbol=CST3 Cystatin-C precursor	9606	1.99318218231201	0.0030782138928771	1.39348244667053	2.08097410202026	0.00248070689849555	1.3987934589386	1.95486164093018	0.0117140999063849	1.5602935552597
169	4.3	4.3	21.7821776866913	IPI:IPI00868938.1	Gene_Symbol=- Beta-2-microglobulin	9606	1.98779451847076	0.0169657859951258	1.62272763252258	2.32594799995422	0.0207618959248066	1.88256072998047	2.71403121948242	0.00322581641376019	1.55155563354492
169	0	4.3	18.4873953461647	IPI:IPI00796379.1	Gene_Symbol=B2M B2M protein	9606
170	4.18	4.95	13.5317996144295	IPI:IPI00018136.1	Gene_Symbol=VCAM1 Isoform 1 of Vascular cell adhesion protein 1 precursor	9606	1.42112410068512	0.0129081550985575	1.27900183200836	1.00546836853027	0.972088038921356	1.44175338745117	1.22088491916656	0.153602510690689	1.34860479831696
170	0	4.95	12.9985228180885	IPI:IPI00643090.1	Gene_Symbol=VCAM1 74 kDa protein	9606
170	0	4.36	13.7557953596115	IPI:IPI00082827.1	Gene_Symbol=VCAM1 vascular cell adhesion molecule 1 isoform b precursor	9606
170	0	3.22	9.62962955236435	IPI:IPI00643490.1	Gene_Symbol=VCAM1 Putative uncharacterized protein DKFZp779G2333	9606
171	4.12	4.58	38.8888895511627	IPI:IPI00387026.1	Gene_Symbol=- Ig kappa chain V-I region EU	9606	0.762291193008423			0.655391693115234			0.735088884830475
171	0	4.47	33.6206883192062	IPI:IPI00829956.1	Gene_Symbol=- Rheumatoid factor C6 light chain (Fragment)	9606
171	0	4.47	33.0508470535278	IPI:IPI00829912.1	Gene_Symbol=IGKV1-5 Ig kappa chain V-I region HK102 precursor	9606
172	4.02	24.99	31.0061603784561	IPI:IPI00784830.1	Gene_Symbol=LOC100126583 CDNA FLJ41981 fis, clone SMINT2011888, highly similar to Protein Tro alpha1 H,myeloma	9606	0.938437640666962	0.878684222698212	65.7020874023438	1.65127074718475	0.551691055297852	1811.03479003906	1.5630624294281	0.516818583011627	396.692993164063
172	0	20.99	24.4769871234894	IPI:IPI00784969.1	Gene_Symbol=LOC100126583 Putative uncharacterized protein	9606
173	4.02	4.02	10.2484472095966	IPI:IPI00290856.4	Gene_Symbol=LYVE1 Lymphatic vessel endothelial hyaluronic acid receptor 1 precursor	9606	0.758596003055573	0.135198727250099	1.62920415401459	0.66186648607254	0.102771833539009	1.85518002510071	0.671194970607758	0.0774655118584633	1.66107559204102
174	4.01	4.52	34.4827592372894	IPI:IPI00829653.1	Gene_Symbol=- Uncharacterized protein ENSP00000374812	9606	0.923798382282257	0.541529953479767	3.15149021148682	0.80162239074707	0.0616481713950634	1.31379306316376	0.933825373649597	0.387035936117172	1.83191776275635
174	0	4.52	34.4827592372894	IPI:IPI00784430.3	Gene_Symbol=IGKV3D-11 Similar to Ig kappa chain V-III region VG precursor	9606
174	0	4.04	39.8305088281631	IPI:IPI00816799.1	Gene_Symbol=- Rheumatoid factor D5 light chain (Fragment)	9606
175	4	216.54	67.9472506046295	IPI:IPI00032258.4	Gene_Symbol=C4A;C4B Complement C4-A precursor	9606	1.3719938993454	0.420984476804733	2.52928900718689	1.96004295349121	0.333121478557587	5.03039646148682	2.12457346916199	0.388076633214951	7.77033996582031
175	0	216.53	67.9472506046295	IPI:IPI00654875.1	Gene_Symbol=C4B Complement C4-B precursor	9606
176	4	4	43.5897439718246	IPI:IPI00009792.1	Gene_Symbol=IGHV1OR15-1 Ig heavy chain V-I region V35 precursor	9606	0.819975793361664	0.356218308210373	2.049959897995	1.33634006977081	0.662559509277344	11.7163333892822	1.26242256164551	0.681846499443054	8.27152729034424
176	0	28.36	42.0833319425583	IPI:IPI00761159.1	Gene_Symbol=IGHM IGHM protein	9606
176	0	24.98	33.3333343267441	IPI:IPI00785067.1	Gene_Symbol=IGH@ IGH@ protein	9606
176	0	20.64	25.0481694936752	IPI:IPI00784894.1	Gene_Symbol=- Putative uncharacterized protein	9606
176	0	16.97	20.6000000238419	IPI:IPI00423461.3	Gene_Symbol=IGHA2 Putative uncharacterized protein DKFZp686C02220 (Fragment)	9606
176	0	2.47	15.1639342308044	IPI:IPI00470652.1	Gene_Symbol=- Single-chain Fv (Fragment)	9606
176	0	2.02	19.8275864124298	IPI:IPI00786926.1	Gene_Symbol=IGHV1-69 Myosin-reactive immunoglobulin heavy chain variable region (Fragment)	9606
176	0	2	24.7863247990608	IPI:IPI00830130.1	Gene_Symbol=- Rheumatoid factor RF-ET7	9606
176	0	2	22.4999994039536	IPI:IPI00419517.1	Gene_Symbol=IGHV1-69 IGHV1-69 protein	9606
176	0	2	10.2564096450806	IPI:IPI00854745.1	Gene_Symbol=- Uncharacterized protein ENSP00000375019	9606
176	0	2	10.2564096450806	IPI:IPI00854589.1	Gene_Symbol=- Uncharacterized protein ENSP00000375004	9606
176	0	2	10.1694911718369	IPI:IPI00829979.1	Gene_Symbol=- Uncharacterized protein ENSP00000375008	9606
176	0	2	10.2564096450806	IPI:IPI00829701.1	Gene_Symbol=- Uncharacterized protein ENSP00000375014	9606
176	0	2	10.2564096450806	IPI:IPI00739205.3	Gene_Symbol=LOC652102 Ig heavy chain V-I region HG3 precursor	9606
176	0	2	10.0000001490116	IPI:IPI00399379.3	Gene_Symbol=- Uncharacterized protein ENSP00000303034	9606
176	0	2	9.6000000834465	IPI:IPI00386140.1	Gene_Symbol=- Ig heavy chain V-I region Mot	9606
176	0	2	7.99999982118607	IPI:IPI00383629.1	Gene_Symbol=- IgG VH protein precursor (Fragment)	9606
176	0	2	7.54716992378235	IPI:IPI00382682.1	Gene_Symbol=- Putative matrix cell adhesion molecule-3	9606
176	0	2	23.0769231915474	IPI:IPI00382678.1	Gene_Symbol=- Putative uncharacterized protein	9606
176	0	2	9.67741906642914	IPI:IPI00382472.1	Gene_Symbol=- Ig heavy chain V-I region SIE	9606
176	0	2	10.2564096450806	IPI:IPI00382455.1	Gene_Symbol=- Ig heavy chain V-I region EU	9606
177	4	4	13.8392850756645	IPI:IPI00022389.1	Gene_Symbol=CRP Isoform 1 of C-reactive protein precursor	9606	1.04793858528137	0.768199622631073	1.58711457252502	2.57745933532715	0.0625386014580727	2.82675361633301	3.93659996986389	0.039439357817173	3.47395038604736
177	0	2	20.5882355570793	IPI:IPI00642842.1	Gene_Symbol=CRP C-reactive protein, pentraxin-related	9606
177	0	2	23.0769231915474	IPI:IPI00218876.3	Gene_Symbol=CRP Isoform 2 of C-reactive protein precursor	9606
178	3.67	3.67	8.12499970197678	IPI:IPI00642425.1	Gene_Symbol=ICAM1 Cell surface glycoprotein	9606	1.16116499900818	0.645207524299622	21.0411815643311	0.953228056430817	0.560969531536102	2.09173703193665	1.14337778091431	0.505343198776245	5.64774942398071
178	0	3.67	7.33082741498947	IPI:IPI00008494.4	Gene_Symbol=ICAM1 Intercellular adhesion molecule 1 precursor	9606
179	3.56	3.58	11.5666180849075	IPI:IPI00018219.1	Gene_Symbol=TGFBI Transforming growth factor-beta-induced protein ig-h3 precursor	9606	1.16081953048706	0.334468811750412	1.66338920593262	1.05347394943237	0.756238460540771	1.87878155708313	0.954113721847534	0.902564346790314	4.30532598495483
179	0	1.58	15.1442304253578	IPI:IPI00873923.1	Gene_Symbol=TGFBI TGFBI protein	9606
179	0	1.56	18.1818187236786	IPI:IPI00556324.1	Gene_Symbol=TGFBI Transforming growth factor, beta-induced, 68kDa variant (Fragment)	9606
180	3.56	3.56	11.2879887223244	IPI:IPI00828192.1	Gene_Symbol=CD44 Isoform 17 of CD44 antigen precursor	9606	1.50269532203674	0.229855895042419	2.79081511497498	1.05840027332306	0.759208619594574	2.00593233108521	1.23844516277313	0.504240393638611	3.12638306617737
180	0	3.56	10.6267027556896	IPI:IPI00828117.1	Gene_Symbol=CD44 Isoform 5 of CD44 antigen precursor	9606
180	0	3.56	11.158798635006	IPI:IPI00828064.1	Gene_Symbol=CD44 Isoform 6 of CD44 antigen precursor	9606
180	0	3.56	11.6766467690468	IPI:IPI00828056.1	Gene_Symbol=CD44 Isoform 16 of CD44 antigen precursor	9606
180	0	3.56	11.5726999938488	IPI:IPI00827795.1	Gene_Symbol=CD44 Isoform 8 of CD44 antigen precursor	9606
180	0	3.56	10.9396912157536	IPI:IPI00827658.1	Gene_Symbol=CD44 Isoform 7 of CD44 antigen precursor	9606
180	0	3.56	10.970464348793	IPI:IPI00827650.1	Gene_Symbol=CD44 Isoform 3 of CD44 antigen precursor	9606
180	0	3.56	11.158798635006	IPI:IPI00418465.4	Gene_Symbol=CD44 Isoform 4 of CD44 antigen precursor	9606
180	0	3.56	10.5121292173862	IPI:IPI00305064.1	Gene_Symbol=CD44 Isoform CD44 of CD44 antigen precursor	9606
180	0	3.56	14.5882353186607	IPI:IPI00827982.1	Gene_Symbol=CD44 Isoform 13 of CD44 antigen precursor	9606
180	0	3.56	15.6565651297569	IPI:IPI00827937.1	Gene_Symbol=CD44 Isoform 14 of CD44 antigen precursor	9606
180	0	3.56	14.4522145390511	IPI:IPI00827893.1	Gene_Symbol=CD44 Isoform 11 of CD44 antigen precursor	9606
180	0	3.56	8.5925929248333	IPI:IPI00827555.1	Gene_Symbol=CD44 Isoform 9 of CD44 antigen precursor	9606
180	0	3.56	12.5760644674301	IPI:IPI00419219.3	Gene_Symbol=CD44 Isoform 10 of CD44 antigen precursor	9606
180	0	3.56	17.1745151281357	IPI:IPI00297160.4	Gene_Symbol=CD44 Isoform 12 of CD44 antigen precursor	9606
180	0	3.56	14.2857149243355	IPI:IPI00828108.1	Gene_Symbol=CD44 Isoform 15 of CD44 antigen precursor	9606
180	0	3.56	15.4411762952805	IPI:IPI00798069.1	Gene_Symbol=CD44 CD44 molecule	9606
181	3.56	3.56	21.3698625564575	IPI:IPI00472151.1	Gene_Symbol=MICA;HLA-B;HLA-A;LOC730410;HLA-C;HLA-A29.1 HLA class I histocompatibility antigen, A-23 alpha chain precursor	9606	0.715072154998779	0.528223156929016	105.304733276367	2.29090189933777	0.13591268658638	9.81008529663086	2.19223189353943	0.338843047618866	355.560028076172
181	0	3.53	14.2465755343437	IPI:IPI00472448.1	Gene_Symbol=MICA;HLA-B;HLA-A;LOC730410;HLA-C;HLA-A29.1 Isoform 1 of HLA class I histocompatibility antigen, A-11 alpha chain precursor	9606
181	0	3.53	14.0161722898483	IPI:IPI00472112.1	Gene_Symbol=MICA;HLA-B;HLA-A;LOC730410;HLA-C;HLA-A29.1 Isoform 2 of HLA class I histocompatibility antigen, A-11 alpha chain precursor	9606
181	0	3.52	20.0000002980232	IPI:IPI00816779.1	Gene_Symbol=MICA;HLA-B;HLA-A;LOC730410;HLA-C;HLA-A29.1 Leukocyte antigen precursor	9606
181	0	3.52	16.4383560419083	IPI:IPI00472855.1	Gene_Symbol=MICA;HLA-B;HLA-A;LOC730410;HLA-C;HLA-A29.1 HLA class I histocompatibility antigen, A-30 alpha chain precursor	9606
181	0	3.52	18.4738948941231	IPI:IPI00829792.2	Gene_Symbol=MICA;HLA-B;HLA-A;LOC730410;HLA-C;HLA-A29.1 MHC class I antigen	9606
181	0	3.52	14.4200623035431	IPI:IPI00794678.2	Gene_Symbol=MICA;HLA-B;HLA-A;LOC730410;HLA-C;HLA-A29.1 MHC class I antigen	9606
181	0	3.52	12.6027390360832	IPI:IPI00742968.1	Gene_Symbol=MICA;HLA-B;HLA-A;LOC730410;HLA-C;HLA-A29.1 HLA class I histocompatibility antigen, A-24 alpha chain precursor	9606
181	0	3.52	12.6027390360832	IPI:IPI00647634.1	Gene_Symbol=MICA;HLA-B;HLA-A;LOC730410;HLA-C;HLA-A29.1 HLA class I histocompatibility antigen, A-3 alpha chain precursor	9606
181	0	3.52	12.3989216983318	IPI:IPI00647457.2	Gene_Symbol=MICA;HLA-B;HLA-A;LOC730410;HLA-C;HLA-A29.1 Major histocompatibility complex, class I, A	9606
181	0	2.46	18.3561637997627	IPI:IPI00760554.2	Gene_Symbol=MICA;HLA-B;HLA-A;LOC730410;HLA-C;HLA-A29.1 HLA class I histocompatibility antigen, A-69 alpha chain	9606
181	0	2.46	19.2073166370392	IPI:IPI00644631.4	Gene_Symbol=MICA;HLA-B;HLA-A;LOC730410;HLA-C;HLA-A29.1 MHC class I antigen (Fragment)	9606
181	0	2.04	18.7214612960815	IPI:IPI00869010.1	Gene_Symbol=MICA;HLA-B;HLA-A;LOC730410;HLA-C;HLA-A29.1 HLA-A protein precursor	9606
181	0	2	22.699385881424	IPI:IPI00745699.2	Gene_Symbol=MICA;HLA-B;HLA-A;LOC730410;HLA-C;HLA-A29.1 Major histocompatibility complex, class I, A	9606
181	0	2	20.2739730477333	IPI:IPI00745220.1	Gene_Symbol=MICA;HLA-B;HLA-A;LOC730410;HLA-C;HLA-A29.1 HLA class I histocompatibility antigen, A-25 alpha chain precursor	9606
181	0	2	20.2739730477333	IPI:IPI00744654.1	Gene_Symbol=MICA;HLA-B;HLA-A;LOC730410;HLA-C;HLA-A29.1 HLA class I histocompatibility antigen, A-66 alpha chain precursor	9606
181	0	2	20.2739730477333	IPI:IPI00743359.1	Gene_Symbol=MICA;HLA-B;HLA-A;LOC730410;HLA-C;HLA-A29.1 HLA class I histocompatibility antigen, A-26 alpha chain precursor	9606
181	0	2	14.5205482840538	IPI:IPI00785070.3	Gene_Symbol=MICA;HLA-B;HLA-A;LOC730410;HLA-C;HLA-A29.1 HLA class I histocompatibility antigen, A-43 alpha chain precursor	9606
181	0	2	18.6301365494728	IPI:IPI00743503.1	Gene_Symbol=MICA;HLA-B;HLA-A;LOC730410;HLA-C;HLA-A29.1 HLA class I histocompatibility antigen, A-34 alpha chain precursor	9606
181	0	2	15.3424650430679	IPI:IPI00472222.1	Gene_Symbol=MICA;HLA-B;HLA-A;LOC730410;HLA-C;HLA-A29.1 HLA class I histocompatibility antigen, A-74 alpha chain precursor	9606
181	0	2	18.6301365494728	IPI:IPI00472013.1	Gene_Symbol=MICA;HLA-B;HLA-A;LOC730410;HLA-C;HLA-A29.1 HLA class I histocompatibility antigen, A-33 alpha chain precursor	9606
181	0	2	20.6572771072388	IPI:IPI00877003.1	Gene_Symbol=MICA;HLA-B;HLA-A;LOC730410;HLA-C;HLA-A29.1 HLA-A26 protein	9606
181	0	2	13.6363640427589	IPI:IPI00876963.2	Gene_Symbol=MICA;HLA-B;HLA-A;LOC730410;HLA-C;HLA-A29.1 MHC class I antigen	9606
181	0	2	18.3050841093063	IPI:IPI00874249.1	Gene_Symbol=MICA;HLA-B;HLA-A;LOC730410;HLA-C;HLA-A29.1 CDNA FLJ43620 fis, clone SPLEN2021701, highly similar to HLA CLASS I HISTOCOMPATIBILITY ANTIGEN, A-2 ALPHA CHAIN	9606
181	0	2	22.6519331336021	IPI:IPI00854852.2	Gene_Symbol=MICA;HLA-B;HLA-A;LOC730410;HLA-C;HLA-A29.1 MHC class I antigen (Fragment)	9606
181	0	2	20.7547172904015	IPI:IPI00742977.2	Gene_Symbol=MICA;HLA-B;HLA-A;LOC730410;HLA-C;HLA-A29.1 24 kDa protein	9606
181	0	2	12.8767117857933	IPI:IPI00646225.4	Gene_Symbol=MICA;HLA-B;HLA-A;LOC730410;HLA-C;HLA-A29.1 HLA class I histocompatibility antigen, A-31 alpha chain precursor	9606
181	0	2	12.8767117857933	IPI:IPI00472921.1	Gene_Symbol=MICA;HLA-B;HLA-A;LOC730410;HLA-C;HLA-A29.1 HLA class I histocompatibility antigen, A-29 alpha chain precursor	9606
181	0	2	14.7945210337639	IPI:IPI00472882.1	Gene_Symbol=MICA;HLA-B;HLA-A;LOC730410;HLA-C;HLA-A29.1 HLA class I histocompatibility antigen, A-68 alpha chain precursor	9606
181	0	2	12.8767117857933	IPI:IPI00472825.1	Gene_Symbol=MICA;HLA-B;HLA-A;LOC730410;HLA-C;HLA-A29.1 HLA class I histocompatibility antigen, A-32 alpha chain precursor	9606
181	0	2	16.5745854377747	IPI:IPI00880111.1	Gene_Symbol=- MHC class I antigen (Fragment)	9606
181	0	2	6.84931501746178	IPI:IPI00877150.1	Gene_Symbol=MICA;HLA-B;HLA-A;LOC730410;HLA-C;HLA-A29.1 MHC class I antigen	9606
181	0	2	12.8712877631187	IPI:IPI00871606.1	Gene_Symbol=MICA;HLA-B;HLA-A;LOC730410;HLA-C;HLA-A29.1 MHC class I antigen precursor	9606
181	0	2	16.4835169911385	IPI:IPI00787992.1	Gene_Symbol=MICA;HLA-B;HLA-A;LOC730410;HLA-C;HLA-A29.1 MHC class I antigen (Fragment)	9606
181	0	2	9.04109552502632	IPI:IPI00472736.1	Gene_Symbol=MICA;HLA-B;HLA-A;LOC730410;HLA-C;HLA-A29.1 HLA class I histocompatibility antigen, A-80 alpha chain precursor	9606
181	0	2	10.9756097197533	IPI:IPI00795210.1	Gene_Symbol=MICA;HLA-B;HLA-A;LOC730410;HLA-C;HLA-A29.1 MHC class I antigen precursor	9606
181	0	2	10.9756097197533	IPI:IPI00514328.2	Gene_Symbol=MICA;HLA-B;HLA-A;LOC730410;HLA-C;HLA-A29.1 HLA-A11	9606
182	3.53	3.77	8.12894180417061	IPI:IPI00449028.2	Gene_Symbol=ADAMTS13 Isoform 1 of ADAMTS-13 precursor	9606	1.02018189430237	0.935734570026398	12.2606744766235	0.962481200695038	0.901291608810425	22.3890438079834	0.871579170227051	0.716070115566254	38.5762329101563
182	0.05	2.38	8.78378376364708	IPI:IPI00334996.4	Gene_Symbol=ADAMTS13 Putative uncharacterized protein C9orf8	9606
182	0	3.77	7.22100660204887	IPI:IPI00453457.2	Gene_Symbol=ADAMTS13 Isoform 2 of ADAMTS-13 precursor	9606
182	0	3.77	7.3880597949028	IPI:IPI00427822.2	Gene_Symbol=ADAMTS13 Isoform 3 of ADAMTS-13 precursor	9606
183	3.35	3.45	7.0175439119339	IPI:IPI00031789.1	Gene_Symbol=IL1RAP Isoform 1 of Interleukin-1 receptor accessory protein precursor	9606	0.837249934673309	0.634065628051758	3.95326447486877	1.16024661064148	0.1368388235569	1.30284512042999	1.17478835582733	0.426912695169449	2.01552963256836
183	0	3.34	7.86516889929771	IPI:IPI00107619.1	Gene_Symbol=IL1RAP Isoform 2 of Interleukin-1 receptor accessory protein precursor	9606
183	0	3.3	6.48148134350777	IPI:IPI00337688.1	Gene_Symbol=IL1RAP Isoform 4 of Interleukin-1 receptor accessory protein precursor	9606
183	0	3.3	6.06936402618885	IPI:IPI00337687.1	Gene_Symbol=IL1RAP Isoform 3 of Interleukin-1 receptor accessory protein precursor	9606
183	0	2.03	10.4938268661499	IPI:IPI00792619.1	Gene_Symbol=- 18 kDa protein	9606
184	3.31	4.08	7.96277150511742	IPI:IPI00221224.6	Gene_Symbol=ANPEP Aminopeptidase N	9606	0.980156540870667	0.578348517417908	1.10808312892914	0.929424166679382	0.764675319194794	2.03537797927856	0.949480295181274	0.598817408084869	1.32486426830292
185	3.25	3.25	49.1970807313919	IPI:IPI00798127.1	Gene_Symbol=UBC;RPS27A;UBB ubiquitin C	9606	1.11956179141998	0.636103570461273	1.983607172966	0.677982449531555	0.0751743763685226	1.58687806129456	0.758371531963348	0.112702511250973	1.48565495014191
185	0	3.25	48.968106508255	IPI:IPI00797482.1	Gene_Symbol=UBC;RPS27A;UBB cDNA FLJ75516, highly similar to Xenopus tropicalis ubiquitin C, mRNA	9606
185	0	3.25	51.4970064163208	IPI:IPI00797400.1	Gene_Symbol=UBC;RPS27A;UBB 19 kDa protein	9606
185	0	3.25	47.0198661088943	IPI:IPI00796007.1	Gene_Symbol=UBC;RPS27A;UBB 17 kDa protein	9606
185	0	3.25	45.5128192901611	IPI:IPI00794211.1	Gene_Symbol=UBC;RPS27A;UBB 18 kDa protein	9606
185	0	3.25	48.7179487943649	IPI:IPI00792712.1	Gene_Symbol=UBC;RPS27A;UBB 39 kDa protein	9606
185	0	3.25	46.4150935411453	IPI:IPI00789107.1	Gene_Symbol=UBC;RPS27A;UBB 30 kDa protein	9606
185	0	3.25	45.1030939817429	IPI:IPI00744274.1	Gene_Symbol=UBC;RPS27A;UBB 44 kDa protein	9606
185	0.01	3.2	48.2168316841125	IPI:IPI00873444.1	Gene_Symbol=UBC;RPS27A;UBB 79 kDa protein	9606
185	0	3.34	21.7948719859123	IPI:IPI00397808.3	Gene_Symbol=LOC388720 similar to ubiquitin and ribosomal protein S27a precursor	9606
185	0	3.25	45.8515286445618	IPI:IPI00798155.3	Gene_Symbol=UBC;RPS27A;UBB Ubiquitin C splice variant	9606
185	0	3.25	42.6751583814621	IPI:IPI00796600.1	Gene_Symbol=UBC;RPS27A;UBB 18 kDa protein	9606
185	0	3.25	44.3243235349655	IPI:IPI00795527.1	Gene_Symbol=UBC;RPS27A;UBB 21 kDa protein	9606
185	0	3.25	43.3862447738647	IPI:IPI00794925.1	Gene_Symbol=UBC;RPS27A;UBB 21 kDa protein	9606
185	0	3.25	48.2352942228317	IPI:IPI00793810.1	Gene_Symbol=UBC;RPS27A;UBB 19 kDa protein	9606
185	0	3.25	46.8852460384369	IPI:IPI00793729.1	Gene_Symbol=UBC;RPS27A;UBB UBC protein	9606
185	0	3.25	40.3669714927673	IPI:IPI00793330.1	Gene_Symbol=UBC;RPS27A;UBB 12 kDa protein	9606
185	0	3.25	44.0366983413696	IPI:IPI00790633.1	Gene_Symbol=UBC;RPS27A;UBB 25 kDa protein	9606
185	0	3.25	40.5594408512115	IPI:IPI00789823.1	Gene_Symbol=UBC;RPS27A;UBB 16 kDa protein	9606
185	0	3.25	43.7908500432968	IPI:IPI00784990.2	Gene_Symbol=UBC;RPS27A;UBB Ubiquitin C splice variant	9606
185	0	3.25	44.0721660852432	IPI:IPI00743650.1	Gene_Symbol=UBC;RPS27A;UBB 44 kDa protein	9606
185	0	3.25	44.0721660852432	IPI:IPI00743241.1	Gene_Symbol=UBC;RPS27A;UBB 44 kDa protein	9606
185	0	3.25	45.8515286445618	IPI:IPI00719280.2	Gene_Symbol=UBC;RPS27A;UBB ubiquitin B precursor	9606
185	0	3.19	41.9213980436325	IPI:IPI00794205.1	Gene_Symbol=- 26 kDa protein	9606
185	0	3.19	32.5892865657806	IPI:IPI00418813.2	Gene_Symbol=- CDNA FLJ46113 fis, clone TESTI2036285, highly similar to Rattus norvegicus ubiquitin C	9606
185	0	3.13	31.25	IPI:IPI00456429.3	Gene_Symbol=UBA52 ubiquitin and ribosomal protein L40 precursor	9606
185	0	3.13	18.5897439718246	IPI:IPI00179330.6	Gene_Symbol=UBC;RPS27A;UBB ubiquitin and ribosomal protein S27a precursor	9606
185	0	2.88	22.6890757679939	IPI:IPI00788210.1	Gene_Symbol=LOC728590 similar to ribosomal protein S27a	9606
186	3.22	3.23	39.449542760849	IPI:IPI00385254.1	Gene_Symbol=- Ig lambda chain V-I region WAH	9606	2.138432264328			1.13874101638794			1.56356799602509
186	0.02	16.12	44.4915264844894	IPI:IPI00785200.1	Gene_Symbol=- Putative uncharacterized protein	9606
186	0	3.02	40.7407402992249	IPI:IPI00827522.1	Gene_Symbol=IGLV1-44 Anti-streptococcal/anti-myosin immunoglobulin lambda light chain variable region (Fragment)	9606
186	0	2.06	16.0714283585548	IPI:IPI00382420.1	Gene_Symbol=- Ig lambda chain V-I region HA	9606
187	3.16	32.84	44.2796617746353	IPI:IPI00645363.2	Gene_Symbol=IGHG1 Putative uncharacterized protein DKFZp686P15220	9606	0.622005462646484			2.10860204696655			2.86130952835083
187	0.59	32.95	50.4237294197083	IPI:IPI00876888.1	Gene_Symbol=- cDNA FLJ78387	9606
187	0	37.45	49.7907936573029	IPI:IPI00472610.2	Gene_Symbol=IGHM IGHM protein	9606
187	0	28.36	52.0114958286285	IPI:IPI00816681.1	Gene_Symbol=IGHM Hepatitis B virus receptor binding protein (Fragment)	9606
187	0	2	28.3018857240677	IPI:IPI00883855.1	Gene_Symbol=- Similar to Hepatitis B virus receptor binding protein	9606
188	3.15	3.18	8.50850865244865	IPI:IPI00000877.1	Gene_Symbol=HYOU1 Hypoxia up-regulated protein 1 precursor	9606	1.74193072319031	0.176578596234322	7.44610357284546	1.51859569549561	0.377692371606827	35.8562088012695	1.19142377376556	0.126131370663643	1.56327247619629
189	3.05	3.16	16.666667163372	IPI:IPI00073777.1	Gene_Symbol=PLXDC2 Isoform 2 of Plexin domain-containing protein 2 precursor	9606	0.9094278216362	0.658183753490448	2.21267628669739	0.883625090122223	0.673111379146576	2.96934795379639	0.971703827381134	0.762242317199707	2.53636312484741
189	0	3.16	15.1228740811348	IPI:IPI00044369.2	Gene_Symbol=PLXDC2 Isoform 1 of Plexin domain-containing protein 2 precursor	9606
190	3	3.02	9.43396240472794	IPI:IPI00023728.1	Gene_Symbol=GGH Gamma-glutamyl hydrolase precursor	9606	1.26882863044739	0.598330020904541	62.8640899658203	1.54559934139252	0.203749224543571	6.25673294067383	1.81218373775482	0.403948038816452	259.900085449219
191	2.92	2.99	11.9533531367779	IPI:IPI00294713.4	Gene_Symbol=MASP2 Isoform 1 of Mannan-binding lectin serine protease 2 precursor	9606	1.3729168176651	0.12416522949934	1.70127820968628	1.49847626686096	0.137234196066856	2.05683708190918	1.19505536556244	0.172006368637085	1.44365704059601
191	0	2.92	12.435232847929	IPI:IPI00871597.1	Gene_Symbol=MASP2 Uncharacterized protein MASP2 (Fragment)	9606
191	0	2.92	12.9729732871056	IPI:IPI00306378.5	Gene_Symbol=MASP2 Isoform 2 of Mannan-binding lectin serine protease 2 precursor	9606
192	2.92	2.92	7.91366919875145	IPI:IPI00299158.1	Gene_Symbol=PVR Isoform Alpha of Poliovirus receptor precursor	9606	0.885307490825653	0.480474352836609	4.28747272491455	0.75075489282608	0.0129753462970257	1.0770765542984	0.601503252983093	0.117498226463795	3.33939099311829
192	0	2.92	8.41836705803871	IPI:IPI00219427.1	Gene_Symbol=PVR Isoform Delta of Poliovirus receptor precursor	9606
192	0	2.92	9.06593427062035	IPI:IPI00219426.1	Gene_Symbol=PVR Isoform Gamma of Poliovirus receptor precursor	9606
192	0	2.92	8.87096747756004	IPI:IPI00219425.3	Gene_Symbol=PVR Isoform Beta of Poliovirus receptor precursor	9606
193	2.89	2.95	8.60566422343254	IPI:IPI00297124.1	Gene_Symbol=IL6ST Isoform 1 of Interleukin-6 receptor subunit beta precursor	9606	1.07156920433044	0.860246121883392	51.2337913513184	1.47561383247375	0.293876022100449	11.696231842041	1.60230982303619	0.511881053447723	501.731109619141
193	0	2.07	7.8179694712162	IPI:IPI00554518.1	Gene_Symbol=IL6ST IL6ST nirs variant 4	9606
193	0	2	5.16717322170734	IPI:IPI00749145.1	Gene_Symbol=IL6ST interleukin 6 signal transducer isoform 2 precursor	9606
193	0	2	8.37438404560089	IPI:IPI00554522.1	Gene_Symbol=IL6ST IL6ST nirs variant 3	9606
194	2.89	2.89	11.3333337008953	IPI:IPI00383953.1	Gene_Symbol=- VH4 heavy chain variable region precursor (Fragment)	9606	1.45558214187622	0.0494917221367359	1.45000660419464	0.887667953968048	0.790128588676453	83.5122756958008	1.02441942691803	0.932967364788055	18.1839122772217
194	0.03	39.16	42.5460636615753	IPI:IPI00884293.1	Gene_Symbol=IGHM IGHM protein	9606
194	0.03	39.16	38.8235300779343	IPI:IPI00884452.1	Gene_Symbol=IGHM IGHM protein	9606
194	0.03	39.16	38.6934667825699	IPI:IPI00884141.1	Gene_Symbol=IGHM IGHM protein	9606
194	0.03	39.16	38.6934667825699	IPI:IPI00883614.1	Gene_Symbol=IGHM IGHM protein	9606
194	0.03	39.16	36.9599997997284	IPI:IPI00479708.5	Gene_Symbol=IGHM IGHM protein	9606
194	0	30.98	38.1048381328583	IPI:IPI00744561.1	Gene_Symbol=IGHV3OR16-13;IGHA1 IGHA1 protein	9606
194	0	3.22	31.9327741861343	IPI:IPI00815662.1	Gene_Symbol=- Rheumatoid factor G9 heavy chain (Fragment)	9606
194	0	3.22	12.8205135464668	IPI:IPI00884081.1	Gene_Symbol=- Uncharacterized protein ENSP00000375025	9606
194	0	3.22	12.7118647098541	IPI:IPI00830007.1	Gene_Symbol=- Uncharacterized protein ENSP00000375023	9606
194	0	3.22	12.7118647098541	IPI:IPI00829811.1	Gene_Symbol=LOC652128 Uncharacterized protein ENSP00000375039	9606
194	0	3.22	12.7118647098541	IPI:IPI00829753.1	Gene_Symbol=- Similar to Rheumatoid factor G9 heavy chain	9606
194	0	3.22	13.1578952074051	IPI:IPI00827891.1	Gene_Symbol=- Cold agglutinin FS-2 H-chain (Fragment)	9606
194	0	3.22	12.9310339689255	IPI:IPI00328493.4	Gene_Symbol=- Uncharacterized protein ENSP00000375038	9606
194	0	2	7.75862038135529	IPI:IPI00385059.1	Gene_Symbol=- Rearranged VH4-34 V gene segment (Fragment)	9606
195	2.78	3.53	8.11721086502075	IPI:IPI00514468.1	Gene_Symbol=MACF1 670 kDa protein	9606	0.81010103225708	0.315233170986176	1.62456655502319	1.06057560443878	0.841534495353699	2.05047750473022	1.01120126247406	0.96503472328186	1.86188888549805
195	0	3.52	8.03300738334656	IPI:IPI00432363.1	Gene_Symbol=MACF1 Microtubule-actin cross-linking factor 1, isoform 4	9606
196	2.77	2.77	16.5289252996445	IPI:IPI00884433.1	Gene_Symbol=- 13 kDa protein	9606	1.05289554595947	0.596506953239441	1.42709457874298	0.466875016689301	0.0185764003545046	1.57310855388641	0.507091760635376	0.142484366893768	3.4541609287262
196	0	2.77	16.5289252996445	IPI:IPI00829600.1	Gene_Symbol=- Uncharacterized protein ENSP00000374803	9606
196	0	2.77	16.5289252996445	IPI:IPI00743194.2	Gene_Symbol=- Kappa light chain variable region (Fragment)	9606
196	0.01	20.13	50	IPI:IPI00419424.3	Gene_Symbol=IGKV1-5 IGKV1-5 protein	9606
196	0	20.16	46.0251033306122	IPI:IPI00550731.2	Gene_Symbol=- Putative uncharacterized protein	9606
196	0	20.12	47.0319628715515	IPI:IPI00430808.2	Gene_Symbol=IGKC Immunoblobulin light chain (Fragment)	9606
196	0	16.32	54.8117160797119	IPI:IPI00854806.1	Gene_Symbol=IGKV1-5 IGKV1-5 protein	9606
196	0	2.04	14.0495866537094	IPI:IPI00829663.1	Gene_Symbol=- Uncharacterized protein ENSP00000374801	9606
196	0	2.04	14.9122804403305	IPI:IPI00384397.1	Gene_Symbol=- Myosin-reactive immunoglobulin light chain variable region (Fragment)	9606
196	0	2	33.8842988014221	IPI:IPI00829947.1	Gene_Symbol=- 13 kDa protein	9606
196	0	2	35.0427359342575	IPI:IPI00743389.1	Gene_Symbol=IGKV1-5 Ig kappa chain V-II region GM607 precursor (Fragment)	9606
196	0	2	18.6440676450729	IPI:IPI00827829.1	Gene_Symbol=- HRV Fab N8-VL (Fragment)	9606
196	0	2	19.4690272212029	IPI:IPI00827773.1	Gene_Symbol=- Cold agglutinin FS-1 L-chain (Fragment)	9606
196	0	2	12.0370373129845	IPI:IPI00854709.1	Gene_Symbol=- Uncharacterized protein ENSP00000374799 (Fragment)	9606
196	0	2	11.5044251084328	IPI:IPI00736885.1	Gene_Symbol=LOC440786 Ig kappa chain V-II region TEW	9606
196	0	2	12.2641511261463	IPI:IPI00387111.5	Gene_Symbol=- Uncharacterized protein ENSP00000333154	9606
196	0	2	11.304347962141	IPI:IPI00387107.3	Gene_Symbol=IGKV2-40 Ig kappa chain V-II region Cum	9606
197	2.77	2.77	5.97609579563141	IPI:IPI00555752.2	Gene_Symbol=C4BPB Isoform 2 of C4b-binding protein beta chain precursor	9606	1.06201243400574			0.808274269104004			0.718978524208069
197	0	2.77	5.95238097012043	IPI:IPI00025862.2	Gene_Symbol=C4BPB Isoform 1 of C4b-binding protein beta chain precursor	9606
198	2.67	12.67	41.4529919624329	IPI:IPI00719373.1	Gene_Symbol=IGL@ IGL@ protein	9606	1.01091229915619	0.980481505393982	3.67106628417969	1.06862688064575	0.747484803199768	1.81927001476288	1.14953696727753	0.606622695922852	2.16744303703308
198	0	14	28.5106390714645	IPI:IPI00807428.1	Gene_Symbol=- Putative uncharacterized protein	9606
198	0	10.67	34.3347638845444	IPI:IPI00829640.1	Gene_Symbol=IGL@ IGL@ protein	9606
198	0	10.67	35.3191494941711	IPI:IPI00784627.1	Gene_Symbol=- Putative uncharacterized protein	9606
198	0	10.67	35.4700863361359	IPI:IPI00784589.1	Gene_Symbol=- Putative uncharacterized protein DKFZp781M0386	9606
198	0	10.67	30.9012889862061	IPI:IPI00852577.1	Gene_Symbol=IGLC1 IGLC1 protein	9606
198	0	10.67	30.5084735155106	IPI:IPI00785164.1	Gene_Symbol=- Putative uncharacterized protein	9606
198	0	10.67	30.5084735155106	IPI:IPI00784983.1	Gene_Symbol=- Putative uncharacterized protein	9606
198	0	10.67	30.5084735155106	IPI:IPI00784713.1	Gene_Symbol=- Putative uncharacterized protein	9606
198	0	10.67	30.6382983922958	IPI:IPI00745660.2	Gene_Symbol=IGL@ IGL@ protein	9606
198	0	10	26.7241388559341	IPI:IPI00829877.1	Gene_Symbol=IGL@ IGL@ protein	9606
199	2.55	2.55	15.3110042214394	IPI:IPI00796333.1	Gene_Symbol=ALDOA 45 kDa protein	9606	0.84726357460022	0.606039881706238	19.2434329986572	0.558237493038177	0.2679083943367	27.5288944244385	1.23485934734344	0.0602017268538475	1.28947007656097
199	0	2.55	17.5824180245399	IPI:IPI00465439.5	Gene_Symbol=ALDOA Fructose-bisphosphate aldolase A	9606
200	2.53	2.53	13.0909085273743	IPI:IPI00009276.2	Gene_Symbol=PROCR Endothelial protein C receptor precursor	9606	1.1204069852829	0.337283909320831	2.33035111427307	1.68243312835693	0.249673500657082	15.3952074050903	1.3651031255722	0.191048711538315	3.39972281455994
201	2.47	2.62	20.3517585992813	IPI:IPI00514475.4	Gene_Symbol=APOL1 Isoform 1 of Apolipoprotein-L1 precursor	9606	0.784544110298157	0.485294580459595	3.42068672180176	1.07084989547729	0.755639374256134	2.28531932830811	1.15932202339172	0.227177739143372	1.44683372974396
201	0	2.62	19.5652171969414	IPI:IPI00186903.3	Gene_Symbol=APOL1 Isoform 2 of Apolipoprotein-L1 precursor	9606
201	0	2.58	23.2375979423523	IPI:IPI00852826.2	Gene_Symbol=APOL1 42 kDa protein	9606
202	2.46	2.46	5.29531575739384	IPI:IPI00872063.1	Gene_Symbol=PEPD Uncharacterized protein PEPD (Fragment)	9606	1.23278415203094	0.462236046791077	10.6006813049316	0.674274206161499	0.144652917981148	3.18304657936096	0.74264657497406	0.301540553569794	6.94338178634644
202	0	2.46	5.27383349835873	IPI:IPI00257882.7	Gene_Symbol=PEPD Xaa-Pro dipeptidase	9606
203	2.28	2.33	4.93506491184235	IPI:IPI00218795.1	Gene_Symbol=SELL L-selectin precursor	9606	0.465425550937653			0.701911449432373			0.639304459095001
203	0.02	2.07	3.71134020388126	IPI:IPI00645768.1	Gene_Symbol=SELE Selectin E	9606
203	0.02	2.07	3.29067632555962	IPI:IPI00514521.1	Gene_Symbol=SELE Selectin E	9606
203	0.02	2.07	2.95081958174706	IPI:IPI00296542.1	Gene_Symbol=SELE E-selectin precursor	9606
203	0	2.08	3.58565747737885	IPI:IPI00646956.1	Gene_Symbol=SELP Selectin P	9606
203	0	2.08	4.19254675507545	IPI:IPI00645234.1	Gene_Symbol=SELP Selectin P	9606
203	0	2.08	3.515625	IPI:IPI00644144.1	Gene_Symbol=SELP Selectin P	9606
203	0	2.08	3.25693599879742	IPI:IPI00643835.1	Gene_Symbol=SELP Selectin P	9606
203	0	2.08	4.17956672608852	IPI:IPI00640405.1	Gene_Symbol=SELP Selectin P	9606
203	0	2.08	4.17956672608852	IPI:IPI00514796.1	Gene_Symbol=SELP Selectin P	9606
203	0	2.08	3.515625	IPI:IPI00514233.1	Gene_Symbol=SELP Selectin P	9606
203	0	2.08	3.25301215052605	IPI:IPI00295339.3	Gene_Symbol=SELP P-selectin precursor	9606
203	0	2.05	2.19378434121609	IPI:IPI00514728.1	Gene_Symbol=SELE Selectin E	9606
203	0	2.05	2.47933883219957	IPI:IPI00514342.1	Gene_Symbol=SELE Selectin E	9606
204	2.25	2.79	6.78925067186356	IPI:IPI00056349.1	Gene_Symbol=FBXW7 Isoform 1 of F-box/WD repeat-containing protein 7	9606	0.869458138942719			0.407182067632675			0.425333887338638
204	0	2.77	6.76328465342522	IPI:IPI00402151.1	Gene_Symbol=FBXW7 Isoform 3 of F-box/WD repeat-containing protein 7	9606
204	0	2.77	7.13073015213013	IPI:IPI00075075.1	Gene_Symbol=FBXW7 Isoform 4 of F-box/WD repeat-containing protein 7	9606
204	0	2.77	6.69856444001198	IPI:IPI00059165.1	Gene_Symbol=FBXW7 Isoform 2 of F-box/WD repeat-containing protein 7	9606
204	0	2	6.38297870755196	IPI:IPI00442124.1	Gene_Symbol=- CDNA FLJ16457 fis, clone BRAWH3009017, moderately similar to SEL-10 protein	9606
205	2.24	2.97	7.3273591697216	IPI:IPI00107831.3	Gene_Symbol=PTPRF Receptor-type tyrosine-protein phosphatase F precursor	9606	1.03683519363403	0.849307179450989	1.74405550956726	1.10653269290924	0.319149732589722	1.3104385137558	0.852376759052277	0.50257807970047	1.95197737216949
205	0	2.96	6.69478103518486	IPI:IPI00871665.1	Gene_Symbol=PTPRF 212 kDa protein	9606
205	0	2.96	6.72669485211372	IPI:IPI00642154.2	Gene_Symbol=PTPRF Protein tyrosine phosphatase, receptor type, F isoform 2 variant	9606
205	0	2.96	6.69125393033028	IPI:IPI00465186.3	Gene_Symbol=PTPRF protein tyrosine phosphatase, receptor type, F isoform 2 precursor	9606
205	0	2.72	7.59101435542107	IPI:IPI00480183.3	Gene_Symbol=PTPRF Protein	9606
206	2.21	8.66	21.6535434126854	IPI:IPI00169276.2	Gene_Symbol=- Trypsinogen C	9606	1.0624897480011			1.16340851783752			1.12457942962646
207	2.21	2.21	30.9701502323151	IPI:IPI00385429.1	Gene_Symbol=COLEC11 Isoform 9 of Collectin-11 precursor	9606	1.12591969966888	0.695524394512177	18.2985649108887	0.853606522083282	0.689464390277863	44.2882804870605	0.937484443187714	0.852139472961426	32.0671005249023
207	0	2.18	25.9109318256378	IPI:IPI00880047.1	Gene_Symbol=COLEC11 Isoform 3 of Collectin-11 precursor	9606
207	0	2.18	28.6995530128479	IPI:IPI00827697.1	Gene_Symbol=COLEC11 Isoform 5 of Collectin-11 precursor	9606
207	0	2.18	25.9109318256378	IPI:IPI00554598.3	Gene_Symbol=COLEC11 Isoform 2 of Collectin-11 precursor	9606
207	0	2.18	23.616236448288	IPI:IPI00031490.3	Gene_Symbol=COLEC11 Isoform 1 of Collectin-11 precursor	9606
207	0	2.18	20.0000002980232	IPI:IPI00879712.1	Gene_Symbol=COLEC11 Isoform 4 of Collectin-11 precursor	9606
207	0	2.18	22.1719458699226	IPI:IPI00877913.1	Gene_Symbol=COLEC11 Isoform 7 of Collectin-11 precursor	9606
207	0	2.18	22.1719458699226	IPI:IPI00868920.1	Gene_Symbol=COLEC11 Isoform 6 of Collectin-11 precursor	9606
207	0	2.18	24.8730957508087	IPI:IPI00868874.1	Gene_Symbol=COLEC11 Isoform 8 of Collectin-11 precursor	9606
208	2.21	2.21	19.4312795996666	IPI:IPI00011832.1	Gene_Symbol=SPP2 Secreted phosphoprotein 24 precursor	9606	0.952569842338562	0.710798740386963	3.54061150550842	0.932240188121796	0.305847197771072	1.59139609336853	0.83991950750351	0.567586481571198	3.0247175693512
209	2.11	2.44	6.47082179784775	IPI:IPI00783826.1	Gene_Symbol=RYR1 Isoform 1 of Ryanodine receptor 1	9606	0.826289176940918	0.326438307762146	1.89097499847412	0.81111204624176	0.602876603603363	4.35832166671753	0.623000919818878	0.0374044142663479	1.4997022151947
209	0	2.44	6.47725015878677	IPI:IPI00334799.8	Gene_Symbol=RYR1 Isoform 3 of Ryanodine receptor 1	9606
209	0	2.44	6.1196107417345	IPI:IPI00220558.3	Gene_Symbol=RYR1 Isoform 2 of Ryanodine receptor 1	9606
210	2.11	2.23	6.79012313485146	IPI:IPI00011218.1	Gene_Symbol=CSF1R Macrophage colony-stimulating factor 1 receptor precursor	9606	0.886570155620575	0.859077870845795	895.514221191406	0.609181821346283	0.259014159440994	15.0840282440186	0.705578744411469	0.471225917339325	57.2582702636719
211	2.09	2.61	4.92157936096191	IPI:IPI00024802.1	Gene_Symbol=BTAF1 TATA-binding protein-associated factor 172	9606	0.626238763332367	0.114518411457539	2.94884538650513	0.946094989776611	0.809344470500946	9.77916526794434	0.83697497844696	0.135516688227654	1.63025867938995
212	2.08	2.32	43.8461542129517	IPI:IPI00019399.1	Gene_Symbol=SAA4 Serum amyloid A-4 protein precursor	9606	1.03058111667633	0.849958479404449	4.92227506637573	1.46996402740479	0.0460909381508827	1.42618608474731	1.62343561649323	0.0448040291666985	1.5434308052063
213	2.06	27.52	39.4789576530457	IPI:IPI00166866.3	Gene_Symbol=IGHV3OR16-13;IGHA1 IGHA1 protein	9606	0.348619550466537			3.07895827293396			4.02350044250488
213	0	28.97	33.3992093801498	IPI:IPI00426060.3	Gene_Symbol=IGHV3OR16-13;IGHA1 Putative uncharacterized protein DKFZp686J11235 (Fragment)	9606
213	0	25.01	27.0000010728836	IPI:IPI00061977.1	Gene_Symbol=IGHV3OR16-13;IGHA1 IGHA1 protein	9606
214	2.06	2.67	9.69213247299194	IPI:IPI00783931.2	Gene_Symbol=COL18A1 Isoform 1 of Collagen alpha-1(XVIII) chain precursor	9606	1.08366584777832	0.73430597782135	9.99903106689453	1.39456307888031	0.630015850067139	622.334411621094	1.05965507030487	0.882269084453583	51.1931343078613
214	0	2.65	13.8909637928009	IPI:IPI00414694.3	Gene_Symbol=COL18A1 Isoform 3 of Collagen alpha-1(XVIII) chain precursor	9606
214	0	2.65	9.87491756677628	IPI:IPI00022822.5	Gene_Symbol=COL18A1 Isoform 2 of Collagen alpha-1(XVIII) chain precursor	9606
214	0	2.6	18.7739461660385	IPI:IPI00828004.1	Gene_Symbol=COL18A1 Multi-functional protein MFP	9606
214	0	2.6	13.214285671711	IPI:IPI00796842.1	Gene_Symbol=COL18A1 Protein	9606
214	0	2.6	12.2923590242863	IPI:IPI00479309.5	Gene_Symbol=COL18A1 Uncharacterized protein COL18A1	9606
215	2.06	2.06	10.1869158446789	IPI:IPI00795657.1	Gene_Symbol=SFRS2IP Putative uncharacterized protein	9606	1.75751078128815	0.293225407600403	34.9937629699707	2.88301610946655	0.24929666519165	258.591705322266	2.71497583389282	0.243842020630836	166.225463867188
215	0	3.17	9.56937819719315	IPI:IPI00746412.2	Gene_Symbol=SFRS2IP splicing factor, arginine/serine-rich 2, interacting protein	9606
215	0	3.17	10.9756097197533	IPI:IPI00181359.5	Gene_Symbol=SFRS2IP SFRS2-interacting protein	9606
216	2.06	2.06	5.958291888237	IPI:IPI00216641.1	Gene_Symbol=CNTN1 Isoform 2 of Contactin-1 precursor	9606	0.908431351184845	0.649578809738159	1.83591604232788	1.27426719665527	0.486557573080063	2.65017461776733	1.09349501132965	0.877311885356903	5.43826961517334
216	0	2.06	5.89390955865383	IPI:IPI00029751.1	Gene_Symbol=CNTN1 Isoform 1 of Contactin-1 precursor	9606
217	2.06	2.06	4.05405387282372	IPI:IPI00878576.1	Gene_Symbol=- Autotaxin isoform gamma	9606	0.779688537120819	0.307540327310562	5.25192975997925	0.851967215538025	0.747456133365631	128.939559936523	0.781817018985748	0.677320837974548	279.336120605469
217	0	2.06	3.93442623317242	IPI:IPI00303210.3	Gene_Symbol=ENPP2 Isoform 2 of Ectonucleotide pyrophosphatase/phosphodiesterase family member 2 precursor	9606
217	0	2.06	4.17149476706982	IPI:IPI00156171.2	Gene_Symbol=ENPP2 Isoform 1 of Ectonucleotide pyrophosphatase/phosphodiesterase family member 2 precursor	9606
218	2.05	20.7	59.1489374637604	IPI:IPI00430820.1	Gene_Symbol=IGKV1-5 IGKV1-5 protein	9606	0.684470117092133	0.377902626991272	25.8023490905762	1.43967819213867	0.511938989162445	122.403846740723	1.70977199077606	0.315979182720184	40.0734786987305
218	0	2.52	26.7241388559341	IPI:IPI00549330.4	Gene_Symbol=IGKV3D-15 Myosin-reactive immunoglobulin light chain variable region	9606
218	0	2.52	24.0310072898865	IPI:IPI00385253.1	Gene_Symbol=- Ig kappa chain V-III region CLL precursor	9606
218	0	2.01	22.9357793927193	IPI:IPI00384401.1	Gene_Symbol=- Myosin-reactive immunoglobulin kappa chain variable region (Fragment)	9606
219	2.05	2.74	20.2816903591156	IPI:IPI00604620.3	Gene_Symbol=NCL Isoform 1 of Nucleolin	9606	0.928742289543152	0.73390007019043	8.28724098205566	0.657170832157135	0.299022734165192	14.9927291870117	0.849824249744415	0.691659152507782	50.8935699462891
219	0	2.72	20.0873360037804	IPI:IPI00827674.1	Gene_Symbol=NCL Isoform 2 of Nucleolin	9606
219	0	2.72	22.8855714201927	IPI:IPI00444262.3	Gene_Symbol=NCL CDNA FLJ45706 fis, clone FEBRA2028457, highly similar to Nucleolin	9606
220	2.05	2.11	4.10557202994823	IPI:IPI00401831.4	Gene_Symbol=PLEKHH1 Isoform 1 of Pleckstrin homology domain-containing family H member 1	9606	0.863841354846954			1.03745460510254			0.804529547691345
221	2.04	2.22	9.84654724597931	IPI:IPI00873848.1	Gene_Symbol=POSTN 87 kDa protein	9606	1.30615031719208			0.967313349246979			0.487576186656952
221	0	2.22	8.29207897186279	IPI:IPI00641231.1	Gene_Symbol=POSTN 90 kDa protein	9606
221	0	2.22	8.2818292081356	IPI:IPI00410241.2	Gene_Symbol=POSTN Isoform 3 of Periostin precursor	9606
221	0	2.22	8.60076993703842	IPI:IPI00218585.5	Gene_Symbol=POSTN Isoform 2 of Periostin precursor	9606
221	0	2.22	8.0143541097641	IPI:IPI00007960.4	Gene_Symbol=POSTN Isoform 1 of Periostin precursor	9606
222	2.04	2.06	9.79591831564903	IPI:IPI00879359.1	Gene_Symbol=- 28 kDa protein	9606	1.04688274860382			0.859983563423157			0.739706099033356
222	0	2.06	9.79591831564903	IPI:IPI00021263.3	Gene_Symbol=YWHAZ 14-3-3 protein zeta/delta	9606
222	0	2	14.2857149243355	IPI:IPI00793388.1	Gene_Symbol=YWHAZ 11 kDa protein	9606
222	0	2	15.2173906564713	IPI:IPI00790689.1	Gene_Symbol=YWHAZ 14-3-3 protein/cytosolic phospholipase A2 protein	9606
223	2.04	2.04	7.43494406342506	IPI:IPI00555628.1	Gene_Symbol=NCAM1 Neural cell adhesion molecule 1, 120 kDa isoform variant (Fragment)	9606	1.03934895992279	0.865667581558228	1.94843566417694	1.00662326812744	0.940169215202332	1.29395544528961	1.09504246711731	0.602290093898773	1.64486002922058
223	0	2.04	5.4778553545475	IPI:IPI00795918.1	Gene_Symbol=NCAM1 neural cell adhesion molecule 1 isoform 2	9606
223	0	2.04	5.54245300590992	IPI:IPI00435020.3	Gene_Symbol=NCAM1 Neural cell adhesion molecule 1, 140 kDa isoform precursor	9606
224	2.03	2.52	9.26585868000984	IPI:IPI00797766.1	Gene_Symbol=M-RIP KIAA0864 protein	9606	0.781218290328979			0.994632542133331			0.952477037906647
224	0	2.12	9.44088026881218	IPI:IPI00788613.1	Gene_Symbol=M-RIP Protein	9606
225	2.02	2.07	8.12324956059456	IPI:IPI00816828.1	Gene_Symbol=NR1I3 constitutive androstane receptor isoform 1	9606	1.1867710351944			1.61254811286926			1.44401752948761
225	0	2.07	9.32475849986076	IPI:IPI00816695.1	Gene_Symbol=NR1I3 constitutive androstane receptor isoform 13	9606
225	0	2.07	9.09090936183929	IPI:IPI00816486.1	Gene_Symbol=NR1I3 constitutive androstane receptor isoform 10	9606
225	0	2.07	10.3571429848671	IPI:IPI00816473.1	Gene_Symbol=NR1I3 constitutive androstane receptor isoform 11	9606
225	0	2.07	8.52941200137138	IPI:IPI00816422.1	Gene_Symbol=NR1I3 constitutive androstane receptor isoform 6	9606
225	0	2.07	9.79729741811752	IPI:IPI00816193.1	Gene_Symbol=NR1I3 constitutive androstane receptor isoform 8	9606
225	0	2.07	9.20634940266609	IPI:IPI00816112.1	Gene_Symbol=NR1I3 constitutive androstane receptor isoform 12	9606
225	0	2.07	8.5545726120472	IPI:IPI00815906.1	Gene_Symbol=NR1I3 constitutive androstane receptor isoform 7	9606
225	0	2.07	9.47712436318398	IPI:IPI00815841.1	Gene_Symbol=NR1I3 constitutive androstane receptor isoform 14	9606
225	0	2.07	9.38511341810226	IPI:IPI00815785.1	Gene_Symbol=NR1I3 constitutive androstane receptor isoform 5	9606
225	0	2.07	8.9506171643734	IPI:IPI00815775.1	Gene_Symbol=NR1I3 constitutive androstane receptor isoform 9	9606
225	0	2.07	9.23566892743111	IPI:IPI00434598.3	Gene_Symbol=NR1I3 constitutive androstane receptor isoform 4	9606
225	0	2.07	10.8614228665829	IPI:IPI00434589.2	Gene_Symbol=NR1I3 constitutive androstane receptor isoform 15	9606
225	0	2.07	11.0266156494617	IPI:IPI00434588.3	Gene_Symbol=NR1I3 Constitutive androstane receptor SV15 (Fragment)	9606
225	0	2.07	10.5839416384697	IPI:IPI00431848.1	Gene_Symbol=NR1I3 NR1I3 protein	9606
225	0	2.07	8.23863670229912	IPI:IPI00418379.3	Gene_Symbol=NR1I3 Isoform 1 of Nuclear receptor subfamily 1 group I member 3	9606
225	0	2.07	8.33333358168602	IPI:IPI00001687.1	Gene_Symbol=NR1I3 Isoform 2 of Nuclear receptor subfamily 1 group I member 3	9606
226	2.01	2.39	8.50000008940697	IPI:IPI00166892.2	Gene_Symbol=DPP10 DPPY splice variant c	9606	0.838306128978729			0.849291741847992			0.934861779212952
226	0	2.39	6.15577884018421	IPI:IPI00873846.1	Gene_Symbol=DPP10 Isoform 1 of Inactive dipeptidyl peptidase 10	9606
226	0	2.39	6.21039308607578	IPI:IPI00847414.1	Gene_Symbol=DPP10 dipeptidyl peptidase 10 isoform short	9606
227	2.01	2.06	8.30409377813339	IPI:IPI00856120.1	Gene_Symbol=LARP2 Isoform 2 of La-related protein 2	9606	0.868726134300232	0.672168731689453	23.5660133361816	0.914432406425476	0.182113274931908	1.39696288108826	0.841532647609711	0.339438319206238	3.6467547416687
227	0	2.06	7.76805281639099	IPI:IPI00383949.2	Gene_Symbol=LARP2 Isoform 1 of La-related protein 2	9606
227	0	2.06	6.73443451523781	IPI:IPI00855953.1	Gene_Symbol=LARP2 Isoform 9 of La-related protein 2	9606
227	0	2.05	8.93854722380638	IPI:IPI00376999.4	Gene_Symbol=LARP2 La ribonucleoprotein domain family member 2 isoform 3	9606
227	0	2.05	6.13026805222034	IPI:IPI00293654.6	Gene_Symbol=LARP2 La ribonucleoprotein domain family member 2 isoform 2	9606
228	2.01	2.02	3.0129125341773	IPI:IPI00007128.1	Gene_Symbol=PRKCG Protein kinase C gamma type	9606	1.18610489368439	0.583304464817047	3.10465526580811	1.14216208457947	0.396791994571686	1.70705318450928	1.25610172748566	0.431407541036606	2.7284209728241
229	2	57.68	62.2362852096558	IPI:IPI00555812.4	Gene_Symbol=GC Vitamin D-binding protein precursor	9606	0.00383979710750282			0.0168026238679886			0
230	2	57.42	74.4949519634247	IPI:IPI00304273.2	Gene_Symbol=APOA4 Apolipoprotein A-IV precursor	9606	2.16606116294861	0.000593244738411158	1.42994701862335	0.620396494865417	0.00487387226894498	1.3488632440567	0.628629565238953	0.00556355249136686	1.34629833698273
231	2	25.09	35.2941185235977	IPI:IPI00385264.1	Gene_Symbol=- Ig mu heavy chain disease protein	9606	0.208473429083824			0.552901208400726			0.647952556610107
232	2	24.6	55.0847470760345	IPI:IPI00827488.1	Gene_Symbol=IGKC IGKC protein	9606	1.4092823266983			0.807305335998535			0.82692539691925
232	0	6.47	33.8983058929443	IPI:IPI00829873.1	Gene_Symbol=- 13 kDa protein	9606
233	2	24.6	55.0847470760345	IPI:IPI00430847.1	Gene_Symbol=IGKC IGKC protein	9606	1.69703018665314			1.19687712192535			1.37602460384369
233	0	6.47	33.8983058929443	IPI:IPI00829650.1	Gene_Symbol=- Similar to Ig kappa chain V-I region HK101 precursor	9606
233	0	2.46	22.2222223877907	IPI:IPI00003470.1	Gene_Symbol=- Ig kappa chain V-I region Wes	9606
234	2	16.64	35.3689581155777	IPI:IPI00830132.1	Gene_Symbol=IGHG4 Uncharacterized protein IGHG4 (Fragment)	9606	0.696198880672455			0.36132150888443			0.381125897169113
234	0	16.64	39.7553503513336	IPI:IPI00829814.1	Gene_Symbol=IGHG4 Ig gamma-4 chain C region	9606
234	0	16.64	27.484142780304	IPI:IPI00550640.2	Gene_Symbol=IGHG4 IGHG4 protein	9606
234	0	14.64	23.3193278312683	IPI:IPI00784998.1	Gene_Symbol=- Putative uncharacterized protein DKFZp686M24218	9606
235	2	13.73	67.5000011920929	IPI:IPI00792115.1	Gene_Symbol=CLEC3B Putative uncharacterized protein DKFZp686H17246	9606	0.634726464748383			0.498586028814316			0.405759811401367
235	0	7.3	52.0833313465118	IPI:IPI00791350.1	Gene_Symbol=CLEC3B 11 kDa protein	9606
236	2	4.47	31.6239327192307	IPI:IPI00830035.1	Gene_Symbol=- Similar to Anti-streptococcal/anti-myosin immunoglobulin kappa light chain variable region	9606	2.29659056663513			0.314638882875443			0
237	2	4	21.0084035992622	IPI:IPI00854743.1	Gene_Symbol=- Uncharacterized protein ENSP00000375034	9606	1.09907186031342	0.410826981067657	2.4685754776001	1.63315677642822	0.238405153155327	3.56076431274414	1.25249791145325	0.30070286989212	2.01424813270569
237	0	2	18.3206111192703	IPI:IPI00745363.4	Gene_Symbol=LOC652113 Immunglobulin heavy chain variable region (Fragment)	9606
238	2	4	31.4814805984497	IPI:IPI00387022.1	Gene_Symbol=- Ig kappa chain V-I region AG	9606	1.39533460140228			1.19360482692719			1.13628137111664
238	0	4	28.8135588169098	IPI:IPI00003111.6	Gene_Symbol=LOC652694 Ig kappa chain V-I region AU	9606
238	0	2	30.3571432828903	IPI:IPI00387106.1	Gene_Symbol=- Ig kappa chain V-I region Ni	9606
239	2	3.52	12.7376422286034	IPI:IPI00879210.1	Gene_Symbol=GTF3C5 General transcription factor IIIC, polypeptide 5, 63kDa	9606
239	0	3.52	11.5973740816116	IPI:IPI00514436.1	Gene_Symbol=GTF3C5 General transcription factor IIIC, polypeptide 5, 63kDa	9606
239	0	2	7.81892985105515	IPI:IPI00748216.1	Gene_Symbol=GTF3C5 CDNA FLJ20187 fis, clone COLF0433	9606
240	2	2.93	5.67302741110325	IPI:IPI00332273.2	Gene_Symbol=PTPRS Isoform PTPS-MEC of Receptor-type tyrosine-protein phosphatase S precursor	9606	1.1353645324707			0.872895658016205			0.713862299919128
240	0	2.93	5.64681738615036	IPI:IPI00289831.4	Gene_Symbol=PTPRS Isoform PTPS of Receptor-type tyrosine-protein phosphatase S precursor	9606
240	0	2.93	5.07853403687477	IPI:IPI00743517.1	Gene_Symbol=PTPRS protein tyrosine phosphatase, receptor type, sigma isoform 2 precursor	9606
240	0	2.93	5.0311204046011	IPI:IPI00332272.2	Gene_Symbol=PTPRS Isoform PTPS-MEB of Receptor-type tyrosine-protein phosphatase S precursor	9606
240	0	2.93	4.97946627438068	IPI:IPI00332271.5	Gene_Symbol=PTPRS Isoform PTPS-MEA of Receptor-type tyrosine-protein phosphatase S precursor	9606
240	0	2.93	6.04651160538197	IPI:IPI00479252.2	Gene_Symbol=PTPRS protein tyrosine phosphatase, receptor type, sigma isoform 4 precursor	9606
240	0	2.93	5.9477124363184	IPI:IPI00299590.5	Gene_Symbol=PTPRS Isoform PTPS-F4-7 of Receptor-type tyrosine-protein phosphatase S precursor	9606
240	0	2.93	5.19653558731079	IPI:IPI00293275.5	Gene_Symbol=PTPRS protein tyrosine phosphatase, receptor type, sigma isoform 3 precursor	9606
241	2	2.46	20.3389823436737	IPI:IPI00829836.1	Gene_Symbol=- Uncharacterized protein ENSP00000374797	9606	0.905944406986237	0.39489883184433	2.45120978355408	0.901793122291565	0.583882391452789	5.55525493621826	1.19167518615723	0.380772709846497	4.5639533996582
241	0	2.46	22.2222223877907	IPI:IPI00385555.1	Gene_Symbol=- Ig kappa chain V-I region BAN	9606
242	2	2.28	11.6949163377285	IPI:IPI00009867.3	Gene_Symbol=KRT5 Keratin, type II cytoskeletal 5	9606	0.904668807983398			2.81663155555725			1.3166264295578
242	0	2.28	6.87830671668053	IPI:IPI00796776.1	Gene_Symbol=KRT5 60 kDa protein	9606
242	0	2.22	10.8597293496132	IPI:IPI00795197.1	Gene_Symbol=KRT5 24 kDa protein	9606
242	0	2.22	20.3389823436737	IPI:IPI00794362.1	Gene_Symbol=KRT5 Protein	9606
242	0	2.04	9.69387739896774	IPI:IPI00793849.1	Gene_Symbol=KRT5 Protein	9606
243	2	2.09	20.2247187495232	IPI:IPI00063213.1	Gene_Symbol=MED30 Mediator of RNA polymerase II transcription subunit 30	9606
243	0	2.02	33.3333343267441	IPI:IPI00792416.1	Gene_Symbol=MED30 10 kDa protein	9606
244	2	2.06	6.59186542034149	IPI:IPI00024046.1	Gene_Symbol=CDH13 Cadherin-13 precursor	9606	0.743051946163177			0.34245440363884			0.519271016120911
245	2	2.03	9.25925895571709	IPI:IPI00646304.4	Gene_Symbol=PPIB peptidylprolyl isomerase B precursor	9606	2.8406937122345			1.76296925544739			2.60457754135132
246	2	2.03	4.19075153768063	IPI:IPI00387168.1	Gene_Symbol=PCSK9 Isoform 1 of Proprotein convertase subtilisin/kexin type 9 precursor	9606	1.16499006748199	0.710830450057983	53.1912536621094	0.824110984802246	0.708761751651764	147.341339111328	0.818884551525116	0.429013431072235	7.5952353477478
247	2	2.03	8.58585834503174	IPI:IPI00027350.3	Gene_Symbol=PRDX2 Peroxiredoxin-2	9606	0.821105897426605			0.490315973758698			0.536824584007263
248	2	2	8.66807624697685	IPI:IPI00790218.1	Gene_Symbol=ICOSLG Uncharacterized protein ICOSLG	9606	0.994883239269257			0.678363025188446			1.00299608707428
248	0	2	13.2686078548431	IPI:IPI00414888.2	Gene_Symbol=ICOSLG Isoform 2 of ICOS ligand precursor	9606
248	0	2	13.5761588811874	IPI:IPI00219131.8	Gene_Symbol=ICOSLG Isoform 1 of ICOS ligand precursor	9606
248	0	2	5.40540553629398	IPI:IPI00796189.1	Gene_Symbol=ICOSLG Uncharacterized protein ICOSLG	9606
249	2	2	11.9047619402409	IPI:IPI00643023.1	Gene_Symbol=CTBS Chitobiase, di-N-acetyl-	9606	0.907387435436249			0.681407570838928			0.769626438617706
249	0	2	9.09090936183929	IPI:IPI00007778.1	Gene_Symbol=CTBS Di-N-acetylchitobiase precursor	9606
250	2	2	5.35714291036129	IPI:IPI00440825.1	Gene_Symbol=ABI3BP Isoform 4 of Target of Nesh-SH3 precursor	9606	0.623171448707581			0.999073028564453			0.868926405906677
250	0	2	4.33436520397663	IPI:IPI00440824.2	Gene_Symbol=ABI3BP Target of Nesh-SH3 precursor (Tarsh) (Nesh-binding protein) (NeshBP) (ABI gene family member 3-binding protein). Isoform 2	9606
250	0	2	4.18215617537498	IPI:IPI00440822.2	Gene_Symbol=ABI3BP Isoform 1 of Target of Nesh-SH3 precursor	9606
250	0	2	2.67489720135927	IPI:IPI00419966.1	Gene_Symbol=ABI3BP Isoform 2 of Target of Nesh-SH3 precursor	9606
251	2	2	23.3009710907936	IPI:IPI00028714.4	Gene_Symbol=MGP Matrix Gla protein precursor	9606	1.37046015262604			2.26220011711121			1.48983407020569
252	2	2	11.4068441092968	IPI:IPI00871889.1	Gene_Symbol=PSMA1 Proteasome subunit alpha type	9606	1.19944071769714			0.902310371398926			1.0464323759079
252	0	2	11.1524157226086	IPI:IPI00472442.4	Gene_Symbol=PSMA1 Isoform Long of Proteasome subunit alpha type-1	9606
252	0	2	11.4068441092968	IPI:IPI00016832.1	Gene_Symbol=PSMA1 Isoform Short of Proteasome subunit alpha type-1	9606
253	2	2	18.1818187236786	IPI:IPI00168223.1	Gene_Symbol=- CDNA FLJ33442 fis, clone BRACE2021936	9606
254	2	2	13.7500002980232	IPI:IPI00027827.2	Gene_Symbol=SOD3 Extracellular superoxide dismutase [Cu-Zn] precursor	9606	0.803124725818634			0.765012502670288			0.743444383144379
255	2	2	18.4210523962975	IPI:IPI00027462.1	Gene_Symbol=S100A9 Protein S100-A9	9606	1.02003872394562			1.99221849441528			1.41279828548431
256	2	2	7.28155374526978	IPI:IPI00783862.2	Gene_Symbol=BLVRB Flavin reductase	9606	1.91827571392059			0.703802049160004			0.733542621135712
256	0	2	7.24637657403946	IPI:IPI00219910.2	Gene_Symbol=- 22 kDa protein	9606
257	2	2	8.57142880558968	IPI:IPI00658073.1	Gene_Symbol=CCDC126 Coiled-coil domain-containing protein 126 precursor	9606	1.26123440265656			0.715657711029053			0.607943534851074
257	0	2	10.6194689869881	IPI:IPI00061448.5	Gene_Symbol=- 13 kDa protein	9606
258	2	2	3.46420332789421	IPI:IPI00641481.2	Gene_Symbol=CETP Isoform 2 of Cholesteryl ester transfer protein precursor	9606	0.842620313167572			1.55855119228363			1.01784324645996
258	0	2	3.04259639233351	IPI:IPI00006173.3	Gene_Symbol=CETP Isoform 1 of Cholesteryl ester transfer protein precursor	9606
259	2	2	4.16666679084301	IPI:IPI00029235.1	Gene_Symbol=IGFBP6 Insulin-like growth factor-binding protein 6 precursor	9606	1.99876773357391			1.24971854686737			1.2058390378952
260	1.97	2.24	5.68513125181198	IPI:IPI00289258.4	Gene_Symbol=MYO10 Myosin-X	9606
261	1.93	2.33	4.73568290472031	IPI:IPI00166533.4	Gene_Symbol=C10orf140 hypothetical protein LOC387640	9606	0.923459529876709			1.07176673412323			0.841880023479462
262	1.91	1.91	4.7824215143919	IPI:IPI00029819.3	Gene_Symbol=NOTCH3 Neurogenic locus notch homolog protein 3 precursor	9606	0.928896188735962	0.67559540271759	1.92396020889282	1.08001685142517	0.541194081306458	1.57394933700562	1.01066923141479	0.962915539741516	2.38727021217346
263	1.84	2.06	8.25958698987961	IPI:IPI00166182.4	Gene_Symbol=PARP15 poly (ADP-ribose) polymerase family, member 15 isoform 1	9606	0.946435570716858	0.899221360683441	5.22609615325928	1.23633289337158	0.638767421245575	5.29246759414673	1.13699698448181	0.765504896640778	5.05043888092041
264	1.81	2.02	11.5259736776352	IPI:IPI00876845.1	Gene_Symbol=MIA3 similar to melanoma inhibitory activity 3 isoform 23	9606	1.07427382469177			1.02696824073792			1.13495862483978
264	0	2.02	11.5259736776352	IPI:IPI00739902.2	Gene_Symbol=MIA3 Isoform 2 of Melanoma inhibitory activity protein 3 precursor	9606
264	0	2.02	11.1693762242794	IPI:IPI00455473.2	Gene_Symbol=MIA3 Isoform 1 of Melanoma inhibitory activity protein 3 precursor	9606
264	0	2.02	11.1693762242794	IPI:IPI00374065.3	Gene_Symbol=MIA3 similar to melanoma inhibitory activity 3 isoform 1	9606
264	0	2.02	9.23672541975975	IPI:IPI00740837.2	Gene_Symbol=MIA3 similar to melanoma inhibitory activity 3 isoform 14	9606
265	1.71	1.87	7.89266005158424	IPI:IPI00784704.1	Gene_Symbol=FANCI Isoform 2 of Fanconi anemia group I protein	9606	0.756332099437714	0.637500107288361	255.50749206543	0.974755465984344	0.976961135864258	7888.390625	0.868498146533966	0.883293211460114	15712.642578125
265	0	1.87	7.53012076020241	IPI:IPI00306518.2	Gene_Symbol=FANCI Isoform 3 of Fanconi anemia group I protein	9606
265	0	1.87	7.88643509149551	IPI:IPI00019447.5	Gene_Symbol=FANCI Isoform 1 of Fanconi anemia group I protein	9606
266	1.7	5.18	31.9672137498856	IPI:IPI00384400.1	Gene_Symbol=- Myosin-reactive immunoglobulin heavy chain variable region (Fragment)	9606	1.02334201335907			0.865384817123413			0.789040863513947
267	1.7	2.28	6.92353993654251	IPI:IPI00797771.1	Gene_Symbol=C20orf117 Novel protein	9606	0.433070808649063			0.679970383644104			0.925097405910492
267	0	2.2	7.8740157186985	IPI:IPI00395834.6	Gene_Symbol=C20orf117 116 kDa protein	9606
268	1.7	2.18	3.2019704580307	IPI:IPI00878511.1	Gene_Symbol=- 45 kDa protein	9606	1.27010333538055			1.47938239574432			1.14670622348785
269	1.7	1.74	10.7491858303547	IPI:IPI00413655.2	Gene_Symbol=ANKRD55 ankyrin repeat domain 55 isoform 1	9606
269	0	1.7	3.7288136780262	IPI:IPI00827545.1	Gene_Symbol=ANKRD55 Isoform 3 of Ankyrin repeat domain-containing protein 55	9606
269	0	1.7	3.374233096838	IPI:IPI00002928.7	Gene_Symbol=ANKRD55 Isoform 2 of Ankyrin repeat domain-containing protein 55	9606
270	1.7	1.7	6.18762485682964	IPI:IPI00216951.2	Gene_Symbol=DARS Aspartyl-tRNA synthetase, cytoplasmic	9606	1.21485269069672			2.9131326675415			2.38965654373169
271	1.68	1.68	3.41113097965717	IPI:IPI00384542.3	Gene_Symbol=NID1 Isoform 2 of Nidogen-1 precursor	9606	1.27802562713623	0.320981204509735	5.58364248275757	1.3443158864975	0.0936282128095627	1.74531781673431	1.12039232254028	0.744048833847046	29.8723258972168
271	0	1.68	3.04731354117393	IPI:IPI00026944.2	Gene_Symbol=NID1 Isoform 1 of Nidogen-1 precursor	9606
272	1.62	1.63	12.4726466834545	IPI:IPI00290315.3	Gene_Symbol=CHGA Chromogranin-A precursor	9606	1.63138711452484	0.111466996371746	3.00449681282043	2.29133439064026	0.0233910027891397	1.47293329238892	1.6012396812439	0.00154736428521574	1.01464533805847
272	0	1.6	10.7221007347107	IPI:IPI00746813.1	Gene_Symbol=CHGA chromogranin A precursor	9606
273	1.6	2.42	4.46050353348255	IPI:IPI00747193.1	Gene_Symbol=FRAS1 444 kDa protein	9606	0.936322271823883	0.411611348390579	1.8794891834259	1.17679727077484	0.760747671127319	189.122695922852	1.09541952610016
273	0	2.42	4.46718260645866	IPI:IPI00455316.1	Gene_Symbol=FRAS1 Isoform 1 of Extracellular matrix protein FRAS1 precursor	9606
273	0	2.42	4.46161516010761	IPI:IPI00329327.3	Gene_Symbol=FRAS1 Isoform 2 of Extracellular matrix protein FRAS1 precursor	9606
274	1.6	1.6	1.73913035541773	IPI:IPI00177820.3	Gene_Symbol=SLC14A2 Urea transporter, kidney	9606	1.11740982532501			0.404121190309525			0.319614470005035
275	1.58	1.79	5.17857149243355	IPI:IPI00060624.4	Gene_Symbol=KLHL29 similar to Kelch repeat and BTB domain-containing protein 9	9606	0.750081658363342			0.741578996181488			0.691154658794403
275	0	1.73	2.90697682648897	IPI:IPI00431795.4	Gene_Symbol=KLHL29 similar to Kelch repeat and BTB domain-containing protein 9	9606
276	1.55	1.61	6.2473438680172	IPI:IPI00028915.3	Gene_Symbol=CACNA1H Isoform 1 of Voltage-dependent T-type calcium channel subunit alpha-1H	9606	1.06058657169342			1.57833170890808			1.43361043930054
276	0	1.61	5.75202368199825	IPI:IPI00479798.2	Gene_Symbol=CACNA1H calcium channel, voltage-dependent, T type, alpha 1H subunit isoform b	9606
276	0	1.61	5.75202368199825	IPI:IPI00288892.2	Gene_Symbol=CACNA1H Isoform 2 of Voltage-dependent T-type calcium channel subunit alpha-1H	9606
277	1.53	6	37.3831778764725	IPI:IPI00827906.1	Gene_Symbol=- Anti-mucin1 light chain variable region (Fragment)	9606
277	0	1.99	33.6283177137375	IPI:IPI00827643.1	Gene_Symbol=- HRV Fab 027-VL (Fragment)	9606
278	1.53	3.53	21.5517237782478	IPI:IPI00382500.1	Gene_Symbol=- Ig heavy chain V-III region GAL	9606	1.56929993629456			1.88984096050262			1.12348365783691
278	0	2.01	44.9999988079071	IPI:IPI00382501.1	Gene_Symbol=- Ig heavy chain V-III region DOB	9606
279	1.52	1.54	11.0673882067204	IPI:IPI00023711.1	Gene_Symbol=EVPL Envoplakin	9606	2.11090087890625			2.10414385795593			1.31286513805389
280	1.52	1.52	11.2068973481655	IPI:IPI00645213.1	Gene_Symbol=APOM Apolipoprotein M	9606	1.31556284427643			1.39167463779449			0.820971310138702
280	0	1.52	10.0775197148323	IPI:IPI00514397.1	Gene_Symbol=APOM Apolipoprotein M	9606
280	0	1.52	6.91489353775978	IPI:IPI00030739.1	Gene_Symbol=APOM Apolipoprotein M	9606
281	1.52	1.52	5.85365854203701	IPI:IPI00006606.1	Gene_Symbol=MRPS26 28S ribosomal protein S26, mitochondrial precursor	9606	1.72705149650574			2.77448964118958			2.95504403114319
282	1.49	1.62	4.33996394276619	IPI:IPI00295252.2	Gene_Symbol=PREX1 Isoform 1 of Phosphatidylinositol 3,4,5-trisphosphate-dependent Rac exchanger 1 protein	9606
282	0	1.54	3.52338254451752	IPI:IPI00552692.3	Gene_Symbol=PREX1 Isoform 3 of Phosphatidylinositol 3,4,5-trisphosphate-dependent Rac exchanger 1 protein	9606
283	1.48	2.79	7.512217015028	IPI:IPI00749005.2	Gene_Symbol=SYNE1 1011 kDa protein	9606	1.15372908115387	0.562822222709656	1.77092754840851	1.10262727737427	0.734145939350128	1.92259049415588	1.17037868499756	0.540942549705505	1.78426873683929
283	0.01	2.79	7.30931013822556	IPI:IPI00386444.2	Gene_Symbol=SYNE1 Isoform 1 of Nesprin-1	9606
283	0.01	2.77	7.24654272198677	IPI:IPI00247295.3	Gene_Symbol=SYNE1 Isoform 4 of Nesprin-1	9606
283	0.01	2.68	7.63649344444275	IPI:IPI00745471.2	Gene_Symbol=SYNE1 Spectrin-like protein of the nuclear envelope and Golgi	9606
284	1.47	59.33	66.5105402469635	IPI:IPI00797833.3	Gene_Symbol=KNG1 Kininogen 1	9606	0.841151356697083	0.581299245357513	3.13168478012085	0.720325767993927	0.0374331474304199	1.32454097270966	0.735528588294983	0.546448230743408	6.27457618713379
284	0	59.33	68.6182677745819	IPI:IPI00215894.1	Gene_Symbol=KNG1 Isoform LMW of Kininogen-1 precursor	9606
284	0	33.99	73.1958746910095	IPI:IPI00789376.1	Gene_Symbol=KNG1 KNG1 protein	9606
285	1.46	2.08	5.71827068924904	IPI:IPI00385777.1	Gene_Symbol=- CDNA FLJ35251 fis, clone PROST2003635, weakly similar to MULTIFUNCTIONAL AMINOACYL-TRNA SYNTHETASE	9606	1.13778281211853	0.610438942909241	2.53083372116089	1.68322110176086	0.108778052031994	2.23965191841125	1.63333201408386	0.0564765818417072	1.68907201290131
286	1.46	1.54	4.67499196529388	IPI:IPI00873889.1	Gene_Symbol=LAMA2 Uncharacterized protein LAMA2	9606	0.930479943752289			1.00855183601379			0.938373506069183
286	0	1.54	4.09993603825569	IPI:IPI00844276.1	Gene_Symbol=LAMA2 laminin alpha 2 subunit isoform a precursor	9606
286	0	1.54	4.09993603825569	IPI:IPI00479834.3	Gene_Symbol=LAMA2 Uncharacterized protein LAMA2	9606
286	0	1.54	4.10519577562809	IPI:IPI00218725.3	Gene_Symbol=LAMA2 laminin alpha 2 subunit isoform b precursor	9606
287	1.44	1.87	4.13325093686581	IPI:IPI00298447.3	Gene_Symbol=TARBP1 Probable methyltransferase TARBP1	9606	0.692411243915558			1.30812966823578			1.00631272792816
288	1.4	1.6	5.81039749085903	IPI:IPI00788166.1	Gene_Symbol=FREM3 similar to FRAS1-related extracellular matrix protein 3 precursor	9606	1.11995029449463			1.17391359806061			1.10265290737152
288	0	1.6	5.81039749085903	IPI:IPI00095592.9	Gene_Symbol=FREM3 similar to FRAS1-related extracellular matrix protein 3 precursor	9606
289	1.4	1.56	5.07246367633343	IPI:IPI00027078.3	Gene_Symbol=CPD Carboxypeptidase D precursor	9606	9999			9999
290	1.4	1.4	4.57697659730911	IPI:IPI00412410.1	Gene_Symbol=GAS6 Isoform 1 of Growth arrest-specific protein 6 precursor	9606	1.14184403419495			0.830832898616791			0.821120917797089
290	0	1.4	4.86725680530071	IPI:IPI00032532.1	Gene_Symbol=GAS6 Isoform 2 of Growth arrest-specific protein 6 precursor	9606
290	0	1.4	2.88461539894342	IPI:IPI00412412.1	Gene_Symbol=GAS6 Isoform 3 of Growth arrest-specific protein 6 precursor	9606
291	1.4	1.4	7.82608687877655	IPI:IPI00026926.1	Gene_Symbol=GUCA2A Guanylin precursor	9606	2.17017006874084			2.57569789886475			2.12060713768005
292	1.37	1.37	7.40103274583817	IPI:IPI00216780.3	Gene_Symbol=CILP2 Cartilage intermediate layer protein 2 precursor	9606	1.04718625545502			0.605458974838257			0.653420329093933
293	1.36	1.58	12.6637548208237	IPI:IPI00550145.3	Gene_Symbol=OLFM1 NOELIN1_V2	9606	1.10922622680664	0.0180757250636816	1.03811645507813	1.22992718219757	0.538895189762115	19.5357837677002	0.978614449501038	0.926825046539307	10.7952814102173
293	0	1.58	10.7066377997398	IPI:IPI00472517.4	Gene_Symbol=OLFM1 olfactomedin related ER localized protein isoform 1	9606
293	0	1.58	8.45360830426216	IPI:IPI00419820.2	Gene_Symbol=OLFM1 NOELIN1_V3	9606
293	0	1.58	8.45360830426216	IPI:IPI00017841.2	Gene_Symbol=OLFM1 Isoform 1 of Noelin precursor	9606
294	1.34	1.34	10.4508198797703	IPI:IPI00306778.2	Gene_Symbol=MMP11 Stromelysin-3 precursor	9606	0.798969984054565			0.833365440368652			0.665157318115234
294	0	1.34	10.1694911718369	IPI:IPI00880022.1	Gene_Symbol=MMP11 39 kDa protein	9606
294	0	1.34	15.8823534846306	IPI:IPI00878228.1	Gene_Symbol=MMP11 Protein	9606
295	1.33	1.82	24.1042345762253	IPI:IPI00445968.1	Gene_Symbol=- CDNA FLJ43252 fis, clone HEART2006909	9606	0.675516247749329			0.861671268939972			0.944615423679352
296	1.33	1.33	12.3674906790257	IPI:IPI00104907.3	Gene_Symbol=C14orf106 Isoform 1 of Uncharacterized potential DNA-binding protein C14orf106	9606	0.429370045661926			0.244141668081284			0.39755392074585
297	1.32	1.56	12.2401848435402	IPI:IPI00293303.1	Gene_Symbol=LGMN Legumain precursor	9606	0.612459063529968			1.10228359699249			0.611632406711578
298	1.31	1.81	13.9335483312607	IPI:IPI00455137.1	Gene_Symbol=OTUD7A Isoform 2 of OTU domain-containing protein 7A	9606	0.689251899719238	0.248583644628525	7.00275182723999	0.804622173309326	0.716170132160187	323.493194580078	0.238389536738396
298	0	1.81	14.0388771891594	IPI:IPI00152625.1	Gene_Symbol=OTUD7A Isoform 1 of OTU domain-containing protein 7A	9606
299	1.31	1.46	3.67346927523613	IPI:IPI00397368.2	Gene_Symbol=PPFIBP1 Isoform 4 of Liprin-beta-1	9606	0.904147446155548			0.788345634937286			0.974900364875793
299	0	1.46	4.19580414891243	IPI:IPI00397367.1	Gene_Symbol=PPFIBP1 Isoform 3 of Liprin-beta-1	9606
299	0	1.46	3.56083102524281	IPI:IPI00397366.4	Gene_Symbol=PPFIBP1 Isoform 1 of Liprin-beta-1	9606
299	0	1.46	3.5211268812418	IPI:IPI00794513.1	Gene_Symbol=PPFIBP1 96 kDa protein	9606
299	0	1.46	2.98507455736399	IPI:IPI00179172.6	Gene_Symbol=PPFIBP1 Isoform 2 of Liprin-beta-1	9606
300	1.31	1.31	8.37438404560089	IPI:IPI00556015.1	Gene_Symbol=SCP2 Sterol carrier protein X isoform 1 proprotein variant (Fragment)	9606	1.37334299087524			0.861776173114777			1.23296630382538
301	1.3	4.88	43.5897439718246	IPI:IPI00829845.1	Gene_Symbol=- Uncharacterized protein ENSP00000375026	9606	0.978345096111298			0.854067504405975			0.777466237545013
302	1.3	1.3	6.16343505680561	IPI:IPI00297288.5	Gene_Symbol=CDGAP Cdc42 GTPase-activating protein	9606	1.07382929325104			2.08081793785095			1.82239985466003
303	1.27	2.19	6.70465305447578	IPI:IPI00872759.1	Gene_Symbol=MLL2 564 kDa protein	9606	0.866501450538635	0.811733245849609	9.72207927703857	0.785903632640839	0.0721054896712303	1.34252154827118	0.828622817993164	0.227792024612427	1.60101008415222
304	1.27	1.47	6.26349896192551	IPI:IPI00607580.2	Gene_Symbol=MEGF8 multiple EGF-like-domains 8	9606	0.88122296333313	0.243656694889069	1.32051837444305	0.751014351844788	0.228196069598198	1.82828438282013	0.759789049625397	0.0270714871585369	1.24075150489807
305	1.26	1.75	5.56265972554684	IPI:IPI00005634.3	Gene_Symbol=KIAA0372 Tetratricopeptide repeat protein 37	9606	1.12495481967926	0.644639015197754	10.9769258499146	1.07695639133453	0.611524820327759	3.84660410881042	1.07463872432709	0.785808742046356	13.6689195632935
306	1.26	1.26	9.25470888614655	IPI:IPI00297396.5	Gene_Symbol=REXO1 RNA exonuclease 1 homolog	9606	0.757702529430389	0.133661106228828	2.11966419219971	0.82396525144577	0.155653685331345	1.84744870662689	0.61408144235611	0.110028892755508	2.94948148727417
307	1.25	1.25	6.28930851817131	IPI:IPI00871561.1	Gene_Symbol=MYLK3 MLCK protein	9606	1.49482560157776			2.64716029167175			2.40012454986572
307	0	1.25	6.10500611364841	IPI:IPI00304648.4	Gene_Symbol=MYLK3 MLCK protein	9606
308	1.22	20.39	56.7796587944031	IPI:IPI00746963.1	Gene_Symbol=IGKC IGKC protein	9606	1.55510461330414			2.38204526901245			1.35113024711609
309	1.22	16.18	41.702127456665	IPI:IPI00555945.1	Gene_Symbol=IGL@ IGL@ protein	9606	1.45129549503326	0.159226462244987	1.88867795467377	1.03517806529999	0.834060490131378	1.61897432804108	1.05775630474091	0.695740044116974	1.51408433914185
310	1.22	1.36	6.54396712779999	IPI:IPI00008522.3	Gene_Symbol=SCN10A Sodium channel protein type 10 subunit alpha	9606	0.859334111213684			0.929491102695465			0.886789321899414
311	1.22	1.23	1.96494963020086	IPI:IPI00782966.1	Gene_Symbol=ZFP106 Zinc finger protein 106 homolog	9606	0.654828250408173	0.33344691991806	22.3568553924561	0.852087020874023	0.317515313625336	3.02762866020203	0.785894274711609	0.615890324115753	84.9951324462891
312	1.21	1.42	20.9183678030968	IPI:IPI00006164.4	Gene_Symbol=ILKAP Integrin-linked kinase-associated serine/threonine phosphatase 2C	9606	0.788255870342255	0.522018790245056	25.530590057373	0.939292132854462	0.85543167591095	31.3044052124023	0.830687463283539	0.729426443576813	182.659973144531
313	1.21	1.22	3.06175407022238	IPI:IPI00867560.1	Gene_Symbol=- TNC protein	9606	0.786295533180237			1.50252711772919			1.01690411567688
313	0	1.22	2.79620848596096	IPI:IPI00220213.1	Gene_Symbol=TNC Isoform 4 of Tenascin precursor	9606
313	0	1.22	2.68059968948364	IPI:IPI00031008.1	Gene_Symbol=TNC Isoform 1 of Tenascin precursor	9606
314	1.2	1.82	8.15397351980209	IPI:IPI00641363.1	Gene_Symbol=SPTA1 Spectrin, alpha, erythrocytic 1	9606
314	0	1.82	8.14386084675789	IPI:IPI00220741.6	Gene_Symbol=SPTA1 spectrin, alpha, erythrocytic 1	9606
315	1.18	1.47	9.70464125275612	IPI:IPI00792611.2	Gene_Symbol=KIAA0802 Isoform 1 of Uncharacterized protein KIAA0802	9606	0.823559701442719	0.48102805018425	2.15944290161133	1.20868456363678	0.563714385032654	2.53986597061157	1.08741998672485	0.805603742599487	2.6982409954071
316	1.18	1.35	7.99220278859138	IPI:IPI00873123.1	Gene_Symbol=NEB nebulin	9606	0.782213270664215	0.0867613479495049	1.34573101997375	0.932912051677704	0.726194143295288	1.61915636062622	0.756104528903961	0.140859991312027	1.50858807563782
317	1.18	1.18	6.1884667724371	IPI:IPI00398738.1	Gene_Symbol=USP51 Ubiquitin carboxyl-terminal hydrolase 51	9606	0.780198931694031			0			0.771570026874542
318	1.18	1.18	12.9032254219055	IPI:IPI00007047.1	Gene_Symbol=S100A8 Protein S100-A8	9606	1.15211260318756	0.309684485197067	2.5894660949707	0.676359176635742	0.581050217151642	618.404602050781	1.03505825996399	0.916536271572113	27.6691207885742
319	1.17	1.17	7.92186632752419	IPI:IPI00854885.2	Gene_Symbol=SHANK2 Uncharacterized protein SHANK2	9606	0.700459659099579	0.102446720004082	1.70254850387573	0.702167272567749	0.0259839221835136	1.28422510623932	0.721439361572266	0.102911867201328	1.63120150566101
320	1.15	31.7	40.1622712612152	IPI:IPI00430842.3	Gene_Symbol=IGHV3OR16-13;IGHA1 IGHA1 protein	9606	1.42467594146729			0.674402892589569			0.808270454406738
321	1.15	1.69	8.25309455394745	IPI:IPI00549731.1	Gene_Symbol=ANUBL1 AN1-type zinc finger and ubiquitin domain-containing protein 1	9606
322	1.15	1.15	10.7890501618385	IPI:IPI00395716.7	Gene_Symbol=CCDC88B 67 kDa protein	9606	1.41073215007782			1.77180802822113			1.44894635677338
323	1.15	1.15	27.86885201931	IPI:IPI00552578.2	Gene_Symbol=SAA1;SAA2 Serum amyloid A protein precursor	9606	1.11082243919373			2.10336971282959			3.41379857063293
324	1.12	2.77	6.99801221489906	IPI:IPI00642259.2	Gene_Symbol=DST Dystonin	9606	1.14353775978088	0.371142476797104	1.39372134208679	1.79547357559204	0.132839605212212	2.25689673423767	1.65953397750854	0.180569529533386	2.23790144920349
325	1.12	1.13	11.656442284584	IPI:IPI00043546.5	Gene_Symbol=SPATA13 Spermatogenesis-associated protein 13	9606	1	1	1.23128354549408	2.89751529693604	0.1145840883255	11.6998615264893	1.952073097229	0.172656089067459	10.6249380111694
326	1.12	1.13	4.55486550927162	IPI:IPI00743950.3	Gene_Symbol=tcag7.967 Similar to GTF2I repeat domain containing 1 isoform 2; Williams-Beuren syndrome chromosome region 11; GTF2I repeat domain-containing 1; general transcription factor 3; muscle TFII-I repeat domain-containing protein 1 alpha 1	9606	0.618574917316437			0.944195508956909			0.666934728622437
327	1.11	2	0.992685463279486	IPI:IPI00018294.3	Gene_Symbol=RLF Zinc finger protein Rlf	9606
328	1.11	1.11	5.22063411772251	IPI:IPI00796104.2	Gene_Symbol=C3orf63 Isoform 4 of Uncharacterized protein C3orf63	9606	0			0			0
328	0	1.11	5.55555559694767	IPI:IPI00793355.2	Gene_Symbol=C3orf63 Isoform 3 of Uncharacterized protein C3orf63	9606
328	0	1.11	5.02994023263454	IPI:IPI00790098.2	Gene_Symbol=C3orf63 Isoform 1 of Uncharacterized protein C3orf63	9606
329	1.09	1.09	7.59753584861755	IPI:IPI00293748.3	Gene_Symbol=MINPP1 Isoform 1 of Multiple inositol polyphosphate phosphatase 1 precursor	9606	1.10360145568848	0.00673953350633383	1.01334881782532	1.26042103767395	0.166034564375877	2.19206357002258	0.929734349250793	0.274572223424912	1.53112983703613
330	1.08	1.59	5.03926686942577	IPI:IPI00645478.1	Gene_Symbol=- Uncharacterized protein ENSP00000350085	9606
331	1.07	1.69	6.58198595046997	IPI:IPI00375881.1	Gene_Symbol=PKD1L3 Polycystic kidney disease 1-like protein 3	9606	0.701678037643433			0.925015270709991			0.827177584171295
332	1.07	1.07	6.25954195857048	IPI:IPI00003362.2	Gene_Symbol=HSPA5 HSPA5 protein	9606	0.965443015098572	0.935926675796509	5.29421377182007	1.17955553531647	0.626608073711395	3.48455381393433	1.14602100849152	0.797824263572693	7.454758644104
333	1.06	1.26	3.13368700444698	IPI:IPI00873426.1	Gene_Symbol=ANK2 434 kDa protein	9606	1.29370820522308	0.0577518306672573	1.32114636898041	1.17630243301392	0.77250736951828	8.28801727294922	1.25758981704712	0.6776242852211	7.75037479400635
333	0	1.26	3.13368700444698	IPI:IPI00074962.3	Gene_Symbol=ANK2 ankyrin 2 isoform 1	9606
333	0	1.26	3.16004082560539	IPI:IPI00007834.1	Gene_Symbol=ANK2 Isoform 1 of Ankyrin-2	9606
334	1.06	1.16	4.01284098625183	IPI:IPI00301617.4	Gene_Symbol=ALS2CR11 Isoform 1 of Amyotrophic lateral sclerosis 2 chromosomal region candidate gene 11 protein	9606
335	1.06	1.09	4.6918123960495	IPI:IPI00032230.2	Gene_Symbol=EPB41L3 Isoform A of Band 4.1-like protein 3	9606	1.27753436565399	0.669662415981293	232.615310668945	1.46510756015778	0.0239311438053846	1.20022237300873	1.30182301998138	0.138411834836006	2.09667873382568
336	1.05	5.06	20.3065127134323	IPI:IPI00011695.8	Gene_Symbol=PRSS2 Protease serine 2 isoform B	9606	1.18663275241852	0.398509919643402	1.99676311016083	1.59602308273315	0.115341499447823	2.11635732650757	1.35186636447906	0.115533761680126	1.62245357036591
337	1.05	1.51	5.10033443570137	IPI:IPI00845271.1	Gene_Symbol=EHBP1 Isoform 2 of EH domain-binding protein 1	9606	0.767425835132599	0.578862726688385	75.2016677856445	0.963709354400635	0.905625283718109	23.2216567993164	0.779991328716278	0.55529123544693	42.9185256958008
337	0	1.51	5.2586205303669	IPI:IPI00433194.2	Gene_Symbol=EHBP1 Isoform 3 of EH domain-binding protein 1	9606
337	0	1.51	4.9553208053112	IPI:IPI00178187.3	Gene_Symbol=EHBP1 Isoform 1 of EH domain-binding protein 1	9606
338	1.05	1.05	3.18840593099594	IPI:IPI00007910.2	Gene_Symbol=SLC34A2 Isoform 1 of Sodium-dependent phosphate transport protein 2B	9606	0.972191512584686			0.719420552253723			0.801923096179962
339	1.03	1.56	6.01967982947826	IPI:IPI00411656.4	Gene_Symbol=PCLO Isoform 1 of Protein piccolo	9606	0.82203471660614	0.600174009799957	2.90841126441956	1.15701103210449	0.485359698534012	1.794438123703	0.893276751041412	0.58079731464386	1.78938221931458
340	1.02	1.38	15.4126212000847	IPI:IPI00873599.1	Gene_Symbol=CENTB2 93 kDa protein	9606	0.677760660648346	0.0078240018337965	1.06262421607971	1.16699647903442	0.676730632781982	33.9968070983887	0.80608856678009	0.322557985782623	4.57268810272217
341	1.02	1.08	7.34767019748688	IPI:IPI00784922.1	Gene_Symbol=NGLY1 Isoform 3 of Peptide-N(4)-(N-acetyl-beta-glucosaminyl)asparagine amidase	9606	1.26671743392944			1.0141521692276			0.874898076057434
341	0	1.08	6.44654110074043	IPI:IPI00165496.2	Gene_Symbol=NGLY1 Isoform 2 of Peptide-N(4)-(N-acetyl-beta-glucosaminyl)asparagine amidase	9606
341	0	1.08	6.26911297440529	IPI:IPI00074605.2	Gene_Symbol=NGLY1 Isoform 1 of Peptide-N(4)-(N-acetyl-beta-glucosaminyl)asparagine amidase	9606
342	1.01	1.11	7.30671212077141	IPI:IPI00397930.3	Gene_Symbol=ZDBF2 DBF4-type zinc finger-containing protein 2	9606
343	1	1	6.43185302615166	IPI:IPI00844511.1	Gene_Symbol=MAN1A1 Mannosyl-oligosaccharide 1,2-alpha-mannosidase IA	9606	0.793834269046783			0.811005711555481			0.933848857879639
343	0	1	6.21301792562008	IPI:IPI00439446.2	Gene_Symbol=MAN1A1 MAN1A1 protein	9606
344	0.99	1.19	10.5604723095894	IPI:IPI00786896.1	Gene_Symbol=NRAP Isoform 4 of Nebulin-related-anchoring protein	9606	0			1.93822348117828			0
344	0	1.19	10.3468209505081	IPI:IPI00745227.4	Gene_Symbol=NRAP Isoform 1 of Nebulin-related-anchoring protein	9606
344	0	1.19	10.5108633637428	IPI:IPI00478974.2	Gene_Symbol=NRAP Isoform 3 of Nebulin-related-anchoring protein	9606
344	0	1.19	10.2991953492165	IPI:IPI00398162.4	Gene_Symbol=NRAP Isoform 2 of Nebulin-related-anchoring protein	9606
345	0.99	1.09	2.49716229736805	IPI:IPI00884387.1	Gene_Symbol=ARID2 Protein	9606
345	0	1.09	2.60972715914249	IPI:IPI00878012.1	Gene_Symbol=ARID2 181 kDa protein	9606
345	0	1.09	2.46775094419718	IPI:IPI00647133.1	Gene_Symbol=ARID2 Isoform 3 of AT-rich interactive domain-containing protein 2	9606
345	0	1.09	2.39782016724348	IPI:IPI00470537.2	Gene_Symbol=ARID2 Isoform 1 of AT-rich interactive domain-containing protein 2	9606
346	0.98	1.62	4.42862808704376	IPI:IPI00328762.5	Gene_Symbol=ABCA13 Isoform 1 of ATP-binding cassette sub-family A member 13	9606	1.03526389598846	0.896507978439331	14.6555938720703	1.12020230293274	0.793497681617737	72.909309387207	1.04767596721649	0.904869496822357	50.9406318664551
347	0.98	0.98	8.08362364768982	IPI:IPI00427808.5	Gene_Symbol=C10orf71 Isoform 1 of Uncharacterized protein C10orf71	9606	0.85344672203064			1.37768471240997			0.976345777511597
348	0.97	0.97	4.68018725514412	IPI:IPI00002879.5	Gene_Symbol=C14orf169 Nucleolar protein 66	9606	0			0			0
349	0.96	5.91	43.0000007152557	IPI:IPI00387116.1	Gene_Symbol=- Ig kappa chain V-III region NG9 precursor (Fragment)	9606
350	0.96	0.96	7.94326215982437	IPI:IPI00847176.1	Gene_Symbol=WDR90 Putative uncharacterized protein (Fragment)	9606	0.58940851688385			0.852838814258575			0.534217298030853
351	0.96	0.96	2.12521534413099	IPI:IPI00847618.1	Gene_Symbol=SHANK3 Isoform 1 of SH3 and multiple ankyrin repeat domains protein 3	9606	0.699815094470978			1.24025011062622			0.731146991252899
351	0	0.96	2.11791638284922	IPI:IPI00019794.10	Gene_Symbol=SHANK3 proline-rich synapse-associated protein 2	9606
352	0.96	0.96	30.3921580314636	IPI:IPI00010257.1	Gene_Symbol=ERAF Alpha-hemoglobin-stabilizing protein	9606	2.96982502937317			0.438546508550644			0.454200744628906
353	0.94	1.61	3.8674034178257	IPI:IPI00154283.4	Gene_Symbol=KIAA1524 Isoform 1 of Protein KIAA1524	9606	1.83576321601868			3.33207631111145			3.32767033576965
354	0.94	1.11	5.78894466161728	IPI:IPI00218501.1	Gene_Symbol=RYR2 Isoform 2 of Ryanodine receptor 2	9606
354	0	1.11	5.7982686907053	IPI:IPI00023217.1	Gene_Symbol=RYR2 Isoform 1 of Ryanodine receptor 2	9606
355	0.93	1.15	3.38316299021244	IPI:IPI00219299.3	Gene_Symbol=TLN2 Talin-2	9606	0.750007748603821			1.00165748596191			0.925328850746155
356	0.92	2.11	8.70994254946709	IPI:IPI00300371.5	Gene_Symbol=SF3B3 Isoform 1 of Splicing factor 3B subunit 3	9606
357	0.92	1.14	14.3203884363174	IPI:IPI00641475.1	Gene_Symbol=SPERT Isoform 2 of Spermatid-associated protein	9606	2.85783314704895			1.52415680885315			2.56080985069275
357	0	1.14	13.1696432828903	IPI:IPI00167913.1	Gene_Symbol=SPERT Isoform 1 of Spermatid-associated protein	9606
358	0.92	0.99	7.20887258648872	IPI:IPI00550523.5	Gene_Symbol=ATL3 Isoform 1 of Atlastin-3	9606
359	0.92	0.92	6.60592243075371	IPI:IPI00329104.7	Gene_Symbol=LILRA3 Leukocyte immunoglobulin-like receptor subfamily A member 3 precursor	9606	0.935854315757751			1.81009757518768			1.61188459396362
360	0.92	0.92	11.2627983093262	IPI:IPI00794758.1	Gene_Symbol=LTA4H 32 kDa protein	9606	1.0321546792984			0.728143632411957			0.912647485733032
360	0	0.92	15.4929578304291	IPI:IPI00790872.1	Gene_Symbol=LTA4H Leukotriene A4 hydrolase variant	9606
360	0	0.92	6.14525154232979	IPI:IPI00514090.2	Gene_Symbol=LTA4H Isoform 2 of Leukotriene A-4 hydrolase	9606
360	0	0.92	5.40098212659359	IPI:IPI00219077.4	Gene_Symbol=LTA4H Isoform 1 of Leukotriene A-4 hydrolase	9606
361	0.91	1.24	11.3553106784821	IPI:IPI00289330.3	Gene_Symbol=AVIL Advillin	9606	0.787566184997559	0.319646090269089	5.29054355621338	0.874488472938538	0.755379140377045	67.6522750854492	0.80706787109375	0.556097865104675	25.8254814147949
362	0.91	1.17	8.11715498566628	IPI:IPI00012645.1	Gene_Symbol=SPTBN2 Isoform 1 of Spectrin beta chain, brain 2	9606	0.707757532596588			1.05000376701355			0.960625648498535
363	0.9	1.75	12.7098321914673	IPI:IPI00479143.2	Gene_Symbol=PCNT Pericentrin	9606	1.02896893024445	0.914615392684937	2.00260329246521	1.69270849227905	0.22892339527607	3.03853464126587	0.974131464958191	0.941495835781097	2.84740591049194
364	0.9	0.9	11.7204301059246	IPI:IPI00844557.1	Gene_Symbol=COL27A1 Isoform 1 of Collagen alpha-1(XXVII) chain precursor	9606
365	0.9	0.9	6.76605477929115	IPI:IPI00219198.1	Gene_Symbol=UBE3A Isoform III of Ubiquitin-protein ligase E3A	9606	0.449499487876892	0.301618129014969	12.102484703064	0.456784248352051	0.288304448127747	10.5194959640503	0.437140136957169	0.332314878702164	16.5647468566895
365	0	0.9	6.76605477929115	IPI:IPI00219197.2	Gene_Symbol=UBE3A ubiquitin protein ligase E3A isoform 3	9606
365	0	0.9	6.92488253116608	IPI:IPI00107754.2	Gene_Symbol=UBE3A ubiquitin protein ligase E3A isoform 1	9606
365	0	0.9	6.74285739660263	IPI:IPI00011609.3	Gene_Symbol=UBE3A Isoform II of Ubiquitin-protein ligase E3A	9606
366	0.89	1.6	9.93500500917435	IPI:IPI00032128.6	Gene_Symbol=EFR3B similar to Protein KIAA0143	9606	0.294786542654037			0.958133280277252			0.328917503356934
367	0.89	1.37	9.8314605653286	IPI:IPI00470416.2	Gene_Symbol=PAPD1 Isoform 2 of Poly(A) RNA polymerase, mitochondrial precursor	9606	1.80940055847168			1.7211412191391			1.30312788486481
368	0.89	1.36	7.9041488468647	IPI:IPI00741894.2	Gene_Symbol=LOC730429 similar to E3 ubiquitin protein ligase, HECT domain containing, 1	9606	0.860555529594421	0.600055396556854	2.84953618049622	1.0006856918335	0.998640656471252	4.64201068878174	1.02750587463379	0.933406889438629	3.44536185264587
369	0.89	0.89	9.20679867267609	IPI:IPI00796706.1	Gene_Symbol=- 81 kDa protein	9606	0.665739297866821			1.25943338871002			1.08731305599213
369	0	0.89	9.29899886250496	IPI:IPI00219226.2	Gene_Symbol=HRC Sarcoplasmic reticulum histidine-rich calcium-binding protein precursor	9606
370	0.89	0.89	8.55949893593788	IPI:IPI00478259.5	Gene_Symbol=- Similar to Sialic acid-binding Ig-like lectin 11 precursor	9606
371	0.88	1.12	2.95663606375456	IPI:IPI00293921.3	Gene_Symbol=TOPBP1 DNA topoisomerase 2-binding protein 1	9606	1.18594980239868			1.76949751377106			0
372	0.88	0.99	2.44897957891226	IPI:IPI00152685.10	Gene_Symbol=TTC15 Tetratricopeptide repeat protein 15	9606	0.835927844047546	0.530768871307373	12.2872142791748	1.14809775352478	0.509914934635162	6.11233568191528	1.05554533004761	0.804600179195404	8.73276138305664
373	0.85	1.34	10.9772421419621	IPI:IPI00554469.1	Gene_Symbol=IMMT Isoform 2 of Mitochondrial inner membrane protein	9606	0.630986452102661			0.980004608631134			1.0833328962326
373	0	1.34	10.8322322368622	IPI:IPI00470829.3	Gene_Symbol=IMMT inner membrane protein, mitochondrial isoform 2	9606
373	0	1.34	10.8179420232773	IPI:IPI00009960.6	Gene_Symbol=IMMT Isoform 1 of Mitochondrial inner membrane protein	9606
374	0.85	1.04	8.02292227745056	IPI:IPI00016250.6	Gene_Symbol=FXR2 Fragile X mental retardation syndrome-related protein 2	9606	0.891454577445984	0.803779006004334	98.0665588378906	0.665006339550018	0.616038262844086	1855.93566894531	1.15495181083679	0.799236595630646	273.285430908203
375	0.84	0.9	6.60660639405251	IPI:IPI00166518.5	Gene_Symbol=M-RIP Isoform 3 of Myosin phosphatase Rho-interacting protein	9606	1.23784244060516			1.61905121803284			1.73294699192047
376	0.84	0.85	7.07395523786545	IPI:IPI00339242.1	Gene_Symbol=C6orf165 Isoform 1 of Uncharacterized protein C6orf165	9606	0.525894701480865			0.77153080701828			0.464749872684479
377	0.84	0.84	17.3553720116615	IPI:IPI00026904.1	Gene_Symbol=ADSL Isoform 1 of Adenylosuccinate lyase	9606	0.496114820241928			0.666666269302368			0.494191110134125
378	0.83	3.64	32.7868849039078	IPI:IPI00783393.1	Gene_Symbol=- Immunglobulin heavy chain variable region (Fragment)	9606
379	0.83	1.71	17.2827169299126	IPI:IPI00871780.1	Gene_Symbol=RBM12B RNA binding motif protein 12B	9606
380	0.83	0.86	4.5296922326088	IPI:IPI00514002.4	Gene_Symbol=STARD9 Isoform 1 of StAR-related lipid transfer protein 9	9606	1.315309882164	0.0203311573714018	1.11767530441284	2.61931157112122	0.241970062255859	132.67903137207	2.46085405349731	0.0499420203268528	2.45823955535889
381	0.83	0.85	3.09999994933605	IPI:IPI00026969.4	Gene_Symbol=SEC23IP Isoform 1 of SEC23-interacting protein	9606
382	0.82	1.15	20.6349208950996	IPI:IPI00382534.1	Gene_Symbol=- Ig heavy chain V-II region OU	9606	0.655151069164276			0.942652344703674			0.968216478824615
383	0.82	0.82	9.34744253754616	IPI:IPI00307162.2	Gene_Symbol=VCL Isoform 2 of Vinculin	9606	0.577720463275909	0.42020520567894	10.4432878494263	0.600915551185608	0.192065134644508	3.09639382362366	0.492896974086761	0.417187929153442	1001.39178466797
383	0	0.82	9.94371473789215	IPI:IPI00291175.7	Gene_Symbol=VCL Isoform 1 of Vinculin	9606
384	0.81	1.02	6.86274543404579	IPI:IPI00007858.1	Gene_Symbol=MYH13 Myosin-13	9606	0.686547815799713			0.952487409114838			0.976123988628387
385	0.8	0.98	25.2398073673248	IPI:IPI00329547.3	Gene_Symbol=ZC3H13 Isoform 1 of Zinc finger CCCH domain-containing protein 13	9606	1.12934827804565	0.314590036869049	1.37879979610443	1.07653641700745	0.742177486419678	1.91642689704895	1.1907787322998	0.224260479211807	1.43894624710083
385	0.01	0.98	26.9181579351425	IPI:IPI00016472.4	Gene_Symbol=ZC3H13 Isoform 2 of Zinc finger CCCH domain-containing protein 13	9606
386	0.8	0.92	2.98013240098953	IPI:IPI00783835.2	Gene_Symbol=ZNF294 Zinc finger protein 294	9606
387	0.8	0.81	13.225057721138	IPI:IPI00443478.1	Gene_Symbol=GFAP Isoform 3 of Glial fibrillary acidic protein	9606	0.94268524646759			0.544243097305298			0.581040322780609
388	0.8	0.8	17.1428576111794	IPI:IPI00640817.1	Gene_Symbol=AK1 Adenylate kinase 1	9606	1.54501593112946			0.697373151779175			0.69870263338089
388	0	0.8	26.6666680574417	IPI:IPI00515036.2	Gene_Symbol=AK1 Adenylate kinase 1	9606
388	0	0.8	18.5567006468773	IPI:IPI00018342.5	Gene_Symbol=AK1 Adenylate kinase isoenzyme 1	9606
389	0.77	1.23	9.94694977998734	IPI:IPI00088953.6	Gene_Symbol=C17orf38 Phosphoinositide 3-kinase regulatory subunit 6	9606	0.929754137992859			1.1254631280899			1.18472838401794
390	0.77	0.78	6.98198229074478	IPI:IPI00639924.1	Gene_Symbol=LOC374920 97 kDa protein	9606
391	0.76	2.03	8.60187113285065	IPI:IPI00879277.1	Gene_Symbol=TRRAP 436 kDa protein	9606	1.02392387390137	0.358018606901169	1.20843863487244	0.994110405445099	0.973090469837189	5.89764404296875	1.26537668704987	0.0581900328397751	1.31537210941315
391	0	2.03	8.64229798316956	IPI:IPI00394732.4	Gene_Symbol=TRRAP Isoform 2 of Transformation/transcription domain-associated protein	9606
391	0	2.03	8.57735201716423	IPI:IPI00069084.2	Gene_Symbol=TRRAP Isoform 1 of Transformation/transcription domain-associated protein	9606
392	0.74	0.94	7.10059180855751	IPI:IPI00165189.5	Gene_Symbol=IFT81 Isoform CDV-1R of Intraflagellar transport 81	9606	0.631450533866882	0.0145172253251076	1.14251065254211	1.03031623363495	0.767767131328583	2.70119214057922	0.778555989265442	0.417221963405609	11.5292730331421
393	0.74	0.85	4.05225865542889	IPI:IPI00737886.2	Gene_Symbol=MUC19 similar to mucin 19	9606
394	0.74	0.79	11.5323856472969	IPI:IPI00008728.1	Gene_Symbol=CLPX ATP-dependent Clp protease ATP-binding subunit clpX-like, mitochondrial precursor	9606	1.0322105884552	0.901509582996368	2.65020108222961	0.894903481006622	0.795298933982849	5.03061199188232	0.99925696849823	0.998205959796906	3.53265857696533
395	0.74	0.74	5.71428574621677	IPI:IPI00006073.1	Gene_Symbol=TNFRSF8 Isoform Long of Tumor necrosis factor receptor superfamily member 8 precursor	9606
396	0.72	2.72	10.0000001490116	IPI:IPI00880175.1	Gene_Symbol=IGLL1 19 kDa protein	9606
396	0	2.72	8.45070406794548	IPI:IPI00013438.1	Gene_Symbol=IGLL1 Immunoglobulin lambda-like polypeptide 1 precursor	9606
397	0.72	0.88	5.47588020563126	IPI:IPI00797244.1	Gene_Symbol=C3orf15 AAT1-alpha	9606	0.957247078418732			0.868635416030884			0.788781762123108
397	0	0.88	5.96590898931026	IPI:IPI00749309.2	Gene_Symbol=C3orf15 83 kDa protein	9606
397	0	0.88	6.95364251732826	IPI:IPI00376045.3	Gene_Symbol=C3orf15 Isoform 1 of AMY-1-associating protein expressed in testis 1	9606
398	0.72	0.85	4.75524477660656	IPI:IPI00293235.4	Gene_Symbol=BBS7 Isoform 1 of Bardet-Biedl syndrome 7 protein	9606	1.06462371349335	0.866755068302155	42.346248626709	1.00207364559174	0.996584177017212	135.311294555664	1.10497331619263	0.718543469905853	14.5763998031616
399	0.72	0.72	20.175439119339	IPI:IPI00843970.1	Gene_Symbol=- LOC389562	9606
400	0.72	0.72	5.00000007450581	IPI:IPI00465403.1	Gene_Symbol=FASTK Putative uncharacterized protein DKFZp667F1810 (Fragment)	9606
400	0	0.72	5.39215691387653	IPI:IPI00216966.1	Gene_Symbol=FASTK Fas-activated serine/threonine kinase isoform 4	9606
400	0	0.72	4.00728583335876	IPI:IPI00029714.3	Gene_Symbol=FASTK Fas-activated serine/threonine kinase	9606
401	0.7	1.16	4.42225374281406	IPI:IPI00216990.7	Gene_Symbol=KIAA2026 hypothetical protein LOC158358	9606	1.50626730918884			1.29059410095215			1.22442615032196
402	0.7	1.03	30.1886796951294	IPI:IPI00032036.2	Gene_Symbol=PRO2964 Putative uncharacterized protein PRO2964	9606
403	0.7	0.7	2.47592851519585	IPI:IPI00005039.1	Gene_Symbol=MTIF2 Translation initiation factor IF-2, mitochondrial precursor	9606	0.879827678203583			0.3069848716259			0.422122895717621
404	0.7	0.7	4.09836061298847	IPI:IPI00759728.1	Gene_Symbol=SIAE Isoform 2 of Sialate O-acetylesterase precursor	9606
404	0	0.7	3.82409170269966	IPI:IPI00010949.3	Gene_Symbol=SIAE Isoform 1 of Sialate O-acetylesterase precursor	9606
405	0.7	0.7	5.51724135875702	IPI:IPI00298383.2	Gene_Symbol=FXYD2 CDNA FLJ38750 fis, clone KIDNE2012563	9606
