# Supplementary material for: PGCA: An algorithm to link protein groups created from MS/MS data
Source: PLoS One. 2017 May 31;12(5):e0177569. doi: 10.1371/journal.pone.0177569 (PMC5451011; doi:10.1371/journal.pone.0177569)
Supplement: S3 File — 65 iTRAQ experiments used to process samples from the BiT Heart Cohort. (ZIP) [file pone.0177569.s006.zip › S5DataBiT/BET5807_ProteinSummary.txt]

N	Unused	Total	%Cov	Accession	Name	Species	115:114	PVal 115:114	EF 115:114	116:114	PVal 116:114	EF 116:114	117:114	PVal 117:114	EF 117:114	Biological Processes	Molecular Function	PANTHER ID
1	227.51	227.51	66.6284382343292	IPI:IPI00418163.3	Gene_Symbol=C4B C4B1	9606	0.793946921825409	0.0875991806387901	1.30813646316528	1.02983498573303	0.860068202018738	1.41421699523926	0.891985177993774	0.419446706771851	1.3384073972702
2	216.46	216.46	36.6644740104675	IPI:IPI00022229.1	Gene_Symbol=APOB Apolipoprotein B-100 precursor	9606	0.70503830909729	1.81507264641633E-27	1.05458390712738	1.3305230140686	1.03014999073474E-19	1.05623710155487	0.838749289512634	9.80518888304971E-10	1.05490720272064
3	176.77	176.88	66.7571246623993	IPI:IPI00478003.1	Gene_Symbol=A2M Alpha-2-macroglobulin precursor	9606	0.966095387935638	0.21474826335907	1.05590188503265	0.517844915390015	0	1.06126809120178	0.994182884693146	0.852292597293854	1.06329739093781
4	152.28	152.28	67.5117373466492	IPI:IPI00017601.1	Gene_Symbol=CP Ceruloplasmin precursor	9606	0.893918633460999	2.89506260742201E-07	1.04294288158417	0.848666489124298	2.74711670078531E-10	1.05078113079071	0.989538252353668	0.699367344379425	1.05478096008301
5	147.35	147.35	60.9699785709381	IPI:IPI00021885.1	Gene_Symbol=FGA Isoform 1 of Fibrinogen alpha chain precursor	9606	1.24757659435272	1.28067088971804E-29	1.03652024269104	1.32450091838837	1.0004441861194E-34	1.04224967956543	1.64102506637573	0	1.04692471027374
5	0	147.05	77.7950286865234	IPI:IPI00029717.1	Gene_Symbol=FGA Isoform 2 of Fibrinogen alpha chain precursor	9606
6	114.16	114.24	80.651730298996	IPI:IPI00298497.3	Gene_Symbol=FGB Fibrinogen beta chain precursor	9606	1.30387651920319	4.52774457249232E-25	1.04746162891388	1.34496784210205	1.60339284709619E-13	1.07848644256592	1.71555507183075	0	1.06260251998901
7	105.95	105.95	38.1861567497253	IPI:IPI00032291.2	Gene_Symbol=C5 Complement C5 precursor	9606	1.0455607175827	0.162387475371361	1.06414473056793	1.14234924316406	0.000136047528940253	1.0687073469162	1.06272494792938	0.146558329463005	1.08509290218353
8	102.93	103.14	50.3307282924652	IPI:IPI00783987.2	Gene_Symbol=C3 Complement C3 precursor (Fragment)	9606	0.818251669406891	0.000514979881700128	1.11676251888275	1.41891252994537	4.67699567963109E-09	1.11239409446716	1.0198563337326	0.702434778213501	1.10740196704865
9	92.67	92.67	75.1082241535187	IPI:IPI00022488.1	Gene_Symbol=HPX Hemopexin precursor	9606	0.846163094043732	2.62886956127473E-12	1.0459851026535	0.932454407215118	0.0142222391441464	1.05717790126801	0.871022403240204	4.81342840430443E-06	1.05988550186157
10	91.26	91.26	61.5053772926331	IPI:IPI00294193.4	Gene_Symbol=ITIH4 Isoform 1 of Inter-alpha-trypsin inhibitor heavy chain H4 precursor	9606	0.809674620628357	0.00144092738628387	1.13292622566223	1.02290785312653	0.818054616451263	1.21848225593567	0.830186128616333	0.0584107451140881	1.21298718452454
11	90.28	90.29	33.9484989643097	IPI:IPI00414283.5	Gene_Symbol=FN1 fibronectin 1 isoform 4 preproprotein	9606	0.759265184402466	3.6714151684103E-12	1.07148420810699	0.865823090076447	0.000138805597089231	1.07475471496582	0.75906103849411	1.51854764873782E-10	1.07951045036316
11	0	88.29	33.3746373653412	IPI:IPI00845263.1	Gene_Symbol=FN1 fibronectin 1 isoform 2 preproprotein	9606
11	0	88.29	35.5849891901016	IPI:IPI00855777.1	Gene_Symbol=FN1 Isoform 14 of Fibronectin precursor	9606
11	0	88.29	35.1045310497284	IPI:IPI00339228.1	Gene_Symbol=FN1 Isoform 8 of Fibronectin precursor	9606
11	0	88.29	34.2250525951386	IPI:IPI00339223.1	Gene_Symbol=FN1 Isoform 3 of Fibronectin precursor	9606
11	0	88.29	33.7803870439529	IPI:IPI00022418.1	Gene_Symbol=FN1 Isoform 1 of Fibronectin precursor	9606
12	81.06	81.06	56.8062841892242	IPI:IPI00019591.1	Gene_Symbol=CFB Isoform 1 of Complement factor B precursor (Fragment)	9606	1.02582979202271	0.514710903167725	1.07952642440796	1.09858238697052	0.056944016367197	1.10075259208679	1.14450085163116	0.00959473941475153	1.10596632957458
12	0	79.06	56.6753923892975	IPI:IPI00639937.1	Gene_Symbol=CFB B-factor, properdin	9606
13	81.05	81.05	62.0204627513886	IPI:IPI00026314.1	Gene_Symbol=GSN Isoform 1 of Gelsolin precursor	9606	1.02114140987396	0.581341445446014	1.07699882984161	1.00776636600494	0.864058017730713	1.09242153167725	0.872919142246246	0.00945028569549322	1.10641801357269
14	79.95	79.96	42.7294880151749	IPI:IPI00029739.5	Gene_Symbol=CFH Isoform 1 of Complement factor H precursor	9606	1.18835520744324	1.54492845467757E-05	1.07738924026489	1.3878767490387	2.13844373320171E-08	1.11160886287689	1.21841132640839	3.45470907632262E-05	1.09347569942474
15	77.52	77.65	76.1388301849365	IPI:IPI00877703.1	Gene_Symbol=FGG 52 kDa protein	9606	1.2564435005188	1.01276675934514E-08	1.07751083374023	1.29229748249054	4.61396290063476E-08	1.09225142002106	1.57128953933716	1.04908364055314E-17	1.09791898727417
15	0	77.65	77.2626936435699	IPI:IPI00021891.5	Gene_Symbol=FGG Isoform Gamma-B of Fibrinogen gamma chain precursor	9606
16	69.3	69.3	63.6655926704407	IPI:IPI00019568.1	Gene_Symbol=F2 Prothrombin precursor (Fragment)	9606	0.859970808029175	1.04492455648142E-05	1.06664681434631	1.01994848251343	0.62348073720932	1.08185374736786	0.816860795021057	0.000288033596007153	1.11232197284698
17	62.16	62.23	52.5925934314728	IPI:IPI00019580.1	Gene_Symbol=PLG Plasminogen precursor	9606	0.817979276180267	0.000393327441997826	1.11449909210205	1.05978739261627	0.327430129051209	1.12432181835175	0.776635110378265	3.93322879972402E-05	1.12306749820709
18	61.3	61.42	51.4818906784058	IPI:IPI00292530.1	Gene_Symbol=ITIH1 Inter-alpha-trypsin inhibitor heavy chain H1 precursor	9606	0.802026391029358	3.07848124769805E-09	1.07033610343933	0.891376674175262	0.0222795605659485	1.1023530960083	0.743492066860199	3.26549412510424E-11	1.08344972133636
19	60.9	60.9	73.737370967865	IPI:IPI00847179.1	Gene_Symbol=APOA4 apolipoprotein A-IV precursor	9606	0.019031947478652	0.175453439354897	1521318.75	0.0392550677061081	0.0727331638336182	112.226509094238	0.0361711606383324	0.137582793831825	10506.7998046875
20	59.66	59.67	73.3021080493927	IPI:IPI00215894.1	Gene_Symbol=KNG1 Isoform LMW of Kininogen-1 precursor	9606	0.947282433509827	0.746882438659668	1.5040910243988	1.26282358169556	0.354573667049408	1.80084192752838	1.09118068218231	0.753491282463074	1.96626079082489
20	0	59.67	70.4918026924133	IPI:IPI00797833.3	Gene_Symbol=KNG1 Kininogen 1	9606
21	59.47	59.47	62.1749401092529	IPI:IPI00847635.1	Gene_Symbol=SERPINA3 Isoform 1 of Alpha-1-antichymotrypsin precursor	9606	0.98584908246994	0.663037180900574	1.06606698036194	0.965205192565918	0.435421228408813	1.09280741214752	1.11755764484406	0.0156796798110008	1.0931761264801
21	0	59.47	58.7053596973419	IPI:IPI00550991.3	Gene_Symbol=SERPINA3 Alpha-1-antichymotrypsin precursor	9606
22	58.43	58.43	54.0114641189575	IPI:IPI00022463.1	Gene_Symbol=TF Serotransferrin precursor	9606	0.448184013366699	9.80558522791528E-29	1.10176360607147	0.736748158931732	2.71997158129977E-09	1.09615051746368	0.770747303962708	2.96459916171443E-07	1.09778714179993
22	0	56.43	51.5759289264679	IPI:IPI00798430.1	Gene_Symbol=TF Transferrin variant (Fragment)	9606
23	58.32	58.4	63.7130796909332	IPI:IPI00742696.2	Gene_Symbol=GC vitamin D-binding protein precursor	9606	0.902962982654572	0.882315337657928	4.55438899993896	0.877937734127045	0.565245449542999	1.62855684757233	0.494808703660965	0.114397831261158	2.47528100013733
24	56.95	56.95	44.5989310741425	IPI:IPI00645038.1	Gene_Symbol=ITIH2 Inter-alpha (Globulin) inhibitor H2	9606	0.84208482503891	3.24832512887951E-07	1.0653635263443	0.820539057254791	9.58504120518455E-09	1.06630396842957	0.724622070789337	1.78024115713407E-18	1.06593489646912
24	0	56.95	44.0803378820419	IPI:IPI00305461.2	Gene_Symbol=ITIH2 Inter-alpha-trypsin inhibitor heavy chain H2 precursor	9606
25	55.48	55.48	54.6204626560211	IPI:IPI00549291.4	Gene_Symbol=IGHM IGHM protein	9606
26	53.39	53.39	64.7311806678772	IPI:IPI00032179.2	Gene_Symbol=SERPINC1 Antithrombin III variant	9606	0.959568917751312	0.437592446804047	1.11147809028625	0.864712953567505	0.0150474216789007	1.12307775020599	0.918026268482208	0.289393931627274	1.17364645004272
27	53.13	53.13	52.9288709163666	IPI:IPI00298971.1	Gene_Symbol=VTN Vitronectin precursor	9606	0.821370661258698	1.53029926508452E-08	1.06558668613434	1.0023375749588	0.958073914051056	1.09076023101807	0.949476718902588	0.319639146327972	1.10703098773956
28	48.81	48.81	42.8571432828903	IPI:IPI00022371.1	Gene_Symbol=HRG Histidine-rich glycoprotein precursor	9606	1.34077882766724	8.32308355569467E-09	1.09576570987701	1.14960253238678	0.0108023267239332	1.11222779750824	1.12624001502991	0.023805370554328	1.10815846920013
29	47.33	47.33	48.3687937259674	IPI:IPI00296165.5	Gene_Symbol=C1R;C17orf13;ACYP1 Complement C1r subcomponent precursor	9606	0.947652041912079	0.430584847927094	1.14533805847168	1.10990214347839	0.0885222405195236	1.12807035446167	1.01641285419464	0.797585546970367	1.1349515914917
30	45.88	45.88	50.4087209701538	IPI:IPI00022431.1	Gene_Symbol=AHSG Alpha-2-HS-glycoprotein precursor	9606	0.990270018577576	0.83411318063736	1.0969865322113	0.746338248252869	5.62682407689863E-06	1.12739586830139	0.963132321834564	0.509363830089569	1.11934721469879
31	44.42	44.42	50.1999974250793	IPI:IPI00291866.5	Gene_Symbol=SERPING1 Plasma protease C1 inhibitor precursor	9606	1.16644382476807	0.000128271494759247	1.07898926734924	0.945334732532501	0.216916471719742	1.09278130531311	1.07740092277527	0.107129491865635	1.09412360191345
31	0.18	42.6	50.6445646286011	IPI:IPI00879931.1	Gene_Symbol=SERPING1 cDNA FLJ78023, highly similar to Homo sapiens serine (or cysteine) proteinase inhibitor, clade G (C1inhibitor), member 1, (angioedema, hereditary) (SERPING1), mRNA	9606
32	43.73	43.73	41.2513256072998	IPI:IPI00009920.2	Gene_Symbol=C6 Complement component 6 precursor	9606	0.995344758033752	0.940950930118561	1.13439750671387	1.04943549633026	0.5285404920578	1.16526818275452	0.99910295009613	0.990255296230316	1.15922963619232
33	43.71	44.35	38.3146077394485	IPI:IPI00028413.8	Gene_Symbol=ITIH3 Isoform 1 of Inter-alpha-trypsin inhibitor heavy chain H3 precursor	9606	1.34593152999878	2.10771062825188E-07	1.10543119907379	0.889724135398865	0.0241095423698425	1.10622036457062	1.41301870346069	1.14017048247206E-07	1.12015974521637
33	0.05	42.4	50.8955240249634	IPI:IPI00873416.1	Gene_Symbol=ITIH3 Uncharacterized protein ITIH3	9606
33	0	44.35	35.7787817716599	IPI:IPI00876950.1	Gene_Symbol=ITIH3 Isoform 2 of Inter-alpha-trypsin inhibitor heavy chain H3 precursor	9606
34	42.77	43.35	50.5050480365753	IPI:IPI00745089.2	Gene_Symbol=A1BG alpha 1B-glycoprotein precursor	9606	1.06705343723297	0.0629952922463417	1.07007873058319	0.816825091838837	9.17834483971092E-08	1.0718480348587	0.988155961036682	0.77193808555603	1.08369386196136
34	0	43.35	50.5050480365753	IPI:IPI00022895.7	Gene_Symbol=A1BG Alpha-1B-glycoprotein precursor	9606
35	41.68	41.68	48.296594619751	IPI:IPI00879573.1	Gene_Symbol=SERPIND1 Heparin cofactor 2 precursor	9606	0.763663113117218	1.76462275347511E-10	1.07468330860138	1.02808773517609	0.470270037651062	1.07905161380768	0.733451843261719	9.73563540895839E-09	1.09963917732239
35	0	41.68	45.7305490970612	IPI:IPI00292950.4	Gene_Symbol=SERPIND1 Serpin peptidase inhibitor, clade D (Heparin cofactor), member 1	9606
36	40.61	40.61	46.8023270368576	IPI:IPI00017696.1	Gene_Symbol=C1S Complement C1s subcomponent precursor	9606	0.879037201404572	0.00731488596647978	1.09718906879425	1.03913164138794	0.442945927381516	1.10466194152832	0.98748642206192	0.882665872573853	1.18552899360657
36	0	38.62	46.7741936445236	IPI:IPI00749179.2	Gene_Symbol=C1S Uncharacterized protein C1S	9606
37	40.17	40.17	51.7311632633209	IPI:IPI00879231.1	Gene_Symbol=SERPINF2 Alpha-2-antiplasmin precursor	9606	0.738141536712646	3.10814107784552E-09	1.08984887599945	0.979105472564697	0.695594489574432	1.1136326789856	0.836375892162323	0.00971220713108778	1.1429283618927
37	0	40.17	51.3131320476532	IPI:IPI00029863.4	Gene_Symbol=SERPINF2 SERPINF2 protein	9606
38	40.08	40.08	43.3962255716324	IPI:IPI00291867.3	Gene_Symbol=CFI Complement factor I precursor	9606	0.860063493251801	0.0381937325000763	1.15274226665497	1.16949903964996	0.118429310619831	1.21923089027405	1.02925074100494	0.766103088855743	1.21448159217834
38	0	38.08	41.1663800477982	IPI:IPI00872555.2	Gene_Symbol=CFI cDNA FLJ76262, highly similar to Homo sapiens I factor (complement) (IF), mRNA	9606
39	38.66	40.85	52.3326575756073	IPI:IPI00430842.3	Gene_Symbol=IGHV3OR16-13;IGHA1 IGHA1 protein	9606	1.86565136909485			0.946477591991425			1.52727127075195
40	37.99	37.99	41.5183871984482	IPI:IPI00296608.6	Gene_Symbol=C7 Complement component C7 precursor	9606	1.10457813739777	0.0906826630234718	1.12289881706238	1.28095293045044	0.00185500748921186	1.16216862201691	1.20616495609283	0.0281474813818932	1.18099021911621
41	36.72	36.82	51.297402381897	IPI:IPI00400826.1	Gene_Symbol=CLU clusterin isoform 1	9606	0.751899123191834	1.25105179904494E-06	1.11048316955566	0.936848998069763	0.243149176239967	1.11721098423004	0.764189779758453	7.59403556003235E-05	1.13413298130035
41	0	36.82	50.7795095443726	IPI:IPI00291262.3	Gene_Symbol=CLU Clusterin precursor	9606
41	0	36.82	47.991070151329	IPI:IPI00795633.1	Gene_Symbol=CLU CLU	9606
42	35.16	35.18	57.8571438789368	IPI:IPI00641737.1	Gene_Symbol=HP Haptoglobin precursor	9606	1.12430131435394	0.046542763710022	1.12224566936493	2.80564522743225	5.39951967613763E-19	1.1743106842041	2.07607674598694	4.18351442897646E-13	1.17244517803192
42	0	33.18	56.4841508865356	IPI:IPI00478493.3	Gene_Symbol=HP HP protein	9606
43	34.76	34.77	35.9570652246475	IPI:IPI00022395.1	Gene_Symbol=C9 Complement component C9 precursor	9606	1.35492062568665	6.39226414023142E-08	1.10183072090149	1.33107113838196	9.00626861977116E-09	1.08784604072571	1.59211695194244	3.24223883418212E-16	1.08347964286804
44	33.84	33.84	72.3404228687286	IPI:IPI00784985.1	Gene_Symbol=IGK@ IGK@ protein	9606
45	33.28	33.28	54.4927537441254	IPI:IPI00298828.3	Gene_Symbol=APOH Beta-2-glycoprotein 1 precursor	9606	0.947810351848602	0.220528393983841	1.0903993844986	1.15904939174652	0.0286552309989929	1.1408257484436	0.896093845367432	0.0465722307562828	1.11406886577606
46	32.65	32.65	40.8264458179474	IPI:IPI00020996.3	Gene_Symbol=IGFALS Insulin-like growth factor-binding protein complex acid labile chain precursor	9606	0.659078061580658	8.97003027411358E-11	1.09822618961334	0.787654638290405	4.22493656060396E-07	1.08172702789307	0.623214781284332	7.5920894571091E-11	1.1113463640213
47	31.76	31.76	64.3533110618591	IPI:IPI00021842.1	Gene_Symbol=APOE Apolipoprotein E precursor	9606	1.01263248920441	0.852430164813995	1.14773988723755	1.39454483985901	0.000822004512883723	1.19664919376373	1.10449123382568	0.24767217040062	1.18901562690735
48	30.88	37.98	45.3974902629852	IPI:IPI00472610.2	Gene_Symbol=IGHM IGHM protein	9606	0.269344031810761			0.360304415225983			0.630098879337311
48	0	28.88	47.9885071516037	IPI:IPI00816681.1	Gene_Symbol=IGHM Hepatitis B virus receptor binding protein (Fragment)	9606
49	30.83	30.94	33.3855807781219	IPI:IPI00654888.4	Gene_Symbol=KLKB1 Plasma kallikrein precursor	9606	0.92729389667511	0.286881744861603	1.15342509746552	1.04252111911774	0.68119889497757	1.22883141040802	0.869349777698517	0.15169033408165	1.21535885334015
50	30.17	30.45	36.8948251008987	IPI:IPI00019943.1	Gene_Symbol=AFM Afamin precursor	9606	0.661099791526794	7.45190050110978E-07	1.15074837207794	0.992239117622375	0.917755484580994	1.16410088539124	0.723872423171997	0.000315873214276508	1.17879092693329
51	29.74	29.78	34.3485623598099	IPI:IPI00294395.1	Gene_Symbol=C8B Complement component C8 beta chain precursor	9606	1.05261886119843	0.365923970937729	1.12019300460815	1.06653833389282	0.360546499490738	1.15139079093933	1.1289439201355	0.0719599276781082	1.14187479019165
52	29.53	30.41	46.4095741510391	IPI:IPI00303963.1	Gene_Symbol=C2 Complement C2 precursor (Fragment)	9606	0.923384130001068	0.113252528011799	1.1050021648407	1.03575122356415	0.454258412122726	1.09943473339081	1.03560543060303	0.575706660747528	1.13488113880157
53	29.01	56.59	28.0701756477356	IPI:IPI00025426.2	Gene_Symbol=PZP Pregnancy zone protein precursor	9606	0.21624930202961	4.74005226180907E-08	1.44558334350586	0.201562568545341	1.08304814006033E-08	1.40601420402527	0.21581082046032	1.83829573785488E-09	1.35097765922546
54	28.68	28.68	59.4017088413239	IPI:IPI00154742.6	Gene_Symbol=IGL@ IGL@ protein	9606	1.88455641269684	0.191170141100883	12.1003437042236	1.17278587818146	0.271228730678558	2.50698447227478	2.59300184249878	0.0416959598660469	2.21236109733582
55	27.45	27.45	45.979380607605	IPI:IPI00032220.3	Gene_Symbol=AGT Angiotensinogen precursor	9606	0.49687072634697	1.62768548639391E-10	1.1845588684082	0.585600614547729	1.71569431838686E-12	1.11674737930298	0.528131127357483	3.87758847253394E-09	1.19116771221161
56	26.33	26.33	68.1647956371307	IPI:IPI00021841.1	Gene_Symbol=APOA1 Apolipoprotein A-I precursor	9606	0.671437621116638	1.13447424610058E-06	1.12864077091217	0.44902640581131	1.40817357774381E-11	1.13047254085541	0.9546018242836	0.444422662258148	1.13227069377899
57	26.23	26.23	40.917107462883	IPI:IPI00645849.1	Gene_Symbol=ECM1 Extracellular matrix protein 1	9606	0.723007321357727	5.2965922805015E-05	1.14145910739899	0.63928884267807	1.04928722066688E-06	1.14474439620972	0.785900235176086	9.48346496443264E-05	1.10893929004669
57	0	26.23	40.5555546283722	IPI:IPI00003351.2	Gene_Symbol=ECM1 Extracellular matrix protein 1 precursor	9606
58	26.05	26.05	50	IPI:IPI00022426.1	Gene_Symbol=AMBP AMBP protein precursor	9606	1.03761267662048	0.590193867683411	1.14659416675568	0.995494782924652	0.966470181941986	1.23942112922668	0.992237746715546	0.927832186222076	1.18755459785461
59	25.84	25.84	26.2981563806534	IPI:IPI00021727.1	Gene_Symbol=C4BPA C4b-binding protein alpha chain precursor	9606	0.992179036140442	0.887338578701019	1.11924660205841	1.19524013996124	0.00314131611958146	1.11946201324463	1.19001793861389	0.0133962240070105	1.1443989276886
60	25.25	25.25	52.1531105041504	IPI:IPI00006114.4	Gene_Symbol=SERPINF1 Pigment epithelium-derived factor precursor	9606	0.945534765720367	0.414287596940994	1.1488801240921	1.44397306442261	4.93448678753339E-05	1.16836285591125	0.81398868560791	0.0127058476209641	1.1712726354599
61	24.46	24.46	34.4178080558777	IPI:IPI00011252.1	Gene_Symbol=C8A Complement component C8 alpha chain precursor	9606	1.19706523418427	0.016448549926281	1.15479958057404	1.2471090555191	0.0147405536845326	1.18938720226288	1.18925940990448	0.0799941718578339	1.21616041660309
62	24.11	26.15	49.3975907564163	IPI:IPI00292946.1	Gene_Symbol=SERPINA7 Thyroxine-binding globulin precursor	9606	0.798234879970551	0.000267256342340261	1.11668384075165	0.740549504756927	0.000117927236715332	1.14753746986389	0.824333548545837	0.0492678210139275	1.21231389045715
63	24.03	24.03	49.567723274231	IPI:IPI00022417.4	Gene_Symbol=LRG1 Leucine-rich alpha-2-glycoprotein precursor	9606	1.51214802265167	3.05249559460208E-05	1.1747704744339	1.1418582201004	0.0368474088609219	1.1316899061203	1.99112153053284	5.13097064835932E-10	1.137864112854
64	24.03	24.03	29.4308930635452	IPI:IPI00019581.1	Gene_Symbol=F12 Coagulation factor XII precursor	9606	0.617044985294342	1.59895961360235E-07	1.14665269851685	1.06590032577515	0.383673965930939	1.1600227355957	0.678264200687408	7.57954012442497E-06	1.15159499645233
65	23.52	23.68	44.2953020334244	IPI:IPI00166729.4	Gene_Symbol=AZGP1 alpha-2-glycoprotein 1, zinc	9606	1.01602780818939	0.905833601951599	1.32109069824219	1.29148542881012	0.0147803965955973	1.22060799598694	0.990160584449768	0.929822444915771	1.26190006732941
66	23.52	23.53	34.8946124315262	IPI:IPI00328609.3	Gene_Symbol=SERPINA4 Kallistatin precursor	9606	1.06984508037567	0.226880505681038	1.11792206764221	0.887789905071259	0.0279272813349962	1.11105132102966	0.926244676113129	0.168669626116753	1.11705446243286
67	22.94	23.38	33.4928244352341	IPI:IPI00553177.1	Gene_Symbol=SERPINA1 Isoform 1 of Alpha-1-antitrypsin precursor	9606	1.02723276615143	0.702936768531799	1.15739178657532	0.517531633377075	3.47507852893614E-06	1.22908425331116	2.22941827774048	9.05544297324923E-08	1.21075773239136
68	22.18	22.18	76.7326712608337	IPI:IPI00011261.2	Gene_Symbol=C8G Complement component C8 gamma chain precursor	9606	1.09618592262268	0.345316618680954	1.21735334396362	1.1402336359024	0.305809110403061	1.29509282112122	1.1584883928299	0.108044371008873	1.19940507411957
69	22.12	23.96	17.4010798335075	IPI:IPI00478809.3	Gene_Symbol=F5 Coagulation factor V precursor	9606	1.08103013038635	0.444083511829376	1.23519659042358	1.1416871547699	0.185833439230919	1.22586512565613	1.05564880371094	0.650141298770905	1.28320014476776
69	0	23.88	17.5863608717918	IPI:IPI00022937.4	Gene_Symbol=F5 Coagulation factor V	9606
70	21.56	21.72	73.9130437374115	IPI:IPI00855916.1	Gene_Symbol=- Transthyretin	9606	0.377573400735855	5.86785698156178E-12	1.24708843231201	0.952264130115509	0.448721647262573	1.13724303245544	0.389527052640915	5.55203279184457E-11	1.25855183601379
70	0	21.72	85.7142865657806	IPI:IPI00022432.1	Gene_Symbol=TTR Transthyretin precursor	9606
71	21.41	21.51	58.793967962265	IPI:IPI00844536.2	Gene_Symbol=RBP4 Uncharacterized protein RBP4	9606	0.781672775745392	0.000267419964075089	1.13285398483276	1.60243511199951	9.63350175879896E-05	1.24659609794617	0.660328447818756	0.000196839566342533	1.22752165794373
71	0	21.51	58.793967962265	IPI:IPI00480192.1	Gene_Symbol=RBP4 Retinol binding protein 4, plasma	9606
71	0	21.51	51.243782043457	IPI:IPI00022420.3	Gene_Symbol=RBP4 Plasma retinol-binding protein precursor	9606
72	20.75	20.75	26.1904776096344	IPI:IPI00299503.2	Gene_Symbol=GPLD1 Isoform 1 of Phosphatidylinositol-glycan-specific phospholipase D precursor	9606	0.944034695625305	0.272968381643295	1.11293661594391	0.899672210216522	0.03583163022995	1.10286962985992	0.917809963226318	0.222998857498169	1.15345788002014
73	19.93	19.93	46.6367721557617	IPI:IPI00022391.1	Gene_Symbol=APCS Serum amyloid P-component precursor	9606	0.965131878852844	0.383609026670456	1.08507835865021	1.46254324913025	4.91028480098521E-08	1.1180614233017	1.1083642244339	0.0143826557323337	1.08446300029755
74	19.77	20.48	20.1445564627647	IPI:IPI00025276.1	Gene_Symbol=TNXB Isoform XB of Tenascin-X precursor	9606	0.960381031036377	0.755232691764832	1.31552243232727	0.735267281532288	0.0338155515491962	1.32319271564484	0.753588318824768	0.0770574957132339	1.37473022937775
74	0	20.48	19.4029852747917	IPI:IPI00743248.5	Gene_Symbol=TNXB DJ34F7.1.1	9606
74	0	20.48	19.4694459438324	IPI:IPI00644296.1	Gene_Symbol=TNXB Tenascin XB	9606
75	17.7	17.73	42.8994089365005	IPI:IPI00020986.2	Gene_Symbol=LUM Lumican precursor	9606	0.97682124376297	0.71046370267868	1.13662910461426	1.00295841693878	0.961788892745972	1.13332140445709	0.914737939834595	0.220357716083527	1.1567245721817
76	16.75	16.79	34.343433380127	IPI:IPI00556155.2	Gene_Symbol=IGFBP3 insulin-like growth factor binding protein 3 isoform a precursor	9606	0.870734989643097	0.195863038301468	1.25120031833649	0.966720819473267	0.828702032566071	1.41014719009399	0.838522017002106	0.141703128814697	1.28059709072113
76	0	16.79	35.0515455007553	IPI:IPI00018305.4	Gene_Symbol=IGFBP3 Insulin-like growth factor-binding protein 3 precursor	9606
76	0	16.04	42.7419364452362	IPI:IPI00855835.1	Gene_Symbol=- Insulin-like growth factor binding protein 3 isoform b	9606
77	16.71	17.15	32.7586203813553	IPI:IPI00007221.1	Gene_Symbol=SERPINA5 Plasma serine protease inhibitor precursor	9606	0.946874558925629	0.434601843357086	1.15970206260681	1.09143698215485	0.140651375055313	1.12895154953003	0.821711897850037	0.0190059114247561	1.17041504383087
78	16.68	16.87	32.6605498790741	IPI:IPI00738433.1	Gene_Symbol=CPN2 similar to Carboxypeptidase N subunit 2 precursor	9606	0.907446563243866	0.360973417758942	1.25139796733856	0.912185072898865	0.639225840568542	1.5214638710022	0.935662508010864	0.559826910495758	1.2756016254425
78	0	14.87	31.0091733932495	IPI:IPI00479116.1	Gene_Symbol=CPN2 Carboxypeptidase N subunit 2 precursor	9606
79	16.64	16.64	37.9912674427032	IPI:IPI00010295.1	Gene_Symbol=CPN1 Carboxypeptidase N catalytic chain precursor	9606	0.998371660709381	0.978687584400177	1.13297617435455	1.03427135944366	0.650207996368408	1.16385507583618	1.02167546749115	0.785342335700989	1.17469108104706
80	16.26	16.27	32.7978581190109	IPI:IPI00003590.2	Gene_Symbol=QSOX1 Isoform 1 of Sulfhydryl oxidase 1 precursor	9606	1.05584311485291	0.362623035907745	1.13327848911285	1.12765741348267	0.0543217547237873	1.13062179088593	0.935211062431335	0.297466456890106	1.143399477005
80	0	14.27	35.0993365049362	IPI:IPI00872013.1	Gene_Symbol=QSOX1 Uncharacterized protein QSOX1	9606
80	0	14.27	35.0993365049362	IPI:IPI00465016.7	Gene_Symbol=QSOX1 Isoform 2 of Sulfhydryl oxidase 1 precursor	9606
81	16.24	16.25	31.9526612758636	IPI:IPI00064667.4	Gene_Symbol=CNDP1 Beta-Ala-His dipeptidase precursor	9606	0.594080567359924	2.44556740653934E-05	1.17092084884644	0.96078234910965	0.637517690658569	1.2013555765152	0.682389974594116	0.000401947065256536	1.17794752120972
82	16.23	16.75	14.842027425766	IPI:IPI00656092.1	Gene_Symbol=PRG4 Isoform F of Proteoglycan-4 precursor	9606	0.871436834335327	0.401607811450958	1.41909432411194	1.42039144039154	0.000119626296509523	1.13736057281494	1.05836880207062	0.709766566753387	1.39102721214294
82	0	16.75	14.8202493786812	IPI:IPI00655927.1	Gene_Symbol=PRG4 Isoform B of Proteoglycan-4 precursor	9606
82	0	16.75	14.3874645233154	IPI:IPI00024825.2	Gene_Symbol=PRG4 Isoform A of Proteoglycan-4 precursor	9606
82	0	16.75	14.4927531480789	IPI:IPI00655976.1	Gene_Symbol=PRG4 Isoform C of Proteoglycan-4 precursor	9606
82	0	16.75	14.9606302380562	IPI:IPI00655676.1	Gene_Symbol=PRG4 Isoform D of Proteoglycan-4 precursor	9606
82	0	16.75	18.4351548552513	IPI:IPI00656111.1	Gene_Symbol=PRG4 Isoform E of Proteoglycan-4 precursor	9606
83	16.2	16.26	21.4574903249741	IPI:IPI00011694.1	Gene_Symbol=PRSS1 Trypsin-1 precursor	9606	0.832062602043152	0.101917989552021	1.27291417121887	0.868365943431854	0.0812476351857185	1.1840900182724	0.68925553560257	0.0262976530939341	1.35029768943787
84	16.16	16.16	39.1304343938828	IPI:IPI00293925.2	Gene_Symbol=FCN3 Isoform 1 of Ficolin-3 precursor	9606	0.830863654613495	0.0862377509474754	1.24032640457153	1.3209000825882	0.0106770591810346	1.2248227596283	0.935156345367432	0.642350137233734	1.3560403585434
85	16.08	16.13	25.1243770122528	IPI:IPI00023019.1	Gene_Symbol=SHBG Isoform 1 of Sex hormone-binding globulin precursor	9606	0.599681854248047	2.09745485335588E-05	1.14253544807434	0.456289857625961	8.33703893476923E-07	1.14258420467377	0.663470268249512	0.0318158604204655	1.43971061706543
85	0.57	14.7	35.0694447755814	IPI:IPI00219583.1	Gene_Symbol=SHBG Isoform 2 of Sex hormone-binding globulin precursor	9606
86	15.45	15.45	35.2459013462067	IPI:IPI00019576.1	Gene_Symbol=F10 Coagulation factor X precursor	9606	0.8702672123909	0.113005191087723	1.19373142719269	0.998486340045929	0.974880874156952	1.10811161994934	0.886919796466827	0.292070090770721	1.26779246330261
87	15.14	15.14	30.2083343267441	IPI:IPI00163207.1	Gene_Symbol=PGLYRP2 Isoform 1 of N-acetylmuramoyl-L-alanine amidase precursor	9606	0.949971437454224	0.859689116477966	1.82454776763916	0.896763622760773	0.329418659210205	1.25655591487885	0.886461079120636	0.700102567672729	1.9096964597702
87	0	13.14	24.9211356043816	IPI:IPI00394992.1	Gene_Symbol=PGLYRP2 Isoform 2 of N-acetylmuramoyl-L-alanine amidase precursor	9606
88	15.07	17.32	33.8568925857544	IPI:IPI00163446.3	Gene_Symbol=IGHD IGHD protein	9606	1.63048613071442	0.16110335290432	2.0751359462738	1.02684593200684	0.897987604141235	1.58666563034058	2.02044057846069	0.036735512316227	1.91134297847748
88	0.02	13.08	42.946058511734	IPI:IPI00829636.1	Gene_Symbol=IGHD FLJ00382 protein (Fragment)	9606
88	0	14.65	28.6458343267441	IPI:IPI00418422.3	Gene_Symbol=IGHD IGHD protein	9606
89	14.27	14.51	23.285485804081	IPI:IPI00022434.4	Gene_Symbol=ALB Uncharacterized protein ALB	9606	0.532040536403656	2.1307361748768E-05	1.16084468364716	0.625075340270996	9.16286444407888E-05	1.14915096759796	0.909305274486542	0.171921357512474	1.15925014019012
89	0	14.51	21.3464692234993	IPI:IPI00745872.2	Gene_Symbol=ALB Isoform 1 of Serum albumin precursor	9606
90	14.15	14.15	12.1063679456711	IPI:IPI00027235.1	Gene_Symbol=ATRN Isoform 1 of Attractin precursor	9606	0.806101739406586	0.0100108310580254	1.16624784469604	0.982745170593262	0.845737397670746	1.21017301082611	0.774708688259125	0.0754337832331657	1.33084237575531
90	0	14.14	12.7675279974937	IPI:IPI00218460.6	Gene_Symbol=ATRN Isoform 3 of Attractin precursor	9606
90	0	14.13	11.7138363420963	IPI:IPI00162735.3	Gene_Symbol=ATRN Isoform 2 of Attractin precursor	9606
91	14.05	14.05	29.971182346344	IPI:IPI00025204.1	Gene_Symbol=CD5L CD5 antigen-like precursor	9606	1.34049880504608	0.00676999846473336	1.21406662464142	0.767274141311646	0.0372723788022995	1.27916979789734	1.55229485034943	0.00055600848281756	1.22355699539185
92	13.68	13.7	17.7293941378593	IPI:IPI00025864.5	Gene_Symbol=BCHE Cholinesterase precursor	9606	0.86323356628418	0.0780717059969902	1.1816840171814	1.16935873031616	0.101664356887341	1.21337532997131	0.911421775817871	0.488646984100342	1.33300828933716
93	13.52	13.52	42.7860707044601	IPI:IPI00022429.3	Gene_Symbol=ORM1 Alpha-1-acid glycoprotein 1 precursor	9606	1.83675682544708	0.00308277411386371	1.38451707363129	2.85942578315735	0.00110492447856814	1.59594869613647	3.29304957389832	5.56008162675425E-05	1.38575518131256
94	13.46	13.46	23.3333334326744	IPI:IPI00873445.1	Gene_Symbol=PROS1 80 kDa protein	9606	1.06106376647949	0.503357589244843	1.19943726062775	1.18442869186401	0.116644702851772	1.24048578739166	1.03727900981903	0.735717236995697	1.25063467025757
94	0	13.4	17.4556210637093	IPI:IPI00294004.1	Gene_Symbol=PROS1 Vitamin K-dependent protein S precursor	9606
95	13.15	13.15	31.7333340644836	IPI:IPI00029260.2	Gene_Symbol=CD14 Monocyte differentiation antigen CD14 precursor	9606	1.03011131286621	0.829548060894012	1.35362303256989	0.911577343940735	0.460403501987457	1.31202590465546	1.11452794075012	0.574431598186493	1.52341449260712
96	13.12	13.12	43.0693060159683	IPI:IPI00009028.1	Gene_Symbol=CLEC3B Tetranectin precursor	9606	1.00670599937439	0.959345459938049	1.34879946708679	0.887070715427399	0.461807996034622	1.43916237354279	0.789774119853973	0.192007839679718	1.47194063663483
97	13	13	25.9154915809631	IPI:IPI00218732.3	Gene_Symbol=PON1 Serum paraoxonase/arylesterase 1	9606	0.573416709899902	2.82644814433297E-05	1.2217538356781	0.587522983551025	3.75120107491966E-05	1.21735596656799	0.698398172855377	0.000404264981625602	1.18426489830017
98	12.36	12.36	32.0166319608688	IPI:IPI00032311.4	Gene_Symbol=LBP Lipopolysaccharide-binding protein precursor	9606	0.839580178260803	0.142661601305008	1.2791850566864	1.04356479644775	0.656767308712006	1.23357284069061	1.27399802207947	0.0191545505076647	1.21208250522614
99	12.23	12.23	19.0611660480499	IPI:IPI00296534.1	Gene_Symbol=FBLN1 Isoform D of Fibulin-1 precursor	9606	1.08690464496613	0.152490749955177	1.12922739982605	0.854898273944855	0.0984106510877609	1.21328032016754	0.8692866563797	0.0377304777503014	1.13873291015625
99	0	10.23	17.780938744545	IPI:IPI00218803.2	Gene_Symbol=FBLN1 Isoform B of Fibulin-1 precursor	9606
100	12.19	12.19	24.349881708622	IPI:IPI00329775.7	Gene_Symbol=CPB2 Isoform 1 of Carboxypeptidase B2 precursor	9606	0.93355667591095	0.593584835529327	1.31425178050995	0.885359942913055	0.0619893930852413	1.13759887218475	0.918901085853577	0.553038597106934	1.35251402854919
101	12.01	12.01	26.821705698967	IPI:IPI00021304.1	Gene_Symbol=KRT2 Keratin, type II cytoskeletal 2 epidermal	9606	1.41722023487091	0.361521184444427	2.80977916717529	0.750636875629425	0.44015234708786	2.79637575149536	0.831219613552094	0.370501965284348	1.75025081634521
102	12	32.84	33.1250011920929	IPI:IPI00785067.1	Gene_Symbol=IGH@ IGH@ protein	9606	1.02121269702911			1.00951397418976			1.56563353538513
102	0	24.84	32.1999996900558	IPI:IPI00423461.3	Gene_Symbol=IGHA2 Putative uncharacterized protein DKFZp686C02220 (Fragment)	9606
103	12	12	48.9795923233032	IPI:IPI00654755.3	Gene_Symbol=HBB Hemoglobin subunit beta	9606	1.26431703567505	0.0167968459427357	1.20367121696472	1.42153406143188	0.00332268909551203	1.2360178232193	2.26046895980835	1.59580195031594E-05	1.31313800811768
104	11.63	11.65	22.7272734045982	IPI:IPI00007199.4	Gene_Symbol=SERPINA10 Protein Z-dependent protease inhibitor precursor	9606	1.21255016326904	0.290808230638504	1.47471058368683	0.951104044914246	0.668851375579834	1.29239904880524	1.19313657283783	0.327437043190002	1.47068285942078
105	11.55	11.56	33.0666661262512	IPI:IPI00021440.1	Gene_Symbol=ACTG1;PSPHL Actin, cytoplasmic 2	9606	1.2182708978653	0.0570372715592384	1.22718191146851	1.67132961750031	0.000671571353450418	1.25751602649689	1.22115063667297	0.101563647389412	1.28128051757813
105	0	11.56	33.0666661262512	IPI:IPI00021439.1	Gene_Symbol=ACTB Actin, cytoplasmic 1	9606
106	11.42	11.44	24.4444444775581	IPI:IPI00023673.1	Gene_Symbol=LGALS3BP Galectin-3-binding protein precursor	9606	1.06249213218689	0.388208955526352	1.1579601764679	1.05364060401917	0.629862070083618	1.25693964958191	0.96660178899765	0.735784232616425	1.23715949058533
107	11.2	11.2	41.1255419254303	IPI:IPI00643948.2	Gene_Symbol=C1QB Complement component 1, q subcomponent, B chain	9606	0.890282273292542	0.0925918519496918	1.14691829681396	1.04119849205017	0.516630828380585	1.13544857501984	0.952094256877899	0.626942455768585	1.22942745685577
107	0	11.2	37.5494062900543	IPI:IPI00477992.1	Gene_Symbol=C1QB complement component 1, q subcomponent, B chain precursor	9606
108	11.03	11.24	23.5602095723152	IPI:IPI00743766.2	Gene_Symbol=FETUB Fetuin-B precursor	9606	0.787418365478516	0.0104839289560914	1.18471348285675	0.787538349628448	0.0380263067781925	1.24950957298279	0.731226623058319	0.00541745778173208	1.21822202205658
108	0	10.32	23.7681165337563	IPI:IPI00552199.3	Gene_Symbol=FETUB GUGU beta form	9606
109	10.91	10.91	23.4880447387695	IPI:IPI00292218.4	Gene_Symbol=MST1 Hepatocyte growth factor-like protein precursor	9606	0.886205077171326	0.375269025564194	1.35223877429962	0.969257712364197	0.814238369464874	1.35346460342407	0.926553964614868	0.649619460105896	1.46264314651489
110	10.79	10.8	34.9557518959045	IPI:IPI00026199.1	Gene_Symbol=GPX3 Glutathione peroxidase 3 precursor	9606	0.858946263790131	0.11430461704731	1.21544992923737	0.816732108592987	0.175339534878731	1.36013805866241	0.877456545829773	0.328596383333206	1.3250572681427
111	10.6	11.48	16.0714283585548	IPI:IPI00746623.2	Gene_Symbol=HABP2 Hyaluronan-binding protein 2 precursor	9606	0.95817893743515	0.717231810092926	1.29105854034424	0.942100167274475	0.696231007575989	1.39189422130585	0.995526790618896	0.977457940578461	1.41168582439423
112	10.55	10.55	32.6530605554581	IPI:IPI00022394.2	Gene_Symbol=C1QC Complement C1q subcomponent subunit C precursor	9606	0.819265484809875	0.0123760467395186	1.15998911857605	1.1019926071167	0.320451438426971	1.22517418861389	0.953875005245209	0.576648592948914	1.19496774673462
113	10.3	10.3	13.5215446352959	IPI:IPI00395488.2	Gene_Symbol=VASN Vasorin precursor	9606	1.15064120292664	0.0158978328108788	1.10606610774994	1.25918567180634	0.000425547128543258	1.0744241476059	1.26432585716248	0.0656015947461128	1.29259419441223
114	10.06	11.02	29.1200011968613	IPI:IPI00008556.1	Gene_Symbol=F11 Isoform 1 of Coagulation factor XI precursor	9606	0.670901238918304	0.198832035064697	2.00000405311584	1.29997527599335	0.0696315094828606	1.34050977230072	0.723997294902802	0.0780493691563606	1.45590615272522
114	0	11.02	28.2722502946854	IPI:IPI00216588.2	Gene_Symbol=F11 Isoform 2 of Coagulation factor XI precursor	9606
115	10	10	29.0322571992874	IPI:IPI00004373.1	Gene_Symbol=MBL2 Mannose-binding protein C precursor	9606	0.833373725414276	0.365581899881363	1.54996860027313	0.373210072517395	0.0141337625682354	2.06976938247681	0.942835688591003	0.654707014560699	1.33945143222809
116	9.7	9.93	17.9846942424774	IPI:IPI00012792.1	Gene_Symbol=CDH5 Cadherin-5 precursor	9606	1.05573630332947	0.578773856163025	1.25383102893829	0.942851901054382	0.479904770851135	1.21071791648865	0.944173336029053	0.542995095252991	1.24365258216858
116	0	7.93	17.4887895584106	IPI:IPI00607725.4	Gene_Symbol=CDH5 cadherin 5, type 2 isoform 2 preproprotein	9606
117	9.7	9.7	33.1967204809189	IPI:IPI00020019.1	Gene_Symbol=ADIPOQ Adiponectin precursor	9606	1.81037080287933	0.000222994800424203	1.3042060136795	0.639850854873657	0.000255661725532264	1.22466111183167	1.4107700586319	0.00133855943568051	1.20708072185516
118	9.66	11.08	8.62299874424934	IPI:IPI00759754.1	Gene_Symbol=TTN Isoform 1 of Titin	9606	1.02361226081848	0.849638760089874	1.28777062892914	1.07861530780792	0.500281870365143	1.25796604156494	1.07700216770172	0.584323108196259	1.32007575035095
118	0	11.08	8.59198272228241	IPI:IPI00759542.1	Gene_Symbol=TTN Isoform 8 of Titin	9606
118	0	11.08	8.58485624194145	IPI:IPI00023283.3	Gene_Symbol=TTN Isoform 2 of Titin	9606
118	0	10.18	8.42553228139877	IPI:IPI00759613.1	Gene_Symbol=TTN Isoform 5 of Titin	9606
118	0	9.25	8.71281176805496	IPI:IPI00759637.1	Gene_Symbol=TTN Isoform 4 of Titin	9606
118	0	9.25	8.66874903440475	IPI:IPI00179357.2	Gene_Symbol=TTN Isoform 7 of Titin	9606
118	0	9.25	8.70358720421791	IPI:IPI00749039.2	Gene_Symbol=TTN titin isoform N2-A	9606
119	9.52	9.69	8.85805785655975	IPI:IPI00788786.1	Gene_Symbol=VWF 309 kDa protein	9606	1.07782363891602	0.454759746789932	1.24607264995575	0.975820541381836	0.731817007064819	1.172367811203	1.05638790130615	0.31137603521347	1.12419009208679
119	0	9.69	8.92285779118538	IPI:IPI00023014.1	Gene_Symbol=VWF von Willebrand factor precursor	9606
120	9.4	16.7	27.5862067937851	IPI:IPI00385250.1	Gene_Symbol=PRSS3 Protease serine 4 isoform B	9606	0.4312604367733	0.119054317474365	3.44293355941772	0.364238798618317	0.0453019253909588	2.63823628425598	0.413460940122604	0.128738552331924	3.85635590553284
120	0	16.66	23.3552634716034	IPI:IPI00220839.2	Gene_Symbol=PRSS3 Protease, serine, 3	9606
120	0	16.66	23.3552634716034	IPI:IPI00015614.3	Gene_Symbol=PRSS3 Isoform A of Trypsin-3 precursor	9606
120	0	16.66	23.4817817807198	IPI:IPI00843764.1	Gene_Symbol=PRSS3 Isoform C of Trypsin-3 precursor	9606
121	9.4	9.4	21.1678832769394	IPI:IPI00847381.1	Gene_Symbol=SEPP1 selenoprotein P isoform 2	9606	0.97381055355072	0.705101132392883	1.17771291732788	1.12855744361877	0.218900576233864	1.24056589603424	0.934778153896332	0.615638554096222	1.36594235897064
121	0	9.4	17.585301399231	IPI:IPI00029061.2	Gene_Symbol=SEPP1 Selenoprotein P precursor	9606
122	9.33	9.33	13.8931304216385	IPI:IPI00029193.1	Gene_Symbol=HGFAC Hepatocyte growth factor activator precursor	9606	0.739474356174469	0.00735855475068092	1.19527900218964	1.02169704437256	0.861888766288757	1.35167896747589	0.787095665931702	0.191768556833267	1.50380194187164
123	9.1	11.34	18.2212576270103	IPI:IPI00296176.2	Gene_Symbol=F9 Coagulation factor IX precursor	9606	0.885487914085388	0.327388733625412	1.31414222717285	1.29123568534851	0.238460063934326	1.59851729869843	0.982575714588165	0.916897475719452	1.46862363815308
124	8.92	8.92	15.9827217459679	IPI:IPI00301143.5	Gene_Symbol=PI16 Isoform 1 of Peptidase inhibitor 16 precursor	9606	1.47953879833221	0.0216885693371296	1.34659242630005	1.09333682060242	0.631508469581604	1.61253201961517	1.24317252635956	0.0970641747117043	1.32306468486786
125	8.66	24.42	37.5	IPI:IPI00426051.3	Gene_Symbol=- Putative uncharacterized protein DKFZp686C15213	9606	0.321554183959961	0.00234641367569566	1.78114950656891	0.807422816753387	0.0500015951693058	1.23855292797089	0.475381255149841	0.0014532144414261	1.41501939296722
126	8.65	8.65	14.4808739423752	IPI:IPI00884176.1	Gene_Symbol=F13A1 coagulation factor XIII A1 subunit precursor	9606	1.05223429203033	0.745651364326477	1.40517377853394	1.00502526760101	0.9790078997612	1.51281499862671	1.13102328777313	0.413628399372101	1.37932598590851
126	0	8.65	14.4808739423752	IPI:IPI00297550.8	Gene_Symbol=F13A1 Coagulation factor XIII A chain precursor	9606
127	8.41	8.41	22.4880382418633	IPI:IPI00010471.5	Gene_Symbol=LCP1 Plastin-2	9606	0.95364773273468	0.749459683895111	1.41524517536163	1.2365175485611	0.0604468546807766	1.25244748592377	0.93000066280365	0.424804538488388	1.23050761222839
128	8.19	10.19	17.248460650444	IPI:IPI00009793.3	Gene_Symbol=C1RL Complement C1r-like protein	9606	0.978270292282104	0.801001906394959	1.21460700035095	1.20922374725342	0.0197208374738693	1.16273295879364	1.08033883571625	0.45038178563118	1.2517853975296
128	0	9.89	17.1232879161835	IPI:IPI00872573.1	Gene_Symbol=C1RL 48 kDa protein	9606
128	0	9.89	17.1232879161835	IPI:IPI00795055.1	Gene_Symbol=C1RL CDNA FLJ14022 fis, clone HEMBA1003538, weakly similar to COMPLEMENT C1R COMPONENT	9606
129	8.19	8.19	20.0345426797867	IPI:IPI00744685.2	Gene_Symbol=BTD Uncharacterized protein BTD (Fragment)	9606	0.975350975990295	0.851318717002869	1.35458147525787	1.0539163351059	0.548948764801025	1.21805953979492	0.985301315784454	0.892092168331146	1.2826806306839
129	0	8.19	21.3627994060516	IPI:IPI00218413.2	Gene_Symbol=BTD biotinidase precursor	9606
130	8.04	8.08	54.4554471969604	IPI:IPI00021856.3	Gene_Symbol=APOC2 Apolipoprotein C-II precursor	9606	1.08830201625824	0.574083209037781	1.41689944267273	1.98564636707306	0.0308537445962429	1.8181961774826	1.10614442825317	0.707749783992767	1.87344682216644
131	8.03	8.05	35.2490425109863	IPI:IPI00215983.3	Gene_Symbol=CA1 Carbonic anhydrase 1	9606	0.832073569297791	0.400192320346832	1.61142015457153	0.865836679935455	0.623183190822601	1.91584491729736	0.99614816904068	0.979679465293884	1.40299832820892
131	0	8	35.3846162557602	IPI:IPI00796435.1	Gene_Symbol=CA1 22 kDa protein	9606
132	8	225.41	66.6284382343292	IPI:IPI00654875.1	Gene_Symbol=C4B Complement C4-B precursor	9606	1.3610805273056	0.227478131651878	1.70602202415466	1.03586828708649	0.924506843090057	2.24335885047913	1.49974465370178	0.241318345069885	2.06467056274414
132	0	223.41	65.0802731513977	IPI:IPI00032258.4	Gene_Symbol=C4A;C4B Complement C4-A precursor	9606
133	8	8	54.7008574008942	IPI:IPI00657670.1	Gene_Symbol=- 13 kDa protein	9606	1.09492766857147	0.197090715169907	1.15568900108337	2.43828868865967	4.0512264654069E-09	1.13876783847809	1.18011200428009	0.0285083465278149	1.15605092048645
133	0	8	57.5757563114166	IPI:IPI00021857.1	Gene_Symbol=APOC3 Apolipoprotein C-III precursor	9606
134	7.81	7.81	13.5504439473152	IPI:IPI00024284.4	Gene_Symbol=HSPG2 Basement membrane-specific heparan sulfate proteoglycan core protein precursor	9606	1.00037634372711	0.995524346828461	1.15938854217529	0.79209703207016	0.0197663195431232	1.20488262176514	1.03570067882538	0.73576682806015	1.25601136684418
135	7.73	7.73	40.6015038490295	IPI:IPI00386132.1	Gene_Symbol=- Ig kappa chain V-IV region JI precursor	9606	1.24130856990814	0.121450841426849	1.34751796722412	0.719863176345825	0.00919205415993929	1.22778975963593	1.42986214160919	0.0491182468831539	1.42704546451569
135	0	7.73	30.0000011920929	IPI:IPI00026197.7	Gene_Symbol=IGKV4-1 Similar to Ig kappa chain V-IV region precursor	9606
135	0	5.74	43.8596487045288	IPI:IPI00387120.1	Gene_Symbol=- Ig kappa chain V-IV region Len	9606
135	0	5.73	31.3432842493057	IPI:IPI00386133.1	Gene_Symbol=- Ig kappa chain V-IV region B17 precursor	9606
136	7.52	32.03	69.4980680942535	IPI:IPI00844156.2	Gene_Symbol=SERPINC1 SERPINC1 protein	9606	0.936286270618439	0.441257834434509	1.19405496120453	0.796117782592773	0.00334934424608946	1.14977753162384	0.710269868373871	0.194188863039017	1.70983684062958
137	7.45	7.45	31.2217205762863	IPI:IPI00844400.1	Gene_Symbol=C1QA 23 kDa protein	9606	0.79991090297699	0.0549785383045673	1.25700330734253	1.06040954589844	0.593614876270294	1.26061427593231	0.915960669517517	0.450452268123627	1.27594697475433
137	0	7.45	28.1632661819458	IPI:IPI00022392.1	Gene_Symbol=C1QA Complement C1q subcomponent subunit A precursor	9606
138	7.41	7.41	19.6594431996346	IPI:IPI00016334.2	Gene_Symbol=MCAM Isoform 1 of Cell surface glycoprotein MUC18 precursor	9606	0.977629482746124	0.851805508136749	1.32825303077698	0.736249566078186	0.299589782953262	1.93478465080261	0.821182787418365	0.405259728431702	1.71367764472961
139	7.36	7.37	10.8925871551037	IPI:IPI00007240.2	Gene_Symbol=F13B Coagulation factor XIII B chain precursor	9606	1.29854273796082	0.316348075866699	1.79481172561646	1.16527342796326	0.552529156208038	1.8131148815155	1.32515835762024	0.194371998310089	1.60254919528961
140	7.19	15.01	28.0851066112518	IPI:IPI00745660.2	Gene_Symbol=IGL@ IGL@ protein	9606	0.943544745445251	0.586193263530731	1.47548735141754	0.904525578022003	0.641380965709686	2.213862657547	1.13206017017365	0.449940025806427	1.77358448505402
140	0.05	13.06	26.6094416379929	IPI:IPI00852577.1	Gene_Symbol=IGLC1 IGLC1 protein	9606
140	0.01	13.03	32.2033911943436	IPI:IPI00784713.1	Gene_Symbol=- Putative uncharacterized protein	9606
140	0	16.05	34.1880351305008	IPI:IPI00719373.1	Gene_Symbol=IGL@ IGL@ protein	9606
140	0	13.14	33.0472111701965	IPI:IPI00829640.1	Gene_Symbol=IGL@ IGL@ protein	9606
140	0	13.01	30.0847470760345	IPI:IPI00784983.1	Gene_Symbol=- Putative uncharacterized protein	9606
140	0	13.01	23.3050853013992	IPI:IPI00785164.1	Gene_Symbol=- Putative uncharacterized protein	9606
140	0	13.01	23.4042555093765	IPI:IPI00784627.1	Gene_Symbol=- Putative uncharacterized protein	9606
140	0	13.01	23.5042735934258	IPI:IPI00784589.1	Gene_Symbol=- Putative uncharacterized protein DKFZp781M0386	9606
141	7.18	32.21	59.7457647323608	IPI:IPI00784661.1	Gene_Symbol=- Putative uncharacterized protein	9606	0.95845627784729	0.76699697971344	1.51636171340942	1.24920058250427	0.366687506437302	1.94943654537201	1.3613543510437	0.405739456415176	2.76546907424927
141	0	8.11	33.8983058929443	IPI:IPI00829873.1	Gene_Symbol=- 13 kDa protein	9606
141	0	8.11	33.8983058929443	IPI:IPI00829804.1	Gene_Symbol=- 13 kDa protein	9606
141	0	8.11	33.8983058929443	IPI:IPI00829650.1	Gene_Symbol=- Similar to Ig kappa chain V-I region HK101 precursor	9606
141	0	8.11	37.0370358228683	IPI:IPI00398220.1	Gene_Symbol=- Myosin-reactive immunoglobulin light chain variable region (Fragment)	9606
141	0	8.11	37.3831778764725	IPI:IPI00384398.1	Gene_Symbol=- Myosin-reactive immunoglobulin light chain variable region (Fragment)	9606
141	0	6.11	38.1355941295624	IPI:IPI00830122.1	Gene_Symbol=- A30	9606
141	0	6.11	36.2831860780716	IPI:IPI00827506.1	Gene_Symbol=- HRV Fab 025-VL (Fragment)	9606
141	0	6.11	33.0508470535278	IPI:IPI00829699.1	Gene_Symbol=- V(k)3 sequence of NG9 gene from fetal liver DNA precursor	9606
141	0	6.11	33.3333343267441	IPI:IPI00743963.1	Gene_Symbol=IGKC Ig kappa chain V-I region HK101 precursor (Fragment)	9606
142	6.92	9.1	38.6831283569336	IPI:IPI00218949.1	Gene_Symbol=CFHR2 Isoform Short of Complement factor H-related protein 2 precursor	9606	1.04251825809479	0.756321728229523	1.36841821670532	1.86373293399811	0.0129533382132649	1.54694628715515	1.07738018035889	0.521575748920441	1.30736780166626
142	0.04	9.1	34.8148137331009	IPI:IPI00006154.1	Gene_Symbol=CFHR2 Isoform Long of Complement factor H-related protein 2 precursor	9606
143	6.89	6.89	28.4109145402908	IPI:IPI00019359.3	Gene_Symbol=KRT9 Keratin, type I cytoskeletal 9	9606	1.83368146419525	0.0033595054410398	1.34663474559784	0.844880998134613	0.0951816290616989	1.2349214553833	1.01050341129303	0.882977843284607	1.18940424919128
144	6.69	6.69	30.2816897630692	IPI:IPI00853068.1	Gene_Symbol=HBA2;HBA1 Alpha 2 globin variant (Fragment)	9606	1.40092587471008	0.0557377524673939	1.41695046424866	1.46036636829376	0.0356033705174923	1.40955829620361	2.71020579338074	0.000769938458688557	1.4764096736908
144	0	6.69	30.2816897630692	IPI:IPI00410714.5	Gene_Symbol=HBA2;HBA1 Hemoglobin subunit alpha	9606
145	6.67	6.67	46.4566916227341	IPI:IPI00022731.1	Gene_Symbol=APOC4 Apolipoprotein C-IV precursor	9606	1.01089644432068	0.852315723896027	1.16362643241882	1.18455827236176	0.346689969301224	1.5546727180481	1.09905731678009	0.364951223134995	1.29277515411377
146	6.53	6.53	22.1095338463783	IPI:IPI00643034.2	Gene_Symbol=PLTP Isoform 1 of Phospholipid transfer protein precursor	9606	1.18372642993927	0.157551303505898	1.33151519298553	0.869616329669952	0.277808964252472	1.39955496788025	0.89948308467865	0.203788176178932	1.23139524459839
146	0	6.53	21.5419501066208	IPI:IPI00217778.1	Gene_Symbol=PLTP Isoform 2 of Phospholipid transfer protein precursor	9606
146	0	4.53	23.2098758220673	IPI:IPI00022733.3	Gene_Symbol=PLTP 45 kDa protein	9606
147	6.21	6.38	19.305856525898	IPI:IPI00021817.1	Gene_Symbol=PROC Vitamin K-dependent protein C precursor	9606	0.903669357299805	0.339440286159515	1.27978372573853	1.03278946876526	0.77950918674469	1.32409989833832	0.605799436569214	0.00242287921719253	1.25647377967834
148	6.15	6.17	13.9410182833672	IPI:IPI00443799.2	Gene_Symbol=MGC15523 hypothetical protein LOC124565 isoform a	9606	1.05220329761505	0.318309217691422	1.18078100681305	1.36191415786743	0.139174893498421	1.74302637577057	0.800277829170227	0.280393987894058	1.92348098754883
149	6.07	6.12	14.0556365251541	IPI:IPI00018219.1	Gene_Symbol=TGFBI Transforming growth factor-beta-induced protein ig-h3 precursor	9606	0.780176162719727	0.0772782862186432	1.37098169326782	0.825493633747101	0.270784020423889	1.72901523113251	0.765004098415375	0.0360056981444359	1.25211894512177
149	0	4.12	20.4326927661896	IPI:IPI00873923.1	Gene_Symbol=TGFBI TGFBI protein	9606
150	6.02	6.46	14.3209874629974	IPI:IPI00027482.1	Gene_Symbol=SERPINA6 Corticosteroid-binding globulin precursor	9606	0.765354096889496	0.136269629001617	1.49023580551147	0.72627454996109	0.0332777723670006	1.32113206386566	0.774518132209778	0.112076781690121	1.41797423362732
151	6	32.1	67.6595747470856	IPI:IPI00430820.1	Gene_Symbol=IGKV1-5 IGKV1-5 protein	9606	1.00730454921722			0.998956620693207			0.953513741493225
151	0	11.74	59.1304361820221	IPI:IPI00827560.1	Gene_Symbol=- HRV Fab N27-VL (Fragment)	9606
152	6	6.85	12.3667366802692	IPI:IPI00021364.1	Gene_Symbol=CFP Properdin precursor	9606	1.29178810119629	0.259919285774231	1.80033648014069	1.14446127414703	0.588297724723816	2.03507566452026	1.46200442314148	0.245701685547829	2.3157901763916
153	6	6	33.7349385023117	IPI:IPI00021855.1	Gene_Symbol=APOC1 Apolipoprotein C-I precursor	9606	0.816849648952484	0.423752725124359	2.39407253265381	1.42403042316437	0.405880481004715	4.28962230682373	1.0537281036377	0.856890916824341	3.00790405273438
154	5.85	5.85	24.230769276619	IPI:IPI00165972.3	Gene_Symbol=CFD Complement factor D preproprotein	9606	1.25379514694214	0.102759130299091	1.33338856697083	2.22104024887085	0.00148364424239844	1.42416858673096	1.34725904464722	0.0786983519792557	1.41152465343475
155	5.79	5.79	46.5753436088562	IPI:IPI00032293.1	Gene_Symbol=CST3 Cystatin-C precursor	9606	1.49279487133026	0.0293969959020615	1.39803719520569	2.76654410362244	0.00202995701692998	1.4849317073822	1.47897088527679	0.261764854192734	2.29834604263306
156	5.69	7.84	31.3664585351944	IPI:IPI00220327.3	Gene_Symbol=KRT1 Keratin, type II cytoskeletal 1	9606	1.57914483547211	0.000181955052539706	1.09965205192566	0.693177342414856	0.061237208545208	1.48304402828217	0.772156655788422	0.0528237037360668	1.30160975456238
157	5.57	6.02	15.9420296549797	IPI:IPI00186903.3	Gene_Symbol=APOL1 Isoform 2 of Apolipoprotein-L1 precursor	9606	0.984476327896118	0.938237905502319	1.80689561367035	1.06267011165619	0.611658275127411	1.40835678577423	1.24710786342621	0.469202995300293	2.34046936035156
157	0	5.99	17.7545696496964	IPI:IPI00852826.2	Gene_Symbol=APOL1 42 kDa protein	9606
157	0	5.99	14.8241207003593	IPI:IPI00514475.4	Gene_Symbol=APOL1 Isoform 1 of Apolipoprotein-L1 precursor	9606
158	5.56	5.56	9.35430452227592	IPI:IPI00783390.1	Gene_Symbol=CHL1 Isoform 1 of Neural cell adhesion molecule L1-like protein precursor	9606	1.17941749095917	0.237292632460594	1.42847073078156	0.753777861595154	0.348152726888657	2.24936103820801	1.09585571289063	0.621564149856567	1.70076298713684
158	0	5.56	9.23202633857727	IPI:IPI00299059.5	Gene_Symbol=CHL1 Isoform 2 of Neural cell adhesion molecule L1-like protein precursor	9606
159	5.55	5.55	16.8246448040009	IPI:IPI00216065.3	Gene_Symbol=PROZ Isoform 2 of Vitamin K-dependent protein Z precursor	9606	0.76017963886261	0.0329153127968311	1.27843749523163	0.956662774085999	0.679910838603973	1.26957488059998	0.775164067745209	0.0171276964247227	1.21641111373901
159	0	5.55	15.5000001192093	IPI:IPI00027843.1	Gene_Symbol=PROZ Isoform 1 of Vitamin K-dependent protein Z precursor	9606
160	5.52	5.52	10.5590060353279	IPI:IPI00290856.4	Gene_Symbol=LYVE1 Lymphatic vessel endothelial hyaluronic acid receptor 1 precursor	9606	0.877033948898315	0.0959622636437416	1.2077579498291	0.883127570152283	0.0695599168539047	1.16059744358063	0.78101909160614	0.0170902125537395	1.1512451171875
161	5.47	5.47	19.5786863565445	IPI:IPI00555628.1	Gene_Symbol=NCAM1 Neural cell adhesion molecule 1, 120 kDa isoform variant (Fragment)	9606	1.17210483551025	0.436334192752838	1.66568922996521	0.82625812292099	0.479158729314804	1.97297298908234	1.13425123691559	0.313011199235916	1.35420763492584
161	0	5.41	14.918415248394	IPI:IPI00795918.1	Gene_Symbol=NCAM1 neural cell adhesion molecule 1 isoform 2	9606
161	0	5.41	15.6839624047279	IPI:IPI00435020.3	Gene_Symbol=NCAM1 Neural cell adhesion molecule 1, 140 kDa isoform precursor	9606
162	5.4	5.4	21.7537939548492	IPI:IPI00009865.2	Gene_Symbol=KRT10 Keratin, type I cytoskeletal 10	9606	1.36536943912506	0.0914592072367668	1.47830176353455	0.792505741119385	0.0224532261490822	1.19551086425781	0.884088754653931	0.142408221960068	1.20637357234955
162	0.02	3.42	24.2424249649048	IPI:IPI00884222.1	Gene_Symbol=- Similar to Keratin, type I cytoskeletal 10	9606
163	5.3	5.3	20.666666328907	IPI:IPI00383953.1	Gene_Symbol=- VH4 heavy chain variable region precursor (Fragment)	9606	1.23970246315002	0.135139286518097	1.46154201030731	1.39836990833282	0.241667613387108	2.4036762714386	1.55544495582581	0.226493507623672	3.00821852684021
163	0	5.22	26.4957278966904	IPI:IPI00884081.1	Gene_Symbol=- Uncharacterized protein ENSP00000375025	9606
163	0	5.22	26.2711852788925	IPI:IPI00830007.1	Gene_Symbol=- Uncharacterized protein ENSP00000375023	9606
163	0	5.22	26.2711852788925	IPI:IPI00829811.1	Gene_Symbol=LOC652128 Uncharacterized protein ENSP00000375039	9606
163	0	5.22	26.2711852788925	IPI:IPI00829753.1	Gene_Symbol=- Similar to Rheumatoid factor G9 heavy chain	9606
163	0	5.22	26.7241388559341	IPI:IPI00328493.4	Gene_Symbol=- Uncharacterized protein ENSP00000375038	9606
163	0	4	21.5517237782478	IPI:IPI00385059.1	Gene_Symbol=- Rearranged VH4-34 V gene segment (Fragment)	9606
164	4.82	4.82	15.8333331346512	IPI:IPI00029235.1	Gene_Symbol=IGFBP6 Insulin-like growth factor-binding protein 6 precursor	9606	1.10271739959717	0.626150012016296	2.09192776679993	2.02472615242004	0.132983773946762	3.43341994285584	1.05214786529541	0.669942259788513	1.55636978149414
165	4.73	23.38	48.5106378793716	IPI:IPI00555945.1	Gene_Symbol=IGL@ IGL@ protein	9606	0.957082986831665	0.686279118061066	1.49773871898651	0.818259119987488	0.245422095060349	1.70017528533936	1.09405362606049	0.337882280349731	1.36282539367676
165	0	2.73	27.118644118309	IPI:IPI00788824.2	Gene_Symbol=IGLV1-44 Light chain Fab	9606
166	4.68	4.68	18.8679248094559	IPI:IPI00178926.2	Gene_Symbol=IGJ immunoglobulin J chain	9606	1.62917971611023	0.00763499364256859	1.36588978767395	0.864504516124725	0.609187364578247	1.90327250957489	1.90767800807953	0.00559060042724013	1.47332441806793
167	4.53	39.42	49.0981966257095	IPI:IPI00166866.3	Gene_Symbol=IGHV3OR16-13;IGHA1 IGHA1 protein	9606	2.78370785713196	0.294870972633362	662.841491699219	0.32329073548317	0.458516240119934	293564.25	3.6285412311554	0.249365657567978	866.103271484375
168	4.34	29.22	45.8422183990479	IPI:IPI00448938.1	Gene_Symbol=IGHG1 IGHG1 protein	9606	0.886902511119843			0.86919903755188			1.06856167316437
169	4.23	4.23	14.3181815743446	IPI:IPI00022331.1	Gene_Symbol=LCAT Phosphatidylcholine-sterol acyltransferase precursor	9606	0.939118564128876	0.751725375652313	2.10790872573853	0.803037106990814	0.171623557806015	1.57040238380432	0.860457181930542	0.43242734670639	1.94127559661865
170	4.21	4.21	18.7251001596451	IPI:IPI00555752.2	Gene_Symbol=C4BPB Isoform 2 of C4b-binding protein beta chain precursor	9606	1.23057281970978	0.425374716520309	2.45746088027954	1.58226406574249	0.224840477108955	3.12016248703003	1.43979167938232	0.264125645160675	2.77458000183105
170	0	4.21	18.6507940292358	IPI:IPI00025862.2	Gene_Symbol=C4BPB Isoform 1 of C4b-binding protein beta chain precursor	9606
171	4.19	4.2	8.24104249477386	IPI:IPI00788189.1	Gene_Symbol=FCGBP similar to Fc fragment of IgG binding protein	9606	1.07956314086914	0.686288595199585	1.63073909282684	0.970939457416534	0.53287410736084	1.12760889530182	1.26218736171722	0.21528522670269	1.55186069011688
171	0	4.2	7.84458816051483	IPI:IPI00242956.4	Gene_Symbol=FCGBP IgGFc-binding protein precursor	9606
172	4.15	4.15	17.1052634716034	IPI:IPI00008494.4	Gene_Symbol=ICAM1 Intercellular adhesion molecule 1 precursor	9606	0.881789326667786	0.661770522594452	2.90085673332214	0.858680009841919	0.587712347507477	2.78541469573975	0.915431439876556	0.801238238811493	3.76459169387817
172	0	4.15	17.0833334326744	IPI:IPI00642425.1	Gene_Symbol=ICAM1 Cell surface glycoprotein	9606
173	4.12	5.65	42.5925940275192	IPI:IPI00387026.1	Gene_Symbol=- Ig kappa chain V-I region EU	9606	1.19764387607574	0.157464593648911	1.42024838924408	0.836226344108582	0.0569598749279976	1.21164572238922	1.30486035346985	0.192314192652702	1.80587196350098
173	0	5.63	48.2758611440659	IPI:IPI00829956.1	Gene_Symbol=- Rheumatoid factor C6 light chain (Fragment)	9606
173	0	5.63	47.4576264619827	IPI:IPI00829912.1	Gene_Symbol=IGKV1-5 Ig kappa chain V-I region HK102 precursor	9606
174	4.01	4.01	8.13464224338531	IPI:IPI00024046.1	Gene_Symbol=CDH13 Cadherin-13 precursor	9606	0.951981902122498	0.74416184425354	1.76080000400543	0.818477809429169	0.172028213739395	1.5110228061676	0.928272783756256	0.752303421497345	2.4249107837677
175	4	59.28	54.0372669696808	IPI:IPI00032328.2	Gene_Symbol=KNG1 Isoform HMW of Kininogen-1 precursor	9606	0.996656537055969	0.983908176422119	1.54238140583038	0.94735586643219	0.699721395969391	1.43637597560883	0.968204200267792	0.83709728717804	1.50513505935669
176	4	24.85	48.0686694383621	IPI:IPI00829626.1	Gene_Symbol=IGL@ IGL@ protein	9606	0.964785218238831	0.766427874565125	1.42026245594025	0.707072556018829	0.0463180691003799	1.3992680311203	1.17430818080902	0.171312764286995	1.33050847053528
176	0.6	23.48	55.3648054599762	IPI:IPI00550162.2	Gene_Symbol=IGLV3-25 IGLV3-25 protein	9606
176	0	6.21	34.5794379711151	IPI:IPI00384399.1	Gene_Symbol=- Myosin-reactive immunoglobulin light chain variable region (Fragment)	9606
176	0	2.34	28.0373841524124	IPI:IPI00382440.1	Gene_Symbol=- Ig lambda chain V-IV region Hil	9606
176	0	2.21	22.6086959242821	IPI:IPI00747752.2	Gene_Symbol=- V2-7 protein	9606
177	4	4	8.63952338695526	IPI:IPI00216641.1	Gene_Symbol=CNTN1 Isoform 2 of Contactin-1 precursor	9606	0.918729901313782	0.574026703834534	3.90352559089661	0.615859091281891	0.0826228559017181	2.23415970802307	0.686891078948975	0.0403647758066654	1.35388898849487
177	0	4	8.54616910219193	IPI:IPI00029751.1	Gene_Symbol=CNTN1 Isoform 1 of Contactin-1 precursor	9606
178	4	4	28.7499994039536	IPI:IPI00027827.2	Gene_Symbol=SOD3 Extracellular superoxide dismutase [Cu-Zn] precursor	9606	0.858539581298828	0.0434616133570671	1.14168882369995	0.968447685241699	0.709810853004456	2.29540634155273	0.852021932601929	0.346585810184479	3.42791295051575
179	4	4	57.8947365283966	IPI:IPI00027462.1	Gene_Symbol=S100A9 Protein S100-A9	9606	0.81512063741684	0.295190304517746	1.87017095088959	2.03063917160034	0.00751139130443335	1.30430030822754	1.37790977954865	0.085259310901165	1.53853106498718
180	4	4	22.2748816013336	IPI:IPI00011832.1	Gene_Symbol=SPP2 Secreted phosphoprotein 24 precursor	9606	0.970237910747528	0.836693465709686	4.3214373588562	0.970615208148956	0.877309858798981	6.97237730026245	1.11165928840637	0.300030440092087	1.98452866077423
181	3.86	3.86	11.7744609713554	IPI:IPI00871997.1	Gene_Symbol=DBH Dopamine beta-hydroxylase precursor	9606	0.860227882862091	0.443237632513046	1.72262847423553	0.794502556324005	0.364843040704727	1.98787593841553	0.860420346260071	0.573285818099976	2.13623785972595
181	0	3.86	11.5072943270206	IPI:IPI00171678.4	Gene_Symbol=DBH Dopamine beta-hydroxylase	9606
182	3.83	4	30.7692319154739	IPI:IPI00397808.3	Gene_Symbol=LOC388720 similar to ubiquitin and ribosomal protein S27a precursor	9606	0.888835668563843	0.390456408262253	1.59413135051727	0.971928238868713	0.5035240650177	1.16354918479919	0.904294192790985	0.716646432876587	2.81788158416748
182	0	3.83	42.3580795526505	IPI:IPI00794205.1	Gene_Symbol=- 26 kDa protein	9606
182	0	3.83	30.803570151329	IPI:IPI00418813.2	Gene_Symbol=- CDNA FLJ46113 fis, clone TESTI2036285, highly similar to Rattus norvegicus ubiquitin C	9606
182	0	3.83	53.3523559570313	IPI:IPI00873444.1	Gene_Symbol=UBC;RPS27A;UBB 79 kDa protein	9606
182	0	3.83	56.331878900528	IPI:IPI00798155.3	Gene_Symbol=UBC;RPS27A;UBB Ubiquitin C splice variant	9606
182	0	3.83	54.5985400676727	IPI:IPI00798127.1	Gene_Symbol=UBC;RPS27A;UBB ubiquitin C	9606
182	0	3.83	54.0337681770325	IPI:IPI00797482.1	Gene_Symbol=UBC;RPS27A;UBB cDNA FLJ75516, highly similar to Xenopus tropicalis ubiquitin C, mRNA	9606
182	0	3.83	43.7125742435455	IPI:IPI00797400.1	Gene_Symbol=UBC;RPS27A;UBB 19 kDa protein	9606
182	0	3.83	54.777067899704	IPI:IPI00796600.1	Gene_Symbol=UBC;RPS27A;UBB 18 kDa protein	9606
182	0	3.83	48.3443707227707	IPI:IPI00796007.1	Gene_Symbol=UBC;RPS27A;UBB 17 kDa protein	9606
182	0	3.83	46.486485004425	IPI:IPI00795527.1	Gene_Symbol=UBC;RPS27A;UBB 21 kDa protein	9606
182	0	3.83	45.502644777298	IPI:IPI00794925.1	Gene_Symbol=UBC;RPS27A;UBB 21 kDa protein	9606
182	0	3.83	46.7948704957962	IPI:IPI00794211.1	Gene_Symbol=UBC;RPS27A;UBB 18 kDa protein	9606
182	0	3.83	50.5882382392883	IPI:IPI00793810.1	Gene_Symbol=UBC;RPS27A;UBB 19 kDa protein	9606
182	0	3.83	56.3934445381165	IPI:IPI00793729.1	Gene_Symbol=UBC;RPS27A;UBB UBC protein	9606
182	0	3.83	39.449542760849	IPI:IPI00793330.1	Gene_Symbol=UBC;RPS27A;UBB 12 kDa protein	9606
182	0	3.83	49.0028500556946	IPI:IPI00792712.1	Gene_Symbol=UBC;RPS27A;UBB 39 kDa protein	9606
182	0	3.83	55.9633016586304	IPI:IPI00790633.1	Gene_Symbol=UBC;RPS27A;UBB 25 kDa protein	9606
182	0	3.83	55.2447557449341	IPI:IPI00789823.1	Gene_Symbol=UBC;RPS27A;UBB 16 kDa protein	9606
182	0	3.83	52.8301894664764	IPI:IPI00789107.1	Gene_Symbol=UBC;RPS27A;UBB 30 kDa protein	9606
182	0	3.83	49.6732026338577	IPI:IPI00784990.2	Gene_Symbol=UBC;RPS27A;UBB Ubiquitin C splice variant	9606
182	0	3.83	53.3505141735077	IPI:IPI00744274.1	Gene_Symbol=UBC;RPS27A;UBB 44 kDa protein	9606
182	0	3.83	56.7010283470154	IPI:IPI00743650.1	Gene_Symbol=UBC;RPS27A;UBB 44 kDa protein	9606
182	0	3.83	56.7010283470154	IPI:IPI00743241.1	Gene_Symbol=UBC;RPS27A;UBB 44 kDa protein	9606
182	0	3.83	56.331878900528	IPI:IPI00719280.2	Gene_Symbol=UBC;RPS27A;UBB ubiquitin B precursor	9606
182	0	3.83	33.59375	IPI:IPI00456429.3	Gene_Symbol=UBA52 ubiquitin and ribosomal protein L40 precursor	9606
182	0	3.83	27.5641024112701	IPI:IPI00179330.6	Gene_Symbol=UBC;RPS27A;UBB ubiquitin and ribosomal protein S27a precursor	9606
182	0	3.83	30.2521020174026	IPI:IPI00788210.1	Gene_Symbol=LOC728590 similar to ribosomal protein S27a	9606
182	0	1.83	25	IPI:IPI00873004.1	Gene_Symbol=UBA52 11 kDa protein	9606
182	0	1.83	29.268291592598	IPI:IPI00792139.1	Gene_Symbol=UBC;RPS27A;UBB 9 kDa protein	9606
182	0	1.83	25.2631574869156	IPI:IPI00654754.1	Gene_Symbol=UBC;RPS27A;UBB RPS27A protein	9606
183	3.74	3.75	16.9344872236252	IPI:IPI00871139.1	Gene_Symbol=MASP1 92 kDa protein	9606	1.05028581619263	0.851866185665131	2.70912504196167	1.00104320049286	0.996733605861664	2.6413733959198	1.24042236804962	0.596227407455444	4.41643953323364
183	0	3.74	10.302197933197	IPI:IPI00871960.2	Gene_Symbol=MASP1 cDNA FLJ75203, highly similar to Homo sapiens mannan-binding lectin serine protease 1 (C4/C2activating component of Ra-reactive factor) (MASP1), transcriptvariant 2, mRNA	9606
183	0	3.74	10.5865523219109	IPI:IPI00299307.4	Gene_Symbol=MASP1 Complement-activating component of Ra-reactive factor precursor	9606
183	0	3.74	10.302197933197	IPI:IPI00290283.6	Gene_Symbol=MASP1 mannan-binding lectin serine protease 1 isoform 2 precursor	9606
184	3.7	3.71	19.4968551397324	IPI:IPI00023728.1	Gene_Symbol=GGH Gamma-glutamyl hydrolase precursor	9606	1.06744360923767	0.818352937698364	2.93017649650574	1.02208495140076	0.93471622467041	2.76196002960205	1.19758522510529	0.462556898593903	2.36513090133667
185	3.6	3.6	16.7197450995445	IPI:IPI00451626.1	Gene_Symbol=CRTAC1 Isoform 3 of Cartilage acidic protein 1 precursor	9606	0.923409044742584	0.522485554218292	1.37161409854889	0.989892840385437	0.876183032989502	1.18511974811554	0.88340812921524	0.487100750207901	1.56840145587921
185	0	3.6	16.2790700793266	IPI:IPI00451625.1	Gene_Symbol=CRTAC1 Isoform 2 of Cartilage acidic protein 1 precursor	9606
185	0	3.6	15.8850222826004	IPI:IPI00451624.1	Gene_Symbol=CRTAC1 Isoform 1 of Cartilage acidic protein 1 precursor	9606
186	3.55	18.17	39.4402027130127	IPI:IPI00830132.1	Gene_Symbol=IGHG4 Uncharacterized protein IGHG4 (Fragment)	9606	0.355587154626846	0.102707207202911	8.48358535766602	0.604499816894531	0.213560909032822	9.29755878448486	0.493664354085922	0.053263682872057	2.12160539627075
186	0	18.14	41.5902137756348	IPI:IPI00829814.1	Gene_Symbol=IGHG4 Ig gamma-4 chain C region	9606
186	0	18.14	28.7526428699493	IPI:IPI00550640.2	Gene_Symbol=IGHG4 IGHG4 protein	9606
186	0	16.14	23.9495798945427	IPI:IPI00784998.1	Gene_Symbol=- Putative uncharacterized protein DKFZp686M24218	9606
187	3.53	3.53	22.7722778916359	IPI:IPI00868938.1	Gene_Symbol=- Beta-2-microglobulin	9606	1.12355840206146	0.35859289765358	1.36625587940216	2.073410987854	0.00307795964181423	1.3726761341095	1.18564176559448	0.480565398931503	1.83749496936798
187	0	3.53	19.3277314305305	IPI:IPI00796379.1	Gene_Symbol=B2M B2M protein	9606
187	0	1.53	10.4838706552982	IPI:IPI00004656.2	Gene_Symbol=B2M Beta-2-microglobulin	9606
188	3.52	3.52	16.5289252996445	IPI:IPI00884433.1	Gene_Symbol=- 13 kDa protein	9606	1.1718133687973	0.374667018651962	3.83652448654175	0.959901809692383	0.721202552318573	3.03576397895813	1.3793009519577	0.0866685286164284	1.75017940998077
188	0	3.52	16.5289252996445	IPI:IPI00829600.1	Gene_Symbol=- Uncharacterized protein ENSP00000374803	9606
188	0	3.52	16.5289252996445	IPI:IPI00743194.2	Gene_Symbol=- Kappa light chain variable region (Fragment)	9606
188	0	28.11	55.8333337306976	IPI:IPI00419424.3	Gene_Symbol=IGKV1-5 IGKV1-5 protein	9606
188	0	26.11	53.1380772590637	IPI:IPI00550731.2	Gene_Symbol=- Putative uncharacterized protein	9606
188	0	26.1	50.2283096313477	IPI:IPI00430808.2	Gene_Symbol=IGKC Immunoblobulin light chain (Fragment)	9606
188	0	25.74	57.3221743106842	IPI:IPI00440577.3	Gene_Symbol=IGKV2-24 IGKV2-24 protein	9606
188	0	4.04	44.0677970647812	IPI:IPI00827829.1	Gene_Symbol=- HRV Fab N8-VL (Fragment)	9606
188	0	4.04	46.0177004337311	IPI:IPI00827773.1	Gene_Symbol=- Cold agglutinin FS-1 L-chain (Fragment)	9606
188	0	4.01	31.3043475151062	IPI:IPI00387107.3	Gene_Symbol=IGKV2-40 Ig kappa chain V-II region Cum	9606
188	0	2.04	36.3636374473572	IPI:IPI00829947.1	Gene_Symbol=- 13 kDa protein	9606
188	0	2.04	37.6068383455276	IPI:IPI00743389.1	Gene_Symbol=IGKV1-5 Ig kappa chain V-II region GM607 precursor (Fragment)	9606
188	0	2.01	24.7933879494667	IPI:IPI00829663.1	Gene_Symbol=- Uncharacterized protein ENSP00000374801	9606
188	0	2.01	36.792454123497	IPI:IPI00387111.5	Gene_Symbol=- Uncharacterized protein ENSP00000333154	9606
188	0	2.01	26.3157904148102	IPI:IPI00384397.1	Gene_Symbol=- Myosin-reactive immunoglobulin light chain variable region (Fragment)	9606
188	0	2.01	25.9259253740311	IPI:IPI00854709.1	Gene_Symbol=- Uncharacterized protein ENSP00000374799 (Fragment)	9606
188	0	2.01	24.7787609696388	IPI:IPI00736885.1	Gene_Symbol=LOC440786 Ig kappa chain V-II region TEW	9606
188	0	1.63	19.1666662693024	IPI:IPI00829827.1	Gene_Symbol=- Uncharacterized protein ENSP00000374804	9606
189	3.44	3.7	8.94568711519241	IPI:IPI00873991.1	Gene_Symbol=DNAH8 537 kDa protein	9606	1.05730259418488	0.784531712532043	1.64302456378937	1.01436614990234	0.925899863243103	1.45502364635468	1.12579834461212	0.618849992752075	1.77694177627563
189	0.51	2.54	3.54671292006969	IPI:IPI00152653.3	Gene_Symbol=DNAH5 Ciliary dynein heavy chain 5	9606
189	0	3.7	8.68596881628037	IPI:IPI00014845.10	Gene_Symbol=DNAH8 Isoform 1 of Ciliary dynein heavy chain 8	9606
189	0	3.7	8.64391550421715	IPI:IPI00478021.5	Gene_Symbol=DNAH8 Isoform 2 of Ciliary dynein heavy chain 8	9606
189	0	3.65	8.54823291301727	IPI:IPI00552749.4	Gene_Symbol=DNAH8 Uncharacterized protein DNAH8	9606
190	3.42	3.42	30.3571432828903	IPI:IPI00514285.2	Gene_Symbol=PTGDS Prostaglandin D2 synthase 21kDa	9606	1.2012836933136	0.243442341685295	1.61980199813843	1.17555522918701	0.430019587278366	2.03282308578491	0.930636286735535	0.728315234184265	2.17015743255615
190	0	3.42	23.1578946113586	IPI:IPI00013179.1	Gene_Symbol=PTGDS Prostaglandin-H2 D-isomerase precursor	9606
190	0	2	34.9999994039536	IPI:IPI00514208.1	Gene_Symbol=PTGDS Prostaglandin D2 synthase 21kDa	9606
191	3.39	3.53	12.2916668653488	IPI:IPI00073777.1	Gene_Symbol=PLXDC2 Isoform 2 of Plexin domain-containing protein 2 precursor	9606	1.12138438224792	0.489528000354767	1.79892432689667	0.992449104785919	0.831081330776215	1.14404094219208	1.06519114971161	0.653563380241394	1.68256783485413
191	0	3.53	11.1531190574169	IPI:IPI00044369.2	Gene_Symbol=PLXDC2 Isoform 1 of Plexin domain-containing protein 2 precursor	9606
192	3.1	4.76	16.6912853717804	IPI:IPI00643090.1	Gene_Symbol=VCAM1 74 kDa protein	9606	1.02389240264893	0.799167573451996	2.50736737251282	1.20132279396057	0.513001978397369	11.3336038589478	0.942302942276001	0.43341600894928	1.84343123435974
192	0	4.76	15.2909338474274	IPI:IPI00018136.1	Gene_Symbol=VCAM1 Isoform 1 of Vascular cell adhesion protein 1 precursor	9606
192	0	4.76	12.5193193554878	IPI:IPI00082827.1	Gene_Symbol=VCAM1 vascular cell adhesion molecule 1 isoform b precursor	9606
192	0	3.6	9.62962955236435	IPI:IPI00643490.1	Gene_Symbol=VCAM1 Putative uncharacterized protein DKFZp779G2333	9606
193	3.1	3.1	8.07692334055901	IPI:IPI00218414.5	Gene_Symbol=CA2 Carbonic anhydrase 2	9606	0.917082190513611	0.599323153495789	1.82620513439178	0.837731897830963	0.24920180439949	1.60634016990662	1.18556833267212	0.179691001772881	1.43491113185883
193	0	2.07	18.8118815422058	IPI:IPI00790885.1	Gene_Symbol=CA2 11 kDa protein	9606
194	3.04	3.04	14.0000000596046	IPI:IPI00021854.1	Gene_Symbol=APOA2 Apolipoprotein A-II precursor	9606	0.565636277198792	0.118048243224621	2.52579236030579	0.549143493175507	0.0203905273228884	1.45359861850739	0.826572954654694	0.463296949863434	2.48706126213074
195	3	10.01	46.551725268364	IPI:IPI00549330.4	Gene_Symbol=IGKV3D-15 Myosin-reactive immunoglobulin light chain variable region	9606	0.724482119083405	0.495691508054733	56.829906463623	1.67022323608398	0.410330981016159	134.139312744141	0.756810188293457	0.511057198047638	39.0798225402832
196	3	3	16.0356342792511	IPI:IPI00299738.1	Gene_Symbol=PCOLCE Procollagen C-endopeptidase enhancer 1 precursor	9606	1.4188244342804	0.489846259355545	6.01665687561035	1.96823942661285	0.271214067935944	6.92961025238037	1.29390525817871	0.666008174419403	9.13894939422607
197	2.92	52.11	43.0645167827606	IPI:IPI00884180.1	Gene_Symbol=IGHM IGHM protein	9606	1.69159412384033	0.222907304763794	11.4634790420532	2.0905613899231	0.427091419696808	1696.99304199219	1.87556648254395	0.12135473638773	4.67385625839233
197	0.04	1.74	18.4210523962975	IPI:IPI00827565.1	Gene_Symbol=- VH6DJ protein (Fragment)	9606
197	0	4.92	25	IPI:IPI00854732.1	Gene_Symbol=- Uncharacterized protein ENSP00000375005	9606
197	0	1.7	23.6842110753059	IPI:IPI00827550.1	Gene_Symbol=- VH6DJ protein (Fragment)	9606
197	0	1.7	5.8333333581686	IPI:IPI00828186.1	Gene_Symbol=- VH6DJ protein (Fragment)	9606
197	0	1.7	5.8333333581686	IPI:IPI00828138.1	Gene_Symbol=- VH6DJ protein (Fragment)	9606
197	0	1.7	6.14035092294216	IPI:IPI00828088.1	Gene_Symbol=- VH6DJ protein (Fragment)	9606
197	0	1.7	5.8333333581686	IPI:IPI00828053.1	Gene_Symbol=- VH6DJ protein (Fragment)	9606
197	0	1.7	6.03448264300823	IPI:IPI00827933.1	Gene_Symbol=- VH6DJ protein (Fragment)	9606
197	0	1.7	6.03448264300823	IPI:IPI00827886.1	Gene_Symbol=- VH6DJ protein (Fragment)	9606
197	0	1.7	5.8333333581686	IPI:IPI00827836.1	Gene_Symbol=- VH6DJ protein (Fragment)	9606
197	0	1.7	6.08695633709431	IPI:IPI00827827.1	Gene_Symbol=- VH6DJ protein (Fragment)	9606
197	0	1.7	5.88235296308994	IPI:IPI00827774.1	Gene_Symbol=- VH6DJ protein (Fragment)	9606
197	0	1.7	6.08695633709431	IPI:IPI00827618.1	Gene_Symbol=- VH6DJ protein (Fragment)	9606
197	0	1.7	6.14035092294216	IPI:IPI00827576.1	Gene_Symbol=- VH6DJ protein (Fragment)	9606
197	0	1.7	6.14035092294216	IPI:IPI00827500.1	Gene_Symbol=- VH6DJ protein (Fragment)	9606
197	0	1.7	6.03448264300823	IPI:IPI00827499.1	Gene_Symbol=- VH6DJ protein (Fragment)	9606
197	0	1.7	5.78512400388718	IPI:IPI00384395.2	Gene_Symbol=- Myosin-reactive immunoglobulin heavy chain variable region	9606
197	0	1.7	5.93220330774784	IPI:IPI00384394.1	Gene_Symbol=- Myosin-reactive immunoglobulin heavy chain variable region (Fragment)	9606
197	0	1.7	4.21686731278896	IPI:IPI00065193.2	Gene_Symbol=FLJ32894 CDNA FLJ32894 fis, clone TESTI2004994	9606
198	2.89	3.05	13.7800246477127	IPI:IPI00607861.2	Gene_Symbol=H6PD GDH/6PGL endoplasmic bifunctional protein precursor	9606	0.975484549999237	0.933875739574432	2.40234375	1.07251155376434	0.748910486698151	1.88689684867859	0.909784197807312	0.558705151081085	1.79496991634369
199	2.89	2.89	33.5766434669495	IPI:IPI00793994.1	Gene_Symbol=IGF1 insulin-like growth factor 1 isoform 2 preproprotein	9606	0.739118814468384	0.419166058301926	19.5176467895508	0.606446802616119	0.227071195840836	10.6750612258911	0.808244645595551	0.332750022411346	4.75131845474243
199	0	2.89	30.0653606653214	IPI:IPI00001610.1	Gene_Symbol=IGF1 Insulin-like growth factor IA precursor	9606
199	0	2	17.0886069536209	IPI:IPI00853336.1	Gene_Symbol=IGF1 insulin-like growth factor 1 isoform 1 preproprotein	9606
199	0	2	19.4244608283043	IPI:IPI00852675.1	Gene_Symbol=IGF1 Insulin-like growth factor-I	9606
199	0	2	20.0000002980232	IPI:IPI00797681.1	Gene_Symbol=IGF1 15 kDa protein	9606
199	0	2	13.8461545109749	IPI:IPI00433029.1	Gene_Symbol=IGF1 Insulin-like growth factor IB precursor	9606
200	2.88	2.88	10.7734806835651	IPI:IPI00643348.2	Gene_Symbol=COMP 80 kDa protein	9606	1.23587250709534	0.0896632298827171	1.34037780761719	1.18275547027588	0.147076368331909	1.36694586277008	0.984664082527161	0.947549521923065	2.44807839393616
200	0	2.88	9.11492705345154	IPI:IPI00028030.3	Gene_Symbol=COMP Cartilage oligomeric matrix protein precursor	9606
201	2.78	4.78	10.0611306726933	IPI:IPI00020153.3	Gene_Symbol=BSN Protein bassoon	9606	0.512066900730133			0.369656175374985			0.507937073707581
202	2.72	5.05	46.6101706027985	IPI:IPI00829836.1	Gene_Symbol=- Uncharacterized protein ENSP00000374797	9606	1.05538201332092	0.387496292591095	1.23573052883148	0.766923546791077	0.25126713514328	2.04385662078857	1.2309650182724	0.32376292347908	1.99128651618958
202	0	4.57	37.9629641771317	IPI:IPI00387027.1	Gene_Symbol=- Ig kappa chain V-I region Gal	9606
203	2.72	2.84	12.2942559421062	IPI:IPI00072917.2	Gene_Symbol=COL6A3 alpha 3 type VI collagen isoform 3 precursor	9606	0.790597558021545	0.656883001327515	147.263595581055	0.795981884002686	0.70730847120285	349.078430175781	0.981217682361603	0.961677968502045	54.4558715820313
204	2.63	6.3	40.4958665370941	IPI:IPI00384391.1	Gene_Symbol=- Myosin-reactive immunoglobulin heavy chain variable region (Fragment)	9606	1.05006790161133	0.385613203048706	1.53712058067322	1.02248501777649	0.622629165649414	1.52111780643463	1.73081457614899	0.0733872652053833	2.24140405654907
205	2.59	7.58	33.5971862077713	IPI:IPI00029168.1	Gene_Symbol=LPA Apolipoprotein	9606	0.523074328899384	4.5677643356612E-05	1.0995831489563	0.705275893211365	0.111154727637768	1.60886597633362	0.583297610282898	0.237787023186684	2.94191789627075
205	0	2.04	28.0602633953094	IPI:IPI00787629.1	Gene_Symbol=LOC732390 similar to Apolipoprotein	9606
205	0	2	29.1044771671295	IPI:IPI00787909.1	Gene_Symbol=LOC732436 similar to Apolipoprotein	9606
206	2.54	2.55	26.993864774704	IPI:IPI00019176.3	Gene_Symbol=RARRES2 Retinoic acid receptor responder protein 2 precursor	9606	1.1480051279068	0.774387300014496	114.401031494141	1.81005144119263	0.0678359270095825	2.23983359336853	0.805332481861115	0.328676104545593	4.7658896446228
207	2.53	2.63	10.6138110160828	IPI:IPI00873848.1	Gene_Symbol=POSTN 87 kDa protein	9606	1.01280498504639	0.959891796112061	2.62340068817139	0.770236909389496	0.22673225402832	1.91810417175293	0.841200172901154	0.634294927120209	3.81555914878845
207	0	2.63	10.2722771465778	IPI:IPI00641231.1	Gene_Symbol=POSTN 90 kDa protein	9606
207	0	2.63	10.2595798671246	IPI:IPI00410241.2	Gene_Symbol=POSTN Isoform 3 of Periostin precursor	9606
207	0	2.63	10.6546856462955	IPI:IPI00218585.5	Gene_Symbol=POSTN Isoform 2 of Periostin precursor	9606
207	0	2.63	9.9282294511795	IPI:IPI00007960.4	Gene_Symbol=POSTN Isoform 1 of Periostin precursor	9606
208	2.49	2.49	18.1818187236786	IPI:IPI00796333.1	Gene_Symbol=ALDOA 45 kDa protein	9606	0.909468114376068	0.409004330635071	1.48306107521057	0.835469961166382	0.413408726453781	2.12794947624207	1.32042324542999	0.0394816547632217	1.27757668495178
208	0	2.49	20.8791211247444	IPI:IPI00465439.5	Gene_Symbol=ALDOA Fructose-bisphosphate aldolase A	9606
209	2.43	2.43	12.9376605153084	IPI:IPI00014898.2	Gene_Symbol=PLEC1 Isoform 1 of Plectin-1	9606	1.10819125175476	0.812279641628265	2.87197303771973	1.01772487163544	0.965414762496948	2.694411277771	1.10915172100067	0.758450865745544	2.27030801773071
209	0	2.43	13.371454179287	IPI:IPI00398779.4	Gene_Symbol=PLEC1 Isoform 4 of Plectin-1	9606
209	0	1.85	13.0230575799942	IPI:IPI00186711.3	Gene_Symbol=PLEC1 plectin 1 isoform 6	9606
209	0	1.84	13.6860519647598	IPI:IPI00398002.5	Gene_Symbol=PLEC1 plectin 1 isoform 1	9606
209	0	1.84	13.2375687360764	IPI:IPI00420096.4	Gene_Symbol=PLEC1 plectin 1 isoform 3	9606
209	0	1.84	13.1619423627853	IPI:IPI00398778.3	Gene_Symbol=PLEC1 plectin 1 isoform 10	9606
209	0	1.84	13.173520565033	IPI:IPI00398777.3	Gene_Symbol=PLEC1 plectin 1 isoform 8	9606
209	0	1.84	13.2668882608414	IPI:IPI00398776.3	Gene_Symbol=PLEC1 plectin 1 isoform 7	9606
209	0	1.84	13.2142066955566	IPI:IPI00398775.3	Gene_Symbol=PLEC1 plectin 1 isoform 2	9606
210	2.41	7.56	58.119660615921	IPI:IPI00829845.1	Gene_Symbol=- Uncharacterized protein ENSP00000375026	9606	0.999623477458954	0.996068060398102	1.25107383728027	0.901372671127319	0.437215358018875	1.44716024398804	0.944950342178345	0.751763522624969	1.68169188499451
211	2.38	2.38	15.6862750649452	IPI:IPI00642842.1	Gene_Symbol=CRP C-reactive protein, pentraxin-related	9606	0.71028071641922	0.11027629673481	2.13946866989136	2.65478563308716	0.0813603028655052	4.92409372329712	2.69852566719055	0.0799246355891228	4.91315078735352
211	0	2.38	17.5824180245399	IPI:IPI00218876.3	Gene_Symbol=CRP Isoform 2 of C-reactive protein precursor	9606
211	0	2.38	7.14285746216774	IPI:IPI00022389.1	Gene_Symbol=CRP Isoform 1 of C-reactive protein precursor	9606
212	2.33	67.79	58.3113431930542	IPI:IPI00878609.1	Gene_Symbol=ITIH4 Protein	9606	0.920781850814819	0.556941092014313	1.34404277801514	1.05433440208435	0.807572662830353	1.58369088172913	0.956458926200867	0.788489282131195	1.42064356803894
212	0	54.86	57.4534177780151	IPI:IPI00878152.1	Gene_Symbol=ITIH4 71 kDa protein	9606
213	2.22	2.22	4.68431785702705	IPI:IPI00872063.1	Gene_Symbol=PEPD Uncharacterized protein PEPD (Fragment)	9606	0.718216896057129	0.147419050335884	2.69562840461731	0.876268744468689	0.0240817200392485	1.06557428836823	0.645636737346649	0.31649386882782	20.4175586700439
213	0	2.22	4.66531440615654	IPI:IPI00257882.7	Gene_Symbol=PEPD Xaa-Pro dipeptidase	9606
214	2.21	2.21	10.3316329419613	IPI:IPI00440825.1	Gene_Symbol=ABI3BP Isoform 4 of Target of Nesh-SH3 precursor	9606	1.11692702770233	0.0914029851555824	1.16727161407471	1.07430636882782	0.676737010478973	1.89347565174103	1.0559675693512	0.677649974822998	1.62675774097443
214	0	2.21	8.35913345217705	IPI:IPI00440824.2	Gene_Symbol=ABI3BP Target of Nesh-SH3 precursor (Tarsh) (Nesh-binding protein) (NeshBP) (ABI gene family member 3-binding protein). Isoform 2	9606
214	0	2.21	7.52788111567497	IPI:IPI00440822.2	Gene_Symbol=ABI3BP Isoform 1 of Target of Nesh-SH3 precursor	9606
214	0	2.21	13.5802462697029	IPI:IPI00419966.1	Gene_Symbol=ABI3BP Isoform 2 of Target of Nesh-SH3 precursor	9606
215	2.18	4.32	41.2844032049179	IPI:IPI00385254.1	Gene_Symbol=- Ig lambda chain V-I region WAH	9606	1.12620210647583			0.941046595573425			1.40784108638763
215	0.04	23.28	59.7457647323608	IPI:IPI00785200.1	Gene_Symbol=- Putative uncharacterized protein	9606
215	0.04	2.77	41.6666656732559	IPI:IPI00827522.1	Gene_Symbol=IGLV1-44 Anti-streptococcal/anti-myosin immunoglobulin lambda light chain variable region (Fragment)	9606
215	0.03	2.03	16.0714283585548	IPI:IPI00382420.1	Gene_Symbol=- Ig lambda chain V-I region HA	9606
216	2.17	2.24	28.7878781557083	IPI:IPI00027350.3	Gene_Symbol=PRDX2 Peroxiredoxin-2	9606	0.865297794342041	0.243081077933311	1.37386429309845	0.720362484455109	0.219083413481712	1.96141982078552	1.16641533374786	0.468809574842453	1.80794215202332
217	2.17	2.17	10.6493502855301	IPI:IPI00218795.1	Gene_Symbol=SELL L-selectin precursor	9606	1.05057275295258	0.696997463703156	1.6033980846405	0.903407692909241	0.714650094509125	2.82391977310181	1.0181211233139	0.710679173469543	1.19816410541534
217	0	1.71	10.5154640972614	IPI:IPI00645768.1	Gene_Symbol=SELE Selectin E	9606
217	0	1.71	9.32358354330063	IPI:IPI00514728.1	Gene_Symbol=SELE Selectin E	9606
217	0	1.71	9.32358354330063	IPI:IPI00514521.1	Gene_Symbol=SELE Selectin E	9606
217	0	1.71	10.5371899902821	IPI:IPI00514342.1	Gene_Symbol=SELE Selectin E	9606
217	0	1.71	8.360655605793	IPI:IPI00296542.1	Gene_Symbol=SELE E-selectin precursor	9606
217	0	1.7	3.45285534858704	IPI:IPI00646956.1	Gene_Symbol=SELP Selectin P	9606
217	0	1.7	4.03726696968079	IPI:IPI00645234.1	Gene_Symbol=SELP Selectin P	9606
217	0	1.7	3.38541679084301	IPI:IPI00644144.1	Gene_Symbol=SELP Selectin P	9606
217	0	1.7	3.13630886375904	IPI:IPI00643835.1	Gene_Symbol=SELP Selectin P	9606
217	0	1.7	4.02476787567139	IPI:IPI00640405.1	Gene_Symbol=SELP Selectin P	9606
217	0	1.7	4.02476787567139	IPI:IPI00514796.1	Gene_Symbol=SELP Selectin P	9606
217	0	1.7	3.38541679084301	IPI:IPI00514233.1	Gene_Symbol=SELP Selectin P	9606
217	0	1.7	3.13253030180931	IPI:IPI00295339.3	Gene_Symbol=SELP P-selectin precursor	9606
218	2.17	2.17	7.08534643054008	IPI:IPI00657819.3	Gene_Symbol=TTMA Uncharacterized protein ENSP00000372982	9606
219	2.16	2.19	7.40740746259689	IPI:IPI00011218.1	Gene_Symbol=CSF1R Macrophage colony-stimulating factor 1 receptor precursor	9606	1.05852794647217	0.786418795585632	2.20693516731262	1.01157283782959	0.937735974788666	1.75276458263397	1.03929913043976	0.876648783683777	2.56911396980286
220	2.16	2.16	16.0919547080994	IPI:IPI00749187.1	Gene_Symbol=NRP1 Neuropilin 1	9606	1.15810286998749			1.30234026908875			0.968495309352875
220	0	2.16	11.0360361635685	IPI:IPI00643127.3	Gene_Symbol=NRP1 Neuropilin 1	9606
220	0	2.16	13.9204546809196	IPI:IPI00639917.1	Gene_Symbol=NRP1 Neuropilin 1	9606
220	0	2.16	15.2173906564713	IPI:IPI00607733.2	Gene_Symbol=NRP1 Isoform 2 of Neuropilin-1 precursor	9606
220	0	2.16	10.6175512075424	IPI:IPI00398715.5	Gene_Symbol=NRP1 Neuropilin 1	9606
220	0	2.16	10.6175512075424	IPI:IPI00299594.1	Gene_Symbol=NRP1 Isoform 1 of Neuropilin-1 precursor	9606
220	0	2.16	15.2886122465134	IPI:IPI00165438.2	Gene_Symbol=NRP1 Muscle type neuropilin 1	9606
220	0	2	10.0719422101974	IPI:IPI00644187.2	Gene_Symbol=NRP1 Neuropilin 1	9606
221	2.11	2.13	12.3493976891041	IPI:IPI00607708.3	Gene_Symbol=LDHA Isoform 2 of L-lactate dehydrogenase A chain	9606	0.895287215709686	0.697939515113831	15.4307126998901	1.16175425052643	0.543547451496124	8.89291095733643	0.776148617267609	0.579503953456879	63.0749778747559
221	0	2.11	14.522822201252	IPI:IPI00795075.1	Gene_Symbol=LDHA Uncharacterized protein LDHA	9606
221	0	2.11	10.5421677231789	IPI:IPI00217966.7	Gene_Symbol=LDHA Isoform 1 of L-lactate dehydrogenase A chain	9606
222	2.08	2.28	2.77777779847384	IPI:IPI00719690.3	Gene_Symbol=SAMD9L Isoform 1 of Sterile alpha motif domain-containing protein 9-like	9606	0.889096677303314			0.722377955913544			0.923170745372772
222	0	2.05	2.87517532706261	IPI:IPI00855709.1	Gene_Symbol=SAMD9 Isoform 3 of Sterile alpha motif domain-containing protein 9	9606
222	0	2.05	2.58023906499147	IPI:IPI00217018.2	Gene_Symbol=SAMD9 Isoform 1 of Sterile alpha motif domain-containing protein 9	9606
222	0	2	2.21674870699644	IPI:IPI00855755.1	Gene_Symbol=SAMD9L Isoform 2 of Sterile alpha motif domain-containing protein 9-like	9606
222	0	2	1.42857143655419	IPI:IPI00607629.1	Gene_Symbol=SAMD9 Isoform 2 of Sterile alpha motif domain-containing protein 9	9606
223	2.07	2.16	9.85043868422508	IPI:IPI00332273.2	Gene_Symbol=PTPRS Isoform PTPS-MEC of Receptor-type tyrosine-protein phosphatase S precursor	9606	0.87662136554718	0.855601072311401	8.28694629669189	1.16291272640228	0.842343151569366	9.17264556884766	1.14134013652802	0.851319789886475	7.85271501541138
223	0	2.16	9.80492830276489	IPI:IPI00289831.4	Gene_Symbol=PTPRS Isoform PTPS of Receptor-type tyrosine-protein phosphatase S precursor	9606
223	0	2.16	9.39425081014633	IPI:IPI00332271.5	Gene_Symbol=PTPRS Isoform PTPS-MEA of Receptor-type tyrosine-protein phosphatase S precursor	9606
223	0	2.16	8.74345526099205	IPI:IPI00743517.1	Gene_Symbol=PTPRS protein tyrosine phosphatase, receptor type, sigma isoform 2 precursor	9606
223	0	2.16	8.66182595491409	IPI:IPI00332272.2	Gene_Symbol=PTPRS Isoform PTPS-MEB of Receptor-type tyrosine-protein phosphatase S precursor	9606
224	2.07	2.13	23.6641228199005	IPI:IPI00745363.4	Gene_Symbol=LOC652113 Immunglobulin heavy chain variable region (Fragment)	9606	0.920790433883667	0.186689987778664	1.37247180938721	0.973002314567566	0.330612242221832	1.21993243694305	1.02596759796143	0.845333695411682	3.72200417518616
224	0	4.06	46.2184876203537	IPI:IPI00854743.1	Gene_Symbol=- Uncharacterized protein ENSP00000375034	9606
225	2.07	2.07	6.0810811817646	IPI:IPI00878576.1	Gene_Symbol=- Autotaxin isoform gamma	9606	1.07626760005951	0.898831903934479	339.361602783203	0.657376348972321	0.0414446741342545	1.41550993919373	1.17037212848663	0.468015193939209	6.09534645080566
225	0	2	5.90163916349411	IPI:IPI00303210.3	Gene_Symbol=ENPP2 Isoform 2 of Ectonucleotide pyrophosphatase/phosphodiesterase family member 2 precursor	9606
225	0	2	6.25724196434021	IPI:IPI00156171.2	Gene_Symbol=ENPP2 Isoform 1 of Ectonucleotide pyrophosphatase/phosphodiesterase family member 2 precursor	9606
226	2.05	2.25	3.47182713449001	IPI:IPI00807394.1	Gene_Symbol=KIF13A Isoform 4 of Kinesin-like protein KIF13A	9606	0.875704169273376			0.573306381702423			0.970207571983337
226	0	2.25	3.37950140237808	IPI:IPI00295487.5	Gene_Symbol=KIF13A Isoform 1 of Kinesin-like protein KIF13A	9606
226	0	2.25	3.44632752239704	IPI:IPI00218490.4	Gene_Symbol=KIF13A Isoform 2 of Kinesin-like protein KIF13A	9606
226	0	2.25	3.4877073019743	IPI:IPI00164861.3	Gene_Symbol=KIF13A Isoform 3 of Kinesin-like protein KIF13A	9606
226	0	2.18	5.61456754803658	IPI:IPI00641629.1	Gene_Symbol=KIF13A CDNA: FLJ21650 fis, clone COL08516	9606
227	2.04	3.2	11.6546757519245	IPI:IPI00794753.2	Gene_Symbol=CNOT10 Isoform 4 of CCR4-NOT transcription complex subunit 10	9606	1.0951464176178	0.824325084686279	59.0357398986816	1.16510164737701	0.679172039031982	33.8138809204102	1.33502626419067	0.449846595525742	22.9691638946533
227	0	3.2	10.8870968222618	IPI:IPI00790411.1	Gene_Symbol=CNOT10 Isoform 1 of CCR4-NOT transcription complex subunit 10	9606
227	0	3.2	11.297070980072	IPI:IPI00396314.5	Gene_Symbol=CNOT10 Isoform 3 of CCR4-NOT transcription complex subunit 10	9606
227	0	2.04	10.0942127406597	IPI:IPI00878368.1	Gene_Symbol=CNOT10 Isoform 2 of CCR4-NOT transcription complex subunit 10	9606
227	0	2	13.4020611643791	IPI:IPI00795462.1	Gene_Symbol=CNOT10 21 kDa protein	9606
227	0	2	5.76496683061123	IPI:IPI00791933.1	Gene_Symbol=CNOT10 Isoform 5 of CCR4-NOT transcription complex subunit 10	9606
228	2.04	2.29	6.92864507436752	IPI:IPI00221224.6	Gene_Symbol=ANPEP Aminopeptidase N	9606	0.63563746213913	0.138275682926178	2.25191307067871	0.797151446342468	0.551126182079315	3.94810080528259	0.845965087413788	0.100676536560059	1.28079414367676
229	2.04	2.04	11.6402119398117	IPI:IPI00006662.1	Gene_Symbol=APOD Apolipoprotein D precursor	9606	1.35354089736938	0.177476361393929	1.89058434963226	1.03992867469788	0.771995007991791	1.66315317153931	1.22889792919159	0.367390662431717	2.15499401092529
230	2.03	8.55	23.8805964589119	IPI:IPI00020091.1	Gene_Symbol=ORM2 Alpha-1-acid glycoprotein 2 precursor	9606	1.71393418312073			0.752065658569336			2.41211438179016
231	2.02	2.23	27.1929830312729	IPI:IPI00552852.2	Gene_Symbol=IGLV3-27 V2-19 protein	9606	2.25524616241455			0.508257389068604			2.64671206474304
231	0	6.21	34.5794379711151	IPI:IPI00384399.1	Gene_Symbol=- Myosin-reactive immunoglobulin light chain variable region (Fragment)	9606
232	2.02	2.02	9.93975922465324	IPI:IPI00296777.3	Gene_Symbol=SPARCL1 SPARC-like protein 1 precursor	9606	1.18648838996887	0.323333650827408	3.35117530822754	1.43408632278442	0.362768739461899	18.8239727020264	1.18590188026428	0.657636940479279	37.8023834228516
233	2.01	2.03	7.2727270424366	IPI:IPI00024684.1	Gene_Symbol=MX2 Interferon-induced GTP-binding protein Mx2	9606
234	2.01	2.03	9.5238097012043	IPI:IPI00749250.2	Gene_Symbol=ACTR2 45 kDa protein	9606	1.86188137531281	0.288361757993698	46.7103843688965	2.73206663131714	0.254988610744476	223.015609741211	2.61712384223938	0.171460390090942	29.2039813995361
234	0.01	2.03	9.5238097012043	IPI:IPI00470573.1	Gene_Symbol=ACTR2 actin-related protein 2 isoform a	9606
234	0.01	2.03	9.64467003941536	IPI:IPI00005159.3	Gene_Symbol=ACTR2 Actin-related protein 2	9606
235	2	60.9	73.4848499298096	IPI:IPI00304273.2	Gene_Symbol=APOA4 Apolipoprotein A-IV precursor	9606	1.66998386383057	0.000377920339815319	1.25726127624512	1.57243943214417	0.000453614658908919	1.22951316833496	1.14743006229401	0.146410524845123	1.21284830570221
236	2	54.4	62.4472558498383	IPI:IPI00555812.4	Gene_Symbol=GC Vitamin D-binding protein precursor	9606	1.29098355770111	0.529859304428101	35.3327674865723	0.0723095014691353			1.47846925258636	0.487953960895538	119.533302307129
237	2	32.38	41.9437348842621	IPI:IPI00385264.1	Gene_Symbol=- Ig mu heavy chain disease protein	9606	0.292503625154495			0.163725644350052			0.323152780532837
238	2	32.21	58.0508470535278	IPI:IPI00827488.1	Gene_Symbol=IGKC IGKC protein	9606	0.835894405841827			0.745036363601685			1.0328403711319
238	0	8.11	33.8983058929443	IPI:IPI00829873.1	Gene_Symbol=- 13 kDa protein	9606
239	2	32.21	58.0508470535278	IPI:IPI00430847.1	Gene_Symbol=IGKC IGKC protein	9606	0.574902713298798	0.495804399251938	1034.17395019531	1.51615536212921	0.349909037351608	25.5190010070801	1.01851809024811	0.946770489215851	16.1483516693115
239	0	8.11	33.8983058929443	IPI:IPI00829650.1	Gene_Symbol=- Similar to Ig kappa chain V-I region HK101 precursor	9606
239	0	3.52	22.2222223877907	IPI:IPI00003470.1	Gene_Symbol=- Ig kappa chain V-I region Wes	9606
240	2	30.84	32.4435323476791	IPI:IPI00784830.1	Gene_Symbol=LOC100126583 CDNA FLJ41981 fis, clone SMINT2011888, highly similar to Protein Tro alpha1 H,myeloma	9606	1.49281108379364			1.05467867851257			1.50910079479218
241	2	18.07	41.2017166614532	IPI:IPI00815938.1	Gene_Symbol=IGLV3-21 IGLV3-21 protein	9606	0.809573590755463			0.728444159030914			0.738024771213531
242	2	9.71	46.551725268364	IPI:IPI00829653.1	Gene_Symbol=- Uncharacterized protein ENSP00000374812	9606	1.14958560466766			0.819509506225586			1.45498728752136
242	0	9.71	46.551725268364	IPI:IPI00784430.3	Gene_Symbol=IGKV3D-11 Similar to Ig kappa chain V-III region VG precursor	9606
242	0	4.04	45.762711763382	IPI:IPI00816799.1	Gene_Symbol=- Rheumatoid factor D5 light chain (Fragment)	9606
243	2	7.24	47.5806444883347	IPI:IPI00828061.1	Gene_Symbol=- Anti-mucin1 heavy chain variable region (Fragment)	9606
243	0	3.2	21.3114753365517	IPI:IPI00384400.1	Gene_Symbol=- Myosin-reactive immunoglobulin heavy chain variable region (Fragment)	9606
243	0	2.04	25.6410270929337	IPI:IPI00827846.1	Gene_Symbol=- Anti-mucin1 heavy chain variable region (Fragment)	9606
244	2	6.03	42.7350431680679	IPI:IPI00854644.1	Gene_Symbol=- Uncharacterized protein ENSP00000374805	9606	1.05650305747986	0.716815292835236	4.32780504226685	0.869990527629852	0.342319399118423	2.87272500991821	1.18564629554749	0.610792934894562	21.9061908721924
245	2	6	30.1724135875702	IPI:IPI00386839.1	Gene_Symbol=- Amyloid lambda 6 light chain variable region SAR (Fragment)	9606	0.888107597827911			0.346418172121048			1.05597472190857
245	0	4	25	IPI:IPI00419442.3	Gene_Symbol=IGLV6-57 IGLV6-57 protein	9606
245	0	4	17.5572514533997	IPI:IPI00386137.1	Gene_Symbol=- Ig lambda chain V-VI region EB4 precursor	9606
246	2	5.1	31.0344815254211	IPI:IPI00382500.1	Gene_Symbol=- Ig heavy chain V-III region GAL	9606	1.07322084903717			0.89597076177597			0.9671630859375
246	0	3.15	40.8333331346512	IPI:IPI00382501.1	Gene_Symbol=- Ig heavy chain V-III region DOB	9606
247	2	4.03	26.4957278966904	IPI:IPI00735451.4	Gene_Symbol=- Uncharacterized protein ENSP00000375035	9606	1.69305551052094			0.964297533035278			1.60646593570709
248	2	2.35	5.41760735213757	IPI:IPI00218326.1	Gene_Symbol=SP100 Isoform Sp100-C of Nuclear autoantigen Sp-100	9606	0.935522317886353	0.770216166973114	1.94162774085999	0.843801617622375	0.374284416437149	1.68034934997559	0.751562893390656	0.178331524133682	1.68059575557709
249	2	2.08	15.8892124891281	IPI:IPI00294713.4	Gene_Symbol=MASP2 Isoform 1 of Mannan-binding lectin serine protease 2 precursor	9606	0.629996538162231			1.01420497894287			0.498599201440811
249	0	2	18.1347146630287	IPI:IPI00871597.1	Gene_Symbol=MASP2 Uncharacterized protein MASP2 (Fragment)	9606
249	0	2	18.9189195632935	IPI:IPI00306378.5	Gene_Symbol=MASP2 Isoform 2 of Mannan-binding lectin serine protease 2 precursor	9606
250	2	2.04	5.90405911207199	IPI:IPI00871665.1	Gene_Symbol=PTPRF 212 kDa protein	9606	1.04629695415497			0.725044429302216			0.75556868314743
250	0	2.04	5.93220330774784	IPI:IPI00642154.2	Gene_Symbol=PTPRF Protein tyrosine phosphatase, receptor type, F isoform 2 variant	9606
250	0	2.04	5.90094849467278	IPI:IPI00465186.3	Gene_Symbol=PTPRF protein tyrosine phosphatase, receptor type, F isoform 2 precursor	9606
250	0	2.04	5.90405911207199	IPI:IPI00107831.3	Gene_Symbol=PTPRF Receptor-type tyrosine-protein phosphatase F precursor	9606
250	0	2.04	6.26262649893761	IPI:IPI00853169.2	Gene_Symbol=PTPRF LAR splice variant 1	9606
251	2	2.02	13.4615391492844	IPI:IPI00218407.6	Gene_Symbol=ALDOB Fructose-bisphosphate aldolase B	9606	0.798437476158142			2.58262324333191			0.577342212200165
252	2	2.01	6.79747685790062	IPI:IPI00449028.2	Gene_Symbol=ADAMTS13 Isoform 1 of ADAMTS-13 precursor	9606	1.7741870880127			1.123939037323			1.35746991634369
252	0	2.01	22.2972974181175	IPI:IPI00334996.4	Gene_Symbol=ADAMTS13 Putative uncharacterized protein C9orf8	9606
252	0	2.01	5.90809620916843	IPI:IPI00453457.2	Gene_Symbol=ADAMTS13 Isoform 2 of ADAMTS-13 precursor	9606
252	0	2.01	3.05970143526793	IPI:IPI00427822.2	Gene_Symbol=ADAMTS13 Isoform 3 of ADAMTS-13 precursor	9606
253	2	2	9.06298011541367	IPI:IPI00783618.2	Gene_Symbol=MUPCDH mucin and cadherin-like isoform 3	9606	0.59017950296402			1.48662650585175			0.646807730197906
253	0	2	5.36352805793285	IPI:IPI00409619.1	Gene_Symbol=MUPCDH Isoform 4 of Mucin and cadherin-like protein precursor	9606
253	0	2	5.32544367015362	IPI:IPI00336112.1	Gene_Symbol=MUPCDH Isoform 1 of Mucin and cadherin-like protein precursor	9606
253	0	2	6.91244229674339	IPI:IPI00301869.4	Gene_Symbol=MUPCDH Isoform 2 of Mucin and cadherin-like protein precursor	9606
253	0	2	7.39219710230827	IPI:IPI00180687.4	Gene_Symbol=MUPCDH Isoform 3 of Mucin and cadherin-like protein precursor	9606
254	2	2	11.791730672121	IPI:IPI00844511.1	Gene_Symbol=MAN1A1 Mannosyl-oligosaccharide 1,2-alpha-mannosidase IA	9606	0.711076974868774			1.01230704784393			0.99402242898941
254	0	2	11.390533298254	IPI:IPI00439446.2	Gene_Symbol=MAN1A1 MAN1A1 protein	9606
255	2	2	7.85413756966591	IPI:IPI00827658.1	Gene_Symbol=CD44 Isoform 7 of CD44 antigen precursor	9606	1.1614773273468	0.106171868741512	1.3773729801178	1.19073784351349	0.590554237365723	19.290843963623	0.991812884807587	0.896624326705933	1.89192986488342
255	0	2	6.32911399006844	IPI:IPI00827650.1	Gene_Symbol=CD44 Isoform 3 of CD44 antigen precursor	9606
255	0	2	5.17711155116558	IPI:IPI00828117.1	Gene_Symbol=CD44 Isoform 5 of CD44 antigen precursor	9606
255	0	2	5.6886225938797	IPI:IPI00828056.1	Gene_Symbol=CD44 Isoform 16 of CD44 antigen precursor	9606
255	0	2	5.6379821151495	IPI:IPI00827795.1	Gene_Symbol=CD44 Isoform 8 of CD44 antigen precursor	9606
255	0	2	5.12129366397858	IPI:IPI00305064.1	Gene_Symbol=CD44 Isoform CD44 of CD44 antigen precursor	9606
255	0	2	4.48625199496746	IPI:IPI00828192.1	Gene_Symbol=CD44 Isoform 17 of CD44 antigen precursor	9606
255	0	2	4.43490706384182	IPI:IPI00828064.1	Gene_Symbol=CD44 Isoform 6 of CD44 antigen precursor	9606
255	0	2	4.14814800024033	IPI:IPI00827555.1	Gene_Symbol=CD44 Isoform 9 of CD44 antigen precursor	9606
255	0	2	4.14878390729427	IPI:IPI00418465.4	Gene_Symbol=CD44 Isoform 4 of CD44 antigen precursor	9606
255	0	2	5.17647042870522	IPI:IPI00827982.1	Gene_Symbol=CD44 Isoform 13 of CD44 antigen precursor	9606
255	0	2	5.55555559694767	IPI:IPI00827937.1	Gene_Symbol=CD44 Isoform 14 of CD44 antigen precursor	9606
255	0	2	5.12820519506931	IPI:IPI00827893.1	Gene_Symbol=CD44 Isoform 11 of CD44 antigen precursor	9606
255	0	2	4.46247458457947	IPI:IPI00419219.3	Gene_Symbol=CD44 Isoform 10 of CD44 antigen precursor	9606
255	0	2	6.09418265521526	IPI:IPI00297160.4	Gene_Symbol=CD44 Isoform 12 of CD44 antigen precursor	9606
255	0	2	4.08163256943226	IPI:IPI00828108.1	Gene_Symbol=CD44 Isoform 15 of CD44 antigen precursor	9606
255	0	2	4.41176481544971	IPI:IPI00798069.1	Gene_Symbol=CD44 CD44 molecule	9606
256	2	2	9.48766618967056	IPI:IPI00465436.4	Gene_Symbol=CAT Catalase	9606	1.01835203170776	0.908419132232666	4.92909002304077	0.94493043422699	0.648866832256317	3.22133255004883	1.58329200744629	0.123425982892513	3.14667963981628
257	2	2	12.910284101963	IPI:IPI00746813.1	Gene_Symbol=CHGA chromogranin A precursor	9606	1.23476827144623			1.75819098949432			1.53488159179688
257	0	2	9.62800905108452	IPI:IPI00290315.3	Gene_Symbol=CHGA Chromogranin-A precursor	9606
258	2	2	5.56962043046951	IPI:IPI00014371.1	Gene_Symbol=CDH18 Cadherin-18 precursor	9606	1.26749157905579			0.804997801780701			0.823580086231232
259	2	2	15.6462579965591	IPI:IPI00029699.1	Gene_Symbol=RNASE4 Ribonuclease 4 precursor	9606	1.33568406105042			1.31703627109528			1.39440906047821
260	2	2	31.9999992847443	IPI:IPI00789259.1	Gene_Symbol=IGLV1-40 V1-13 protein (Fragment)	9606	1.03163385391235			0.756531834602356			0.655782639980316
261	2	2	13.6752143502235	IPI:IPI00552591.2	Gene_Symbol=IGLV10-54 V1-20 protein	9606	1.55858302116394	0.0700093880295753	1.70523250102997	0.558638632297516	0.117348931729794	2.56874084472656	1.95167565345764	0.048687145113945	1.93327486515045
262	2	2	14.1509428620338	IPI:IPI00879413.1	Gene_Symbol=MB 12 kDa protein	9606	0.74671596288681			1.4420223236084			0.884013295173645
262	0	2	19.4805189967155	IPI:IPI00878918.1	Gene_Symbol=MB 9 kDa protein	9606
262	0	2	10.4895107448101	IPI:IPI00878623.1	Gene_Symbol=MB 16 kDa protein	9606
262	0	2	9.74025949835777	IPI:IPI00217493.5	Gene_Symbol=MB Myoglobin	9606
263	2	2	2.87769790738821	IPI:IPI00299158.1	Gene_Symbol=PVR Isoform Alpha of Poliovirus receptor precursor	9606	1.01605832576752			1.03285908699036			0.91478031873703
263	0	2	3.06122452020645	IPI:IPI00219427.1	Gene_Symbol=PVR Isoform Delta of Poliovirus receptor precursor	9606
263	0	2	3.2967034727335	IPI:IPI00219426.1	Gene_Symbol=PVR Isoform Gamma of Poliovirus receptor precursor	9606
263	0	2	3.22580635547638	IPI:IPI00219425.3	Gene_Symbol=PVR Isoform Beta of Poliovirus receptor precursor	9606
264	2	2	7.82608687877655	IPI:IPI00026926.1	Gene_Symbol=GUCA2A Guanylin precursor	9606	1.76031196117401			1.73026275634766			1.32143998146057
265	2	2	1.90677959471941	IPI:IPI00007664.5	Gene_Symbol=PGCP Plasma glutamate carboxypeptidase precursor	9606	1.26802098751068			1.39861023426056			1.10622000694275
265	0	2	1.66666675359011	IPI:IPI00005794.2	Gene_Symbol=PGCP 60 kDa protein	9606
266	2	2	7.52688199281693	IPI:IPI00007047.1	Gene_Symbol=S100A8 Protein S100-A8	9606	1.07195115089417			1.61446297168732			0.823673725128174
267	1.88	2.07	20.9876537322998	IPI:IPI00796776.1	Gene_Symbol=KRT5 60 kDa protein	9606	1.44811701774597			0.836209774017334			0.921735167503357
267	0	2.07	20.1694920659065	IPI:IPI00009867.3	Gene_Symbol=KRT5 Keratin, type II cytoskeletal 5	9606
267	0	2.06	27.6018112897873	IPI:IPI00795197.1	Gene_Symbol=KRT5 24 kDa protein	9606
267	0	1.88	20.3389823436737	IPI:IPI00794362.1	Gene_Symbol=KRT5 Protein	9606
267	0	1.74	18.3673471212387	IPI:IPI00793849.1	Gene_Symbol=KRT5 Protein	9606
268	1.88	1.88	10.6159903109074	IPI:IPI00004457.3	Gene_Symbol=AOC3 Membrane copper amine oxidase	9606	1.33730185031891	0.550338268280029	75.842658996582	1.03855180740356	0.897582411766052	19.3319606781006	1.73761475086212	0.619774878025055	30397.142578125
269	1.82	1.88	5.46391755342484	IPI:IPI00184119.6	Gene_Symbol=DNAJC6 Isoform 2 of Putative tyrosine-protein phosphatase auxilin	9606	0.812997579574585	0.0925136059522629	1.4695793390274	1.00165677070618	0.97078812122345	1.58104836940765	0.834938704967499	0.24926783144474	2.57626795768738
270	1.77	2.04	7.1231797337532	IPI:IPI00298994.6	Gene_Symbol=TLN1 Talin-1	9606	0.634585440158844	0.21424475312233	2.97213506698608	0.554628133773804	0.448780089616776	15.1015491485596	0.574702501296997	0.505867958068848	19.3993816375732
271	1.75	1.78	4.17972840368748	IPI:IPI00018294.3	Gene_Symbol=RLF Zinc finger protein Rlf	9606	0.804979562759399	0.0907081961631775	1.35269486904144	1.1953307390213	0.482958316802979	2.45651125907898	1.00287485122681	0.993251800537109	3.64805173873901
272	1.71	5.34	44.4444447755814	IPI:IPI00387096.1	Gene_Symbol=- Ig kappa chain V-I region Kue	9606	1.33977508544922			1.2054158449173			1.86607015132904
272	0	5.7	34.2592597007751	IPI:IPI00827485.1	Gene_Symbol=- BRE (Fragment)	9606
272	0	3.7	26.8518507480621	IPI:IPI00387101.1	Gene_Symbol=- Ig kappa chain V-I region Scw	9606
273	1.71	1.71	4.03009131550789	IPI:IPI00173946.6	Gene_Symbol=TANC1 tetratricopeptide repeat, ankyrin repeat and coiled-coil containing 1	9606	1.14388263225555			0.90969854593277			0.785371363162994
274	1.71	1.71	14.728681743145	IPI:IPI00382539.1	Gene_Symbol=- Ig heavy chain V-II region WAH	9606	1.41292035579681			3.15502548217773			2.15813302993774
275	1.7	1.92	6.03378936648369	IPI:IPI00791675.1	Gene_Symbol=PITPNM1 Isoform 2 of Membrane-associated phosphatidylinositol transfer protein 1	9606	1.19651055335999			1.16427779197693			0.545042097568512
275	0	1.92	6.02893903851509	IPI:IPI00307758.7	Gene_Symbol=PITPNM1 Isoform 1 of Membrane-associated phosphatidylinositol transfer protein 1	9606
276	1.7	1.78	9.79166701436043	IPI:IPI00003176.1	Gene_Symbol=HTRA1 Serine protease HTRA1 precursor	9606	1.17883360385895			1.04692625999451			1.63164258003235
277	1.7	1.7	11.7499999701977	IPI:IPI00642378.2	Gene_Symbol=LASS2 cDNA FLJ75329, highly similar to Homo sapiens LAG1 longevity assurance homolog 2 (S. cerevisiae), transcript variant 2, mRNA	9606	1.09248900413513	0.52240788936615	3.34009408950806	1.07652151584625	0.624302744865417	4.05041122436523	1.21528422832489	0.632470965385437	44.8603897094727
277	0	1.7	12.3684212565422	IPI:IPI00305304.3	Gene_Symbol=LASS2 LAG1 longevity assurance homolog 2	9606
277	0	1.7	9.13043469190598	IPI:IPI00472101.1	Gene_Symbol=LASS2 LAG1 homolog, ceramide synthase 2	9606
278	1.7	1.7	22.6086959242821	IPI:IPI00807555.1	Gene_Symbol=- V_segment translation product (Fragment)	9606	1.17639005184174			1.08260405063629			1.77200531959534
279	1.7	1.7	1.355932187289	IPI:IPI00397361.6	Gene_Symbol=AXL AXL receptor tyrosine kinase isoform 2	9606	1.49322319030762			1.31260192394257			1.26842784881592
279	0	1.7	1.34228188544512	IPI:IPI00296992.7	Gene_Symbol=AXL AXL receptor tyrosine kinase isoform 1	9606
280	1.68	1.68	8.26210826635361	IPI:IPI00742116.2	Gene_Symbol=LOC643159 similar to activating transcription factor 4 isoform 1	9606	1.10135316848755			0.745309472084045			0.938394784927368
280	0	1.68	8.26210826635361	IPI:IPI00002503.2	Gene_Symbol=ATF4 Cyclic AMP-dependent transcription factor ATF-4	9606
281	1.61	1.67	16.806723177433	IPI:IPI00829841.1	Gene_Symbol=- 13 kDa protein	9606	1.19976568222046	0.593469619750977	22.5859184265137	0.768239676952362	0.0322475545108318	1.18511092662811	1.35708916187286	0.00190214754547924	1.01165950298309
282	1.59	1.59	16.99029058218	IPI:IPI00783862.2	Gene_Symbol=BLVRB Flavin reductase	9606	1.09600245952606			0.886586844921112			1.32560575008392
282	0	1.59	16.9082120060921	IPI:IPI00219910.2	Gene_Symbol=- 22 kDa protein	9606
283	1.55	1.55	10.672514885664	IPI:IPI00788055.1	Gene_Symbol=THAP4;LOC728944 similar to THAP domain-containing protein 4	9606	1.20121431350708	0.464355111122131	2.40947246551514	1.27738296985626	0.389119237661362	2.6258430480957	1.33108174800873	0.149834677577019	2.39026308059692
284	1.55	1.55	23.2558146119118	IPI:IPI00514397.1	Gene_Symbol=APOM Apolipoprotein M	9606	1.28519523143768	0.524071633815765	31.1483497619629	1.40990781784058	0.558528184890747	190.832504272461	1.08527851104736	0.831466555595398	46.3222160339355
284	0	1.55	16.3793101906776	IPI:IPI00645213.1	Gene_Symbol=APOM Apolipoprotein M	9606
284	0	1.55	10.1063832640648	IPI:IPI00030739.1	Gene_Symbol=APOM Apolipoprotein M	9606
285	1.53	2.16	5.3943008184433	IPI:IPI00642259.2	Gene_Symbol=DST Dystonin	9606	0.665629744529724	0.00166823295876384	1.16196894645691	0.882720470428467	0.577015817165375	1.77025938034058	0.710033655166626	0.0986794680356979	1.55807912349701
286	1.52	1.54	18.1818187236786	IPI:IPI00478033.2	Gene_Symbol=ST6GALNAC6 Similar to ST6 (alpha-N-acetyl-neuraminyl-2,3-beta-galactosyl-1, 3)-N-acetylgalactosaminide alpha-2,6-sialyltransferase 6	9606
287	1.51	2.61	14.0425533056259	IPI:IPI00872028.1	Gene_Symbol=NUMA1 NUMA1 variant protein	9606	0.905533730983734	0.635640382766724	1.71265614032745	0.71910572052002	0.0916189253330231	1.51313662528992	0.745661914348602	0.117869928479195	1.50688362121582
287	0	2.61	14.0425533056259	IPI:IPI00292771.4	Gene_Symbol=NUMA1 Isoform 1 of Nuclear mitotic apparatus protein 1	9606
288	1.43	2.72	7.94702023267746	IPI:IPI00797771.1	Gene_Symbol=C20orf117 Novel protein	9606	1.12315273284912	0.802226841449738	5.76312875747681	0.799068450927734	0.265553027391434	1.87885797023773	1.53911566734314	0.234350621700287	3.01107311248779
289	1.42	1.42	3.92156876623631	IPI:IPI00873754.1	Gene_Symbol=E2F8 94 kDa protein	9606	0.418845504522324			0.709085583686829			0.636916816234589
289	0	1.42	3.92156876623631	IPI:IPI00296318.6	Gene_Symbol=E2F8 Transcription factor E2F8	9606
290	1.4	24.14	58.9958131313324	IPI:IPI00854806.1	Gene_Symbol=IGKV1-5 IGKV1-5 protein	9606	1.01064872741699			0.886980533599854			0.949438393115997
291	1.4	1.4	13.8728320598602	IPI:IPI00385395.3	Gene_Symbol=NUBPL Isoform 2 of Nucleotide-binding protein-like	9606
291	0	1.4	7.52351060509682	IPI:IPI00384517.2	Gene_Symbol=NUBPL Isoform 1 of Nucleotide-binding protein-like	9606
292	1.39	1.59	7.76728168129921	IPI:IPI00303335.1	Gene_Symbol=NEB Nebulin	9606	0.953376471996307	0.817662715911865	1.56737792491913	0.837221384048462	0.191654548048973	1.32666313648224	1.05124187469482	0.805538654327393	1.5533435344696
292	0	1.52	7.48238116502762	IPI:IPI00873123.1	Gene_Symbol=NEB nebulin	9606
293	1.37	3.57	7.42813050746918	IPI:IPI00843999.2	Gene_Symbol=UBR4 Isoform 1 of E3 ubiquitin-protein ligase UBR4	9606	1.19639468193054	0.235624238848686	1.47066950798035	1.66753363609314	0.0338548608124256	1.54903674125671	1.20726776123047	0.37710052728653	1.78521633148193
293	0	3.57	7.39815533161163	IPI:IPI00746934.2	Gene_Symbol=UBR4 Isoform 2 of E3 ubiquitin-protein ligase UBR4	9606
293	0	3.57	7.46268630027771	IPI:IPI00646605.3	Gene_Symbol=UBR4 Isoform 3 of E3 ubiquitin-protein ligase UBR4	9606
293	0	3.57	7.43817612528801	IPI:IPI00640981.3	Gene_Symbol=UBR4 Isoform 4 of E3 ubiquitin-protein ligase UBR4	9606
293	0	2.49	7.20684006810188	IPI:IPI00180305.7	Gene_Symbol=UBR4 Isoform 5 of E3 ubiquitin-protein ligase UBR4	9606
294	1.33	1.37	2.22953222692013	IPI:IPI00788121.1	Gene_Symbol=ODZ3 similar to odd Oz/ten-m homolog 3 isoform 4	9606	1.19301521778107	0.216781124472618	2.21340179443359	1.33397173881531	0.0816601440310478	1.60358583927155	1.63131880760193	0.398939251899719	90.1934204101563
294	0	1.37	2.24677715450525	IPI:IPI00783462.1	Gene_Symbol=ODZ3 similar to odd Oz/ten-m homolog 3 isoform 3	9606
294	0	1.37	2.26009637117386	IPI:IPI00398020.7	Gene_Symbol=ODZ3 Teneurin-3	9606
295	1.33	1.33	11.6113737225533	IPI:IPI00514589.1	Gene_Symbol=ING1 inhibitor of growth family, member 1 isoform D	9606	0.992317199707031			0.880181729793549			0.746817290782928
295	0	1.33	11.6113737225533	IPI:IPI00014324.2	Gene_Symbol=ING1 Isoform 1 of Inhibitor of growth protein 1	9606
296	1.3	1.58	3.0129125341773	IPI:IPI00007128.1	Gene_Symbol=PRKCG Protein kinase C gamma type	9606
297	1.3	1.39	3.44522967934608	IPI:IPI00104907.3	Gene_Symbol=C14orf106 Isoform 1 of Uncharacterized potential DNA-binding protein C14orf106	9606	1.33847844600677			1.08085358142853			1.22672307491302
298	1.3	1.3	26.4462798833847	IPI:IPI00867735.1	Gene_Symbol=C8orf33 Isoform 2 of UPF0488 protein C8orf33	9606
298	0	1.3	28.3185839653015	IPI:IPI00797466.1	Gene_Symbol=C8orf33 25 kDa protein	9606
298	0	1.3	27.947598695755	IPI:IPI00011997.4	Gene_Symbol=C8orf33 Isoform 1 of UPF0488 protein C8orf33	9606
299	1.29	1.61	5.83609268069267	IPI:IPI00641363.1	Gene_Symbol=SPTA1 Spectrin, alpha, erythrocytic 1	9606	0.67600429058075	0.186582937836647	2.3442485332489	0.757739901542664	0.798114418983459	60.0343971252441	0.665457606315613	0.269039243459702	3.18015575408936
299	0	1.61	5.82885481417179	IPI:IPI00220741.6	Gene_Symbol=SPTA1 spectrin, alpha, erythrocytic 1	9606
300	1.26	1.26	4.25055921077728	IPI:IPI00298700.2	Gene_Symbol=GRIA3 Isoform Flop of Glutamate receptor 3 precursor	9606	0.905890643596649	0.950897395610809	11404158	0.385351538658142	0.467781454324722	56849.30078125	0.930187523365021	0.968847870826721	142685840
300	0	1.26	4.25055921077728	IPI:IPI00219315.2	Gene_Symbol=GRIA3 Isoform Flip of Glutamate receptor 3 precursor	9606
301	1.24	1.32	16.9787764549255	IPI:IPI00641471.2	Gene_Symbol=COL16A1 Isoform 2 of Collagen alpha-1(XVI) chain precursor	9606	0.802500486373901	0.83513605594635	54.877872467041	0.617376863956451	0.740318834781647	234.38444519043	0.745274066925049	0.823769330978394	147.912139892578
301	0	1.32	16.9576063752174	IPI:IPI00400935.5	Gene_Symbol=COL16A1 Isoform 1 of Collagen alpha-1(XVI) chain precursor	9606
302	1.24	1.24	4.43444736301899	IPI:IPI00032087.4	Gene_Symbol=DIP2C Disco-interacting protein 2 homolog C	9606	2.06111669540405			1.62489879131317			2.6083607673645
303	1.23	5.75	29.6296298503876	IPI:IPI00387113.1	Gene_Symbol=- Ig kappa chain V-III region B6	9606
304	1.22	8.11	46.7289716005325	IPI:IPI00827906.1	Gene_Symbol=- Anti-mucin1 light chain variable region (Fragment)	9606
305	1.22	1.22	1.4492753893137	IPI:IPI00007910.2	Gene_Symbol=SLC34A2 Isoform 1 of Sodium-dependent phosphate transport protein 2B	9606	1.10589134693146			1.08407127857208			1.26740598678589
306	1.21	1.59	9.87108647823334	IPI:IPI00256861.4	Gene_Symbol=MACF1 Isoform 2 of Microtubule-actin cross-linking factor 1, isoforms 1/2/3/5	9606	0.846035957336426	0.402439206838608	1.60012674331665	0.89892441034317	0.679545223712921	1.86866807937622	0.686653017997742	0.196124657988548	1.91203856468201
307	1.2	28.98	51.694917678833	IPI:IPI00746963.1	Gene_Symbol=IGKC IGKC protein	9606	0.777654051780701			0.781796514987946			1.30920004844666
308	1.2	1.2	6.22440613806248	IPI:IPI00297396.5	Gene_Symbol=REXO1 RNA exonuclease 1 homolog	9606	1.16601717472076	0.30017352104187	1.47879600524902	0.952263236045837	0.701600432395935	1.44634008407593	1.49854898452759	0.181890353560448	2.10345482826233
309	1.18	1.18	8.2953967154026	IPI:IPI00742743.1	Gene_Symbol=TP53BP1 Isoform 2 of Tumor suppressor p53-binding protein 1	9606
309	0	1.18	8.51063802838326	IPI:IPI00657708.2	Gene_Symbol=TP53BP1 Uncharacterized protein TP53BP1	9606
310	1.16	1.16	7.33452588319778	IPI:IPI00030915.1	Gene_Symbol=USP8 Ubiquitin carboxyl-terminal hydrolase 8	9606	1.57524573802948			1.6669065952301			1.31360125541687
311	1.15	2.15	32.7586203813553	IPI:IPI00382497.1	Gene_Symbol=- Ig heavy chain V-III region TUR	9606
312	1.15	1.58	10.7791677117348	IPI:IPI00879810.1	Gene_Symbol=SPTAN1 Uncharacterized protein SPTAN1	9606	0.915928602218628	0.782251596450806	2.52115368843079	0.493249326944351	0.115074567496777	2.77814507484436	0.885017037391663	0.627490699291229	2.0574893951416
312	0	1.58	10.7791677117348	IPI:IPI00871535.1	Gene_Symbol=SPTAN1 Isoform 2 of Spectrin alpha chain, brain	9606
312	0	1.58	10.8009710907936	IPI:IPI00844215.1	Gene_Symbol=SPTAN1 Isoform 1 of Spectrin alpha chain, brain	9606
312	0	1.58	10.8890697360039	IPI:IPI00843765.1	Gene_Symbol=SPTAN1 Isoform 3 of Spectrin alpha chain, brain	9606
312	0	1.58	10.8890697360039	IPI:IPI00744706.2	Gene_Symbol=SPTAN1 282 kDa protein	9606
313	1.15	1.16	6.71140924096107	IPI:IPI00455383.4	Gene_Symbol=CLTC Isoform 2 of Clathrin heavy chain 1	9606	0.583480894565582			1.04353559017181			0.703269720077515
313	0	1.16	6.56716451048851	IPI:IPI00024067.4	Gene_Symbol=CLTC Isoform 1 of Clathrin heavy chain 1	9606
314	1.15	1.15	1.63043476641178	IPI:IPI00177820.3	Gene_Symbol=SLC14A2 Urea transporter, kidney	9606	1.72782766819			1.04954493045807			1.58295142650604
315	1.14	1.15	9.16305929422379	IPI:IPI00303373.6	Gene_Symbol=PLEKHG2 Isoform 1 of Pleckstrin homology domain-containing family G member 2	9606	1.3911075592041			1.40966796875			1.64636027812958
316	1.13	1.24	4.94880564510822	IPI:IPI00645702.1	Gene_Symbol=CTPS2 CTP synthase 2	9606	0.911383867263794	0.776283740997314	24.9228038787842	0.437240302562714	0.144887134432793	11.4093141555786	1.00089704990387	0.995598375797272	5.19695568084717
317	1.12	1.12	12.3924270272255	IPI:IPI00216780.3	Gene_Symbol=CILP2 Cartilage intermediate layer protein 2 precursor	9606	0.728817403316498			1.14698338508606			0.535333216190338
318	1.11	1.17	14.3260017037392	IPI:IPI00844416.1	Gene_Symbol=FNDC1 Isoform 2 of Fibronectin type III domain-containing protein 1	9606	0.92205011844635			0.875124096870422			0.807445764541626
318	0	1.17	13.834422826767	IPI:IPI00306457.4	Gene_Symbol=FNDC1 Isoform 1 of Fibronectin type III domain-containing protein 1	9606
318	0	1.17	14.3421798944473	IPI:IPI00232891.4	Gene_Symbol=FNDC1 Isoform 3 of Fibronectin type III domain-containing protein 1	9606
319	1.11	1.11	9.61945056915283	IPI:IPI00790024.1	Gene_Symbol=C20orf175 Isoform 1 of Uncharacterized protein C20orf175	9606	1.1397887468338			1.24795973300934			0.983357608318329
320	1.09	1.19	14.201183617115	IPI:IPI00880035.1	Gene_Symbol=LOC440258 P40	9606	1.10525333881378	0.855030655860901	241.540802001953	1.28324258327484	0.562472105026245	47.502815246582	1.03767144680023	0.592592418193817	1.87972950935364
321	1.08	1.08	18.9655169844627	IPI:IPI00552267.2	Gene_Symbol=IGLV3-19 Similar to V2-13 protein	9606	0.714588224887848			0.631234884262085			0.866394400596619
321	0	1.08	20.3703701496124	IPI:IPI00382436.1	Gene_Symbol=- Ig lambda chain V-III region SH	9606
322	1.07	1.08	6.41206055879593	IPI:IPI00218501.1	Gene_Symbol=RYR2 Isoform 2 of Ryanodine receptor 2	9606	0.897572815418243	0.621431469917297	2.23419451713562	0.865431547164917	0.391769498586655	1.77515387535095	0.895117461681366	0.69798344373703	2.89833664894104
322	0	1.08	6.42238780856133	IPI:IPI00023217.1	Gene_Symbol=RYR2 Isoform 1 of Ryanodine receptor 2	9606
323	1.05	1.1	8.13397094607353	IPI:IPI00873383.1	Gene_Symbol=ST6GALNAC3 Uncharacterized protein ST6GALNAC3 (Fragment)	9606	1.15989899635315			1.60423946380615			0.918228685855865
323	0	1.1	5.59210516512394	IPI:IPI00871952.1	Gene_Symbol=ST6GALNAC3 Uncharacterized protein ST6GALNAC3 (Fragment)	9606
323	0	1.1	8.09523835778236	IPI:IPI00554523.1	Gene_Symbol=ST6GALNAC3 Isoform 2 of Alpha-N-acetylgalactosaminide alpha-2,6-sialyltransferase 3	9606
323	0	1.1	5.573770403862	IPI:IPI00166295.5	Gene_Symbol=ST6GALNAC3 Isoform 1 of Alpha-N-acetylgalactosaminide alpha-2,6-sialyltransferase 3	9606
324	1.05	1.05	12.7118647098541	IPI:IPI00639824.1	Gene_Symbol=RIT1 Ras-like without CAAX 1	9606
324	0	1.05	13.6986300349236	IPI:IPI00144289.3	Gene_Symbol=RIT1 GTP-binding protein Rit1	9606
325	1.04	1.08	7.01639354228973	IPI:IPI00872658.1	Gene_Symbol=FSIP2 Fibrous sheath-interacting protein 2	9606	1.11186289787292	0.497853696346283	1.74304807186127	1.14707934856415	0.563155591487885	2.3625271320343	1.06685507297516	0.584857106208801	1.53957879543304
326	1.03	1.08	6.13382905721664	IPI:IPI00001192.6	Gene_Symbol=KIAA1370 Isoform 1 of Uncharacterized protein KIAA1370	9606
327	1.02	1.04	5.20186349749565	IPI:IPI00515001.2	Gene_Symbol=SYNJ2 Isoform 2A of Synaptojanin-2	9606	1.1697735786438			1.84771728515625			0.998626112937927
328	1	1.02	17.4242421984673	IPI:IPI00384811.1	Gene_Symbol=- CDNA FLJ38783 fis, clone LIVER2001191	9606
329	1	1	37.8378391265869	IPI:IPI00013318.1	Gene_Symbol=PPARA PPARA protein	9606	1.05393898487091	0.74645870923996	4.88649654388428	3.4414496421814	0.114211022853851	17.2500915527344	1.64481544494629	0.340593218803406	42.4059143066406
330	0.99	1	3.64779867231846	IPI:IPI00873479.1	Gene_Symbol=PCDHA4 86 kDa protein	9606
330	0	1	3.63408513367176	IPI:IPI00219141.1	Gene_Symbol=PCDHA4 Isoform 2 of Protocadherin alpha 4 precursor	9606
330	0	1	3.06230206042528	IPI:IPI00009044.1	Gene_Symbol=PCDHA4 Isoform 1 of Protocadherin alpha 4 precursor	9606
331	0.97	0.97	7.63358771800995	IPI:IPI00003362.2	Gene_Symbol=HSPA5 HSPA5 protein	9606	0.79036819934845	0.281336933374405	4.11348533630371	0.945796012878418	0.426979035139084	1.75380396842957	0.766158521175385	0.220975205302238	3.40190744400024
332	0.96	0.96	7.04697966575623	IPI:IPI00444792.3	Gene_Symbol=C1orf86 33 kDa protein	9606
333	0.96	0.96	5.20547963678837	IPI:IPI00167130.6	Gene_Symbol=ZNF525 Zinc finger protein 525	9606	0.683140337467194			0.834336221218109			0.84022980928421
334	0.96	0.96	5.11727072298527	IPI:IPI00025616.1	Gene_Symbol=POLD2 DNA polymerase subunit delta-2	9606	0.650365352630615			0.514467179775238			0.741733193397522
335	0.96	0.96	5.40540553629398	IPI:IPI00031086.1	Gene_Symbol=IGFBP1 Insulin-like growth factor-binding protein 1 precursor	9606	0.94629955291748			0.771364331245422			1.80746459960938
336	0.93	0.97	4.13492918014526	IPI:IPI00219841.6	Gene_Symbol=LIG1 DNA ligase 1	9606
337	0.93	0.93	3.23886647820473	IPI:IPI00063219.1	Gene_Symbol=LOC92345 H/ACA ribonucleoprotein complex non-core subunit NAF1	9606	0.909248113632202			0.352938413619995			0.357032209634781
338	0.92	4.13	17.2727271914482	IPI:IPI00828187.1	Gene_Symbol=- VH-3 family (VH26)D/J protein (Fragment)	9606
339	0.92	2.34	4.67289723455906	IPI:IPI00006025.1	Gene_Symbol=SART3 Isoform 1 of Squamous cell carcinoma antigen recognized by T-cells 3	9606	1.31127762794495			1.02611517906189			1.91440010070801
340	0.92	1.18	5.12820519506931	IPI:IPI00788186.1	Gene_Symbol=NCF1 Neutrophil cytosol factor 1	9606
340	0	1.18	5.12820519506931	IPI:IPI00027007.8	Gene_Symbol=- Uncharacterized protein NCF1C	9606
341	0.92	0.92	4.74631749093533	IPI:IPI00744076.1	Gene_Symbol=UMOD Isoform 3 of Uromodulin precursor	9606	0.972523093223572			1.18104922771454			1.18612098693848
341	0	0.92	5.71992099285126	IPI:IPI00737338.1	Gene_Symbol=UMOD Isoform 2 of Uromodulin precursor	9606
341	0	0.92	4.30906377732754	IPI:IPI00640271.1	Gene_Symbol=UMOD 74 kDa protein	9606
341	0	0.92	4.53125014901161	IPI:IPI00013945.1	Gene_Symbol=UMOD Isoform 1 of Uromodulin precursor	9606
342	0.92	0.92	6.38297870755196	IPI:IPI00414349.3	Gene_Symbol=LOC401498 hypothetical protein LOC401498	9606	3.34764075279236			2.4288763999939			2.6908597946167
343	0.91	1.59	6.0636181384325	IPI:IPI00180384.3	Gene_Symbol=DNAH7 dynein, axonemal, heavy chain 7	9606	1.0498172044754	0.659889817237854	1.50531053543091	1.05779302120209	0.648948967456818	1.57771742343903	1.03315949440002	0.692058801651001	1.35888087749481
344	0.9	1.5	3.46326306462288	IPI:IPI00646572.1	Gene_Symbol=MUC16 Uncharacterized protein MUC16	9606	1.02129769325256	0.945715069770813	3.25261735916138	0.945293486118317	0.850716054439545	3.10753393173218	1.54107642173767	0.468425750732422	8.13976573944092
345	0.89	27.74	47.5789487361908	IPI:IPI00784817.1	Gene_Symbol=IGHV4-31 Anti-RhD monoclonal T125 gamma1 heavy chain precursor	9606	1.13756287097931			1.30021929740906			1.02521061897278
346	0.89	0.92	3.49065884947777	IPI:IPI00869136.1	Gene_Symbol=PCNXL3 pecanex-like 3	9606	1.2573413848877			1.43332076072693			1.5517418384552
347	0.87	0.9	3.4488920122385	IPI:IPI00167941.1	Gene_Symbol=MDN1 Midasin	9606	0.977211177349091	0.645446479320526	1.60062181949615	0.635764956474304	0.375775247812271	47.2491416931152	0.740427732467651	0.700851738452911	1842.87145996094
348	0.86	0.97	6.36132284998894	IPI:IPI00743104.2	Gene_Symbol=ITGA1 Integrin alpha-1 precursor	9606	1.02799093723297			1.51409196853638			1.00210106372833
349	0.86	0.88	5.38302287459373	IPI:IPI00032404.2	Gene_Symbol=MMP20 Matrix metalloproteinase-20 precursor	9606
350	0.86	0.86	6.27218931913376	IPI:IPI00478572.4	Gene_Symbol=COL4A4 Collagen alpha-4(IV) chain precursor	9606	1.15856504440308	0.373897194862366	3.47251272201538	0.923456370830536	0.55413144826889	3.32129096984863	1.14178133010864	0.647721648216248	15.2899827957153
351	0.85	1.18	5.49828186631203	IPI:IPI00873552.1	Gene_Symbol=- Uncharacterized protein ENSP00000381679 (Fragment)	9606
352	0.85	0.9	11.8268206715584	IPI:IPI00647205.1	Gene_Symbol=C6orf174 Uncharacterized protein C6orf174 precursor	9606	0.865015089511871	0.197367876768112	1.80443179607391	0.519022464752197	0.363612532615662	211.591888427734	0.885135233402252	0.239008441567421	1.84231662750244
353	0.84	19.8	30.3262948989868	IPI:IPI00472345.1	Gene_Symbol=IGHG3 IGHG3 protein	9606	0.941924512386322	0.465449929237366	1.97755753993988	1.23870980739594	0.653210759162903	89.0558776855469	1.26899111270905	0.0996202379465103	1.61212861537933
354	0.83	12.28	18.1102365255356	IPI:IPI00169276.2	Gene_Symbol=- Trypsinogen C	9606	1.03653872013092	0.907660961151123	3.24614787101746	1.07539093494415	0.866903960704803	5.19052314758301	1.04598355293274	0.909666299819946	4.5181360244751
355	0.83	1.06	7.60430693626404	IPI:IPI00022370.7	Gene_Symbol=CUX2 cut-like 2	9606	1.04700112342834			0.872995674610138			1.00513434410095
356	0.83	0.83	12.6760557293892	IPI:IPI00871778.1	Gene_Symbol=MINPP1 32 kDa protein	9606
356	0	0.83	12.6760557293892	IPI:IPI00607763.1	Gene_Symbol=MINPP1 Isoform 3 of Multiple inositol polyphosphate phosphatase 1 precursor	9606
356	0	0.83	7.39219710230827	IPI:IPI00293748.3	Gene_Symbol=MINPP1 Isoform 1 of Multiple inositol polyphosphate phosphatase 1 precursor	9606
356	0	0.83	11.5384623408318	IPI:IPI00028553.1	Gene_Symbol=MINPP1 Isoform 2 of Multiple inositol polyphosphate phosphatase 1 precursor	9606
357	0.82	1.92	7.54219442605972	IPI:IPI00792611.2	Gene_Symbol=KIAA0802 Isoform 1 of Uncharacterized protein KIAA0802	9606	0.971377193927765	0.951767683029175	129.147430419922	0.972476541996002	0.958350419998169	224.217330932617	1.02128386497498	0.950276255607605	30.541374206543
358	0.82	0.85	6.76056370139122	IPI:IPI00645543.1	Gene_Symbol=MAPK13 Mitogen-activated protein kinase 13	9606
358	0	0.85	7.74193555116653	IPI:IPI00604745.3	Gene_Symbol=MAPK13 MAPK13 protein variant	9606
358	0	0.85	6.57534226775169	IPI:IPI00005741.1	Gene_Symbol=MAPK13 Mitogen-activated protein kinase 13	9606
359	0.82	0.83	12.1883653104305	IPI:IPI00103879.1	Gene_Symbol=DNASE2B Isoform 1 of Deoxyribonuclease-2-beta precursor	9606	1.0900913476944			0.940939784049988			1.6267226934433
360	0.82	0.82	3.7140853703022	IPI:IPI00290547.5	Gene_Symbol=NPAT nuclear protein, ataxia-telangiectasia locus	9606	0.832064807415009			1.01327586174011			0.81177681684494
361	0.82	0.82	10.5140186846256	IPI:IPI00023648.6	Gene_Symbol=ISLR Immunoglobulin superfamily containing leucine-rich repeat protein precursor	9606	1.48600602149963			1.76859593391418			0.937838137149811
362	0.81	0.97	6.85961693525314	IPI:IPI00784473.1	Gene_Symbol=VPS13D vacuolar protein sorting 13D isoform 1	9606	1.07537019252777	0.89118492603302	4.73218441009521	0.960788190364838	0.917412459850311	3.09491062164307	1.01277589797974	0.972446799278259	2.93709063529968
362	0	0.97	6.89892247319222	IPI:IPI00783859.2	Gene_Symbol=VPS13D Isoform 2 of Vacuolar protein sorting-associated protein 13D	9606
363	0.8	0.84	4.84966039657593	IPI:IPI00745209.2	Gene_Symbol=C9orf131 hypothetical protein LOC138724 isoform D	9606
363	0	0.84	4.63392026722431	IPI:IPI00398256.2	Gene_Symbol=C9orf131 hypothetical protein LOC138724 isoform A	9606
364	0.8	0.8	10.6690779328346	IPI:IPI00644477.2	Gene_Symbol=TBC1D24 Isoform 2 of TBC1 domain family member 24	9606	0.991459608078003			0.827337861061096			0.9764204621315
364	0	0.8	10.5545617640018	IPI:IPI00297333.4	Gene_Symbol=TBC1D24 Isoform 1 of TBC1 domain family member 24	9606
365	0.8	0.8	6.01503774523735	IPI:IPI00444211.3	Gene_Symbol=- CDNA FLJ45755 fis, clone MESAN2007032	9606
366	0.78	0.86	4.77657951414585	IPI:IPI00477716.1	Gene_Symbol=WDR17 WD repeat domain 17 isoform 2	9606	9999			9999			9999
366	0	0.86	4.68986369669437	IPI:IPI00218077.3	Gene_Symbol=WDR17 WD repeat-containing protein 17	9606
367	0.78	0.8	10.8011446893215	IPI:IPI00741894.2	Gene_Symbol=LOC730429 similar to E3 ubiquitin protein ligase, HECT domain containing, 1	9606	0.936037600040436	0.667558908462524	1.55781722068787	0.873110949993134	0.611486196517944	2.14689159393311	0.974383950233459	0.858313798904419	1.52936351299286
368	0.78	0.78	16.4756447076797	IPI:IPI00016250.6	Gene_Symbol=FXR2 Fragile X mental retardation syndrome-related protein 2	9606
369	0.77	2.07	14.7368416190147	IPI:IPI00306531.3	Gene_Symbol=NCK2 Cytoplasmic protein NCK2	9606
370	0.77	0.8	3.89162562787533	IPI:IPI00217985.1	Gene_Symbol=DOCK3 Dedicator of cytokinesis protein 3	9606
371	0.77	0.78	5.01882061362267	IPI:IPI00024733.4	Gene_Symbol=RASGRP1 RAS guanyl releasing protein 1	9606
372	0.76	0.76	18.9956337213516	IPI:IPI00550145.3	Gene_Symbol=OLFM1 NOELIN1_V2	9606	1.21054184436798	0.245309710502625	1.52501082420349	1.10983824729919	0.294639080762863	1.29922735691071	1.19011175632477	0.0410215444862843	1.17428505420685
373	0.75	1.71	11.8911176919937	IPI:IPI00647346.2	Gene_Symbol=ARHGAP22 Uncharacterized protein ARHGAP22	9606	1.62433791160583			1.60696911811829			1.81157743930817
374	0.75	0.75	3.0653266236186	IPI:IPI00868787.1	Gene_Symbol=TANC2 tetratricopeptide repeat, ankyrin repeat and coiled-coil containing 2	9606
375	0.75	0.75	6.59509226679802	IPI:IPI00043546.5	Gene_Symbol=SPATA13 Spermatogenesis-associated protein 13	9606	1.47766304016113	0.1369698792696	2.95705485343933	1.45666110515594	0.346060693264008	17.9617729187012	1.72143530845642	0.21759982407093	11.6498546600342
376	0.74	1.25	6.7626953125	IPI:IPI00786995.1	Gene_Symbol=LOC731751 similar to protein kinase, DNA-activated, catalytic polypeptide	9606	1.1309027671814	0.344188988208771	2.55567860603333	1.60786283016205	0.295247226953506	20.4508419036865	1.21326494216919	0.598384618759155	28.869234085083
377	0.74	1.05	2.86343619227409	IPI:IPI00789331.1	Gene_Symbol=CLASP2 49 kDa protein	9606	0.551752090454102			0.604864656925201			0.676763117313385
378	0.74	0.79	6.89089447259903	IPI:IPI00291711.5	Gene_Symbol=PLEKHG3 Isoform 1 of Pleckstrin homology domain-containing family G member 3	9606	0.826884746551514	0.454252451658249	2.43040657043457	0.935822606086731	0.757599353790283	2.24286532402039	1.2116574048996	0.770748972892761	11.9444665908813
379	0.74	0.74	22.8571429848671	IPI:IPI00740508.1	Gene_Symbol=LOC650387 similar to GRound-Like (grd related) family member	9606
380	0.73	0.89	5.77242523431778	IPI:IPI00740961.5	Gene_Symbol=INTS1 DKFZP586J0619 protein	9606	1.47685265541077	0.636732995510101	2250.22924804688	1.15343332290649	0.726624131202698	52.4964866638184	1.1918568611145	0.745953917503357	198.050521850586
381	0.73	0.73	14.4314870238304	IPI:IPI00794528.1	Gene_Symbol=- 146 kDa protein	9606	1.29859912395477	0.195309117436409	2.86257243156433	0.904473662376404	0.865726888179779	387.018615722656	1.29004800319672	0.172508463263512	2.45708847045898
382	0.73	0.73	7.11462423205376	IPI:IPI00074876.1	Gene_Symbol=PHF20 Isoform 1 of PHD finger protein 20	9606
383	0.72	1.43	14.2000004649162	IPI:IPI00643294.1	Gene_Symbol=FLJ21438 FLJ21438 protein	9606
383	0	1.43	14.0454992651939	IPI:IPI00329668.7	Gene_Symbol=FLJ21438 hypothetical protein LOC64926	9606
384	0.72	0.8	7.48031511902809	IPI:IPI00878219.1	Gene_Symbol=- 31 kDa protein	9606
385	0.72	0.73	2.91595198214054	IPI:IPI00162199.9	Gene_Symbol=DKFZP434B0335 DKFZP434B0335 protein	9606
386	0.72	0.72	7.49531537294388	IPI:IPI00337694.1	Gene_Symbol=RAPGEF6 Isoform 1 of Rap guanine nucleotide exchange factor 6	9606
387	0.72	0.72	20.9790214896202	IPI:IPI00796307.1	Gene_Symbol=LOC254559 hypothetical protein	9606
388	0.7	0.78	4.75543476641178	IPI:IPI00787008.1	Gene_Symbol=ZYG11A similar to Early embryogenesis protein zyg-11	9606	1.1580423116684			1.14117908477783			0.99284690618515
388	0	0.78	4.6113308519125	IPI:IPI00657646.1	Gene_Symbol=ZYG11A similar to zyg-11 homolog B (C. elegans)-like	9606
389	0.7	0.7	6.07651919126511	IPI:IPI00554474.3	Gene_Symbol=LOC284297 Hypothetical LOC284297	9606	9999						9999
