# Supplementary material for: PGCA: An algorithm to link protein groups created from MS/MS data
Source: PLoS One. 2017 May 31;12(5):e0177569. doi: 10.1371/journal.pone.0177569 (PMC5451011; doi:10.1371/journal.pone.0177569)
Supplement: S3 File — 65 iTRAQ experiments used to process samples from the BiT Heart Cohort. (ZIP) [file pone.0177569.s006.zip › S5DataBiT/BET5811_ProteinSummary.txt]

N	Unused	Total	%Cov	Accession	Name	Species	115:114	PVal 115:114	EF 115:114	116:114	PVal 116:114	EF 116:114	117:114	PVal 117:114	EF 117:114	Biological Processes	Molecular Function	PANTHER ID
1	198.93	198.93	42.8007900714874	IPI:IPI00022229.1	Gene_Symbol=APOB Apolipoprotein B-100 precursor	9606	1.25951755046844	5.39283355749376E-08	1.08280396461487	0.869172215461731	0.125957399606705	1.19566357135773	0.950469791889191	0.139189675450325	1.06932079792023
2	198.68	198.68	63.0160570144653	IPI:IPI00643525.1	Gene_Symbol=C4A Complement component 4A	9606
3	166.94	166.95	71.7096328735352	IPI:IPI00478003.1	Gene_Symbol=A2M Alpha-2-macroglobulin precursor	9606	0.955837547779083	0.367732614278793	1.10313999652863	1.52950286865234	0.00119103339966387	1.29032802581787	1.10645997524261	0.0371816009283066	1.09945118427277
4	113.24	113.24	60.5633795261383	IPI:IPI00017601.1	Gene_Symbol=CP Ceruloplasmin precursor	9606	0.962150156497955	0.446929305791855	1.1043975353241	1.33073091506958	0.0560407042503357	1.33883714675903	1.00707376003265	0.899213492870331	1.11512172222137
5	105.42	105.43	41.8854415416718	IPI:IPI00032291.2	Gene_Symbol=C5 Complement C5 precursor	9606	1.01350200176239	0.743476986885071	1.08344614505768	1.04182708263397	0.744509041309357	1.2787538766861	1.1392263174057	0.000719902280252427	1.07643580436707
6	104.28	105.21	48.1058329343796	IPI:IPI00783987.2	Gene_Symbol=C3 Complement C3 precursor (Fragment)	9606	0.798579573631287	0.000569501135032624	1.13287389278412	1.20767045021057	0.200570330023766	1.33770704269409	1.28355479240417	0.000437901704572141	1.14508903026581
7	104.15	104.15	52.7713596820831	IPI:IPI00021885.1	Gene_Symbol=FGA Isoform 1 of Fibrinogen alpha chain precursor	9606	0.867395877838135	5.27858501300216E-05	1.07043480873108	1.5966522693634	2.80189351542504E-06	1.21178996562958	1.22938179969788	8.84414191659744E-07	1.08413112163544
7	0	104.11	67.7018642425537	IPI:IPI00029717.1	Gene_Symbol=FGA Isoform 2 of Fibrinogen alpha chain precursor	9606
8	84.3	84.3	60.430109500885	IPI:IPI00294193.4	Gene_Symbol=ITIH4 Isoform 1 of Inter-alpha-trypsin inhibitor heavy chain H4 precursor	9606	1.1254597902298	0.181506186723709	1.19143402576447	1.21198534965515	0.409469872713089	1.59073030948639	1.06049048900604	0.481500178575516	1.1808774471283
9	79.65	79.65	35.6652349233627	IPI:IPI00414283.5	Gene_Symbol=FN1 fibronectin 1 isoform 4 preproprotein	9606	0.667818248271942	1.12413932329414E-10	1.11482405662537	1.18508899211884	0.324670433998108	1.40639674663544	1.03999698162079	0.564619421958923	1.14440190792084
9	0.04	77.69	36.3240420818329	IPI:IPI00339228.1	Gene_Symbol=FN1 Isoform 8 of Fibronectin precursor	9606
9	0.04	77.69	34.953898191452	IPI:IPI00022418.1	Gene_Symbol=FN1 Isoform 1 of Fibronectin precursor	9606
9	0	78.25	33.3746373653412	IPI:IPI00845263.1	Gene_Symbol=FN1 fibronectin 1 isoform 2 preproprotein	9606
9	0	77.65	36.0706388950348	IPI:IPI00855777.1	Gene_Symbol=FN1 Isoform 14 of Fibronectin precursor	9606
9	0	77.65	34.6921443939209	IPI:IPI00339223.1	Gene_Symbol=FN1 Isoform 3 of Fibronectin precursor	9606
9	0	77.65	36.9944840669632	IPI:IPI00479723.3	Gene_Symbol=FN1 Isoform 10 of Fibronectin precursor	9606
9	0	77.65	36.4088654518127	IPI:IPI00339225.1	Gene_Symbol=FN1 Isoform 5 of Fibronectin precursor	9606
10	72.7	72.7	72.9124248027802	IPI:IPI00298497.3	Gene_Symbol=FGB Fibrinogen beta chain precursor	9606	0.857522547245026	0.00087556050857529	1.09345293045044	1.22691082954407	0.0505328476428986	1.22615098953247	1.17055177688599	0.00295669515617192	1.10819435119629
11	68.28	68.28	43.460601568222	IPI:IPI00029739.5	Gene_Symbol=CFH Isoform 1 of Complement factor H precursor	9606	1.05038511753082	0.421827405691147	1.128666639328	1.29112005233765	0.126790285110474	1.39007437229156	1.17314541339874	0.00684696342796087	1.12139141559601
12	65.01	65.01	63.8528168201447	IPI:IPI00022488.1	Gene_Symbol=HPX Hemopexin precursor	9606	1.14443981647491	0.00371943577192724	1.0946854352951	1.47783255577087	0.00130934128537774	1.26612341403961	0.869086146354675	0.00174392689950764	1.09099400043488
13	64.17	64.17	52.2251307964325	IPI:IPI00019591.1	Gene_Symbol=CFB Isoform 1 of Complement factor B precursor (Fragment)	9606	1.08502316474915	0.356353044509888	1.18857133388519	1.72222363948822	0.000317725876811892	1.33299040794373	1.05873882770538	0.542496085166931	1.20103514194489
13	0	62.65	52.0942389965057	IPI:IPI00639937.1	Gene_Symbol=CFB B-factor, properdin	9606
14	61.37	61.48	65.8426940441132	IPI:IPI00877792.1	Gene_Symbol=FGG 50 kDa protein	9606	0.885780870914459	0.142200812697411	1.17468774318695	1.99270057678223	3.94363087252714E-06	1.32338488101959	1.16350388526917	0.0846459940075874	1.18628466129303
14	0	61.48	63.5574817657471	IPI:IPI00877703.1	Gene_Symbol=FGG 52 kDa protein	9606
14	0	61.48	67.048054933548	IPI:IPI00219713.1	Gene_Symbol=FGG Isoform Gamma-A of Fibrinogen gamma chain precursor	9606
14	0	61.48	64.6799087524414	IPI:IPI00021891.5	Gene_Symbol=FGG Isoform Gamma-B of Fibrinogen gamma chain precursor	9606
15	56.97	56.97	76.7676770687103	IPI:IPI00304273.2	Gene_Symbol=APOA4 Apolipoprotein A-IV precursor	9606	1.5165947675705	0.00434154272079468	1.30282723903656	1.3404985666275	0.183815181255341	1.5676281452179	1.76336443424225	0.000248321681283414	1.2884429693222
16	56.47	56.47	58.8235318660736	IPI:IPI00026314.1	Gene_Symbol=GSN Isoform 1 of Gelsolin precursor	9606	1.2119882106781	0.00588246388360858	1.14510405063629	1.03631865978241	0.841827392578125	1.42462968826294	0.917060732841492	0.179469779133797	1.13549256324768
17	54.84	54.84	66.0215079784393	IPI:IPI00032179.2	Gene_Symbol=SERPINC1 Antithrombin III variant	9606	1.1955132484436	0.209584340453148	1.32499563694	1.50345540046692	0.0895272642374039	1.60409843921661	0.900127232074738	0.449370682239532	1.31796884536743
18	53.98	53.99	47.6744174957275	IPI:IPI00305461.2	Gene_Symbol=ITIH2 Inter-alpha-trypsin inhibitor heavy chain H2 precursor	9606	1.02785098552704	0.489414393901825	1.08081781864166	1.28587806224823	0.0422913171350956	1.27225148677826	0.948385894298553	0.159044086933136	1.07618594169617
18	0	53.99	46.9518721103668	IPI:IPI00645038.1	Gene_Symbol=ITIH2 Inter-alpha (Globulin) inhibitor H2	9606
19	52.46	52.46	54.3209850788116	IPI:IPI00019580.1	Gene_Symbol=PLG Plasminogen precursor	9606	0.874259531497955	0.0419977717101574	1.13812434673309	0.869953274726868	0.446684241294861	1.43877518177032	0.808000028133392	0.00234688702039421	1.14374244213104
20	51.36	51.8	54.1163563728333	IPI:IPI00292530.1	Gene_Symbol=ITIH1 Inter-alpha-trypsin inhibitor heavy chain H1 precursor	9606	0.988507091999054	0.895002245903015	1.18934297561646	0.754873871803284	0.049596156924963	1.32398271560669	0.979131758213043	0.782166957855225	1.16296243667603
21	51.17	51.18	47.5155293941498	IPI:IPI00032328.2	Gene_Symbol=KNG1 Isoform HMW of Kininogen-1 precursor	9606	1.07042157649994	0.442678093910217	1.19144022464752	1.18587779998779	0.410314083099365	1.50567376613617	1.00665366649628	0.942827045917511	1.20080626010895
22	51.07	51.07	67.524117231369	IPI:IPI00019568.1	Gene_Symbol=F2 Prothrombin precursor (Fragment)	9606	0.981214165687561	0.788980782032013	1.14861345291138	0.946734547615051	0.715788245201111	1.34160435199738	0.984610140323639	0.828324258327484	1.15010893344879
23	50.94	51.1	67.2995805740356	IPI:IPI00742696.2	Gene_Symbol=GC vitamin D-binding protein precursor	9606	0.465713709592819	0.282328963279724	5.52373123168945	1.18279898166656	0.68189799785614	2.8760621547699	0.993597507476807	0.980657637119293	1.99615752696991
24	49.95	50.07	62.2767865657806	IPI:IPI00550991.3	Gene_Symbol=SERPINA3 Alpha-1-antichymotrypsin precursor	9606	1.1605212688446	0.021495446562767	1.13354647159576	0.959193170070648	0.703935623168945	1.23908865451813	0.937506794929504	0.287692844867706	1.12577044963837
24	0	50.07	61.7021262645721	IPI:IPI00847635.1	Gene_Symbol=SERPINA3 Isoform 1 of Alpha-1-antichymotrypsin precursor	9606
25	49.84	49.84	47.2779363393784	IPI:IPI00798430.1	Gene_Symbol=TF Transferrin variant (Fragment)	9606	0.566832721233368	5.92933167842258E-12	1.14557313919067	1.16816782951355	0.341646611690521	1.38257241249084	0.90653920173645	0.127592951059341	1.13535344600677
25	0	49.84	47.2779363393784	IPI:IPI00022463.1	Gene_Symbol=TF Serotransferrin precursor	9606
26	48.01	48.01	52.1985828876495	IPI:IPI00296165.5	Gene_Symbol=C1R;C17orf13;ACYP1 Complement C1r subcomponent precursor	9606	1.37604033946991	8.85273220774252E-06	1.13966846466064	1.17618274688721	0.480174899101257	1.58034157752991	1.06677830219269	0.281536102294922	1.12645697593689
27	44.3	44.3	37.7224206924438	IPI:IPI00296608.6	Gene_Symbol=C7 Complement component C7 precursor	9606	1.40536248683929	0.000184798729605973	1.18317532539368	1.21944737434387	0.280464619398117	1.44211113452911	1.12922394275665	0.175737425684929	1.19476342201233
28	43.38	43.38	52.5963127613068	IPI:IPI00828205.1	Gene_Symbol=IGHM IGHM protein	9606
29	40.7	40.7	56.1616182327271	IPI:IPI00745089.2	Gene_Symbol=A1BG alpha 1B-glycoprotein precursor	9606	1.2053599357605	0.0761353820562363	1.2297511100769	1.29122817516327	0.299960523843765	1.62767481803894	0.994450151920319	0.958269476890564	1.23430550098419
29	0	40.7	56.1616182327271	IPI:IPI00022895.7	Gene_Symbol=A1BG Alpha-1B-glycoprotein precursor	9606
30	40.68	40.68	42.4761891365051	IPI:IPI00022371.1	Gene_Symbol=HRG Histidine-rich glycoprotein precursor	9606	0.804617047309875	0.000108472908323165	1.11087441444397	1.02252519130707	0.910979449748993	1.48654317855835	0.95630270242691	0.529709041118622	1.15172982215881
31	39.88	39.88	53.7999987602234	IPI:IPI00291866.5	Gene_Symbol=SERPING1 Plasma protease C1 inhibitor precursor	9606	1.5631103515625	2.89041596213124E-10	1.13535106182098	0.991521894931793	0.952615797519684	1.32340574264526	0.984379649162292	0.801987707614899	1.13062059879303
31	0	37.89	54.1436493396759	IPI:IPI00879931.1	Gene_Symbol=SERPING1 cDNA FLJ78023, highly similar to Homo sapiens serine (or cysteine) proteinase inhibitor, clade G (C1inhibitor), member 1, (angioedema, hereditary) (SERPING1), mRNA	9606
32	38.86	38.86	49.3358641862869	IPI:IPI00292950.4	Gene_Symbol=SERPIND1 Serpin peptidase inhibitor, clade D (Heparin cofactor), member 1	9606	1.02255499362946	0.730632424354553	1.13743007183075	0.87755960226059	0.448322236537933	1.40784180164337	0.870267808437347	0.0575746558606625	1.15436291694641
32	0	38.86	47.0941871404648	IPI:IPI00879573.1	Gene_Symbol=SERPIND1 Heparin cofactor 2 precursor	9606
33	38.48	38.48	35.4188770055771	IPI:IPI00009920.2	Gene_Symbol=C6 Complement component 6 precursor	9606	1.28352892398834	0.0393836833536625	1.26735174655914	1.0905100107193	0.728326201438904	1.65064084529877	0.936439990997314	0.305415511131287	1.13634121417999
34	37.83	37.83	48.7738430500031	IPI:IPI00022431.1	Gene_Symbol=AHSG Alpha-2-HS-glycoprotein precursor	9606	0.928430140018463	0.47390228509903	1.22851395606995	1.36385679244995	0.226208478212357	1.66112661361694	0.943752110004425	0.627416968345642	1.26753950119019
35	35.05	35.08	47.6987451314926	IPI:IPI00298971.1	Gene_Symbol=VTN Vitronectin precursor	9606	0.991484701633453	0.86838036775589	1.10617184638977	0.859432756900787	0.244183719158173	1.2886255979538	0.908702909946442	0.0696851089596748	1.10787725448608
36	34.63	34.63	34.0116292238235	IPI:IPI00017696.1	Gene_Symbol=C1S Complement C1s subcomponent precursor	9606	1.26357710361481	0.105371072888374	1.33027005195618	1.01460444927216	0.935768485069275	1.43508267402649	1.01551389694214	0.846099495887756	1.17257595062256
36	0	32.63	32.9912036657333	IPI:IPI00749179.2	Gene_Symbol=C1S Uncharacterized protein C1S	9606
37	32.8	33	39.3989980220795	IPI:IPI00019943.1	Gene_Symbol=AFM Afamin precursor	9606	0.926089942455292	0.355219185352325	1.1805967092514	1.01429533958435	0.930490911006927	1.38693928718567	1.158806681633	0.0955404490232468	1.19070875644684
38	32.52	32.52	46.9982832670212	IPI:IPI00291867.3	Gene_Symbol=CFI Complement factor I precursor	9606	1.15595102310181	0.0124602876603603	1.11850440502167	0.910524070262909	0.598224997520447	1.42835581302643	1.09862494468689	0.20284715294838	1.15813589096069
38	0	30.52	44.768437743187	IPI:IPI00872555.2	Gene_Symbol=CFI cDNA FLJ76262, highly similar to Homo sapiens I factor (complement) (IF), mRNA	9606
39	32.2	32.45	50.1170933246613	IPI:IPI00328609.3	Gene_Symbol=SERPINA4 Kallistatin precursor	9606	1.1277939081192	0.134327813982964	1.17260456085205	0.955287098884583	0.796093285083771	1.42888283729553	1.07783591747284	0.297391563653946	1.15461099147797
40	31.16	31.16	48.9855080842972	IPI:IPI00298828.3	Gene_Symbol=APOH Beta-2-glycoprotein 1 precursor	9606	1.43103051185608	2.95431545964675E-05	1.17164444923401	1.669100522995	0.0502502210438252	1.66996371746063	1.04368758201599	0.569582641124725	1.1613929271698
41	30.96	30.96	34.3470484018326	IPI:IPI00022395.1	Gene_Symbol=C9 Complement component C9 precursor	9606	1.39053058624268	0.000215038584428839	1.17956936359406	1.37958717346191	0.12467697262764	1.51311349868774	1.00713837146759	0.915900588035584	1.14436388015747
42	30.72	30.72	48.8798379898071	IPI:IPI00879231.1	Gene_Symbol=SERPINF2 Alpha-2-antiplasmin precursor	9606	1.00112020969391	0.988463461399078	1.16762208938599	1.40068781375885	0.148819074034691	1.58593988418579	0.889170706272125	0.135435149073601	1.16803359985352
42	0	30.72	48.4848499298096	IPI:IPI00029863.4	Gene_Symbol=SERPINF2 SERPINF2 protein	9606
43	30.28	31.38	37.76595890522	IPI:IPI00303963.1	Gene_Symbol=C2 Complement C2 precursor (Fragment)	9606	1.25511431694031	0.00179543881677091	1.14584910869598	0.729968249797821	0.0286564473062754	1.32258713245392	0.939359068870544	0.376600205898285	1.15262055397034
44	30.24	30.24	71.2933778762817	IPI:IPI00021842.1	Gene_Symbol=APOE Apolipoprotein E precursor	9606	1.57811307907104	0.000948528992012143	1.28936743736267	0.996600687503815	0.986125230789185	1.48785161972046	1.45750641822815	0.00525193335488439	1.2911684513092
45	29.98	29.98	45.9574460983276	IPI:IPI00815926.1	Gene_Symbol=IGHG1 IGHG1 protein	9606	0.42839702963829			1.84244668483734			0.59379780292511
45	0.01	29.38	47.6987451314926	IPI:IPI00472610.2	Gene_Symbol=IGHM IGHM protein	9606
46	29.91	29.93	73.9130437374115	IPI:IPI00855916.1	Gene_Symbol=- Transthyretin	9606	1.51542150974274	0.000365470419637859	1.24929916858673	0.683837234973907	0.0376125350594521	1.42994153499603	0.548706650733948	8.74725181176927E-10	1.18828988075256
46	0	29.93	85.7142865657806	IPI:IPI00022432.1	Gene_Symbol=TTR Transthyretin precursor	9606
47	28.71	28.71	38.0165278911591	IPI:IPI00020996.3	Gene_Symbol=IGFALS Insulin-like growth factor-binding protein complex acid labile chain precursor	9606	0.932748258113861	0.180597573518753	1.10953199863434	0.488318085670471	0.000506340176798403	1.44763243198395	0.720781207084656	4.50384141004179E-05	1.14843738079071
48	28.13	28.13	35.0515455007553	IPI:IPI00032220.3	Gene_Symbol=AGT Angiotensinogen precursor	9606	0.762356698513031	0.029928045347333	1.27554905414581	0.51006680727005	0.00343781756237149	1.54146122932434	0.569731593132019	1.63886543305125E-05	1.25598239898682
49	27.69	28.45	39.6629214286804	IPI:IPI00028413.8	Gene_Symbol=ITIH3 Isoform 1 of Inter-alpha-trypsin inhibitor heavy chain H3 precursor	9606	1.02256798744202	0.7735595703125	1.16960597038269	1.00224113464355	0.993439912796021	1.72948253154755	1.22917437553406	0.0121119488030672	1.17119300365448
49	0	28.45	38.3747190237045	IPI:IPI00876950.1	Gene_Symbol=ITIH3 Isoform 2 of Inter-alpha-trypsin inhibitor heavy chain H3 precursor	9606
50	27.62	53.81	35.4250997304916	IPI:IPI00025426.2	Gene_Symbol=PZP Pregnancy zone protein precursor	9606	0.331512123346329	7.02814384467843E-09	1.26526832580566	0.600066006183624	0.0225833747535944	1.5383083820343	0.562200367450714	1.69607800026839E-10	1.10292339324951
51	26.77	26.89	34.7962379455566	IPI:IPI00654888.4	Gene_Symbol=KLKB1 Plasma kallikrein precursor	9606	1.02144038677216	0.756322026252747	1.15000188350677	1.07958388328552	0.80450302362442	1.8827497959137	1.00188899040222	0.980442047119141	1.17067980766296
52	26.56	26.56	73.4082400798798	IPI:IPI00021841.1	Gene_Symbol=APOA1 Apolipoprotein A-I precursor	9606	0.511478304862976	2.4722518787712E-07	1.22086036205292	0.878451228141785	0.636984586715698	1.74858486652374	0.571872115135193	1.33614022956863E-07	1.17414379119873
53	26.19	26.33	45.7085818052292	IPI:IPI00400826.1	Gene_Symbol=CLU clusterin isoform 1	9606	1.06480598449707	0.467764854431152	1.18816030025482	1.12246382236481	0.60551130771637	1.56337654590607	0.857221364974976	0.175347343087196	1.25249826908112
53	0	26.33	45.5357134342194	IPI:IPI00795633.1	Gene_Symbol=CLU CLU	9606
53	0	26.33	45.4342991113663	IPI:IPI00291262.3	Gene_Symbol=CLU Clusterin precursor	9606
54	25.46	25.46	45.4545468091965	IPI:IPI00006114.4	Gene_Symbol=SERPINF1 Pigment epithelium-derived factor precursor	9606	1.45808351039886	0.00370107847265899	1.27713930606842	1.22953844070435	0.387420415878296	1.61860001087189	1.35880720615387	0.0313023179769516	1.31935262680054
55	24.19	26.19	43.6144590377808	IPI:IPI00292946.1	Gene_Symbol=SERPINA7 Thyroxine-binding globulin precursor	9606	1.1238032579422	0.12966850399971	1.16543686389923	1.25508940219879	0.422170430421829	1.77183854579926	0.874336421489716	0.0583697073161602	1.14952921867371
56	23.94	23.98	33.1641286611557	IPI:IPI00294395.1	Gene_Symbol=C8B Complement component C8 beta chain precursor	9606	0.979348361492157	0.820626616477966	1.20434927940369	1.26169919967651	0.305938899517059	1.57734537124634	0.956763088703156	0.64752733707428	1.21539652347565
57	23.05	23.06	37.8571420907974	IPI:IPI00641737.1	Gene_Symbol=HP Haptoglobin precursor	9606	0.622269988059998	9.91386261972593E-09	1.13981735706329	0.563157379627228	0.00255582854151726	1.43083000183105	0.813653111457825	0.00103296665474772	1.12444269657135
58	22.84	22.84	55.2763819694519	IPI:IPI00844536.2	Gene_Symbol=RBP4 Uncharacterized protein RBP4	9606	1.90996468067169	4.03946529559107E-08	1.22455418109894	1.45017826557159	0.142850384116173	1.65103781223297	0.925883948802948	0.367156803607941	1.18510270118713
58	0	22.84	55.2763819694519	IPI:IPI00480192.1	Gene_Symbol=RBP4 Retinol binding protein 4, plasma	9606
58	0	22.84	48.2587069272995	IPI:IPI00022420.3	Gene_Symbol=RBP4 Plasma retinol-binding protein precursor	9606
59	21.47	21.5	47.651007771492	IPI:IPI00166729.4	Gene_Symbol=AZGP1 alpha-2-glycoprotein 1, zinc	9606	1.6334114074707	8.44008582134848E-07	1.15434515476227	1.04399561882019	0.853857517242432	1.62270057201385	1.09721875190735	0.432267546653748	1.27381765842438
60	20.82	20.82	40.325203537941	IPI:IPI00019581.1	Gene_Symbol=F12 Coagulation factor XII precursor	9606	1.22240674495697	0.0144861321896315	1.17052030563354	0.824345946311951	0.56557434797287	1.98237347602844	0.73396623134613	5.95731307839742E-06	1.11796545982361
61	20.23	20.23	63.5593235492706	IPI:IPI00784865.1	Gene_Symbol=IGK@ IGK@ protein	9606	1.43567335605621			7.40005731582642			0.828644096851349
61	0	19.52	57.0212781429291	IPI:IPI00430820.1	Gene_Symbol=IGKV1-5 IGKV1-5 protein	9606
62	20.18	20.18	41.6225761175156	IPI:IPI00645849.1	Gene_Symbol=ECM1 Extracellular matrix protein 1	9606	0.893521070480347	0.158979415893555	1.17744290828705	0.849672019481659	0.365453630685806	1.458460688591	0.814602971076965	0.0164352972060442	1.1738862991333
62	0	20.18	41.2962973117828	IPI:IPI00003351.2	Gene_Symbol=ECM1 Extracellular matrix protein 1 precursor	9606
63	19.86	20.71	31.3397139310837	IPI:IPI00553177.1	Gene_Symbol=SERPINA1 Isoform 1 of Alpha-1-antitrypsin precursor	9606	1.00155079364777	0.990603744983673	1.32140600681305	0.672485649585724	0.0815811157226563	1.57458770275116	1.17014408111572	0.134937524795532	1.23727679252625
64	18.85	19.11	27.530363202095	IPI:IPI00386879.1	Gene_Symbol=IGHV3OR16-13;IGHA1 CDNA FLJ14473 fis, clone MAMMA1001080, highly similar to Homo sapiens SNC73 protein (SNC73) mRNA	9606	0.434416562318802	0.379536122083664	13.2027730941772	2.40842151641846	0.379211515188217	15.1537141799927	1.43321907520294	0.490119755268097	4.30747127532959
64	0	18.85	21.5010136365891	IPI:IPI00449920.1	Gene_Symbol=IGHV3OR16-13;IGHA1 CDNA FLJ90170 fis, clone MAMMA1000370, highly similar to Ig alpha-1 chain C region	9606
64	0	16.85	24.7983872890472	IPI:IPI00744561.1	Gene_Symbol=IGHV3OR16-13;IGHA1 IGHA1 protein	9606
64	0	16.85	21.1462453007698	IPI:IPI00423460.3	Gene_Symbol=IGHV3OR16-13;IGHA1 Putative uncharacterized protein DKFZp686G21220 (Fragment)	9606
65	18.72	18.72	21.7755436897278	IPI:IPI00021727.1	Gene_Symbol=C4BPA C4b-binding protein alpha chain precursor	9606	1.16050708293915	0.226231902837753	1.28578019142151	0.726438164710999	0.233260691165924	1.7336984872818	1.10551464557648	0.273878306150436	1.20708823204041
66	18.29	18.3	33.4319531917572	IPI:IPI00020986.2	Gene_Symbol=LUM Lumican precursor	9606	1.21473813056946	0.0147065464407206	1.163205742836	0.551870346069336	0.00239590276032686	1.42200994491577	1.12930965423584	0.0553633794188499	1.13285219669342
67	18.2	18.2	44.8863625526428	IPI:IPI00022426.1	Gene_Symbol=AMBP AMBP protein precursor	9606	1.3522002696991	0.00139605032745749	1.19202435016632	1.39162695407867	0.123924352228642	1.53117942810059	1.11024141311646	0.130987212061882	1.14733171463013
68	18.12	18.12	50.1672267913818	IPI:IPI00293925.2	Gene_Symbol=FCN3 Isoform 1 of Ficolin-3 precursor	9606	1.14582586288452	0.112511202692986	1.18749821186066	1.76877951622009	0.0495190098881722	1.76649188995361	1.18708860874176	0.0553762316703796	1.1923840045929
68	0	16.12	48.2638895511627	IPI:IPI00419744.4	Gene_Symbol=FCN3 Isoform 2 of Ficolin-3 precursor	9606
69	18.01	18.01	36.6319447755814	IPI:IPI00163207.1	Gene_Symbol=PGLYRP2 Isoform 1 of N-acetylmuramoyl-L-alanine amidase precursor	9606	1.05480217933655	0.721509754657745	1.36160671710968	0.62013304233551	0.145434662699699	1.93843567371368	0.736246466636658	0.00306786154396832	1.20804142951965
69	0	18.01	31.8611979484558	IPI:IPI00394992.1	Gene_Symbol=PGLYRP2 Isoform 2 of N-acetylmuramoyl-L-alanine amidase precursor	9606
70	18	18	35.9589040279388	IPI:IPI00011252.1	Gene_Symbol=C8A Complement component C8 alpha chain precursor	9606	0.984773695468903	0.896574378013611	1.2745076417923	0.92332261800766	0.72448718547821	1.59286880493164	0.896282494068146	0.377059668302536	1.28708827495575
71	17.31	17.31	19.0476194024086	IPI:IPI00299503.2	Gene_Symbol=GPLD1 Isoform 1 of Phosphatidylinositol-glycan-specific phospholipase D precursor	9606	0.67194277048111	0.00136283575557172	1.22855591773987	0.633427381515503	0.0424625277519226	1.54969704151154	1.12011885643005	0.0870571136474609	1.14214646816254
72	16.89	17.3	33.2512319087982	IPI:IPI00007221.1	Gene_Symbol=SERPINA5 Plasma serine protease inhibitor precursor	9606	1.24519574642181	0.0663537085056305	1.26696348190308	1.75286519527435	0.0721068680286407	1.85924422740936	1.18187808990479	0.00881084613502026	1.12367594242096
73	16.82	16.82	65.8415853977203	IPI:IPI00011261.2	Gene_Symbol=C8G Complement component C8 gamma chain precursor	9606	1.11155045032501	0.175883203744888	1.17050611972809	0.953160762786865	0.915691614151001	2.56517028808594	1.08824360370636	0.429864436388016	1.24536204338074
74	16.47	16.47	38.5650217533112	IPI:IPI00022391.1	Gene_Symbol=APCS Serum amyloid P-component precursor	9606	0.952991604804993	0.826060891151428	1.56089055538177	1.56989598274231	0.112307406961918	1.75737297534943	1.09339702129364	0.578833222389221	1.38553643226624
75	16.39	16.39	25.4166662693024	IPI:IPI00873445.1	Gene_Symbol=PROS1 80 kDa protein	9606	1.04605078697205	0.390974014997482	1.11581385135651	0.628780961036682	0.00648876139894128	1.36005198955536	1.10137617588043	0.0218494962900877	1.0833991765976
75	0	16.37	20.5621302127838	IPI:IPI00294004.1	Gene_Symbol=PROS1 Vitamin K-dependent protein S precursor	9606
76	14.29	14.33	26.788991689682	IPI:IPI00738433.1	Gene_Symbol=CPN2 similar to Carboxypeptidase N subunit 2 precursor	9606	0.952798783779144	0.777179419994354	1.42420899868011	0.860131740570068	0.608097553253174	1.83406960964203	0.867206454277039	0.488942742347717	1.52763950824738
76	0	12.33	25.1376152038574	IPI:IPI00479116.1	Gene_Symbol=CPN2 Carboxypeptidase N subunit 2 precursor	9606
77	14.17	14.17	46.7811167240143	IPI:IPI00829626.1	Gene_Symbol=IGL@ IGL@ protein	9606	0.357445597648621	0.000832544697914273	1.64517664909363	1.61551821231842	0.37344041466713	3.12028336524963	1.41592228412628	0.418885141611099	2.487948179245
77	0.21	12.75	52.3605167865753	IPI:IPI00550162.2	Gene_Symbol=IGLV3-25 IGLV3-25 protein	9606
78	14	14	36.8876069784164	IPI:IPI00022417.4	Gene_Symbol=LRG1 Leucine-rich alpha-2-glycoprotein precursor	9606	2.09951996803284	9.17803845368326E-05	1.24545979499817	1.05616581439972	0.934682190418243	4.57854604721069	0.943372011184692	0.584842503070831	1.27224314212799
79	13.84	14.94	14.4642859697342	IPI:IPI00746623.2	Gene_Symbol=HABP2 Hyaluronan-binding protein 2 precursor	9606	1.12899255752563	0.547027230262756	1.54290580749512	1.45516657829285	0.414428472518921	2.66858625411987	1.02660942077637	0.880669891834259	1.46217572689056
80	13.7	13.71	25.9875267744064	IPI:IPI00032311.4	Gene_Symbol=LBP Lipopolysaccharide-binding protein precursor	9606	1.28565084934235	0.00280610052868724	1.14613115787506	0.886322975158691	0.591999351978302	1.66247892379761	1.01922369003296	0.705065250396729	1.11842489242554
81	13.7	13.7	26.2008726596832	IPI:IPI00010295.1	Gene_Symbol=CPN1 Carboxypeptidase N catalytic chain precursor	9606	1.03337407112122	0.776882708072662	1.27313017845154	0.9366415143013	0.796905398368835	1.69940066337585	0.998110890388489	0.982882380485535	1.20196390151978
82	12.68	14.8	12.0503596961498	IPI:IPI00478809.3	Gene_Symbol=F5 Coagulation factor V precursor	9606	1.11669409275055	0.372403144836426	1.30470013618469	1.51474165916443	0.207445442676544	1.99676263332367	1.01124393939972	0.842952966690063	1.13204884529114
82	0	14.8	12.0233289897442	IPI:IPI00022937.4	Gene_Symbol=F5 Coagulation factor V	9606
83	12.12	12.12	13.8558432459831	IPI:IPI00027235.1	Gene_Symbol=ATRN Isoform 1 of Attractin precursor	9606	0.812360346317291	0.0879039913415909	1.27839004993439	0.83674567937851	0.640399098396301	2.30282592773438	1.06466841697693	0.623269200325012	1.32140958309174
83	0	12.12	14.858490228653	IPI:IPI00162735.3	Gene_Symbol=ATRN Isoform 2 of Attractin precursor	9606
83	0	10.12	10.2583028376102	IPI:IPI00218460.6	Gene_Symbol=ATRN Isoform 3 of Attractin precursor	9606
84	12.06	12.06	28.1094521284103	IPI:IPI00023019.1	Gene_Symbol=SHBG Isoform 1 of Sex hormone-binding globulin precursor	9606	0.760080873966217	0.00646203476935625	1.18904781341553	0.351519882678986	0.00273760035634041	1.72846400737762	0.426316142082214	0.00253323279321194	1.57571053504944
84	0	10.06	36.1111104488373	IPI:IPI00219583.1	Gene_Symbol=SHBG Isoform 2 of Sex hormone-binding globulin precursor	9606
85	12.06	12.06	23.9436626434326	IPI:IPI00218732.3	Gene_Symbol=PON1 Serum paraoxonase/arylesterase 1	9606	0.863219976425171	0.229057118296623	1.28510928153992	0.687651455402374	0.274677604436874	2.03983664512634	0.7424436211586	0.0304901096969843	1.30402207374573
86	11.74	11.74	25.7683217525482	IPI:IPI00329775.7	Gene_Symbol=CPB2 Isoform 1 of Carboxypeptidase B2 precursor	9606	1.11726486682892	0.386917918920517	1.33760011196136	0.694497585296631	0.314005881547928	2.25224876403809	1.13073885440826	0.520841479301453	1.55431306362152
87	11.52	11.52	24.7510671615601	IPI:IPI00296534.1	Gene_Symbol=FBLN1 Isoform D of Fibulin-1 precursor	9606	1.10239458084106	0.647280991077423	1.58482992649078	1.42010879516602	0.444118618965149	2.66663265228271	1.04844689369202	0.808275878429413	1.52659296989441
87	0	9.52	23.4708398580551	IPI:IPI00218803.2	Gene_Symbol=FBLN1 Isoform B of Fibulin-1 precursor	9606
88	11.51	11.51	26.9333332777023	IPI:IPI00029260.2	Gene_Symbol=CD14 Monocyte differentiation antigen CD14 precursor	9606	1.60024440288544	0.0014836733462289	1.23161971569061	0.812099456787109	0.497964411973953	2.02642250061035	1.07992732524872	0.222729399800301	1.14838767051697
89	11.4	11.4	40.3162062168121	IPI:IPI00477992.1	Gene_Symbol=C1QB complement component 1, q subcomponent, B chain precursor	9606	1.0586793422699	0.650637567043304	1.29453670978546	1.90354812145233	0.00470179039984941	1.52725565433502	1.04046928882599	0.755227863788605	1.29855012893677
89	0	11.4	33.766233921051	IPI:IPI00643948.2	Gene_Symbol=C1QB Complement component 1, q subcomponent, B chain	9606
90	10.89	22.47	46.7625886201859	IPI:IPI00399007.5	Gene_Symbol=IGHG2 Putative uncharacterized protein DKFZp686I04196 (Fragment)	9606	0.377342045307159	0.00325026782229543	1.69337427616119	1.40009701251984	0.689131319522858	6.74252653121948	0.78204870223999	0.497140049934387	2.25230240821838
90	0.01	21.36	37.6344084739685	IPI:IPI00784807.1	Gene_Symbol=- Putative uncharacterized protein	9606
91	10.8	10.8	53.7500023841858	IPI:IPI00792115.1	Gene_Symbol=CLEC3B Putative uncharacterized protein DKFZp686H17246	9606	1.13721895217896			0.317720711231232			1.01137018203735
92	10.77	10.77	31.9999992847443	IPI:IPI00021440.1	Gene_Symbol=ACTG1;PSPHL Actin, cytoplasmic 2	9606	1.49943614006042	0.000388112588552758	1.13171517848969	0.982082724571228	0.87118262052536	1.31307554244995	1.72865974903107	0.000799062778241932	1.2154723405838
92	0	10.77	31.9999992847443	IPI:IPI00021439.1	Gene_Symbol=ACTB Actin, cytoplasmic 1	9606
93	10.73	10.73	12.7527222037315	IPI:IPI00025864.5	Gene_Symbol=BCHE Cholinesterase precursor	9606	1.14995265007019	0.414879620075226	1.44190192222595	1.38626635074615	0.547303080558777	3.31577253341675	1.04826891422272	0.766310453414917	1.4104129076004
94	10.62	10.7	39.1752570867538	IPI:IPI00018305.4	Gene_Symbol=IGFBP3 Insulin-like growth factor-binding protein 3 precursor	9606	0.964340686798096	0.919313669204712	2.17873334884644	0.90804123878479	0.818108201026917	2.48494744300842	0.70170795917511	0.147323995828629	1.65280771255493
94	0	10.7	30.9764295816422	IPI:IPI00556155.2	Gene_Symbol=IGFBP3 insulin-like growth factor binding protein 3 isoform a precursor	9606
94	0	10.11	47.5806444883347	IPI:IPI00855835.1	Gene_Symbol=- Insulin-like growth factor binding protein 3 isoform b	9606
95	10.03	10.04	11.8131868541241	IPI:IPI00871960.2	Gene_Symbol=MASP1 cDNA FLJ75203, highly similar to Homo sapiens mannan-binding lectin serine protease 1 (C4/C2activating component of Ra-reactive factor) (MASP1), transcriptvariant 2, mRNA	9606	1.00042879581451	0.99754798412323	1.40673100948334	0.958223044872284	0.915676295757294	2.67887759208679	1.24486434459686	0.0315585657954216	1.20962727069855
95	0.01	8.05	16.4400488138199	IPI:IPI00871139.1	Gene_Symbol=MASP1 92 kDa protein	9606
95	0	10.04	10.302197933197	IPI:IPI00290283.6	Gene_Symbol=MASP1 mannan-binding lectin serine protease 1 isoform 2 precursor	9606
95	0	8.04	14.3061518669128	IPI:IPI00299307.4	Gene_Symbol=MASP1 Complement-activating component of Ra-reactive factor precursor	9606
96	10	10.01	57.8231275081635	IPI:IPI00654755.3	Gene_Symbol=HBB Hemoglobin subunit beta	9606	0.45407423377037	0.00107509212102741	1.41852450370789	0.6620192527771	0.151751190423965	1.83387184143066	0.788227736949921	0.00487070297822356	1.14907944202423
97	9.82	9.82	27.86885201931	IPI:IPI00019576.1	Gene_Symbol=F10 Coagulation factor X precursor	9606	0.90917706489563	0.641826093196869	1.64035546779633	0.72712117433548	0.164962962269783	1.65530669689178	0.936601400375366	0.684615671634674	1.47841441631317
98	9.64	10.09	17.1197652816772	IPI:IPI00656092.1	Gene_Symbol=PRG4 Isoform F of Proteoglycan-4 precursor	9606	1.23361480236053	0.0357195287942886	1.20139980316162	0.771642327308655	0.254076600074768	1.79711735248566	1.10415184497833	0.377303510904312	1.35660934448242
98	0	10.09	16.8011739850044	IPI:IPI00655927.1	Gene_Symbol=PRG4 Isoform B of Proteoglycan-4 precursor	9606
98	0	10.09	16.310541331768	IPI:IPI00024825.2	Gene_Symbol=PRG4 Isoform A of Proteoglycan-4 precursor	9606
98	0	10.09	16.0183072090149	IPI:IPI00655976.1	Gene_Symbol=PRG4 Isoform C of Proteoglycan-4 precursor	9606
98	0	10.09	16.5354326367378	IPI:IPI00655676.1	Gene_Symbol=PRG4 Isoform D of Proteoglycan-4 precursor	9606
98	0	10.08	21.9721332192421	IPI:IPI00656111.1	Gene_Symbol=PRG4 Isoform E of Proteoglycan-4 precursor	9606
99	9.55	9.79	22.331690788269	IPI:IPI00745872.2	Gene_Symbol=ALB Isoform 1 of Serum albumin precursor	9606	0.790187358856201	0.203113839030266	1.53731226921082	1.53326737880707	0.257280558347702	2.45659995079041	1.33256042003632	0.0790153220295906	1.40493011474609
99	0	9.79	21.6905906796455	IPI:IPI00022434.4	Gene_Symbol=ALB Uncharacterized protein ALB	9606
99	0	8.23	23.2323229312897	IPI:IPI00216773.4	Gene_Symbol=ALB ALB protein	9606
99	0	7.55	22.672064602375	IPI:IPI00878517.1	Gene_Symbol=ALB 56 kDa protein	9606
100	9.53	9.69	9.92529317736626	IPI:IPI00788786.1	Gene_Symbol=VWF 309 kDa protein	9606	0.536872565746307	0.140262573957443	2.49191069602966	1.6927125453949	0.0181152895092964	1.45983004570007	0.813537120819092	0.568891704082489	2.38844680786133
100	0	9.69	9.27835032343864	IPI:IPI00023014.1	Gene_Symbol=VWF von Willebrand factor precursor	9606
101	9.44	9.44	62.3931646347046	IPI:IPI00657670.1	Gene_Symbol=- 13 kDa protein	9606	2.14922428131104	6.4653686422389E-05	1.35971534252167	2.69994401931763	0.00994095392525196	2.05487990379334	2.22143387794495	0.000627132132649422	1.49604034423828
101	0	9.44	52.5252521038055	IPI:IPI00021857.1	Gene_Symbol=APOC3 Apolipoprotein C-III precursor	9606
102	9.39	9.39	27.4336278438568	IPI:IPI00026199.1	Gene_Symbol=GPX3 Glutathione peroxidase 3 precursor	9606	0.747492730617523	9.87886051007081E-06	1.09448778629303	0.995963215827942	0.991157948970795	2.17937302589417	0.649352490901947	0.000511843943968415	1.22559952735901
103	9.24	11.84	18.4804931282997	IPI:IPI00009793.3	Gene_Symbol=C1RL Complement C1r-like protein	9606	1.20624673366547	0.535889804363251	2.0661768913269	1.38795900344849	0.525888562202454	3.44507217407227	0.963384807109833	0.871338307857513	1.75531840324402
103	0	10.8	13.9269411563873	IPI:IPI00872573.1	Gene_Symbol=C1RL 48 kDa protein	9606
103	0	10.8	13.9269411563873	IPI:IPI00795055.1	Gene_Symbol=C1RL CDNA FLJ14022 fis, clone HEMBA1003538, weakly similar to COMPLEMENT C1R COMPONENT	9606
104	8.92	8.92	28.91566157341	IPI:IPI00003590.2	Gene_Symbol=QSOX1 Isoform 1 of Sulfhydryl oxidase 1 precursor	9606	1.00775969028473	0.924564003944397	1.1940610408783	1.00355625152588	0.986906051635742	1.59990322589874	1.0660480260849	0.237694203853607	1.12014925479889
104	0	6.92	28.6423832178116	IPI:IPI00872013.1	Gene_Symbol=QSOX1 Uncharacterized protein QSOX1	9606
104	0	6.92	28.6423832178116	IPI:IPI00465016.7	Gene_Symbol=QSOX1 Isoform 2 of Sulfhydryl oxidase 1 precursor	9606
105	8.89	8.89	63.3663356304169	IPI:IPI00021856.3	Gene_Symbol=APOC2 Apolipoprotein C-II precursor	9606	2.01207280158997	0.0196369085460901	1.71928203105927	2.0610511302948	0.124800510704517	2.74382400512695	1.80572259426117	0.0278761591762304	1.65077829360962
106	8.54	8.56	27.0216971635818	IPI:IPI00064667.4	Gene_Symbol=CNDP1 Beta-Ala-His dipeptidase precursor	9606	0.745375752449036	0.177490621805191	1.57515597343445	0.897685289382935	0.678725719451904	1.7691045999527	0.702338755130768	0.0302017200738192	1.3648270368576
107	8.31	8.31	10.698364675045	IPI:IPI00395488.2	Gene_Symbol=VASN Vasorin precursor	9606	1.27764773368835	0.185710236430168	1.53136801719666	1.3109712600708	0.384534806013107	2.16085934638977	1.16735363006592	0.184116646647453	1.30722725391388
108	8.21	8.21	17.910447716713	IPI:IPI00020091.1	Gene_Symbol=ORM2 Alpha-1-acid glycoprotein 2 precursor	9606	1.98560118675232			0.801003932952881			2.00326204299927
109	8.12	8.15	15.4198467731476	IPI:IPI00029193.1	Gene_Symbol=HGFAC Hepatocyte growth factor activator precursor	9606	1.19353258609772	0.194064766168594	1.33348417282104	1.04868233203888	0.902892827987671	2.43192362785339	0.869844734668732	0.299349367618561	1.33609449863434
110	8.04	8.04	21.8978106975555	IPI:IPI00847381.1	Gene_Symbol=SEPP1 selenoprotein P isoform 2	9606	0.967953383922577	0.855717182159424	1.52182042598724	0.810247540473938	0.375532925128937	1.71263754367828	0.849338471889496	0.131907150149345	1.25761127471924
110	0	8.04	18.3727040886879	IPI:IPI00029061.2	Gene_Symbol=SEPP1 Selenoprotein P precursor	9606
111	8	8	21.2244898080826	IPI:IPI00022394.2	Gene_Symbol=C1QC Complement C1q subcomponent subunit C precursor	9606	1.20284998416901	0.201868250966072	1.34917151927948	0.837898373603821	0.593163073062897	2.04219508171082	1.09086203575134	0.748200476169586	1.78870713710785
112	7.39	8.49	25.1993626356125	IPI:IPI00010471.5	Gene_Symbol=LCP1 Plastin-2	9606	1.42892467975616	0.182349637150764	1.80918300151825	0.843420326709747	0.713900327682495	3.08957576751709	1.09715747833252	0.695915102958679	1.77816092967987
113	7.22	33.86	71.8146741390228	IPI:IPI00844156.2	Gene_Symbol=SERPINC1 SERPINC1 protein	9606	1.23924839496613	0.201495066285133	1.40583038330078	0.601791858673096	0.159453094005585	2.07146048545837	0.904698967933655	0.637308180332184	1.55302953720093
114	7.1	7.1	18.5483872890472	IPI:IPI00004373.1	Gene_Symbol=MBL2 Mannose-binding protein C precursor	9606	0.97512948513031	0.857151508331299	1.40731871128082	0.766205132007599	0.773009240627289	9.47320365905762	0.495686382055283	0.000319212354952469	1.2283684015274
115	6.93	6.93	18.1818187236786	IPI:IPI00022331.1	Gene_Symbol=LCAT Phosphatidylcholine-sterol acyltransferase precursor	9606	1.04564464092255	0.740230917930603	1.47778391838074	1.20107448101044	0.740088880062103	4.96402597427368	1.110720038414	0.395730018615723	1.40211176872253
116	6.38	6.64	16.9284462928772	IPI:IPI00163446.3	Gene_Symbol=IGHD IGHD protein	9606	0.630771636962891	0.499163299798965	11.2807817459106	0.637551665306091	0.422381907701492	6.92763757705688	0.494307726621628	0.52311247587204	52.0088386535645
116	0	5	11.2847216427326	IPI:IPI00418422.3	Gene_Symbol=IGHD IGHD protein	9606
116	0	4.38	17.0124486088753	IPI:IPI00829636.1	Gene_Symbol=IGHD FLJ00382 protein (Fragment)	9606
117	6.35	6.35	25.4098355770111	IPI:IPI00020019.1	Gene_Symbol=ADIPOQ Adiponectin precursor	9606	1.8103643655777	0.0284585040062666	1.67395269870758	1.18473875522614	0.762912333011627	3.49861741065979	0.762157559394836	0.020384781062603	1.24254989624023
118	6.32	14.43	31.8181812763214	IPI:IPI00011264.1	Gene_Symbol=CFHR1 Complement factor H-related protein 1 precursor	9606	1.1887481212616			0.511343538761139			0.96291196346283
118	0.04	10.43	26.3636350631714	IPI:IPI00167093.4	Gene_Symbol=CFHR1 complement factor H-related 1	9606
118	0.04	10.43	29.8892974853516	IPI:IPI00883722.1	Gene_Symbol=CFHR1 FHR-1; complement Factor H-related protein 1	9606
118	0.04	7.96	30.0000011920929	IPI:IPI00006154.1	Gene_Symbol=CFHR2 Isoform Long of Complement factor H-related protein 2 precursor	9606
119	6.31	6.54	11.7801047861576	IPI:IPI00743766.2	Gene_Symbol=FETUB Fetuin-B precursor	9606	0.84387880563736	0.162694007158279	1.29345595836639	1.48844981193542	0.334994792938232	2.48092794418335	0.979070782661438	0.917194008827209	1.59061551094055
119	0	6.54	13.0434781312943	IPI:IPI00552199.3	Gene_Symbol=FETUB GUGU beta form	9606
119	0	4.54	11.0410086810589	IPI:IPI00553061.1	Gene_Symbol=FETUB GUGU gamma form	9606
120	6.3	6.3	13.0151838064194	IPI:IPI00296176.2	Gene_Symbol=F9 Coagulation factor IX precursor	9606	0.954299449920654	0.615137934684753	1.22905611991882	0.66879004240036	0.126135379076004	1.72172915935516	0.938546061515808	0.571859180927277	1.28164160251617
121	6.13	6.13	54.6296298503876	IPI:IPI00827522.1	Gene_Symbol=IGLV1-44 Anti-streptococcal/anti-myosin immunoglobulin lambda light chain variable region (Fragment)	9606	0.604813456535339	0.0861694440245628	1.85184764862061	1.45069289207458	0.551074981689453	4.89713764190674	1.37139129638672	0.0994597896933556	1.50731122493744
121	0	4.73	45.8715587854385	IPI:IPI00385254.1	Gene_Symbol=- Ig lambda chain V-I region WAH	9606
122	6.13	6.13	29.9180328845978	IPI:IPI00470652.1	Gene_Symbol=- Single-chain Fv (Fragment)	9606	0.884669244289398			0.391820162534714			1.09521687030792
123	6.09	6.29	13.5727614164352	IPI:IPI00743248.5	Gene_Symbol=TNXB DJ34F7.1.1	9606	0.999755263328552	0.998964190483093	1.61542749404907	1.32422256469727	0.265540093183517	1.82718205451965	0.846640884876251	0.540636897087097	1.99714148044586
123	0	6.29	13.5695964097977	IPI:IPI00025276.1	Gene_Symbol=TNXB Isoform XB of Tenascin-X precursor	9606
123	0	6.29	13.2638558745384	IPI:IPI00644296.1	Gene_Symbol=TNXB Tenascin XB	9606
124	6.03	10.07	44.8717951774597	IPI:IPI00719373.1	Gene_Symbol=IGL@ IGL@ protein	9606	0.342690020799637	0.0590040124952793	3.09771990776062	3.66023564338684	0.0177249852567911	2.61056423187256	0.927493035793304	0.87866997718811	3.33583331108093
125	6	6	31.325301527977	IPI:IPI00021855.1	Gene_Symbol=APOC1 Apolipoprotein C-I precursor	9606	1.88464188575745	0.141346305608749	3.16147136688232	1.39982879161835	0.567011117935181	8.41935062408447	1.71235525608063	0.177019014954567	3.09457969665527
126	5.82	5.82	27.0676702260971	IPI:IPI00386132.1	Gene_Symbol=- Ig kappa chain V-IV region JI precursor	9606	0.761727631092072	0.383291095495224	2.3397204875946	0.986210703849792	0.981984734535217	6.06508302688599	1.2232723236084	0.259320735931396	1.58738279342651
126	0	5.82	20.0000002980232	IPI:IPI00026197.7	Gene_Symbol=IGKV4-1 Similar to Ig kappa chain V-IV region precursor	9606
127	5.66	197.85	64.5642220973969	IPI:IPI00654875.1	Gene_Symbol=C4B Complement C4-B precursor	9606	0.851969182491302	0.589491248130798	2.04403591156006	1.61557519435883	0.386563032865524	3.67165851593018	1.82874846458435	0.296679109334946	3.79037857055664
127	0	195.84	63.0160570144653	IPI:IPI00032258.4	Gene_Symbol=C4A;C4B Complement C4-A precursor	9606
128	5.57	5.57	27.6729553937912	IPI:IPI00178926.2	Gene_Symbol=IGJ immunoglobulin J chain	9606	0.395265907049179	0.00247934460639954	1.61130321025848	0.817291438579559	0.580667734146118	2.27951860427856	1.24057638645172	0.00319483480416238	1.12314438819885
129	5.22	5.22	41.0958915948868	IPI:IPI00032293.1	Gene_Symbol=CST3 Cystatin-C precursor	9606	2.29954433441162	0.153228312730789	4.02537107467651	0.960168361663818	0.97072160243988	25.6932640075684	1.6114809513092	0.286011815071106	3.23019790649414
130	5.1	5.32	27.0186334848404	IPI:IPI00220327.3	Gene_Symbol=KRT1 Keratin, type II cytoskeletal 1	9606	0.895966351032257	0.694409728050232	14.5985164642334	0.62661999464035	0.23347932100296	9.78960132598877	0.967536747455597	0.916420578956604	23.9406204223633
131	5.05	5.05	40.0000005960464	IPI:IPI00165972.3	Gene_Symbol=CFD Complement factor D preproprotein	9606	1.80913031101227	0.0163063444197178	1.55106520652771	1.87671363353729	0.0896740928292274	2.14235997200012	1.45128571987152	0.117808416485786	1.64773333072662
132	5	5	23.6311241984367	IPI:IPI00025204.1	Gene_Symbol=CD5L CD5 antigen-like precursor	9606	0.476807028055191	4.17034316342324E-05	1.26996469497681	0.682120859622955	0.0513271875679493	1.46990406513214	1.21106946468353	0.00439951848238707	1.12369501590729
133	4.92	4.92	21.7821776866913	IPI:IPI00868938.1	Gene_Symbol=- Beta-2-microglobulin	9606	1.75226140022278	0.0450742244720459	1.71756136417389	1.8343243598938	0.0475441813468933	1.81479263305664	1.17289936542511	0.43430557847023	1.66522943973541
133	0	4.92	18.4873953461647	IPI:IPI00796379.1	Gene_Symbol=B2M B2M protein	9606
133	0	2.92	9.67741906642914	IPI:IPI00004656.2	Gene_Symbol=B2M Beta-2-microglobulin	9606
134	4.79	4.79	16.2689805030823	IPI:IPI00021817.1	Gene_Symbol=PROC Vitamin K-dependent protein C precursor	9606	1.06496548652649	0.769327878952026	1.8665452003479	0.697710037231445	0.135728806257248	1.75951683521271	0.964708983898163	0.891567289829254	2.16256713867188
135	4.78	4.85	14.9606302380562	IPI:IPI00169276.2	Gene_Symbol=- Trypsinogen C	9606
136	4.77	7.17	18.2716056704521	IPI:IPI00027482.1	Gene_Symbol=SERPINA6 Corticosteroid-binding globulin precursor	9606	0.773982048034668	0.434333354234695	3.1156632900238	1.61246562004089	0.712774217128754	127.467430114746	0.688674986362457	0.290912270545959	3.09110045433044
137	4.62	4.64	23.5897436738014	IPI:IPI00023673.1	Gene_Symbol=LGALS3BP Galectin-3-binding protein precursor	9606	1.3419440984726	0.073965810239315	1.40426075458527	0.57546204328537	0.0976362526416779	2.03894019126892	1.20103049278259	0.154792979359627	1.3369232416153
138	4.43	5.98	40.5172407627106	IPI:IPI00829956.1	Gene_Symbol=- Rheumatoid factor C6 light chain (Fragment)	9606	0.289406180381775			0.787335455417633			1.41105628013611
138	0.12	5.64	42.5925940275192	IPI:IPI00387026.1	Gene_Symbol=- Ig kappa chain V-I region EU	9606
138	0	5.64	33.8983058929443	IPI:IPI00829912.1	Gene_Symbol=IGKV1-5 Ig kappa chain V-I region HK102 precursor	9606
139	4.42	4.43	23.9669427275658	IPI:IPI00007199.4	Gene_Symbol=SERPINA10 Protein Z-dependent protease inhibitor precursor	9606	0.846917390823364	0.0663847923278809	1.20213603973389	1.8294597864151	0.354515045881271	4.96638917922974	0.73007208108902	0.0103083197027445	1.21089935302734
140	4.42	4.42	16.2895932793617	IPI:IPI00844400.1	Gene_Symbol=C1QA 23 kDa protein	9606	1.16457176208496	0.206975966691971	1.31035578250885	0.588131546974182	0.112406708300114	2.03286337852478	1.06187283992767	0.478615373373032	1.22344505786896
140	0	4.42	14.6938771009445	IPI:IPI00022392.1	Gene_Symbol=C1QA Complement C1q subcomponent subunit A precursor	9606
141	4.31	63.44	62.5329792499542	IPI:IPI00878609.1	Gene_Symbol=ITIH4 Protein	9606	1.36783719062805	0.0903573408722878	1.4583238363266	0.278852790594101	0.00456876028329134	1.96082377433777	1.21665334701538	0.422292560338974	1.70697617530823
141	0	51.16	58.0745339393616	IPI:IPI00878152.1	Gene_Symbol=ITIH4 71 kDa protein	9606
142	4.3	4.37	12.2448980808258	IPI:IPI00012792.1	Gene_Symbol=CDH5 Cadherin-5 precursor	9606	0.960420906543732	0.46630072593689	1.21494805812836	0.805054187774658	0.414097279310226	2.49074125289917	0.973948061466217	0.576659202575684	1.18754160404205
143	4.22	4.22	12.6079440116882	IPI:IPI00744685.2	Gene_Symbol=BTD Uncharacterized protein BTD (Fragment)	9606	0.812281787395477	0.238703086972237	1.56991457939148	0.570570707321167	0.0308084823191166	1.58882915973663	1.01521301269531	0.91823148727417	1.53836607933044
143	0	4.22	11.0497243702412	IPI:IPI00218413.2	Gene_Symbol=BTD biotinidase precursor	9606
144	4.15	4.24	26.6447365283966	IPI:IPI00220839.2	Gene_Symbol=PRSS3 Protease, serine, 3	9606	0.824686169624329	0.75397652387619	4.46653175354004	2.82513618469238	0.176178053021431	5.45107936859131	0.80527251958847	0.666978418827057	3.38366365432739
144	0.02	4.24	26.6447365283966	IPI:IPI00015614.3	Gene_Symbol=PRSS3 Isoform A of Trypsin-3 precursor	9606
144	0.02	4.24	24.5210722088814	IPI:IPI00385250.1	Gene_Symbol=PRSS3 Protease serine 4 isoform B	9606
144	0.02	4.24	22.672064602375	IPI:IPI00843764.1	Gene_Symbol=PRSS3 Isoform C of Trypsin-3 precursor	9606
145	4.03	4.03	9.83358547091484	IPI:IPI00007240.2	Gene_Symbol=F13B Coagulation factor XIII B chain precursor	9606	0.612542152404785	0.121426932513714	2.24951457977295	1.43869018554688	0.454529345035553	5.47673940658569	0.716996312141418	0.0865744054317474	1.5699462890625
146	4.01	24.03	39.9116337299347	IPI:IPI00382606.1	Gene_Symbol=F7 Factor VII active site mutant immunoconjugate	9606	1.1335164308548	0.245774194598198	1.91024899482727	0.726634979248047	0.125026524066925	2.2417266368866	0.875021517276764	0.572173178195953	8.43383312225342
146	0	4.01	28.8288295269012	IPI:IPI00798065.1	Gene_Symbol=F7 Isoform B of Coagulation factor VII precursor	9606
146	0	4.01	23.1759652495384	IPI:IPI00329555.2	Gene_Symbol=F7 Isoform A of Coagulation factor VII precursor	9606
147	4	16.9	24.8554915189743	IPI:IPI00423462.5	Gene_Symbol=IGHV3OR16-13;IGHA1 Putative uncharacterized protein DKFZp686K18196 (Fragment)	9606	0.263778358697891	0.367146283388138	60736.859375	1.19956243038177	0.889940440654755	562158.5	1.52133882045746	0.278295010328293	3.40242385864258
147	0.03	2.03	31.746032834053	IPI:IPI00382489.1	Gene_Symbol=- Ig heavy chain V-III region KOL	9606
147	0.02	4.66	54.8387110233307	IPI:IPI00828061.1	Gene_Symbol=- Anti-mucin1 heavy chain variable region (Fragment)	9606
147	0.01	5.71	38.7596905231476	IPI:IPI00783471.1	Gene_Symbol=- Immunglobulin heavy chain variable region (Fragment)	9606
147	0.01	2.01	35.0427359342575	IPI:IPI00827846.1	Gene_Symbol=- Anti-mucin1 heavy chain variable region (Fragment)	9606
147	0.01	2.01	31.1475396156311	IPI:IPI00384400.1	Gene_Symbol=- Myosin-reactive immunoglobulin heavy chain variable region (Fragment)	9606
147	0	42.02	49.7553020715714	IPI:IPI00477090.6	Gene_Symbol=IGHM IGHM protein	9606
147	0	24.02	42.3157900571823	IPI:IPI00784817.1	Gene_Symbol=IGHV4-31 Anti-RhD monoclonal T125 gamma1 heavy chain precursor	9606
147	0	16.85	21.9758063554764	IPI:IPI00386524.3	Gene_Symbol=IGHV3OR16-13;IGHA1 CDNA FLJ25298 fis, clone STM07683, highly similar to Protein Tro alpha1 H,myeloma	9606
147	0	16.15	21.6599196195602	IPI:IPI00647704.1	Gene_Symbol=IGHV3OR16-13;IGHA1 CDNA FLJ41552 fis, clone COLON2004478, highly similar to Protein Tro alpha1 H,myeloma	9606
147	0	15.16	25.2505004405975	IPI:IPI00166866.3	Gene_Symbol=IGHV3OR16-13;IGHA1 IGHA1 protein	9606
147	0	14.89	18.1999996304512	IPI:IPI00061977.1	Gene_Symbol=IGHV3OR16-13;IGHA1 IGHA1 protein	9606
147	0	6.26	46.2809920310974	IPI:IPI00783451.1	Gene_Symbol=- Immunglobulin heavy chain variable region (Fragment)	9606
147	0	4.69	47.8632479906082	IPI:IPI00829976.1	Gene_Symbol=- 13 kDa protein	9606
147	0	4.69	44.4444447755814	IPI:IPI00829806.1	Gene_Symbol=SCFV Immunglobulin heavy chain variable region (Fragment)	9606
147	0	4.69	47.8632479906082	IPI:IPI00829747.1	Gene_Symbol=- Similar to Immunglobulin heavy chain variable region	9606
147	0	4.69	37.0860934257507	IPI:IPI00827960.1	Gene_Symbol=- Immunglobulin heavy chain precursor (Fragment)	9606
147	0	4.69	44.6280986070633	IPI:IPI00736507.2	Gene_Symbol=IGHV3-30 Immunglobulin heavy chain variable region (Fragment)	9606
147	0	4.69	37.9032254219055	IPI:IPI00784513.1	Gene_Symbol=- Immunglobulin heavy chain variable region (Fragment)	9606
147	0	4.1	40.9836053848267	IPI:IPI00783023.1	Gene_Symbol=- Immunglobulin heavy chain variable region (Fragment)	9606
147	0	4.05	20.0000002980232	IPI:IPI00884022.1	Gene_Symbol=- Similar to Immunglobulin heavy chain variable region	9606
147	0	2.69	36.1344546079636	IPI:IPI00783909.1	Gene_Symbol=- Immunglobulin heavy chain variable region (Fragment)	9606
147	0	2.69	34.400001168251	IPI:IPI00783244.1	Gene_Symbol=IGHV3-30 Immunglobulin heavy chain variable region (Fragment)	9606
147	0	2.69	36.4406794309616	IPI:IPI00748665.3	Gene_Symbol=IGHV3-30 Immunglobulin heavy chain variable region (Fragment)	9606
147	0	2.69	37.0689660310745	IPI:IPI00413194.1	Gene_Symbol=- Myosin-reactive immunoglobulin heavy chain variable region (Fragment)	9606
147	0	2.69	29.7520667314529	IPI:IPI00783818.1	Gene_Symbol=- Immunglobulin heavy chain variable region (Fragment)	9606
147	0	2.64	33.8709682226181	IPI:IPI00884080.1	Gene_Symbol=- Similar to Immunglobulin heavy chain variable region	9606
147	0	2.64	29.7520667314529	IPI:IPI00783116.1	Gene_Symbol=- Immunglobulin heavy chain variable region (Fragment)	9606
147	0	2.59	33.60655605793	IPI:IPI00783393.1	Gene_Symbol=- Immunglobulin heavy chain variable region (Fragment)	9606
148	4	8	33.8308453559875	IPI:IPI00022429.3	Gene_Symbol=ORM1 Alpha-1-acid glycoprotein 1 precursor	9606	1.7834939956665	0.330349534749985	66.5860977172852	1.80751895904541	0.0972793027758598	3.1846489906311	1.82169580459595	0.323552638292313	69.7584915161133
149	4	4.35	37.9629641771317	IPI:IPI00387022.1	Gene_Symbol=- Ig kappa chain V-I region AG	9606	0.203033193945885	0.0064781098626554	2.1065890789032	0.929077804088593	0.921637296676636	17.2451095581055	1.09096848964691	0.758671462535858	2.27814030647278
149	0.08	18.16	41.1564618349075	IPI:IPI00807459.1	Gene_Symbol=IGKC IGKC protein	9606
149	0	19.96	60.1694941520691	IPI:IPI00472961.2	Gene_Symbol=IGKC IGKC protein	9606
149	0	19.63	58.4745764732361	IPI:IPI00784661.1	Gene_Symbol=- Putative uncharacterized protein	9606
149	0	4.15	51.694917678833	IPI:IPI00854582.1	Gene_Symbol=- Uncharacterized protein ENSP00000374793	9606
149	0	4.15	45.3703701496124	IPI:IPI00829980.2	Gene_Symbol=- Myosin-reactive immunoglobulin light chain variable region (Fragment)	9606
149	0	4	52.542370557785	IPI:IPI00003111.6	Gene_Symbol=LOC652694 Ig kappa chain V-I region AU	9606
149	0	3.87	45.3703701496124	IPI:IPI00003469.1	Gene_Symbol=- Ig kappa chain V-I region WEA	9606
149	0	3.57	33.8983058929443	IPI:IPI00829804.1	Gene_Symbol=- 13 kDa protein	9606
149	0	3.55	37.0370358228683	IPI:IPI00398220.1	Gene_Symbol=- Myosin-reactive immunoglobulin light chain variable region (Fragment)	9606
149	0	3.55	37.3831778764725	IPI:IPI00384398.1	Gene_Symbol=- Myosin-reactive immunoglobulin light chain variable region (Fragment)	9606
149	0	3.54	34.7457617521286	IPI:IPI00830122.1	Gene_Symbol=- A30	9606
149	0	3.54	36.4406794309616	IPI:IPI00829699.1	Gene_Symbol=- V(k)3 sequence of NG9 gene from fetal liver DNA precursor	9606
149	0	3.54	47.8632479906082	IPI:IPI00743963.1	Gene_Symbol=IGKC Ig kappa chain V-I region HK101 precursor (Fragment)	9606
149	0	3.52	41.6666656732559	IPI:IPI00387094.1	Gene_Symbol=- Ig kappa chain V-I region Hau	9606
149	0	3.52	36.1111104488373	IPI:IPI00385614.1	Gene_Symbol=- Ig kappa chain V-I region WAT	9606
149	0	3.52	26.3565897941589	IPI:IPI00385556.1	Gene_Symbol=- Ig kappa chain V-I region Daudi precursor	9606
149	0	3.52	18.604651093483	IPI:IPI00024134.1	Gene_Symbol=IGKC Ig kappa chain V-I region Walker precursor	9606
149	0	3.24	33.3333343267441	IPI:IPI00387027.1	Gene_Symbol=- Ig kappa chain V-I region Gal	9606
149	0	2.35	40.7407402992249	IPI:IPI00827485.1	Gene_Symbol=- BRE (Fragment)	9606
149	0	2.35	23.1481477618217	IPI:IPI00387099.1	Gene_Symbol=- Ig kappa chain V-I region Rei	9606
149	0	2	30.3571432828903	IPI:IPI00387106.1	Gene_Symbol=- Ig kappa chain V-I region Ni	9606
149	0	2	31.4814805984497	IPI:IPI00387100.1	Gene_Symbol=- Ig kappa chain V-I region Roy	9606
149	0	2	16.666667163372	IPI:IPI00387101.1	Gene_Symbol=- Ig kappa chain V-I region Scw	9606
149	0	2	15.5172407627106	IPI:IPI00382577.1	Gene_Symbol=- Kappa 1 light chain variable region (Fragment)	9606
150	4	4	10.6261856853962	IPI:IPI00465436.4	Gene_Symbol=CAT Catalase	9606	0.805554807186127	0.068535216152668	1.34569787979126	0.493539094924927	0.297123998403549	91.9015808105469	0.99584823846817	0.976719498634338	4.2413501739502
151	4	4	27.2727280855179	IPI:IPI00027350.3	Gene_Symbol=PRDX2 Peroxiredoxin-2	9606	0.627953171730042	0.19712133705616	2.86104440689087	0.46982929110527	0.0707775428891182	2.49427008628845	0.815699279308319	0.0692354589700699	1.27567625045776
151	0	2	16.9117644429207	IPI:IPI00794777.1	Gene_Symbol=PRDX2 Uncharacterized protein PRDX2	9606
152	4	4	28.999999165535	IPI:IPI00021854.1	Gene_Symbol=APOA2 Apolipoprotein A-II precursor	9606	0.609759032726288	0.410302519798279	5.20366907119751	1.07229673862457	0.95150750875473	79.4137573242188	0.736851096153259	0.388426214456558	2.62649607658386
153	3.77	3.79	10.8345530927181	IPI:IPI00018219.1	Gene_Symbol=TGFBI Transforming growth factor-beta-induced protein ig-h3 precursor	9606	0.944171130657196	0.577991008758545	1.34161365032196	0.706466019153595	0.332563817501068	2.60973978042603	0.84245377779007	0.37677463889122	1.69393599033356
153	0	1.79	15.1442304253578	IPI:IPI00873923.1	Gene_Symbol=TGFBI TGFBI protein	9606
154	3.7	3.7	31.4049601554871	IPI:IPI00884433.1	Gene_Symbol=- 13 kDa protein	9606	0.189146921038628			0.498338222503662			1.20903778076172
154	0	18.43	54.1666686534882	IPI:IPI00419424.3	Gene_Symbol=IGKV1-5 IGKV1-5 protein	9606
154	0	18.42	54.8117160797119	IPI:IPI00550731.2	Gene_Symbol=- Putative uncharacterized protein	9606
154	0	18.08	48.8584488630295	IPI:IPI00430808.2	Gene_Symbol=IGKC Immunoblobulin light chain (Fragment)	9606
154	0	17.9	60.2510452270508	IPI:IPI00440577.3	Gene_Symbol=IGKV2-24 IGKV2-24 protein	9606
154	0	3.7	16.5289252996445	IPI:IPI00829600.1	Gene_Symbol=- Uncharacterized protein ENSP00000374803	9606
154	0	3.7	16.5289252996445	IPI:IPI00743194.2	Gene_Symbol=- Kappa light chain variable region (Fragment)	9606
154	0	2.35	29.6610176563263	IPI:IPI00827829.1	Gene_Symbol=- HRV Fab N8-VL (Fragment)	9606
154	0	2.35	30.9734523296356	IPI:IPI00827773.1	Gene_Symbol=- Cold agglutinin FS-1 L-chain (Fragment)	9606
154	0	2.35	35.6521725654602	IPI:IPI00387107.3	Gene_Symbol=IGKV2-40 Ig kappa chain V-II region Cum	9606
154	0	2.35	32.4561417102814	IPI:IPI00384397.1	Gene_Symbol=- Myosin-reactive immunoglobulin light chain variable region (Fragment)	9606
154	0	2.34	46.1538463830948	IPI:IPI00743389.1	Gene_Symbol=IGKV1-5 Ig kappa chain V-II region GM607 precursor (Fragment)	9606
154	0	2	38.8429760932922	IPI:IPI00829947.1	Gene_Symbol=- 13 kDa protein	9606
154	0	2	17.5925925374031	IPI:IPI00854709.1	Gene_Symbol=- Uncharacterized protein ENSP00000374799 (Fragment)	9606
154	0	2	15.7024800777435	IPI:IPI00829663.1	Gene_Symbol=- Uncharacterized protein ENSP00000374801	9606
154	0	2	16.8141588568687	IPI:IPI00736885.1	Gene_Symbol=LOC440786 Ig kappa chain V-II region TEW	9606
154	0	2	17.924527823925	IPI:IPI00387111.5	Gene_Symbol=- Uncharacterized protein ENSP00000333154	9606
154	0	1.82	35.8333319425583	IPI:IPI00829827.1	Gene_Symbol=- Uncharacterized protein ENSP00000374804	9606
155	3.7	3.7	15.4929578304291	IPI:IPI00853068.1	Gene_Symbol=HBA2;HBA1 Alpha 2 globin variant (Fragment)	9606	0.542627513408661	0.350967884063721	118.657539367676	0.478866010904312	0.277905493974686	78.6490783691406	0.784436643123627	0.131237536668777	1.90618693828583
155	0	3.7	15.4929578304291	IPI:IPI00410714.5	Gene_Symbol=HBA2;HBA1 Hemoglobin subunit alpha	9606
155	0	1.7	5.22388070821762	IPI:IPI00477513.2	Gene_Symbol=- Uncharacterized protein ENSP00000346992 (Fragment)	9606
155	0	1.7	4.92957755923271	IPI:IPI00217473.5	Gene_Symbol=HBZ Hemoglobin subunit zeta	9606
156	3.51	3.6	20.4081639647484	IPI:IPI00294713.4	Gene_Symbol=MASP2 Isoform 1 of Mannan-binding lectin serine protease 2 precursor	9606	1.21949362754822	0.138827458024025	1.347975730896	1.31261646747589	0.627064883708954	4.20880651473999	1.20711803436279	0.0762899443507195	1.2459409236908
156	0	3.49	30.5699467658997	IPI:IPI00871597.1	Gene_Symbol=MASP2 Uncharacterized protein MASP2 (Fragment)	9606
156	0	3.49	29.7297298908234	IPI:IPI00306378.5	Gene_Symbol=MASP2 Isoform 2 of Mannan-binding lectin serine protease 2 precursor	9606
156	0	1.6	20.4081639647484	IPI:IPI00871793.2	Gene_Symbol=MASP2 cDNA FLJ77090, highly similar to Homo sapiens mannan-binding lectin serine peptidase 2 (MASP2), transcript variant 1, mRNA	9606
157	3.42	4.77	9.68267843127251	IPI:IPI00759754.1	Gene_Symbol=TTN Isoform 1 of Titin	9606	1.15542542934418	0.541668951511383	1.67396295070648	1.44148457050323	0.240862429141998	1.93236911296844	0.882592260837555	0.673572838306427	1.91350960731506
157	0	4.77	9.64785069227219	IPI:IPI00759542.1	Gene_Symbol=TTN Isoform 8 of Titin	9606
157	0	4.77	9.70868095755577	IPI:IPI00023283.3	Gene_Symbol=TTN Isoform 2 of Titin	9606
157	0.01	4.77	9.76647362112999	IPI:IPI00179357.2	Gene_Symbol=TTN Isoform 7 of Titin	9606
157	0.01	2.27	10.2662436664104	IPI:IPI00375499.2	Gene_Symbol=TTN titin isoform novex-2	9606
157	0	4.76	9.79518592357636	IPI:IPI00759637.1	Gene_Symbol=TTN Isoform 4 of Titin	9606
157	0	4.76	9.69990715384483	IPI:IPI00749039.2	Gene_Symbol=TTN titin isoform N2-A	9606
157	0	3.82	9.6443772315979	IPI:IPI00759613.1	Gene_Symbol=TTN Isoform 5 of Titin	9606
157	0	2.99	10.4463763535023	IPI:IPI00412307.8	Gene_Symbol=TTN 2268 kDa protein	9606
157	0	2.26	10.3914432227612	IPI:IPI00455173.4	Gene_Symbol=TTN Isoform 3 of Titin	9606
157	0	2.26	10.2657936513424	IPI:IPI00375498.2	Gene_Symbol=TTN titin isoform novex-1	9606
158	3.22	4.74	42.3728823661804	IPI:IPI00829836.1	Gene_Symbol=- Uncharacterized protein ENSP00000374797	9606	0.449159413576126	0.359021246433258	621.358520507813	1.35781586170197	0.00833102222532034	1.05217838287354	0.793677985668182	0.363715499639511	6.60226821899414
158	0	3.87	28.7037044763565	IPI:IPI00385555.1	Gene_Symbol=- Ig kappa chain V-I region BAN	9606
159	2.98	2.98	25.446429848671	IPI:IPI00514285.2	Gene_Symbol=PTGDS Prostaglandin D2 synthase 21kDa	9606	1.39187836647034	0.0840285643935204	1.51103329658508	2.39058446884155	0.314251452684402	9.96928882598877	0.967343211174011	0.829415857791901	1.56797289848328
159	0	2.98	30.0000011920929	IPI:IPI00013179.1	Gene_Symbol=PTGDS Prostaglandin-H2 D-isomerase precursor	9606
159	0	2.42	20.0000002980232	IPI:IPI00514208.1	Gene_Symbol=PTGDS Prostaglandin D2 synthase 21kDa	9606
160	2.96	2.96	24.4535520672798	IPI:IPI00884176.1	Gene_Symbol=F13A1 coagulation factor XIII A1 subunit precursor	9606	0.867581427097321	0.56146913766861	1.8654932975769	1.14448952674866	0.789238035678864	3.70979142189026	0.861124694347382	0.327461689710617	1.45117390155792
160	0	2.96	24.4535520672798	IPI:IPI00297550.8	Gene_Symbol=F13A1 Coagulation factor XIII A chain precursor	9606
161	2.75	2.75	22.4137932062149	IPI:IPI00645213.1	Gene_Symbol=APOM Apolipoprotein M	9606	1.11236608028412	0.213089644908905	1.28927457332611	1.09541833400726	0.809017777442932	4.15884494781494	0.833490073680878	0.243696451187134	1.61506307125092
161	0	2.75	20.1550394296646	IPI:IPI00514397.1	Gene_Symbol=APOM Apolipoprotein M	9606
161	0	2.75	13.8297870755196	IPI:IPI00030739.1	Gene_Symbol=APOM Apolipoprotein M	9606
162	2.61	2.61	19.5499300956726	IPI:IPI00292218.4	Gene_Symbol=MST1 Hepatocyte growth factor-like protein precursor	9606	0.985874593257904	0.8870649933815	1.27735280990601	0.723277509212494	0.014659034088254	1.25587356090546	0.984168291091919	0.887588620185852	1.31769573688507
163	2.6	2.6	13.3047208189964	IPI:IPI00418465.4	Gene_Symbol=CD44 Isoform 4 of CD44 antigen precursor	9606	1.17058432102203	0.438131511211395	5.18461418151855	0.695647895336151	0.227811098098755	5.60867738723755	1.16219210624695	0.562616050243378	10.2571849822998
163	0	2.6	9.84081029891968	IPI:IPI00828192.1	Gene_Symbol=CD44 Isoform 17 of CD44 antigen precursor	9606
163	0	2.6	9.26430523395538	IPI:IPI00828117.1	Gene_Symbol=CD44 Isoform 5 of CD44 antigen precursor	9606
163	0	2.6	9.72818285226822	IPI:IPI00828064.1	Gene_Symbol=CD44 Isoform 6 of CD44 antigen precursor	9606
163	0	2.6	10.179640352726	IPI:IPI00828056.1	Gene_Symbol=CD44 Isoform 16 of CD44 antigen precursor	9606
163	0	2.6	9.56399440765381	IPI:IPI00827650.1	Gene_Symbol=CD44 Isoform 3 of CD44 antigen precursor	9606
163	0	2.6	13.7931033968925	IPI:IPI00419219.3	Gene_Symbol=CD44 Isoform 10 of CD44 antigen precursor	9606
163	0	2.6	9.16442051529884	IPI:IPI00305064.1	Gene_Symbol=CD44 Isoform CD44 of CD44 antigen precursor	9606
163	0	2.6	6.96296319365501	IPI:IPI00827555.1	Gene_Symbol=CD44 Isoform 9 of CD44 antigen precursor	9606
163	0	2.6	13.0536124110222	IPI:IPI00827893.1	Gene_Symbol=CD44 Isoform 11 of CD44 antigen precursor	9606
163	0	2.6	7.85413756966591	IPI:IPI00827658.1	Gene_Symbol=CD44 Isoform 7 of CD44 antigen precursor	9606
163	0	2.6	16.0664826631546	IPI:IPI00297160.4	Gene_Symbol=CD44 Isoform 12 of CD44 antigen precursor	9606
163	0	2.6	12.5850334763527	IPI:IPI00828108.1	Gene_Symbol=CD44 Isoform 15 of CD44 antigen precursor	9606
163	0	2.6	11.0588237643242	IPI:IPI00827982.1	Gene_Symbol=CD44 Isoform 13 of CD44 antigen precursor	9606
163	0	2.6	11.8686869740486	IPI:IPI00827937.1	Gene_Symbol=CD44 Isoform 14 of CD44 antigen precursor	9606
163	0	2.6	6.97329342365265	IPI:IPI00827795.1	Gene_Symbol=CD44 Isoform 8 of CD44 antigen precursor	9606
163	0	2.6	13.6029407382011	IPI:IPI00798069.1	Gene_Symbol=CD44 CD44 molecule	9606
164	2.59	2.59	11.5537852048874	IPI:IPI00555752.2	Gene_Symbol=C4BPB Isoform 2 of C4b-binding protein beta chain precursor	9606	1.46108365058899	0.044485229998827	1.40102803707123	0.363416165113449	0.257912188768387	248.511276245117	1.1412181854248	0.530683577060699	6.35052490234375
164	0	2.59	11.5079373121262	IPI:IPI00025862.2	Gene_Symbol=C4BPB Isoform 1 of C4b-binding protein beta chain precursor	9606
165	2.48	11.13	58.8235318660736	IPI:IPI00879329.1	Gene_Symbol=IGKV3-20 Anti-(ED-B) scFV (Fragment)	9606	0.24861878156662			0.157054275274277			1.07713425159454
165	0	20.22	59.5744669437408	IPI:IPI00784985.1	Gene_Symbol=IGK@ IGK@ protein	9606
165	0	19.12	51.9148945808411	IPI:IPI00761125.2	Gene_Symbol=IGKC IGKC protein	9606
165	0	6.49	56.5891444683075	IPI:IPI00384576.1	Gene_Symbol=- Ig kappa chain V-III region HIC precursor	9606
165	0	6.49	56.5891444683075	IPI:IPI00030205.3	Gene_Symbol=IGKV3-20 Ig kappa chain V-III region HAH precursor	9606
165	0	6.49	47.826087474823	IPI:IPI00827560.1	Gene_Symbol=- HRV Fab N27-VL (Fragment)	9606
165	0	6.49	57.7981650829315	IPI:IPI00387118.1	Gene_Symbol=- Ig kappa chain V-III region WOL	9606
165	0	6.49	40.9090906381607	IPI:IPI00827637.1	Gene_Symbol=- K light chain variable region (Fragment)	9606
165	0	6.48	39.8230075836182	IPI:IPI00827510.1	Gene_Symbol=- HRV Fab 026-VL (Fragment)	9606
165	0	6.15	57.7981650829315	IPI:IPI00387115.1	Gene_Symbol=- Ig kappa chain V-III region SIE	9606
165	0	4.48	57.7981650829315	IPI:IPI00387117.5	Gene_Symbol=IGKV3D-20 Ig kappa chain V-III region Ti	9606
165	0	4.16	49.5412856340408	IPI:IPI00385252.1	Gene_Symbol=- Ig kappa chain V-III region GOL	9606
165	0	3.05	38.4615391492844	IPI:IPI00854644.1	Gene_Symbol=- Uncharacterized protein ENSP00000374805	9606
166	2.28	2.28	8.05687233805656	IPI:IPI00216065.3	Gene_Symbol=PROZ Isoform 2 of Vitamin K-dependent protein Z precursor	9606	0.480743139982224	0.0342351831495762	1.65026438236237	0.535812079906464	0.46453320980072	1200.63391113281	0.290336608886719	0.112584963440895	16.5812664031982
166	0	2.28	8.50000008940697	IPI:IPI00027843.1	Gene_Symbol=PROZ Isoform 1 of Vitamin K-dependent protein Z precursor	9606
167	2.26	2.26	12.8309577703476	IPI:IPI00872063.1	Gene_Symbol=PEPD Uncharacterized protein PEPD (Fragment)	9606	1.0723534822464	0.572374224662781	1.56722390651703	1.20190644264221	0.730602622032166	7.39162111282349	0.607606053352356	0.0112678231671453	1.25799202919006
167	0	2.26	12.7789050340652	IPI:IPI00257882.7	Gene_Symbol=PEPD Xaa-Pro dipeptidase	9606
168	2.24	2.24	8.04953575134277	IPI:IPI00016334.2	Gene_Symbol=MCAM Isoform 1 of Cell surface glycoprotein MUC18 precursor	9606	0.823431849479675	0.605036497116089	31.6481170654297	0.399612694978714			1.43086075782776
169	2.12	2.31	9.54592376947403	IPI:IPI00871677.1	Gene_Symbol=TCF20 Uncharacterized protein TCF20	9606	0.119865946471691			15.0863790512085			0.218882203102112
169	0	2.31	9.54592376947403	IPI:IPI00220381.2	Gene_Symbol=TCF20 Isoform 2 of Transcription factor 20	9606
169	0	2.31	9.43877547979355	IPI:IPI00159322.4	Gene_Symbol=TCF20 Isoform 1 of Transcription factor 20	9606
170	2.12	2.12	9.95217487215996	IPI:IPI00024284.4	Gene_Symbol=HSPG2 Basement membrane-specific heparan sulfate proteoglycan core protein precursor	9606	0.69751513004303	0.223695561289787	2.11613011360168	1.08754420280457	0.821955025196075	4.10113382339478	0.865193247795105	0.352052122354507	1.52082085609436
171	2.12	2.12	20.2143952250481	IPI:IPI00844511.1	Gene_Symbol=MAN1A1 Mannosyl-oligosaccharide 1,2-alpha-mannosidase IA	9606	1.07698309421539	0.0951711982488632	1.15249752998352	1.82793056964874	0.0405551008880138	1.63050746917725	0.903480887413025	0.300758332014084	1.93295919895172
171	0	2.12	18.9349114894867	IPI:IPI00439446.2	Gene_Symbol=MAN1A1 MAN1A1 protein	9606
172	2.1	2.11	14.165261387825	IPI:IPI00009865.2	Gene_Symbol=KRT10 Keratin, type I cytoskeletal 10	9606	0.895401060581207			1.55892860889435			1.1124941110611
173	2.1	2.1	12.2257046401501	IPI:IPI00008359.1	Gene_Symbol=KRT76 Keratin, type II cytoskeletal 2 oral	9606	1.45285630226135			1.06556475162506			1.00371694564819
174	2.09	2.09	15.0000005960464	IPI:IPI00658073.1	Gene_Symbol=CCDC126 Coiled-coil domain-containing protein 126 precursor	9606	1.41887903213501			0			0.630136370658875
174	0	2.09	18.5840710997581	IPI:IPI00061448.5	Gene_Symbol=- 13 kDa protein	9606
175	2.06	2.15	40.0000005960464	IPI:IPI00827892.1	Gene_Symbol=- VH87-2 protein (Fragment)	9606	0.622873485088348	0.489922046661377	11.3471822738647	2.4674379825592	0.000901845342013985	1.12388336658478	1.47424519062042	0.144781470298767	2.04560971260071
175	0	26.03	47.2457617521286	IPI:IPI00876888.1	Gene_Symbol=- cDNA FLJ78387	9606
175	0	5.71	34.4537824392319	IPI:IPI00829590.1	Gene_Symbol=- Uncharacterized protein ENSP00000375044	9606
175	0	4.01	36.6412222385406	IPI:IPI00783024.1	Gene_Symbol=- Myosin-reactive immunoglobulin heavy chain variable region (Fragment)	9606
175	0	2.01	42.399999499321	IPI:IPI00477804.4	Gene_Symbol=- Immunglobulin heavy chain variable region (Fragment)	9606
175	0	2	31.3043475151062	IPI:IPI00384404.4	Gene_Symbol=- Rheumatoid factor RF-ET9 (Fragment)	9606
175	0	2	14.583332836628	IPI:IPI00884004.1	Gene_Symbol=- Rheumatoid factor RF-ET12 (Fragment)	9606
175	0	2	26.0504215955734	IPI:IPI00829841.1	Gene_Symbol=- 13 kDa protein	9606
175	0	2	16.3934424519539	IPI:IPI00783184.1	Gene_Symbol=- Immunglobulin heavy chain variable region (Fragment)	9606
175	0	2	9.67741906642914	IPI:IPI00883765.1	Gene_Symbol=- Similar to Immunglobulin heavy chain variable region	9606
176	2.05	2.05	3.6363635212183	IPI:IPI00218795.1	Gene_Symbol=SELL L-selectin precursor	9606	0.833234250545502	0.0320358648896217	1.12383735179901	0.741433382034302	0.0713150501251221	1.53359079360962	0.857926726341248	0.41232618689537	4.36239767074585
176	0	2.01	6.0313630849123	IPI:IPI00643835.1	Gene_Symbol=SELP Selectin P	9606
176	0	2.01	6.51041641831398	IPI:IPI00514233.1	Gene_Symbol=SELP Selectin P	9606
176	0	2.01	6.02409653365612	IPI:IPI00295339.3	Gene_Symbol=SELP P-selectin precursor	9606
176	0	2.01	4.51527237892151	IPI:IPI00646956.1	Gene_Symbol=SELP Selectin P	9606
176	0	2.01	4.42708320915699	IPI:IPI00644144.1	Gene_Symbol=SELP Selectin P	9606
176	0	2.01	5.26315793395042	IPI:IPI00640405.1	Gene_Symbol=SELP Selectin P	9606
176	0	2.01	5.26315793395042	IPI:IPI00514796.1	Gene_Symbol=SELP Selectin P	9606
176	0	2.01	3.57142873108387	IPI:IPI00645234.1	Gene_Symbol=SELP Selectin P	9606
176	0	2	5.15463910996914	IPI:IPI00645768.1	Gene_Symbol=SELE Selectin E	9606
176	0	2	4.57038395106792	IPI:IPI00514728.1	Gene_Symbol=SELE Selectin E	9606
176	0	2	4.57038395106792	IPI:IPI00514521.1	Gene_Symbol=SELE Selectin E	9606
176	0	2	5.16528934240341	IPI:IPI00514342.1	Gene_Symbol=SELE Selectin E	9606
176	0	2	4.09836061298847	IPI:IPI00296542.1	Gene_Symbol=SELE E-selectin precursor	9606
177	2.04	2.07	9.22882407903671	IPI:IPI00607861.2	Gene_Symbol=H6PD GDH/6PGL endoplasmic bifunctional protein precursor	9606	0.988873720169067	0.963717401027679	12.0820484161377	1.10922539234161	0.940781116485596	1354112.625	1.11743485927582	0.295986384153366	2.02927923202515
178	2.03	19.99	66.1016941070557	IPI:IPI00827488.1	Gene_Symbol=IGKC IGKC protein	9606	0.660555720329285			0.465941727161407			0.837925314903259
178	0	3.57	51.694917678833	IPI:IPI00829873.1	Gene_Symbol=- 13 kDa protein	9606
179	2.02	2.31	11.5805946290493	IPI:IPI00748955.2	Gene_Symbol=GP1BA platelet glycoprotein Ib alpha polypeptide precursor	9606	1.34491503238678			0.071343682706356			1.01233673095703
180	2.02	2.27	4.62753959000111	IPI:IPI00218326.1	Gene_Symbol=SP100 Isoform Sp100-C of Nuclear autoantigen Sp-100	9606	0.881380259990692	0.677567183971405	18.0301551818848	0.523179888725281	0.175362065434456	10.24232006073	1.07930767536163	0.665522873401642	5.32628679275513
181	2.02	2.02	7.68729671835899	IPI:IPI00788189.1	Gene_Symbol=FCGBP similar to Fc fragment of IgG binding protein	9606	0.879402160644531	0.205567911267281	1.7270096540451	1.11186361312866	0.81289279460907	85.7453689575195	1.06207323074341	0.616858422756195	3.04676675796509
181	0	2.02	7.65957459807396	IPI:IPI00242956.4	Gene_Symbol=FCGBP IgGFc-binding protein precursor	9606
182	2.02	2.02	12.2676581144333	IPI:IPI00555628.1	Gene_Symbol=NCAM1 Neural cell adhesion molecule 1, 120 kDa isoform variant (Fragment)	9606	0.808176696300507	0.369455277919769	2.22032999992371	0.432275593280792	0.297773212194443	13.2927398681641	0.904835283756256	0.587444126605988	1.95784842967987
182	0	2.01	4.89510484039783	IPI:IPI00795918.1	Gene_Symbol=NCAM1 neural cell adhesion molecule 1 isoform 2	9606
182	0	2.01	4.95283007621765	IPI:IPI00435020.3	Gene_Symbol=NCAM1 Neural cell adhesion molecule 1, 140 kDa isoform precursor	9606
182	0	2.01	5.51905371248722	IPI:IPI00411478.2	Gene_Symbol=NCAM1 Isoform C of Neural cell adhesion molecule 1, 120 kDa isoform precursor	9606
182	0	2.01	5.51905371248722	IPI:IPI00220737.1	Gene_Symbol=NCAM1 Isoform N-CAM 120 of Neural cell adhesion molecule 1, 120 kDa isoform precursor	9606
183	2.02	2.02	12.373224645853	IPI:IPI00643034.2	Gene_Symbol=PLTP Isoform 1 of Phospholipid transfer protein precursor	9606	0.894341230392456	0.715943515300751	19.4143447875977	1.07194495201111	0.9378981590271	8271.0341796875	1.19854116439819	0.379305481910706	4.75964546203613
183	0	2.02	15.061728656292	IPI:IPI00022733.3	Gene_Symbol=PLTP 45 kDa protein	9606
183	0	2.02	11.1111111938953	IPI:IPI00217778.1	Gene_Symbol=PLTP Isoform 2 of Phospholipid transfer protein precursor	9606
184	2.01	196.69	63.9334857463837	IPI:IPI00418163.3	Gene_Symbol=C4B C4B1	9606	0.778744757175446	0.48514661192894	2.34753656387329	4.17638969421387	0.0344186499714851	3.57590484619141	0.994286894798279	0.991062641143799	3.49308037757874
185	2.01	4.01	27.3504287004471	IPI:IPI00009792.1	Gene_Symbol=IGHV1OR15-1 Ig heavy chain V-I region V35 precursor	9606	0.30927500128746			1.06454360485077			2.30795407295227
185	0	2	10.3448279201984	IPI:IPI00786926.1	Gene_Symbol=IGHV1-69 Myosin-reactive immunoglobulin heavy chain variable region (Fragment)	9606
186	2.01	2.01	12.4031007289886	IPI:IPI00451625.1	Gene_Symbol=CRTAC1 Isoform 2 of Cartilage acidic protein 1 precursor	9606	0.794620871543884			0.695066332817078			0.880433976650238
186	0	2	13.2165610790253	IPI:IPI00451626.1	Gene_Symbol=CRTAC1 Isoform 3 of Cartilage acidic protein 1 precursor	9606
186	0	2	11.0438726842403	IPI:IPI00451624.1	Gene_Symbol=CRTAC1 Isoform 1 of Cartilage acidic protein 1 precursor	9606
187	2.01	2.01	18.8976377248764	IPI:IPI00022731.1	Gene_Symbol=APOC4 Apolipoprotein C-IV precursor	9606	0.890742361545563	0.414408773183823	3.06415987014771	1	1	41.0560455322266	0.903642773628235	0.837001800537109	136.69743347168
188	2.01	2.01	14.6919429302216	IPI:IPI00011832.1	Gene_Symbol=SPP2 Secreted phosphoprotein 24 precursor	9606	1.57753729820251	0.103351697325706	2.58230948448181	0.48494029045105	0.396256923675537	734.222778320313	1.06523656845093	0.84866601228714	27.4961318969727
189	2	56.91	76.7676770687103	IPI:IPI00847179.1	Gene_Symbol=APOA4 apolipoprotein A-IV precursor	9606	0.436065196990967	0.500271260738373	31.6608505249023	0.295173138380051	0.118710979819298	5.99621868133545	0.501798033714294	0.634707748889923	64.3215255737305
190	2	51.1	66.4556980133057	IPI:IPI00555812.4	Gene_Symbol=GC Vitamin D-binding protein precursor	9606	3.32988858222961	0.0554840713739395	3.80187606811523	0.109540350735188	0.0606708712875843	14.672872543335	0.313207685947418	0.692285597324371	1601381203968
191	2	27.38	53.7084400653839	IPI:IPI00385264.1	Gene_Symbol=- Ig mu heavy chain disease protein	9606	0.173543959856033			0.559978902339935			0.277693092823029
192	2	19.64	60.1694941520691	IPI:IPI00430847.1	Gene_Symbol=IGKC IGKC protein	9606	0.303915500640869	0.254152774810791	25.4435939788818	1.16187965869904	0.812820672988892	10.9774732589722	0.832829296588898	0.426252245903015	2.2134120464325
192	0	3.57	40.6779646873474	IPI:IPI00829650.1	Gene_Symbol=- Similar to Ig kappa chain V-I region HK101 precursor	9606
192	0	3.52	22.2222223877907	IPI:IPI00003470.1	Gene_Symbol=- Ig kappa chain V-I region Wes	9606
193	2	4.26	59.4827592372894	IPI:IPI00382500.1	Gene_Symbol=- Ig heavy chain V-III region GAL	9606	0.495903223752975			0.293707937002182			1.67554473876953
193	0	2	15.8333331346512	IPI:IPI00382501.1	Gene_Symbol=- Ig heavy chain V-III region DOB	9606
194	2	4	27.7310937643051	IPI:IPI00854743.1	Gene_Symbol=- Uncharacterized protein ENSP00000375034	9606	0.582765519618988	0.149240955710411	2.7591872215271	3.63012528419495	0.0914717316627502	6.07432651519775	1.73536312580109	0.377091974020004	8.21798419952393
194	0	2	12.9770994186401	IPI:IPI00745363.4	Gene_Symbol=LOC652113 Immunglobulin heavy chain variable region (Fragment)	9606
195	2	3.1	43.1034475564957	IPI:IPI00829653.1	Gene_Symbol=- Uncharacterized protein ENSP00000374812	9606	0.275923103094101	0.0825536996126175	8.44472980499268	0.529078543186188	0.0831182673573494	2.89255571365356	1.15425109863281	0.709656655788422	41.079891204834
195	0	3.1	29.3103456497192	IPI:IPI00784430.3	Gene_Symbol=IGKV3D-11 Similar to Ig kappa chain V-III region VG precursor	9606
195	0	2.05	28.8135588169098	IPI:IPI00816799.1	Gene_Symbol=- Rheumatoid factor D5 light chain (Fragment)	9606
196	2	3.03	11.2299457192421	IPI:IPI00010317.4	Gene_Symbol=RRAGB Isoform 1 of Ras-related GTP-binding protein B	9606	0.259798884391785			13.7721529006958			0.361767590045929
196	0	3.03	7.80346840620041	IPI:IPI00296554.1	Gene_Symbol=RRAGB Isoform 2 of Ras-related GTP-binding protein B	9606
196	0	3.03	8.62619802355766	IPI:IPI00105620.2	Gene_Symbol=RRAGA Ras-related GTP-binding protein A	9606
196	0	2.28	8.76288637518883	IPI:IPI00644889.1	Gene_Symbol=RRAGB Ras-related GTP binding B	9606
197	2	2.92	15.1385933160782	IPI:IPI00021364.1	Gene_Symbol=CFP Properdin precursor	9606	1.04996728897095	0.539245069026947	2.0158543586731	0.833516895771027	0.869182109832764	66235.3203125	1.17616832256317	0.101529136300087	1.39322280883789
198	2	2.06	8.36320221424103	IPI:IPI00015924.1	Gene_Symbol=TFIP11 Isoform 1 of Tuftelin-interacting protein 11	9606	1.37713313102722	0.548360049724579	113.963798522949	1.48814737796783	0.876300871372223	140336889856	0.536040186882019	0.183062061667442	10.4141149520874
198	0	2	6.28272220492363	IPI:IPI00879058.1	Gene_Symbol=TFIP11 Protein	9606
199	2	2.03	23.9316239953041	IPI:IPI00735451.4	Gene_Symbol=- Uncharacterized protein ENSP00000375035	9606	0.557072937488556			1.29167413711548			0.947260618209839
200	2	2.01	4.39393930137157	IPI:IPI00027780.1	Gene_Symbol=MMP2 72 kDa type IV collagenase precursor	9606	1.12607622146606			1.94598054885864			0.78911691904068
200	0	2	6.77966102957726	IPI:IPI00880022.1	Gene_Symbol=MMP11 39 kDa protein	9606
200	0	2	4.91803288459778	IPI:IPI00306778.2	Gene_Symbol=MMP11 Stromelysin-3 precursor	9606
200	0	2	4.11764718592167	IPI:IPI00878228.1	Gene_Symbol=MMP11 Protein	9606
201	2	2.01	14.1791045665741	IPI:IPI00827724.1	Gene_Symbol=- Rheumatoid factor Vh I region precursor (Fragment)	9606	0.645733296871185			1.48221397399902			0.879534184932709
202	2	2	7.28476792573929	IPI:IPI00783390.1	Gene_Symbol=CHL1 Isoform 1 of Neural cell adhesion molecule L1-like protein precursor	9606	1.05061113834381			0.457009047269821			0.760076582431793
202	0	2	7.18954280018806	IPI:IPI00299059.5	Gene_Symbol=CHL1 Isoform 2 of Neural cell adhesion molecule L1-like protein precursor	9606
203	2	2	14.6214097738266	IPI:IPI00852826.2	Gene_Symbol=APOL1 42 kDa protein	9606	0.287229627370834	0.0572317540645599	4.17365646362305	0.429490268230438	0.516135096549988	80593.109375	0.621390163898468	0.0135490773245692	1.13733077049255
203	0	2	10.0502513349056	IPI:IPI00514475.4	Gene_Symbol=APOL1 Isoform 1 of Apolipoprotein-L1 precursor	9606
203	0	2	9.66183543205261	IPI:IPI00186903.3	Gene_Symbol=APOL1 Isoform 2 of Apolipoprotein-L1 precursor	9606
204	2	2	20.6896558403969	IPI:IPI00215983.3	Gene_Symbol=CA1 Carbonic anhydrase 1	9606	0.704775094985962	0.234025597572327	2.44359850883484	1.02111971378326	0.977749705314636	17.4147682189941	0.965831637382507	0.842144429683685	1.93810439109802
204	0	2	12.8205135464668	IPI:IPI00796435.1	Gene_Symbol=CA1 22 kDa protein	9606
204	0	2	10.810811072588	IPI:IPI00788926.1	Gene_Symbol=CA1 16 kDa protein	9606
205	2	2	12.2641511261463	IPI:IPI00023728.1	Gene_Symbol=GGH Gamma-glutamyl hydrolase precursor	9606	1.33952140808105			0.988736927509308			1.17602610588074
206	2	2	9.93657484650612	IPI:IPI00790218.1	Gene_Symbol=ICOSLG Uncharacterized protein ICOSLG	9606	0.812633991241455			1.23778474330902			1.23210227489471
206	0	2	12.6213595271111	IPI:IPI00414888.2	Gene_Symbol=ICOSLG Isoform 2 of ICOS ligand precursor	9606
206	0	2	12.9139065742493	IPI:IPI00219131.8	Gene_Symbol=ICOSLG Isoform 1 of ICOS ligand precursor	9606
206	0	2	5.40540553629398	IPI:IPI00796189.1	Gene_Symbol=ICOSLG Uncharacterized protein ICOSLG	9606
207	2	2	20.4166665673256	IPI:IPI00029235.1	Gene_Symbol=IGFBP6 Insulin-like growth factor-binding protein 6 precursor	9606	1.8430722951889	0.323194473981857	75.3303604125977	2.87363696098328	0.124819822609425	14.3521966934204	1.75553548336029	0.36678871512413	104.126663208008
208	2	2	27.1929830312729	IPI:IPI00027462.1	Gene_Symbol=S100A9 Protein S100-A9	9606	0.919822812080383			0.0628025159239769			0.847978413105011
209	2	2	7.15935304760933	IPI:IPI00641481.2	Gene_Symbol=CETP Isoform 2 of Cholesteryl ester transfer protein precursor	9606	0.849709749221802			1.18878483772278			1.20372009277344
209	0	2	6.28803223371506	IPI:IPI00006173.3	Gene_Symbol=CETP Isoform 1 of Cholesteryl ester transfer protein precursor	9606
210	2	2	6.04751631617546	IPI:IPI00301143.5	Gene_Symbol=PI16 Isoform 1 of Peptidase inhibitor 16 precursor	9606	0.890799224376678			0.633020639419556			0.991416335105896
210	0	2	3.70370373129845	IPI:IPI00845506.1	Gene_Symbol=PI16 Isoform 2 of Peptidase inhibitor 16 precursor	9606
211	2	2	6.21118023991585	IPI:IPI00290856.4	Gene_Symbol=LYVE1 Lymphatic vessel endothelial hyaluronic acid receptor 1 precursor	9606	0.837992429733276			1.51321685314178			1.20145440101624
212	2	2	3.70370373129845	IPI:IPI00006662.1	Gene_Symbol=APOD Apolipoprotein D precursor	9606	1.64121770858765			2.9268217086792			1.34717202186584
213	1.9	1.9	17.8082197904587	IPI:IPI00014253.4	Gene_Symbol=RRS1 Ribosome biogenesis regulatory protein homolog	9606	1.88498878479004			1.27358520030975			1.2692186832428
214	1.85	16.32	29.1746646165848	IPI:IPI00472345.1	Gene_Symbol=IGHG3 IGHG3 protein	9606	0.460020631551743			0.800589382648468			0.965491414070129
215	1.83	1.83	4.00400385260582	IPI:IPI00000877.1	Gene_Symbol=HYOU1 Hypoxia up-regulated protein 1 precursor	9606	0.999923944473267	0.999654710292816	1.89644920825958	0.638680160045624	0.427412867546082	7.05177783966064	0.957020819187164	0.920635104179382	5.35952043533325
216	1.8	2.1	8.61555635929108	IPI:IPI00550385.2	Gene_Symbol=MACF1 Isoform 1 of Microtubule-actin cross-linking factor 1, isoforms 1/2/3/5	9606	0.571981847286224			0.69783478975296			0.924605965614319
216	0.13	2.06	7.54462778568268	IPI:IPI00514468.1	Gene_Symbol=MACF1 670 kDa protein	9606
216	0.13	2.06	7.54462778568268	IPI:IPI00432363.1	Gene_Symbol=MACF1 Microtubule-actin cross-linking factor 1, isoform 4	9606
216	0.01	1.9	8.69244933128357	IPI:IPI00256861.4	Gene_Symbol=MACF1 Isoform 2 of Microtubule-actin cross-linking factor 1, isoforms 1/2/3/5	9606
216	0.01	1.9	8.7924525141716	IPI:IPI00478226.1	Gene_Symbol=MACF1 Isoform 5 of Microtubule-actin cross-linking factor 1, isoforms 1/2/3/5	9606
216	0	1.89	8.74581336975098	IPI:IPI00744472.1	Gene_Symbol=MACF1 614 kDa protein	9606
217	1.77	2.98	10.4000002145767	IPI:IPI00008556.1	Gene_Symbol=F11 Isoform 1 of Coagulation factor XI precursor	9606	1.15237808227539	0.299816340208054	2.50313067436218	1.08808481693268	0.859769761562347	120.364883422852	1.19318747520447	0.548448920249939	13.6636333465576
217	0	2.98	9.7731240093708	IPI:IPI00216588.2	Gene_Symbol=F11 Isoform 2 of Coagulation factor XI precursor	9606
218	1.77	2.08	18.3544307947159	IPI:IPI00792611.2	Gene_Symbol=KIAA0802 Isoform 1 of Uncharacterized protein KIAA0802	9606	1.0250358581543	0.822996079921722	1.38061451911926	0.933945775032043	0.824356555938721	2.45572853088379	0.942358314990997	0.726856172084808	1.63639938831329
218	0	2.06	17.8827747702599	IPI:IPI00794856.1	Gene_Symbol=KIAA0802 Uncharacterized protein KIAA0802	9606
218	0	2.06	18.8524588942528	IPI:IPI00477620.3	Gene_Symbol=KIAA0802 Isoform 3 of Uncharacterized protein KIAA0802	9606
218	0	2.06	18.1931465864182	IPI:IPI00411635.4	Gene_Symbol=- 180 kDa protein	9606
218	0	2.06	17.9288029670715	IPI:IPI00829780.1	Gene_Symbol=KIAA0802 Isoform 2 of Uncharacterized protein KIAA0802	9606
218	0	2.02	21.1065575480461	IPI:IPI00375286.4	Gene_Symbol=KIAA0802 Isoform 4 of Uncharacterized protein KIAA0802	9606
219	1.75	1.84	8.81021022796631	IPI:IPI00879900.1	Gene_Symbol=NAV2 neuron navigator 2 isoform 2	9606	1.30205512046814			0.715017199516296			0.863193094730377
219	0	1.84	8.60128626227379	IPI:IPI00871234.1	Gene_Symbol=NAV2 268 kDa protein	9606
219	0	1.84	8.79934206604958	IPI:IPI00815697.3	Gene_Symbol=NAV2 neuron navigator 2 isoform 1	9606
219	0	1.84	8.49894285202026	IPI:IPI00872269.1	Gene_Symbol=NAV2 Isoform 4 of Neuron navigator 2	9606
219	0	1.84	8.28865990042686	IPI:IPI00816806.1	Gene_Symbol=NAV2 Isoform 11 of Neuron navigator 2	9606
219	0	1.84	8.14144760370255	IPI:IPI00816751.1	Gene_Symbol=NAV2 Isoform 2 of Neuron navigator 2	9606
219	0	1.84	7.95819908380508	IPI:IPI00217052.5	Gene_Symbol=NAV2 Isoform 1 of Neuron navigator 2	9606
219	0	1.84	7.79702961444855	IPI:IPI00816570.1	Gene_Symbol=NAV2 Isoform 12 of Neuron navigator 2	9606
219	0	1.84	7.8196108341217	IPI:IPI00816407.1	Gene_Symbol=NAV2 Isoform 10 of Neuron navigator 2	9606
219	0	1.84	7.82932862639427	IPI:IPI00816099.1	Gene_Symbol=NAV2 Isoform 9 of Neuron navigator 2	9606
219	0	1.84	7.84883722662926	IPI:IPI00816020.1	Gene_Symbol=NAV2 Isoform 8 of Neuron navigator 2	9606
219	0	1.84	7.81314596533775	IPI:IPI00815765.1	Gene_Symbol=NAV2 Isoform 13 of Neuron navigator 2	9606
220	1.7	3.48	13.0769237875938	IPI:IPI00172480.5	Gene_Symbol=WDR35 Isoform 2 of WD repeat-containing protein 35	9606	0.291791319847107			3.04176497459412			0.217035040259361
220	0	3.48	12.9551231861115	IPI:IPI00165984.4	Gene_Symbol=WDR35 Isoform 1 of WD repeat-containing protein 35	9606
221	1.62	1.62	16.9265031814575	IPI:IPI00299738.1	Gene_Symbol=PCOLCE Procollagen C-endopeptidase enhancer 1 precursor	9606	1.37423384189606	0.225376948714256	4.4497766494751	0.952392756938934	0.514530181884766	1.91310358047485	1.32113361358643	0.246796458959579	4.24132442474365
222	1.59	1.74	8.32137763500214	IPI:IPI00007128.1	Gene_Symbol=PRKCG Protein kinase C gamma type	9606	0.754577994346619	0.490614056587219	32.2652893066406	0.429886668920517	0.182345151901245	23.5547885894775	0.567951381206512	0.0945051535964012	2.92987370491028
223	1.58	7.96	33.3333343267441	IPI:IPI00218949.1	Gene_Symbol=CFHR2 Isoform Short of Complement factor H-related protein 2 precursor	9606	1.19249546527863	0.724643707275391	127.104042053223	0.48821684718132	0.16229835152626	10.7421884536743	1.16251718997955	0.872881948947906	12767.232421875
223	0.04	7.96	30.0000011920929	IPI:IPI00006154.1	Gene_Symbol=CFHR2 Isoform Long of Complement factor H-related protein 2 precursor	9606
224	1.58	2.02	10.80691665411	IPI:IPI00024975.2	Gene_Symbol=KIF15 Kinesin-like protein KIF15	9606
224	0	1.95	11.7256626486778	IPI:IPI00791497.1	Gene_Symbol=KIF15 53 kDa protein	9606
225	1.57	1.77	7.58754834532738	IPI:IPI00010418.4	Gene_Symbol=MYO1C Myosin-Ic	9606
225	0	1.72	7.37547874450684	IPI:IPI00829992.1	Gene_Symbol=MYO1C myosin IC isoform b	9606
225	0	1.72	7.14957639575005	IPI:IPI00743335.1	Gene_Symbol=MYO1C myosin IC isoform a	9606
225	0	1.52	8.3673469722271	IPI:IPI00791026.1	Gene_Symbol=MYO1C 56 kDa protein	9606
226	1.54	1.74	10.0314892828465	IPI:IPI00303335.1	Gene_Symbol=NEB Nebulin	9606	0.961680769920349	0.766149461269379	1.4650741815567	0.675772607326508	0.568413376808167	7.0449070930481	1.10596489906311	0.818669319152832	3.60205912590027
226	0	1.73	10.5113208293915	IPI:IPI00873123.1	Gene_Symbol=NEB nebulin	9606
226	0	1.42	5.84112145006657	IPI:IPI00384095.1	Gene_Symbol=NEB NEB protein (Fragment)	9606
227	1.52	10.32	48.5148519277573	IPI:IPI00009028.1	Gene_Symbol=CLEC3B Tetranectin precursor	9606	1.24614143371582			1.30680882930756			0.694977164268494
228	1.52	1.56	6.49999976158142	IPI:IPI00026969.4	Gene_Symbol=SEC23IP Isoform 1 of SEC23-interacting protein	9606
229	1.52	1.52	4.23913039267063	IPI:IPI00177820.3	Gene_Symbol=SLC14A2 Urea transporter, kidney	9606	2.33017015457153			0.739031136035919			1.02773892879486
230	1.5	1.89	9.98389720916748	IPI:IPI00019471.1	Gene_Symbol=IRS1 Insulin receptor substrate 1	9606	1.23778581619263	0.0246046762913466	1.11049962043762	0.398556917905808	0.118885152041912	9.10168075561523	1.35988140106201	0.340756714344025	10.1365756988525
231	1.45	15.79	39.9491101503372	IPI:IPI00830132.1	Gene_Symbol=IGHG4 Uncharacterized protein IGHG4 (Fragment)	9606	0.422250509262085	0.269764453172684	11.6380796432495	1.28095972537994	0.651252031326294	7.57353591918945	0.963745176792145	0.973748385906219	72.1418151855469
231	0	15.71	45.8715587854385	IPI:IPI00829814.1	Gene_Symbol=IGHG4 Ig gamma-4 chain C region	9606
231	0	15.71	31.7124724388123	IPI:IPI00550640.2	Gene_Symbol=IGHG4 IGHG4 protein	9606
231	0	13.71	26.8907576799393	IPI:IPI00784998.1	Gene_Symbol=- Putative uncharacterized protein DKFZp686M24218	9606
232	1.45	1.45	5.66640049219131	IPI:IPI00241409.8	Gene_Symbol=FAM21B hypothetical protein LOC55747	9606	1.62748181819916			2.72817134857178			2.37406349182129
232	0	1.44	5.23303337395191	IPI:IPI00884375.1	Gene_Symbol=FAM21B 134 kDa protein	9606
232	0	1.44	5.1905918866396	IPI:IPI00797872.3	Gene_Symbol=FAM21A Putative uncharacterized protein DKFZp434O171	9606
232	0	1.44	4.77255769073963	IPI:IPI00792422.1	Gene_Symbol=FAM21A hypothetical protein LOC387680	9606
233	1.4	16.42	61.924684047699	IPI:IPI00854806.1	Gene_Symbol=IGKV1-5 IGKV1-5 protein	9606
234	1.35	1.41	3.60360369086266	IPI:IPI00878576.1	Gene_Symbol=- Autotaxin isoform gamma	9606	0.821767687797546			0.54111260175705			0.595186769962311
234	0	1.41	3.49726788699627	IPI:IPI00303210.3	Gene_Symbol=ENPP2 Isoform 2 of Ectonucleotide pyrophosphatase/phosphodiesterase family member 2 precursor	9606
234	0	1.41	3.70799526572227	IPI:IPI00156171.2	Gene_Symbol=ENPP2 Isoform 1 of Ectonucleotide pyrophosphatase/phosphodiesterase family member 2 precursor	9606
235	1.35	1.35	53.5398244857788	IPI:IPI00167258.3	Gene_Symbol=- CDNA FLJ40521 fis, clone TESTI2046797	9606	1.09866237640381			1.11580097675323			0.914335131645203
236	1.33	1.64	5.48086874186993	IPI:IPI00221224.6	Gene_Symbol=ANPEP Aminopeptidase N	9606	0.761210739612579			0.66250866651535			0.884517431259155
237	1.31	5.04	24.3623569607735	IPI:IPI00029168.1	Gene_Symbol=LPA Apolipoprotein	9606	3.03883671760559	0.00270553468726575	1.2830958366394	1.56462073326111	0.527143716812134	12.6552686691284	1.20280611515045	0.006025156006217	1.06391680240631
238	1.3	20.44	30.6288033723831	IPI:IPI00430842.3	Gene_Symbol=IGHV3OR16-13;IGHA1 IGHA1 protein	9606	0.272987335920334			1.30255234241486			0.516598582267761
239	1.3	1.53	9.42071378231049	IPI:IPI00760833.1	Gene_Symbol=ANKRD26 Isoform 1 of Ankyrin repeat domain-containing protein 26	9606
240	1.23	1.23	7.3529414832592	IPI:IPI00856096.2	Gene_Symbol=TMEM181 Transmembrane protein 181	9606	1.16742932796478			1.26265752315521			0.836564838886261
241	1.23	1.23	3.70072387158871	IPI:IPI00791675.1	Gene_Symbol=PITPNM1 Isoform 2 of Membrane-associated phosphatidylinositol transfer protein 1	9606
241	0	1.23	3.69774922728539	IPI:IPI00307758.7	Gene_Symbol=PITPNM1 Isoform 1 of Membrane-associated phosphatidylinositol transfer protein 1	9606
242	1.22	1.24	13.6442139744759	IPI:IPI00830041.1	Gene_Symbol=C12orf48 Isoform 1 of UPF0419 protein C12orf48	9606	1.06853210926056			1.98871779441833			1.09268009662628
243	1.22	1.24	11.9402982294559	IPI:IPI00432063.1	Gene_Symbol=IL1F9 Isoform 2 of Interleukin-1 family member 9	9606	2.67126679420471			8.51273536682129			0.598803639411926
243	0	1.24	9.46745574474335	IPI:IPI00021343.1	Gene_Symbol=IL1F9 Isoform 1 of Interleukin-1 family member 9	9606
244	1.22	1.22	7.56097584962845	IPI:IPI00739827.1	Gene_Symbol=LAMP2 Isoform LAMP-2B of Lysosome-associated membrane glycoprotein 2 precursor	9606	0.953290283679962	0.825924932956696	8.73338222503662	0.708398044109344	0.225475758314133	5.05172157287598	0.872299611568451	0.609577238559723	11.7809829711914
244	0	1.22	7.54257887601852	IPI:IPI00216172.2	Gene_Symbol=LAMP2 Lysosomal-associated membrane protein 2C	9606
244	0	1.22	7.56097584962845	IPI:IPI00009030.1	Gene_Symbol=LAMP2 Isoform LAMP-2A of Lysosome-associated membrane glycoprotein 2 precursor	9606
245	1.22	1.22	1.66666675359011	IPI:IPI00053621.7	Gene_Symbol=ZNF99 zinc finger protein 99	9606	1.05902183055878	0.232581347227097	1.32142317295074	0.444484829902649	0.19423434138298	25.6523742675781	1.03920936584473	0.60225522518158	1.96922421455383
246	1.16	1.16	7.86885246634483	IPI:IPI00796148.1	Gene_Symbol=MCPH1 Microcephalin	9606	0.994873225688934	0.988658607006073	3.97100186347961	1.60680270195007	0.638872802257538	41.5176429748535	0.755523145198822	0.438818126916885	3.51872086524963
246	0	1.16	5.74850291013718	IPI:IPI00002374.2	Gene_Symbol=MCPH1 Microcephalin	9606
247	1.12	1.22	10.333863645792	IPI:IPI00328150.1	Gene_Symbol=EIF2AK1 Isoform 2 of Eukaryotic translation initiation factor 2-alpha kinase 1	9606	0.910243690013886	0.605646073818207	5.34256172180176	1.54508173465729	0.439490437507629	96.1377105712891	1.08543360233307	0.368098050355911	1.97344040870667
247	0	1.22	10.3174597024918	IPI:IPI00328149.3	Gene_Symbol=EIF2AK1 Isoform 1 of Eukaryotic translation initiation factor 2-alpha kinase 1	9606
248	1.11	1.12	8.91938284039497	IPI:IPI00639883.2	Gene_Symbol=MAP4K4 mitogen-activated protein kinase kinase kinase kinase 4 isoform 1	9606	0.80395644903183			4.67860698699951			0.704084932804108
249	1.1	1.53	10.7692308723927	IPI:IPI00377245.1	Gene_Symbol=MLL2 Isoform 3 of Myeloid/lymphoid or mixed-lineage leukemia protein 2	9606	1.16179811954498	0.263680458068848	2.31104111671448	1.51406705379486	0.733317375183105	138248.46875	1.02374017238617	0.95164567232132	50.2696838378906
249	0	1.53	10.7753708958626	IPI:IPI00297859.1	Gene_Symbol=MLL2 Isoform 1 of Myeloid/lymphoid or mixed-lineage leukemia protein 2	9606
250	1.1	1.1	7.50469043850899	IPI:IPI00010322.5	Gene_Symbol=PDZRN3 Isoform 1 of PDZ domain-containing RING finger protein 3	9606	0.431023329496384			0.568763613700867			1.3200296163559
251	1.1	1.1	23.7341776490211	IPI:IPI00100245.1	Gene_Symbol=POLR3F DNA-directed RNA polymerase III subunit RPC6	9606
252	1.1	1.1	3.81418094038963	IPI:IPI00374563.3	Gene_Symbol=AGRN Agrin precursor	9606	0.586837112903595	0.415339410305023	6.04324626922607	0.786169826984406	0.610434293746948	3.85903215408325	1.05514943599701	0.587818801403046	1.32617235183716
253	1.08	1.22	6.20300769805908	IPI:IPI00787870.1	Gene_Symbol=FLJ43950 similar to vitamin A-deficient testicular protein 11-like isoform 1	9606	1.02180778980255	0.953630149364471	2.63235235214233	1.44606482982635	0.448553949594498	3.85674095153809	1.31806361675262	0.746273994445801	11.909740447998
254	1.06	2.56	13.3021801710129	IPI:IPI00855998.1	Gene_Symbol=CENPF Centromere protein F	9606	0.970253169536591	0.536982595920563	1.53892517089844	0.282315790653229	0.723069846630096	1.04376630771712E+15	1.08778643608093	0.624718844890594	4.94589471817017
255	1.06	1.07	18.2519286870956	IPI:IPI00479100.1	Gene_Symbol=C1orf102 oxidored-nitro domain-containing protein isoform 1	9606	0.82990288734436			0.910151362419128			1.25483536720276
255	0	1.07	18.7335088849068	IPI:IPI00154774.3	Gene_Symbol=C1orf102 Isoform 1 of Protein OSCP1	9606
256	1.05	1.09	8.18530097603798	IPI:IPI00013933.2	Gene_Symbol=DSP Isoform DPI of Desmoplakin	9606	1.17133092880249	0.672310471534729	34.9053001403809	1.1181081533432			1.45760059356689	0.143013030290604	2.98605394363403
257	1.05	1.06	10.9452739357948	IPI:IPI00871997.1	Gene_Symbol=DBH Dopamine beta-hydroxylase precursor	9606	0.656525015830994	0.544475436210632	469.269805908203	1.06263887882233	0.877199292182922	52.0496711730957	0.89817601442337	0.421318024396896	2.8948609828949
257	0	1.06	10.6969207525253	IPI:IPI00171678.4	Gene_Symbol=DBH Dopamine beta-hydroxylase	9606
258	1.05	1.05	15.2139455080032	IPI:IPI00413822.3	Gene_Symbol=GIT2 Isoform 11 of ARF GTPase-activating protein GIT2	9606	0.910641133785248	0.512341022491455	1.66510927677155	1.68082761764526	0.458616852760315	11.6324462890625	0.748377323150635	0.340471059083939	2.73228096961975
258	0	1.05	14.5234495401382	IPI:IPI00413167.2	Gene_Symbol=GIT2 Isoform 6 of ARF GTPase-activating protein GIT2	9606
258	0	1.05	12.6482218503952	IPI:IPI00238218.3	Gene_Symbol=GIT2 Isoform 1 of ARF GTPase-activating protein GIT2	9606
258	0	1.05	14.8606806993484	IPI:IPI00216996.1	Gene_Symbol=GIT2 Isoform 7 of ARF GTPase-activating protein GIT2	9606
258	0	1.05	13.1687238812447	IPI:IPI00216994.1	Gene_Symbol=GIT2 Isoform 5 of ARF GTPase-activating protein GIT2	9606
258	0	1.05	12.9032254219055	IPI:IPI00216991.1	Gene_Symbol=GIT2 Isoform 3 of ARF GTPase-activating protein GIT2	9606
259	1.05	1.05	21.1409389972687	IPI:IPI00005661.1	Gene_Symbol=MLX Isoform Gamma of Max-like protein X	9606
260	1.05	1.05	3.84615398943424	IPI:IPI00419068.3	Gene_Symbol=LOC652005 CDNA FLJ43447 fis, clone OCBBF2032590, weakly similar to H.sapiens melanoma-associated chondroitin sulfate proteoglycan	9606
261	1	1.11	8.66209268569946	IPI:IPI00019270.1	Gene_Symbol=TNKS2 Tankyrase-2	9606
262	1	1	14.4050106406212	IPI:IPI00478259.5	Gene_Symbol=- Similar to Sialic acid-binding Ig-like lectin 11 precursor	9606
263	0.99	1.42	9.65463072061539	IPI:IPI00160131.2	Gene_Symbol=MYO9A myosin IXA	9606	0.77150559425354			0.79026859998703			1.10984933376312
264	0.98	2.98	11.6403460502625	IPI:IPI00020153.3	Gene_Symbol=BSN Protein bassoon	9606	1.30246913433075	0.449218928813934	17.4726810455322	0.601229131221771	0.501392006874084	660.424072265625	1.23428165912628	0.615162551403046	48.0267486572266
265	0.97	0.97	5.45454546809196	IPI:IPI00743284.2	Gene_Symbol=MTR Methionine synthase	9606
266	0.96	4.01	33.8983058929443	IPI:IPI00829979.1	Gene_Symbol=- Uncharacterized protein ENSP00000375008	9606
267	0.96	1.95	7.9390324652195	IPI:IPI00642259.2	Gene_Symbol=DST Dystonin	9606	1.46149861812592	0.281634271144867	3.05903244018555	0.720399856567383	0.642092227935791	13.5083122253418	1.10183417797089	0.672832489013672	2.34492254257202
268	0.96	0.97	16.0891085863113	IPI:IPI00021429.6	Gene_Symbol=NR2F6 Nuclear receptor subfamily 2 group F member 6	9606	9999
269	0.96	0.96	4.70588244497776	IPI:IPI00168421.2	Gene_Symbol=FBXO15 F-box protein 15	9606
270	0.96	0.96	4.41176481544971	IPI:IPI00418931.1	Gene_Symbol=FLJ45139 CDNA FLJ45139 fis, clone BRAWH3039623	9606	1.20122003555298			1.129678606987			0.972112953662872
271	0.95	1.07	13.6830106377602	IPI:IPI00783931.2	Gene_Symbol=COL18A1 Isoform 1 of Collagen alpha-1(XVIII) chain precursor	9606	0.882627904415131	0.846131205558777	623.372802734375	0.723348796367645	0.786386072635651	133247.09375	1.16683948040009	0.811619162559509	620.747619628906
272	0.93	1.06	5.93008734285831	IPI:IPI00395444.7	Gene_Symbol=CAMSAP1 calmodulin regulated spectrin-associated protein 1	9606	1.16242718696594			1.05781030654907			1.36531150341034
273	0.93	0.93	10.6122449040413	IPI:IPI00024251.1	Gene_Symbol=FGF13 Isoform 1A of Fibroblast growth factor 13	9606	1.06868672370911	0.914882004261017	531.303833007813	0.86400431394577	0.843290090560913	1623.30688476563	1.32968938350677
274	0.92	1.39	7.36266896128654	IPI:IPI00743813.2	Gene_Symbol=ASPM Isoform 1 of Abnormal spindle-like microcephaly-associated protein	9606	0.681598603725433			0.546227931976318			0.861616373062134
275	0.92	0.92	9.45626497268677	IPI:IPI00746022.2	Gene_Symbol=ANKDD1A Isoform 1 of Ankyrin repeat and death domain-containing protein 1A precursor	9606
276	0.9	0.9	6.3157893717289	IPI:IPI00294501.1	Gene_Symbol=DHCR7 7-dehydrocholesterol reductase	9606	1.11456680297852	0.00419411063194275	1.00912094116211	0.753704786300659	0.828092277050018	433513.28125	0.967570126056671	0.892571091651917	11.6893978118896
277	0.89	40.22	44.8387086391449	IPI:IPI00884180.1	Gene_Symbol=IGHM IGHM protein	9606	0.622433602809906	0.0694725587964058	1.72342240810394	1.83326208591461	0.393862068653107	6.97258281707764	1.48407173156738	0.302244246006012	2.74791502952576
278	0.89	0.99	4.98704649507999	IPI:IPI00853158.2	Gene_Symbol=PRUNE2 prune homolog 2 isoform 1	9606	0.914413154125214	0.709657430648804	1.86093413829803	0.309018164873123	0.051830817013979	3.28437829017639	0.892381846904755	0.439883470535278	1.44619119167328
279	0.89	0.89	15.0375932455063	IPI:IPI00008494.4	Gene_Symbol=ICAM1 Intercellular adhesion molecule 1 precursor	9606	0.78395003080368			0.318567782640457			1.25153040885925
280	0.87	0.87	28.0936449766159	IPI:IPI00736022.2	Gene_Symbol=LOC642141 similar to Polypeptide N-acetylgalactosaminyltransferase 9	9606	1.09934937953949			0.45517510175705			1.09586572647095
281	0.86	0.92	2.98701301217079	IPI:IPI00645561.2	Gene_Symbol=GPR112 G-protein coupled receptor 112	9606
282	0.85	0.85	4.76635508239269	IPI:IPI00031388.1	Gene_Symbol=PIK3CB Phosphatidylinositol-4,5-bisphosphate 3-kinase catalytic subunit beta isoform	9606
283	0.85	0.85	6.94980695843697	IPI:IPI00167237.4	Gene_Symbol=TYW3 tRNA wybutosine-synthesizing protein 3 homolog	9606	1.08684945106506			2.28914570808411			0.834754049777985
284	0.84	1.03	8.63849744200706	IPI:IPI00795635.1	Gene_Symbol=LOC200383 Dynein heavy chain domain containing protein	9606	1.32502937316895	0.452584356069565	3.70280694961548	0.64837521314621	0.637749075889587	5473.00830078125	0.895785331726074	0.765659868717194	4.01148700714111
285	0.83	1.98	12.1122598648071	IPI:IPI00643090.1	Gene_Symbol=VCAM1 74 kDa protein	9606	1.12096989154816	0.582583844661713	6.59502220153809	1.08029556274414	0.80796217918396	23.4284057617188	1.02535736560822	0.203331917524338	1.11096096038818
286	0.83	1.3	5.62601611018181	IPI:IPI00375294.2	Gene_Symbol=LAMA1 Laminin subunit alpha-1 precursor	9606	1.12984073162079	0.822888314723969	228.329620361328	1.21919918060303	0.832356572151184	11394.76171875	1.05757689476013	0.611327528953552	2.76365947723389
287	0.82	2.93	15.384615957737	IPI:IPI00011694.1	Gene_Symbol=PRSS1 Trypsin-1 precursor	9606	1.00007617473602			28.4207401275635			0.40147477388382
288	0.82	0.91	7.22379609942436	IPI:IPI00867746.1	Gene_Symbol=KIF2A Isoform 3 of Kinesin-like protein KIF2A	9606	0.53335165977478			0.220924586057663			0.6005979180336
288	0	0.91	7.72727280855179	IPI:IPI00867529.1	Gene_Symbol=KIF2A Isoform 2 of Kinesin-like protein KIF2A	9606
288	0	0.91	6.85483887791634	IPI:IPI00848334.1	Gene_Symbol=KIF2A Isoform 4 of Kinesin-like protein KIF2A	9606
288	0	0.91	7.43440240621567	IPI:IPI00010368.6	Gene_Symbol=KIF2A Isoform 1 of Kinesin-like protein KIF2A	9606
289	0.82	0.86	7.91366919875145	IPI:IPI00743881.1	Gene_Symbol=- Similar to Pre-mRNA-splicing factor RBM22	9606
290	0.82	0.82	7.21476525068283	IPI:IPI00028050.2	Gene_Symbol=EEFSEC Selenocysteine-specific elongation factor	9606	1.16237282752991			0.924694538116455			0.336521983146667
291	0.82	0.82	3.59281450510025	IPI:IPI00029009.3	Gene_Symbol=PIP5K1C Phosphatidylinositol-4-phosphate 5-kinase type-1 gamma	9606	0.787702441215515			0.392261356115341			0.877257108688354
292	0.8	6.05	50.943398475647	IPI:IPI00642632.1	Gene_Symbol=- C7 protein	9606
293	0.8	0.8	9.454545378685	IPI:IPI00009276.2	Gene_Symbol=PROCR Endothelial protein C receptor precursor	9606
294	0.79	1.06	18.738229572773	IPI:IPI00641071.3	Gene_Symbol=TAOK2 Isoform 3 of Serine/threonine-protein kinase TAO2	9606
295	0.77	1.27	8.39160829782486	IPI:IPI00186290.6	Gene_Symbol=EEF2 Elongation factor 2	9606
296	0.77	0.77	9.06217098236084	IPI:IPI00000156.3	Gene_Symbol=LIG3 ligase III, DNA, ATP-dependent isoform beta precursor	9606	0.98687481880188			0.578944861888886			1.01806783676147
297	0.77	0.77	4.69613261520863	IPI:IPI00218353.3	Gene_Symbol=ATP13A1 Isoform B of Probable cation-transporting ATPase 13A1	9606
297	0	0.77	4.23588044941425	IPI:IPI00034277.1	Gene_Symbol=ATP13A1 Isoform A of Probable cation-transporting ATPase 13A1	9606
298	0.77	0.77	1.68818272650242	IPI:IPI00144003.2	Gene_Symbol=SALL2 Sal-like protein 2	9606	0.751109004020691			0.742582559585571			0.806532740592957
299	0.76	0.76	7.33266025781631	IPI:IPI00871621.1	Gene_Symbol=COL6A3 322 kDa protein	9606	3.79830408096313			0.312727123498917			1.59164142608643
299	0	0.76	6.86181932687759	IPI:IPI00022200.2	Gene_Symbol=COL6A3 alpha 3 type VI collagen isoform 1 precursor	9606
300	0.74	1.02	15.954415500164	IPI:IPI00744623.1	Gene_Symbol=LUZP1 Isoform 3 of Leucine zipper protein 1	9606	1.03938245773315	0.737654387950897	1.54079818725586	0.672095358371735	0.265467941761017	3.05542492866516	0.699354708194733	0.0536233112215996	1.44980597496033
300	0	1.02	16.3742691278458	IPI:IPI00395737.3	Gene_Symbol=LUZP1 Isoform 2 of Leucine zipper protein 1	9606
300	0	1.02	15.6133830547333	IPI:IPI00296830.5	Gene_Symbol=LUZP1 Isoform 1 of Leucine zipper protein 1	9606
301	0.72	0.86	4.85573522746563	IPI:IPI00658056.3	Gene_Symbol=CD163L1 Isoform 2 of Scavenger receptor cysteine-rich type 1 protein M160 precursor	9606	1.11995208263397	0.48881271481514	4.01360940933228	0.499357372522354	0.0355108045041561	1.63670706748962	1.16864275932312	0.325044363737106	3.03167247772217
301	0	0.86	4.74879555404186	IPI:IPI00026975.1	Gene_Symbol=CD163L1 Isoform 1 of Scavenger receptor cysteine-rich type 1 protein M160 precursor	9606
