# Supplementary material for: PGCA: An algorithm to link protein groups created from MS/MS data
Source: PLoS One. 2017 May 31;12(5):e0177569. doi: 10.1371/journal.pone.0177569 (PMC5451011; doi:10.1371/journal.pone.0177569)
Supplement: S3 File — 65 iTRAQ experiments used to process samples from the BiT Heart Cohort. (ZIP) [file pone.0177569.s006.zip › S5DataBiT/BET5812_ProteinSummary.txt]

N	Unused	Total	%Cov	Accession	Name	Species	115:114	PVal 115:114	EF 115:114	116:114	PVal 116:114	EF 116:114	117:114	PVal 117:114	EF 117:114	Biological Processes	Molecular Function	PANTHER ID
1	250.23	250.23	71.1582541465759	IPI:IPI00643525.1	Gene_Symbol=C4A Complement component 4A	9606	1.50056636333466	0.263134211301804	3.10469388961792	1.04301476478577	0.949502408504486	12.6084403991699	0.723942935466766	0.0574391074478626	1.41670775413513
2	213.55	213.55	41.9680029153824	IPI:IPI00022229.1	Gene_Symbol=APOB Apolipoprotein B-100 precursor	9606	0.691674470901489	1.56158338417653E-27	1.05880343914032	0.677002966403961	1.12997100635625E-18	1.08172154426575	0.81573086977005	5.2989651555535E-10	1.06311547756195
3	213.52	215.54	75.7123470306396	IPI:IPI00478003.1	Gene_Symbol=A2M Alpha-2-macroglobulin precursor	9606	1.01147425174713	0.623704135417938	1.04659962654114	0.689186155796051	1.33438123604418E-27	1.064493060112	0.768820583820343	2.54581033560744E-23	1.05008459091187
4	181.88	181.88	66.6281759738922	IPI:IPI00021885.1	Gene_Symbol=FGA Isoform 1 of Fibrinogen alpha chain precursor	9606	1.16133570671082	1.21355844839854E-06	1.06159996986389	0.872686684131622	0.00188554439228028	1.08925986289978	1.03508579730988	0.221877604722977	1.0568220615387
4	0	181.36	77.9503107070923	IPI:IPI00029717.1	Gene_Symbol=FGA Isoform 2 of Fibrinogen alpha chain precursor	9606
5	175.33	175.33	60.9389662742615	IPI:IPI00017601.1	Gene_Symbol=CP Ceruloplasmin precursor	9606	0.68384712934494	3.62553201897475E-22	1.07538616657257	0.797875881195068	0.000304978108033538	1.12924551963806	0.813858687877655	1.82793854719421E-07	1.07908284664154
6	126.98	126.99	46.6587126255035	IPI:IPI00032291.2	Gene_Symbol=C5 Complement C5 precursor	9606	0.996249556541443	0.911709845066071	1.0685772895813	0.995066463947296	0.914188265800476	1.09400808811188	1.10689103603363	0.0047249048948288	1.07203233242035
7	125.5	125.89	83.7067186832428	IPI:IPI00298497.3	Gene_Symbol=FGB Fibrinogen beta chain precursor	9606	1.18524420261383	1.70976207414242E-07	1.06436896324158	0.899230778217316	0.00648028589785099	1.07895410060883	0.952585935592651	0.0978945195674896	1.05903565883636
8	123.52	123.52	52.1412789821625	IPI:IPI00855777.1	Gene_Symbol=FN1 Isoform 14 of Fibronectin precursor	9606	0.308411866426468			1.1953763961792			0.592442512512207
8	0	123.52	51.4372825622559	IPI:IPI00339228.1	Gene_Symbol=FN1 Isoform 8 of Fibronectin precursor	9606
8	0	123.52	48.8747358322144	IPI:IPI00339223.1	Gene_Symbol=FN1 Isoform 3 of Fibronectin precursor	9606
8	0	123.52	48.2397317886353	IPI:IPI00022418.1	Gene_Symbol=FN1 Isoform 1 of Fibronectin precursor	9606
9	121.21	121.44	61.2146735191345	IPI:IPI00783987.2	Gene_Symbol=C3 Complement C3 precursor (Fragment)	9606	1.10384702682495	0.0490769892930985	1.10237550735474	0.880847930908203	0.0572441294789314	1.13837158679962	1.11044406890869	0.0291185267269611	1.09751498699188
10	115.76	115.76	72.3655939102173	IPI:IPI00294193.4	Gene_Symbol=ITIH4 Isoform 1 of Inter-alpha-trypsin inhibitor heavy chain H4 precursor	9606	1.08725082874298	0.286471664905548	1.16870176792145	0.944274365901947	0.611262321472168	1.25237679481506	1.01611721515656	0.848674893379211	1.18215596675873
11	100.69	100.69	77.4891793727875	IPI:IPI00022488.1	Gene_Symbol=HPX Hemopexin precursor	9606	0.942944943904877	0.0372919216752052	1.0566394329071	0.799284100532532	7.94007704030264E-08	1.08346569538116	0.763150334358215	1.47205161336308E-14	1.06837046146393
12	97.53	97.53	60.276198387146	IPI:IPI00029739.5	Gene_Symbol=CFH Isoform 1 of Complement factor H precursor	9606	0.916198015213013	0.103813253343105	1.11181700229645	0.891727447509766	0.158494606614113	1.17416429519653	0.942362368106842	0.360780477523804	1.13774526119232
13	96.68	96.72	86.2869203090668	IPI:IPI00742696.2	Gene_Symbol=GC vitamin D-binding protein precursor	9606	2.34532904624939	0.29271188378334	5.88317823410034	0.131006523966789	0.00293769431300461	2.93846774101257	0.561012923717499	0.494949012994766	7.53763771057129
14	87.91	87.91	73.4726667404175	IPI:IPI00019568.1	Gene_Symbol=F2 Prothrombin precursor (Fragment)	9606	0.88193416595459	0.00144907517824322	1.0791289806366	0.942174136638641	0.358607202768326	1.135249376297	0.939498841762543	0.0810675844550133	1.07222104072571
15	77.9	77.9	68.9258337020874	IPI:IPI00026314.1	Gene_Symbol=GSN Isoform 1 of Gelsolin precursor	9606	1.26796400547028	6.01272695348598E-05	1.11892676353455	1.01162445545197	0.882620513439178	1.16548180580139	1.02282452583313	0.724674999713898	1.13351666927338
16	77.61	78.07	65.6790137290955	IPI:IPI00019580.1	Gene_Symbol=PLG Plasminogen precursor	9606	0.884548902511597	0.00438984809443355	1.08661007881165	0.951139032840729	0.445588946342468	1.13696217536926	0.883103668689728	0.00339686148799956	1.08521234989166
17	77.18	77.18	49.2600411176682	IPI:IPI00305461.2	Gene_Symbol=ITIH2 Inter-alpha-trypsin inhibitor heavy chain H2 precursor	9606	1.00343251228333	0.919737756252289	1.06884062290192	0.942084848880768	0.223875284194946	1.10058867931366	0.968687295913696	0.285757780075073	1.05999040603638
18	76.15	76.32	75.0542283058167	IPI:IPI00877703.1	Gene_Symbol=FGG 52 kDa protein	9606	1.30818521976471	5.68432909631156E-08	1.09655117988586	1.04645133018494	0.544104278087616	1.1576269865036	1.08937704563141	0.0865254476666451	1.10213446617126
18	0	76.31	76.3796925544739	IPI:IPI00021891.5	Gene_Symbol=FGG Isoform Gamma-B of Fibrinogen gamma chain precursor	9606
19	73.26	73.26	58.5078537464142	IPI:IPI00019591.1	Gene_Symbol=CFB Isoform 1 of Complement factor B precursor (Fragment)	9606	1.14117348194122	0.0279568526893854	1.12362921237946	0.810667037963867	0.00288740545511246	1.14533460140228	0.894872665405273	0.0370762832462788	1.10898232460022
20	63.54	63.55	60.0931704044342	IPI:IPI00032328.2	Gene_Symbol=KNG1 Isoform HMW of Kininogen-1 precursor	9606	1.1216686964035	0.0189743656665087	1.09033250808716	0.954480528831482	0.595519542694092	1.23543727397919	1.0110958814621	0.925113141536713	1.33250749111176
21	63.29	63.29	54.4388592243195	IPI:IPI00828205.1	Gene_Symbol=IGHM IGHM protein	9606
22	63.03	63.14	56.531286239624	IPI:IPI00292530.1	Gene_Symbol=ITIH1 Inter-alpha-trypsin inhibitor heavy chain H1 precursor	9606	1.00223529338837	0.952057361602783	1.07540857791901	0.920495986938477	0.0718960538506508	1.09374165534973	0.910579144954681	0.0180090889334679	1.0798248052597
23	62.8	62.81	75	IPI:IPI00304273.2	Gene_Symbol=APOA4 Apolipoprotein A-IV precursor	9606	1.38998913764954	0.0180342420935631	1.30080902576447	2.31425595283508	0.000196668581338599	1.43389809131622	1.74865806102753	0.00940729305148125	1.48967361450195
24	62.17	62.29	66.6666686534882	IPI:IPI00847635.1	Gene_Symbol=SERPINA3 Isoform 1 of Alpha-1-antichymotrypsin precursor	9606	0.928558528423309	0.0325137935578823	1.06970548629761	0.924257934093475	0.182059913873672	1.12209939956665	0.914142072200775	0.0287501346319914	1.08302175998688
24	0	62.29	62.9464268684387	IPI:IPI00550991.3	Gene_Symbol=SERPINA3 Alpha-1-antichymotrypsin precursor	9606
25	56.17	56.17	52.0759165287018	IPI:IPI00296608.6	Gene_Symbol=C7 Complement component C7 precursor	9606	1.32198941707611	4.0800772694638E-05	1.13565456867218	1.14352059364319	0.0295124053955078	1.1279274225235	1.08686292171478	0.129013165831566	1.11420607566833
26	54.97	55.56	55.9595942497253	IPI:IPI00745089.2	Gene_Symbol=A1BG alpha 1B-glycoprotein precursor	9606	0.864819288253784	0.00309497164562345	1.0991837978363	0.949771285057068	0.270733386278152	1.09565269947052	0.928642094135284	0.0741182714700699	1.08397793769836
26	0	55.56	55.9595942497253	IPI:IPI00022895.7	Gene_Symbol=A1BG Alpha-1B-glycoprotein precursor	9606
27	54.26	56.26	51.1627912521362	IPI:IPI00017696.1	Gene_Symbol=C1S Complement C1s subcomponent precursor	9606	0.750379323959351	0.00439486792311072	1.21445226669312	0.751355051994324	0.0624813437461853	1.35156416893005	0.866074860095978	0.110641777515411	1.19427931308746
28	53.81	53.83	64.4351482391357	IPI:IPI00298971.1	Gene_Symbol=VTN Vitronectin precursor	9606	0.730216145515442	3.3824640865987E-08	1.11021983623505	0.658401429653168	5.15823512614588E-06	1.18744266033173	0.711844384670258	2.12898787488314E-09	1.10851788520813
29	53.35	53.35	56.3037276268005	IPI:IPI00798430.1	Gene_Symbol=TF Transferrin variant (Fragment)	9606	0.512580037117004	3.75071747697921E-17	1.13020718097687	0.27317601442337	5.01372565213287E-30	1.14901971817017	0.325169950723648	3.04598533676245E-32	1.1163477897644
29	0	53.35	56.3037276268005	IPI:IPI00022463.1	Gene_Symbol=TF Serotransferrin precursor	9606
30	52.94	52.94	51.0476171970367	IPI:IPI00022371.1	Gene_Symbol=HRG Histidine-rich glycoprotein precursor	9606	1	1	1.11241579055786	0.940391957759857	0.73822683095932	1.44064080715179	0.972231388092041	0.640414118766785	1.12709617614746
31	52.57	52.57	74.65940117836	IPI:IPI00022431.1	Gene_Symbol=AHSG Alpha-2-HS-glycoprotein precursor	9606	0.78054666519165	0.0111232278868556	1.20657896995544	0.821772336959839	0.249248668551445	1.39376509189606	0.752321064472198	0.00269736279733479	1.19885694980621
32	50.59	50.59	65.5913949012756	IPI:IPI00032179.2	Gene_Symbol=SERPINC1 Antithrombin III variant	9606	1.08372104167938	0.258982092142105	1.15156888961792	0.943843722343445	0.720564901828766	1.37936854362488	0.836115300655365	0.197274550795555	1.31601822376251
33	50.31	50.31	60.2836906909943	IPI:IPI00296165.5	Gene_Symbol=C1R;C17orf13;ACYP1 Complement C1r subcomponent precursor	9606	0.776331305503845	8.38899995869724E-06	1.10787570476532	0.710167944431305	0.000663801096379757	1.20847678184509	0.908432304859161	0.101480856537819	1.1225893497467
34	48.84	49.07	53.2554268836975	IPI:IPI00019943.1	Gene_Symbol=AFM Afamin precursor	9606	1.09369456768036	0.185073688626289	1.14289784431458	0.608457267284393	3.0786690530249E-08	1.17063307762146	0.631461024284363	6.47603672077057E-12	1.11483287811279
35	47.47	47.47	36.6914093494415	IPI:IPI00009920.2	Gene_Symbol=C6 Complement component 6 precursor	9606	1.06858944892883	0.375620990991592	1.16025185585022	0.939299404621124	0.360128283500671	1.14546382427216	0.877082824707031	0.0436225906014442	1.13571000099182
36	45.36	45.36	62.6086950302124	IPI:IPI00298828.3	Gene_Symbol=APOH Beta-2-glycoprotein 1 precursor	9606	1.35387361049652	1.2619933897895E-07	1.11093926429749	1.14034748077393	0.148797422647476	1.19620740413666	1.09345710277557	0.208034500479698	1.15022468566895
37	44.04	44.04	48.8372087478638	IPI:IPI00022395.1	Gene_Symbol=C9 Complement component C9 precursor	9606	1.10437726974487	0.0333413667976856	1.09547972679138	1.09229612350464	0.229227513074875	1.15632903575897	1.21805989742279	0.000668005959596485	1.11650991439819
38	43.42	45.42	55.8577418327332	IPI:IPI00472610.2	Gene_Symbol=IGHM IGHM protein	9606	0.563161790370941	0.0794652998447418	2.09893584251404	0.98317414522171	0.660404026508331	1.15373253822327	0.809516310691834	0.200472086668015	1.62096416950226
39	43.32	43.32	50.8000016212463	IPI:IPI00291866.5	Gene_Symbol=SERPING1 Plasma protease C1 inhibitor precursor	9606	1.03558278083801	0.38906529545784	1.08246517181396	1.01939845085144	0.800565004348755	1.16031730175018	1.17435383796692	0.000360621081199497	1.08924078941345
39	0.2	41.52	49.723756313324	IPI:IPI00879931.1	Gene_Symbol=SERPING1 cDNA FLJ78023, highly similar to Homo sapiens serine (or cysteine) proteinase inhibitor, clade G (C1inhibitor), member 1, (angioedema, hereditary) (SERPING1), mRNA	9606
40	42.42	42.42	46.1406528949738	IPI:IPI00291867.3	Gene_Symbol=CFI Complement factor I precursor	9606	0.978792369365692	0.722404956817627	1.12800180912018	0.858335196971893	0.0538913384079933	1.16817128658295	0.90218985080719	0.0772902742028236	1.12144577503204
40	0	40.42	43.9108073711395	IPI:IPI00872555.2	Gene_Symbol=CFI cDNA FLJ76262, highly similar to Homo sapiens I factor (complement) (IF), mRNA	9606
41	41.79	42.28	42.3250555992126	IPI:IPI00876950.1	Gene_Symbol=ITIH3 Isoform 2 of Inter-alpha-trypsin inhibitor heavy chain H3 precursor	9606	1.38612163066864	8.74017189289589E-07	1.12604904174805	1.26644349098206	0.000798776454757899	1.14296507835388	1.41854000091553	2.5636561531428E-06	1.14363706111908
41	0	42.28	42.1348303556442	IPI:IPI00028413.8	Gene_Symbol=ITIH3 Isoform 1 of Inter-alpha-trypsin inhibitor heavy chain H3 precursor	9606
42	40.99	45.32	27.0233809947968	IPI:IPI00478809.3	Gene_Symbol=F5 Coagulation factor V precursor	9606	1.03166019916534	0.710251271724701	1.18517625331879	0.930876553058624	0.436163365840912	1.20383167266846	1.09083724021912	0.13718169927597	1.1233469247818
42	0	45.32	26.9627630710602	IPI:IPI00022937.4	Gene_Symbol=F5 Coagulation factor V	9606
43	40.59	75.55	41.2280708551407	IPI:IPI00025426.2	Gene_Symbol=PZP Pregnancy zone protein precursor	9606	0.660533547401428	1.62317621743568E-06	1.15503346920013	0.388888627290726	5.12319573431341E-08	1.31008064746857	0.410501718521118	2.8149565878266E-07	1.32363772392273
44	40.08	40.08	39.3814444541931	IPI:IPI00032220.3	Gene_Symbol=AGT Angiotensinogen precursor	9606	0.630834639072418	1.96078204339756E-07	1.16757726669312	0.586010634899139	1.49256738950498E-05	1.25248658657074	0.461069107055664	5.83944513837115E-17	1.13725745677948
45	38.91	38.91	19.8364734649658	IPI:IPI00023014.1	Gene_Symbol=VWF von Willebrand factor precursor	9606	1.41082167625427	0.000590859039220959	1.20025706291199	1.82251167297363	0.000106310013507027	1.31623125076294	1.25339436531067	0.0432810187339783	1.24426794052124
45	0	38.9	19.6727141737938	IPI:IPI00788786.1	Gene_Symbol=VWF 309 kDa protein	9606
46	38.81	38.84	50.4743814468384	IPI:IPI00292950.4	Gene_Symbol=SERPIND1 Serpin peptidase inhibitor, clade D (Heparin cofactor), member 1	9606	0.977039456367493	0.460205316543579	1.06424820423126	0.807102024555206	0.00131620932370424	1.13675725460052	0.828375458717346	0.000117589312139899	1.0970618724823
46	0	38.83	50.9018063545227	IPI:IPI00879573.1	Gene_Symbol=SERPIND1 Heparin cofactor 2 precursor	9606
47	38.66	38.67	48.8095223903656	IPI:IPI00641737.1	Gene_Symbol=HP Haptoglobin precursor	9606	1.86477398872375	1.38075245104119E-06	1.23059594631195	1.78729093074799	0.000161390606081113	1.31274592876434	2.15064311027527	1.58103770075968E-08	1.21905374526978
47	0	36.67	52.7377545833588	IPI:IPI00478493.3	Gene_Symbol=HP HP protein	9606
48	37.37	37.75	45.528456568718	IPI:IPI00019581.1	Gene_Symbol=F12 Coagulation factor XII precursor	9606	0.895874917507172	0.0875581055879593	1.13518989086151	0.732629835605621	0.000670749810524285	1.18703162670135	0.679418683052063	4.80943924685562E-07	1.14171886444092
49	35.09	35.09	89.130437374115	IPI:IPI00855916.1	Gene_Symbol=- Transthyretin	9606	1.13739132881165	0.0463582128286362	1.13357055187225	1.29529213905334	0.00234364112839103	1.1772301197052	1.29451143741608	8.23825612314977E-05	1.13220763206482
49	0	35.09	86.3945603370667	IPI:IPI00022432.1	Gene_Symbol=TTR Transthyretin precursor	9606
50	34.82	34.82	52.7272701263428	IPI:IPI00020996.3	Gene_Symbol=IGFALS Insulin-like growth factor-binding protein complex acid labile chain precursor	9606	0.853663861751556	0.00774801382794976	1.12062108516693	0.679171681404114	4.79581444778887E-07	1.13807451725006	0.617187559604645	3.94331722830543E-09	1.13729357719421
51	34.75	34.75	62.7118647098541	IPI:IPI00827488.1	Gene_Symbol=IGKC IGKC protein	9606
52	34.66	34.69	56.0878217220306	IPI:IPI00400826.1	Gene_Symbol=CLU clusterin isoform 1	9606	0.934556722640991	0.200718700885773	1.11038410663605	0.841072738170624	0.0133855752646923	1.14535975456238	0.890220820903778	0.022290138527751	1.10416519641876
52	0	34.69	56.1247229576111	IPI:IPI00291262.3	Gene_Symbol=CLU Clusterin precursor	9606
52	0	34.69	51.3392865657806	IPI:IPI00795633.1	Gene_Symbol=CLU CLU	9606
53	34.6	34.6	67.3295438289642	IPI:IPI00022426.1	Gene_Symbol=AMBP AMBP protein precursor	9606	1.29000687599182	0.000192761202924885	1.13889729976654	1.13462257385254	0.153520554304123	1.19045877456665	1.22898018360138	0.0107506103813648	1.17022681236267
54	34.49	35.52	44.1489368677139	IPI:IPI00303963.1	Gene_Symbol=C2 Complement C2 precursor (Fragment)	9606	1.00261330604553	0.952952086925507	1.0927414894104	0.90773069858551	0.0724819228053093	1.11187148094177	0.962604582309723	0.441579729318619	1.1040358543396
55	34.21	34.21	79.8994958400726	IPI:IPI00844536.2	Gene_Symbol=RBP4 Uncharacterized protein RBP4	9606	1.51255309581757	7.94923141526037E-14	1.0984970331192	1.6029657125473	1.21845173950419E-08	1.16103780269623	1.40211796760559	4.61304768255982E-13	1.08323347568512
55	0	34.21	79.8994958400726	IPI:IPI00480192.1	Gene_Symbol=RBP4 Retinol binding protein 4, plasma	9606
55	0	34.21	81.0945272445679	IPI:IPI00022420.3	Gene_Symbol=RBP4 Plasma retinol-binding protein precursor	9606
56	34.15	34.15	61.7107927799225	IPI:IPI00879231.1	Gene_Symbol=SERPINF2 Alpha-2-antiplasmin precursor	9606	0.753669917583466	1.8153055862058E-05	1.12909150123596	0.538496255874634	1.60541915761314E-07	1.23213326931	0.634511947631836	4.93829723779982E-08	1.15707123279572
56	0	34.15	61.2121224403381	IPI:IPI00029863.4	Gene_Symbol=SERPINF2 SERPINF2 protein	9606
57	33.83	33.83	63.6363625526428	IPI:IPI00006114.4	Gene_Symbol=SERPINF1 Pigment epithelium-derived factor precursor	9606	1.31239879131317	0.00160553224850446	1.17426192760468	1.26141929626465	0.0158542916178703	1.20405662059784	1.03261840343475	0.609148740768433	1.13498735427856
58	33.25	33.25	43.5483872890472	IPI:IPI00744561.1	Gene_Symbol=IGHV3OR16-13;IGHA1 IGHA1 protein	9606	0.472825646400452	0.334404170513153	248.663619995117	2.19093251228333	0.141194760799408	9.46154499053955	2.50304865837097	0.0569605566561222	2.84585189819336
59	31.99	32.37	46.8652039766312	IPI:IPI00654888.4	Gene_Symbol=KLKB1 Plasma kallikrein precursor	9606	0.88541704416275	0.0735341459512711	1.14330077171326	0.900629162788391	0.318019300699234	1.2335022687912	0.795307099819183	0.00355035648681223	1.16013836860657
60	31.55	31.55	54.889589548111	IPI:IPI00394992.1	Gene_Symbol=PGLYRP2 Isoform 2 of N-acetylmuramoyl-L-alanine amidase precursor	9606	0.929106593132019	0.329040318727493	1.16168677806854	0.888209342956543	0.151840686798096	1.17780637741089	0.838143348693848	0.018035426735878	1.15610790252686
60	0	31.55	58.6805582046509	IPI:IPI00163207.1	Gene_Symbol=PGLYRP2 Isoform 1 of N-acetylmuramoyl-L-alanine amidase precursor	9606
61	30.78	30.78	42.3011839389801	IPI:IPI00294395.1	Gene_Symbol=C8B Complement component C8 beta chain precursor	9606	0.790884375572205	0.0020332804415375	1.15530240535736	1.00862562656403	0.905868351459503	1.15649914741516	0.999275386333466	0.988773465156555	1.10855901241302
62	30.21	30.21	70.6624627113342	IPI:IPI00021842.1	Gene_Symbol=APOE Apolipoprotein E precursor	9606	1.41147351264954	0.00715465843677521	1.27373492717743	1.03298854827881	0.822916805744171	1.34457361698151	1.31794905662537	0.00147308746818453	1.17200541496277
63	29.99	29.99	69.6629226207733	IPI:IPI00021841.1	Gene_Symbol=APOA1 Apolipoprotein A-I precursor	9606	0.829091191291809	0.000266511458903551	1.09897422790527	1.45935392379761	0.000349822861608118	1.21505510807037	1.77923226356506	1.20987057178334E-11	1.12989020347595
64	29.34	29.37	42.7135676145554	IPI:IPI00021727.1	Gene_Symbol=C4BPA C4b-binding protein alpha chain precursor	9606	1.09031617641449	0.267199754714966	1.16854465007782	0.898928105831146	0.473590493202209	1.34818804264069	0.951815843582153	0.53764796257019	1.17486608028412
65	29.33	29.33	46.7372119426727	IPI:IPI00645849.1	Gene_Symbol=ECM1 Extracellular matrix protein 1	9606	0.885262668132782	0.0631753727793694	1.13788032531738	0.633826076984406	7.60270486352965E-05	1.21535813808441	0.572240889072418	2.22334128885393E-09	1.12720966339111
65	0	29.33	45.3703701496124	IPI:IPI00003351.2	Gene_Symbol=ECM1 Extracellular matrix protein 1 precursor	9606
66	28.92	28.92	55.3691267967224	IPI:IPI00166729.4	Gene_Symbol=AZGP1 alpha-2-glycoprotein 1, zinc	9606	1.55581259727478	7.36208094167523E-05	1.21721720695496	1.39228141307831	0.0173878110945225	1.30790162086487	1.70132410526276	7.68955885632749E-07	1.19082045555115
67	28.78	28.99	42.3887580633163	IPI:IPI00328609.3	Gene_Symbol=SERPINA4 Kallistatin precursor	9606	1.03778088092804	0.527396678924561	1.12564694881439	0.930690705776215	0.340208202600479	1.16355073451996	0.827235698699951	0.000449597457190976	1.10327935218811
68	27.14	27.34	44.0191388130188	IPI:IPI00553177.1	Gene_Symbol=SERPINA1 Isoform 1 of Alpha-1-antitrypsin precursor	9606	1.29823076725006	0.00161623884923756	1.16514050960541	0.921557128429413	0.475573748350143	1.26071691513062	1.80219197273254	4.23284205908203E-07	1.20039188861847
69	26.58	26.6	40.9246563911438	IPI:IPI00011252.1	Gene_Symbol=C8A Complement component C8 alpha chain precursor	9606	0.992607533931732	0.922623336315155	1.1671689748764	1.32401156425476	0.0303661208599806	1.28700804710388	1.14276921749115	0.0475025549530983	1.14101850986481
70	25.88	25.88	48.1557369232178	IPI:IPI00019576.1	Gene_Symbol=F10 Coagulation factor X precursor	9606	1.09375500679016	0.145971179008484	1.13190340995789	1.1115220785141	0.195070669054985	1.17946338653564	1.03604924678802	0.650490939617157	1.17525696754456
71	25.84	27.84	57.1084320545197	IPI:IPI00292946.1	Gene_Symbol=SERPINA7 Thyroxine-binding globulin precursor	9606	0.991056144237518	0.881057798862457	1.12745261192322	0.627308070659637	1.41482265902937E-08	1.14910137653351	0.642806947231293	1.17695888590674E-08	1.13965356349945
72	25.43	25.43	71.7821776866913	IPI:IPI00011261.2	Gene_Symbol=C8G Complement component C8 gamma chain precursor	9606	0.864525496959686	0.46559539437294	1.49885129928589	1.05960202217102	0.787162899971008	1.54905772209167	1.04124534130096	0.789423286914825	1.36130201816559
73	23.9	23.9	42.9787248373032	IPI:IPI00555945.1	Gene_Symbol=IGL@ IGL@ protein	9606	0.646867632865906	0.293538004159927	2.59757924079895	1.08628237247467	0.703113675117493	1.69394648075104	1.23638296127319	0.215713381767273	1.46967625617981
74	23.58	23.58	15.8152550458908	IPI:IPI00027235.1	Gene_Symbol=ATRN Isoform 1 of Attractin precursor	9606	1.04255509376526	0.749449968338013	1.30995297431946	0.830572783946991	0.0179673451930285	1.16161417961121	0.877760410308838	0.361047506332397	1.33947646617889
74	0	23.42	15.1729553937912	IPI:IPI00162735.3	Gene_Symbol=ATRN Isoform 2 of Attractin precursor	9606
75	23.31	23.61	36.7571532726288	IPI:IPI00655927.1	Gene_Symbol=PRG4 Isoform B of Proteoglycan-4 precursor	9606	0.749245584011078	0.00365219241939485	1.19453465938568	0.879641711711884	0.377223432064056	1.35206079483032	0.957950830459595	0.652632832527161	1.22183263301849
75	0	23.61	39.448818564415	IPI:IPI00655676.1	Gene_Symbol=PRG4 Isoform D of Proteoglycan-4 precursor	9606
75	0	23.61	34.7538560628891	IPI:IPI00656092.1	Gene_Symbol=PRG4 Isoform F of Proteoglycan-4 precursor	9606
75	0	23.61	36.079329252243	IPI:IPI00655976.1	Gene_Symbol=PRG4 Isoform C of Proteoglycan-4 precursor	9606
75	0	23.61	33.6894601583481	IPI:IPI00024825.2	Gene_Symbol=PRG4 Isoform A of Proteoglycan-4 precursor	9606
75	0	23.47	33.7620586156845	IPI:IPI00656111.1	Gene_Symbol=PRG4 Isoform E of Proteoglycan-4 precursor	9606
76	23.03	23.05	48.8165676593781	IPI:IPI00020986.2	Gene_Symbol=LUM Lumican precursor	9606	1.27787780761719	0.000346334592904896	1.13253200054169	1.13695621490479	0.0403385870158672	1.13016104698181	1.22568655014038	0.00126571475993842	1.1241934299469
77	21.61	21.85	23.4811171889305	IPI:IPI00745872.2	Gene_Symbol=ALB Isoform 1 of Serum albumin precursor	9606	0.923913359642029	0.547008335590363	1.31345796585083	0.639493405818939	0.00054836820345372	1.24647283554077	1.21086144447327	0.0376815162599087	1.19603264331818
77	0	21.85	22.8070169687271	IPI:IPI00022434.4	Gene_Symbol=ALB Uncharacterized protein ALB	9606
78	20.98	20.98	49.567723274231	IPI:IPI00022417.4	Gene_Symbol=LRG1 Leucine-rich alpha-2-glycoprotein precursor	9606	1.31968486309052	0.0297965575009584	1.2799391746521	1.32937049865723	0.0700936615467072	1.36452281475067	1.73489546775818	1.8269129213877E-05	1.21869993209839
79	20.87	20.93	22.5011840462685	IPI:IPI00644296.1	Gene_Symbol=TNXB Tenascin XB	9606	0.866057693958282	0.308282136917114	1.34246480464935	0.81121826171875	0.179043099284172	1.37636148929596	0.770929634571075	0.119081757962704	1.40177035331726
79	0.04	20.55	22.4113807082176	IPI:IPI00743248.5	Gene_Symbol=TNXB DJ34F7.1.1	9606
79	0.04	20.55	21.8465849757195	IPI:IPI00025276.1	Gene_Symbol=TNXB Isoform XB of Tenascin-X precursor	9606
80	19.65	19.65	46.1095094680786	IPI:IPI00025204.1	Gene_Symbol=CD5L CD5 antigen-like precursor	9606	0.378778755664825	2.99912080663489E-05	1.39908468723297	0.888378143310547	0.504374325275421	1.44844174385071	0.808226466178894	0.0341100879013538	1.21473610401154
81	19.25	19.31	41.0774409770966	IPI:IPI00556155.2	Gene_Symbol=IGFBP3 insulin-like growth factor binding protein 3 isoform a precursor	9606	0.79747062921524	0.0479488261044025	1.25094628334045	0.690746486186981	0.221976146101952	1.86451804637909	0.66809755563736	0.0345934815704823	1.44655585289001
81	0	19.31	41.9243991374969	IPI:IPI00018305.4	Gene_Symbol=IGFBP3 Insulin-like growth factor-binding protein 3 precursor	9606
82	19.17	19.2	35.7001960277557	IPI:IPI00064667.4	Gene_Symbol=CNDP1 Beta-Ala-His dipeptidase precursor	9606	0.693257391452789	0.000178945818333887	1.16854822635651	0.965379416942596	0.564825057983398	1.13675105571747	0.8538498878479	0.0214735455811024	1.13991665840149
83	18.89	18.95	36.7088615894318	IPI:IPI00292218.4	Gene_Symbol=MST1 Hepatocyte growth factor-like protein precursor	9606	0.823503375053406	0.0558386594057083	1.22097599506378	1.2350035905838	0.215762346982956	1.41507208347321	1.11566424369812	0.103118151426315	1.14365494251251
84	18.23	18.23	25.4166662693024	IPI:IPI00873445.1	Gene_Symbol=PROS1 80 kDa protein	9606	0.994650423526764	0.940307557582855	1.15821409225464	0.972875595092773	0.781762778759003	1.22552847862244	0.9318767786026	0.713329374790192	1.4816917181015
84	0	18.17	20.8579882979393	IPI:IPI00294004.1	Gene_Symbol=PROS1 Vitamin K-dependent protein S precursor	9606
85	17.83	17.89	32.2935789823532	IPI:IPI00738433.1	Gene_Symbol=CPN2 similar to Carboxypeptidase N subunit 2 precursor	9606	1.0431102514267	0.647786617279053	1.2102963924408	0.679605960845947	1.84288546734024E-05	1.15124523639679	0.628094136714935	1.33470002765534E-05	1.17953157424927
85	0	15.89	30.6422024965286	IPI:IPI00479116.1	Gene_Symbol=CPN2 Carboxypeptidase N subunit 2 precursor	9606
86	17.71	17.71	42.6008969545364	IPI:IPI00022391.1	Gene_Symbol=APCS Serum amyloid P-component precursor	9606	0.709958374500275	3.84109995366089E-07	1.11870753765106	1.44095170497894	0.0121116591617465	1.32362973690033	1.37146162986755	1.72754326399627E-07	1.10435307025909
87	17.7	17.7	23.7518906593323	IPI:IPI00007240.2	Gene_Symbol=F13B Coagulation factor XIII B chain precursor	9606	1.15471577644348	0.398505181074142	1.44358730316162	1.38300800323486	0.125564590096474	1.54399180412292	1.09413516521454	0.568471848964691	1.41028785705566
88	16.92	16.92	38.9333337545395	IPI:IPI00029260.2	Gene_Symbol=CD14 Monocyte differentiation antigen CD14 precursor	9606	1.28914940357208	0.0187690630555153	1.22866010665894	1.30686938762665	0.0192047245800495	1.24350476264954	1.23772692680359	0.111604407429695	1.30801439285278
89	16.62	16.62	52.4752497673035	IPI:IPI00009028.1	Gene_Symbol=CLEC3B Tetranectin precursor	9606	1.18977737426758	0.383697658777237	1.63805663585663	0.795338273048401	0.149831414222717	1.42944645881653	0.913624107837677	0.39651346206665	1.30257773399353
90	16.37	17.31	21.4285716414452	IPI:IPI00746623.2	Gene_Symbol=HABP2 Hyaluronan-binding protein 2 precursor	9606	0.740583002567291	0.0127193816006184	1.2507164478302	0.716965734958649	0.00145854474976659	1.19315993785858	0.82402515411377	0.0537062659859657	1.21797859668732
91	16.22	16.22	20.3732505440712	IPI:IPI00025864.5	Gene_Symbol=BCHE Cholinesterase precursor	9606	0.846601068973541	0.160055503249168	1.27301704883575	0.791876554489136	0.0286245550960302	1.22730875015259	0.732075989246368	0.0119715258479118	1.25961458683014
92	16.02	16.05	26.8199235200882	IPI:IPI00385250.1	Gene_Symbol=PRSS3 Protease serine 4 isoform B	9606	0.674537539482117	0.066544882953167	1.53807055950165	0.594271898269653	0.128014668822289	2.05757403373718	0.565698742866516	0.0213182661682367	1.56952595710754
92	0	16.05	24.3421047925949	IPI:IPI00220839.2	Gene_Symbol=PRSS3 Protease, serine, 3	9606
92	0	16.05	24.3421047925949	IPI:IPI00015614.3	Gene_Symbol=PRSS3 Isoform A of Trypsin-3 precursor	9606
92	0	16.05	22.2672060132027	IPI:IPI00843764.1	Gene_Symbol=PRSS3 Isoform C of Trypsin-3 precursor	9606
93	15.78	16	34.8167538642883	IPI:IPI00743766.2	Gene_Symbol=FETUB Fetuin-B precursor	9606	0.720815181732178	2.17581346078077E-05	1.12196791172028	0.77496862411499	0.0066240499727428	1.18831419944763	0.719482660293579	0.000410793087212369	1.16810822486877
94	15.7	15.7	33.4672033786774	IPI:IPI00003590.2	Gene_Symbol=QSOX1 Isoform 1 of Sulfhydryl oxidase 1 precursor	9606	0.950980663299561	0.686588108539581	1.29737210273743	0.943791806697845	0.593852341175079	1.25389134883881	1.16817986965179	0.175949349999428	1.26265645027161
95	15.33	15.33	51.8394649028778	IPI:IPI00293925.2	Gene_Symbol=FCN3 Isoform 1 of Ficolin-3 precursor	9606	1.21945834159851	0.126094579696655	1.29597949981689	1.29600691795349	0.285300344228745	1.63665544986725	1.31690561771393	0.0274716708809137	1.27309095859528
96	15.29	15.29	43.8524603843689	IPI:IPI00020019.1	Gene_Symbol=ADIPOQ Adiponectin precursor	9606	1.54525446891785	0.000112008929136209	1.22147822380066	2.5300350189209	5.44874751540192E-07	1.3486202955246	2.64539933204651	7.79931319527805E-09	1.2852578163147
97	15.22	15.22	29.0393024682999	IPI:IPI00010295.1	Gene_Symbol=CPN1 Carboxypeptidase N catalytic chain precursor	9606	1.09554970264435	0.201851651072502	1.15543115139008	0.636876881122589	0.000655083975289017	1.26124489307404	0.64667022228241	0.000687794061377645	1.25286281108856
98	15.11	15.11	24.0875914692879	IPI:IPI00847381.1	Gene_Symbol=SEPP1 selenoprotein P isoform 2	9606	1.06202185153961	0.597834527492523	1.27901673316956	1.2720593214035	0.377260774374008	1.78650116920471	1.03023111820221	0.827465057373047	1.34525084495544
98	0	15.11	20.9973752498627	IPI:IPI00029061.2	Gene_Symbol=SEPP1 Selenoprotein P precursor	9606
99	14.34	14.54	34.4827592372894	IPI:IPI00007221.1	Gene_Symbol=SERPINA5 Plasma serine protease inhibitor precursor	9606	1.29267501831055	0.107541747391224	1.37820506095886	1.01398360729218	0.837601900100708	1.15423917770386	0.931654453277588	0.486542642116547	1.23801648616791
100	14.14	37.89	62.9558563232422	IPI:IPI00472345.1	Gene_Symbol=IGHG3 IGHG3 protein	9606
101	14.07	14.1	42.7083343267441	IPI:IPI00219583.1	Gene_Symbol=SHBG Isoform 2 of Sex hormone-binding globulin precursor	9606	0.588084697723389	8.23579557618359E-06	1.17569327354431	0.536844551563263	1.03919910543482E-06	1.16965961456299	0.625429511070251	0.00082572060637176	1.26420080661774
101	0	14.08	31.0945272445679	IPI:IPI00023019.1	Gene_Symbol=SHBG Isoform 1 of Sex hormone-binding globulin precursor	9606
102	14.04	14.04	17.2619044780731	IPI:IPI00299503.2	Gene_Symbol=GPLD1 Isoform 1 of Phosphatidylinositol-glycan-specific phospholipase D precursor	9606	0.749098837375641	0.0100914994254708	1.22760045528412	0.760078847408295	0.0686663240194321	1.34881865978241	0.726688623428345	0.000271002994850278	1.14310526847839
103	14.01	15.15	33.1588119268417	IPI:IPI00163446.3	Gene_Symbol=IGHD IGHD protein	9606	0.120379447937012	0.0784052088856697	11.7792587280273	0.0729718580842018	0.000273484154604375	1.82924032211304	0.0852261930704117	4.61108220406459E-06	1.35319602489471
104	14	14	27.4193555116653	IPI:IPI00004373.1	Gene_Symbol=MBL2 Mannose-binding protein C precursor	9606	0.336550891399384	0.00592651311308146	1.9367264509201	0.425467848777771	0.0162711124867201	1.90156245231628	0.440037429332733	0.000412040913943201	1.36225891113281
105	13.78	13.78	21.6216221451759	IPI:IPI00296534.1	Gene_Symbol=FBLN1 Isoform D of Fibulin-1 precursor	9606	1.54073441028595	0.00675080576911569	1.32255911827087	1.43467593193054	0.01565071195364	1.31614768505096	1.35061299800873	0.107857502996922	1.46345067024231
105	0	11.78	19.6301564574242	IPI:IPI00218803.2	Gene_Symbol=FBLN1 Isoform B of Fibulin-1 precursor	9606
106	13.7	13.7	25.5183398723602	IPI:IPI00010471.5	Gene_Symbol=LCP1 Plastin-2	9606	1.88803684711456	7.86297914601164E-06	1.17132198810577	1.13198280334473	0.243961855769157	1.2522269487381	1.18304121494293	0.0873263627290726	1.21924126148224
107	13.68	13.68	43.2900428771973	IPI:IPI00643948.2	Gene_Symbol=C1QB Complement component 1, q subcomponent, B chain	9606	0.712904751300812	7.61426272219978E-05	1.1530978679657	0.781604290008545	0.0171793326735497	1.2187203168869	0.837443172931671	0.0473030395805836	1.19133937358856
107	0	13.68	39.5256906747818	IPI:IPI00477992.1	Gene_Symbol=C1QB complement component 1, q subcomponent, B chain precursor	9606
108	13.6	13.6	30.9734523296356	IPI:IPI00026199.1	Gene_Symbol=GPX3 Glutathione peroxidase 3 precursor	9606	0.702706038951874	0.00402021687477827	1.24970519542694	0.853851854801178	0.235216394066811	1.31200397014618	0.713197469711304	0.000427835679147393	1.17593765258789
109	13.52	13.52	26.2295067310333	IPI:IPI00884176.1	Gene_Symbol=F13A1 coagulation factor XIII A1 subunit precursor	9606	1.26381993293762	0.130306169390678	1.36679923534393	1.32390677928925	0.158904373645782	1.50007975101471	1.25807189941406	0.170264348387718	1.40582180023193
109	0	13.52	26.2295067310333	IPI:IPI00297550.8	Gene_Symbol=F13A1 Coagulation factor XIII A chain precursor	9606
110	13.11	13.11	14.1653388738632	IPI:IPI00024284.4	Gene_Symbol=HSPG2 Basement membrane-specific heparan sulfate proteoglycan core protein precursor	9606	1.1744818687439	0.454807341098785	1.55836176872253	1.11457598209381	0.382857590913773	1.29110383987427	0.914545834064484	0.424218058586121	1.2597599029541
111	12.86	12.86	34.1333329677582	IPI:IPI00021440.1	Gene_Symbol=ACTG1;PSPHL Actin, cytoplasmic 2	9606	1.69204533100128	0.00438270112499595	1.361976146698	1.00808036327362	0.948758602142334	1.32296204566956	1.09939885139465	0.584042608737946	1.46679854393005
111	0	12.86	29.6000003814697	IPI:IPI00021439.1	Gene_Symbol=ACTB Actin, cytoplasmic 1	9606
112	12.63	12.63	18.9125299453735	IPI:IPI00329775.7	Gene_Symbol=CPB2 Isoform 1 of Carboxypeptidase B2 precursor	9606	1.00980162620544	0.913504242897034	1.22734916210175	0.855495810508728	0.1302749812603	1.24032068252563	0.95445328950882	0.482922375202179	1.16046941280365
113	12.19	12.19	24.7887328267097	IPI:IPI00218732.3	Gene_Symbol=PON1 Serum paraoxonase/arylesterase 1	9606	0.453910738229752	2.33866799703719E-07	1.2087836265564	0.462837725877762	1.08133758658369E-06	1.23250985145569	0.535014092922211	3.60813028237317E-05	1.25917589664459
114	12.11	12.11	25.7340252399445	IPI:IPI00744685.2	Gene_Symbol=BTD Uncharacterized protein BTD (Fragment)	9606	0.874166429042816	0.362467378377914	1.39647197723389	0.708802342414856	0.0889739990234375	1.51496958732605	0.722591757774353	0.0699824765324593	1.43502998352051
114	0	12.11	27.4401485919952	IPI:IPI00218413.2	Gene_Symbol=BTD biotinidase precursor	9606
115	12.07	14.14	12.1880106627941	IPI:IPI00179357.2	Gene_Symbol=TTN Isoform 7 of Titin	9606	1.02806842327118	0.834337651729584	1.30766928195953	1.06589877605438	0.722188472747803	1.43838798999786	0.982717990875244	0.897622585296631	1.3165100812912
115	0.01	14.11	12.0611347258091	IPI:IPI00759754.1	Gene_Symbol=TTN Isoform 1 of Titin	9606
115	0.01	14.11	12.0177522301674	IPI:IPI00759542.1	Gene_Symbol=TTN Isoform 8 of Titin	9606
115	0.01	14.11	12.0935246348381	IPI:IPI00023283.3	Gene_Symbol=TTN Isoform 2 of Titin	9606
115	0.01	13.27	12.1155023574829	IPI:IPI00759613.1	Gene_Symbol=TTN Isoform 5 of Titin	9606
115	0.01	12.67	12.4234832823277	IPI:IPI00375499.2	Gene_Symbol=TTN titin isoform novex-2	9606
115	0.01	12.62	12.4192230403423	IPI:IPI00455173.4	Gene_Symbol=TTN Isoform 3 of Titin	9606
115	0.01	12.62	12.2731126844883	IPI:IPI00375498.2	Gene_Symbol=TTN titin isoform novex-1	9606
115	0	14.1	12.1722228825092	IPI:IPI00759637.1	Gene_Symbol=TTN Isoform 4 of Titin	9606
115	0	14.1	12.1114201843739	IPI:IPI00749039.2	Gene_Symbol=TTN titin isoform N2-A	9606
116	11.7	11.71	25	IPI:IPI00007199.4	Gene_Symbol=SERPINA10 Protein Z-dependent protease inhibitor precursor	9606	0.870414972305298	0.206995338201523	1.2597017288208	0.705594778060913	0.00113179511390626	1.18304312229156	0.802624523639679	0.0541240833699703	1.25191330909729
117	11.56	13.13	29.5010834932327	IPI:IPI00296176.2	Gene_Symbol=F9 Coagulation factor IX precursor	9606	0.8880974650383	0.20699442923069	1.2164740562439	1.06357860565186	0.607015430927277	1.29515874385834	0.886562049388886	0.353591233491898	1.31752991676331
118	11.52	11.52	43.7810957431793	IPI:IPI00022429.3	Gene_Symbol=ORM1 Alpha-1-acid glycoprotein 1 precursor	9606	1.12850666046143	0.164842158555984	1.21062576770782	1.71851015090942	0.0336385928094387	1.61508846282959	2.58724117279053	8.32888326840475E-05	1.23434662818909
119	11.5	13.66	36.6255134344101	IPI:IPI00218949.1	Gene_Symbol=CFHR2 Isoform Short of Complement factor H-related protein 2 precursor	9606	1.2377028465271	0.299452751874924	1.56847023963928	1.39510405063629	0.133402347564697	1.5902419090271	1.7662068605423	0.0567450448870659	1.80467009544373
119	0.04	13.66	32.9629629850388	IPI:IPI00006154.1	Gene_Symbol=CFHR2 Isoform Long of Complement factor H-related protein 2 precursor	9606
120	11.47	11.47	25.496181845665	IPI:IPI00029193.1	Gene_Symbol=HGFAC Hepatocyte growth factor activator precursor	9606	1.153693318367	0.344800561666489	1.3831433057785	1.06576490402222	0.66822224855423	1.38433742523193	0.959501445293427	0.702924072742462	1.26806318759918
121	11.41	11.41	53.8461565971375	IPI:IPI00165972.3	Gene_Symbol=CFD Complement factor D preproprotein	9606	1.86909174919128	0.00064799387473613	1.31993663311005	1.34734165668488	0.188435539603233	1.60621869564056	1.69763851165771	0.277572423219681	2.81758165359497
122	11.1	11.12	18.604651093483	IPI:IPI00451625.1	Gene_Symbol=CRTAC1 Isoform 2 of Cartilage acidic protein 1 precursor	9606	1.02913916110992	0.860700368881226	1.44121563434601	1.13698148727417	0.414604127407074	1.41067135334015	0.904266119003296	0.0712024196982384	1.11807441711426
122	0	10.52	16.7197450995445	IPI:IPI00451626.1	Gene_Symbol=CRTAC1 Isoform 3 of Cartilage acidic protein 1 precursor	9606
122	0	10.52	15.8850222826004	IPI:IPI00451624.1	Gene_Symbol=CRTAC1 Isoform 1 of Cartilage acidic protein 1 precursor	9606
123	11.08	11.11	76.5217363834381	IPI:IPI00827560.1	Gene_Symbol=- HRV Fab N27-VL (Fragment)	9606
123	0.02	9.17	65.8914744853973	IPI:IPI00030205.3	Gene_Symbol=IGKV3-20 Ig kappa chain V-III region HAH precursor	9606
123	0	22.32	66.3865566253662	IPI:IPI00879329.1	Gene_Symbol=IGKV3-20 Anti-(ED-B) scFV (Fragment)	9606
123	0	9.14	72.8682160377502	IPI:IPI00384576.1	Gene_Symbol=- Ig kappa chain V-III region HIC precursor	9606
124	11.01	11.01	19.283065199852	IPI:IPI00871139.1	Gene_Symbol=MASP1 92 kDa protein	9606	0.921287000179291			1.71495521068573			1.40291213989258
124	0	9.74	10.8726747334003	IPI:IPI00299307.4	Gene_Symbol=MASP1 Complement-activating component of Ra-reactive factor precursor	9606
125	10.89	10.89	32.2448968887329	IPI:IPI00022394.2	Gene_Symbol=C1QC Complement C1q subcomponent subunit C precursor	9606	0.752460896968842	0.0228977426886559	1.26969277858734	0.62906289100647	0.00233592418953776	1.30744624137878	0.82491397857666	0.23209011554718	1.39168012142181
126	10.5	10.51	22.4532231688499	IPI:IPI00032311.4	Gene_Symbol=LBP Lipopolysaccharide-binding protein precursor	9606	0.722497045993805	0.187090247869492	1.72801184654236	0.833075284957886	0.0631330460309982	1.21805346012115	0.97998046875	0.781584858894348	1.19446003437042
127	10.47	10.47	13.2654950022697	IPI:IPI00242956.4	Gene_Symbol=FCGBP IgGFc-binding protein precursor	9606	1.13023412227631	0.184868335723877	1.21760201454163	0.774499297142029	0.0359182544052601	1.26275205612183	0.886459469795227	0.0185173694044352	1.09787356853485
127	0	10.46	12.5081434845924	IPI:IPI00788189.1	Gene_Symbol=FCGBP similar to Fc fragment of IgG binding protein	9606
128	10.41	10.41	25.4700869321823	IPI:IPI00023673.1	Gene_Symbol=LGALS3BP Galectin-3-binding protein precursor	9606	1.0119891166687	0.919869422912598	1.30306458473206	1.08733153343201	0.491639584302902	1.30723404884338	1.04420065879822	0.651252388954163	1.23669373989105
129	10.35	18.07	51.2752830982208	IPI:IPI00029168.1	Gene_Symbol=LPA Apolipoprotein	9606	0.997471511363983	0.980816841125488	1.24838101863861	2.25006914138794	9.65280996751972E-05	1.38147246837616	2.35528254508972	5.52652454643976E-06	1.29643785953522
130	10.32	10.32	30.3120344877243	IPI:IPI00395488.2	Gene_Symbol=VASN Vasorin precursor	9606	0.95140552520752	0.864400327205658	1.98158025741577	1.08040082454681	0.530112981796265	1.32855415344238	1.11524736881256	0.460670411586761	1.40313053131104
131	10.2	12.25	19.028340280056	IPI:IPI00011694.1	Gene_Symbol=PRSS1 Trypsin-1 precursor	9606	0.892578721046448	0.381141930818558	1.4234482049942	1.01184678077698	0.959899842739105	1.98681449890137	1.11400103569031	0.204299211502075	1.23669505119324
132	10.18	12.78	26.4887064695358	IPI:IPI00009793.3	Gene_Symbol=C1RL Complement C1r-like protein	9606	0.908401608467102	0.683704435825348	1.83722651004791	0.945112943649292	0.822115778923035	1.92110705375671	0.964113593101501	0.838422775268555	1.59413123130798
132	0	10.78	22.8310495615005	IPI:IPI00872573.1	Gene_Symbol=C1RL 48 kDa protein	9606
132	0	10.78	22.8310495615005	IPI:IPI00795055.1	Gene_Symbol=C1RL CDNA FLJ14022 fis, clone HEMBA1003538, weakly similar to COMPLEMENT C1R COMPONENT	9606
133	10.16	10.25	23.6479684710503	IPI:IPI00072917.2	Gene_Symbol=COL6A3 alpha 3 type VI collagen isoform 3 precursor	9606	1.24825119972229	0.121934980154037	1.35179150104523	0.947509050369263	0.771759986877441	1.54454672336578	1.04796290397644	0.801275670528412	1.54607439041138
133	0.03	8.28	24.5708510279655	IPI:IPI00220701.3	Gene_Symbol=COL6A3 Isoform 2 of Collagen alpha-3(VI) chain precursor	9606
133	0.02	8.27	23.2294619083405	IPI:IPI00022200.2	Gene_Symbol=COL6A3 alpha 3 type VI collagen isoform 1 precursor	9606
133	0.02	8.27	24.2852345108986	IPI:IPI00871621.1	Gene_Symbol=COL6A3 322 kDa protein	9606
133	0.02	8.27	23.3198925852776	IPI:IPI00072918.2	Gene_Symbol=COL6A3 alpha 3 type VI collagen isoform 4 precursor	9606
133	0.02	8.27	22.5581392645836	IPI:IPI00376964.2	Gene_Symbol=COL6A3 alpha 3 type VI collagen isoform 2 precursor	9606
134	10	10	23.8307356834412	IPI:IPI00299738.1	Gene_Symbol=PCOLCE Procollagen C-endopeptidase enhancer 1 precursor	9606	1.33868443965912	0.158511891961098	1.59647786617279	1.38732135295868	0.0390393398702145	1.35067391395569	1.68166589736938	0.013277038000524	1.40552949905396
135	9.91	9.91	38.4615391492844	IPI:IPI00844400.1	Gene_Symbol=C1QA 23 kDa protein	9606	0.700298726558685	0.00565028050914407	1.2618191242218	0.851176798343658	0.321747064590454	1.40197432041168	0.834982931613922	0.208410799503326	1.34216630458832
135	0	9.91	34.6938788890839	IPI:IPI00022392.1	Gene_Symbol=C1QA Complement C1q subcomponent subunit A precursor	9606
136	9.74	9.74	45.1127827167511	IPI:IPI00386132.1	Gene_Symbol=- Ig kappa chain V-IV region JI precursor	9606	0.341589719057083	1.82680560101289E-05	1.40882480144501	1.02961230278015	0.844074189662933	1.36908304691315	1.1077584028244	0.533139646053314	1.41236197948456
136	0	9.74	33.3333343267441	IPI:IPI00026197.7	Gene_Symbol=IGKV4-1 Similar to Ig kappa chain V-IV region precursor	9606
136	0	7.76	41.0447746515274	IPI:IPI00386133.1	Gene_Symbol=- Ig kappa chain V-IV region B17 precursor	9606
136	0	7.75	49.1228073835373	IPI:IPI00387120.1	Gene_Symbol=- Ig kappa chain V-IV region Len	9606
137	9.72	9.72	11.7346942424774	IPI:IPI00012792.1	Gene_Symbol=CDH5 Cadherin-5 precursor	9606	1.40549767017365	0.0490355864167213	1.40272855758667	1.22838819026947	0.428721100091934	1.80986058712006	0.985072016716003	0.945004642009735	1.66820132732391
138	8.99	9.02	19.4029852747917	IPI:IPI00871997.1	Gene_Symbol=DBH Dopamine beta-hydroxylase precursor	9606	0.771168649196625	0.123532757163048	1.42629957199097	1.03199732303619	0.859851956367493	1.51920866966248	1.04173541069031	0.768952667713165	1.38474404811859
138	0	9.02	18.9627230167389	IPI:IPI00171678.4	Gene_Symbol=DBH Dopamine beta-hydroxylase	9606
139	8.85	9.62	28.1449884176254	IPI:IPI00021364.1	Gene_Symbol=CFP Properdin precursor	9606	0.842108368873596	0.199943244457245	1.36491763591766	0.949226021766663	0.889840424060822	3.00692677497864	0.613060355186462	0.032545480877161	1.52646362781525
140	8.36	15.32	42.9184556007385	IPI:IPI00815938.1	Gene_Symbol=IGLV3-21 IGLV3-21 protein	9606	0.385208666324615	0.122748970985413	4.89550590515137	1.90268671512604	0.000124369893455878	1.0818076133728	1.91001558303833	0.0147337168455124	1.4997695684433
141	8.33	8.33	42.0833319425583	IPI:IPI00027827.2	Gene_Symbol=SOD3 Extracellular superoxide dismutase [Cu-Zn] precursor	9606	1.42265617847443	0.0559855736792088	1.4416264295578	5.78010177612305	2.7591253456194E-05	1.36314129829407	5.23249483108521	4.72103965876158E-06	1.226597905159
142	8.09	20.7	34.2436969280243	IPI:IPI00784998.1	Gene_Symbol=- Putative uncharacterized protein DKFZp686M24218	9606	0.496388614177704	0.320497304201126	6.53270626068115	0.709640145301819	0.62100875377655	7.29150867462158	0.566337049007416	0.46292108297348	8.63321685791016
143	8.07	8.11	37.267079949379	IPI:IPI00220327.3	Gene_Symbol=KRT1 Keratin, type II cytoskeletal 1	9606	1.69664776325226	0.0110593996942043	1.44056749343872	1.62655341625214	0.0314411111176014	1.53563106060028	1.56559991836548	0.0396079197525978	1.52213656902313
144	8.03	8.03	55.5555582046509	IPI:IPI00657670.1	Gene_Symbol=- 13 kDa protein	9606	1.8975967168808	4.98147855978459E-05	1.26967966556549	0.513764202594757	0.000238580745644867	1.33926272392273	1.30292689800262	0.104842752218246	1.38722038269043
144	0	8.03	44.4444447755814	IPI:IPI00021857.1	Gene_Symbol=APOC3 Apolipoprotein C-III precursor	9606
145	8.02	8.03	31.4176231622696	IPI:IPI00215983.3	Gene_Symbol=CA1 Carbonic anhydrase 1	9606	0.962797820568085	0.705040156841278	1.29532980918884	0.699549496173859	0.264757841825485	2.15002989768982	0.636471450328827	0.114916726946831	1.86690020561218
145	0	8.01	28.2051295042038	IPI:IPI00796435.1	Gene_Symbol=CA1 22 kDa protein	9606
146	8	8	29.9319714307785	IPI:IPI00654755.3	Gene_Symbol=HBB Hemoglobin subunit beta	9606	0.993342697620392	0.865288972854614	1.10094940662384	0.846775650978088	0.264572113752365	1.40554118156433	0.853982210159302	0.138802528381348	1.25940227508545
146	0	6	18.2857140898705	IPI:IPI00884107.1	Gene_Symbol=HBB Beta-globin gene from a thalassemia patient	9606
146	0	6	28.8288295269012	IPI:IPI00796636.9	Gene_Symbol=HBB Mutant beta globin	9606
147	7.85	7.85	39.6226406097412	IPI:IPI00178926.2	Gene_Symbol=IGJ immunoglobulin J chain	9606	0.414439052343369	0.0104125710204244	1.87537097930908	0.977376461029053	0.776449501514435	1.18894696235657	0.86050820350647	0.246179506182671	1.3098851442337
148	7.7	7.7	25.446429848671	IPI:IPI00514285.2	Gene_Symbol=PTGDS Prostaglandin D2 synthase 21kDa	9606	2.3501558303833	0.00134989339858294	1.34719586372375	1.41451513767242	0.101763777434826	1.57599282264709	1.55463671684265	0.0487964600324631	1.54869472980499
148	0	7.7	30.0000011920929	IPI:IPI00013179.1	Gene_Symbol=PTGDS Prostaglandin-H2 D-isomerase precursor	9606
148	0.01	5.71	38.0281686782837	IPI:IPI00513767.2	Gene_Symbol=PTGDS Prostaglandin D2 synthase 21kDa	9606
149	7.52	30.78	74.1312742233276	IPI:IPI00844156.2	Gene_Symbol=SERPINC1 SERPINC1 protein	9606	1.14333307743073	0.534411132335663	1.55936241149902	0.94310587644577	0.90396386384964	2.73394227027893	0.857334494590759	0.512725055217743	1.62298691272736
150	7.25	7.25	12.526997923851	IPI:IPI00301143.5	Gene_Symbol=PI16 Isoform 1 of Peptidase inhibitor 16 precursor	9606	1.52099859714508	0.00151876162271947	1.20523393154144	1.07652914524078	0.541252672672272	1.32136631011963	1.28016757965088	0.0373497195541859	1.25472402572632
151	7.08	39.07	55.2966117858887	IPI:IPI00876888.1	Gene_Symbol=- cDNA FLJ78387	9606	0.380124866962433	0.00934786256402731	1.87520682811737	1.3042973279953	0.515698492527008	2.5637948513031	1.17345881462097	0.381580889225006	1.51376676559448
151	0	7.22	29.7709912061691	IPI:IPI00783024.1	Gene_Symbol=- Myosin-reactive immunoglobulin heavy chain variable region (Fragment)	9606
151	0	5.74	38.400000333786	IPI:IPI00477804.4	Gene_Symbol=- Immunglobulin heavy chain variable region (Fragment)	9606
152	6.99	22.27	44.2060083150864	IPI:IPI00550162.2	Gene_Symbol=IGLV3-25 IGLV3-25 protein	9606	0.467920422554016	0.030059177428484	1.93864512443542	2.12222075462341	0.0018582243937999	1.46346521377563	2.14532947540283	0.000684136000927538	1.3894008398056
153	6.99	7.01	16.6219845414162	IPI:IPI00443799.2	Gene_Symbol=MGC15523 hypothetical protein LOC124565 isoform a	9606	1.54944443702698	0.242851346731186	2.4302122592926	0.875160574913025	0.74725341796875	2.92119836807251	1.51584362983704	0.238367393612862	2.30231380462646
154	6.98	6.98	23.0650156736374	IPI:IPI00016334.2	Gene_Symbol=MCAM Isoform 1 of Cell surface glycoprotein MUC18 precursor	9606	1.38879466056824	0.143850773572922	1.65296280384064	1.28478920459747	0.368541449308395	1.98778331279755	1.10124313831329	0.63170999288559	1.67648804187775
155	6.59	6.59	7.0364236831665	IPI:IPI00783390.1	Gene_Symbol=CHL1 Isoform 1 of Neural cell adhesion molecule L1-like protein precursor	9606	0.970766067504883	0.86698579788208	1.58621096611023	0.697740912437439	0.00312064564786851	1.16990995407104	1.02903509140015	0.880947172641754	1.64525830745697
155	0	6.59	6.94444477558136	IPI:IPI00299059.5	Gene_Symbol=CHL1 Isoform 2 of Neural cell adhesion molecule L1-like protein precursor	9606
156	6.36	245.68	71.1582541465759	IPI:IPI00654875.1	Gene_Symbol=C4B Complement C4-B precursor	9606	1.86869013309479	0.497548043727875	10.2684574127197	1.10353827476501	0.668886601924896	1.81037449836731	1.29530203342438	0.39203417301178	2.11546587944031
156	0	247.2	71.1582541465759	IPI:IPI00032258.4	Gene_Symbol=C4A;C4B Complement C4-A precursor	9606
157	6.21	6.21	23.1237322092056	IPI:IPI00643034.2	Gene_Symbol=PLTP Isoform 1 of Phospholipid transfer protein precursor	9606	0.938364923000336	0.847293615341187	2.62492084503174	0.649429500102997	0.225854158401489	2.46869540214539	0.828750789165497	0.491315633058548	2.1477587223053
157	0	6.21	21.768707036972	IPI:IPI00217778.1	Gene_Symbol=PLTP Isoform 2 of Phospholipid transfer protein precursor	9606
157	0	4.21	18.0246919393539	IPI:IPI00022733.3	Gene_Symbol=PLTP 45 kDa protein	9606
158	6.16	6.55	22.5596532225609	IPI:IPI00021817.1	Gene_Symbol=PROC Vitamin K-dependent protein C precursor	9606	0.860661864280701	0.608259856700897	1.97235238552094	0.688429176807404	0.164472624659538	1.80332088470459	0.730040729045868	0.411945194005966	2.46994376182556
159	6.15	6.15	41.9999986886978	IPI:IPI00021854.1	Gene_Symbol=APOA2 Apolipoprotein A-II precursor	9606	0.683524429798126	0.0259564928710461	1.36688685417175	1.19957756996155	0.256841748952866	1.44140040874481	1.99073088169098	0.0008650878444314	1.28365671634674
160	6.14	6.14	24.162258207798	IPI:IPI00307162.2	Gene_Symbol=VCL Isoform 2 of Vinculin	9606	1.08835625648499	0.673565328121185	1.59696865081787	2.22615432739258	0.119748547673225	2.94476819038391	0.879868865013123	0.670998275279999	2.01702427864075
160	0	6.14	24.6716693043709	IPI:IPI00291175.7	Gene_Symbol=VCL Isoform 1 of Vinculin	9606
161	6.13	6.25	16.2303671240807	IPI:IPI00743517.1	Gene_Symbol=PTPRS protein tyrosine phosphatase, receptor type, sigma isoform 2 precursor	9606	0.962040841579437	0.853864789009094	1.72797727584839	0.814967811107636	0.23865570127964	1.50754964351654	0.746206104755402	0.359964907169342	2.19618058204651
161	0	6.24	15.4203191399574	IPI:IPI00332273.2	Gene_Symbol=PTPRS Isoform PTPS-MEC of Receptor-type tyrosine-protein phosphatase S precursor	9606
161	0	6.24	15.7157674431801	IPI:IPI00332272.2	Gene_Symbol=PTPRS Isoform PTPS-MEB of Receptor-type tyrosine-protein phosphatase S precursor	9606
161	0	6.24	16.119097173214	IPI:IPI00332271.5	Gene_Symbol=PTPRS Isoform PTPS-MEA of Receptor-type tyrosine-protein phosphatase S precursor	9606
161	0	6.24	15.3490766882896	IPI:IPI00289831.4	Gene_Symbol=PTPRS Isoform PTPS of Receptor-type tyrosine-protein phosphatase S precursor	9606
162	6.11	33.5	40.353462100029	IPI:IPI00382606.1	Gene_Symbol=F7 Factor VII active site mutant immunoconjugate	9606	1.3199805021286	0.378728181123734	2.35734391212463	1.2407785654068	0.223695248365402	1.56662178039551	1.05597114562988	0.850781798362732	2.32995629310608
162	0	6.11	22.2972974181175	IPI:IPI00798065.1	Gene_Symbol=F7 Isoform B of Coagulation factor VII precursor	9606
162	0	6.11	21.2446346879005	IPI:IPI00329555.2	Gene_Symbol=F7 Isoform A of Coagulation factor VII precursor	9606
163	6.08	6.08	56.4356446266174	IPI:IPI00021856.3	Gene_Symbol=APOC2 Apolipoprotein C-II precursor	9606	1.55597627162933	0.00247835833579302	1.22436499595642	0.480777621269226	0.00126810360234231	1.33475661277771	1.22047173976898	0.0464022308588028	1.2148185968399
164	6.05	6.05	47.5609749555588	IPI:IPI00297284.1	Gene_Symbol=IGFBP2 Insulin-like growth factor-binding protein 2 precursor	9606	1.02323627471924	0.922071754932404	1.70867252349854	1.46861457824707	0.170206621289253	1.81231069564819	1.74788391590118	0.0789612308144569	1.90873277187347
164	0	4.61	44.1780835390091	IPI:IPI00556442.1	Gene_Symbol=IGFBP2 Insulin-like growth factor binding protein 2 variant (Fragment)	9606
165	6.05	6.05	24.5283022522926	IPI:IPI00023728.1	Gene_Symbol=GGH Gamma-glutamyl hydrolase precursor	9606	0.883774161338806	0.354795396327972	1.43350863456726	0.78022837638855	0.230645999312401	1.6930627822876	0.977507650852203	0.909949839115143	1.80209338665009
166	6.01	6.01	29.5039176940918	IPI:IPI00852826.2	Gene_Symbol=APOL1 42 kDa protein	9606	0.351045250892639	0.0523369386792183	2.90523219108582	0.509600281715393	0.0485116615891457	1.94598293304443	0.609565734863281	0.0257461108267307	1.46427094936371
166	0	6.01	24.6231153607368	IPI:IPI00514475.4	Gene_Symbol=APOL1 Isoform 1 of Apolipoprotein-L1 precursor	9606
166	0	6.01	23.6714974045753	IPI:IPI00186903.3	Gene_Symbol=APOL1 Isoform 2 of Apolipoprotein-L1 precursor	9606
167	6.01	6.01	26.7605632543564	IPI:IPI00853068.1	Gene_Symbol=HBA2;HBA1 Alpha 2 globin variant (Fragment)	9606	1.07156896591187	0.408145487308502	1.23102641105652	0.995644986629486	0.93507045507431	1.14996540546417	1.0032023191452	0.979993164539337	1.39469158649445
167	0	6.01	26.7605632543564	IPI:IPI00410714.5	Gene_Symbol=HBA2;HBA1 Hemoglobin subunit alpha	9606
168	6	26.18	52.7196645736694	IPI:IPI00854806.1	Gene_Symbol=IGKV1-5 IGKV1-5 protein	9606	0.32643985748291	0.180414825677872	10.8188524246216	0.968135952949524	0.927101612091064	3.84977865219116	0.679695248603821	0.0613952092826366	1.54004955291748
169	6	25.54	31.2000006437302	IPI:IPI00061977.1	Gene_Symbol=IGHV3OR16-13;IGHA1 IGHA1 protein	9606	0.702742040157318			2.10741114616394			1.93748664855957
170	6	8.19	15.5555561184883	IPI:IPI00027482.1	Gene_Symbol=SERPINA6 Corticosteroid-binding globulin precursor	9606	0.769253313541412	0.252735912799835	2.03363466262817	0.649533152580261	0.090120829641819	1.81965410709381	0.551881492137909	0.0106727797538042	1.30523216724396
171	6	6	11.1374408006668	IPI:IPI00216065.3	Gene_Symbol=PROZ Isoform 2 of Vitamin K-dependent protein Z precursor	9606	1.0419647693634	0.863427460193634	1.86326014995575	0.843325555324554	0.619096457958221	2.40897345542908	0.935436248779297	0.779867112636566	1.8584817647934
171	0	6	11.7499999701977	IPI:IPI00027843.1	Gene_Symbol=PROZ Isoform 1 of Vitamin K-dependent protein Z precursor	9606
172	6	6	12.3505979776382	IPI:IPI00555752.2	Gene_Symbol=C4BPB Isoform 2 of C4b-binding protein beta chain precursor	9606	0.865244328975677	0.543274700641632	2.35802483558655	0.821072220802307	0.486602276563644	2.72550010681152	0.662720680236816	0.137832492589951	2.08664298057556
172	0	6	12.3015873134136	IPI:IPI00025862.2	Gene_Symbol=C4BPB Isoform 1 of C4b-binding protein beta chain precursor	9606
173	5.94	5.94	33.0000013113022	IPI:IPI00789259.1	Gene_Symbol=IGLV1-40 V1-13 protein (Fragment)	9606	0.497666418552399	0.0813411623239517	2.30668330192566	0.957438826560974	0.934536993503571	3.97915053367615	1.02428603172302	0.934234201908112	2.13494110107422
173	0	4.64	15.1785716414452	IPI:IPI00879963.1	Gene_Symbol=IGL@ 12 kDa protein	9606
173	0	4.64	14.4067794084549	IPI:IPI00827965.2	Gene_Symbol=- V1-18 protein	9606
173	0	4.64	16.5048539638519	IPI:IPI00382422.1	Gene_Symbol=- Ig lambda chain V-I region NEWM	9606
174	5.89	5.91	17.4231335520744	IPI:IPI00018219.1	Gene_Symbol=TGFBI Transforming growth factor-beta-induced protein ig-h3 precursor	9606	0.972194135189056	0.860193133354187	1.51724076271057	0.834733247756958	0.291274309158325	1.51107811927795	0.744800567626953	0.0313195027410984	1.28597855567932
174	0	3.91	25.9615391492844	IPI:IPI00873923.1	Gene_Symbol=TGFBI TGFBI protein	9606
175	5.86	6.23	28.8629740476608	IPI:IPI00294713.4	Gene_Symbol=MASP2 Isoform 1 of Mannan-binding lectin serine protease 2 precursor	9606	1.47092592716217	0.0214299149811268	1.36267161369324	1.50849044322968	0.0626392960548401	1.55209171772003	1.38048923015594	0.0837840810418129	1.46009683609009
175	0	5.78	40.9326434135437	IPI:IPI00871597.1	Gene_Symbol=MASP2 Uncharacterized protein MASP2 (Fragment)	9606
175	0	5.78	42.7027016878128	IPI:IPI00306378.5	Gene_Symbol=MASP2 Isoform 2 of Mannan-binding lectin serine protease 2 precursor	9606
176	5.84	5.84	41.7808204889297	IPI:IPI00032293.1	Gene_Symbol=CST3 Cystatin-C precursor	9606	1.6902551651001	0.0234130080789328	1.50432634353638	1.45236003398895	0.170215755701065	1.85948050022125	1.4812126159668	0.151722073554993	1.8528128862381
177	5.79	5.91	20.4166665673256	IPI:IPI00073777.1	Gene_Symbol=PLXDC2 Isoform 2 of Plexin domain-containing protein 2 precursor	9606	1.09137558937073	0.577225804328918	1.49264693260193	0.825257778167725	0.433435291051865	1.84574508666992	0.979634046554565	0.740886270999908	1.17485094070435
177	0	5.91	18.5255199670792	IPI:IPI00044369.2	Gene_Symbol=PLXDC2 Isoform 1 of Plexin domain-containing protein 2 precursor	9606
177	0	3.91	18.3673471212387	IPI:IPI00640599.1	Gene_Symbol=PLXDC2 Isoform 3 of Plexin domain-containing protein 2 precursor	9606
178	5.7	34.71	55.5084764957428	IPI:IPI00746963.1	Gene_Symbol=IGKC IGKC protein	9606	0.305651038885117			1.4270955324173			1.457643866539
178	0.18	5.9	43.5185194015503	IPI:IPI00007868.6	Gene_Symbol=IGKV1D-8 Myosin-reactive immunoglobulin light chain variable region (Fragment)	9606
178	0.18	5.88	32.2033911943436	IPI:IPI00854611.1	Gene_Symbol=- Uncharacterized protein ENSP00000374815	9606
178	0.02	6.6	27.10280418396	IPI:IPI00827939.1	Gene_Symbol=- Anti-mucin1 light chain variable region (Fragment)	9606
178	0	10.55	56.7796587944031	IPI:IPI00854582.1	Gene_Symbol=- Uncharacterized protein ENSP00000374793	9606
178	0	8.55	31.8965524435043	IPI:IPI00829803.1	Gene_Symbol=- 13 kDa protein	9606
178	0	8.55	33.8983058929443	IPI:IPI00829751.1	Gene_Symbol=- 13 kDa protein	9606
179	5.7	5.7	30.0775200128555	IPI:IPI00021304.1	Gene_Symbol=KRT2 Keratin, type II cytoskeletal 2 epidermal	9606	1.0518079996109	0.811360657215118	2.22574090957642	1.51742112636566	0.279801517724991	3.39488792419434	1.18293356895447	0.58060097694397	3.02353668212891
180	5.69	9.98	55.6451618671417	IPI:IPI00828061.1	Gene_Symbol=- Anti-mucin1 heavy chain variable region (Fragment)	9606
180	0	60.12	54.8123955726624	IPI:IPI00477090.6	Gene_Symbol=IGHM IGHM protein	9606
180	0	8.36	57.2649598121643	IPI:IPI00829976.1	Gene_Symbol=- 13 kDa protein	9606
180	0	8.36	53.1746029853821	IPI:IPI00829806.1	Gene_Symbol=SCFV Immunglobulin heavy chain variable region (Fragment)	9606
180	0	8.36	57.2649598121643	IPI:IPI00829747.1	Gene_Symbol=- Similar to Immunglobulin heavy chain variable region	9606
180	0	8.36	44.3708598613739	IPI:IPI00827960.1	Gene_Symbol=- Immunglobulin heavy chain precursor (Fragment)	9606
180	0	7.77	46.7213124036789	IPI:IPI00384400.1	Gene_Symbol=- Myosin-reactive immunoglobulin heavy chain variable region (Fragment)	9606
180	0	4.62	25.6410270929337	IPI:IPI00827846.1	Gene_Symbol=- Anti-mucin1 heavy chain variable region (Fragment)	9606
181	5.6	5.69	7.9005278646946	IPI:IPI00020557.1	Gene_Symbol=LRP1 Prolow-density lipoprotein receptor-related protein 1 precursor	9606	1.3267924785614	0.399564743041992	13.5525312423706	1.26014256477356	0.292994737625122	2.02130937576294	1.11879622936249	0.716678559780121	3.17760491371155
182	5.56	9.68	46.551725268364	IPI:IPI00549330.4	Gene_Symbol=IGKV3D-15 Myosin-reactive immunoglobulin light chain variable region	9606	0.498508661985397	0.198482856154442	3.2496452331543	1.25872957706451	0.40009281039238	1.86230540275574	1.2887841463089	0.399292886257172	1.9824686050415
182	0	6.64	37.6146793365479	IPI:IPI00384401.1	Gene_Symbol=- Myosin-reactive immunoglobulin kappa chain variable region (Fragment)	9606
183	5.53	5.77	15.3050675988197	IPI:IPI00221224.6	Gene_Symbol=ANPEP Aminopeptidase N	9606	1.18053328990936	0.471058517694473	1.65852844715118	1.5073424577713	0.330616444349289	2.493319272995	1.08131456375122	0.783779680728912	1.88750433921814
184	5.48	9.25	31.4814805984497	IPI:IPI00387027.1	Gene_Symbol=- Ig kappa chain V-I region Gal	9606	1.260737657547			1.03134524822235			0.445522844791412
185	5.4	5.4	18.5700103640556	IPI:IPI00216641.1	Gene_Symbol=CNTN1 Isoform 2 of Contactin-1 precursor	9606	1.10933971405029	0.64612203836441	1.72729122638702	0.963326156139374	0.895474493503571	2.00387072563171	0.916666984558105	0.453331261873245	1.31687462329865
185	0	5.4	18.3693513274193	IPI:IPI00029751.1	Gene_Symbol=CNTN1 Isoform 1 of Contactin-1 precursor	9606
186	5.37	88.95	71.6358840465546	IPI:IPI00878609.1	Gene_Symbol=ITIH4 Protein	9606	1.10589492321014	0.542099297046661	1.41840755939484	1.08151650428772	0.658231973648071	1.45713245868683	1.03278028964996	0.830993115901947	1.38016748428345
186	0	76.03	69.2546606063843	IPI:IPI00878152.1	Gene_Symbol=ITIH4 71 kDa protein	9606
187	5.28	11.83	42.2131150960922	IPI:IPI00884092.1	Gene_Symbol=- Anti-HER3 scFv (Fragment)	9606	0.319763690233231			1.48334872722626			1.09439504146576
187	0	13.11	40.4166668653488	IPI:IPI00748998.1	Gene_Symbol=SCFV Single-chain Fv (Fragment)	9606
188	5.24	5.24	18.6335399746895	IPI:IPI00290856.4	Gene_Symbol=LYVE1 Lymphatic vessel endothelial hyaluronic acid receptor 1 precursor	9606	1.02790117263794	0.930079519748688	2.26581335067749	0.828558743000031	0.384398937225342	1.70744943618774	0.801267027854919	0.284654051065445	1.64593386650085
189	5.23	5.23	36.5971118211746	IPI:IPI00019359.3	Gene_Symbol=KRT9 Keratin, type I cytoskeletal 9	9606	1.55806720256805	0.360129326581955	5.05542850494385	2.57172226905823	0.132489219307899	5.19623899459839	2.08739876747131	0.333147555589676	12.2094192504883
190	5.2	5.2	26.2135922908783	IPI:IPI00783862.2	Gene_Symbol=BLVRB Flavin reductase	9606	0.782720386981964	0.196068719029427	1.73571455478668	0.644354045391083	0.296612143516541	3.86276483535767	0.683540284633636	0.498557716608047	7.36995267868042
190	0	5.2	26.0869562625885	IPI:IPI00219910.2	Gene_Symbol=- 22 kDa protein	9606
191	5.06	5.06	13.1350681185722	IPI:IPI00555628.1	Gene_Symbol=NCAM1 Neural cell adhesion molecule 1, 120 kDa isoform variant (Fragment)	9606	1.13249158859253	0.69912976026535	3.3199565410614	0.673597931861877	0.510965347290039	8.5364990234375	0.639528632164001	0.176720172166824	2.55435061454773
191	0	5.05	14.3356636166573	IPI:IPI00795918.1	Gene_Symbol=NCAM1 neural cell adhesion molecule 1 isoform 2	9606
191	0	5.05	12.2641511261463	IPI:IPI00435020.3	Gene_Symbol=NCAM1 Neural cell adhesion molecule 1, 140 kDa isoform precursor	9606
192	5.05	5.05	32.6732665300369	IPI:IPI00868938.1	Gene_Symbol=- Beta-2-microglobulin	9606	1.80827963352203	0.0696588903665543	1.97558796405792	1.52424931526184	0.288550168275833	2.83633065223694	1.8395402431488	0.103503577411175	2.31078290939331
192	0	5.05	27.7310937643051	IPI:IPI00796379.1	Gene_Symbol=B2M B2M protein	9606
193	4.91	4.91	18.6464086174965	IPI:IPI00643348.2	Gene_Symbol=COMP 80 kDa protein	9606	0.648693919181824	0.428127348423004	6.61280250549316	0.543559551239014	0.465403378009796	18.7694854736328	0.76224958896637	0.23469366133213	2.00318646430969
193	0	4.91	18.0977538228035	IPI:IPI00028030.3	Gene_Symbol=COMP Cartilage oligomeric matrix protein precursor	9606
194	4.78	22.3	32.0083677768707	IPI:IPI00784969.1	Gene_Symbol=LOC100126583 Putative uncharacterized protein	9606	0.798293888568878	0.416219800710678	2.59428977966309	0.772104442119598	0.232588022947311	1.92991054058075	0.868465781211853	0.209461942315102	1.39433109760284
195	4.27	4.27	18.4090912342072	IPI:IPI00022331.1	Gene_Symbol=LCAT Phosphatidylcholine-sterol acyltransferase precursor	9606	0.821073055267334	0.164381429553032	1.40841233730316	0.925850391387939	0.631029963493347	1.5840722322464	0.837065577507019	0.416895687580109	1.82674527168274
196	4.19	4.19	20.0923785567284	IPI:IPI00641481.2	Gene_Symbol=CETP Isoform 2 of Cholesteryl ester transfer protein precursor	9606	0.87630695104599	0.804332435131073	7.48985719680786	0.740689039230347	0.0644975230097771	1.41191625595093	0.778219044208527	0.128783613443375	1.53709053993225
196	0	4.19	17.6470592617989	IPI:IPI00006173.3	Gene_Symbol=CETP Isoform 1 of Cholesteryl ester transfer protein precursor	9606
197	4.12	5.22	50	IPI:IPI00387026.1	Gene_Symbol=- Ig kappa chain V-I region EU	9606	0.314017534255981	0.0187083631753922	2.31818628311157	1.07313168048859	0.708439230918884	1.62865686416626	1.17031288146973	0.299951791763306	1.44335329532623
197	0.02	5.22	44.8275864124298	IPI:IPI00829956.1	Gene_Symbol=- Rheumatoid factor C6 light chain (Fragment)	9606
197	0	5.18	62.7118647098541	IPI:IPI00829912.1	Gene_Symbol=IGKV1-5 Ig kappa chain V-I region HK102 precursor	9606
198	4.08	16.66	42.7272737026215	IPI:IPI00011264.1	Gene_Symbol=CFHR1 Complement factor H-related protein 1 precursor	9606	1.3632777929306	0.272697895765305	2.43456602096558	0.918047606945038	0.666896164417267	2.08847713470459	1.09489619731903	0.798429429531097	3.82058048248291
198	0.04	12.64	42.7272737026215	IPI:IPI00167093.4	Gene_Symbol=CFHR1 complement factor H-related 1	9606
198	0.04	12.61	37.6383751630783	IPI:IPI00883722.1	Gene_Symbol=CFHR1 FHR-1; complement Factor H-related protein 1	9606
199	4.03	246.74	71.1582541465759	IPI:IPI00418163.3	Gene_Symbol=C4B C4B1	9606	1.3443843126297	0.194581568241119	1.60244631767273	1.09999740123749	0.25572270154953	1.19119572639465	1.38163495063782	0.00101577257737517	1.17433488368988
200	4.02	7.1	52.5862097740173	IPI:IPI00784430.3	Gene_Symbol=IGKV3D-11 Similar to Ig kappa chain V-III region VG precursor	9606	0.376488953828812	0.0510713085532188	2.6784930229187	1.12907361984253	0.771324336528778	3.36920738220215	1.00978219509125	0.981573760509491	3.44037008285522
200	0	7.09	45.6896543502808	IPI:IPI00829653.1	Gene_Symbol=- Uncharacterized protein ENSP00000374812	9606
200	0	4.04	51.694917678833	IPI:IPI00816799.1	Gene_Symbol=- Rheumatoid factor D5 light chain (Fragment)	9606
201	4.01	4.01	50	IPI:IPI00382442.1	Gene_Symbol=- Ig lambda chain V-V region DEL	9606	0.439177244901657	0.0815989598631859	2.68260192871094	2.43404459953308	0.0719643533229828	2.76247143745422	2.55937647819519	0.0107834720984101	1.78447008132935
202	4.01	4.01	44.5783138275146	IPI:IPI00021855.1	Gene_Symbol=APOC1 Apolipoprotein C-I precursor	9606	1.34731578826904	0.181288033723831	1.88923525810242	0.816254317760468	0.299270689487457	1.87563610076904	1.64728760719299	0.205829456448555	3.19662594795227
203	4	33.77	45.0839340686798	IPI:IPI00399007.5	Gene_Symbol=IGHG2 Putative uncharacterized protein DKFZp686I04196 (Fragment)	9606	0.142638891935349	0.239421665668488	17516.677734375	0.662952721118927	0.509867787361145	218.610961914063	0.581986963748932	0.464819192886353	471.912048339844
203	0.17	25	63.3587777614594	IPI:IPI00829767.1	Gene_Symbol=IGHG2 Uncharacterized protein IGHG2 (Fragment)	9606
203	0.08	32.89	35.9574466943741	IPI:IPI00784942.1	Gene_Symbol=- Putative uncharacterized protein DKFZp686E23209	9606
203	0.07	31.57	44.3965524435043	IPI:IPI00426051.3	Gene_Symbol=- Putative uncharacterized protein DKFZp686C15213	9606
203	0.01	2.07	68.8679218292236	IPI:IPI00883855.1	Gene_Symbol=- Similar to Hepatitis B virus receptor binding protein	9606
203	0	33.74	40.4301077127457	IPI:IPI00784807.1	Gene_Symbol=- Putative uncharacterized protein	9606
203	0	6.62	51.1627912521362	IPI:IPI00783471.1	Gene_Symbol=- Immunglobulin heavy chain variable region (Fragment)	9606
203	0	2.03	30.3278684616089	IPI:IPI00884135.1	Gene_Symbol=- Similar to VH-3 family (VH26)D/J protein	9606
203	0	2	5.88235296308994	IPI:IPI00382490.1	Gene_Symbol=- Ig heavy chain V-III region BUR	9606
204	4	4	18.9753323793411	IPI:IPI00465436.4	Gene_Symbol=CAT Catalase	9606	1.01026010513306	0.931534767150879	1.57237184047699	0.77154940366745	0.464858502149582	3.47539448738098	0.773187935352325	0.310091078281403	2.27330708503723
205	4	4	6.02409653365612	IPI:IPI00296777.3	Gene_Symbol=SPARCL1 SPARC-like protein 1 precursor	9606	0.916595876216888	0.752603709697723	2.82297372817993	0.614848792552948	0.449209123849869	9.4174690246582	1.01453018188477	0.848672986030579	1.33203792572021
205	0	2	6.38297870755196	IPI:IPI00793166.1	Gene_Symbol=SPARCL1 15 kDa protein	9606
206	4	4	14.583332836628	IPI:IPI00029235.1	Gene_Symbol=IGFBP6 Insulin-like growth factor-binding protein 6 precursor	9606	1.88916432857513	0.0756607577204704	2.22333002090454	1.36765933036804	0.115392707288265	1.65237724781036	1.6801882982254	0.235813945531845	3.79092073440552
207	4	4	18.4834122657776	IPI:IPI00011832.1	Gene_Symbol=SPP2 Secreted phosphoprotein 24 precursor	9606	1.30775797367096	0.275926560163498	2.17638206481934	0.899158656597137	0.386297672986984	1.51602232456207	0.6288822889328	0.0958553105592728	1.94805979728699
208	4	4	25.6410270929337	IPI:IPI00009792.1	Gene_Symbol=IGHV1OR15-1 Ig heavy chain V-I region V35 precursor	9606	0.692790269851685	0.634347856044769	1347.77551269531	0.92332249879837	0.393057227134705	2.05381178855896	1.22928547859192	0.451552748680115	9.49997043609619
208	0.27	4.32	52.542370557785	IPI:IPI00829979.1	Gene_Symbol=- Uncharacterized protein ENSP00000375008	9606
208	0.17	25.39	34.9999994039536	IPI:IPI00785067.1	Gene_Symbol=IGH@ IGH@ protein	9606
208	0	37.37	50.4166662693024	IPI:IPI00761159.1	Gene_Symbol=IGHM IGHM protein	9606
208	0	34.2	61.0789954662323	IPI:IPI00784894.1	Gene_Symbol=- Putative uncharacterized protein	9606
208	0	15.25	27.3999989032745	IPI:IPI00423461.3	Gene_Symbol=IGHA2 Putative uncharacterized protein DKFZp686C02220 (Fragment)	9606
208	0	6.85	24.5901644229889	IPI:IPI00470652.1	Gene_Symbol=- Single-chain Fv (Fragment)	9606
208	0	4.05	25.6410270929337	IPI:IPI00739205.3	Gene_Symbol=LOC652102 Ig heavy chain V-I region HG3 precursor	9606
208	0	4	24.7863247990608	IPI:IPI00830130.1	Gene_Symbol=- Rheumatoid factor RF-ET7	9606
208	0	4	19.6581199765205	IPI:IPI00829701.1	Gene_Symbol=- Uncharacterized protein ENSP00000375014	9606
208	0	2.7	22.4137932062149	IPI:IPI00786926.1	Gene_Symbol=IGHV1-69 Myosin-reactive immunoglobulin heavy chain variable region (Fragment)	9606
208	0	2.29	14.4654095172882	IPI:IPI00382682.1	Gene_Symbol=- Putative matrix cell adhesion molecule-3	9606
208	0	2	16.7999997735024	IPI:IPI00386140.1	Gene_Symbol=- Ig heavy chain V-I region Mot	9606
208	0	2	21.7741936445236	IPI:IPI00382472.1	Gene_Symbol=- Ig heavy chain V-I region SIE	9606
208	0	2	10.2564096450806	IPI:IPI00854745.1	Gene_Symbol=- Uncharacterized protein ENSP00000375019	9606
208	0	2	10.2564096450806	IPI:IPI00854589.1	Gene_Symbol=- Uncharacterized protein ENSP00000375004	9606
208	0	2	10.0000001490116	IPI:IPI00399379.3	Gene_Symbol=- Uncharacterized protein ENSP00000303034	9606
208	0	2	7.99999982118607	IPI:IPI00383629.1	Gene_Symbol=- IgG VH protein precursor (Fragment)	9606
208	0	2	23.0769231915474	IPI:IPI00382678.1	Gene_Symbol=- Putative uncharacterized protein	9606
208	0	2	10.2564096450806	IPI:IPI00382455.1	Gene_Symbol=- Ig heavy chain V-I region EU	9606
209	4	4	14.723926782608	IPI:IPI00019176.3	Gene_Symbol=RARRES2 Retinoic acid receptor responder protein 2 precursor	9606	1.64381730556488	0.143729493021965	2.48991847038269	1.18769252300262	0.426084131002426	2.11024379730225	1.04666435718536	0.819122791290283	2.12667274475098
210	3.93	4.04	24.1163060069084	IPI:IPI00783931.2	Gene_Symbol=COL18A1 Isoform 1 of Collagen alpha-1(XVIII) chain precursor	9606	0.978378355503082	0.964595019817352	4.23515033721924	0.502007484436035	0.314338654279709	6.16357660293579	0.903271436691284	0.782730221748352	2.92618989944458
210	0	3.21	25.3456234931946	IPI:IPI00022822.5	Gene_Symbol=COL18A1 Isoform 2 of Collagen alpha-1(XVIII) chain precursor	9606
210	0	3.21	28.2300233840942	IPI:IPI00414694.3	Gene_Symbol=COL18A1 Isoform 3 of Collagen alpha-1(XVIII) chain precursor	9606
210	0	2.11	25.2491682767868	IPI:IPI00479309.5	Gene_Symbol=COL18A1 Uncharacterized protein COL18A1	9606
210	0	2.1	21.4559391140938	IPI:IPI00828004.1	Gene_Symbol=COL18A1 Multi-functional protein MFP	9606
211	3.81	3.81	17.4033150076866	IPI:IPI00744689.1	Gene_Symbol=MICA;HLA-B;HLA-A;LOC730410;HLA-C;HLA-A29.1 HLA class I histocompatibility antigen, B-52 alpha chain precursor	9606	1.49467539787292	0.171316429972649	2.28409457206726	1.11087834835052	0.695819020271301	2.72364282608032	1.57637548446655	0.0787646397948265	1.79455506801605
211	0	3.81	17.4033150076866	IPI:IPI00718924.3	Gene_Symbol=MICA;HLA-B;HLA-A;LOC730410;HLA-C;HLA-A29.1 HLA class I histocompatibility antigen, B-51 alpha chain precursor	9606
211	0	3.81	17.4033150076866	IPI:IPI00655604.5	Gene_Symbol=MICA;HLA-B;HLA-A;LOC730410;HLA-C;HLA-A29.1 HLA class I histocompatibility antigen, B-53 alpha chain precursor	9606
211	0.21	3.61	23.7569063901901	IPI:IPI00472867.1	Gene_Symbol=MICA;HLA-B;HLA-A;LOC730410;HLA-C;HLA-A29.1 HLA class I histocompatibility antigen, B-67 alpha chain precursor	9606
211	0.21	3.61	19.3370163440704	IPI:IPI00472676.1	Gene_Symbol=MICA;HLA-B;HLA-A;LOC730410;HLA-C;HLA-A29.1 HLA class I histocompatibility antigen, B-42 alpha chain precursor	9606
211	0.21	3.61	19.6132600307465	IPI:IPI00472767.1	Gene_Symbol=MICA;HLA-B;HLA-A;LOC730410;HLA-C;HLA-A29.1 HLA class I histocompatibility antigen, B-55 alpha chain precursor	9606
211	0.21	3.61	16.2983432412148	IPI:IPI00472282.1	Gene_Symbol=MICA;HLA-B;HLA-A;LOC730410;HLA-C;HLA-A29.1 HLA class I histocompatibility antigen, B-54 alpha chain precursor	9606
211	0.21	3.61	17.4033150076866	IPI:IPI00472210.1	Gene_Symbol=MICA;HLA-B;HLA-A;LOC730410;HLA-C;HLA-A29.1 HLA class I histocompatibility antigen, B-82 alpha chain precursor	9606
211	0.21	3.61	16.5745854377747	IPI:IPI00004657.1	Gene_Symbol=MICA;HLA-B;HLA-A;LOC730410;HLA-C;HLA-A29.1 HLA class I histocompatibility antigen, B-7 alpha chain precursor	9606
211	0.21	3.61	13.259668648243	IPI:IPI00827612.10	Gene_Symbol=MICA;HLA-B;HLA-A;LOC730410;HLA-C;HLA-A29.1 MHC class I antigen	9606
211	0.21	3.61	13.259668648243	IPI:IPI00472284.1	Gene_Symbol=MICA;HLA-B;HLA-A;LOC730410;HLA-C;HLA-A29.1 HLA class I histocompatibility antigen, B-56 alpha chain precursor	9606
211	0.18	2.18	13.9726027846336	IPI:IPI00472151.1	Gene_Symbol=MICA;HLA-B;HLA-A;LOC730410;HLA-C;HLA-A29.1 HLA class I histocompatibility antigen, A-23 alpha chain precursor	9606
211	0.15	2.15	12.5391855835915	IPI:IPI00794678.2	Gene_Symbol=MICA;HLA-B;HLA-A;LOC730410;HLA-C;HLA-A29.1 MHC class I antigen	9606
211	0.14	2.14	16.1725074052811	IPI:IPI00472112.1	Gene_Symbol=MICA;HLA-B;HLA-A;LOC730410;HLA-C;HLA-A29.1 Isoform 2 of HLA class I histocompatibility antigen, A-11 alpha chain precursor	9606
211	0.14	2.14	9.56521704792976	IPI:IPI00816779.1	Gene_Symbol=MICA;HLA-B;HLA-A;LOC730410;HLA-C;HLA-A29.1 Leukocyte antigen precursor	9606
211	0.14	2.14	9.04109552502632	IPI:IPI00742968.1	Gene_Symbol=MICA;HLA-B;HLA-A;LOC730410;HLA-C;HLA-A29.1 HLA class I histocompatibility antigen, A-24 alpha chain precursor	9606
211	0.14	2.14	9.16442051529884	IPI:IPI00647457.2	Gene_Symbol=MICA;HLA-B;HLA-A;LOC730410;HLA-C;HLA-A29.1 Major histocompatibility complex, class I, A	9606
211	0.14	2.14	13.1506845355034	IPI:IPI00472448.1	Gene_Symbol=MICA;HLA-B;HLA-A;LOC730410;HLA-C;HLA-A29.1 Isoform 1 of HLA class I histocompatibility antigen, A-11 alpha chain precursor	9606
211	0.14	2.14	8.83534103631973	IPI:IPI00829792.2	Gene_Symbol=MICA;HLA-B;HLA-A;LOC730410;HLA-C;HLA-A29.1 MHC class I antigen	9606
211	0.14	2.14	6.02739714086056	IPI:IPI00647634.1	Gene_Symbol=MICA;HLA-B;HLA-A;LOC730410;HLA-C;HLA-A29.1 HLA class I histocompatibility antigen, A-3 alpha chain precursor	9606
211	0.14	2.14	6.02739714086056	IPI:IPI00472855.1	Gene_Symbol=MICA;HLA-B;HLA-A;LOC730410;HLA-C;HLA-A29.1 HLA class I histocompatibility antigen, A-30 alpha chain precursor	9606
211	0.13	2.13	17.5977647304535	IPI:IPI00830076.2	Gene_Symbol=HLA-E HLA class I histocompatibility antigen, alpha chain E precursor	9606
211	0.13	2.13	17.3076927661896	IPI:IPI00718879.2	Gene_Symbol=HLA-E Major histocompatibility complex, class I, E	9606
211	0.13	2.13	17.5977647304535	IPI:IPI00010362.5	Gene_Symbol=HLA-E major histocompatibility complex, class I, E precursor	9606
211	0.07	1.95	20.1101928949356	IPI:IPI00472943.1	Gene_Symbol=MICA;HLA-B;HLA-A;LOC730410;HLA-C;HLA-A29.1 HLA class I histocompatibility antigen, B-73 alpha chain precursor	9606
211	0.04	2.07	11.7647059261799	IPI:IPI00871578.1	Gene_Symbol=HLA-F Major histocompatibility complex, class I, F	9606
211	0.03	2.03	9.33333337306976	IPI:IPI00853015.1	Gene_Symbol=HLA-F Major histocompatibility complex, class I, F	9606
211	0.03	2.03	9.33333337306976	IPI:IPI00657742.1	Gene_Symbol=HLA-F Major histocompatibility complex, class I, F	9606
211	0.02	2.04	9.94475111365318	IPI:IPI00646822.1	Gene_Symbol=HLA-F HLA class I histocompatibility antigen, alpha chain F precursor	9606
211	0.02	1.9	23.6559137701988	IPI:IPI00473006.1	Gene_Symbol=MICA;HLA-B;HLA-A;LOC730410;HLA-C;HLA-A29.1 HLA class I histocompatibility antigen, Cw-17 alpha chain precursor	9606
211	0.01	3.41	23.2240438461304	IPI:IPI00743716.1	Gene_Symbol=MICA;HLA-B;HLA-A;LOC730410;HLA-C;HLA-A29.1 HLA class I histocompatibility antigen, Cw-12 alpha chain precursor	9606
211	0.01	3.41	26.5193372964859	IPI:IPI00472652.1	Gene_Symbol=MICA;HLA-B;HLA-A;LOC730410;HLA-C;HLA-A29.1 HLA class I histocompatibility antigen, B-37 alpha chain precursor	9606
211	0.01	3.41	13.535912334919	IPI:IPI00471986.1	Gene_Symbol=MICA;HLA-B;HLA-A;LOC730410;HLA-C;HLA-A29.1 HLA class I histocompatibility antigen, B-27 alpha chain precursor	9606
211	0.01	2.25	17.4033150076866	IPI:IPI00746105.1	Gene_Symbol=MICA;HLA-B;HLA-A;LOC730410;HLA-C;HLA-A29.1 HLA class I histocompatibility antigen, B-40 alpha chain precursor	9606
211	0.01	2.01	26.6666680574417	IPI:IPI00738199.3	Gene_Symbol=- Similar to MHC class I antigen	9606
211	0.01	2.01	10.989011079073	IPI:IPI00004672.4	Gene_Symbol=HLA-H HLA class I histocompatibility antigen, alpha chain H precursor	9606
211	0.01	1.89	29.2191445827484	IPI:IPI00790240.1	Gene_Symbol=MICA;HLA-B;HLA-A;LOC730410;HLA-C;HLA-A29.1 Major histocompatibility complex, class I, C	9606
211	0.01	1.89	28.8043469190598	IPI:IPI00788914.1	Gene_Symbol=MICA;HLA-B;HLA-A;LOC730410;HLA-C;HLA-A29.1 Major histocompatibility complex, class I, C	9606
211	0.01	1.89	25.944584608078	IPI:IPI00789627.1	Gene_Symbol=MICA;HLA-B;HLA-A;LOC730410;HLA-C;HLA-A29.1 Major histocompatibility complex, class I, C	9606
211	0.01	1.89	23.9401489496231	IPI:IPI00873869.1	Gene_Symbol=MICA;HLA-B;HLA-A;LOC730410;HLA-C;HLA-A29.1 44 kDa protein	9606
211	0.01	1.89	25.2717405557632	IPI:IPI00797861.1	Gene_Symbol=MICA;HLA-B;HLA-A;LOC730410;HLA-C;HLA-A29.1 Major histocompatibility complex, class I, C	9606
211	0.01	1.89	25.806450843811	IPI:IPI00789567.1	Gene_Symbol=MICA;HLA-B;HLA-A;LOC730410;HLA-C;HLA-A29.1 Major histocompatibility complex, class I, C	9606
211	0.01	1.89	26.2295067310333	IPI:IPI00657976.1	Gene_Symbol=MICA;HLA-B;HLA-A;LOC730410;HLA-C;HLA-A29.1 HLA class I antigen	9606
211	0.01	1.89	23.9247307181358	IPI:IPI00797359.1	Gene_Symbol=MICA;HLA-B;HLA-A;LOC730410;HLA-C;HLA-A29.1 Major histocompatibility complex, class I, C	9606
211	0.01	1.89	24.3169397115707	IPI:IPI00642409.2	Gene_Symbol=MICA;HLA-B;HLA-A;LOC730410;HLA-C;HLA-A29.1 HLA class I histocompatibility antigen, Cw-7 alpha chain precursor	9606
211	0	3.81	18.7845304608345	IPI:IPI00473068.1	Gene_Symbol=MICA;HLA-B;HLA-A;LOC730410;HLA-C;HLA-A29.1 HLA class I histocompatibility antigen, B-38 alpha chain precursor	9606
211	0	3.81	21.2707176804543	IPI:IPI00472073.1	Gene_Symbol=MICA;HLA-B;HLA-A;LOC730410;HLA-C;HLA-A29.1 HLA class I histocompatibility antigen, B-59 alpha chain precursor	9606
211	0	3.64	17.4033150076866	IPI:IPI00747198.1	Gene_Symbol=MICA;HLA-B;HLA-A;LOC730410;HLA-C;HLA-A29.1 HLA class I histocompatibility antigen, B-35 alpha chain precursor	9606
211	0	3.64	17.4033150076866	IPI:IPI00646083.4	Gene_Symbol=MICA;HLA-B;HLA-A;LOC730410;HLA-C;HLA-A29.1 HLA class I histocompatibility antigen, B-15 alpha chain precursor	9606
211	0	3.4	22.7272734045982	IPI:IPI00816057.1	Gene_Symbol=MICA;HLA-B;HLA-A;LOC730410;HLA-C;HLA-A29.1 MHC class I antigen	9606
211	0	3.4	17.8391963243485	IPI:IPI00795906.1	Gene_Symbol=MICA;HLA-B;HLA-A;LOC730410;HLA-C;HLA-A29.1 MHC class I antigen heavy chain	9606
211	0	3.4	23.4972670674324	IPI:IPI00473131.1	Gene_Symbol=MICA;HLA-B;HLA-A;LOC730410;HLA-C;HLA-A29.1 HLA class I histocompatibility antigen, Cw-6 alpha chain precursor	9606
211	0	3.4	24.3169397115707	IPI:IPI00472903.1	Gene_Symbol=MICA;HLA-B;HLA-A;LOC730410;HLA-C;HLA-A29.1 HLA class I histocompatibility antigen, Cw-8 alpha chain precursor	9606
211	0	3.4	23.4972670674324	IPI:IPI00472162.1	Gene_Symbol=MICA;HLA-B;HLA-A;LOC730410;HLA-C;HLA-A29.1 HLA class I histocompatibility antigen, Cw-18 alpha chain precursor	9606
211	0	3.4	18.5792356729507	IPI:IPI00749025.1	Gene_Symbol=MICA;HLA-B;HLA-A;LOC730410;HLA-C;HLA-A29.1 HLA class I histocompatibility antigen, Cw-14 alpha chain precursor	9606
211	0	3.4	18.3060109615326	IPI:IPI00654689.1	Gene_Symbol=MICA;HLA-B;HLA-A;LOC730410;HLA-C;HLA-A29.1 HLA class I histocompatibility antigen, Cw-4 alpha chain precursor	9606
211	0	3.4	18.5792356729507	IPI:IPI00472605.1	Gene_Symbol=MICA;HLA-B;HLA-A;LOC730410;HLA-C;HLA-A29.1 HLA class I histocompatibility antigen, Cw-2 alpha chain precursor	9606
211	0	3.4	21.8579232692719	IPI:IPI00471951.1	Gene_Symbol=MICA;HLA-B;HLA-A;LOC730410;HLA-C;HLA-A29.1 HLA class I histocompatibility antigen, Cw-15 alpha chain precursor	9606
211	0	3.4	13.8586953282356	IPI:IPI00797121.1	Gene_Symbol=MICA;HLA-B;HLA-A;LOC730410;HLA-C;HLA-A29.1 Major histocompatibility complex class I C	9606
211	0	3.4	12.8463476896286	IPI:IPI00796489.1	Gene_Symbol=MICA;HLA-B;HLA-A;LOC730410;HLA-C;HLA-A29.1 Major histocompatibility complex class I C	9606
211	0	3.4	12.8415301442146	IPI:IPI00745649.1	Gene_Symbol=MICA;HLA-B;HLA-A;LOC730410;HLA-C;HLA-A29.1 Isoform 1 of HLA class I histocompatibility antigen, Cw-16 alpha chain precursor	9606
211	0	3.4	15.5737698078156	IPI:IPI00651697.1	Gene_Symbol=MICA;HLA-B;HLA-A;LOC730410;HLA-C;HLA-A29.1 HLA class I histocompatibility antigen, Cw-3 alpha chain precursor	9606
211	0	3.4	15.4696136713028	IPI:IPI00479242.1	Gene_Symbol=MICA;HLA-B;HLA-A;LOC730410;HLA-C;HLA-A29.1 HLA class I histocompatibility antigen, B-8 alpha chain precursor	9606
211	0	3.4	20.7182317972183	IPI:IPI00472800.1	Gene_Symbol=MICA;HLA-B;HLA-A;LOC730410;HLA-C;HLA-A29.1 HLA class I histocompatibility antigen, B-39 alpha chain precursor	9606
211	0	3.4	14.417177438736	IPI:IPI00472035.1	Gene_Symbol=MICA;HLA-B;HLA-A;LOC730410;HLA-C;HLA-A29.1 Isoform 2 of HLA class I histocompatibility antigen, Cw-16 alpha chain precursor	9606
211	0	3.4	12.6344084739685	IPI:IPI00790450.1	Gene_Symbol=MICA;HLA-B;HLA-A;LOC730410;HLA-C;HLA-A29.1 Major histocompatibility complex class I C	9606
211	0	3.4	14.3646404147148	IPI:IPI00746605.1	Gene_Symbol=MICA;HLA-B;HLA-A;LOC730410;HLA-C;HLA-A29.1 HLA class I histocompatibility antigen, B-78 alpha chain precursor	9606
211	0	3.4	14.3646404147148	IPI:IPI00744375.1	Gene_Symbol=MICA;HLA-B;HLA-A;LOC730410;HLA-C;HLA-A29.1 HLA class I histocompatibility antigen, B-46 alpha chain precursor	9606
211	0	3.4	12.6344084739685	IPI:IPI00604445.6	Gene_Symbol=MICA;HLA-B;HLA-A;LOC730410;HLA-C;HLA-A29.1 MHC class I antigen precursor	9606
211	0	3.4	15.1933699846268	IPI:IPI00472434.1	Gene_Symbol=MICA;HLA-B;HLA-A;LOC730410;HLA-C;HLA-A29.1 HLA class I histocompatibility antigen, B-57 alpha chain precursor	9606
211	0	3.4	14.3646404147148	IPI:IPI00472138.1	Gene_Symbol=MICA;HLA-B;HLA-A;LOC730410;HLA-C;HLA-A29.1 HLA class I histocompatibility antigen, B-58 alpha chain precursor	9606
211	0	3.4	15.7458558678627	IPI:IPI00472130.1	Gene_Symbol=MICA;HLA-B;HLA-A;LOC730410;HLA-C;HLA-A29.1 HLA class I histocompatibility antigen, B-14 alpha chain precursor	9606
211	0	2.41	16.1073818802834	IPI:IPI00884252.1	Gene_Symbol=MICA;HLA-B;HLA-A;LOC730410;HLA-C;HLA-A29.1 MHC class I antigen (Fragment)	9606
211	0	2.41	13.535912334919	IPI:IPI00743117.1	Gene_Symbol=MICA;HLA-B;HLA-A;LOC730410;HLA-C;HLA-A29.1 HLA class I histocompatibility antigen, B-44 alpha chain precursor	9606
211	0	2.41	12.9834249615669	IPI:IPI00472456.1	Gene_Symbol=MICA;HLA-B;HLA-A;LOC730410;HLA-C;HLA-A29.1 HLA class I histocompatibility antigen, B-49 alpha chain precursor	9606
211	0	2.41	6.62983432412148	IPI:IPI00472458.1	Gene_Symbol=MICA;HLA-B;HLA-A;LOC730410;HLA-C;HLA-A29.1 HLA class I histocompatibility antigen, B-13 alpha chain precursor	9606
211	0	2.24	19.0607741475105	IPI:IPI00026602.2	Gene_Symbol=MICA;HLA-B;HLA-A;LOC730410;HLA-C;HLA-A29.1 HLA class I histocompatibility antigen, B-41 alpha chain precursor	9606
211	0	2.24	16.5745854377747	IPI:IPI00472416.1	Gene_Symbol=MICA;HLA-B;HLA-A;LOC730410;HLA-C;HLA-A29.1 HLA class I histocompatibility antigen, B-45 alpha chain precursor	9606
211	0	2.24	12.9834249615669	IPI:IPI00471955.1	Gene_Symbol=MICA;HLA-B;HLA-A;LOC730410;HLA-C;HLA-A29.1 HLA class I histocompatibility antigen, B-50 alpha chain precursor	9606
211	0	2	16.9811323285103	IPI:IPI00644748.6	Gene_Symbol=MICA;HLA-B;HLA-A;LOC730410;HLA-C;HLA-A29.1 Major histocompatibility complex, class I, A	9606
211	0	2	15.3526976704597	IPI:IPI00877675.1	Gene_Symbol=MICA;HLA-B;HLA-A;LOC730410;HLA-C;HLA-A29.1 Major histocompatibility complex, class I, B	9606
211	0	2	15.644171833992	IPI:IPI00847323.3	Gene_Symbol=MICA;HLA-B;HLA-A;LOC730410;HLA-C;HLA-A29.1 Major histocompatibility complex, class I, A	9606
211	0	2	13.9726027846336	IPI:IPI00026569.3	Gene_Symbol=MICA;HLA-B;HLA-A;LOC730410;HLA-C;HLA-A29.1 HLA class I histocompatibility antigen, A-1 alpha chain precursor	9606
211	0	2	8.30945521593094	IPI:IPI00873206.1	Gene_Symbol=- Uncharacterized protein ENSP00000383507	9606
211	0	2	8.30945521593094	IPI:IPI00829994.1	Gene_Symbol=- 39 kDa protein	9606
211	0	2	10.5691060423851	IPI:IPI00829900.1	Gene_Symbol=HLA-G B2 microglobulin	9606
211	0	2	7.58017525076866	IPI:IPI00478603.3	Gene_Symbol=HLA-G HLA-G histocompatibility antigen, class I, G	9606
211	0	2	6.90607726573944	IPI:IPI00472402.1	Gene_Symbol=MICA;HLA-B;HLA-A;LOC730410;HLA-C;HLA-A29.1 HLA class I histocompatibility antigen, B-47 alpha chain precursor	9606
211	0	2	7.69230797886848	IPI:IPI00015988.9	Gene_Symbol=HLA-G HLA class I histocompatibility antigen, alpha chain G precursor	9606
211	0	2	5.20000010728836	IPI:IPI00871885.1	Gene_Symbol=- 28 kDa protein	9606
211	0	2	11.926606297493	IPI:IPI00789176.1	Gene_Symbol=MICA;HLA-B;HLA-A;LOC730410;HLA-C;HLA-A29.1 Leucocyte antigen B (Fragment)	9606
212	3.62	4.2	9.44000035524368	IPI:IPI00008556.1	Gene_Symbol=F11 Isoform 1 of Coagulation factor XI precursor	9606	1.26592469215393	0.18712118268013	1.67208886146545	0.822923481464386	0.030311930924654	1.16116666793823	0.788481831550598	0.371428787708282	2.44658136367798
212	0	4.2	8.72600376605988	IPI:IPI00216588.2	Gene_Symbol=F11 Isoform 2 of Coagulation factor XI precursor	9606
213	3.58	3.58	16.7293235659599	IPI:IPI00008494.4	Gene_Symbol=ICAM1 Intercellular adhesion molecule 1 precursor	9606	0.95763099193573	0.807242333889008	1.58583247661591	1.00299227237701	0.976753950119019	1.30676329135895	1.12218236923218	0.382170498371124	1.38573205471039
213	0	3.58	15.625	IPI:IPI00642425.1	Gene_Symbol=ICAM1 Cell surface glycoprotein	9606
214	3.53	9.06	22.8855714201927	IPI:IPI00020091.1	Gene_Symbol=ORM2 Alpha-1-acid glycoprotein 2 precursor	9606	0.848673462867737			1.92283630371094			1.47501516342163
215	3.41	6.88	67.592591047287	IPI:IPI00387113.1	Gene_Symbol=- Ig kappa chain V-III region B6	9606	0.315157920122147			0.888639807701111			1.15903878211975
216	3.18	3.53	38.3177578449249	IPI:IPI00384399.1	Gene_Symbol=- Myosin-reactive immunoglobulin light chain variable region (Fragment)	9606	0.524764180183411	0.212855413556099	17.2218208312988	1.79296576976776	0.123518146574497	2.65333199501038	2.00068306922913	0.142174750566483	3.54020571708679
216	0	22.25	42.0600861310959	IPI:IPI00829626.1	Gene_Symbol=IGL@ IGL@ protein	9606
217	3.14	4.31	9.30576100945473	IPI:IPI00643090.1	Gene_Symbol=VCAM1 74 kDa protein	9606	0.876229822635651	0.768168449401855	81.8150405883789	0.813263535499573	0.0270006228238344	1.11790466308594	1.26728713512421	0.407758623361588	9.42417526245117
217	0	4.31	8.52503404021263	IPI:IPI00018136.1	Gene_Symbol=VCAM1 Isoform 1 of Vascular cell adhesion protein 1 precursor	9606
217	0	3.58	6.33694007992744	IPI:IPI00082827.1	Gene_Symbol=VCAM1 vascular cell adhesion molecule 1 isoform b precursor	9606
217	0	2.18	4.62962947785854	IPI:IPI00643490.1	Gene_Symbol=VCAM1 Putative uncharacterized protein DKFZp779G2333	9606
218	3.14	3.14	16.2692844867706	IPI:IPI00827658.1	Gene_Symbol=CD44 Isoform 7 of CD44 antigen precursor	9606	1.45501506328583	0.441583096981049	52.5579032897949	1.27902972698212	0.559982717037201	43.8005294799805	1.42025697231293	0.263591408729553	7.09200954437256
218	0	3.14	14.3051773309708	IPI:IPI00828117.1	Gene_Symbol=CD44 Isoform 5 of CD44 antigen precursor	9606
218	0	3.14	14.7679328918457	IPI:IPI00827650.1	Gene_Symbol=CD44 Isoform 3 of CD44 antigen precursor	9606
218	0	3.14	15.5555561184883	IPI:IPI00827555.1	Gene_Symbol=CD44 Isoform 9 of CD44 antigen precursor	9606
218	0	3.14	15.0214597582817	IPI:IPI00418465.4	Gene_Symbol=CD44 Isoform 4 of CD44 antigen precursor	9606
218	0	3.14	14.1509428620338	IPI:IPI00305064.1	Gene_Symbol=CD44 Isoform CD44 of CD44 antigen precursor	9606
218	0	3.14	13.2047474384308	IPI:IPI00827795.1	Gene_Symbol=CD44 Isoform 8 of CD44 antigen precursor	9606
218	0	3.14	9.40665677189827	IPI:IPI00828192.1	Gene_Symbol=CD44 Isoform 17 of CD44 antigen precursor	9606
218	0	3.14	9.29899886250496	IPI:IPI00828064.1	Gene_Symbol=CD44 Isoform 6 of CD44 antigen precursor	9606
218	0	3.14	9.73053872585297	IPI:IPI00828056.1	Gene_Symbol=CD44 Isoform 16 of CD44 antigen precursor	9606
218	0	3.1	10.7505068182945	IPI:IPI00419219.3	Gene_Symbol=CD44 Isoform 10 of CD44 antigen precursor	9606
218	0	3.1	8.70588198304176	IPI:IPI00827982.1	Gene_Symbol=CD44 Isoform 13 of CD44 antigen precursor	9606
218	0	3.1	9.34343412518501	IPI:IPI00827937.1	Gene_Symbol=CD44 Isoform 14 of CD44 antigen precursor	9606
218	0	3.1	8.62470865249634	IPI:IPI00827893.1	Gene_Symbol=CD44 Isoform 11 of CD44 antigen precursor	9606
218	0	3.1	7.14285746216774	IPI:IPI00828108.1	Gene_Symbol=CD44 Isoform 15 of CD44 antigen precursor	9606
218	0	3.1	7.72058814764023	IPI:IPI00798069.1	Gene_Symbol=CD44 CD44 molecule	9606
218	0	3.1	5.81717453896999	IPI:IPI00297160.4	Gene_Symbol=CD44 Isoform 12 of CD44 antigen precursor	9606
219	3.1	5.15	40.6666666269302	IPI:IPI00383953.1	Gene_Symbol=- VH4 heavy chain variable region precursor (Fragment)	9606	0.472724676132202	0.0900640934705734	3.88008213043213	1.34298670291901	0.29836693406105	6.66636323928833	1.350062251091	0.0466071218252182	1.32273697853088
219	0	4.85	34.7457617521286	IPI:IPI00829753.1	Gene_Symbol=- Similar to Rheumatoid factor G9 heavy chain	9606
219	0	4.85	26.4957278966904	IPI:IPI00884081.1	Gene_Symbol=- Uncharacterized protein ENSP00000375025	9606
219	0	4.85	26.2711852788925	IPI:IPI00830007.1	Gene_Symbol=- Uncharacterized protein ENSP00000375023	9606
219	0	4.85	26.2711852788925	IPI:IPI00829811.1	Gene_Symbol=LOC652128 Uncharacterized protein ENSP00000375039	9606
219	0	4.85	26.7241388559341	IPI:IPI00328493.4	Gene_Symbol=- Uncharacterized protein ENSP00000375038	9606
219	0	4.38	26.7241388559341	IPI:IPI00854732.1	Gene_Symbol=- Uncharacterized protein ENSP00000375005	9606
219	0	4.06	26.7241388559341	IPI:IPI00385059.1	Gene_Symbol=- Rearranged VH4-34 V gene segment (Fragment)	9606
219	0	3.15	18.8034191727638	IPI:IPI00382540.1	Gene_Symbol=- Ig heavy chain V-II region NEWM	9606
219	0	2.06	10.9589040279388	IPI:IPI00386142.1	Gene_Symbol=- Ig heavy chain V-II region ARH-77 precursor	9606
220	3.07	4.47	11.1672572791576	IPI:IPI00003515.1	Gene_Symbol=TRIP11 Thyroid receptor-interacting protein 11	9606	1.22820711135864	0.382174760103226	2.21667098999023	1.22323048114777	0.343705475330353	2.02350282669067	1.37976336479187	0.162480726838112	1.89462661743164
221	2.92	2.92	7.93650820851326	IPI:IPI00006662.1	Gene_Symbol=APOD Apolipoprotein D precursor	9606	1.19177043437958	0.68735271692276	64.5932006835938	1.59631013870239	0.343306094408035	35.0293312072754	1.61262559890747	0.43397468328476	137.955673217773
222	2.82	2.83	6.97026029229164	IPI:IPI00440822.2	Gene_Symbol=ABI3BP Isoform 1 of Target of Nesh-SH3 precursor	9606	1.00868165493011	0.977094292640686	21.1433029174805	0.975735247135162	0.879610538482666	5.10751676559448	0.838730335235596	0.429265230894089	5.96545028686523
222	0.04	2.05	10.629515349865	IPI:IPI00440824.2	Gene_Symbol=ABI3BP Target of Nesh-SH3 precursor (Tarsh) (Nesh-binding protein) (NeshBP) (ABI gene family member 3-binding protein). Isoform 2	9606
222	0.03	2.04	10.7142858207226	IPI:IPI00440825.1	Gene_Symbol=ABI3BP Isoform 4 of Target of Nesh-SH3 precursor	9606
222	0	2.01	8.23045298457146	IPI:IPI00419966.1	Gene_Symbol=ABI3BP Isoform 2 of Target of Nesh-SH3 precursor	9606
223	2.78	2.78	16.0676538944244	IPI:IPI00790024.1	Gene_Symbol=C20orf175 Isoform 1 of Uncharacterized protein C20orf175	9606	1.27997148036957	0.571872889995575	3.0475754737854	0.977097690105438	0.891646385192871	1.55774641036987	0.833666563034058	0.277957916259766	1.4956442117691
223	0	2.01	24.0875914692879	IPI:IPI00168750.3	Gene_Symbol=C20orf175 FLJ00360 protein (Fragment)	9606
224	2.74	2.74	7.67045468091965	IPI:IPI00472011.1	Gene_Symbol=NEO1 154 kDa protein	9606	1.51888728141785	0.136981770396233	3.19217300415039	1.34898388385773	0.397245734930038	15.4620132446289	1.08274674415588	0.185334339737892	1.35347366333008
224	0	2.74	7.67045468091965	IPI:IPI00217291.2	Gene_Symbol=NEO1 Isoform 2 of Neogenin precursor	9606
224	0	2.74	7.39219710230827	IPI:IPI00023814.2	Gene_Symbol=NEO1 Isoform 1 of Neogenin precursor	9606
224	0	2.74	5.98349384963512	IPI:IPI00556554.3	Gene_Symbol=NEO1 Neogenin homolog 1 variant	9606
225	2.71	2.71	11.4842906594276	IPI:IPI00299594.1	Gene_Symbol=NRP1 Isoform 1 of Neuropilin-1 precursor	9606	1.29295456409454	0.800360023975372	23544.00390625	0.922885775566101	0.814500391483307	29.9572067260742	1.35562694072723	0.469963729381561	33.6955986022949
225	0	2.71	9.45945978164673	IPI:IPI00643127.3	Gene_Symbol=NRP1 Neuropilin 1	9606
225	0	2.71	12.5776395201683	IPI:IPI00607733.2	Gene_Symbol=NRP1 Isoform 2 of Neuropilin-1 precursor	9606
225	0	2.71	9.10075828433037	IPI:IPI00398715.5	Gene_Symbol=NRP1 Neuropilin 1	9606
225	0	2.71	12.6365050673485	IPI:IPI00165438.2	Gene_Symbol=NRP1 Muscle type neuropilin 1	9606
225	0	2.71	9.6880130469799	IPI:IPI00749187.1	Gene_Symbol=NRP1 Neuropilin 1	9606
225	0	2.71	8.38068202137947	IPI:IPI00639917.1	Gene_Symbol=NRP1 Neuropilin 1	9606
226	2.7	3.05	40.0000005960464	IPI:IPI00829740.1	Gene_Symbol=- V2-6 protein	9606	0.400686174631119	0.000635911303106695	1.36395919322968	2.09991574287415	0.0592103041708469	2.19063901901245	2.33256459236145	0.0146570820361376	1.81416022777557
226	0	22.98	50.4273533821106	IPI:IPI00154742.6	Gene_Symbol=IGL@ IGL@ protein	9606
226	0	22.97	47.0085471868515	IPI:IPI00785050.1	Gene_Symbol=- Putative uncharacterized protein	9606
226	0	13.62	35.0427359342575	IPI:IPI00719373.1	Gene_Symbol=IGL@ IGL@ protein	9606
226	0	5.37	51.3513505458832	IPI:IPI00385985.1	Gene_Symbol=- Ig lambda chain V-III region LOI	9606
227	2.66	2.66	25.1968502998352	IPI:IPI00022731.1	Gene_Symbol=APOC4 Apolipoprotein C-IV precursor	9606	1.70632898807526	0.0501991361379623	1.70836269855499	1.20315206050873	0.550192654132843	3.05670595169067	0.616761267185211	0.250386357307434	3.66320824623108
228	2.65	2.65	13.6044874787331	IPI:IPI00024046.1	Gene_Symbol=CDH13 Cadherin-13 precursor	9606	0.953862845897675	0.931466341018677	4.99807119369507	0.671629369258881	0.378895729780197	3.42135572433472	0.791926026344299	0.592611074447632	3.46805715560913
229	2.59	13.16	51.9083976745605	IPI:IPI00827581.1	Gene_Symbol=- Variable immnoglobulin anti-estradiol heavy chain (Fragment)	9606	0.625249862670898	0.249393403530121	11.7619113922119	1.0490517616272	0.905900120735168	59.5220146179199	1.3648179769516	0.804243087768555	253749.40625
230	2.54	2.54	9.90990996360779	IPI:IPI00000877.1	Gene_Symbol=HYOU1 Hypoxia up-regulated protein 1 precursor	9606	0.991023540496826	0.942266285419464	3.52498483657837	0.707276523113251	0.0426450408995152	1.34341835975647	1.367924451828	0.424807697534561	23.0161991119385
231	2.52	2.52	13.939394056797	IPI:IPI00027780.1	Gene_Symbol=MMP2 72 kDa type IV collagenase precursor	9606	0.989224016666412			0.704028785228729			0.737256824970245
232	2.47	2.47	18.3098584413528	IPI:IPI00642725.1	Gene_Symbol=CORO1A 40 kDa protein	9606	0.912468314170837	0.953849494457245	9129937	0.739313662052155	0.459930151700974	29.4465847015381	0.571774303913116	0.477818161249161	753.176391601563
232	0	2.47	14.099782705307	IPI:IPI00010133.3	Gene_Symbol=CORO1A Coronin-1A	9606
233	2.45	2.45	13.785557448864	IPI:IPI00746813.1	Gene_Symbol=CHGA chromogranin A precursor	9606	1.09851133823395	0.909567654132843	4219.42529296875	1.55803728103638	0.272174626588821	13.0284481048584	1.07295501232147	0.810549736022949	18.4907169342041
233	0	2.45	13.785557448864	IPI:IPI00290315.3	Gene_Symbol=CHGA Chromogranin-A precursor	9606
234	2.41	2.49	12.707182765007	IPI:IPI00303482.6	Gene_Symbol=FGL1 Fibrinogen-like protein 1 precursor	9606	1.20251929759979	0.406916826963425	5.7068190574646	1.32678270339966	0.602256715297699	145.763427734375	1.47185134887695	0.640287041664124	2313.29614257813
235	2.39	3.81	12.7541586756706	IPI:IPI00294455.1	Gene_Symbol=UGT8 2-hydroxyacylsphingosine 1-beta-galactosyltransferase precursor	9606	1.56692790985107			0.623775839805603			2.39370536804199
236	2.36	2.36	12.0754718780518	IPI:IPI00871561.1	Gene_Symbol=MYLK3 MLCK protein	9606	1.31873917579651			1.92673337459564			0.858964204788208
236	0	2.36	11.7216117680073	IPI:IPI00304648.4	Gene_Symbol=MYLK3 MLCK protein	9606
237	2.35	93.49	85.8649790287018	IPI:IPI00555812.4	Gene_Symbol=GC Vitamin D-binding protein precursor	9606	0.259502232074738	0.17971171438694	17.4950103759766	1.63343071937561	0.322599589824677	5.05963516235352	2.38535833358765	0.0133734177798033	1.54804944992065
238	2.28	2.3	18.1818187236786	IPI:IPI00027350.3	Gene_Symbol=PRDX2 Peroxiredoxin-2	9606	0.688056826591492	0.349983543157578	18.3748512268066	0.481715708971024	0.0062311515212059	1.09509265422821	0.838398277759552	0.734998106956482	158.50732421875
238	0	2	12.5	IPI:IPI00794777.1	Gene_Symbol=PRDX2 Uncharacterized protein PRDX2	9606
239	2.24	2.55	2.48284582048655	IPI:IPI00103552.4	Gene_Symbol=MUC16 Mucin-16	9606	1.01511967182159	0.971019685268402	2.93816256523132	1.18281602859497	0.605178534984589	2.29760980606079	1.06584167480469	0.89850252866745	3.68028163909912
240	2.24	2.24	12.6637548208237	IPI:IPI00550145.3	Gene_Symbol=OLFM1 NOELIN1_V2	9606	1.35706663131714			0.486751526594162			0.703404009342194
240	0	2.24	9.85010713338852	IPI:IPI00472517.4	Gene_Symbol=OLFM1 olfactomedin related ER localized protein isoform 1	9606
240	0	2.24	10.3092782199383	IPI:IPI00419820.2	Gene_Symbol=OLFM1 NOELIN1_V3	9606
240	0	2.24	8.04123729467392	IPI:IPI00017841.2	Gene_Symbol=OLFM1 Isoform 1 of Noelin precursor	9606
241	2.23	42.78	55.3684234619141	IPI:IPI00784842.1	Gene_Symbol=IGHV4-31 Putative uncharacterized protein DKFZp686G11190	9606	0.485391855239868	0.0624980702996254	2.47070956230164	0.79233330488205	0.435726523399353	11.1729526519775	1.07117509841919	0.308487623929977	1.5839204788208
241	0	2.01	39.0243887901306	IPI:IPI00816775.1	Gene_Symbol=- F5-20 (Fragment)	9606
242	2.21	2.21	23.1231227517128	IPI:IPI00657860.1	Gene_Symbol=BST1 Uncharacterized protein BST1	9606	0.958115458488464	0.544296979904175	1.86844575405121	0.993859767913818	0.963374376296997	3.89146637916565	1.00406217575073	0.981897413730621	6.11643743515015
242	0	2.21	24.2138370871544	IPI:IPI00026240.2	Gene_Symbol=BST1 ADP-ribosyl cyclase 2 precursor	9606
243	2.2	6.76	43.2203382253647	IPI:IPI00829836.1	Gene_Symbol=- Uncharacterized protein ENSP00000374797	9606	0.155785977840424			0.982782542705536			1.06420743465424
243	0	4.88	29.6296298503876	IPI:IPI00385555.1	Gene_Symbol=- Ig kappa chain V-I region BAN	9606
244	2.18	2.18	28.4615397453308	IPI:IPI00019399.1	Gene_Symbol=SAA4 Serum amyloid A-4 protein precursor	9606	1.06195521354675	0.223636120557785	1.32301831245422	0.771633982658386	0.470053404569626	20.0410671234131	0.744549572467804	0.362480610609055	11.0128879547119
245	2.17	2.58	11.5099012851715	IPI:IPI00641231.1	Gene_Symbol=POSTN 90 kDa protein	9606	1.6062285900116	0.0500057227909565	1.60630393028259	1.06285452842712	0.849355399608612	24.8247776031494	1.32997667789459	0.332758158445358	8.06495380401611
245	0	2.58	8.95140692591667	IPI:IPI00873848.1	Gene_Symbol=POSTN 87 kDa protein	9606
245	0	2.58	8.65265727043152	IPI:IPI00410241.2	Gene_Symbol=POSTN Isoform 3 of Periostin precursor	9606
245	0	2.58	8.98587927222252	IPI:IPI00218585.5	Gene_Symbol=POSTN Isoform 2 of Periostin precursor	9606
245	0	2.58	8.37320610880852	IPI:IPI00007960.4	Gene_Symbol=POSTN Isoform 1 of Periostin precursor	9606
246	2.17	2.31	13.4615391492844	IPI:IPI00219426.1	Gene_Symbol=PVR Isoform Gamma of Poliovirus receptor precursor	9606	1.26494753360748	0.0212712120264769	1.16172051429749	1.23093044757843	0.0053670764900744	1.06797289848328	1.19972634315491	0.546575725078583	2.971595287323
246	0	2.27	11.7505997419357	IPI:IPI00299158.1	Gene_Symbol=PVR Isoform Alpha of Poliovirus receptor precursor	9606
246	0	2.27	13.1720423698425	IPI:IPI00219425.3	Gene_Symbol=PVR Isoform Beta of Poliovirus receptor precursor	9606
246	0	2.27	8.92857164144516	IPI:IPI00219427.1	Gene_Symbol=PVR Isoform Delta of Poliovirus receptor precursor	9606
247	2.17	2.17	10.1045303046703	IPI:IPI00479471.2	Gene_Symbol=SPATA13 Spermatogenesis associated 13	9606	1.63421428203583	0.0911407396197319	1.98545479774475	1.85086607933044	0.0269490722566843	1.55879557132721	1.3922803401947	0.264731198549271	2.52999377250671
247	0	2.17	8.89570564031601	IPI:IPI00043546.5	Gene_Symbol=SPATA13 Spermatogenesis-associated protein 13	9606
248	2.17	2.17	15.2727276086807	IPI:IPI00009276.2	Gene_Symbol=PROCR Endothelial protein C receptor precursor	9606	0.868311643600464	0.327054560184479	2.75217056274414	0.803855359554291	0.451800584793091	10.8370800018311	0.925955295562744	0.675924599170685	5.76236724853516
249	2.14	2.16	12.4700240790844	IPI:IPI00161013.3	Gene_Symbol=STK40 Isoform 3 of Serine/threonine-protein kinase 40	9606	0.378027439117432			0.404818058013916			1.57853055000305
250	2.12	3.53	18.2432428002357	IPI:IPI00419442.3	Gene_Symbol=IGLV6-57 IGLV6-57 protein	9606	0.596752941608429			1.75681924819946			1.43577361106873
251	2.11	2.41	8.97284522652626	IPI:IPI00298994.6	Gene_Symbol=TLN1 Talin-1	9606	1.41603171825409	0.0957812666893005	1.58565008640289	1.32381165027618	0.530405044555664	3.53278207778931	1.04025626182556	0.954355120658875	7.54436922073364
252	2.1	2.23	6.20204620063305	IPI:IPI00005634.3	Gene_Symbol=KIAA0372 Tetratricopeptide repeat protein 37	9606	1.06013381481171	0.142214432358742	1.18360114097595	0.844861090183258	0.459120124578476	6.57441902160645	0.801422476768494	0.103949032723904	1.58945190906525
253	2.1	2.17	6.14334456622601	IPI:IPI00645702.1	Gene_Symbol=CTPS2 CTP synthase 2	9606	1.18449306488037	0.773740291595459	328.997222900391	0.957558929920197	0.918892681598663	73.8249664306641	0.791983902454376	0.695956468582153	306.571655273438
254	2.09	2.11	29.7491043806076	IPI:IPI00556297.1	Gene_Symbol=- Arginine/serine-rich splicing factor 6 variant (Fragment)	9606	1.64025294780731	0.116295970976353	2.21990871429443	1.52026426792145	0.406397074460983	5.62884283065796	1.33611702919006	0.278198152780533	2.32888460159302
254	0	2.11	24.1279065608978	IPI:IPI00012345.2	Gene_Symbol=SFRS6 Isoform SRP55-1 of Splicing factor, arginine/serine-rich 6	9606
254	0	2.09	20.5970153212547	IPI:IPI00215879.1	Gene_Symbol=SFRS6 Isoform SRP55-3 of Splicing factor, arginine/serine-rich 6	9606
255	2.09	2.11	13.0548298358917	IPI:IPI00002147.4	Gene_Symbol=CHI3L1 Chitinase-3-like protein 1 precursor	9606	1.47467315196991	0.523994326591492	204.848724365234	6.0320520401001	0.0309942439198494	3.04212641716003	2.82090878486633	0.10292150080204	8.5766544342041
256	2.08	11.01	17.7197799086571	IPI:IPI00871960.2	Gene_Symbol=MASP1 cDNA FLJ75203, highly similar to Homo sapiens mannan-binding lectin serine protease 1 (C4/C2activating component of Ra-reactive factor) (MASP1), transcriptvariant 2, mRNA	9606	1.06624698638916	0.596622586250305	3.03242444992065	0.89538437128067	0.832718014717102	184.890518188477	0.924413204193115	0.32685261964798	1.75609159469604
256	0	11.01	17.7197799086571	IPI:IPI00290283.6	Gene_Symbol=MASP1 mannan-binding lectin serine protease 1 isoform 2 precursor	9606
256	0	2	1.15089509636164	IPI:IPI00152780.4	Gene_Symbol=TMEM16J Transmembrane protein 16J	9606
257	2.07	2.2	10.0299403071404	IPI:IPI00106567.1	Gene_Symbol=WDR33 WD repeat-containing protein 33	9606	0.745368897914886	0.657471299171448	521.636901855469	0.462512820959091	0.518624901771545	32469.703125	0.574250936508179	0.147469624876976	5.2721905708313
258	2.07	2.07	8.31758007407188	IPI:IPI00788200.1	Gene_Symbol=MYO7B similar to myosin VIIb	9606	1.82491493225098			1.43103396892548			1.34719681739807
258	0	2.07	8.31758007407188	IPI:IPI00738806.2	Gene_Symbol=MYO7B myosin VIIB	9606
259	2.07	2.07	4.24966812133789	IPI:IPI00646956.1	Gene_Symbol=SELP Selectin P	9606	0.686493039131165			0.766040444374084			0.557549655437469
259	0	2.07	4.96894419193268	IPI:IPI00645234.1	Gene_Symbol=SELP Selectin P	9606
259	0	2.07	4.16666679084301	IPI:IPI00644144.1	Gene_Symbol=SELP Selectin P	9606
259	0	2.07	3.86007241904736	IPI:IPI00643835.1	Gene_Symbol=SELP Selectin P	9606
259	0	2.07	4.16666679084301	IPI:IPI00514233.1	Gene_Symbol=SELP Selectin P	9606
259	0	2.07	3.85542176663876	IPI:IPI00295339.3	Gene_Symbol=SELP P-selectin precursor	9606
259	0.07	2.07	6.4935065805912	IPI:IPI00218795.1	Gene_Symbol=SELL L-selectin precursor	9606
259	0	2.06	4.17956672608852	IPI:IPI00640405.1	Gene_Symbol=SELP Selectin P	9606
259	0	2.06	4.17956672608852	IPI:IPI00514796.1	Gene_Symbol=SELP Selectin P	9606
259	0	2	6.39175251126289	IPI:IPI00645768.1	Gene_Symbol=SELE Selectin E	9606
259	0	2	5.66727593541145	IPI:IPI00514728.1	Gene_Symbol=SELE Selectin E	9606
259	0	2	5.66727593541145	IPI:IPI00514521.1	Gene_Symbol=SELE Selectin E	9606
259	0	2	6.40495866537094	IPI:IPI00514342.1	Gene_Symbol=SELE Selectin E	9606
259	0	2	5.08196726441383	IPI:IPI00296542.1	Gene_Symbol=SELE E-selectin precursor	9606
260	2.06	2.52	5.6062139570713	IPI:IPI00385631.6	Gene_Symbol=ZZEF1 Isoform 1 of Zinc finger ZZ-type and EF-hand domain-containing protein 1	9606	0.837842464447021			0.646745622158051			0.438293755054474
260	0	2.43	4.12541255354881	IPI:IPI00790964.2	Gene_Symbol=ZZEF1 Isoform 2 of Zinc finger ZZ-type and EF-hand domain-containing protein 1	9606
260	0	2.37	4.9676027148962	IPI:IPI00789160.1	Gene_Symbol=ZZEF1 312 kDa protein	9606
260	0	2.3	4.88929897546768	IPI:IPI00847913.1	Gene_Symbol=ZZEF1 Isoform 3 of Zinc finger ZZ-type and EF-hand domain-containing protein 1	9606
261	2.06	2.07	5.65843619406223	IPI:IPI00011218.1	Gene_Symbol=CSF1R Macrophage colony-stimulating factor 1 receptor precursor	9606	0.893606722354889			0.778188288211823			0.466576337814331
262	2.06	2.06	4.22535203397274	IPI:IPI00794513.1	Gene_Symbol=PPFIBP1 96 kDa protein	9606	0.920576810836792			0.500839173793793			1.07690441608429
262	0	2.06	3.67346927523613	IPI:IPI00397368.2	Gene_Symbol=PPFIBP1 Isoform 4 of Liprin-beta-1	9606
262	0	2.06	4.19580414891243	IPI:IPI00397367.1	Gene_Symbol=PPFIBP1 Isoform 3 of Liprin-beta-1	9606
262	0	2.06	3.56083102524281	IPI:IPI00397366.4	Gene_Symbol=PPFIBP1 Isoform 1 of Liprin-beta-1	9606
262	0	2.06	3.58208939433098	IPI:IPI00179172.6	Gene_Symbol=PPFIBP1 Isoform 2 of Liprin-beta-1	9606
262	0	2	12.5984251499176	IPI:IPI00792981.1	Gene_Symbol=PPFIBP1 14 kDa protein	9606
263	2.05	2.1	6.25	IPI:IPI00409710.1	Gene_Symbol=SLIT3 Isoform 3 of Slit homolog 3 protein precursor	9606	1.09734511375427			0.653170466423035			1.08549880981445
263	0	2.1	6.04070909321308	IPI:IPI00017640.1	Gene_Symbol=SLIT3 Isoform 1 of Slit homolog 3 protein precursor	9606
263	0	2.05	4.98945899307728	IPI:IPI00409709.1	Gene_Symbol=SLIT3 Isoform 2 of Slit homolog 3 protein precursor	9606
264	2.04	26.75	43.2865738868713	IPI:IPI00166866.3	Gene_Symbol=IGHV3OR16-13;IGHA1 IGHA1 protein	9606	0.200458705425262			0.797809898853302			0.880502700805664
264	0	5.14	64.2857134342194	IPI:IPI00007899.4	Gene_Symbol=- Single chain Fv (Fragment)	9606
264	0	3.14	40.1709407567978	IPI:IPI00854667.1	Gene_Symbol=- Uncharacterized protein ENSP00000375015	9606
265	2.04	2.29	5.30007779598236	IPI:IPI00419433.2	Gene_Symbol=RAB11FIP1 Isoform 1 of Rab11 family-interacting protein 1	9606	0.879419565200806	0.50310230255127	1.97941291332245	0.578966021537781	0.177572086453438	3.15879964828491	0.646298944950104	0.0418010987341404	1.4866898059845
266	2.04	2.04	17.248460650444	IPI:IPI00293748.3	Gene_Symbol=MINPP1 Isoform 1 of Multiple inositol polyphosphate phosphatase 1 precursor	9606
266	0	2.03	22.8873237967491	IPI:IPI00871778.1	Gene_Symbol=MINPP1 32 kDa protein	9606
266	0	2.03	22.8873237967491	IPI:IPI00607763.1	Gene_Symbol=MINPP1 Isoform 3 of Multiple inositol polyphosphate phosphatase 1 precursor	9606
266	0	2.03	20.833332836628	IPI:IPI00028553.1	Gene_Symbol=MINPP1 Isoform 2 of Multiple inositol polyphosphate phosphatase 1 precursor	9606
267	2.04	2.04	5.58598041534424	IPI:IPI00016910.1	Gene_Symbol=EIF3C Eukaryotic translation initiation factor 3 subunit C	9606	1.29734718799591			0.793297588825226			0.788036644458771
267	0	2.04	5.6892778724432	IPI:IPI00646839.1	Gene_Symbol=EIF3CL similar to eukaryotic translation initiation factor 3, subunit 8, 110kDa isoform 2	9606
267	0	1.32	4.73145768046379	IPI:IPI00740719.2	Gene_Symbol=EIF3CL;EIF3C similar to eukaryotic translation initiation factor 3, subunit 8, 110kDa isoform 5	9606
268	2.04	2.04	10.3157892823219	IPI:IPI00294501.1	Gene_Symbol=DHCR7 7-dehydrocholesterol reductase	9606	0.741761028766632	0.00781379546970129	1.04769194126129	1.19077324867249	0.514943242073059	10.2284812927246	0.578616619110107	0.266663372516632	22.0878448486328
269	2.04	2.04	7.00564980506897	IPI:IPI00397361.6	Gene_Symbol=AXL AXL receptor tyrosine kinase isoform 2	9606	1.13252151012421	0.790460348129272	102.440406799316	0.553605496883392	0.507654786109924	2199.48803710938	0.865101754665375	0.933047592639923	37601128
269	0	2.04	6.93512335419655	IPI:IPI00296992.7	Gene_Symbol=AXL AXL receptor tyrosine kinase isoform 1	9606
270	2.04	2.04	4.69879508018494	IPI:IPI00607728.2	Gene_Symbol=CNNM1 Isoform 2 of Metal transporter CNNM1	9606	0.487981230020523			1.0427805185318			0.980209290981293
270	0	2.04	4.43181805312634	IPI:IPI00006464.2	Gene_Symbol=CNNM1 Isoform 1 of Metal transporter CNNM1	9606
271	2.03	6.05	37.9629641771317	IPI:IPI00387022.1	Gene_Symbol=- Ig kappa chain V-I region AG	9606	0.458995044231415			1.33046007156372			1.36068964004517
271	0	6	28.8135588169098	IPI:IPI00003111.6	Gene_Symbol=LOC652694 Ig kappa chain V-I region AU	9606
271	0	2.02	30.3571432828903	IPI:IPI00387106.1	Gene_Symbol=- Ig kappa chain V-I region Ni	9606
272	2.03	2.11	24.5149910449982	IPI:IPI00796776.1	Gene_Symbol=KRT5 60 kDa protein	9606	1.11869478225708	0.953152358531952	1446.287109375	1.05775654315948	0.811715006828308	2.43794846534729	1.02833890914917	0.902584552764893	2.38375425338745
272	0	2.11	23.5593214631081	IPI:IPI00009867.3	Gene_Symbol=KRT5 Keratin, type II cytoskeletal 5	9606
272	0	2.08	23.9819005131722	IPI:IPI00795197.1	Gene_Symbol=KRT5 24 kDa protein	9606
272	0	2.03	30.5084735155106	IPI:IPI00794362.1	Gene_Symbol=KRT5 Protein	9606
272	0	2	15.8163264393806	IPI:IPI00793849.1	Gene_Symbol=KRT5 Protein	9606
273	2.03	2.06	12.4789208173752	IPI:IPI00009865.2	Gene_Symbol=KRT10 Keratin, type I cytoskeletal 10	9606	1.21105194091797			1.26466679573059			0.993461668491364
274	2.03	2.04	24.0816324949265	IPI:IPI00879359.1	Gene_Symbol=- 28 kDa protein	9606	2.66228175163269			1.49825131893158			1.7718597650528
274	0	2.04	22.4489793181419	IPI:IPI00021263.3	Gene_Symbol=YWHAZ 14-3-3 protein zeta/delta	9606
274	0	2	40.8163279294968	IPI:IPI00793388.1	Gene_Symbol=YWHAZ 11 kDa protein	9606
274	0	2	35.8695656061172	IPI:IPI00790689.1	Gene_Symbol=YWHAZ 14-3-3 protein/cytosolic phospholipase A2 protein	9606
275	2.03	2.03	3.25865596532822	IPI:IPI00872063.1	Gene_Symbol=PEPD Uncharacterized protein PEPD (Fragment)	9606	0.934302449226379	0.857735216617584	44.6678657531738	1.34330999851227	0.376809626817703	12.442551612854	0.98353099822998	0.975124716758728	220.792831420898
275	0	2.03	3.24543602764606	IPI:IPI00257882.7	Gene_Symbol=PEPD Xaa-Pro dipeptidase	9606
276	2.02	13.33	37.7682417631149	IPI:IPI00829640.1	Gene_Symbol=IGL@ IGL@ protein	9606	0.52503901720047			1.57208359241486			1.45842063426971
276	0	2.02	18.1034475564957	IPI:IPI00552267.2	Gene_Symbol=IGLV3-19 Similar to V2-13 protein	9606
276	0	2.02	19.4444447755814	IPI:IPI00382436.1	Gene_Symbol=- Ig lambda chain V-III region SH	9606
276	0	2	8.57142880558968	IPI:IPI00827978.1	Gene_Symbol=- VL4 protein (Fragment)	9606
277	2.02	2.02	6.98198229074478	IPI:IPI00878576.1	Gene_Symbol=- Autotaxin isoform gamma	9606	0.937551319599152	0.287564218044281	1.21319484710693	0.577907919883728	0.251303732395172	4.38093900680542	0.578476548194885	0.10267423838377	2.26863646507263
277	0	2.02	6.48899152874947	IPI:IPI00156171.2	Gene_Symbol=ENPP2 Isoform 1 of Ectonucleotide pyrophosphatase/phosphodiesterase family member 2 precursor	9606
277	0	2	5.573770403862	IPI:IPI00303210.3	Gene_Symbol=ENPP2 Isoform 2 of Ectonucleotide pyrophosphatase/phosphodiesterase family member 2 precursor	9606
278	2.01	2.18	8.89128893613815	IPI:IPI00607580.2	Gene_Symbol=MEGF8 multiple EGF-like-domains 8	9606	1.07479655742645	0.839353263378143	34.9718360900879	2.37330913543701	0.0145911015570164	1.28625988960266	1.26919591426849	0.633440613746643	106.252906799316
278	0	2.18	9.26236361265183	IPI:IPI00027310.4	Gene_Symbol=MEGF8 Isoform 1 of Multiple epidermal growth factor-like domains 8	9606
278	0	2.06	7.73930773139	IPI:IPI00791343.1	Gene_Symbol=- 261 kDa protein	9606
279	2.01	2.06	12.7848103642464	IPI:IPI00746336.2	Gene_Symbol=MGAT5B beta(1,6)-N-acetylglucosaminyltransferase V isoform 1	9606	0.984610140323639			0.544029712677002			0.641356408596039
279	0	2.06	14.1414135694504	IPI:IPI00848338.1	Gene_Symbol=MGAT5B Isoform 1 of Alpha-1,6-mannosylglycoprotein 6-beta-N-acetylglucosaminyltransferase B	9606
279	0	2.06	21.8274116516113	IPI:IPI00441187.1	Gene_Symbol=MGAT5B Isoform 3 of Alpha-1,6-mannosylglycoprotein 6-beta-N-acetylglucosaminyltransferase B	9606
279	0	2.01	12.609238922596	IPI:IPI00395572.1	Gene_Symbol=MGAT5B beta(1,6)-N-acetylglucosaminyltransferase V isoform 2	9606
280	2.01	2.03	6.57276958227158	IPI:IPI00748955.2	Gene_Symbol=GP1BA platelet glycoprotein Ib alpha polypeptide precursor	9606	1.13404619693756			1.39219260215759			1.2402663230896
281	2.01	2.02	17.1428576111794	IPI:IPI00640817.1	Gene_Symbol=AK1 Adenylate kinase 1	9606	0.839404106140137	0.475931525230408	7.86335134506226	0.643598258495331	0.306146919727325	18.5676155090332	0.67969012260437	0.0882511809468269	1.98275113105774
281	0	2.02	18.5567006468773	IPI:IPI00018342.5	Gene_Symbol=AK1 Adenylate kinase isoenzyme 1	9606
281	0	2	10.3703700006008	IPI:IPI00515036.2	Gene_Symbol=AK1 Adenylate kinase 1	9606
282	2.01	2.01	14.6258503198624	IPI:IPI00643023.1	Gene_Symbol=CTBS Chitobiase, di-N-acetyl-	9606	0.790508031845093			0.853657066822052			0.634532868862152
282	0	2.01	11.1688308417797	IPI:IPI00007778.1	Gene_Symbol=CTBS Di-N-acetylchitobiase precursor	9606
283	2.01	2.01	10.5140186846256	IPI:IPI00023648.6	Gene_Symbol=ISLR Immunoglobulin superfamily containing leucine-rich repeat protein precursor	9606	0.743735611438751	0.776684820652008	29163.609375	1.24117338657379	0.503404140472412	16.0344314575195	1.13992142677307	0.851384937763214	1094.40478515625
284	2	123.51	48.6695289611816	IPI:IPI00414283.5	Gene_Symbol=FN1 fibronectin 1 isoform 4 preproprotein	9606	1.68982183933258			2.14464259147644			0.957557201385498
284	0	119.51	45.8901286125183	IPI:IPI00845263.1	Gene_Symbol=FN1 fibronectin 1 isoform 2 preproprotein	9606
284	0	115.18	45.9991633892059	IPI:IPI00873210.1	Gene_Symbol=FN1 263 kDa protein	9606
285	2	59.89	75	IPI:IPI00847179.1	Gene_Symbol=APOA4 apolipoprotein A-IV precursor	9606	0.476094037294388	0.626564025878906	272.968109130859	0.801185131072998	0.896293759346008	145.104598999023	0.723452866077423	0.850512266159058	151.194229125977
286	2	38.38	64.6753251552582	IPI:IPI00515041.5	Gene_Symbol=CFH Uncharacterized protein CFH	9606	1.49897968769073			2.09207320213318			1.41961884498596
287	2	36.18	43.7340140342712	IPI:IPI00385264.1	Gene_Symbol=- Ig mu heavy chain disease protein	9606	0.191621378064156	0.00376828969456255	1.54909110069275	0.231787845492363	0.0381756760179996	3.54537415504456	0.181881442666054	0.0297681018710136	3.64900374412537
288	2	32.73	59.8290622234344	IPI:IPI00853045.1	Gene_Symbol=IGKC Anti-RhD monoclonal T125 kappa light chain precursor	9606	1.9520491361618			5.45053195953369			3.868567943573
288	0	8.55	31.8965524435043	IPI:IPI00829803.1	Gene_Symbol=- 13 kDa protein	9606
289	2	32.73	59.7457647323608	IPI:IPI00430847.1	Gene_Symbol=IGKC IGKC protein	9606	0.295445442199707	0.0780980288982391	4.36354303359985	1.24012410640717	0.438641309738159	2.15698385238647	1.42561960220337	0.0840218439698219	1.55687439441681
289	0	6.57	42.3728823661804	IPI:IPI00829650.1	Gene_Symbol=- Similar to Ig kappa chain V-I region HK101 precursor	9606
289	0	2.85	22.2222223877907	IPI:IPI00003470.1	Gene_Symbol=- Ig kappa chain V-I region Wes	9606
290	2	28.25	52.3012578487396	IPI:IPI00440577.3	Gene_Symbol=IGKV2-24 IGKV2-24 protein	9606	0.243758052587509			0.944365322589874			0.849714875221252
290	0	4	31.4049601554871	IPI:IPI00884433.1	Gene_Symbol=- 13 kDa protein	9606
290	0	4	16.5289252996445	IPI:IPI00829600.1	Gene_Symbol=- Uncharacterized protein ENSP00000374803	9606
290	0	4	16.5289252996445	IPI:IPI00743194.2	Gene_Symbol=- Kappa light chain variable region (Fragment)	9606
290	0	2.09	27.5000005960464	IPI:IPI00829827.1	Gene_Symbol=- Uncharacterized protein ENSP00000374804	9606
291	2	28.15	49.1452991962433	IPI:IPI00845354.1	Gene_Symbol=IGKC IGKC protein	9606	0.172308295965195			1.10638046264648			0.903476595878601
292	2	23.09	38.9610379934311	IPI:IPI00607707.1	Gene_Symbol=HPR Isoform 2 of Haptoglobin-related protein precursor	9606	0.152357310056686			0.700180411338806			0.592772841453552
292	0	23.09	43.1034475564957	IPI:IPI00477597.1	Gene_Symbol=HPR Isoform 1 of Haptoglobin-related protein precursor	9606
293	2	18.97	44.2060083150864	IPI:IPI00816555.1	Gene_Symbol=IGLV2-14 IGLV2-14 protein	9606	0.33697697520256	0.0488154068589211	2.89171719551086	1.63250958919525	0.514371037483215	675.291198730469	1.82782518863678	0.252683937549591	24.8329811096191
294	2	12.92	60.6249988079071	IPI:IPI00792115.1	Gene_Symbol=CLEC3B Putative uncharacterized protein DKFZp686H17246	9606	1.41195058822632			0.868713200092316			0.44134983420372
294	0	10	53.125	IPI:IPI00791350.1	Gene_Symbol=CLEC3B 11 kDa protein	9606
295	2	11.21	55.73770403862	IPI:IPI00783094.1	Gene_Symbol=- Immunglobulin heavy chain variable region (Fragment)	9606
295	0	10.13	44.8000013828278	IPI:IPI00782983.1	Gene_Symbol=- Immunglobulin heavy chain variable region (Fragment)	9606
295	0	10.05	46.6666668653488	IPI:IPI00783149.1	Gene_Symbol=- Immunglobulin heavy chain variable region (Fragment)	9606
295	0	9.21	38.5245889425278	IPI:IPI00783161.1	Gene_Symbol=- Immunglobulin heavy chain variable region (Fragment)	9606
296	2	8.12	18.1102365255356	IPI:IPI00169276.2	Gene_Symbol=- Trypsinogen C	9606	0.952421724796295			1.09881401062012			0.860053360462189
297	2	7.24	49.5652168989182	IPI:IPI00382481.1	Gene_Symbol=- Ig heavy chain V-III region BUT	9606
298	2	6	23.5294118523598	IPI:IPI00854743.1	Gene_Symbol=- Uncharacterized protein ENSP00000375034	9606	0.518421709537506	0.316146105527878	92.1521759033203	1.10306870937347	0.295732915401459	1.86747813224792	1.30722236633301	0.175828710198402	2.62429213523865
298	0	4	26.7175585031509	IPI:IPI00745363.4	Gene_Symbol=LOC652113 Immunglobulin heavy chain variable region (Fragment)	9606
299	2	2.31	8.15047025680542	IPI:IPI00643667.1	Gene_Symbol=C1QTNF3 C1q and tumor necrosis factor related protein 3 isoform b	9606	0.945140779018402			0.589253842830658			1.41446495056152
299	0	2	13.761468231678	IPI:IPI00166261.1	Gene_Symbol=C1QTNF3 CDNA FLJ37576 fis, clone BRCOC2003187	9606
300	2	2.15	5.4361566901207	IPI:IPI00607861.2	Gene_Symbol=H6PD GDH/6PGL endoplasmic bifunctional protein precursor	9606	0.495412647724152			0.589363813400269			1.16033351421356
301	2	2.13	11.0854506492615	IPI:IPI00293303.1	Gene_Symbol=LGMN Legumain precursor	9606	1.07409155368805			0.369531542062759			1.02315437793732
301	0	2.01	11.1702129244804	IPI:IPI00384156.1	Gene_Symbol=LGMN Full-length cDNA clone CS0DB001YK19 of Neuroblastoma of Homo sapiens	9606
301	0	2.01	11.2903222441673	IPI:IPI00384155.1	Gene_Symbol=LGMN Full-length cDNA clone CS0DI002YH20 of Placenta of Homo sapiens	9606
302	2	2.03	9.80495512485504	IPI:IPI00871665.1	Gene_Symbol=PTPRF 212 kDa protein	9606	0.831810295581818	0.704819440841675	107.705337524414	1.36187160015106	0.632429718971252	413.340606689453	0.872974157333374	0.0381934195756912	1.10924577713013
302	0	2.03	9.85169485211372	IPI:IPI00642154.2	Gene_Symbol=PTPRF Protein tyrosine phosphatase, receptor type, F isoform 2 variant	9606
302	0	2.03	9.79978889226913	IPI:IPI00465186.3	Gene_Symbol=PTPRF protein tyrosine phosphatase, receptor type, F isoform 2 precursor	9606
302	0	2.02	9.80495512485504	IPI:IPI00107831.3	Gene_Symbol=PTPRF Receptor-type tyrosine-protein phosphatase F precursor	9606
302	0	2.02	5.96436858177185	IPI:IPI00480183.3	Gene_Symbol=PTPRF Protein	9606
303	2	2	21.252566576004	IPI:IPI00011219.2	Gene_Symbol=ARHGAP6 Isoform 3 of Rho GTPase-activating protein 6	9606
303	0	2	16.4721146225929	IPI:IPI00221123.2	Gene_Symbol=ARHGAP6 Isoform 4 of Rho GTPase-activating protein 6	9606
304	2	2	10.3109657764435	IPI:IPI00219077.4	Gene_Symbol=LTA4H Isoform 1 of Leukotriene A-4 hydrolase	9606	3.14551424980164			2.3022518157959			1.72350609302521
304	0	2	10.8007453382015	IPI:IPI00514090.2	Gene_Symbol=LTA4H Isoform 2 of Leukotriene A-4 hydrolase	9606
304	0	2	17.0648470520973	IPI:IPI00794758.1	Gene_Symbol=LTA4H 32 kDa protein	9606
304	0	2	23.4741777181625	IPI:IPI00790872.1	Gene_Symbol=LTA4H Leukotriene A4 hydrolase variant	9606
305	2	2	51.1235952377319	IPI:IPI00063213.1	Gene_Symbol=MED30 Mediator of RNA polymerase II transcription subunit 30	9606	1.45360493659973			0.767341792583466			1.04476952552795
305	0	2	52.2222220897675	IPI:IPI00792416.1	Gene_Symbol=MED30 10 kDa protein	9606
306	2	2	24.8587563633919	IPI:IPI00061528.3	Gene_Symbol=KTI12 Protein KTI12 homolog	9606	1.36122298240662			1.09193789958954			0.805868208408356
307	2	2	14.6198824048042	IPI:IPI00151883.3	Gene_Symbol=DMRTB1 Doublesex- and mab-3-related transcription factor B1	9606	0.88338178396225			0.671281397342682			0.602511525154114
308	2	2	20.3187257051468	IPI:IPI00797549.1	Gene_Symbol=ICAM2 28 kDa protein	9606	1.02656757831573			0.944559991359711			0.565733671188354
308	0	2	18.5454547405243	IPI:IPI00009477.4	Gene_Symbol=ICAM2 Intercellular adhesion molecule 2 precursor	9606
308	0	2	25.2873569726944	IPI:IPI00794600.1	Gene_Symbol=ICAM2 19 kDa protein	9606
308	0	2	16.3346618413925	IPI:IPI00793958.1	Gene_Symbol=ICAM2 28 kDa protein	9606
309	2	2	32.1678310632706	IPI:IPI00790711.1	Gene_Symbol=LOC388339 17 kDa protein	9606	0.913161039352417			0.666192650794983			0.84649133682251
309	0	2	30.2631586790085	IPI:IPI00397609.2	Gene_Symbol=LOC388339 similar to ribosomal protein S18 isoform 1	9606
309	0	2	15.7894730567932	IPI:IPI00013296.3	Gene_Symbol=RPS18 40S ribosomal protein S18	9606
310	2	2	45.0819671154022	IPI:IPI00552578.2	Gene_Symbol=SAA1;SAA2 Serum amyloid A protein precursor	9606	1.80400848388672			0.755289912223816			0.709816753864288
310	0	2	22.13114798069	IPI:IPI00006146.4	Gene_Symbol=SAA1;SAA2 serum amyloid A2	9606
311	2	2	5.90476207435131	IPI:IPI00792916.2	Gene_Symbol=PRKCSH protein kinase C substrate 80K-H isoform 2	9606	1.88964021205902			1.96118247509003			0.833301484584808
311	0	2	5.87121210992336	IPI:IPI00026154.2	Gene_Symbol=PRKCSH Glucosidase 2 subunit beta precursor	9606
312	2	2	9.63855385780334	IPI:IPI00607708.3	Gene_Symbol=LDHA Isoform 2 of L-lactate dehydrogenase A chain	9606	1.80603015422821			1.48001992702484			1.1669557094574
312	0	2	9.63855385780334	IPI:IPI00217966.7	Gene_Symbol=LDHA Isoform 1 of L-lactate dehydrogenase A chain	9606
312	0	2	3.73443998396397	IPI:IPI00795075.1	Gene_Symbol=LDHA Uncharacterized protein LDHA	9606
313	2	2	13.5658919811249	IPI:IPI00305380.3	Gene_Symbol=IGFBP4 Insulin-like growth factor-binding protein 4 precursor	9606	0.835907876491547			0.460372596979141			1.0097074508667
314	2	2	7.14285746216774	IPI:IPI00874256.1	Gene_Symbol=APOF Apolipoprotein F precursor	9606	1.56025528907776			1.48702657222748			1.81910729408264
314	0	2	6.74846619367599	IPI:IPI00299435.3	Gene_Symbol=APOF apolipoprotein F precursor	9606
315	2	2	15.6716421246529	IPI:IPI00827724.1	Gene_Symbol=- Rheumatoid factor Vh I region precursor (Fragment)	9606	0.652275860309601			0.936003744602203			1.17605686187744
316	2	2	6.2135923653841	IPI:IPI00644701.1	Gene_Symbol=SLC7A6;TRPV6 solute carrier family 7 (cationic amino acid transporter, y+ system), member 6	9606	0.265342175960541			0.629808723926544			0.836348116397858
316	0	2	5.67685589194298	IPI:IPI00470878.1	Gene_Symbol=SLC7A6;TRPV6 Putative uncharacterized protein DKFZp686K14185	9606
317	2	2	21.6666668653488	IPI:IPI00552323.3	Gene_Symbol=IGLV4-60 V5-4 protein	9606	0.430894941091537			3.05024123191834			2.42677545547485
318	2	2	6.27906993031502	IPI:IPI00412737.1	Gene_Symbol=WARS tryptophanyl-tRNA synthetase isoform b	9606	1.19145095348358			0.863947212696075			1.42219281196594
318	0	2	5.73248416185379	IPI:IPI00295400.1	Gene_Symbol=WARS Tryptophanyl-tRNA synthetase, cytoplasmic	9606
319	2	2	14.4508674740791	IPI:IPI00292532.6	Gene_Symbol=CAMP Cathelicidin antimicrobial peptide precursor	9606	0.540806531906128			0.307273894548416			0.325823307037354
320	2	2	17.6870748400688	IPI:IPI00029699.1	Gene_Symbol=RNASE4 Ribonuclease 4 precursor	9606
321	2	2	11.6504862904549	IPI:IPI00028714.4	Gene_Symbol=MGP Matrix Gla protein precursor	9606	1.39300715923309	0.139142170548439	1.81509947776794	1.02489328384399	0.948220908641815	4.23313665390015	1.26480460166931	0.555900454521179	4.2294750213623
322	2	2	17.4311921000481	IPI:IPI00027605.1	Gene_Symbol=MYCNOS N-cym protein	9606
323	2	2	9.49367061257362	IPI:IPI00853336.1	Gene_Symbol=IGF1 insulin-like growth factor 1 isoform 1 preproprotein	9606	0.876812756061554	0.856282472610474	1440.83142089844	0.462128132581711	0.231160745024681	41.5358505249023	0.671898484230042	0.553009808063507	392.558380126953
323	0	2	10.7913672924042	IPI:IPI00852675.1	Gene_Symbol=IGF1 Insulin-like growth factor-I	9606
323	0	2	11.1111111938953	IPI:IPI00797681.1	Gene_Symbol=IGF1 15 kDa protein	9606
323	0	2	10.9489053487778	IPI:IPI00793994.1	Gene_Symbol=IGF1 insulin-like growth factor 1 isoform 2 preproprotein	9606
323	0	2	7.69230797886848	IPI:IPI00433029.1	Gene_Symbol=IGF1 Insulin-like growth factor IB precursor	9606
323	0	2	9.80392172932625	IPI:IPI00001610.1	Gene_Symbol=IGF1 Insulin-like growth factor IA precursor	9606
324	2	2	8.57142880558968	IPI:IPI00658073.1	Gene_Symbol=CCDC126 Coiled-coil domain-containing protein 126 precursor	9606	1.9939706325531	0.265427559614182	48.6024436950684	1.90499877929688	0.187452808022499	11.981653213501	1.51682007312775	0.520767033100128	284.478881835938
324	0	2	10.6194689869881	IPI:IPI00061448.5	Gene_Symbol=- 13 kDa protein	9606
325	2	2	5.80912865698338	IPI:IPI00019755.3	Gene_Symbol=GSTO1 Glutathione transferase omega-1	9606	2.320969581604	0.556704580783844	360962	1.43044209480286	0.666406571865082	2619.853515625	1.11711227893829	0.901281654834747	8116.51318359375
326	2	2	7.52688199281693	IPI:IPI00007047.1	Gene_Symbol=S100A8 Protein S100-A8	9606	1.3893369436264			0.347138285636902			0.106714017689228
327	1.96	1.96	8.87850448489189	IPI:IPI00031388.1	Gene_Symbol=PIK3CB Phosphatidylinositol-4,5-bisphosphate 3-kinase catalytic subunit beta isoform	9606	0.919615030288696			0.60228306055069			0.508991897106171
327	0.01	1.72	2.96934861689806	IPI:IPI00298410.2	Gene_Symbol=PIK3CD Phosphatidylinositol-4,5-bisphosphate 3-kinase catalytic subunit delta isoform	9606
327	0.01	1.71	3.37078645825386	IPI:IPI00384817.2	Gene_Symbol=PIK3CD Phosphatidylinositol 3-kinase delta catalytic subunit	9606
328	1.89	1.89	9.51526015996933	IPI:IPI00384542.3	Gene_Symbol=NID1 Isoform 2 of Nidogen-1 precursor	9606	1.26214778423309	0.221481770277023	1.77017676830292	1.42847466468811	0.567624807357788	9.60989189147949	0.88303416967392	0.675576269626617	3.01479363441467
328	0	1.89	8.50040093064308	IPI:IPI00026944.2	Gene_Symbol=NID1 Isoform 1 of Nidogen-1 precursor	9606
329	1.89	1.89	7.83645659685135	IPI:IPI00059930.1	Gene_Symbol=BTBD14A BTB/POZ domain-containing protein 14A	9606	0.417999088764191			2.22975373268127			1.35582554340363
330	1.88	2.11	20.4620465636253	IPI:IPI00292807.4	Gene_Symbol=PHF8 Putative uncharacterized protein	9606	1.15990829467773			2.12292337417603			1.38067615032196
330	0.01	1.71	3.30188684165478	IPI:IPI00480187.2	Gene_Symbol=PHF8 Isoform 1 of PHD finger protein 8	9606
330	0	1.7	2.62329485267401	IPI:IPI00880119.1	Gene_Symbol=PHF8 PHD finger protein 8	9606
330	0	1.7	3.79362665116787	IPI:IPI00873999.1	Gene_Symbol=PHF8 PHD finger protein 8	9606
330	0	1.7	2.84738037735224	IPI:IPI00639896.1	Gene_Symbol=PHF8 PHD finger protein 8	9606
330	0	1.7	2.44140625	IPI:IPI00430079.1	Gene_Symbol=PHF8 Isoform 2 of PHD finger protein 8	9606
331	1.81	19.18	60.1694941520691	IPI:IPI00785200.1	Gene_Symbol=- Putative uncharacterized protein	9606	0.444891691207886	0.474779158830643	54.2032699584961	1.6283073425293	0.0906125232577324	1.97094976902008	1.12626028060913	0.650910139083862	2.64101147651672
331	0	7.77	42.2018349170685	IPI:IPI00385254.1	Gene_Symbol=- Ig lambda chain V-I region WAH	9606
331	0	6.75	53.7037014961243	IPI:IPI00827522.1	Gene_Symbol=IGLV1-44 Anti-streptococcal/anti-myosin immunoglobulin lambda light chain variable region (Fragment)	9606
331	0	1.81	23.2142850756645	IPI:IPI00382420.1	Gene_Symbol=- Ig lambda chain V-I region HA	9606
332	1.81	1.81	12.985734641552	IPI:IPI00023711.1	Gene_Symbol=EVPL Envoplakin	9606	0.566432058811188			3.26017570495605			1.41893815994263
333	1.79	1.79	6.71414062380791	IPI:IPI00418427.3	Gene_Symbol=EPHA3 Ephrin receptor	9606
333	0.07	1.77	15.2238801121712	IPI:IPI00021274.2	Gene_Symbol=EPHA8 Ephrin type-A receptor 8 precursor	9606
333	0.02	1.75	12.3008847236633	IPI:IPI00783604.2	Gene_Symbol=EPHA6 EPH receptor A6 isoform a	9606
333	0.02	1.74	24.2514967918396	IPI:IPI00737817.2	Gene_Symbol=EPHA6 Isoform 2 of Ephrin type-A receptor 6 precursor	9606
333	0	1.79	5.49338757991791	IPI:IPI00298105.4	Gene_Symbol=EPHA3 Isoform 1 of Ephrin type-A receptor 3 precursor	9606
333	0	1.7	14.1282558441162	IPI:IPI00289329.2	Gene_Symbol=EPHB3 Ephrin type-B receptor 3 precursor	9606
333	0	1.7	9.96916741132736	IPI:IPI00334334.1	Gene_Symbol=EPHB1 Isoform 2 of Ephrin type-B receptor 1 precursor	9606
333	0	1.7	9.85772386193275	IPI:IPI00008315.4	Gene_Symbol=EPHB1 Isoform 1 of Ephrin type-B receptor 1 precursor	9606
333	0	1.7	5.96094541251659	IPI:IPI00748333.1	Gene_Symbol=- Ephrin type-B receptor 1 precursor (EC 2.7.10.1) (Tyrosine-protein kinase receptor EPH-2) (NET) (HEK6) (ELK). Isoform 2	9606
334	1.77	1.77	10.2001912891865	IPI:IPI00006283.3	Gene_Symbol=TAOK2 Isoform 2 of Serine/threonine-protein kinase TAO2	9606	0.626827359199524	0.445334821939468	147.529083251953	1.38544499874115	0.367419570684433	14.8365631103516	1.11218321323395	0.819323241710663	102.685432434082
335	1.74	2.06	7.1914479136467	IPI:IPI00289258.4	Gene_Symbol=MYO10 Myosin-X	9606
336	1.74	1.84	4.64824102818966	IPI:IPI00873846.1	Gene_Symbol=DPP10 Isoform 1 of Inactive dipeptidyl peptidase 10	9606	0.804639279842377	0.460467875003815	11.4553346633911	0.511411011219025	0.00203110696747899	1.02755689620972	0.763157248497009	0.1014509126544	1.73666930198669
336	0	1.84	4.68948036432266	IPI:IPI00847414.1	Gene_Symbol=DPP10 dipeptidyl peptidase 10 isoform short	9606
336	0	1.84	4.62500005960464	IPI:IPI00166892.2	Gene_Symbol=DPP10 DPPY splice variant c	9606
337	1.72	6	50.4273533821106	IPI:IPI00854644.1	Gene_Symbol=- Uncharacterized protein ENSP00000374805	9606	0.464954197406769	0.26481494307518	73.5829010009766	1.10944128036499	0.269534170627594	1.81241619586945	0.804870665073395	0.225915655493736	2.77885937690735
338	1.72	1.72	8.38794261217117	IPI:IPI00004457.3	Gene_Symbol=AOC3 Membrane copper amine oxidase	9606	0.980170965194702			0.897697031497955			0.714629352092743
339	1.72	1.72	19.0909087657928	IPI:IPI00398768.1	Gene_Symbol=ARG1 Isoform 2 of Arginase-1	9606	0.498226553201675	0.159845352172852	9.68507099151611	1.96314477920532	0.263293534517288	43.0206451416016	0.65242075920105	0.30592492222786	16.9243431091309
339	0	1.72	19.5652171969414	IPI:IPI00291560.4	Gene_Symbol=ARG1 Isoform 1 of Arginase-1	9606
339	0	1.72	21.6101691126823	IPI:IPI00038356.4	Gene_Symbol=ARG1 Isoform 3 of Arginase-1	9606
340	1.71	1.73	3.50000001490116	IPI:IPI00026969.4	Gene_Symbol=SEC23IP Isoform 1 of SEC23-interacting protein	9606	0.811134696006775			1.00502932071686			1.1108980178833
341	1.7	18.66	37.4468088150024	IPI:IPI00827875.1	Gene_Symbol=- Lambda-chain precursor	9606	0.691413581371307			1.13165783882141			0.959946870803833
341	0	1.7	24.3243247270584	IPI:IPI00003939.3	Gene_Symbol=- Ig lambda chain V-I region NIG-64	9606
341	0	1.7	18.0180177092552	IPI:IPI00827923.1	Gene_Symbol=- Light chain Fab (Fragment)	9606
341	0	1.7	15.384615957737	IPI:IPI00386134.1	Gene_Symbol=- Ig lambda chain V-I region BL2 precursor	9606
341	0	1.7	14.5454540848732	IPI:IPI00383016.1	Gene_Symbol=- Immunglobulin light chain variable region (Fragment)	9606
342	1.7	5.23	25.862067937851	IPI:IPI00386839.1	Gene_Symbol=- Amyloid lambda 6 light chain variable region SAR (Fragment)	9606	0.23472087085247			1.33123302459717			2.17406272888184
343	1.7	1.74	22.4358975887299	IPI:IPI00397808.3	Gene_Symbol=LOC388720 similar to ubiquitin and ribosomal protein S27a precursor	9606	0.875002324581146			0.748608887195587			0.433584719896317
343	0	1.7	35.15625	IPI:IPI00456429.3	Gene_Symbol=UBA52 ubiquitin and ribosomal protein L40 precursor	9606
343	0	1.7	26.7857134342194	IPI:IPI00418813.2	Gene_Symbol=- CDNA FLJ46113 fis, clone TESTI2036285, highly similar to Rattus norvegicus ubiquitin C	9606
343	0	1.7	37.9457920789719	IPI:IPI00873444.1	Gene_Symbol=UBC;RPS27A;UBB 79 kDa protein	9606
343	0	1.7	45.0980395078659	IPI:IPI00784990.2	Gene_Symbol=UBC;RPS27A;UBB Ubiquitin C splice variant	9606
343	0	1.7	39.3013089895248	IPI:IPI00798155.3	Gene_Symbol=UBC;RPS27A;UBB Ubiquitin C splice variant	9606
343	0	1.7	37.810218334198	IPI:IPI00798127.1	Gene_Symbol=UBC;RPS27A;UBB ubiquitin C	9606
343	0	1.7	37.3358339071274	IPI:IPI00797482.1	Gene_Symbol=UBC;RPS27A;UBB cDNA FLJ75516, highly similar to Xenopus tropicalis ubiquitin C, mRNA	9606
343	0	1.7	29.3413162231445	IPI:IPI00797400.1	Gene_Symbol=UBC;RPS27A;UBB 19 kDa protein	9606
343	0	1.7	38.2165610790253	IPI:IPI00796600.1	Gene_Symbol=UBC;RPS27A;UBB 18 kDa protein	9606
343	0	1.7	32.4503302574158	IPI:IPI00796007.1	Gene_Symbol=UBC;RPS27A;UBB 17 kDa protein	9606
343	0	1.7	32.4324309825897	IPI:IPI00795527.1	Gene_Symbol=UBC;RPS27A;UBB 21 kDa protein	9606
343	0	1.7	31.746032834053	IPI:IPI00794925.1	Gene_Symbol=UBC;RPS27A;UBB 21 kDa protein	9606
343	0	1.7	31.4102560281754	IPI:IPI00794211.1	Gene_Symbol=UBC;RPS27A;UBB 18 kDa protein	9606
343	0	1.7	27.5109171867371	IPI:IPI00794205.1	Gene_Symbol=- 26 kDa protein	9606
343	0	1.7	35.2941185235977	IPI:IPI00793810.1	Gene_Symbol=UBC;RPS27A;UBB 19 kDa protein	9606
343	0	1.7	39.3442630767822	IPI:IPI00793729.1	Gene_Symbol=UBC;RPS27A;UBB UBC protein	9606
343	0	1.7	27.522936463356	IPI:IPI00793330.1	Gene_Symbol=UBC;RPS27A;UBB 12 kDa protein	9606
343	0	1.7	33.6182326078415	IPI:IPI00792712.1	Gene_Symbol=UBC;RPS27A;UBB 39 kDa protein	9606
343	0	1.7	37.1559619903564	IPI:IPI00790633.1	Gene_Symbol=UBC;RPS27A;UBB 25 kDa protein	9606
343	0	1.7	35.6643348932266	IPI:IPI00789823.1	Gene_Symbol=UBC;RPS27A;UBB 16 kDa protein	9606
343	0	1.7	37.7358496189117	IPI:IPI00789107.1	Gene_Symbol=UBC;RPS27A;UBB 30 kDa protein	9606
343	0	1.7	38.9175266027451	IPI:IPI00744274.1	Gene_Symbol=UBC;RPS27A;UBB 44 kDa protein	9606
343	0	1.7	41.7525768280029	IPI:IPI00743650.1	Gene_Symbol=UBC;RPS27A;UBB 44 kDa protein	9606
343	0	1.7	41.7525768280029	IPI:IPI00743241.1	Gene_Symbol=UBC;RPS27A;UBB 44 kDa protein	9606
343	0	1.7	39.3013089895248	IPI:IPI00719280.2	Gene_Symbol=UBC;RPS27A;UBB ubiquitin B precursor	9606
343	0	1.7	19.2307695746422	IPI:IPI00179330.6	Gene_Symbol=UBC;RPS27A;UBB ubiquitin and ribosomal protein S27a precursor	9606
343	0	1.7	20.1680675148964	IPI:IPI00788210.1	Gene_Symbol=LOC728590 similar to ribosomal protein S27a	9606
344	1.7	1.73	5.12820519506931	IPI:IPI00396615.2	Gene_Symbol=RNASEH2B Ribonuclease H2 subunit B	9606	0.984735131263733			1.21298468112946			0.96998256444931
344	0	1.73	4.83383685350418	IPI:IPI00245135.1	Gene_Symbol=RNASEH2B RNASEH2B protein	9606
345	1.7	1.7	20.5714285373688	IPI:IPI00293157.4	Gene_Symbol=SIVA1 Isoform 1 of Apoptosis regulatory protein Siva	9606
345	0	1.7	7.83132538199425	IPI:IPI00443566.1	Gene_Symbol=- CDNA FLJ46871 fis, clone UTERU3012999, highly similar to Homo sapiens CD27-binding (Siva) protein	9606
346	1.7	1.7	15.422885119915	IPI:IPI00006018.1	Gene_Symbol=KIAA0495 hypothetical protein LOC57212	9606	0.90652859210968			0.481417089700699			0.681498944759369
347	1.7	1.7	2.82926820218563	IPI:IPI00005577.5	Gene_Symbol=IFIH1 Isoform 1 of Interferon-induced helicase C domain-containing protein 1	9606	1.22685122489929			1.44635891914368			1.2336106300354
348	1.7	1.7	19.3333327770233	IPI:IPI00001649.2	Gene_Symbol=DNAJC15 DnaJ homolog subfamily C member 15	9606	0.78184300661087			0.90307879447937			0.630602419376373
349	1.65	1.92	12.5225767493248	IPI:IPI00797771.1	Gene_Symbol=C20orf117 Novel protein	9606	0.724541902542114	0.36573052406311	3.30359172821045	0.563132524490356	0.377094805240631	8.97389316558838	0.660874426364899	0.299579203128815	3.61177515983582
349	0	1.68	11.0236220061779	IPI:IPI00395834.6	Gene_Symbol=C20orf117 116 kDa protein	9606
350	1.65	1.76	10.9251506626606	IPI:IPI00643747.1	Gene_Symbol=C22orf30 Isoform 1 of Uncharacterized protein C22orf30	9606	1.61997675895691	0.399605631828308	7.06456184387207	1.40001547336578	0.575256705284119	8.86569499969482	1.57816553115845	0.449537217617035	8.2112865447998
350	0	1.65	10.7491858303547	IPI:IPI00217178.6	Gene_Symbol=C22orf30 Isoform 4 of Uncharacterized protein C22orf30	9606
350	0	1.64	9.27218347787857	IPI:IPI00854670.1	Gene_Symbol=C22orf30 Isoform 2 of Uncharacterized protein C22orf30	9606
350	0	1.64	8.71670693159103	IPI:IPI00852797.2	Gene_Symbol=C22orf30 Isoform 3 of Uncharacterized protein C22orf30	9606
351	1.64	1.64	27.734375	IPI:IPI00014472.1	Gene_Symbol=C21orf2 Isoform Long of Uncharacterized protein C21orf2	9606	1.75285518169403	0.206265449523926	10.9671936035156	1.79662251472473	0.492875814437866	1450.65893554688	1.00184905529022	0.99643874168396	66.3176345825195
351	0	1.64	28.8372099399567	IPI:IPI00884002.1	Gene_Symbol=C21orf2 Isoform Short of Uncharacterized protein C21orf2	9606
351	0	1.52	38.5135143995285	IPI:IPI00884134.1	Gene_Symbol=C21orf2 Uncharacterized protein C21orf2	9606
352	1.63	1.9	10.6590002775192	IPI:IPI00477917.1	Gene_Symbol=ABCA1 ATP-binding cassette, sub-family A member 1	9606
352	0	1.9	9.685979783535	IPI:IPI00293460.4	Gene_Symbol=ABCA1 ATP-binding cassette sub-family A member 1	9606
353	1.63	1.68	8.97832810878754	IPI:IPI00871677.1	Gene_Symbol=TCF20 Uncharacterized protein TCF20	9606	1.13004112243652	0.312674105167389	1.48156559467316	0.770240128040314	0.570955574512482	5.32424449920654	1.04851245880127	0.894288837909698	3.88016676902771
353	0	1.68	8.97832810878754	IPI:IPI00220381.2	Gene_Symbol=TCF20 Isoform 2 of Transcription factor 20	9606
353	0	1.68	8.87755081057549	IPI:IPI00159322.4	Gene_Symbol=TCF20 Isoform 1 of Transcription factor 20	9606
354	1.62	3.62	16.7345896363258	IPI:IPI00020153.3	Gene_Symbol=BSN Protein bassoon	9606	1.22815537452698	0.583000063896179	3.90769910812378	0.597090840339661	0.523058593273163	18.0215530395508	1.0318363904953	0.810596108436584	1.63943123817444
355	1.59	2.29	10.0604228675365	IPI:IPI00744119.1	Gene_Symbol=OBSCN Isoform 3 of Obscurin	9606	1.46345198154449	0.246527746319771	2.18023467063904	0.680570304393768	0.338168919086456	2.67194128036499	1.41275525093079	0.326487571001053	2.35987687110901
356	1.59	1.71	7.95559659600258	IPI:IPI00871296.1	Gene_Symbol=ATP2A3 118 kDa protein	9606	0.613311409950256			0.438300102949142			0.610440075397491
357	1.57	1.57	10.9999999403954	IPI:IPI00884000.1	Gene_Symbol=ZNF705C Similar to zinc finger protein 75	9606	1.40575861930847	0.363823115825653	16.164665222168	1.43764328956604	0.213349595665932	4.98443412780762	1.23103988170624	0.703002154827118	189.494918823242
357	0	1.57	11.0738262534142	IPI:IPI00873734.1	Gene_Symbol=- Uncharacterized protein ENSP00000382987 (Fragment)	9606
357	0	1.57	10.9999999403954	IPI:IPI00873473.1	Gene_Symbol=- Uncharacterized protein ENSP00000382950	9606
357	0	1.57	10.9999999403954	IPI:IPI00455832.3	Gene_Symbol=LOC728957 similar to zinc finger protein 75	9606
357	0	1.54	15.6521737575531	IPI:IPI00794972.1	Gene_Symbol=- 13 kDa protein	9606
357	0	1.54	15.2542367577553	IPI:IPI00737440.1	Gene_Symbol=LOC654051 similar to zinc finger protein 75	9606
358	1.56	1.77	20.4312548041344	IPI:IPI00014898.2	Gene_Symbol=PLEC1 Isoform 1 of Plectin-1	9606	1.0758650302887	0.864928126335144	2.85768795013428	2.68776607513428	0.109949722886086	3.7051203250885	1.00072467327118	0.996914267539978	1.62803411483765
358	0	1.77	20.1671436429024	IPI:IPI00398779.4	Gene_Symbol=PLEC1 Isoform 4 of Plectin-1	9606
359	1.55	4.13	41.5929198265076	IPI:IPI00827643.1	Gene_Symbol=- HRV Fab 027-VL (Fragment)	9606	0.245180070400238			0.933034241199493			0.957440972328186
360	1.55	1.55	11.1668758094311	IPI:IPI00001091.4	Gene_Symbol=AFG3L2 AFG3-like protein 2	9606
361	1.55	1.55	3.5982009023428	IPI:IPI00217007.2	Gene_Symbol=KIAA2013 Isoform 2 of Uncharacterized protein KIAA2013 precursor	9606	0.888574600219727	0.799606621265411	5.79704999923706	1.70564877986908	0.585707485675812	35.483943939209	0.862305819988251	0.717476725578308	4.62037467956543
361	0	1.55	2.20820195972919	IPI:IPI00844044.1	Gene_Symbol=KIAA2013 Uncharacterized protein KIAA2013	9606
361	0	1.55	2.30263154953718	IPI:IPI00761034.2	Gene_Symbol=LOC728138 similar to CG7289-PA	9606
361	0	1.55	2.20820195972919	IPI:IPI00217853.1	Gene_Symbol=KIAA2013 Isoform 1 of Uncharacterized protein KIAA2013 precursor	9606
362	1.54	1.84	14.0478670597076	IPI:IPI00328550.3	Gene_Symbol=THBS4 Thrombospondin-4 precursor	9606	0.737505793571472	0.0379049219191074	1.25938177108765	0.411114007234573	0.636569201946259	43425428	1.11548614501953	0.767224311828613	37.6010131835938
363	1.54	1.54	9.72037315368652	IPI:IPI00063274.4	Gene_Symbol=MED16 Isoform 4 of Mediator of RNA polymerase II transcription subunit 16	9606	0.0537960715591908			1.9332127571106			1.2632691860199
363	0	1.52	4.30232547223568	IPI:IPI00157783.7	Gene_Symbol=MED16 Isoform 3 of Mediator of RNA polymerase II transcription subunit 16	9606
363	0	1.52	3.44827584922314	IPI:IPI00556603.1	Gene_Symbol=MED16 Isoform 2 of Mediator of RNA polymerase II transcription subunit 16	9606
363	0	1.52	1.50829562917352	IPI:IPI00869327.1	Gene_Symbol=MED16 Isoform 5 of Mediator of RNA polymerase II transcription subunit 16	9606
363	0	1.52	1.14025082439184	IPI:IPI00037401.4	Gene_Symbol=MED16 Isoform 1 of Mediator of RNA polymerase II transcription subunit 16	9606
364	1.53	1.61	4.51505035161972	IPI:IPI00845271.1	Gene_Symbol=EHBP1 Isoform 2 of EH domain-binding protein 1	9606	1.90383577346802			1.55667781829834			1.3577207326889
364	0	1.61	4.65517230331898	IPI:IPI00433194.2	Gene_Symbol=EHBP1 Isoform 3 of EH domain-binding protein 1	9606
364	0	1.61	4.38667759299278	IPI:IPI00178187.3	Gene_Symbol=EHBP1 Isoform 1 of EH domain-binding protein 1	9606
365	1.53	1.6	13.1329119205475	IPI:IPI00217611.5	Gene_Symbol=C14orf25 hypothetical protein	9606	1.46011090278625	0.416478157043457	3.19182348251343	1.35575330257416	0.566305696964264	3.87084221839905	1.2551029920578	0.620848655700684	3.24927186965942
366	1.52	1.71	11.7088608443737	IPI:IPI00306305.8	Gene_Symbol=OBSL1 Obscurin-like 1 isoform A	9606	0.991929352283478	0.974206030368805	12.6772336959839	1.03026974201202	0.976302564144135	26218.240234375	0.661967575550079	0.43758749961853	73.9191818237305
366	0	1.49	7.56602436304092	IPI:IPI00883737.1	Gene_Symbol=OBSL1 Isoform 1 of Obscurin-like protein 1 precursor	9606
367	1.52	1.53	4.5098040252924	IPI:IPI00053621.7	Gene_Symbol=ZNF99 zinc finger protein 99	9606	1.28968346118927	0.570233166217804	56.6947250366211	0.960246443748474	0.92663449048996	85.8589248657227	0.949783682823181	0.903103649616241	71.3573837280273
368	1.52	1.52	21.1382120847702	IPI:IPI00830107.1	Gene_Symbol=IGLV5-45 V4-2 protein	9606	1.30734860897064			1.62592148780823			1.60060751438141
369	1.49	1.55	4.6930342912674	IPI:IPI00377045.3	Gene_Symbol=LAMA3 Alpha3A	9606	0.12166003882885			9.79389572143555			0.225602641701698
369	0	1.55	4.26042601466179	IPI:IPI00790353.2	Gene_Symbol=LAMA3 laminin alpha 3 subunit isoform 1	9606
369	0	1.54	6.7285381257534	IPI:IPI00790908.1	Gene_Symbol=LAMA3 laminin alpha 3 subunit isoform 2	9606
370	1.48	1.49	5.97402602434158	IPI:IPI00872619.1	Gene_Symbol=FLOT2 43 kDa protein	9606	1.42417526245117			1.44272530078888			1.31751227378845
370	0	1.49	4.76190485060215	IPI:IPI00795979.1	Gene_Symbol=FLOT2 Flotillin-2	9606
370	0	1.49	5.37383183836937	IPI:IPI00789008.1	Gene_Symbol=FLOT2 flotillin 2	9606
371	1.47	1.47	3.88692580163479	IPI:IPI00104907.3	Gene_Symbol=C14orf106 Isoform 1 of Uncharacterized potential DNA-binding protein C14orf106	9606	2.59238219261169			1.73913133144379			1.50520610809326
371	0	1.47	6.04838691651821	IPI:IPI00385830.3	Gene_Symbol=C14orf106 Isoform 2 of Uncharacterized potential DNA-binding protein C14orf106	9606
372	1.46	4.51	28.3333331346512	IPI:IPI00419517.1	Gene_Symbol=IGHV1-69 IGHV1-69 protein	9606	0.203154504299164			2.48353600502014			1.62600195407867
373	1.41	1.41	4.12213727831841	IPI:IPI00003362.2	Gene_Symbol=HSPA5 HSPA5 protein	9606	1.61922216415405	0.441902250051498	163.495071411133	0.887110531330109	0.472553312778473	4.03945732116699	1.43526339530945	0.190282806754112	4.11524677276611
374	1.4	6.57	46.7289716005325	IPI:IPI00827906.1	Gene_Symbol=- Anti-mucin1 light chain variable region (Fragment)	9606
375	1.4	1.7	16.1290317773819	IPI:IPI00307829.7	Gene_Symbol=CGNL1 Isoform 1 of Cingulin-like protein 1	9606	1.02276837825775	0.884117245674133	4.73070287704468	1.13958346843719	0.597283005714417	9.62806606292725	0.70483410358429	0.0954450443387032	1.95692312717438
375	0	1.38	17.9738566279411	IPI:IPI00877055.1	Gene_Symbol=CGNL1 Isoform 2 of Cingulin-like protein 1	9606
376	1.4	1.52	7.92792811989784	IPI:IPI00328603.2	Gene_Symbol=FBXO33 F-box only protein 33	9606
377	1.4	1.48	8.5926927626133	IPI:IPI00642366.2	Gene_Symbol=CAMSAP1L1 calmodulin regulated spectrin-associated protein 1-like 1	9606	0.4375039935112	0.154243782162666	4.00442218780518	0.727309823036194	0.535494387149811	4.27088737487793	0.529956698417664	0.0977670326828957	2.33854579925537
377	0	1.48	8.68673026561737	IPI:IPI00640562.2	Gene_Symbol=CAMSAP1L1 CAMSAP1L1 protein	9606
377	0	1.48	8.52921456098557	IPI:IPI00409607.2	Gene_Symbol=CAMSAP1L1 CAMSAP1L1 protein	9606
378	1.4	1.4	7.29613751173019	IPI:IPI00329503.8	Gene_Symbol=TRPM5 Transient receptor potential cation channel subfamily M member 5	9606	1.03144633769989			1.72994542121887			1.8141325712204
379	1.4	1.4	6.78513720631599	IPI:IPI00000514.4	Gene_Symbol=ANKRD30B Ankyrin repeat domain 30B	9606	1.05886709690094			0.780360281467438			0.728016674518585
380	1.37	1.4	8.12700241804123	IPI:IPI00009329.1	Gene_Symbol=UTRN Utrophin	9606	0.923450946807861	0.732520461082459	1.72317051887512	1.03058505058289	0.930452227592468	2.24808716773987	0.89419549703598	0.476093232631683	1.45267343521118
381	1.35	2.92	8.32570940256119	IPI:IPI00333770.6	Gene_Symbol=DOCK10 dedicator of cytokinesis 10	9606	1.47596001625061	0.691114366054535	38.3731994628906	1.34100425243378	0.799004018306732	77.5662307739258	1.41444075107574	0.739982724189758	50.2931251525879
382	1.35	1.35	5.55212832987309	IPI:IPI00217709.1	Gene_Symbol=TOP2B Isoform Beta-1 of DNA topoisomerase 2-beta	9606
382	0	1.35	5.53505532443523	IPI:IPI00027280.2	Gene_Symbol=TOP2B Isoform Beta-2 of DNA topoisomerase 2-beta	9606
383	1.33	1.54	2.72596850991249	IPI:IPI00007128.1	Gene_Symbol=PRKCG Protein kinase C gamma type	9606
384	1.33	1.5	9.05121043324471	IPI:IPI00783826.1	Gene_Symbol=RYR1 Isoform 1 of Ryanodine receptor 1	9606	1.1110862493515	0.501221776008606	1.45324873924255	1.09808886051178	0.822683751583099	2.76963996887207	1.07320427894592	0.910072028636932	4.61430215835571
384	0	1.5	9.06020253896713	IPI:IPI00334799.8	Gene_Symbol=RYR1 Isoform 3 of Ryanodine receptor 1	9606
384	0	1.5	9.06020253896713	IPI:IPI00220558.3	Gene_Symbol=RYR1 Isoform 2 of Ryanodine receptor 1	9606
385	1.31	1.31	9.11743268370628	IPI:IPI00453457.2	Gene_Symbol=ADAMTS13 Isoform 2 of ADAMTS-13 precursor	9606
385	0	1.31	8.75963568687439	IPI:IPI00449028.2	Gene_Symbol=ADAMTS13 Isoform 1 of ADAMTS-13 precursor	9606
385	0	1.31	9.32835787534714	IPI:IPI00427822.2	Gene_Symbol=ADAMTS13 Isoform 3 of ADAMTS-13 precursor	9606
386	1.3	7.33	34.2592597007751	IPI:IPI00827485.1	Gene_Symbol=- BRE (Fragment)	9606	0.578802227973938			1.23687243461609			0.802570164203644
387	1.3	1.43	7.03043043613434	IPI:IPI00005776.1	Gene_Symbol=NOD1 Nucleotide-binding oligomerization domain-containing protein 1	9606	1.26449000835419	0.171267911791801	2.27524495124817	0.803878903388977	0.71458512544632	319.51318359375	0.985666453838348
388	1.3	1.3	19.3877547979355	IPI:IPI00411705.2	Gene_Symbol=C13orf1 Isoform 1 of Chronic lymphocytic leukemia deletion region gene 6 protein	9606
389	1.3	1.3	3.47826071083546	IPI:IPI00177820.3	Gene_Symbol=SLC14A2 Urea transporter, kidney	9606	0.452558785676956			1.14901554584503			1.35418021678925
390	1.29	6.85	51.2396693229675	IPI:IPI00384391.1	Gene_Symbol=- Myosin-reactive immunoglobulin heavy chain variable region (Fragment)	9606	0.236476466059685	0.132168784737587	47.4276542663574	1.08010625839233	0.769341468811035	13.2377939224243	0.854227900505066	0.41531378030777	4.61531686782837
391	1.29	1.8	9.14962291717529	IPI:IPI00444012.2	Gene_Symbol=MYO16 Isoform 1 of Myosin-XVI	9606	0.970352351665497	0.672891199588776	1.30283725261688	1.14267897605896	0.838965833187103	12.0274267196655	0.740609049797058	0.0502790287137032	1.35149359703064
392	1.28	1.52	9.92063507437706	IPI:IPI00643087.1	Gene_Symbol=TBL3 83 kDa protein	9606	0.337203592061996	0.14059816300869	7.1553201675415	2.17543697357178	0.0348192751407623	1.89823842048645	1.72326993942261	0.0594862848520279	1.81881439685822
393	1.27	1.4	12.3259626328945	IPI:IPI00160622.1	Gene_Symbol=CEP250 Isoform 1 of Centrosome-associated protein CEP250	9606	1.14567303657532	0.847506403923035	6.30039978027344	1.65575063228607	0.278397858142853	3.05571269989014	1.15130043029785	0.330516576766968	1.42393469810486
394	1.26	33.24	64.5739912986755	IPI:IPI00829850.1	Gene_Symbol=IGHG3 Protein	9606	0.17788290977478			2.04301309585571			1.70653688907623
395	1.26	1.26	10.4617603123188	IPI:IPI00873023.1	Gene_Symbol=RIMS2 Isoform 3 of Regulating synaptic membrane exocytosis protein 2	9606	2.41628432273865			1.8300496339798			1.00729286670685
395	0	1.26	10.2764002978802	IPI:IPI00249249.4	Gene_Symbol=RIMS2 Isoform 6 of Regulating synaptic membrane exocytosis protein 2	9606
396	1.26	1.26	11.707317084074	IPI:IPI00045913.1	Gene_Symbol=DNM1DN8-2 FKSG88	9606	1.13517808914185			1.02864909172058			0.899166464805603
397	1.25	1.28	8.60280692577362	IPI:IPI00455383.4	Gene_Symbol=CLTC Isoform 2 of Clathrin heavy chain 1	9606	1.00862097740173	0.984119892120361	79.1715469360352	0.765931725502014	0.149447366595268	2.24864411354065	0.976063013076782	0.838225245475769	3.27147674560547
397	0	1.28	8.41791033744812	IPI:IPI00024067.4	Gene_Symbol=CLTC Isoform 1 of Clathrin heavy chain 1	9606
398	1.25	1.27	10.3392571210861	IPI:IPI00033153.1	Gene_Symbol=NXF1 Nuclear RNA export factor 1	9606	0.741328835487366	0.108401380479336	1.58808934688568	1.05390095710754	0.900563418865204	4.94535970687866	0.66501384973526	0.0143217286095023	1.23659586906433
399	1.25	1.25	49.2462307214737	IPI:IPI00010762.8	Gene_Symbol=TCF15 Transcription factor 15	9606
400	1.24	1.41	13.659793138504	IPI:IPI00024087.3	Gene_Symbol=PDHA2 Pyruvate dehydrogenase E1 component subunit alpha, testis-specific form, mitochondrial precursor	9606
401	1.24	1.24	12.9003942012787	IPI:IPI00413365.3	Gene_Symbol=ZNF318 Isoform 1 of Zinc finger protein 318	9606	0.747032105922699	0.296084344387054	2.08600950241089	0.635933339595795	0.0731541961431503	1.70142960548401	0.667248964309692	0.0517649054527283	1.50732183456421
402	1.24	1.24	7.58104771375656	IPI:IPI00829858.1	Gene_Symbol=NOTCH4 Notch homolog 4	9606	1.06099081039429			0.630468010902405			1.2356960773468
402	0	1.24	7.58861675858498	IPI:IPI00829649.1	Gene_Symbol=NOTCH4 Isoform 1 of Neurogenic locus notch homolog protein 4 precursor	9606
402	0	1.24	7.58861675858498	IPI:IPI00792257.1	Gene_Symbol=NOTCH4 Notch homolog 4	9606
403	1.23	1.42	8.80758836865425	IPI:IPI00022608.1	Gene_Symbol=SORL1 Sortilin-related receptor precursor	9606	0.491873234510422	0.482067435979843	5020.22705078125	2.08132886886597	0.251080214977264	48.2473106384277	0.322575867176056	0.151645824313164	32.8073234558105
404	1.23	1.23	3.94154116511345	IPI:IPI00737886.2	Gene_Symbol=MUC19 similar to mucin 19	9606
405	1.23	1.23	10.88607609272	IPI:IPI00014371.1	Gene_Symbol=CDH18 Cadherin-18 precursor	9606	1.09639930725098	0.63135039806366	2.02605414390564	1.5261824131012	0.267198145389557	3.30171036720276	1.50072884559631	0.137295573949814	2.06276869773865
406	1.22	1.22	6.33437186479568	IPI:IPI00184533.1	Gene_Symbol=USP11 ubiquitin specific protease 11	9606	0.898251354694366			0.523836195468903			0.619279742240906
407	1.22	1.22	6.68058469891548	IPI:IPI00444329.1	Gene_Symbol=BCKDHA CDNA FLJ45695 fis, clone FEBRA2013570, highly similar to 2- oxoisovalerate dehydrogenase alpha subunit, mitochondrial	9606
408	1.22	1.22	3.49650345742702	IPI:IPI00479446.1	Gene_Symbol=ADAM18 Isoform 2 of ADAM 18 precursor	9606	1.09011900424957	0.293877929449081	1.72531235218048	1.32492172718048	0.32699379324913	7.51394176483154	1.84335112571716	0.269125491380692	32.9769401550293
408	0	1.22	3.38294990360737	IPI:IPI00003365.1	Gene_Symbol=ADAM18 Isoform 1 of ADAM 18 precursor	9606
409	1.21	2.73	13.2126703858376	IPI:IPI00384972.3	Gene_Symbol=KIAA1267 Isoform 1 of Uncharacterized protein KIAA1267	9606	1.01897752285004	0.950330138206482	2.42162871360779	1.17816746234894	0.524209856987	2.06649827957153	1.0720454454422	0.75544261932373	1.91317021846771
410	1.21	1.51	6.2977097928524	IPI:IPI00398505.5	Gene_Symbol=USP24 Ubiquitin carboxyl-terminal hydrolase 24	9606	0			3.63944745063782			2.41891431808472
411	1.19	1.24	4.45816181600094	IPI:IPI00739581.2	Gene_Symbol=ATAD2B Isoform 1 of ATPase family AAA domain-containing protein 2B	9606	0.331818968057632			0.689753532409668			0.701403856277466
411	0	1.24	4.47350293397903	IPI:IPI00456004.4	Gene_Symbol=ATAD2B Isoform 2 of ATPase family AAA domain-containing protein 2B	9606
412	1.19	1.2	2.39390637725592	IPI:IPI00827781.1	Gene_Symbol=PLCB4 Phospholipase C, beta 4	9606
413	1.19	1.19	9.07726958394051	IPI:IPI00554474.3	Gene_Symbol=LOC284297 Hypothetical LOC284297	9606	0.988787472248077			1.48834228515625			1.75243580341339
414	1.19	1.19	15.2046784758568	IPI:IPI00009217.1	Gene_Symbol=FUT7 Alpha-(1,3)-fucosyltransferase	9606
415	1.18	1.24	18.1434601545334	IPI:IPI00480203.3	Gene_Symbol=MICAL3 Isoform 2 of Protein MICAL-3	9606	1.45789408683777			1.19886708259583			1.30845522880554
415	0	1.24	17.6229506731033	IPI:IPI00177937.5	Gene_Symbol=MICAL3 Isoform 1 of Protein MICAL-3	9606
416	1.17	1.24	10.856269299984	IPI:IPI00796732.1	Gene_Symbol=- 141 kDa protein	9606	0.97482305765152	0.991655886173248	54270410752	1.01847016811371	0.965008020401001	68.4699478149414	0.855076372623444	0.523683726787567	8.52596092224121
416	0	1.24	10.8979277312756	IPI:IPI00187011.4	Gene_Symbol=ZC3H4 Zinc finger CCCH domain-containing protein C19orf7	9606
417	1.16	1.31	7.91457295417786	IPI:IPI00844489.1	Gene_Symbol=GRM4 CDNA FLJ16766 fis, clone BRAWH3013197, highly similar to Metabotropic glutamate receptor 4	9606	0.981554746627808	0.871035814285278	3.16358971595764	0.945171236991882	0.168048933148384	1.21366989612579	0.814563095569611	0.00510463630780578	1.02111649513245
418	1.16	1.16	12.4637678265572	IPI:IPI00005675.3	Gene_Symbol=NKRF NF-kappa-B-repressing factor	9606	0.686090767383575			0.50439590215683			0.863946318626404
419	1.16	1.16	10.5599999427795	IPI:IPI00002647.2	Gene_Symbol=WASF4 Wiskott-Aldrich syndrome protein family member 4	9606
420	1.16	1.16	6.04395605623722	IPI:IPI00873668.1	Gene_Symbol=LOC732118 hypothetical protein	9606
421	1.13	1.13	8.94886329770088	IPI:IPI00014865.3	Gene_Symbol=C20orf67 Phosphorylated CTD-interacting factor 1	9606	1.08652782440186	0.53217738866806	1.61129128932953	0.855368494987488	0.62427282333374	3.22978758811951	0.682801902294159	0.293609082698822	3.20043897628784
422	1.11	1.5	12.095295637846	IPI:IPI00872997.1	Gene_Symbol=KIF21B Isoform 1 of Kinesin-like protein KIF21B	9606	1.17656445503235	0.821694672107697	6.52763891220093	0.572723925113678	0.624727964401245	18.6183910369873	1.326779961586	0.623470366001129	4.38384580612183
422	0	1.5	12.1921181678772	IPI:IPI00644778.2	Gene_Symbol=KIF21B Isoform 2 of Kinesin-like protein KIF21B	9606
423	1.11	1.25	7.72229731082916	IPI:IPI00873123.1	Gene_Symbol=NEB nebulin	9606	0.807569563388824	0.423881590366364	1.79474079608917	1.38579595088959	0.183259949088097	1.67606890201569	1.38688385486603	0.0413782261312008	1.3644061088562
423	0.02	1.25	7.72229731082916	IPI:IPI00303335.1	Gene_Symbol=NEB Nebulin	9606
424	1.11	1.11	16.4383560419083	IPI:IPI00328853.3	Gene_Symbol=FAM84A Isoform 1 of Protein FAM84A	9606
425	1.11	1.11	25.4545450210571	IPI:IPI00382863.3	Gene_Symbol=KCNQ1 KvLQT1-Iso5	9606	1.04581737518311			1.11862850189209			0.996658802032471
426	1.1	7.3	56.9999992847443	IPI:IPI00387116.1	Gene_Symbol=- Ig kappa chain V-III region NG9 precursor (Fragment)	9606	0.328117996454239			1.3721958398819			1.89126825332642
427	1.1	1.28	8.94819498062134	IPI:IPI00160131.2	Gene_Symbol=MYO9A myosin IXA	9606	1.40976214408875	0.324373871088028	3.12745308876038	1.57213199138641	0.453479915857315	8.24337768554688	1.57824790477753	0.23590849339962	9.51217174530029
428	1.1	1.12	11.9402982294559	IPI:IPI00025616.1	Gene_Symbol=POLD2 DNA polymerase subunit delta-2	9606	0.9918532371521			0.60291463136673			0.666100800037384
429	1.1	1.1	20.6521734595299	IPI:IPI00746669.2	Gene_Symbol=FAM89A Protein FAM89A	9606
430	1.1	1.1	9.81818214058876	IPI:IPI00374163.1	Gene_Symbol=C16orf72 UPF0472 protein C16orf72	9606	1.03885424137115			1.0205237865448			0.975596725940704
431	1.1	1.1	11.3725490868092	IPI:IPI00644111.1	Gene_Symbol=C6orf105 OTTHUMP00000016034	9606	0.748287677764893			0.569615721702576			0.851052403450012
432	1.09	1.09	19.0130621194839	IPI:IPI00019088.1	Gene_Symbol=COL9A2 Collagen alpha-2(IX) chain precursor	9606	1.28594636917114	0.711040496826172	12.619194984436	2.01604199409485	0.352146923542023	12.2857303619385	1.11447584629059	0.706681787967682	2.92955327033997
433	1.09	1.09	50.4424750804901	IPI:IPI00384858.1	Gene_Symbol=PEX26 Pex26pT35insC	9606
434	1.09	1.09	9.07759889960289	IPI:IPI00738099.2	Gene_Symbol=LOC393078 Similar to polycystic kidney disease 1-like 3	9606	0.938483357429504	0.7232506275177	1.68095278739929	0.997007727622986	0.980795860290527	1.44047117233276	0.857795476913452	0.214390352368355	1.3645715713501
435	1.08	1.08	28.571429848671	IPI:IPI00332192.4	Gene_Symbol=IL25 Isoform 2 of Interleukin-25 precursor	9606	1.58928537368774			1.1909704208374			0.766761124134064
435	0	1.08	25.9887009859085	IPI:IPI00009731.1	Gene_Symbol=IL25 Isoform 1 of Interleukin-25 precursor	9606
436	1.08	1.08	34.1563791036606	IPI:IPI00167217.1	Gene_Symbol=- CDNA FLJ25506 fis, clone CBR05185	9606
437	1.07	1.07	4.72205616533756	IPI:IPI00166031.2	Gene_Symbol=CAMTA1 Calmodulin-binding transcription activator 1	9606	1.23557889461517	0.368818432092667	2.20549941062927	1.01830565929413	0.943635761737823	2.65830755233765	0.942811906337738	0.853484690189362	3.35260605812073
438	1.05	1.38	16.4473682641983	IPI:IPI00845481.1	Gene_Symbol=SPOCD1 Isoform 1 of SPOC domain-containing protein 1	9606	1.0402364730835			0.759674072265625			0.772662162780762
438	0	1.38	16.625103354454	IPI:IPI00845378.1	Gene_Symbol=SPOCD1 Isoform 2 of SPOC domain-containing protein 1	9606
439	1.05	1.18	5.8724831789732	IPI:IPI00396203.6	Gene_Symbol=TBCD Isoform 1 of Tubulin-specific chaperone D	9606	0.76941990852356			3.08814406394959			0.611477792263031
439	0	1.18	5.60897439718246	IPI:IPI00030774.2	Gene_Symbol=TBCD Isoform 4 of Tubulin-specific chaperone D	9606
440	1.05	1.05	12.2203096747398	IPI:IPI00216780.3	Gene_Symbol=CILP2 Cartilage intermediate layer protein 2 precursor	9606	1.07501196861267	0.68894362449646	1.95899820327759	0.747664093971252	0.489622890949249	4.44088888168335	0.908332228660584	0.755109488964081	3.18418407440186
441	1.05	1.05	18.8749998807907	IPI:IPI00009034.1	Gene_Symbol=PCDHB10 Protocadherin beta 10 precursor	9606	0.548134922981262			1.42183637619019			1.9887353181839
442	1.05	1.05	8.07017534971237	IPI:IPI00398758.1	Gene_Symbol=DCI Isoform 2 of 3,2-trans-enoyl-CoA isomerase, mitochondrial precursor	9606
442	0	1.05	7.61589407920837	IPI:IPI00300567.1	Gene_Symbol=DCI Isoform 1 of 3,2-trans-enoyl-CoA isomerase, mitochondrial precursor	9606
443	1.05	1.05	5.69620244204998	IPI:IPI00384047.1	Gene_Symbol=TRAPPC6B Isoform 1 of Trafficking protein particle complex subunit 6B	9606	3.28643465042114			0.628341555595398			2.29259061813354
443	0	1.05	6.92307725548744	IPI:IPI00329125.1	Gene_Symbol=TRAPPC6B Isoform 2 of Trafficking protein particle complex subunit 6B	9606
444	1.04	2.69	6.65637627243996	IPI:IPI00843999.2	Gene_Symbol=UBR4 Isoform 1 of E3 ubiquitin-protein ligase UBR4	9606	0.924309432506561	0.867936849594116	6.03469944000244	0.823552370071411	0.474275380373001	2.60059571266174	0.685181796550751	0.0700878500938416	1.57611846923828
444	0	2.69	6.62951543927193	IPI:IPI00746934.2	Gene_Symbol=UBR4 Isoform 2 of E3 ubiquitin-protein ligase UBR4	9606
444	0	2.69	6.68734237551689	IPI:IPI00646605.3	Gene_Symbol=UBR4 Isoform 3 of E3 ubiquitin-protein ligase UBR4	9606
444	0	2.69	6.66537880897522	IPI:IPI00640981.3	Gene_Symbol=UBR4 Isoform 4 of E3 ubiquitin-protein ligase UBR4	9606
445	1.03	1.6	6.60199820995331	IPI:IPI00239406.2	Gene_Symbol=SYNE2 Isoform 2 of Nesprin-2	9606
445	0.01	1.6	6.62309378385544	IPI:IPI00239405.4	Gene_Symbol=SYNE2 Isoform 1 of Nesprin-2	9606
446	1.02	60.57	82.6697885990143	IPI:IPI00215894.1	Gene_Symbol=KNG1 Isoform LMW of Kininogen-1 precursor	9606	1.31153810024261	0.364836663007736	9.24164485931396	1.36395072937012	0.0286725349724293	1.19451701641083	1.05395865440369	0.481220483779907	1.87660467624664
447	1.02	1.06	11.8727050721645	IPI:IPI00550627.1	Gene_Symbol=TACC1 Isoform 2 of Transforming acidic coiled-coil-containing protein 1	9606
447	0	1.06	13.2694944739342	IPI:IPI00550248.1	Gene_Symbol=TACC1 Isoform 7 of Transforming acidic coiled-coil-containing protein 1	9606
447	0	1.06	15.9016400575638	IPI:IPI00549229.1	Gene_Symbol=TACC1 Isoform 3 of Transforming acidic coiled-coil-containing protein 1	9606
447	0	1.06	12.0496891438961	IPI:IPI00025683.2	Gene_Symbol=TACC1 Isoform 1 of Transforming acidic coiled-coil-containing protein 1	9606
448	1.02	1.02	12.3809516429901	IPI:IPI00386667.2	Gene_Symbol=CPA6 Isoform 2 of Carboxypeptidase A6 precursor	9606	0.755996227264404	0.569883346557617	84.3173370361328	1.5081502199173	0.0921090394258499	2.13970637321472	1.29891157150269	0.723124802112579	1277.37585449219
448	0	1.02	8.92448499798775	IPI:IPI00166764.4	Gene_Symbol=CPA6 Isoform 1 of Carboxypeptidase A6 precursor	9606
449	1.01	7.44	46.7213124036789	IPI:IPI00783393.1	Gene_Symbol=- Immunglobulin heavy chain variable region (Fragment)	9606
450	1.01	1.14	6.14958442747593	IPI:IPI00295487.5	Gene_Symbol=KIF13A Isoform 1 of Kinesin-like protein KIF13A	9606	0.606667518615723	0.41432249546051	125.911949157715	0.979909837245941	0.87949001789093	3.84170484542847	0.976933062076569	0.87964391708374	4.71012449264526
450	0	1.14	6.27118647098541	IPI:IPI00218490.4	Gene_Symbol=KIF13A Isoform 2 of Kinesin-like protein KIF13A	9606
451	1.01	1.08	6.20842576026917	IPI:IPI00646645.3	Gene_Symbol=SETX Isoform 4 of Probable helicase senataxin	9606	2.02743053436279	0.400623232126236	9.99303340911865	1.95973992347717	0.368168920278549	7.5820689201355	1.63528120517731	0.346177697181702	5.65068817138672
451	0	1.08	6.27568140625954	IPI:IPI00142538.4	Gene_Symbol=SETX Isoform 1 of Probable helicase senataxin	9606
452	1.01	1.01	21.9801977276802	IPI:IPI00175043.6	Gene_Symbol=LOC284964 similar to phosphoglucomutase 5	9606	1.50640451908112	0.129287928342819	1.87292075157166	1.294154047966	0.30638188123703	1.94861340522766	1.46785414218903	0.222461089491844	2.21634531021118
453	1	1.09	24.3523314595222	IPI:IPI00790253.1	Gene_Symbol=GSDML 44 kDa protein	9606
454	1	1.04	8.7425984442234	IPI:IPI00013933.2	Gene_Symbol=DSP Isoform DPI of Desmoplakin	9606	0.950716137886047	0.890432000160217	4.03509044647217	0.886537671089172	0.868594348430634	15.8694667816162	0.701007664203644	0.213831543922424	2.33889865875244
455	1	1.02	17.0833334326744	IPI:IPI00003176.1	Gene_Symbol=HTRA1 Serine protease HTRA1 precursor	9606	1.22642588615417			1.25820195674896			1.25930821895599
456	1	1	6.92041516304016	IPI:IPI00247659.4	Gene_Symbol=LOC729747 similar to zinc finger protein 709	9606
457	1	1	4.41176481544971	IPI:IPI00418931.1	Gene_Symbol=FLJ45139 CDNA FLJ45139 fis, clone BRAWH3039623	9606	1.06679534912109			2.20844960212708			0.985309481620789
458	0.99	1.09	10.4451559484005	IPI:IPI00869082.1	Gene_Symbol=SPEG similar to aortic preferentially expressed gene 1	9606	0.52378261089325	0.203001365065575	4.44203758239746	0.398144781589508	0.111606873571873	4.25467252731323	0.517641544342041	0.0760037824511528	2.72815489768982
459	0.99	0.99	15.2400836348534	IPI:IPI00478259.5	Gene_Symbol=- Similar to Sialic acid-binding Ig-like lectin 11 precursor	9606
460	0.99	0.99	8.83458629250526	IPI:IPI00385115.1	Gene_Symbol=- Nonintegrin platelet receptor for type I collagen	9606
461	0.98	0.98	5.18941357731819	IPI:IPI00867560.1	Gene_Symbol=- TNC protein	9606	1.79906296730042	0.262710362672806	26.227180480957	1.02706611156464	0.697216391563416	1.93254435062408	1.0226536989212	0.92596834897995	11.4334297180176
462	0.97	1.11	5.36692216992378	IPI:IPI00640603.2	Gene_Symbol=RALGDS CDNA FLJ45617 fis, clone BRTHA3026916, highly similar to Ral guanine nucleotide dissociation stimulator	9606	1.32766306400299			1.30036103725433			1.00735592842102
463	0.97	1.08	9.90990996360779	IPI:IPI00376350.1	Gene_Symbol=SGSM3 Isoform 2 of Small G protein signaling modulator 3	9606	1.93810832500458			1.45004522800446			0.687034428119659
463	0	1.08	10.2803736925125	IPI:IPI00236852.1	Gene_Symbol=SGSM3 Isoform 1 of Small G protein signaling modulator 3	9606
464	0.97	1	20.149253308773	IPI:IPI00432063.1	Gene_Symbol=IL1F9 Isoform 2 of Interleukin-1 family member 9	9606	1.58219575881958			1.75581955909729			0.548066318035126
464	0	1	15.9763306379318	IPI:IPI00021343.1	Gene_Symbol=IL1F9 Isoform 1 of Interleukin-1 family member 9	9606
465	0.97	0.98	9.0282566845417	IPI:IPI00604399.1	Gene_Symbol=FANCD2 Isoform 2 of Fanconi anemia group D2 protein	9606	1.13850688934326	0.414218038320541	3.50664615631104	1.38340091705322	0.587501168251038	232.187606811523	1.11147165298462	0.823018610477448	110.522956848145
465	0	0.98	8.9055061340332	IPI:IPI00075081.1	Gene_Symbol=FANCD2 Isoform 1 of Fanconi anemia group D2 protein	9606
466	0.97	0.97	7.96857476234436	IPI:IPI00788144.1	Gene_Symbol=NACAD similar to nascent polypeptide-associated complex alpha polypeptide	9606	0.797210812568665	0.476050049066544	14.4505367279053	0.537946403026581	0.182809799909592	10.2412986755371	0.753439724445343	0.12026946246624	1.98927652835846
467	0.97	0.97	25.2252250909805	IPI:IPI00004416.1	Gene_Symbol=CHMP2A Charged multivesicular body protein 2a	9606	0.778932511806488			1.78714168071747			0.394200712442398
468	0.96	1.1	8.20895507931709	IPI:IPI00395985.3	Gene_Symbol=C1orf113 hypothetical protein LOC79729	9606	1.06694030761719			1.12198531627655			1.04746389389038
469	0.96	0.96	10.9289616346359	IPI:IPI00386324.1	Gene_Symbol=GPR142 Seven transmembrane helix receptor	9606	1.19602346420288	0.802560746669769	1208.21264648438	1.08760023117065	0.961545526981354	45916516	1.2343053817749	0.882873058319092	1747133.875
470	0.96	0.96	30.1255226135254	IPI:IPI00877862.1	Gene_Symbol=- 27 kDa protein	9606	1.00978600978851			0.446077406406403			1.31086945533752
471	0.96	0.96	4.43864241242409	IPI:IPI00018953.1	Gene_Symbol=DPP4 Dipeptidyl peptidase 4	9606	0.768368721008301			0.420101165771484			0.365820169448853
472	0.95	0.95	14.5161285996437	IPI:IPI00748327.2	Gene_Symbol=- Similar to Fatty acyl-CoA reductase 2	9606
473	0.94	0.94	14.5299151539803	IPI:IPI00028501.4	Gene_Symbol=LRRC27 Isoform 2 of Leucine-rich repeat-containing protein 27	9606
474	0.93	0.93	7.48752057552338	IPI:IPI00719611.1	Gene_Symbol=GPD2 Isoform 2 of Glycerol-3-phosphate dehydrogenase, mitochondrial precursor	9606	0.964983344078064	0.896030843257904	15.6187038421631	0.945289134979248	0.851768732070923	20.3815135955811	0.77020388841629	0.756815910339355	3859.23803710938
474	0	0.93	6.18982128798962	IPI:IPI00017895.2	Gene_Symbol=GPD2 Isoform 1 of Glycerol-3-phosphate dehydrogenase, mitochondrial precursor	9606
475	0.93	0.93	6.05504587292671	IPI:IPI00218261.2	Gene_Symbol=GZF1 GDNF-inducible zinc finger protein 1	9606	1.07567894458771			0.631517648696899			0.711329758167267
475	0	0.93	4.64135035872459	IPI:IPI00033892.3	Gene_Symbol=GZF1 GDNF-inducible zinc finger protein 1	9606
476	0.92	17.89	34.1880351305008	IPI:IPI00718819.2	Gene_Symbol=IGLC1;IGLC3;IGLV2-14;IGLC2;IGL@ IGLV2-14 protein	9606
477	0.92	0.96	4.51467260718346	IPI:IPI00218326.1	Gene_Symbol=SP100 Isoform Sp100-C of Nuclear autoantigen Sp-100	9606	1.17149698734283			1.05166947841644			1.25625920295715
478	0.92	0.92	16.5898621082306	IPI:IPI00783618.2	Gene_Symbol=MUPCDH mucin and cadherin-like isoform 3	9606	4.89196252822876			4.28185224533081			1.43720054626465
479	0.92	0.92	6.06451630592346	IPI:IPI00015505.7	Gene_Symbol=HPS6 Hermansky-Pudlak syndrome 6 protein	9606
480	0.92	0.92	5.7034220546484	IPI:IPI00646987.2	Gene_Symbol=GPC3 Glypican-3 splice variant B	9606	0.908170819282532	0.828242659568787	83.5718002319336	2.41377902030945	0.0367325767874718	1.9093177318573	0.577638864517212	0.262267410755157	21.0537300109863
480	0	0.92	5.17241396009922	IPI:IPI00019907.1	Gene_Symbol=GPC3 Glypican-3 precursor	9606
481	0.92	0.92	15.6462579965591	IPI:IPI00878124.1	Gene_Symbol=GDI1 16 kDa protein	9606
481	0	0.92	10.5022832751274	IPI:IPI00442168.1	Gene_Symbol=GDI1 CDNA FLJ16632 fis, clone TESTI4024387, highly similar to RAB GDP dissociation inhibitor alpha	9606
481	0	0.92	5.14541380107403	IPI:IPI00010154.3	Gene_Symbol=GDI1 Rab GDP dissociation inhibitor alpha	9606
482	0.92	0.92	9.74999964237213	IPI:IPI00642378.2	Gene_Symbol=LASS2 cDNA FLJ75329, highly similar to Homo sapiens LAG1 longevity assurance homolog 2 (S. cerevisiae), transcript variant 2, mRNA	9606	1.16957473754883	0.477553933858871	6.38945579528809	1.24768936634064	0.362672328948975	6.05565595626831	1.32950818538666	0.472113996744156	27.5189399719238
483	0.92	0.92	2.36593056470156	IPI:IPI00068506.1	Gene_Symbol=ABCF2 ATP-binding cassette, sub-family F, member 2 isoform b	9606
483	0	0.92	2.4077046662569	IPI:IPI00005045.1	Gene_Symbol=ABCF2 ATP-binding cassette sub-family F member 2	9606
484	0.91	0.96	1.59481689333916	IPI:IPI00747193.1	Gene_Symbol=FRAS1 444 kDa protein	9606
484	0	0.96	1.59720480442047	IPI:IPI00455316.1	Gene_Symbol=FRAS1 Isoform 1 of Extracellular matrix protein FRAS1 precursor	9606
484	0	0.96	1.595214381814	IPI:IPI00329327.3	Gene_Symbol=FRAS1 Isoform 2 of Extracellular matrix protein FRAS1 precursor	9606
485	0.91	0.95	11.9092628359795	IPI:IPI00873617.1	Gene_Symbol=DKFZp761B107 CDNA FLJ43363 fis, clone NT2RP7017474	9606	0.308087348937988			0.809435963630676			0.215276896953583
486	0.91	0.91	25.2351105213165	IPI:IPI00008359.1	Gene_Symbol=KRT76 Keratin, type II cytoskeletal 2 oral	9606	0.670378684997559	0.52739804983139	9.66989231109619	1.00804579257965	0.066727913916111	1.01076924800873	0.900134146213531	0.0591589286923409	1.1326779127121
487	0.91	0.91	11.2068973481655	IPI:IPI00645213.1	Gene_Symbol=APOM Apolipoprotein M	9606	0.806335151195526	0.18072398006916	2.22104239463806	1.08674848079681	0.750785410404205	12.9460372924805	1.20845103263855	0.438903540372849	7.26622867584229
487	0	0.91	10.0775197148323	IPI:IPI00514397.1	Gene_Symbol=APOM Apolipoprotein M	9606
487	0	0.91	6.91489353775978	IPI:IPI00030739.1	Gene_Symbol=APOM Apolipoprotein M	9606
488	0.9	1.74	12.0754718780518	IPI:IPI00218465.10	Gene_Symbol=PLAA Phospholipase A-2-activating protein	9606
489	0.9	1.46	3.08582447469234	IPI:IPI00306794.3	Gene_Symbol=CARD6 Caspase recruitment domain-containing protein 6	9606
490	0.9	1.05	2.28013023734093	IPI:IPI00445968.1	Gene_Symbol=- CDNA FLJ43252 fis, clone HEART2006909	9606
491	0.89	7.83	36.8200838565826	IPI:IPI00828105.1	Gene_Symbol=- Anti-Mpl scFv (Fragment)	9606
492	0.89	1.15	14.1704484820366	IPI:IPI00642716.4	Gene_Symbol=MYH7B myosin, heavy polypeptide 7B, cardiac muscle, beta	9606	1.31709241867065	0.323664516210556	2.49103927612305	1.23129463195801	0.784860908985138	17.7031116485596	1.03320670127869	0.729844272136688	1.42509913444519
493	0.89	0.93	9.93006974458694	IPI:IPI00024684.1	Gene_Symbol=MX2 Interferon-induced GTP-binding protein Mx2	9606	1.60847425460815	0.556980609893799	1379.92932128906	0.451456606388092	0.626218020915985	3936033.5	1.49876177310944
494	0.89	0.92	4.39882688224316	IPI:IPI00867503.1	Gene_Symbol=C17orf71 Isoform 2 of UPF0487 protein C17orf71	9606
494	0	0.92	4.54086773097515	IPI:IPI00328183.2	Gene_Symbol=C17orf71 Isoform 1 of UPF0487 protein C17orf71	9606
495	0.89	0.89	10.2510459721088	IPI:IPI00023315.1	Gene_Symbol=GDF10 Bone morphogenetic protein 3b precursor	9606	1.13395822048187			0.719896197319031			0.897054076194763
496	0.88	0.88	3.27743887901306	IPI:IPI00303343.7	Gene_Symbol=SCAF1 Splicing factor, arginine/serine-rich 19	9606	1.18699479103088			1.09474182128906			1.06156527996063
497	0.87	0.87	5.17711155116558	IPI:IPI00004569.1	Gene_Symbol=MZF1 Isoform MZF1A of Myeloid zinc finger 1	9606	1.12024784088135	0.314195662736893	2.17302966117859	1.08382749557495	0.79868346452713	22.7802829742432	1.17280757427216	0.493412792682648	7.27074193954468
498	0.86	1.01	12.7583101391792	IPI:IPI00784980.1	Gene_Symbol=FLJ25770 hypothetical protein LOC339965	9606
499	0.86	0.96	4.26356606185436	IPI:IPI00465147.4	Gene_Symbol=C9orf97 Isoform 1 of Uncharacterized protein C9orf97	9606	1.04705035686493	0.841022312641144	9.88002395629883	0.549062669277191	0.0206845179200172	1.28094494342804	0.690989434719086	0.16444143652916	3.45855951309204
500	0.86	0.86	10.27607396245	IPI:IPI00299485.5	Gene_Symbol=CD93 Complement component C1q receptor precursor	9606	1.3248382806778			1.55196464061737			1.00600349903107
501	0.85	7.53	45.9677428007126	IPI:IPI00884080.1	Gene_Symbol=- Similar to Immunglobulin heavy chain variable region	9606
502	0.84	0.9	3.17460335791111	IPI:IPI00394855.3	Gene_Symbol=C12orf63 Putative uncharacterized protein C12orf63	9606	0.990836799144745	0.977598547935486	27.7330627441406	1.09887766838074	0.126192435622215	1.27206146717072	1.14261770248413	0.666031301021576	18.6775016784668
503	0.83	0.87	10.7399582862854	IPI:IPI00872269.1	Gene_Symbol=NAV2 Isoform 4 of Neuron navigator 2	9606	1.05171585083008	0.540604054927826	1.2095273733139	0.705867946147919	0.0232319720089436	1.32541275024414	0.908821523189545	0.5572270154953	1.45720684528351
503	0	0.87	10.4742273688316	IPI:IPI00816806.1	Gene_Symbol=NAV2 Isoform 11 of Neuron navigator 2	9606
503	0	0.87	10.4440793395042	IPI:IPI00816751.1	Gene_Symbol=NAV2 Isoform 2 of Neuron navigator 2	9606
503	0	0.87	10.4785479605198	IPI:IPI00816570.1	Gene_Symbol=NAV2 Isoform 12 of Neuron navigator 2	9606
503	0	0.87	10.5088956654072	IPI:IPI00816407.1	Gene_Symbol=NAV2 Isoform 10 of Neuron navigator 2	9606
503	0	0.87	10.5219550430775	IPI:IPI00816099.1	Gene_Symbol=NAV2 Isoform 9 of Neuron navigator 2	9606
503	0	0.87	10.54817289114	IPI:IPI00816020.1	Gene_Symbol=NAV2 Isoform 8 of Neuron navigator 2	9606
503	0	0.87	10.500206798315	IPI:IPI00815765.1	Gene_Symbol=NAV2 Isoform 13 of Neuron navigator 2	9606
503	0	0.87	10.2090030908585	IPI:IPI00217052.5	Gene_Symbol=NAV2 Isoform 1 of Neuron navigator 2	9606
504	0.83	0.84	10.2197803556919	IPI:IPI00140420.4	Gene_Symbol=SND1 Staphylococcal nuclease domain-containing protein 1	9606	0.98878937959671			1.09562635421753			1.2009105682373
505	0.83	0.83	10.2873027324677	IPI:IPI00414396.1	Gene_Symbol=UTY tetratricopeptide repeat protein isoform 1	9606	1.2340224981308			0.592790901660919			1.49532914161682
505	0	0.83	8.24053436517715	IPI:IPI00218824.3	Gene_Symbol=UTY Isoform Short of Ubiquitously transcribed Y chromosome tetratricopeptide repeat protein	9606
506	0.82	1.1	7.84660801291466	IPI:IPI00786896.1	Gene_Symbol=NRAP Isoform 4 of Nebulin-related-anchoring protein	9606
507	0.82	0.88	7.82478451728821	IPI:IPI00001159.10	Gene_Symbol=GCN1L1 GCN1-like protein 1	9606
508	0.82	0.85	5.97369000315666	IPI:IPI00607852.2	Gene_Symbol=MYCBP2 Isoform 2 of Probable E3 ubiquitin-protein ligase MYCBP2	9606	0.880571484565735	0.733194947242737	2.4769332408905	0.909232437610626	0.894504547119141	5.77640247344971	1.09749388694763	0.796123862266541	2.40530872344971
509	0.82	0.82	14.9333328008652	IPI:IPI00102128.1	Gene_Symbol=PRMT6 Protein arginine N-methyltransferase 6	9606
510	0.82	0.82	3.71179021894932	IPI:IPI00296654.2	Gene_Symbol=BPIL1 Bactericidal/permeability-increasing protein-like 1 precursor	9606
511	0.81	0.95	3.93416285514832	IPI:IPI00289819.4	Gene_Symbol=IGF2R Cation-independent mannose-6-phosphate receptor precursor	9606	0.671329498291016	0.231616795063019	6.87549448013306	0.497060090303421	0.257932603359222	45.1239280700684	0.598436534404755	0.296857893466949	26.6699066162109
512	0.81	0.89	15.3558045625687	IPI:IPI00641471.2	Gene_Symbol=COL16A1 Isoform 2 of Collagen alpha-1(XVI) chain precursor	9606	1.20908975601196	0.730889022350311	213.356323242188	1.00734877586365	0.993604779243469	10525.8486328125	1.04581034183502	0.921294152736664	97.5115356445313
512	0	0.89	15.3366580605507	IPI:IPI00400935.5	Gene_Symbol=COL16A1 Isoform 1 of Collagen alpha-1(XVI) chain precursor	9606
513	0.81	0.84	10.5882346630096	IPI:IPI00873341.1	Gene_Symbol=PTPRG Uncharacterized protein PTPRG	9606	0.723710179328918	0.64264976978302	688.268371582031	0.906453251838684	0.749789893627167	20.2865772247314	0.896874129772186	0.0246748235076666	1.05509150028229
513	0	0.84	10.8050853013992	IPI:IPI00796281.2	Gene_Symbol=PTPRG Isoform 2 of Receptor-type tyrosine-protein phosphatase gamma precursor	9606
513	0	0.84	10.5882346630096	IPI:IPI00011651.2	Gene_Symbol=PTPRG Isoform 1 of Receptor-type tyrosine-protein phosphatase gamma precursor	9606
514	0.81	0.84	21.7213109135628	IPI:IPI00045498.4	Gene_Symbol=HNRPDL Isoform 3 of Heterogeneous nuclear ribonucleoprotein D-like	9606
515	0.8	54.08	42.7419364452362	IPI:IPI00884180.1	Gene_Symbol=IGHM IGHM protein	9606	0.319259524345398			1.362025141716			1.60863852500916
516	0.8	1.07	21.2669685482979	IPI:IPI00400824.1	Gene_Symbol=RP9 Retinitis pigmentosa 9 protein	9606	1.1775027513504	0.660203039646149	33.5509643554688	0.957590639591217	0.734600186347961	3.46721076965332	0.853201746940613	0.354408890008926	3.50937223434448
517	0.8	1.02	7.71812051534653	IPI:IPI00296645.3	Gene_Symbol=MTTP Microsomal triglyceride transfer protein large subunit precursor	9606
518	0.8	0.8	7.82608687877655	IPI:IPI00026926.1	Gene_Symbol=GUCA2A Guanylin precursor	9606	0.817638695240021			0.560995042324066			1.09364891052246
519	0.79	0.79	8.24964120984077	IPI:IPI00783271.1	Gene_Symbol=LRPPRC Leucine-rich PPR motif-containing protein, mitochondrial precursor	9606	0.724957704544067	0.192745864391327	3.58435893058777	0.329861283302307	0.34362867474556	4641.42138671875	0.508977591991425	0.353454858064651	204.940856933594
520	0.79	0.79	20.9411770105362	IPI:IPI00871474.1	Gene_Symbol=C8orf47 45 kDa protein	9606	0.801429569721222	0.202823385596275	2.52861666679382	0.890055239200592	0.499516665935516	4.38261079788208	0.978525936603546	0.859126150608063	3.40774202346802
521	0.79	0.79	8.57142880558968	IPI:IPI00413696.5	Gene_Symbol=CD47 41 kDa protein	9606	0.722928881645203	0.171856969594955	1.95064342021942	0.984687745571136	0.949632406234741	2.53698420524597	1.1937096118927	0.541267335414886	2.83935785293579
522	0.77	0.82	14.7058829665184	IPI:IPI00748877.3	Gene_Symbol=CCDC100 coiled-coil domain containing 100	9606	1.31399381160736	0.010935528203845	1.06141781806946	1.80135202407837	0.221092596650124	14.9803018569946	1.51635754108429	0.278217256069183	11.8348741531372
523	0.77	0.79	6.90690726041794	IPI:IPI00871397.1	Gene_Symbol=DDX51 Uncharacterized protein DDX51	9606	1.0410623550415			0.531787276268005			0.556769371032715
523	0	0.79	6.90690726041794	IPI:IPI00217541.2	Gene_Symbol=DDX51 ATP-dependent RNA helicase DDX51	9606
524	0.77	0.77	5.96755519509315	IPI:IPI00784161.1	Gene_Symbol=SUPT6H Isoform 1 of Transcription elongation factor SPT6	9606	0.656037271022797	0.546504199504852	493.661682128906	1.63814127445221	0.619994938373566	10174.455078125	1.06575846672058	0.933498382568359	2249.12158203125
525	0.77	0.77	4.09090891480446	IPI:IPI00647915.1	Gene_Symbol=TAGLN2 24 kDa protein	9606	1.08872032165527			0.642553865909576			0.728211224079132
525	0	0.77	4.81283403933048	IPI:IPI00644531.1	Gene_Symbol=TAGLN2 21 kDa protein	9606
525	0	0.77	4.52261306345463	IPI:IPI00550363.3	Gene_Symbol=TAGLN2 Transgelin-2	9606
526	0.76	0.76	8.91289636492729	IPI:IPI00868781.2	Gene_Symbol=CRKRS Isoform 2 of Cell division cycle 2-related protein kinase 7	9606	1.13013911247253			0.778745234012604			1.31439113616943
526	0	0.76	8.8590607047081	IPI:IPI00021175.1	Gene_Symbol=CRKRS Isoform 1 of Cell division cycle 2-related protein kinase 7	9606
527	0.76	0.76	12.1130548417568	IPI:IPI00847241.2	Gene_Symbol=LARP5 Uncharacterized protein LARP5	9606	0.584474146366119	0.309878140687943	4.06172657012939	1.3554447889328	0.205441847443581	1.8230117559433	1.47279119491577	0.162510365247726	1.95101547241211
527	0	0.76	12.1951222419739	IPI:IPI00827634.2	Gene_Symbol=LARP5 La-related protein 5	9606
528	0.76	0.76	18.0232554674149	IPI:IPI00455031.5	Gene_Symbol=GRIFIN Grifin	9606	1.33615970611572			0.814447283744812			0.998324632644653
529	0.75	1.5	4.83314171433449	IPI:IPI00644576.1	Gene_Symbol=FLNA Filamin A, alpha	9606
529	0	1.5	4.76010590791702	IPI:IPI00333541.6	Gene_Symbol=FLNA Filamin-A	9606
529	0	1.5	4.77453581988811	IPI:IPI00302592.2	Gene_Symbol=FLNA filamin A, alpha isoform 1	9606
530	0.75	1.01	6.59784525632858	IPI:IPI00220522.1	Gene_Symbol=GOLGA4 Isoform 4 of Golgin subfamily A member 4	9606
530	0	1.01	6.61268532276154	IPI:IPI00220521.1	Gene_Symbol=GOLGA4 Isoform 3 of Golgin subfamily A member 4	9606
530	0	1.01	6.59192800521851	IPI:IPI00013272.1	Gene_Symbol=GOLGA4 Isoform 1 of Golgin subfamily A member 4	9606
531	0.75	0.78	7.26015567779541	IPI:IPI00470724.1	Gene_Symbol=HEPH Isoform 2 of Hephaestin precursor	9606
531	0	0.78	7.23514184355736	IPI:IPI00107855.2	Gene_Symbol=HEPH Hephaestin precursor	9606
532	0.75	0.77	13.8925299048424	IPI:IPI00783568.1	Gene_Symbol=LRCH1 LRCH1 protein	9606	1.76692831516266			0.902660489082336			1.84113836288452
532	0	0.77	14.5604401826859	IPI:IPI00783220.1	Gene_Symbol=LRCH1 Isoform 1 of Leucine-rich repeat and calponin homology domain-containing protein 1	9606
533	0.74	8.75	47.2000002861023	IPI:IPI00873155.1	Gene_Symbol=- Uncharacterized protein ENSP00000346720	9606	0.393175572156906	0.185079172253609	34.7718925476074	1.42448425292969	0.647484183311462	1438.48742675781	0.96861332654953	0.915624141693115	20.8899536132813
534	0.74	4.85	22.2222223877907	IPI:IPI00387025.1	Gene_Symbol=- Ig kappa chain V-I region DEE	9606
535	0.74	0.97	13.0238562822342	IPI:IPI00185038.3	Gene_Symbol=DUOX1 Isoform 1 of Dual oxidase 1 precursor	9606	0.753522157669067			1.06576824188232			1.31204986572266
536	0.74	0.85	15.5555561184883	IPI:IPI00103784.1	Gene_Symbol=- GL013	9606	1.24340176582336			1.10974168777466			1.1331901550293
537	0.74	0.83	4.64396290481091	IPI:IPI00013971.1	Gene_Symbol=FCGR2C Isoform IIC1 of Low affinity immunoglobulin gamma Fc region receptor II-c precursor	9606	0.681174218654633			0.717788517475128			0.883822083473206
538	0.74	0.79	9.27835032343864	IPI:IPI00337563.1	Gene_Symbol=BICD1 Isoform 3 of Protein bicaudal D homolog 1	9606
538	0	0.79	8.30769240856171	IPI:IPI00018368.1	Gene_Symbol=BICD1 Isoform 1 of Protein bicaudal D homolog 1	9606
539	0.74	0.77	10.2136179804802	IPI:IPI00008176.4	Gene_Symbol=SHROOM4 Isoform 1 of Protein Shroom4	9606
540	0.74	0.74	24.2268040776253	IPI:IPI00551070.2	Gene_Symbol=RP5-1077B9.4 invasion inhibitory protein 45	9606	2.32376623153687			0.34314826130867			1.66342389583588
541	0.74	0.74	11.9999997317791	IPI:IPI00029264.3	Gene_Symbol=CYC1 Cytochrome c1, heme protein, mitochondrial precursor	9606
542	0.73	1.2	8.36315453052521	IPI:IPI00642259.2	Gene_Symbol=DST Dystonin	9606	1.20868504047394	0.381600797176361	1.66216516494751	1.13205456733704	0.764142990112305	2.73565530776978	1.20330810546875	0.312243491411209	1.50763630867004
543	0.73	0.85	6.12425394356251	IPI:IPI00335711.4	Gene_Symbol=DNAH11 Ciliary dynein heavy chain 11	9606	1.01823663711548	0.909924745559692	1.59638142585754	1.5503134727478	0.0439633093774319	1.51604568958282	0.941270411014557	0.883674621582031	3.35433888435364
544	0.72	0.9	4.79214787483215	IPI:IPI00375881.1	Gene_Symbol=PKD1L3 Polycystic kidney disease 1-like protein 3	9606	1.19469952583313			1.12663578987122			0.671508848667145
545	0.72	0.88	16.3609132170677	IPI:IPI00791027.1	Gene_Symbol=MLL4 Uncharacterized protein ENSP00000380130	9606	1.14849543571472	0.778750836849213	128.559417724609	0.786635935306549	0.727357864379883	795.857543945313	1.07201766967773	0.778458118438721	11.4248323440552
545	0	0.88	16.0957649350166	IPI:IPI00218823.4	Gene_Symbol=MLL4 Isoform 1 of WW domain-binding protein 7	9606
546	0.72	0.81	5.01392744481564	IPI:IPI00748215.2	Gene_Symbol=- Similar to Sodium/hydrogen exchanger 2	9606
547	0.71	0.94	8.84955748915672	IPI:IPI00871283.1	Gene_Symbol=ABCC8 Isoform 2 of ATP-binding cassette transporter sub-family C member 8	9606	1.23560452461243	0.343959450721741	5.01472663879395	1.25969219207764	0.672504186630249	179.492309570313	1.02444624900818	0.986100733280182	1268974.25
547	0.04	0.94	9.07323360443115	IPI:IPI00794813.1	Gene_Symbol=ABCC8 173 kDa protein	9606
547	0.04	0.94	8.85515511035919	IPI:IPI00219696.4	Gene_Symbol=ABCC8 Isoform 1 of ATP-binding cassette transporter sub-family C member 8	9606
547	0.04	0.94	8.84955748915672	IPI:IPI00216215.4	Gene_Symbol=ABCC8 Uncharacterized protein ABCC8	9606
548	0.71	0.71	8.35866257548332	IPI:IPI00607717.1	Gene_Symbol=C11orf2 Isoform 2 of Uncharacterized protein C11orf2	9606	1.20074486732483			0.926144182682037			0.962109267711639
548	0	0.71	7.0332482457161	IPI:IPI00001710.3	Gene_Symbol=C11orf2 Isoform 1 of Uncharacterized protein C11orf2	9606
549	0.7	0.98	9.02184247970581	IPI:IPI00377245.1	Gene_Symbol=MLL2 Isoform 3 of Myeloid/lymphoid or mixed-lineage leukemia protein 2	9606	0.63867312669754	0.0325986631214619	1.48187124729156	0.719234764575958	0.424477756023407	2.65063881874084	0.655130386352539	0.0736703127622604	1.61907815933228
549	0	0.98	9.02698561549187	IPI:IPI00297859.1	Gene_Symbol=MLL2 Isoform 1 of Myeloid/lymphoid or mixed-lineage leukemia protein 2	9606
550	0.7	0.75	7.97872319817543	IPI:IPI00005401.3	Gene_Symbol=GALNT5 Polypeptide N-acetylgalactosaminyltransferase 5	9606	0.603469371795654			0.192123576998711			0.375186026096344
551	0.7	0.7	14.2641127109528	IPI:IPI00470912.2	Gene_Symbol=C2orf16 Uncharacterized protein C2orf16	9606	1.35192561149597	0.0301655046641827	1.19922423362732	1.63358080387115	0.012453755363822	1.1297562122345	1.47702741622925	0.0884239822626114	1.9992938041687
552	0.7	0.7	16.0535112023354	IPI:IPI00807515.1	Gene_Symbol=FAM83H hypothetical protein LOC286077	9606	1.02061188220978			2.45447897911072			0.950750648975372
553	0.7	0.7	6.5995529294014	IPI:IPI00019427.4	Gene_Symbol=EXOC1 Isoform 1 of Exocyst complex component 1	9606	0.765142381191254			0.570855557918549			0.520402193069458
554	0.7	0.7	50	IPI:IPI00743205.1	Gene_Symbol=- Conserved hypothetical protein	9606	1.19025707244873			0.720963418483734			0.722412467002869
