# Supplementary material for: PGCA: An algorithm to link protein groups created from MS/MS data
Source: PLoS One. 2017 May 31;12(5):e0177569. doi: 10.1371/journal.pone.0177569 (PMC5451011; doi:10.1371/journal.pone.0177569)
Supplement: S3 File — 65 iTRAQ experiments used to process samples from the BiT Heart Cohort. (ZIP) [file pone.0177569.s006.zip › S5DataBiT/BET5813_ProteinSummary.txt]

N	Unused	Total	%Cov	Accession	Name	Species	115:114	PVal 115:114	EF 115:114	116:114	PVal 116:114	EF 116:114	117:114	PVal 117:114	EF 117:114	Biological Processes	Molecular Function	PANTHER ID
1	189.76	189.76	35.4152977466583	IPI:IPI00022229.1	Gene_Symbol=APOB Apolipoprotein B-100 precursor	9606	0.96186625957489	0.162266790866852	1.05576121807098	0.639127850532532	1.02907512508978E-23	1.07587206363678	0.779138267040253	1.24610640816342E-12	1.06510329246521
2	187.89	187.89	60.550457239151	IPI:IPI00643525.1	Gene_Symbol=C4A Complement component 4A	9606	0.614807546138763			2.12246155738831			1.13813555240631
3	153.95	155.95	64.9932146072388	IPI:IPI00478003.1	Gene_Symbol=A2M Alpha-2-macroglobulin precursor	9606	1.0903205871582	0.00340071227401495	1.05906581878662	1.37158334255219	1.41968148264639E-17	1.07033360004425	0.842898428440094	1.75505374500062E-06	1.07104671001434
4	128.93	129	55.1413118839264	IPI:IPI00783987.2	Gene_Symbol=C3 Complement C3 precursor (Fragment)	9606	0.365465342998505	1.46302587099868E-33	1.1281373500824	0.291217476129532	2.10755289034452E-42	1.12656033039093	0.331089168787003	3.56882692894244E-41	1.1161150932312
5	107.25	107.25	55.5868566036224	IPI:IPI00017601.1	Gene_Symbol=CP Ceruloplasmin precursor	9606	1.29682803153992	4.61149402084665E-14	1.06520485877991	1.33422183990479	3.84670966683664E-14	1.07232320308685	1.05888342857361	0.0981855839490891	1.06985080242157
6	98.89	98.89	49.0762114524841	IPI:IPI00021885.1	Gene_Symbol=FGA Isoform 1 of Fibrinogen alpha chain precursor	9606	0.995322942733765	0.878217577934265	1.06173050403595	1.08865225315094	0.00993289519101381	1.06618702411652	0.650554895401001	4.89099736509911E-31	1.06521737575531
6	0	98.86	62.7329170703888	IPI:IPI00029717.1	Gene_Symbol=FGA Isoform 2 of Fibrinogen alpha chain precursor	9606
7	86.86	86.9	30.3862661123276	IPI:IPI00414283.5	Gene_Symbol=FN1 fibronectin 1 isoform 4 preproprotein	9606	0.686198234558105	5.84242654255718E-10	1.11191070079803	0.888849973678589	0.0232568439096212	1.10665965080261	0.399034291505814	6.84257244388818E-18	1.17755913734436
7	0	86.58	29.2854189872742	IPI:IPI00845263.1	Gene_Symbol=FN1 fibronectin 1 isoform 2 preproprotein	9606
7	0	84.9	30.6401759386063	IPI:IPI00855777.1	Gene_Symbol=FN1 Isoform 14 of Fibronectin precursor	9606
7	0	84.9	30.2264809608459	IPI:IPI00339228.1	Gene_Symbol=FN1 Isoform 8 of Fibronectin precursor	9606
7	0	84.9	29.4692158699036	IPI:IPI00339223.1	Gene_Symbol=FN1 Isoform 3 of Fibronectin precursor	9606
7	0	84.9	29.0863364934921	IPI:IPI00022418.1	Gene_Symbol=FN1 Isoform 1 of Fibronectin precursor	9606
8	86.62	86.62	40.8711224794388	IPI:IPI00032291.2	Gene_Symbol=C5 Complement C5 precursor	9606	1.37306678295135	9.1639163705276E-13	1.07896077632904	1.32595479488373	3.11074792591626E-08	1.09706711769104	1.15860402584076	0.00207125977613032	1.09662044048309
9	80.95	81.34	68.0244386196136	IPI:IPI00298497.3	Gene_Symbol=FGB Fibrinogen beta chain precursor	9606	1.02323698997498	0.483690947294235	1.06627726554871	1.1329824924469	0.000452657899586484	1.07113039493561	0.672355711460114	1.04748153770521E-23	1.07111430168152
10	76.17	76.17	57.419353723526	IPI:IPI00294193.4	Gene_Symbol=ITIH4 Isoform 1 of Inter-alpha-trypsin inhibitor heavy chain H4 precursor	9606	1.45156800746918	9.42443330131937E-06	1.15963625907898	1.36655843257904	0.000205934004043229	1.1668176651001	0.949695765972137	0.634891927242279	1.24379086494446
11	68.93	68.93	41.8359071016312	IPI:IPI00029739.5	Gene_Symbol=CFH Isoform 1 of Complement factor H precursor	9606	1.00995373725891	0.873805344104767	1.1316225528717	0.961516439914703	0.555621564388275	1.14106070995331	0.902356863021851	0.0655162259936333	1.11573421955109
12	67.46	67.47	67.7489161491394	IPI:IPI00022488.1	Gene_Symbol=HPX Hemopexin precursor	9606	1.07017350196838	0.0220933370292187	1.05937230587006	1.26918935775757	2.45356623906901E-10	1.0730094909668	1.0068062543869	0.851599633693695	1.07356691360474
13	61.86	61.89	62.8691971302032	IPI:IPI00742696.2	Gene_Symbol=GC vitamin D-binding protein precursor	9606	1.5302107334137	0.280608087778091	2.36439538002014	0.158820241689682	0.0155656263232231	3.72308397293091	2.32904481887817	0.0770869329571724	2.6258761882782
14	58.68	58.68	72.2222208976746	IPI:IPI00304273.2	Gene_Symbol=APOA4 Apolipoprotein A-IV precursor	9606	2.00312972068787	8.871568570612E-05	1.29994702339172	1.6623467206955	0.000794773921370506	1.28266286849976	2.0491898059845	8.36631727452186E-07	1.18437075614929
15	58.15	58.15	50.1234591007233	IPI:IPI00019580.1	Gene_Symbol=PLG Plasminogen precursor	9606	1.05020225048065	0.333566427230835	1.10532474517822	0.993766903877258	0.913335084915161	1.12061500549316	1.14444673061371	0.00232868664897978	1.0892082452774
16	57.05	57.05	57.8778147697449	IPI:IPI00019568.1	Gene_Symbol=F2 Prothrombin precursor (Fragment)	9606	1.16276836395264	0.00121966353617609	1.09314298629761	0.944779992103577	0.298882395029068	1.11257410049438	1.18529975414276	0.00127258745487779	1.10604155063629
17	55.58	55.58	46.9895273447037	IPI:IPI00019591.1	Gene_Symbol=CFB Isoform 1 of Complement factor B precursor (Fragment)	9606	1.31451392173767	4.70553871423363E-08	1.09581410884857	1.10852956771851	0.0484613813459873	1.10772776603699	1.07353532314301	0.180833578109741	1.11013448238373
17	0	53.89	46.8586385250092	IPI:IPI00639937.1	Gene_Symbol=CFB B-factor, properdin	9606
18	55.25	55.28	44.7204977273941	IPI:IPI00032328.2	Gene_Symbol=KNG1 Isoform HMW of Kininogen-1 precursor	9606	1.15421688556671	0.00302822864614427	1.09815323352814	1.0174732208252	0.751097142696381	1.11410355567932	1.27817440032959	8.32204023026861E-06	1.10915637016296
18	0	53.63	61.8266999721527	IPI:IPI00797833.3	Gene_Symbol=KNG1 Kininogen 1	9606
18	0	53.63	61.8266999721527	IPI:IPI00215894.1	Gene_Symbol=KNG1 Isoform LMW of Kininogen-1 precursor	9606
19	55.01	55.01	39.4291758537292	IPI:IPI00305461.2	Gene_Symbol=ITIH2 Inter-alpha-trypsin inhibitor heavy chain H2 precursor	9606	1.13724029064178	0.00627637282013893	1.094602227211	1.24265897274017	0.000285428744973615	1.12014436721802	1.0083601474762	0.861921191215515	1.098104596138
19	0	54.96	39.5721912384033	IPI:IPI00645038.1	Gene_Symbol=ITIH2 Inter-alpha (Globulin) inhibitor H2	9606
20	53.9	53.98	71.1496770381927	IPI:IPI00877703.1	Gene_Symbol=FGG 52 kDa protein	9606	0.981175899505615	0.629539489746094	1.08002781867981	1.06393754482269	0.214186131954193	1.10207772254944	0.62418007850647	1.47665956507494E-20	1.08257496356964
20	0	53.98	72.4061787128448	IPI:IPI00021891.5	Gene_Symbol=FGG Isoform Gamma-B of Fibrinogen gamma chain precursor	9606
20	0	52.76	68.9887642860413	IPI:IPI00877792.1	Gene_Symbol=FGG 50 kDa protein	9606
20	0	52.76	70.2517151832581	IPI:IPI00219713.1	Gene_Symbol=FGG Isoform Gamma-A of Fibrinogen gamma chain precursor	9606
21	53.67	53.68	48.7212270498276	IPI:IPI00026314.1	Gene_Symbol=GSN Isoform 1 of Gelsolin precursor	9606	1.19013977050781	0.000910982606001198	1.10558724403381	1.31863129138947	3.52390338775876E-06	1.11619031429291	1.35756146907806	5.07987252262865E-09	1.0964686870575
22	52.55	52.55	58.6206912994385	IPI:IPI00745872.2	Gene_Symbol=ALB Isoform 1 of Serum albumin precursor	9606	0.0890772789716721	7.44303514474042E-26	1.38332808017731	0.100411832332611	1.09866613635433E-20	1.4455714225769	0.0861945226788521	7.31163815828373E-25	1.40068173408508
22	0	52.55	56.9378018379211	IPI:IPI00022434.4	Gene_Symbol=ALB Uncharacterized protein ALB	9606
23	51.13	51.13	49.1403996944427	IPI:IPI00798430.1	Gene_Symbol=TF Transferrin variant (Fragment)	9606	0.571742296218872	2.36295540524613E-17	1.10175216197968	0.421681106090546	4.03239756497547E-20	1.14001226425171	0.351873248815537	1.89806466826648E-21	1.16054606437683
23	0	51.13	49.1403996944427	IPI:IPI00022463.1	Gene_Symbol=TF Serotransferrin precursor	9606
24	46.47	46.69	42.3710197210312	IPI:IPI00292530.1	Gene_Symbol=ITIH1 Inter-alpha-trypsin inhibitor heavy chain H1 precursor	9606	1.23066842556	0.000408686639275402	1.11877846717834	1.17189204692841	0.0130648715421557	1.13251197338104	1.09804701805115	0.47130611538887	1.29304802417755
25	46.41	46.41	45.8401292562485	IPI:IPI00477090.6	Gene_Symbol=IGHM IGHM protein	9606	0.66442745923996	1.23180006994517E-05	1.16779017448425	0.505080342292786	1.6417894244114E-07	1.21692490577698	0.306830853223801	2.42356579249758E-09	1.3094367980957
26	46.39	46.44	53.1914889812469	IPI:IPI00847635.1	Gene_Symbol=SERPINA3 Isoform 1 of Alpha-1-antichymotrypsin precursor	9606	1.41575920581818	1.8614343400003E-10	1.10239195823669	1.33399379253387	3.34349097101949E-05	1.13977086544037	1.17679882049561	0.000819386506918818	1.09730589389801
26	0	46.44	50.2232134342194	IPI:IPI00550991.3	Gene_Symbol=SERPINA3 Alpha-1-antichymotrypsin precursor	9606
27	45.03	45.22	61.9354844093323	IPI:IPI00032179.2	Gene_Symbol=SERPINC1 Antithrombin III variant	9606	1.33791661262512	2.68802414211677E-05	1.13275003433228	1.08898794651031	0.278100281953812	1.1694792509079	1.24738645553589	0.000527663505636156	1.12615299224854
28	42.13	42.13	44.7212338447571	IPI:IPI00296608.6	Gene_Symbol=C7 Complement component C7 precursor	9606	1.31288552284241	9.54403549258132E-06	1.11563467979431	1.5954954624176	6.15299143191805E-07	1.17495632171631	1.38359463214874	1.93202163245587E-06	1.12599611282349
29	41.95	41.95	45.3900694847107	IPI:IPI00296165.5	Gene_Symbol=C1R;C17orf13;ACYP1 Complement C1r subcomponent precursor	9606	1.07610106468201	0.274604141712189	1.14318192005157	1.15346539020538	0.0510101579129696	1.15426111221313	1.15189063549042	0.030193530023098	1.13565194606781
30	41.86	42.12	49.5744675397873	IPI:IPI00815926.1	Gene_Symbol=IGHG1 IGHG1 protein	9606	0.562186777591705			0.384019464254379			0.751279652118683
31	37.93	37.93	43.8692092895508	IPI:IPI00022431.1	Gene_Symbol=AHSG Alpha-2-HS-glycoprotein precursor	9606	0.829918682575226	0.0427478849887848	1.19738936424255	0.856898367404938	0.158775582909584	1.24164462089539	1.16576135158539	0.216143622994423	1.27807831764221
32	37.4	37.72	36.0601007938385	IPI:IPI00019943.1	Gene_Symbol=AFM Afamin precursor	9606	0.626199662685394	5.22522233814549E-11	1.11486303806305	0.861908733844757	0.0342346094548702	1.14689552783966	0.813572764396667	0.000520077301189303	1.11728835105896
33	35.42	35.95	45.8585858345032	IPI:IPI00745089.2	Gene_Symbol=A1BG alpha 1B-glycoprotein precursor	9606	1.19481205940247	0.0047157141380012	1.12944912910461	1.14034008979797	0.0456500984728336	1.13740432262421	0.995828747749329	0.93993091583252	1.11646103858948
33	0	35.95	45.8585858345032	IPI:IPI00022895.7	Gene_Symbol=A1BG Alpha-1B-glycoprotein precursor	9606
34	35.17	36.65	42.9149806499481	IPI:IPI00386879.1	Gene_Symbol=IGHV3OR16-13;IGHA1 CDNA FLJ14473 fis, clone MAMMA1001080, highly similar to Homo sapiens SNC73 protein (SNC73) mRNA	9606
35	35.11	35.11	44.1422581672668	IPI:IPI00298971.1	Gene_Symbol=VTN Vitronectin precursor	9606	0.959025204181671	0.373412519693375	1.09741401672363	0.978176057338715	0.662991583347321	1.10551583766937	1.1405862569809	0.00963661912828684	1.10380566120148
36	34.11	34.12	47.857141494751	IPI:IPI00641737.1	Gene_Symbol=HP Haptoglobin precursor	9606	0.556693136692047	5.38992856491155E-15	1.11709320545197	0.339369624853134	7.74421043009213E-24	1.13385629653931	0.171142622828484	5.78486966257084E-24	1.22620761394501
36	0	32.12	50.432276725769	IPI:IPI00478493.3	Gene_Symbol=HP HP protein	9606
37	33.91	33.91	39.80952501297	IPI:IPI00022371.1	Gene_Symbol=HRG Histidine-rich glycoprotein precursor	9606	1.00064134597778	0.990397393703461	1.11260914802551	1.3246705532074	8.08276490715798E-06	1.11776006221771	0.866964340209961	0.0282266363501549	1.1351625919342
38	33.42	33.42	75.7097780704498	IPI:IPI00021842.1	Gene_Symbol=APOE Apolipoprotein E precursor	9606	1.07272350788116	0.434300929307938	1.19816184043884	0.890301823616028	0.22955584526062	1.21336185932159	1.60566544532776	1.63265372066235E-06	1.17790687084198
39	33.17	33.17	38.0789011716843	IPI:IPI00291867.3	Gene_Symbol=CFI Complement factor I precursor	9606	1.11626315116882	0.0221757311373949	1.09782004356384	1.15270185470581	0.0171726755797863	1.12230145931244	1.1455557346344	0.0235571246594191	1.12363183498383
39	0	31.17	35.84905564785	IPI:IPI00872555.2	Gene_Symbol=CFI cDNA FLJ76262, highly similar to Homo sapiens I factor (complement) (IF), mRNA	9606
40	32.62	32.62	32.7677637338638	IPI:IPI00009920.2	Gene_Symbol=C6 Complement component 6 precursor	9606	1.12277400493622	0.0825949460268021	1.14077770709991	1.08764350414276	0.273191720247269	1.16628170013428	0.959009289741516	0.551835834980011	1.1527773141861
41	32.21	32.21	52.7054131031036	IPI:IPI00879573.1	Gene_Symbol=SERPIND1 Heparin cofactor 2 precursor	9606	1.03315997123718	0.519691109657288	1.10619580745697	1.24647915363312	0.00014354613085743	1.11398911476135	0.812209486961365	0.00014305290824268	1.107253074646
41	0	32.21	49.9051243066788	IPI:IPI00292950.4	Gene_Symbol=SERPIND1 Serpin peptidase inhibitor, clade D (Heparin cofactor), member 1	9606
42	31.29	31.29	52.173912525177	IPI:IPI00298828.3	Gene_Symbol=APOH Beta-2-glycoprotein 1 precursor	9606	1.16203629970551	0.00792599935084581	1.11552143096924	1.15422177314758	0.0569228082895279	1.15926694869995	1.15239655971527	0.0146393813192844	1.11945784091949
43	31.12	31.12	33.0948114395142	IPI:IPI00022395.1	Gene_Symbol=C9 Complement component C9 precursor	9606	1.7891126871109	3.93820587252236E-10	1.15367603302002	1.62099623680115	8.16783618518002E-09	1.14392507076263	1.25485861301422	0.00023040157975629	1.12003207206726
44	31.02	31.02	48.3999997377396	IPI:IPI00291866.5	Gene_Symbol=SERPING1 Plasma protease C1 inhibitor precursor	9606	1.21595561504364	0.000179821465280838	1.10355174541473	1.16416931152344	0.011809759773314	1.12438356876373	1.09915995597839	0.0237646140158176	1.08498501777649
44	0	29.02	47.145488858223	IPI:IPI00879931.1	Gene_Symbol=SERPING1 cDNA FLJ78023, highly similar to Homo sapiens serine (or cysteine) proteinase inhibitor, clade G (C1inhibitor), member 1, (angioedema, hereditary) (SERPING1), mRNA	9606
45	30.87	30.89	31.191223859787	IPI:IPI00654888.4	Gene_Symbol=KLKB1 Plasma kallikrein precursor	9606	1.18911325931549	0.0108882114291191	1.13865339756012	1.08365452289581	0.19328211247921	1.13165402412415	1.04217278957367	0.559630513191223	1.15454435348511
46	30.39	30.39	41.9551938772202	IPI:IPI00879231.1	Gene_Symbol=SERPINF2 Alpha-2-antiplasmin precursor	9606	1.13964128494263	0.0335582047700882	1.12765872478485	1.11104679107666	0.14773091673851	1.15477335453033	1.15807771682739	0.0442346297204494	1.1535507440567
46	0	30.39	41.6161626577377	IPI:IPI00029863.4	Gene_Symbol=SERPINF2 SERPINF2 protein	9606
47	29.44	29.44	35.1744174957275	IPI:IPI00017696.1	Gene_Symbol=C1S Complement C1s subcomponent precursor	9606	0.956419944763184	0.565997719764709	1.16907382011414	1.06925547122955	0.575623691082001	1.27217483520508	1.08212530612946	0.317040622234344	1.17108702659607
47	0	27.53	33.2844585180283	IPI:IPI00749179.2	Gene_Symbol=C1S Uncharacterized protein C1S	9606
48	28.5	29.01	33.6436182260513	IPI:IPI00303963.1	Gene_Symbol=C2 Complement C2 precursor (Fragment)	9606	1.2718471288681	2.71508561127121E-05	1.10388505458832	1.26231610774994	0.00168147752992809	1.14748978614807	1.27455687522888	0.000423138437326998	1.13277733325958
49	28.32	28.68	51.3422846794128	IPI:IPI00166729.4	Gene_Symbol=AZGP1 alpha-2-glycoprotein 1, zinc	9606	0.324735283851624	7.07187346876692E-13	1.18952810764313	0.306850045919418	1.60131269355546E-10	1.25906074047089	0.249384149909019	1.80347525108315E-11	1.2590948343277
50	27.6	27.6	32.3283076286316	IPI:IPI00021727.1	Gene_Symbol=C4BPA C4b-binding protein alpha chain precursor	9606	1.04984283447266	0.320682168006897	1.10355150699615	1.02556693553925	0.688114941120148	1.13595151901245	0.887458801269531	0.00483643729239702	1.08307385444641
51	27.04	27.04	33.3884298801422	IPI:IPI00020996.3	Gene_Symbol=IGFALS Insulin-like growth factor-binding protein complex acid labile chain precursor	9606	0.913972020149231	0.237707152962685	1.16464614868164	1.08629965782166	0.22241935133934	1.14512014389038	1.2565770149231	2.93492539640283E-05	1.10033512115479
52	26.81	27.03	40.7494157552719	IPI:IPI00328609.3	Gene_Symbol=SERPINA4 Kallistatin precursor	9606	1.0669173002243	0.493101835250854	1.21047639846802	1.14367365837097	0.221266776323318	1.24578070640564	1.03200268745422	0.668894231319427	1.16098022460938
53	26.71	27.07	30.4740399122238	IPI:IPI00876950.1	Gene_Symbol=ITIH3 Isoform 2 of Inter-alpha-trypsin inhibitor heavy chain H3 precursor	9606	1.53361642360687	0.0206716768443584	1.42878663539886	1.24450969696045	0.248822420835495	1.46410393714905	0.638369560241699	0.000601809879299253	1.26672840118408
53	0	27.07	30.3370773792267	IPI:IPI00028413.8	Gene_Symbol=ITIH3 Isoform 1 of Inter-alpha-trypsin inhibitor heavy chain H3 precursor	9606
54	26.34	26.34	34.6341460943222	IPI:IPI00019581.1	Gene_Symbol=F12 Coagulation factor XII precursor	9606	1.08352327346802	0.275630831718445	1.160231590271	0.827263295650482	0.0230514295399189	1.1748241186142	0.958918273448944	0.521503210067749	1.14262127876282
55	25.46	25.46	74.4680821895599	IPI:IPI00784985.1	Gene_Symbol=IGK@ IGK@ protein	9606
56	25.36	25.38	31.3356161117554	IPI:IPI00011252.1	Gene_Symbol=C8A Complement component C8 alpha chain precursor	9606	1.15113615989685	0.102046750485897	1.18634963035583	1.11108934879303	0.276361554861069	1.21588170528412	1.14191925525665	0.173614129424095	1.21596503257751
57	25.28	25.28	36.4948451519012	IPI:IPI00032220.3	Gene_Symbol=AGT Angiotensinogen precursor	9606	0.704487025737762	2.8214642952662E-05	1.15865790843964	0.796563625335693	0.00305989920161664	1.15594172477722	0.868310451507568	0.0172195583581924	1.12138438224792
58	25.22	25.22	69.2883908748627	IPI:IPI00021841.1	Gene_Symbol=APOA1 Apolipoprotein A-I precursor	9606	0.881126999855042	0.0399776883423328	1.12779319286346	0.893280565738678	0.132524713873863	1.16151094436646	0.534839332103729	8.74601557843135E-10	1.13928830623627
59	24.91	24.92	41.5169656276703	IPI:IPI00400826.1	Gene_Symbol=CLU clusterin isoform 1	9606	1.2023833990097	0.0341737270355225	1.18470299243927	1.08003759384155	0.444523066282272	1.22617053985596	0.971784949302673	0.709809064865112	1.16930723190308
59	0	24.92	46.3251680135727	IPI:IPI00291262.3	Gene_Symbol=CLU Clusterin precursor	9606
59	0	24.92	44.196429848671	IPI:IPI00795633.1	Gene_Symbol=CLU CLU	9606
60	22.88	25.21	35.8851671218872	IPI:IPI00553177.1	Gene_Symbol=SERPINA1 Isoform 1 of Alpha-1-antitrypsin precursor	9606	1.08702707290649	0.191671818494797	1.13729763031006	0.838826298713684	0.0490299910306931	1.19120466709137	0.642449259757996	0.000761839153710753	1.26362240314484
61	22.62	22.62	45.2153116464615	IPI:IPI00006114.4	Gene_Symbol=SERPINF1 Pigment epithelium-derived factor precursor	9606	0.948255062103271	0.533180117607117	1.1905574798584	1.02104091644287	0.865086615085602	1.2863529920578	0.744289219379425	0.0141571126878262	1.25808763504028
62	22.39	22.39	46.2311565876007	IPI:IPI00844536.2	Gene_Symbol=RBP4 Uncharacterized protein RBP4	9606	1.54876732826233	2.03908086859883E-07	1.15240275859833	1.05707824230194	0.402366906404495	1.14169192314148	1.11900353431702	0.0507735870778561	1.11947619915009
62	0	22.39	46.2311565876007	IPI:IPI00480192.1	Gene_Symbol=RBP4 Retinol binding protein 4, plasma	9606
62	0	22.36	40.7960206270218	IPI:IPI00022420.3	Gene_Symbol=RBP4 Plasma retinol-binding protein precursor	9606
63	22.31	22.49	69.021737575531	IPI:IPI00855916.1	Gene_Symbol=- Transthyretin	9606	0.65998637676239	5.31858224128712E-10	1.12219190597534	0.36265829205513	7.21563875836542E-18	1.19237339496613	0.55329304933548	1.60671324335449E-12	1.14758241176605
63	0	22.49	79.5918345451355	IPI:IPI00022432.1	Gene_Symbol=TTR Transthyretin precursor	9606
64	21.73	50.03	26.4507412910461	IPI:IPI00025426.2	Gene_Symbol=PZP Pregnancy zone protein precursor	9606	0.346929311752319	0.000416724302340299	1.65889370441437	0.750262856483459	5.8522833569441E-05	1.11932420730591	0.298008680343628	0.00190980383194983	1.9980309009552
65	20.52	20.53	18.6125218868256	IPI:IPI00294395.1	Gene_Symbol=C8B Complement component C8 beta chain precursor	9606	1.07976734638214	0.256111532449722	1.14586222171783	1.0483261346817	0.497775822877884	1.15199327468872	1.07570743560791	0.205478295683861	1.12270784378052
66	19.99	19.99	20.6944450736046	IPI:IPI00873445.1	Gene_Symbol=PROS1 80 kDa protein	9606	1.17463338375092	0.0880295261740685	1.20620393753052	1.00743412971497	0.92562472820282	1.17866349220276	1.03041958808899	0.608946323394775	1.12853443622589
66	0	19.97	17.0118346810341	IPI:IPI00294004.1	Gene_Symbol=PROS1 Vitamin K-dependent protein S precursor	9606
67	18.71	30.72	39.3285363912582	IPI:IPI00399007.5	Gene_Symbol=IGHG2 Putative uncharacterized protein DKFZp686I04196 (Fragment)	9606	0.180636405944824	0.000668214401230216	2.19375348091125	0.205086395144463	0.00107058475259691	2.17510747909546	0.390876173973084	0.0129473013803363	2.00081372261047
67	0.01	32.65	36.1290335655212	IPI:IPI00784807.1	Gene_Symbol=- Putative uncharacterized protein	9606
68	18.27	18.27	38.9204531908035	IPI:IPI00022426.1	Gene_Symbol=AMBP AMBP protein precursor	9606	1.16947901248932	0.105541810393333	1.21053397655487	1.20563542842865	0.0872371047735214	1.24057841300964	1.18579137325287	0.0259790420532227	1.16059231758118
69	18.08	18.08	47.6394861936569	IPI:IPI00829626.1	Gene_Symbol=IGL@ IGL@ protein	9606	0.453621119260788	0.216402068734169	34.8854713439941	0.779412269592285	0.34196338057518	6.59218597412109	1.27060210704803	0.136309057474136	1.93805480003357
70	17.7	17.7	29.2768955230713	IPI:IPI00645849.1	Gene_Symbol=ECM1 Extracellular matrix protein 1	9606	0.932687759399414	0.192932739853859	1.11693584918976	0.935658097267151	0.33470806479454	1.15614235401154	1.17054045200348	0.102320723235607	1.21467661857605
70	0	17.7	28.3333331346512	IPI:IPI00003351.2	Gene_Symbol=ECM1 Extracellular matrix protein 1 precursor	9606
71	17.7	17.7	38.116592168808	IPI:IPI00022391.1	Gene_Symbol=APCS Serum amyloid P-component precursor	9606	1.30886244773865	0.000150087886140682	1.13354873657227	0.874873876571655	0.171006932854652	1.21535539627075	1.23270225524902	0.00393085414543748	1.14583456516266
72	16.24	18.25	36.9458138942719	IPI:IPI00007221.1	Gene_Symbol=SERPINA5 Plasma serine protease inhibitor precursor	9606	1.24837350845337	0.113785296678543	1.33006322383881	1.07677459716797	0.607299745082855	1.36427307128906	1.19340908527374	0.0436566062271595	1.18611824512482
73	16	16	59.863942861557	IPI:IPI00654755.3	Gene_Symbol=HBB Hemoglobin subunit beta	9606	0.934535682201386	0.359429538249969	1.18173563480377	0.352652698755264	0.00606386782601476	1.85099744796753	0.675627768039703	0.00900373887270689	1.28753232955933
73	0	14	43.4285700321198	IPI:IPI00884107.1	Gene_Symbol=HBB Beta-globin gene from a thalassemia patient	9606
73	0	14	68.4684693813324	IPI:IPI00796636.9	Gene_Symbol=HBB Mutant beta globin	9606
74	15.78	15.78	22.7459013462067	IPI:IPI00019576.1	Gene_Symbol=F10 Coagulation factor X precursor	9606	1.03222024440765	0.7782341837883	1.27112555503845	1.0177640914917	0.862180292606354	1.24150311946869	1.01850008964539	0.831221163272858	1.20125699043274
75	15.54	15.54	28.0000001192093	IPI:IPI00021440.1	Gene_Symbol=ACTG1;PSPHL Actin, cytoplasmic 2	9606	1.38263463973999	0.0202681589871645	1.30310761928558	1.19819629192352	0.200011521577835	1.33546423912048	3.75939655303955	1.87503871984518E-06	1.421706199646
75	0	15.54	28.0000001192093	IPI:IPI00021439.1	Gene_Symbol=ACTB Actin, cytoplasmic 1	9606
76	15.28	17.28	27.7108430862427	IPI:IPI00292946.1	Gene_Symbol=SERPINA7 Thyroxine-binding globulin precursor	9606	0.965865910053253	0.743062853813171	1.24232769012451	1.00705027580261	0.924016058444977	1.16303157806396	1.058638215065	0.546712696552277	1.21295833587646
77	15.25	15.25	31.7002892494202	IPI:IPI00022417.4	Gene_Symbol=LRG1 Leucine-rich alpha-2-glycoprotein precursor	9606	0.812057316303253	0.00771255511790514	1.15524160861969	1.07446312904358	0.405073404312134	1.19559669494629	0.535074293613434	6.80204902892001E-05	1.27743768692017
78	15.23	15.23	11.3993711769581	IPI:IPI00162735.3	Gene_Symbol=ATRN Isoform 2 of Attractin precursor	9606	1.18538451194763	0.042596060782671	1.17750489711761	1.16204595565796	0.0627870336174965	1.1730101108551	1.288445353508	0.000471187406219542	1.1232568025589
78	0	15.23	10.1469561457634	IPI:IPI00027235.1	Gene_Symbol=ATRN Isoform 1 of Attractin precursor	9606
78	0	13.23	9.52029526233673	IPI:IPI00218460.6	Gene_Symbol=ATRN Isoform 3 of Attractin precursor	9606
79	15.22	15.22	20.5821201205254	IPI:IPI00032311.4	Gene_Symbol=LBP Lipopolysaccharide-binding protein precursor	9606	1.10446393489838	0.420372605323792	1.30499231815338	1.24883794784546	0.017592653632164	1.18924760818481	0.818733930587769	0.0301996860653162	1.19249069690704
80	15.1	15.1	29.9684554338455	IPI:IPI00394992.1	Gene_Symbol=PGLYRP2 Isoform 2 of N-acetylmuramoyl-L-alanine amidase precursor	9606	1.2840393781662	0.00685941148549318	1.18779230117798	1.18278062343597	0.0631215572357178	1.19490599632263	1.36893665790558	0.00156982126645744	1.19410467147827
80	0	15.1	31.0763895511627	IPI:IPI00163207.1	Gene_Symbol=PGLYRP2 Isoform 1 of N-acetylmuramoyl-L-alanine amidase precursor	9606
81	14.27	14.28	36.3905310630798	IPI:IPI00020986.2	Gene_Symbol=LUM Lumican precursor	9606	1.08925080299377	0.588564455509186	1.39037835597992	1.11429226398468	0.555785477161407	1.4662526845932	1.13877391815186	0.3623106777668	1.34276556968689
82	14.01	14.01	40.7960206270218	IPI:IPI00022429.3	Gene_Symbol=ORM1 Alpha-1-acid glycoprotein 1 precursor	9606	2.14511442184448	0.00376227032393217	1.46895587444305	0.859744727611542	0.417105793952942	1.55184757709503	0.817603826522827	0.277903944253922	1.53023338317871
83	14	14	32.034632563591	IPI:IPI00643948.2	Gene_Symbol=C1QB Complement component 1, q subcomponent, B chain	9606	1.01456582546234	0.951277792453766	1.64643836021423	1.31961810588837	0.00146395375486463	1.16272914409637	1.16952788829803	0.0797804221510887	1.19460999965668
83	0	14	29.2490124702454	IPI:IPI00477992.1	Gene_Symbol=C1QB complement component 1, q subcomponent, B chain precursor	9606
84	13.85	13.89	26.6055047512054	IPI:IPI00738433.1	Gene_Symbol=CPN2 similar to Carboxypeptidase N subunit 2 precursor	9606	1.11997830867767	0.146344572305679	1.17071533203125	1.24236345291138	0.50056380033493	1.9541711807251	0.811612010002136	0.0485988408327103	1.23026371002197
84	0	11.89	24.9541282653809	IPI:IPI00479116.1	Gene_Symbol=CPN2 Carboxypeptidase N subunit 2 precursor	9606
85	13.63	13.63	41.1371231079102	IPI:IPI00293925.2	Gene_Symbol=FCN3 Isoform 1 of Ficolin-3 precursor	9606	1.290691614151	0.00162059033755213	1.1387904882431	1.42324995994568	0.000378658383851871	1.15612483024597	1.04518806934357	0.567533671855927	1.18350338935852
85	0	11.63	38.8888895511627	IPI:IPI00419744.4	Gene_Symbol=FCN3 Isoform 2 of Ficolin-3 precursor	9606
86	13.53	13.58	60.3960394859314	IPI:IPI00011261.2	Gene_Symbol=C8G Complement component C8 gamma chain precursor	9606	1.30623435974121	0.100267149507999	1.38777768611908	1.24861419200897	0.119741812348366	1.33602917194366	1.14601945877075	0.28611832857132	1.30679452419281
87	13.4	13.4	53.125	IPI:IPI00792115.1	Gene_Symbol=CLEC3B Putative uncharacterized protein DKFZp686H17246	9606	0.923960864543915	0.66893196105957	1.48619019985199	1.06181287765503	0.777676701545715	1.57805740833282	1.1686155796051	0.22073994576931	1.30233371257782
87	0	11.4	37.6237630844116	IPI:IPI00009028.1	Gene_Symbol=CLEC3B Tetranectin precursor	9606
88	13.01	13.01	16.1572054028511	IPI:IPI00010295.1	Gene_Symbol=CPN1 Carboxypeptidase N catalytic chain precursor	9606	1.17739868164063	0.0757300704717636	1.20088601112366	1.41600120067596	0.00349598913453519	1.23270094394684	0.746293008327484	0.00536404876038432	1.20692646503448
89	12.62	12.62	21.6545015573502	IPI:IPI00847381.1	Gene_Symbol=SEPP1 selenoprotein P isoform 2	9606	1.07057452201843	0.469895988702774	1.24160051345825	0.994494259357452	0.962314784526825	1.31558585166931	1.13682019710541	0.0857224464416504	1.16502630710602
89	0	12.62	18.1102365255356	IPI:IPI00029061.2	Gene_Symbol=SEPP1 Selenoprotein P precursor	9606
90	12.48	12.48	14.1666665673256	IPI:IPI00299503.2	Gene_Symbol=GPLD1 Isoform 1 of Phosphatidylinositol-glycan-specific phospholipase D precursor	9606	1.09282159805298	0.16336165368557	1.14047813415527	0.818318247795105	0.0131827797740698	1.16015779972076	1.19079446792603	0.349613189697266	1.48659670352936
91	12.37	12.37	29.3333321809769	IPI:IPI00029260.2	Gene_Symbol=CD14 Monocyte differentiation antigen CD14 precursor	9606	1.30682015419006	0.170778900384903	1.50690972805023	1.24335670471191	0.168541684746742	1.39348292350769	1.11269795894623	0.111259497702122	1.14749372005463
92	12	13.53	24.6268659830093	IPI:IPI00023019.1	Gene_Symbol=SHBG Isoform 1 of Sex hormone-binding globulin precursor	9606	0.657638072967529	0.00100302684586495	1.21142566204071	0.846246600151062	0.0937417298555374	1.22440040111542	0.453078299760818	0.000564479327294976	1.392502784729
92	0	11.52	33.6805552244186	IPI:IPI00219583.1	Gene_Symbol=SHBG Isoform 2 of Sex hormone-binding globulin precursor	9606
93	11.84	12.97	5.65933734178543	IPI:IPI00759542.1	Gene_Symbol=TTN Isoform 8 of Titin	9606	0.936324536800385	0.54247260093689	1.2493759393692	1.06540560722351	0.715197145938873	1.43375110626221	0.855714559555054	0.333730310201645	1.39038789272308
93	0	12.92	5.6564774364233	IPI:IPI00759754.1	Gene_Symbol=TTN Isoform 1 of Titin	9606
93	0	12.92	5.67750595510006	IPI:IPI00023283.3	Gene_Symbol=TTN Isoform 2 of Titin	9606
93	0	12.55	5.77066838741302	IPI:IPI00759637.1	Gene_Symbol=TTN Isoform 4 of Titin	9606
93	0	12.55	5.74148446321487	IPI:IPI00179357.2	Gene_Symbol=TTN Isoform 7 of Titin	9606
93	0	12.55	5.73557130992413	IPI:IPI00749039.2	Gene_Symbol=TTN titin isoform N2-A	9606
93	0	12.14	5.59270530939102	IPI:IPI00759613.1	Gene_Symbol=TTN Isoform 5 of Titin	9606
94	11.53	11.75	17.8010478615761	IPI:IPI00743766.2	Gene_Symbol=FETUB Fetuin-B precursor	9606	0.922336339950562	0.304483711719513	1.18286311626434	0.92780065536499	0.408115237951279	1.21575284004211	0.883065819740295	0.191274389624596	1.22026181221008
94	0	9.75	16.5217384696007	IPI:IPI00552199.3	Gene_Symbol=FETUB GUGU beta form	9606
95	11.15	11.38	15.4711678624153	IPI:IPI00292218.4	Gene_Symbol=MST1 Hepatocyte growth factor-like protein precursor	9606	1.17508411407471	0.109864041209221	1.23432219028473	1.1161801815033	0.270714074373245	1.24823081493378	1.30897486209869	0.00757381366565824	1.18172061443329
96	11.04	15.21	11.8705026805401	IPI:IPI00478809.3	Gene_Symbol=F5 Coagulation factor V precursor	9606	1.03497302532196	0.454522997140884	1.10814535617828	1.39487421512604	0.000452366482932121	1.13573777675629	0.856319129467011	0.0853317230939865	1.2010680437088
96	0	15.21	11.8438772857189	IPI:IPI00022937.4	Gene_Symbol=F5 Coagulation factor V	9606
97	10.73	10.75	22.879683971405	IPI:IPI00064667.4	Gene_Symbol=CNDP1 Beta-Ala-His dipeptidase precursor	9606	1.017338514328	0.856832981109619	1.26198995113373	0.934183418750763	0.613208830356598	1.38394200801849	1.07437825202942	0.171592056751251	1.12259221076965
98	10.41	10.41	15.7264962792397	IPI:IPI00023673.1	Gene_Symbol=LGALS3BP Galectin-3-binding protein precursor	9606	0.997484445571899	0.977667450904846	1.22273313999176	0.96808910369873	0.685404539108276	1.19480311870575	1.11155045032501	0.133582770824432	1.15729057788849
99	10.36	10.43	13.4907245635986	IPI:IPI00009865.2	Gene_Symbol=KRT10 Keratin, type I cytoskeletal 10	9606	0.516149163246155	0.00616229837760329	1.45416831970215	0.917035043239594	0.574324548244476	1.44887185096741	0.709331750869751	0.0281681604683399	1.33475112915039
99	0.02	8.38	18.0035650730133	IPI:IPI00884222.1	Gene_Symbol=- Similar to Keratin, type I cytoskeletal 10	9606
100	10.01	10.01	19.4366201758385	IPI:IPI00218732.3	Gene_Symbol=PON1 Serum paraoxonase/arylesterase 1	9606	0.992443025112152	0.917181491851807	1.17404043674469	0.854625403881073	0.0824025720357895	1.19941103458405	1.10410678386688	0.183550402522087	1.16824126243591
100	0	8.01	21.2765961885452	IPI:IPI00798167.1	Gene_Symbol=PON1 32 kDa protein	9606
101	10	12.6	22.99794703722	IPI:IPI00009793.3	Gene_Symbol=C1RL Complement C1r-like protein	9606	1.35850930213928	0.0398267023265362	1.32741606235504	1.25555849075317	0.0533068850636482	1.26208460330963	1.27374720573425	0.172981798648834	1.50006949901581
101	0	10.6	23.5159814357758	IPI:IPI00872573.1	Gene_Symbol=C1RL 48 kDa protein	9606
101	0	10.6	23.5159814357758	IPI:IPI00795055.1	Gene_Symbol=C1RL CDNA FLJ14022 fis, clone HEMBA1003538, weakly similar to COMPLEMENT C1R COMPONENT	9606
102	10	10	40.6015038490295	IPI:IPI00386132.1	Gene_Symbol=- Ig kappa chain V-IV region JI precursor	9606	0.273123264312744	1.57036774908192E-05	1.42133939266205	0.249106258153915	6.16060015090625E-06	1.39892959594727	0.704089760780334	0.005498590413481	1.24448263645172
102	0	10	30.0000011920929	IPI:IPI00026197.7	Gene_Symbol=IGKV4-1 Similar to Ig kappa chain V-IV region precursor	9606
102	0.02	8.04	47.3684221506119	IPI:IPI00387120.1	Gene_Symbol=- Ig kappa chain V-IV region Len	9606
102	0	9.52	36.5671634674072	IPI:IPI00386133.1	Gene_Symbol=- Ig kappa chain V-IV region B17 precursor	9606
103	9.72	9.72	18.731988966465	IPI:IPI00025204.1	Gene_Symbol=CD5L CD5 antigen-like precursor	9606	0.755544662475586	0.00115928100422025	1.14523732662201	0.615983843803406	5.24595234310254E-05	1.16514122486115	0.43629190325737	0.000267381721641868	1.38378584384918
104	9.61	9.61	36.2831860780716	IPI:IPI00026199.1	Gene_Symbol=GPX3 Glutathione peroxidase 3 precursor	9606	0.909637689590454	0.288768887519836	1.20564711093903	0.79527074098587	0.0127699766308069	1.18509423732758	1.07752358913422	0.531707644462585	1.28982877731323
105	9.59	9.59	10.8864687383175	IPI:IPI00025864.5	Gene_Symbol=BCHE Cholinesterase precursor	9606	1.27205729484558	0.0677674412727356	1.30169653892517	0.938483774662018	0.590316414833069	1.30499374866486	1.07159805297852	0.612463116645813	1.36143136024475
106	9.52	9.59	17.4089074134827	IPI:IPI00843764.1	Gene_Symbol=PRSS3 Isoform C of Trypsin-3 precursor	9606	0.474331885576248	0.333234399557114	237.326782226563	0.536473035812378	0.424823522567749	509.878814697266	0.474331706762314	0.347194463014603	314.211883544922
106	0	9.59	16.4750963449478	IPI:IPI00385250.1	Gene_Symbol=PRSS3 Protease serine 4 isoform B	9606
106	0	9.59	14.1447365283966	IPI:IPI00220839.2	Gene_Symbol=PRSS3 Protease, serine, 3	9606
106	0	9.59	14.1447365283966	IPI:IPI00015614.3	Gene_Symbol=PRSS3 Isoform A of Trypsin-3 precursor	9606
107	8.97	8.97	20.7496657967567	IPI:IPI00003590.2	Gene_Symbol=QSOX1 Isoform 1 of Sulfhydryl oxidase 1 precursor	9606	1.0097484588623	0.932798206806183	1.28796827793121	1.07373142242432	0.264719039201736	1.14487504959106	1.12264668941498	0.368109077215195	1.31808042526245
108	8.92	8.92	8.04810374975204	IPI:IPI00242956.4	Gene_Symbol=FCGBP IgGFc-binding protein precursor	9606	0.867813169956207	0.026088684797287	1.12752485275269	1.12900161743164	0.435715585947037	1.40638363361359	1.07746422290802	0.49780347943306	1.27415680885315
108	0	8.92	6.90553709864616	IPI:IPI00788189.1	Gene_Symbol=FCGBP similar to Fc fragment of IgG binding protein	9606
109	8.71	8.86	25.4658371210098	IPI:IPI00220327.3	Gene_Symbol=KRT1 Keratin, type II cytoskeletal 1	9606	0.689175128936768	0.22560341656208	1.90070629119873	1.03223168849945	0.631940305233002	1.15379905700684	0.828216552734375	0.0432827696204185	1.19889259338379
110	8.68	8.68	17.616580426693	IPI:IPI00744685.2	Gene_Symbol=BTD Uncharacterized protein BTD (Fragment)	9606	0.86522102355957	0.191704109311104	1.27230203151703	0.911831140518188	0.60370284318924	1.51048099994659	1.2085257768631	0.0505771450698376	1.20932734012604
110	0	8.68	18.7845304608345	IPI:IPI00218413.2	Gene_Symbol=BTD biotinidase precursor	9606
111	8.15	14.2	42.4892693758011	IPI:IPI00815938.1	Gene_Symbol=IGLV3-21 IGLV3-21 protein	9606	0.306136101484299	0.0399122834205627	3.01416254043579	0.285133719444275	0.0114446766674519	2.28840017318726	0.751684725284576	0.027919152751565	1.27045583724976
112	8.13	24.82	63.1355941295624	IPI:IPI00827488.1	Gene_Symbol=IGKC IGKC protein	9606	0.0582828745245934			0.17371016740799			0.460573673248291
112	0	7.54	38.9830499887466	IPI:IPI00829873.1	Gene_Symbol=- 13 kDa protein	9606
113	8.11	8.11	54.4554471969604	IPI:IPI00021856.3	Gene_Symbol=APOC2 Apolipoprotein C-II precursor	9606	1.4743515253067	0.0609484277665615	1.51338076591492	0.545714139938354	0.030153714120388	1.66645503044128	2.45792007446289	0.000555916805751622	1.34519791603088
114	8.08	9	9.69875082373619	IPI:IPI00656092.1	Gene_Symbol=PRG4 Isoform F of Proteoglycan-4 precursor	9606	0.957457959651947	0.760998368263245	1.36320471763611	1.10102534294128	0.509227991104126	1.36789453029633	0.951715886592865	0.610114216804504	1.23303544521332
114	0	9	10.0686497986317	IPI:IPI00655976.1	Gene_Symbol=PRG4 Isoform C of Proteoglycan-4 precursor	9606
114	0	9	9.68451946973801	IPI:IPI00655927.1	Gene_Symbol=PRG4 Isoform B of Proteoglycan-4 precursor	9606
114	0	9	10.393700748682	IPI:IPI00655676.1	Gene_Symbol=PRG4 Isoform D of Proteoglycan-4 precursor	9606
114	0	9	9.40170958638191	IPI:IPI00024825.2	Gene_Symbol=PRG4 Isoform A of Proteoglycan-4 precursor	9606
114	0	9	12.2186496853828	IPI:IPI00656111.1	Gene_Symbol=PRG4 Isoform E of Proteoglycan-4 precursor	9606
115	8.07	8.58	16.0714283585548	IPI:IPI00746623.2	Gene_Symbol=HABP2 Hyaluronan-binding protein 2 precursor	9606	1.15184581279755	0.264834731817245	1.31243550777435	0.979598939418793	0.910476565361023	1.50619924068451	0.902417063713074	0.486677914857864	1.38362681865692
116	8.03	8.03	23.2704401016235	IPI:IPI00178926.2	Gene_Symbol=IGJ immunoglobulin J chain	9606	0.544094562530518	0.00628566043451428	1.45323669910431	0.609881043434143	0.000191256360267289	1.17866766452789	0.60807865858078	0.00297573348507285	1.30270576477051
117	8.01	8.03	17.5572514533997	IPI:IPI00029193.1	Gene_Symbol=HGFAC Hepatocyte growth factor activator precursor	9606	1.0499769449234	0.829980611801147	1.9404296875	1.0634161233902	0.738477468490601	1.7060569524765	1.02139484882355	0.789787948131561	1.26014375686646
118	8.01	8.01	25.3061234951019	IPI:IPI00022394.2	Gene_Symbol=C1QC Complement C1q subcomponent subunit C precursor	9606	1.09697556495667	0.454733580350876	1.29830300807953	1.37357175350189	0.0342125445604324	1.33618807792664	1.20882380008698	0.161298736929893	1.31757164001465
119	8	8	9.38833579421043	IPI:IPI00296534.1	Gene_Symbol=FBLN1 Isoform D of Fibulin-1 precursor	9606	1.13519704341888	0.432851314544678	1.56296670436859	1.11551284790039	0.480758279561996	1.54223549365997	1.39919662475586	0.0142116220667958	1.23077702522278
119	0	6	8.10810774564743	IPI:IPI00218803.2	Gene_Symbol=FBLN1 Isoform B of Fibulin-1 precursor	9606
120	8	8	28.6290317773819	IPI:IPI00004373.1	Gene_Symbol=MBL2 Mannose-binding protein C precursor	9606	0.595771908760071	0.00520457280799747	1.32526552677155	0.962560474872589	0.773297965526581	1.38071930408478	0.810079395771027	0.0508018955588341	1.23582208156586
121	7.97	7.97	14.6919429302216	IPI:IPI00216065.3	Gene_Symbol=PROZ Isoform 2 of Vitamin K-dependent protein Z precursor	9606	1.49154877662659	0.00212486344389617	1.20942103862762	1.30412888526917	0.0712457671761513	1.34572470188141	1.14797258377075	0.10318748652935	1.1922287940979
121	0	7.97	15.5000001192093	IPI:IPI00027843.1	Gene_Symbol=PROZ Isoform 1 of Vitamin K-dependent protein Z precursor	9606
122	7.94	9.67	11.0629066824913	IPI:IPI00296176.2	Gene_Symbol=F9 Coagulation factor IX precursor	9606	1.21898865699768	0.0058570490218699	1.10805904865265	1.33929646015167	0.0250453222543001	1.26130831241608	1.13139319419861	0.0569176040589809	1.13799369335175
123	7.8	7.8	28.2786875963211	IPI:IPI00020019.1	Gene_Symbol=ADIPOQ Adiponectin precursor	9606	2.04675340652466	0.0301559213548899	1.87367761135101	1.03108406066895	0.799861490726471	1.32661950588226	1.71626782417297	0.0251766964793205	1.56892681121826
124	7.4	7.4	8.85529145598412	IPI:IPI00301143.5	Gene_Symbol=PI16 Isoform 1 of Peptidase inhibitor 16 precursor	9606	1.03735542297363	0.897509634494781	2.30109930038452	1.60993194580078	0.000926422362681478	1.12103581428528	1.48777985572815	0.242808163166046	2.39058017730713
124	0	5.4	12.5925928354263	IPI:IPI00845506.1	Gene_Symbol=PI16 Isoform 2 of Peptidase inhibitor 16 precursor	9606
125	7.38	7.38	15.128593146801	IPI:IPI00007240.2	Gene_Symbol=F13B Coagulation factor XIII B chain precursor	9606	0.958305954933167	0.632587850093842	1.24014794826508	0.880301356315613	0.762674868106842	2.79479098320007	0.960892856121063	0.307905524969101	1.09458839893341
126	7.28	7.31	24.1735532879829	IPI:IPI00007199.4	Gene_Symbol=SERPINA10 Protein Z-dependent protease inhibitor precursor	9606	1.14447736740112	0.3509581387043	1.40130257606506	1.16256380081177	0.359797298908234	1.46852886676788	1.05172574520111	0.699227750301361	1.37265813350677
127	7.27	7.27	16.8181821703911	IPI:IPI00022331.1	Gene_Symbol=LCAT Phosphatidylcholine-sterol acyltransferase precursor	9606	1.1181423664093	0.18082682788372	1.20287263393402	1.10990035533905	0.405864626169205	1.34376883506775	0.939813673496246	0.510527014732361	1.25280475616455
128	7.22	11.22	16.2962958216667	IPI:IPI00027482.1	Gene_Symbol=SERPINA6 Corticosteroid-binding globulin precursor	9606	0.593716561794281	0.145659372210503	2.23116135597229	0.493524521589279	0.00244073616340756	1.33403861522675	0.532940208911896	0.00736743863672018	1.41592383384705
129	7.22	7.25	24.5967745780945	IPI:IPI00855835.1	Gene_Symbol=- Insulin-like growth factor binding protein 3 isoform b	9606	0.781638443470001	0.0263823345303535	1.22868740558624	1.07467532157898	0.434918791055679	1.2345118522644	1.10219395160675	0.288163512945175	1.22671890258789
129	0	7.25	16.1616161465645	IPI:IPI00556155.2	Gene_Symbol=IGFBP3 insulin-like growth factor binding protein 3 isoform a precursor	9606
129	0	7.25	16.494844853878	IPI:IPI00018305.4	Gene_Symbol=IGFBP3 Insulin-like growth factor-binding protein 3 precursor	9606
129	0	5.25	12.9963904619217	IPI:IPI00444386.3	Gene_Symbol=IGFBP3 CDNA FLJ45630 fis, clone CHONS2001287, moderately similar to INSULIN- LIKE GROWTH FACTOR BINDING PROTEIN 3	9606
130	6.7	6.7	60.6837630271912	IPI:IPI00657670.1	Gene_Symbol=- 13 kDa protein	9606	1.29052293300629	0.194671049714088	1.50150728225708	0.556075394153595	0.00441447086632252	1.42986845970154	2.23149085044861	7.91331985965371E-05	1.33692359924316
130	0	6.7	51.5151500701904	IPI:IPI00021857.1	Gene_Symbol=APOC3 Apolipoprotein C-III precursor	9606
131	6.63	6.65	15.4336735606194	IPI:IPI00012792.1	Gene_Symbol=CDH5 Cadherin-5 precursor	9606	1.37629401683807	0.0353403761982918	1.33499991893768	1.32012271881104	0.0554319843649864	1.33189964294434	1.16684329509735	0.257075756788254	1.35190808773041
131	0	4.65	12.8550067543983	IPI:IPI00607725.4	Gene_Symbol=CDH5 cadherin 5, type 2 isoform 2 preproprotein	9606
132	6.58	6.58	30.2816897630692	IPI:IPI00853068.1	Gene_Symbol=HBA2;HBA1 Alpha 2 globin variant (Fragment)	9606	0.925734221935272	0.386014640331268	1.21419703960419	0.3185193836689	0.000341586157446727	1.55787670612335	0.66871976852417	0.001405906281434	1.21466660499573
132	0	6.58	30.2816897630692	IPI:IPI00410714.5	Gene_Symbol=HBA2;HBA1 Hemoglobin subunit alpha	9606
133	6.54	38.98	48.6315786838531	IPI:IPI00784842.1	Gene_Symbol=IGHV4-31 Putative uncharacterized protein DKFZp686G11190	9606	0.318588554859161	0.0636841803789139	4.30061388015747	0.326587706804276	0.0283781215548515	1.88558518886566	0.800237596035004	0.341987133026123	5.40049028396606
134	6.53	8.01	21.2914481759071	IPI:IPI00163446.3	Gene_Symbol=IGHD IGHD protein	9606	0.351486414670944	0.0766609981656075	3.39978814125061	0.685446381568909	0.020943084731698	1.32819020748138	0.247565090656281	0.102465257048607	6.74882745742798
134	0.01	4.54	16.1825731396675	IPI:IPI00829636.1	Gene_Symbol=IGHD FLJ00382 protein (Fragment)	9606
134	0	5.75	13.3680552244186	IPI:IPI00418422.3	Gene_Symbol=IGHD IGHD protein	9606
135	6.02	184.72	60.550457239151	IPI:IPI00654875.1	Gene_Symbol=C4B Complement C4-B precursor	9606	1.20195424556732	0.526837527751923	2.00514769554138	1.60327577590942	0.410809099674225	4.1715259552002	1.12958288192749	0.7017742395401	2.16467189788818
136	6.02	6.05	15.8215016126633	IPI:IPI00643034.2	Gene_Symbol=PLTP Isoform 1 of Phospholipid transfer protein precursor	9606	0.893384873867035	0.479129791259766	1.49390089511871	0.888917505741119	0.729590594768524	2.41463899612427	1.08314287662506	0.390768617391586	1.25935351848602
136	0	6.05	17.6870748400688	IPI:IPI00217778.1	Gene_Symbol=PLTP Isoform 2 of Phospholipid transfer protein precursor	9606
136	0	4.05	15.5555561184883	IPI:IPI00022733.3	Gene_Symbol=PLTP 45 kDa protein	9606
137	6	23.85	69.111967086792	IPI:IPI00844156.2	Gene_Symbol=SERPINC1 SERPINC1 protein	9606	1.39085531234741	0.000141474753036164	1.15338385105133	1.17070722579956	0.0682125315070152	1.18622648715973	1.30872988700867	0.000611408555414528	1.14500629901886
138	6	6.74	14.0724942088127	IPI:IPI00021364.1	Gene_Symbol=CFP Properdin precursor	9606	0.997014999389648	0.994034767150879	4.59408521652222	1.15882527828217	0.740053951740265	5.29143762588501	1.13028073310852	0.641574561595917	2.63937544822693
139	6	6.22	5.99793158471584	IPI:IPI00221224.6	Gene_Symbol=ANPEP Aminopeptidase N	9606	0.917756080627441	0.881970345973969	4.50890111923218	0.894301652908325	0.855723917484283	4.95097017288208	0.882591187953949	0.851762413978577	5.69598245620728
140	6	6.01	29.5019149780273	IPI:IPI00215983.3	Gene_Symbol=CA1 Carbonic anhydrase 1	9606	1.8281147480011	0.014014326967299	1.49401676654816	0.871467530727386	0.556534826755524	1.81487238407135	2.269207239151	0.0112543953582644	1.66742217540741
140	0	4.01	37.4358981847763	IPI:IPI00796435.1	Gene_Symbol=CA1 22 kDa protein	9606
140	0	4.01	39.8648649454117	IPI:IPI00788926.1	Gene_Symbol=CA1 16 kDa protein	9606
140	0	4	37.007874250412	IPI:IPI00798267.1	Gene_Symbol=CA1 14 kDa protein	9606
141	6	6	16.3187861442566	IPI:IPI00465436.4	Gene_Symbol=CAT Catalase	9606	1.28602170944214	0.503294765949249	3.80919814109802	1.18360698223114	0.509613990783691	2.48806691169739	1.88017845153809	0.125450313091278	2.90146660804749
142	5.73	5.73	39.3700778484344	IPI:IPI00022731.1	Gene_Symbol=APOC4 Apolipoprotein C-IV precursor	9606	1.22779536247253	0.156134650111198	1.38636708259583	0.729325532913208	0.187189280986786	1.73551785945892	1.21676409244537	0.11446662992239	1.31077885627747
143	5.7	5.74	17.1717166900635	IPI:IPI00027350.3	Gene_Symbol=PRDX2 Peroxiredoxin-2	9606	1.30246329307556	0.0104337045922875	1.12419545650482	0.805565774440765	0.0961007624864578	1.36521756649017	2.25956273078918	0.0057369195856154	1.30581831932068
144	5.62	5.62	20.8144798874855	IPI:IPI00844400.1	Gene_Symbol=C1QA 23 kDa protein	9606	1.15779006481171	0.133045211434364	1.22223615646362	1.45157015323639	0.000702357618138194	1.18215203285217	1.24598658084869	0.018552815541625	1.18944776058197
144	0	5.62	18.7755107879639	IPI:IPI00022392.1	Gene_Symbol=C1QA Complement C1q subcomponent subunit A precursor	9606
145	5.59	5.59	12.5295504927635	IPI:IPI00329775.7	Gene_Symbol=CPB2 Isoform 1 of Carboxypeptidase B2 precursor	9606	1.24202823638916	0.407215684652328	2.0488440990448	1.29255700111389	0.35072660446167	2.09721636772156	1.26705384254456	0.428013235330582	2.27921104431152
146	5.56	5.56	7.0364236831665	IPI:IPI00783390.1	Gene_Symbol=CHL1 Isoform 1 of Neural cell adhesion molecule L1-like protein precursor	9606	0.98641175031662	0.938536942005157	1.68180072307587	0.896627008914948	0.623165667057037	1.88915395736694	0.991214036941528	0.962729275226593	1.73938643932343
146	0	5.56	6.94444477558136	IPI:IPI00299059.5	Gene_Symbol=CHL1 Isoform 2 of Neural cell adhesion molecule L1-like protein precursor	9606
147	5.53	28.93	36.0000014305115	IPI:IPI00061977.1	Gene_Symbol=IGHV3OR16-13;IGHA1 IGHA1 protein	9606
148	5.47	5.47	41.6666656732559	IPI:IPI00827522.1	Gene_Symbol=IGLV1-44 Anti-streptococcal/anti-myosin immunoglobulin lambda light chain variable region (Fragment)	9606	0.335334002971649	0.00695161102339625	1.81119811534882	0.399612545967102	0.0867172554135323	3.08600807189941	0.91962468624115	0.630192160606384	1.52259433269501
148	0	4.25	41.2844032049179	IPI:IPI00385254.1	Gene_Symbol=- Ig lambda chain V-I region WAH	9606
149	5.41	5.41	6.83060139417648	IPI:IPI00884176.1	Gene_Symbol=F13A1 coagulation factor XIII A1 subunit precursor	9606	1.10308015346527	0.149033948779106	1.16495370864868	1.0094940662384	0.841524600982666	1.13085925579071	1.05928814411163	0.561309993267059	1.28752374649048
149	0	5.41	6.83060139417648	IPI:IPI00297550.8	Gene_Symbol=F13A1 Coagulation factor XIII A chain precursor	9606
150	5.4	5.4	39.3162399530411	IPI:IPI00009792.1	Gene_Symbol=IGHV1OR15-1 Ig heavy chain V-I region V35 precursor	9606	0.254928380250931	0.243728592991829	1089.74694824219	0.31891593337059	0.164133682847023	46.0151557922363	1.06794893741608	0.948132991790771	27715.095703125
150	0.07	4.04	29.3103456497192	IPI:IPI00786926.1	Gene_Symbol=IGHV1-69 Myosin-reactive immunoglobulin heavy chain variable region (Fragment)	9606
151	5.09	5.11	10.40118932724	IPI:IPI00395488.2	Gene_Symbol=VASN Vasorin precursor	9606	1.02981996536255	0.864498257637024	1.65432596206665	1.04821741580963	0.794933676719666	1.69511663913727	1.07417249679565	0.487365275621414	1.33416366577148
152	5.05	8.74	45.6896543502808	IPI:IPI00549330.4	Gene_Symbol=IGKV3D-15 Myosin-reactive immunoglobulin light chain variable region	9606	0.145562708377838	0.00746930483728647	1.33283138275146	0.0862624198198318	0.0341614484786987	5.32436084747314	0.631613194942474	0.0459425374865532	1.52508401870728
152	0	7.05	43.1192666292191	IPI:IPI00384401.1	Gene_Symbol=- Myosin-reactive immunoglobulin kappa chain variable region (Fragment)	9606
152	0	6.74	31.0077518224716	IPI:IPI00385253.1	Gene_Symbol=- Ig kappa chain V-III region CLL precursor	9606
153	4.85	4.85	21.9178080558777	IPI:IPI00032293.1	Gene_Symbol=CST3 Cystatin-C precursor	9606	1.65147173404694	0.13375923037529	2.100093126297	1.35724973678589	0.235989585518837	1.83792972564697	0.99813324213028	0.995873034000397	2.56772494316101
154	4.55	4.55	12.4031007289886	IPI:IPI00021304.1	Gene_Symbol=KRT2 Keratin, type II cytoskeletal 2 epidermal	9606	0.333670258522034	0.0955363363027573	4.83074617385864	0.631587386131287	0.504628479480743	11.6094970703125	0.583847939968109	0.0555277168750763	1.76762425899506
155	4.47	4.47	9.07643288373947	IPI:IPI00451626.1	Gene_Symbol=CRTAC1 Isoform 3 of Cartilage acidic protein 1 precursor	9606	1.58964598178864	0.0494606085121632	1.58541095256805	1.4232429265976	0.0648866817355156	1.50220167636871	1.15388381481171	0.719289660453796	4.43299102783203
155	0	4.47	8.83720964193344	IPI:IPI00451625.1	Gene_Symbol=CRTAC1 Isoform 2 of Cartilage acidic protein 1 precursor	9606
155	0	4.47	8.62329825758934	IPI:IPI00451624.1	Gene_Symbol=CRTAC1 Isoform 1 of Cartilage acidic protein 1 precursor	9606
156	4.32	4.43	7.6485238969326	IPI:IPI00788786.1	Gene_Symbol=VWF 309 kDa protein	9606	1.00906145572662	0.945802986621857	1.65812397003174	1.10556209087372	0.486842066049576	1.6664764881134	0.632356822490692	0.096157044172287	1.93501794338226
156	0	4.43	7.25204423069954	IPI:IPI00023014.1	Gene_Symbol=VWF von Willebrand factor precursor	9606
157	4.13	4.69	12.3134329915047	IPI:IPI00743248.5	Gene_Symbol=TNXB DJ34F7.1.1	9606	0.859021544456482	0.149542659521103	1.25236928462982	0.959707200527191	0.86981076002121	1.80105292797089	0.770731449127197	0.16591289639473	1.49799966812134
157	0	4.69	11.5111321210861	IPI:IPI00644296.1	Gene_Symbol=TNXB Tenascin XB	9606
157	0	4.69	11.9141988456249	IPI:IPI00025276.1	Gene_Symbol=TNXB Isoform XB of Tenascin-X precursor	9606
158	4.12	5.65	38.8888895511627	IPI:IPI00387026.1	Gene_Symbol=- Ig kappa chain V-I region EU	9606
158	0	7.2	49.137932062149	IPI:IPI00829956.1	Gene_Symbol=- Rheumatoid factor C6 light chain (Fragment)	9606
158	0	5.68	42.3728823661804	IPI:IPI00829912.1	Gene_Symbol=IGKV1-5 Ig kappa chain V-I region HK102 precursor	9606
159	4.05	36.95	49.1525411605835	IPI:IPI00876888.1	Gene_Symbol=- cDNA FLJ78387	9606	0.173746913671494	0.237757071852684	6087.15771484375	0.187710851430893	0.517572402954102	5691783680	0.493406683206558	0.0107697928324342	1.16399645805359
160	4.05	22.95	25.3138065338135	IPI:IPI00384952.1	Gene_Symbol=- Putative uncharacterized protein DKFZp686K04218 (Fragment)	9606	0.316944539546967	0.0645308718085289	3.52465510368347	0.303306609392166	0.0398891977965832	3.01451730728149	0.975372076034546	0.8549964427948	1.426518201828
160	0.13	25.56	33.472803235054	IPI:IPI00784969.1	Gene_Symbol=LOC100126583 Putative uncharacterized protein	9606
160	0	28.42	28.5115301609039	IPI:IPI00783993.1	Gene_Symbol=IGHA2 IGHA2 protein	9606
161	4.04	4.17	7.59219080209732	IPI:IPI00021817.1	Gene_Symbol=PROC Vitamin K-dependent protein C precursor	9606	1.40051209926605	0.464166253805161	45.7538299560547	1.26043653488159	0.3084636926651	4.70231580734253	1.26021552085876	0.475113213062286	15.1417398452759
162	4.02	4.53	12.3199999332428	IPI:IPI00008556.1	Gene_Symbol=F11 Isoform 1 of Coagulation factor XI precursor	9606	1.13691973686218	0.698657929897308	3.43994998931885	1.2438793182373	0.511298537254334	3.27211451530457	0.994602024555206	0.984511017799377	2.89545798301697
162	0	4.53	11.8673637509346	IPI:IPI00216588.2	Gene_Symbol=F11 Isoform 2 of Coagulation factor XI precursor	9606
163	4.02	4.02	11.9230769574642	IPI:IPI00218414.5	Gene_Symbol=CA2 Carbonic anhydrase 2	9606	1.64720726013184	0.373100847005844	67.3450622558594	0.925031304359436	0.804024696350098	22.5158767700195	2.57223749160767	0.109092466533184	7.98416662216187
164	4	17.29	57.3221743106842	IPI:IPI00854806.1	Gene_Symbol=IGKV1-5 IGKV1-5 protein	9606	0.251032650470734	0.0129160368815064	1.9789263010025	0.174646720290184	0.0291137099266052	3.70605278015137	0.445791095495224	0.0219596773386002	1.68848204612732
164	0	19.29	53.5564839839935	IPI:IPI00550731.2	Gene_Symbol=- Putative uncharacterized protein	9606
164	0	19.29	53.3333361148834	IPI:IPI00419424.3	Gene_Symbol=IGKV1-5 IGKV1-5 protein	9606
164	0	17.76	52.5114178657532	IPI:IPI00430808.2	Gene_Symbol=IGKC Immunoblobulin light chain (Fragment)	9606
164	0	4	16.5289252996445	IPI:IPI00884433.1	Gene_Symbol=- 13 kDa protein	9606
164	0	4	16.5289252996445	IPI:IPI00829600.1	Gene_Symbol=- Uncharacterized protein ENSP00000374803	9606
164	0	4	16.5289252996445	IPI:IPI00743194.2	Gene_Symbol=- Kappa light chain variable region (Fragment)	9606
164	0	3.53	29.6610176563263	IPI:IPI00827829.1	Gene_Symbol=- HRV Fab N8-VL (Fragment)	9606
164	0	3.53	30.9734523296356	IPI:IPI00827773.1	Gene_Symbol=- Cold agglutinin FS-1 L-chain (Fragment)	9606
164	0	3.53	29.9145311117172	IPI:IPI00743389.1	Gene_Symbol=IGKV1-5 Ig kappa chain V-II region GM607 precursor (Fragment)	9606
164	0	3.53	28.6956518888474	IPI:IPI00387107.3	Gene_Symbol=IGKV2-40 Ig kappa chain V-II region Cum	9606
164	0	3.53	22.8070169687271	IPI:IPI00384397.1	Gene_Symbol=- Myosin-reactive immunoglobulin light chain variable region (Fragment)	9606
164	0	2.01	23.1404960155487	IPI:IPI00829947.1	Gene_Symbol=- 13 kDa protein	9606
164	0	2.01	17.5925925374031	IPI:IPI00854709.1	Gene_Symbol=- Uncharacterized protein ENSP00000374799 (Fragment)	9606
164	0	2.01	15.7024800777435	IPI:IPI00829663.1	Gene_Symbol=- Uncharacterized protein ENSP00000374801	9606
164	0	2.01	16.8141588568687	IPI:IPI00736885.1	Gene_Symbol=LOC440786 Ig kappa chain V-II region TEW	9606
164	0	2.01	17.924527823925	IPI:IPI00387111.5	Gene_Symbol=- Uncharacterized protein ENSP00000333154	9606
165	4	7.52	42.3728823661804	IPI:IPI00829836.1	Gene_Symbol=- Uncharacterized protein ENSP00000374797	9606	0.175781086087227	0.0203149225562811	2.02411270141602	0.137936845421791	0.0109923267737031	1.54441821575165	0.719021379947662	0.640897989273071	753.703796386719
165	0	6.04	42.5925940275192	IPI:IPI00387027.1	Gene_Symbol=- Ig kappa chain V-I region Gal	9606
165	0	5.05	28.7037044763565	IPI:IPI00385555.1	Gene_Symbol=- Ig kappa chain V-I region BAN	9606
166	4	5.52	33.3333343267441	IPI:IPI00827485.1	Gene_Symbol=- BRE (Fragment)	9606	0.366155505180359			0.364837020635605			1.14983189105988
166	0.01	5.18	46.2962955236435	IPI:IPI00387096.1	Gene_Symbol=- Ig kappa chain V-I region Kue	9606
166	0	23.3	67.3728823661804	IPI:IPI00784661.1	Gene_Symbol=- Putative uncharacterized protein	9606
166	0	22.82	63.9830529689789	IPI:IPI00472961.2	Gene_Symbol=IGKC IGKC protein	9606
166	0	17.76	40.8163279294968	IPI:IPI00807459.1	Gene_Symbol=IGKC IGKC protein	9606
166	0	10.11	41.5254235267639	IPI:IPI00854582.1	Gene_Symbol=- Uncharacterized protein ENSP00000374793	9606
166	0	8.11	40.7407402992249	IPI:IPI00829980.2	Gene_Symbol=- Myosin-reactive immunoglobulin light chain variable region (Fragment)	9606
166	0	7.54	48.3050853013992	IPI:IPI00829804.1	Gene_Symbol=- 13 kDa protein	9606
166	0	7.54	37.0370358228683	IPI:IPI00398220.1	Gene_Symbol=- Myosin-reactive immunoglobulin light chain variable region (Fragment)	9606
166	0	7.54	37.3831778764725	IPI:IPI00384398.1	Gene_Symbol=- Myosin-reactive immunoglobulin light chain variable region (Fragment)	9606
166	0	7.05	48.1481492519379	IPI:IPI00003469.1	Gene_Symbol=- Ig kappa chain V-I region WEA	9606
166	0	6.04	42.5925940275192	IPI:IPI00387027.1	Gene_Symbol=- Ig kappa chain V-I region Gal	9606
166	0	5.57	38.9830499887466	IPI:IPI00829699.1	Gene_Symbol=- V(k)3 sequence of NG9 gene from fetal liver DNA precursor	9606
166	0	5.57	39.3162399530411	IPI:IPI00743963.1	Gene_Symbol=IGKC Ig kappa chain V-I region HK101 precursor (Fragment)	9606
166	0	5.54	35.5932205915451	IPI:IPI00830122.1	Gene_Symbol=- A30	9606
166	0	4	26.8518507480621	IPI:IPI00387101.1	Gene_Symbol=- Ig kappa chain V-I region Scw	9606
166	0	4	28.8135588169098	IPI:IPI00003111.6	Gene_Symbol=LOC652694 Ig kappa chain V-I region AU	9606
166	0	3.52	39.5348846912384	IPI:IPI00385556.1	Gene_Symbol=- Ig kappa chain V-I region Daudi precursor	9606
166	0	3.52	44.1860467195511	IPI:IPI00024134.1	Gene_Symbol=IGKC Ig kappa chain V-I region Walker precursor	9606
166	0	3.52	23.1481477618217	IPI:IPI00387099.1	Gene_Symbol=- Ig kappa chain V-I region Rei	9606
166	0	3.52	22.2222223877907	IPI:IPI00387094.1	Gene_Symbol=- Ig kappa chain V-I region Hau	9606
166	0	3.52	22.2222223877907	IPI:IPI00385614.1	Gene_Symbol=- Ig kappa chain V-I region WAT	9606
166	0	2	16.666667163372	IPI:IPI00387100.1	Gene_Symbol=- Ig kappa chain V-I region Roy	9606
166	0	2	15.5172407627106	IPI:IPI00382577.1	Gene_Symbol=- Kappa 1 light chain variable region (Fragment)	9606
167	3.97	3.97	29.3103456497192	IPI:IPI00854732.1	Gene_Symbol=- Uncharacterized protein ENSP00000375005	9606	0.275410026311874	0.0056223520077765	1.77441430091858	0.261039346456528	0.00332416873425245	1.64527571201324	0.879113376140594	0.482581704854965	1.67022395133972
167	0.01	2.01	22.6027399301529	IPI:IPI00386142.1	Gene_Symbol=- Ig heavy chain V-II region ARH-77 precursor	9606
167	0	43.98	40.0000005960464	IPI:IPI00884180.1	Gene_Symbol=IGHM IGHM protein	9606
167	0	3.52	43.5897439718246	IPI:IPI00382540.1	Gene_Symbol=- Ig heavy chain V-II region NEWM	9606
167	0	3.52	19.3333327770233	IPI:IPI00383953.1	Gene_Symbol=- VH4 heavy chain variable region precursor (Fragment)	9606
167	0	3.22	25.4237294197083	IPI:IPI00829753.1	Gene_Symbol=- Similar to Rheumatoid factor G9 heavy chain	9606
167	0	3.22	26.4957278966904	IPI:IPI00884081.1	Gene_Symbol=- Uncharacterized protein ENSP00000375025	9606
167	0	3.22	18.6440676450729	IPI:IPI00830007.1	Gene_Symbol=- Uncharacterized protein ENSP00000375023	9606
167	0	3.22	18.6440676450729	IPI:IPI00829811.1	Gene_Symbol=LOC652128 Uncharacterized protein ENSP00000375039	9606
167	0	3.22	18.9655169844627	IPI:IPI00328493.4	Gene_Symbol=- Uncharacterized protein ENSP00000375038	9606
167	0	2	13.7931033968925	IPI:IPI00385059.1	Gene_Symbol=- Rearranged VH4-34 V gene segment (Fragment)	9606
168	3.85	3.85	12.6923084259033	IPI:IPI00165972.3	Gene_Symbol=CFD Complement factor D preproprotein	9606	1.66546666622162	0.0114261722192168	1.37669348716736	1.62049317359924	0.0055778338573873	1.27987587451935	1.18007695674896	0.475208163261414	1.79307651519775
169	3.72	20.22	43.0025458335876	IPI:IPI00830132.1	Gene_Symbol=IGHG4 Uncharacterized protein IGHG4 (Fragment)	9606	0.229397907853127	0.392183661460876	348.108642578125	0.201955646276474	0.0532705001533031	5.23645401000977	0.242606207728386	0.0538880713284016	4.37121534347534
169	0	20.2	45.8715587854385	IPI:IPI00829814.1	Gene_Symbol=IGHG4 Ig gamma-4 chain C region	9606
169	0	20.2	31.7124724388123	IPI:IPI00550640.2	Gene_Symbol=IGHG4 IGHG4 protein	9606
169	0	20.13	31.5126061439514	IPI:IPI00784998.1	Gene_Symbol=- Putative uncharacterized protein DKFZp686M24218	9606
170	3.7	3.72	9.62099134922028	IPI:IPI00294713.4	Gene_Symbol=MASP2 Isoform 1 of Mannan-binding lectin serine protease 2 precursor	9606	1.0781534910202	0.505308389663696	2.64376282691956	1.19337832927704	0.70623254776001	91.5923156738281	0.955677211284637	0.694890856742859	3.02961468696594
170	0	3.7	26.9430041313171	IPI:IPI00871597.1	Gene_Symbol=MASP2 Uncharacterized protein MASP2 (Fragment)	9606
170	0	3.7	28.1081080436707	IPI:IPI00306378.5	Gene_Symbol=MASP2 Isoform 2 of Mannan-binding lectin serine protease 2 precursor	9606
170	0	1.72	9.62099134922028	IPI:IPI00871793.2	Gene_Symbol=MASP2 cDNA FLJ77090, highly similar to Homo sapiens mannan-binding lectin serine peptidase 2 (MASP2), transcript variant 1, mRNA	9606
171	3.7	3.7	15.8415839076042	IPI:IPI00868938.1	Gene_Symbol=- Beta-2-microglobulin	9606	2.62941360473633	0.315579622983933	766.895385742188	1.60256373882294	0.458715528249741	192.749786376953	1.17228555679321	0.603276491165161	16.6126136779785
171	0	3.7	13.4453788399696	IPI:IPI00796379.1	Gene_Symbol=B2M B2M protein	9606
171	0	1.7	4.83870953321457	IPI:IPI00004656.2	Gene_Symbol=B2M Beta-2-microglobulin	9606
172	3.7	3.7	11.2068973481655	IPI:IPI00645213.1	Gene_Symbol=APOM Apolipoprotein M	9606	0.788944602012634	0.313087463378906	2.14495086669922	0.552802085876465	0.173052236437798	3.40867877006531	1.09667491912842	0.262899070978165	1.29359984397888
172	0	3.7	10.0775197148323	IPI:IPI00514397.1	Gene_Symbol=APOM Apolipoprotein M	9606
172	0	3.7	6.91489353775978	IPI:IPI00030739.1	Gene_Symbol=APOM Apolipoprotein M	9606
173	3.55	5.67	29.6296298503876	IPI:IPI00218949.1	Gene_Symbol=CFHR2 Isoform Short of Complement factor H-related protein 2 precursor	9606	1.09616351127625	0.431222826242447	1.3799934387207	1.04091358184814	0.750598967075348	1.44238245487213	0.738735556602478	0.067749597132206	1.41044080257416
173	0.04	5.67	26.6666680574417	IPI:IPI00006154.1	Gene_Symbol=CFHR2 Isoform Long of Complement factor H-related protein 2 precursor	9606
173	0.04	9.98	27.8787881135941	IPI:IPI00011264.1	Gene_Symbol=CFHR1 Complement factor H-related protein 1 precursor	9606
173	0.04	5.97	22.424241900444	IPI:IPI00167093.4	Gene_Symbol=CFHR1 complement factor H-related 1	9606
173	0.04	5.97	25.0922501087189	IPI:IPI00883722.1	Gene_Symbol=CFHR1 FHR-1; complement Factor H-related protein 1	9606
174	3.53	6.34	18.1102365255356	IPI:IPI00169276.2	Gene_Symbol=- Trypsinogen C	9606	0.737507939338684	0.199760526418686	3.50927233695984	0.678321301937103	0.0911597386002541	2.03611516952515	0.684254467487335	0.328560501337051	15.4160470962524
174	0.03	6.12	17.4089074134827	IPI:IPI00815665.1	Gene_Symbol=PRSS1 PRSS1 protein	9606
174	0.03	6.12	16.4750963449478	IPI:IPI00011695.8	Gene_Symbol=PRSS2 Protease serine 2 isoform B	9606
174	0	4.09	15.384615957737	IPI:IPI00011694.1	Gene_Symbol=PRSS1 Trypsin-1 precursor	9606
175	3.52	3.52	7.58928582072258	IPI:IPI00022389.1	Gene_Symbol=CRP Isoform 1 of C-reactive protein precursor	9606	1.71059060096741	0.308688879013062	36.3649482727051	1.08479595184326	0.164424642920494	1.31416845321655	1.23447275161743	0.710698246955872	239.487487792969
175	0	1.52	5.88235296308994	IPI:IPI00642842.1	Gene_Symbol=CRP C-reactive protein, pentraxin-related	9606
175	0	1.52	6.593406945467	IPI:IPI00218876.3	Gene_Symbol=CRP Isoform 2 of C-reactive protein precursor	9606
176	3.41	7.43	25.3731340169907	IPI:IPI00020091.1	Gene_Symbol=ORM2 Alpha-1-acid glycoprotein 2 precursor	9606	1.52059400081635	0.181714743375778	4.77144956588745	0.788498044013977	0.493489384651184	19.2620334625244	0.951563060283661	0.89706814289093	47.828800201416
177	3.37	3.37	24.2718443274498	IPI:IPI00783862.2	Gene_Symbol=BLVRB Flavin reductase	9606	1.24842739105225	0.28177997469902	1.92334258556366	1.23518979549408	0.499036997556686	3.03531765937805	2.26691246032715	0.0208171233534813	1.67565500736237
177	0	3.37	24.1545900702477	IPI:IPI00219910.2	Gene_Symbol=- 22 kDa protein	9606
178	3.32	3.32	16.5165171027184	IPI:IPI00657860.1	Gene_Symbol=BST1 Uncharacterized protein BST1	9606	1.02398014068604	0.927724063396454	2.70470786094666	1.47445774078369	0.147310867905617	2.06233143806458	1.52113151550293	0.161336869001389	2.29066348075867
178	0	3.32	17.2955974936485	IPI:IPI00026240.2	Gene_Symbol=BST1 ADP-ribosyl cyclase 2 precursor	9606
179	3.21	6.79	42.9752051830292	IPI:IPI00384391.1	Gene_Symbol=- Myosin-reactive immunoglobulin heavy chain variable region (Fragment)	9606	0.0546517446637154			0			0.602889955043793
179	0.01	8.35	50	IPI:IPI00828061.1	Gene_Symbol=- Anti-mucin1 heavy chain variable region (Fragment)	9606
179	0.01	4.27	31.6239327192307	IPI:IPI00827846.1	Gene_Symbol=- Anti-mucin1 heavy chain variable region (Fragment)	9606
179	0.01	4.27	21.3114753365517	IPI:IPI00384400.1	Gene_Symbol=- Myosin-reactive immunoglobulin heavy chain variable region (Fragment)	9606
179	0	6.7	53.5714268684387	IPI:IPI00007899.4	Gene_Symbol=- Single chain Fv (Fragment)	9606
180	3.17	3.18	19.936203956604	IPI:IPI00010471.5	Gene_Symbol=LCP1 Plastin-2	9606	0.866348028182983	0.442677229642868	1.59673273563385	1.18307983875275	0.362909942865372	1.5760246515274	0.809859454631805	0.219324603676796	1.49529922008514
181	3.1	23.87	60.1694941520691	IPI:IPI00746963.1	Gene_Symbol=IGKC IGKC protein	9606	0.317704021930695			0.41838476061821			0.818470060825348
181	0	8.11	33.8983058929443	IPI:IPI00829751.1	Gene_Symbol=- 13 kDa protein	9606
182	3.05	3.05	33.3333343267441	IPI:IPI00007047.1	Gene_Symbol=S100A8 Protein S100-A8	9606	1.07041203975677	0.260383099317551	1.45462393760681	1.92923009395599	0.0769915580749512	2.75856280326843	1.47935128211975	0.193084701895714	4.74533033370972
183	2.96	2.96	7.01298713684082	IPI:IPI00218795.1	Gene_Symbol=SELL L-selectin precursor	9606	0.631302416324615			0.760120391845703			0.814018964767456
183	0	2	4.3824702501297	IPI:IPI00646956.1	Gene_Symbol=SELP Selectin P	9606
183	0	2	4.296875	IPI:IPI00644144.1	Gene_Symbol=SELP Selectin P	9606
183	0	2	3.98069955408573	IPI:IPI00643835.1	Gene_Symbol=SELP Selectin P	9606
183	0	2	5.10835908353329	IPI:IPI00640405.1	Gene_Symbol=SELP Selectin P	9606
183	0	2	5.10835908353329	IPI:IPI00514796.1	Gene_Symbol=SELP Selectin P	9606
183	0	2	4.296875	IPI:IPI00514233.1	Gene_Symbol=SELP Selectin P	9606
183	0	2	3.97590361535549	IPI:IPI00295339.3	Gene_Symbol=SELP P-selectin precursor	9606
183	0	2	3.4161489456892	IPI:IPI00645234.1	Gene_Symbol=SELP Selectin P	9606
183	0	2	1.64948459714651	IPI:IPI00645768.1	Gene_Symbol=SELE Selectin E	9606
183	0	2	1.46252289414406	IPI:IPI00514728.1	Gene_Symbol=SELE Selectin E	9606
183	0	2	1.46252289414406	IPI:IPI00514521.1	Gene_Symbol=SELE Selectin E	9606
183	0	2	1.65289249271154	IPI:IPI00514342.1	Gene_Symbol=SELE Selectin E	9606
183	0	2	1.31147541105747	IPI:IPI00296542.1	Gene_Symbol=SELE E-selectin precursor	9606
184	2.82	2.82	9.96015965938568	IPI:IPI00555752.2	Gene_Symbol=C4BPB Isoform 2 of C4b-binding protein beta chain precursor	9606	0.997976243495941	0.979351758956909	2.21069669723511	0.858953237533569	0.626722514629364	18.3236503601074	0.63798576593399	0.00088884710567072	1.00800502300262
184	0	2.82	9.92063507437706	IPI:IPI00025862.2	Gene_Symbol=C4BPB Isoform 1 of C4b-binding protein beta chain precursor	9606
185	2.75	2.75	10.9131403267384	IPI:IPI00299738.1	Gene_Symbol=PCOLCE Procollagen C-endopeptidase enhancer 1 precursor	9606	1.03901195526123	0.887182176113129	2.78863382339478	1.07978081703186	0.609394729137421	1.73397982120514	1.01873481273651	0.723684668540955	1.21705520153046
186	2.65	2.65	5.13207539916039	IPI:IPI00006675.1	Gene_Symbol=ABCC4 Multidrug resistance-associated protein 4	9606	0.597037374973297	0.821570694446564	7716475904	0.506687343120575	0.738936126232147	426364352	0.50481915473938	0.744618952274323	781533696
186	0	2.65	6.05355054140091	IPI:IPI00867698.1	Gene_Symbol=ABCC4 ATP-binding cassette, sub-family C, member 4 isoform 2	9606
187	2.6	2.6	18.4210523962975	IPI:IPI00027462.1	Gene_Symbol=S100A9 Protein S100-A9	9606	1.42196643352509	0.37919682264328	20.7309131622314	3.79519176483154	0.145308837294579	51.2459945678711	1.93634569644928	0.203033223748207	15.996563911438
188	2.59	18.15	59.2436969280243	IPI:IPI00879329.1	Gene_Symbol=IGKV3-20 Anti-(ED-B) scFV (Fragment)	9606	0.265126287937164	0.179865583777428	133.847305297852	0.262373298406601	0.0831681787967682	9.33403015136719	0.623400747776031	0.329808712005615	30.6449813842773
188	0	22.98	64.2553210258484	IPI:IPI00430820.1	Gene_Symbol=IGKV1-5 IGKV1-5 protein	9606
188	0	20.46	60.1694941520691	IPI:IPI00784865.1	Gene_Symbol=IGK@ IGK@ protein	9606
188	0	17.04	53.8461565971375	IPI:IPI00845354.1	Gene_Symbol=IGKC IGKC protein	9606
188	0	11.23	74.7826099395752	IPI:IPI00827560.1	Gene_Symbol=- HRV Fab N27-VL (Fragment)	9606
188	0	11.22	65.8914744853973	IPI:IPI00384576.1	Gene_Symbol=- Ig kappa chain V-III region HIC precursor	9606
188	0	11.22	65.8914744853973	IPI:IPI00030205.3	Gene_Symbol=IGKV3-20 Ig kappa chain V-III region HAH precursor	9606
188	0	11.22	68.1818187236786	IPI:IPI00827637.1	Gene_Symbol=- K light chain variable region (Fragment)	9606
188	0	11.22	55.7522118091583	IPI:IPI00827510.1	Gene_Symbol=- HRV Fab 026-VL (Fragment)	9606
188	0	9.71	70.6422030925751	IPI:IPI00387115.1	Gene_Symbol=- Ig kappa chain V-III region SIE	9606
188	0	8.22	57.7981650829315	IPI:IPI00387118.1	Gene_Symbol=- Ig kappa chain V-III region WOL	9606
188	0	4.7	44.954127073288	IPI:IPI00827826.1	Gene_Symbol=- Cold agglutinin FS-2 L-chain (Fragment)	9606
189	2.57	2.81	14.9556398391724	IPI:IPI00847414.1	Gene_Symbol=DPP10 dipeptidyl peptidase 10 isoform short	9606	1.05957281589508	0.810536503791809	2.4904453754425	0.681034564971924	0.305653005838394	3.35818195343018	1.09141480922699	0.505164742469788	1.5958446264267
189	0	2.81	15.3750002384186	IPI:IPI00166892.2	Gene_Symbol=DPP10 DPPY splice variant c	9606
189	0	2.81	13.0653262138367	IPI:IPI00873846.1	Gene_Symbol=DPP10 Isoform 1 of Inactive dipeptidyl peptidase 10	9606
190	2.43	5.02	37.2471421957016	IPI:IPI00029168.1	Gene_Symbol=LPA Apolipoprotein	9606	7.23258113861084	4.69819569843821E-05	1.59479379653931	1.62284815311432	0.000108825799543411	1.12000596523285	1.30096006393433	0.000766420329455286	1.09741342067719
190	0	2.05	28.8135588169098	IPI:IPI00787629.1	Gene_Symbol=LOC732390 similar to Apolipoprotein	9606
190	0	2	32.089552283287	IPI:IPI00787909.1	Gene_Symbol=LOC732436 similar to Apolipoprotein	9606
191	2.43	2.43	7.7399380505085	IPI:IPI00016334.2	Gene_Symbol=MCAM Isoform 1 of Cell surface glycoprotein MUC18 precursor	9606	0.827136635780334	0.852611064910889	27691.998046875	0.99465000629425	0.988718509674072	46.7989883422852	1.0003262758255	0.999461591243744	146.271453857422
192	2.41	3.81	26.484751701355	IPI:IPI00019359.3	Gene_Symbol=KRT9 Keratin, type I cytoskeletal 9	9606	0.468385815620422	0.356459110975266	15.5614109039307	0.652212262153625	0.226856768131256	2.90592694282532	0.415630549192429	0.110924422740936	3.9566695690155
193	2.41	2.44	39.3162399530411	IPI:IPI00735451.4	Gene_Symbol=- Uncharacterized protein ENSP00000375035	9606	0.440375208854675	0.362845748662949	795.21142578125	0.46497368812561	0.369345545768738	588.195922851563	0.577171087265015	0.489471465349197	859.351989746094
194	2.25	32.82	41.8947368860245	IPI:IPI00423464.1	Gene_Symbol=IGHG1 Putative uncharacterized protein DKFZp686K03196	9606	0.270639717578888	0.635374963283539	152726175744	0.153295993804932	0.373566269874573	7604743.5	0.485921442508698	0.452813148498535	2703.45703125
195	2.24	2.25	9.11949649453163	IPI:IPI00023728.1	Gene_Symbol=GGH Gamma-glutamyl hydrolase precursor	9606	1.36847651004791	0.0335421301424503	1.23392522335052	1.38478863239288	0.326225697994232	10.2468662261963	1.16469466686249	0.577979981899261	11.9538545608521
196	2.24	2.24	31.8965524435043	IPI:IPI00552267.2	Gene_Symbol=IGLV3-19 Similar to V2-13 protein	9606	0.457588911056519	0.00484025431796908	1.46851444244385	0.392475694417953	0.00512522598728538	1.59522581100464	1.08484554290771	0.369834959506989	1.25099575519562
196	0	2.24	34.2592597007751	IPI:IPI00382436.1	Gene_Symbol=- Ig lambda chain V-III region SH	9606
196	0	11.6	46.7811167240143	IPI:IPI00829640.1	Gene_Symbol=IGL@ IGL@ protein	9606
196	0	1.52	8.57142880558968	IPI:IPI00827978.1	Gene_Symbol=- VL4 protein (Fragment)	9606
197	2.21	2.21	11.261261254549	IPI:IPI00334996.4	Gene_Symbol=ADAMTS13 Putative uncharacterized protein C9orf8	9606	1.01740562915802	0.848184883594513	2.46432733535767	0.975964605808258	0.895701467990875	6.48782205581665	1.03417181968689	0.645830869674683	1.98686730861664
197	0	2.18	7.80452191829681	IPI:IPI00453457.2	Gene_Symbol=ADAMTS13 Isoform 2 of ADAMTS-13 precursor	9606
197	0	2.18	7.49824792146683	IPI:IPI00449028.2	Gene_Symbol=ADAMTS13 Isoform 1 of ADAMTS-13 precursor	9606
197	0	2.18	7.98507481813431	IPI:IPI00427822.2	Gene_Symbol=ADAMTS13 Isoform 3 of ADAMTS-13 precursor	9606
198	2.14	2.14	8.09399485588074	IPI:IPI00852826.2	Gene_Symbol=APOL1 42 kDa protein	9606	0.849549353122711	0.731186091899872	100.605178833008	0.768880605697632	0.552484035491943	51.4676246643066	0.7759810090065	0.631829023361206	139.319869995117
198	0	2.14	7.78894498944283	IPI:IPI00514475.4	Gene_Symbol=APOL1 Isoform 1 of Apolipoprotein-L1 precursor	9606
198	0	2.14	7.48792290687561	IPI:IPI00186903.3	Gene_Symbol=APOL1 Isoform 2 of Apolipoprotein-L1 precursor	9606
199	2.13	58.13	56.9920837879181	IPI:IPI00878609.1	Gene_Symbol=ITIH4 Protein	9606	1.59017956256866	0.0042818458750844	1.31169378757477	1.46947467327118	0.00669313734397292	1.27707433700562	1.09397125244141	0.713415503501892	1.7232106924057
199	0	48.12	56.0559034347534	IPI:IPI00878152.1	Gene_Symbol=ITIH4 71 kDa protein	9606
200	2.11	28.75	30.6332856416702	IPI:IPI00382606.1	Gene_Symbol=F7 Factor VII active site mutant immunoconjugate	9606	1.24736940860748	0.701784372329712	257.337036132813	1.26138532161713	0.747191488742828	1135.81945800781	0.999673664569855	0.999461591243744	127.734008789063
200	0	2.11	18.2432428002357	IPI:IPI00798065.1	Gene_Symbol=F7 Isoform B of Coagulation factor VII precursor	9606
200	0	2.11	17.3819735646248	IPI:IPI00329555.2	Gene_Symbol=F7 Isoform A of Coagulation factor VII precursor	9606
201	2.09	2.09	4.72972989082336	IPI:IPI00878576.1	Gene_Symbol=- Autotaxin isoform gamma	9606	0.857574701309204			1.23300051689148			0.789359331130981
201	0	2.09	4.59016375243664	IPI:IPI00303210.3	Gene_Symbol=ENPP2 Isoform 2 of Ectonucleotide pyrophosphatase/phosphodiesterase family member 2 precursor	9606
201	0	2.09	4.86674383282661	IPI:IPI00156171.2	Gene_Symbol=ENPP2 Isoform 1 of Ectonucleotide pyrophosphatase/phosphodiesterase family member 2 precursor	9606
202	2.09	2.09	9.3189962208271	IPI:IPI00152784.3	Gene_Symbol=ODAM odontogenic ameloblast-associated protein	9606	1.02759826183319			1.80151402950287			0.971213161945343
203	2.08	17.89	58.1589937210083	IPI:IPI00440577.3	Gene_Symbol=IGKV2-24 IGKV2-24 protein	9606	0.37459209561348			0.293946981430054			0.464667946100235
203	0	4	16.5289252996445	IPI:IPI00884433.1	Gene_Symbol=- 13 kDa protein	9606
203	0	4	16.5289252996445	IPI:IPI00829600.1	Gene_Symbol=- Uncharacterized protein ENSP00000374803	9606
203	0	4	16.5289252996445	IPI:IPI00743194.2	Gene_Symbol=- Kappa light chain variable region (Fragment)	9606
203	0	2.12	10.0000001490116	IPI:IPI00829827.1	Gene_Symbol=- Uncharacterized protein ENSP00000374804	9606
204	2.05	12.24	53.4188032150269	IPI:IPI00784519.1	Gene_Symbol=- Putative uncharacterized protein	9606	1.05919563770294			0.188561618328094			1.73964881896973
205	2.03	23.33	64.4067823886871	IPI:IPI00430847.1	Gene_Symbol=IGKC IGKC protein	9606	0.222974732518196	0.00426890607923269	1.52694523334503	0.221397951245308	0.00792515650391579	1.78790748119354	0.887804448604584	0.767753183841705	4.55600929260254
205	0	7.57	42.3728823661804	IPI:IPI00829650.1	Gene_Symbol=- Similar to Ig kappa chain V-I region HK101 precursor	9606
205	0	3.52	22.2222223877907	IPI:IPI00003470.1	Gene_Symbol=- Ig kappa chain V-I region Wes	9606
206	2.01	26.68	24.3243247270584	IPI:IPI00418153.1	Gene_Symbol=IGHM Putative uncharacterized protein DKFZp686I15212	9606	0.46052548289299			0.572637140750885			0.752274990081787
206	0	32.64	38.5927498340607	IPI:IPI00448938.1	Gene_Symbol=IGHG1 IGHG1 protein	9606
206	0	2	9.4488188624382	IPI:IPI00827627.1	Gene_Symbol=- Vh1-D-J3-region (Fragment)	9606
207	2.01	2.29	3.04740406572819	IPI:IPI00218326.1	Gene_Symbol=SP100 Isoform Sp100-C of Nuclear autoantigen Sp-100	9606	0.863194108009338	0.463485509157181	1.74812114238739	1.03329157829285	0.847005307674408	1.64189124107361	0.775593519210815	0.0800728499889374	1.36409306526184
208	2.01	2.02	28.0701756477356	IPI:IPI00552852.2	Gene_Symbol=IGLV3-27 V2-19 protein	9606	0.17349149286747			0			1.30746150016785
208	0	4.01	28.0373841524124	IPI:IPI00384399.1	Gene_Symbol=- Myosin-reactive immunoglobulin light chain variable region (Fragment)	9606
209	2.01	2.01	15.4334038496017	IPI:IPI00790218.1	Gene_Symbol=ICOSLG Uncharacterized protein ICOSLG	9606	1.03952085971832	0.847059428691864	7.46620559692383	1.00534987449646	0.974982261657715	5.60831069946289	1.147505402565	0.59492015838623	10.6577186584473
209	0	2.01	9.06148850917816	IPI:IPI00414888.2	Gene_Symbol=ICOSLG Isoform 2 of ICOS ligand precursor	9606
209	0	2.01	9.27152335643768	IPI:IPI00219131.8	Gene_Symbol=ICOSLG Isoform 1 of ICOS ligand precursor	9606
209	0	2	5.40540553629398	IPI:IPI00796189.1	Gene_Symbol=ICOSLG Uncharacterized protein ICOSLG	9606
210	2	185.69	59.9197268486023	IPI:IPI00418163.3	Gene_Symbol=C4B C4B1	9606	1.33490133285522	0.145890906453133	1.70777308940887	0.784799575805664	0.394495189189911	2.6355619430542	1.21916306018829	0.0506894588470459	1.22097766399384
211	2	57.89	61.6033732891083	IPI:IPI00555812.4	Gene_Symbol=GC Vitamin D-binding protein precursor	9606	1.34820795059204	0.070609912276268	1.43481123447418	2.54644560813904	0.0458942241966724	2.44160771369934	0.370035618543625	0.500394880771637	189.577835083008
212	2	55.16	72.2222208976746	IPI:IPI00847179.1	Gene_Symbol=APOA4 apolipoprotein A-IV precursor	9606	0.122926689684391	0.0555561855435371	9.20343399047852	0.109190173447132	0.0499726608395576	9.15398406982422	0.0982676297426224	0.0598835833370686	12.928334236145
213	2	30.01	45.7800507545471	IPI:IPI00385264.1	Gene_Symbol=- Ig mu heavy chain disease protein	9606	0.150352850556374			0.139922454953194			0.171677768230438
214	2	14.04	37.7682417631149	IPI:IPI00816555.1	Gene_Symbol=IGLV2-14 IGLV2-14 protein	9606	0.454182386398315			0.38492614030838			0.745806753635406
215	2	9.74	46.551725268364	IPI:IPI00829653.1	Gene_Symbol=- Uncharacterized protein ENSP00000374812	9606	0.151580348610878			0.219797983765602			0.473605930805206
215	0	9.74	46.551725268364	IPI:IPI00784430.3	Gene_Symbol=IGKV3D-11 Similar to Ig kappa chain V-III region VG precursor	9606
215	0	5.09	33.8983058929443	IPI:IPI00816799.1	Gene_Symbol=- Rheumatoid factor D5 light chain (Fragment)	9606
216	2	7	42.7350431680679	IPI:IPI00854644.1	Gene_Symbol=- Uncharacterized protein ENSP00000374805	9606	0.150167927145958			0.318911850452423			0.598126471042633
217	2	5.52	29.9145311117172	IPI:IPI00830035.1	Gene_Symbol=- Similar to Anti-streptococcal/anti-myosin immunoglobulin kappa light chain variable region	9606	0.0304440632462502			0.0881714224815369			0.173517554998398
218	2	5.52	37.9629641771317	IPI:IPI00387022.1	Gene_Symbol=- Ig kappa chain V-I region AG	9606	0.201195061206818			0.265872865915298			0.575648963451386
218	0	4	28.8135588169098	IPI:IPI00003111.6	Gene_Symbol=LOC652694 Ig kappa chain V-I region AU	9606
218	0	2	29.4642865657806	IPI:IPI00387106.1	Gene_Symbol=- Ig kappa chain V-I region Ni	9606
219	2	4.03	30.2521020174026	IPI:IPI00854743.1	Gene_Symbol=- Uncharacterized protein ENSP00000375034	9606	0.464814841747284	0.108007922768593	3.25876021385193	0.553051114082336	0.129987820982933	2.77677917480469	0.862815797328949	0.662039518356323	3.49129843711853
219	0	2.87	35.87786257267	IPI:IPI00745363.4	Gene_Symbol=LOC652113 Immunglobulin heavy chain variable region (Fragment)	9606
220	2	2.59	26.3565897941589	IPI:IPI00382539.1	Gene_Symbol=- Ig heavy chain V-II region WAH	9606	0.397677093744278			0.481819123029709			0.691959977149963
221	2	2.02	3.09951063245535	IPI:IPI00744064.2	Gene_Symbol=SP2 Isoform 1 of Transcription factor Sp2	9606	0.966937184333801	0.871275782585144	8.03560638427734	1.15786290168762	0.470855385065079	5.46972560882568	1.18308126926422	0.105433523654938	1.42910718917847
221	0	2.02	3.13531346619129	IPI:IPI00333077.5	Gene_Symbol=SP2 Isoform 2 of Transcription factor Sp2	9606
222	2	2	15.8682629466057	IPI:IPI00235647.6	Gene_Symbol=LOC345630 similar to fibrillarin	9606	0.243798732757568			0.238562270998955			1.27484822273254
223	2	2	14.1666665673256	IPI:IPI00027827.2	Gene_Symbol=SOD3 Extracellular superoxide dismutase [Cu-Zn] precursor	9606	0.97545051574707			1.06424593925476			1.22333645820618
224	2	2	6.6937118768692	IPI:IPI00006173.3	Gene_Symbol=CETP Isoform 1 of Cholesteryl ester transfer protein precursor	9606	0.872463464736938			1.10013401508331			0.840225636959076
224	0	2	6.69745951890945	IPI:IPI00641481.2	Gene_Symbol=CETP Isoform 2 of Cholesteryl ester transfer protein precursor	9606
225	2	2	9.33014377951622	IPI:IPI00796333.1	Gene_Symbol=ALDOA 45 kDa protein	9606	1.22760474681854			1.18940901756287			2.15430426597595
225	0	2	10.7142858207226	IPI:IPI00465439.5	Gene_Symbol=ALDOA Fructose-bisphosphate aldolase A	9606
226	2	2	14.6551728248596	IPI:IPI00788938.1	Gene_Symbol=LDHB Uncharacterized protein LDHB	9606	0.89158707857132			1.10374915599823			1.30867493152618
226	0	2	10.179640352726	IPI:IPI00219217.3	Gene_Symbol=LDHB L-lactate dehydrogenase B chain	9606
226	0	2	16.0583943128586	IPI:IPI00789173.1	Gene_Symbol=LDHB 15 kDa protein	9606
227	2	2	14.2180100083351	IPI:IPI00011832.1	Gene_Symbol=SPP2 Secreted phosphoprotein 24 precursor	9606	1.17297101020813			2.13013029098511			0.648019015789032
228	2	2	4.6309694647789	IPI:IPI00828192.1	Gene_Symbol=CD44 Isoform 17 of CD44 antigen precursor	9606	1.46222567558289			1.61627209186554			1.23414719104767
228	0	2	4.35967296361923	IPI:IPI00828117.1	Gene_Symbol=CD44 Isoform 5 of CD44 antigen precursor	9606
228	0	2	4.57796864211559	IPI:IPI00828064.1	Gene_Symbol=CD44 Isoform 6 of CD44 antigen precursor	9606
228	0	2	4.79041934013367	IPI:IPI00828056.1	Gene_Symbol=CD44 Isoform 16 of CD44 antigen precursor	9606
228	0	2	7.45920762419701	IPI:IPI00827893.1	Gene_Symbol=CD44 Isoform 11 of CD44 antigen precursor	9606
228	0	2	4.4880785048008	IPI:IPI00827658.1	Gene_Symbol=CD44 Isoform 7 of CD44 antigen precursor	9606
228	0	2	4.50070314109325	IPI:IPI00827650.1	Gene_Symbol=CD44 Isoform 3 of CD44 antigen precursor	9606
228	0	2	4.74074073135853	IPI:IPI00827555.1	Gene_Symbol=CD44 Isoform 9 of CD44 antigen precursor	9606
228	0	2	6.49087205529213	IPI:IPI00419219.3	Gene_Symbol=CD44 Isoform 10 of CD44 antigen precursor	9606
228	0	2	4.57796864211559	IPI:IPI00418465.4	Gene_Symbol=CD44 Isoform 4 of CD44 antigen precursor	9606
228	0	2	4.31266836822033	IPI:IPI00305064.1	Gene_Symbol=CD44 Isoform CD44 of CD44 antigen precursor	9606
228	0	2	4.08163256943226	IPI:IPI00828108.1	Gene_Symbol=CD44 Isoform 15 of CD44 antigen precursor	9606
228	0	2	2.82352939248085	IPI:IPI00827982.1	Gene_Symbol=CD44 Isoform 13 of CD44 antigen precursor	9606
228	0	2	3.0303031206131	IPI:IPI00827937.1	Gene_Symbol=CD44 Isoform 14 of CD44 antigen precursor	9606
228	0	2	1.7804155126214	IPI:IPI00827795.1	Gene_Symbol=CD44 Isoform 8 of CD44 antigen precursor	9606
228	0	2	4.41176481544971	IPI:IPI00798069.1	Gene_Symbol=CD44 CD44 molecule	9606
228	0	2	3.32409963011742	IPI:IPI00297160.4	Gene_Symbol=CD44 Isoform 12 of CD44 antigen precursor	9606
229	2	2	10.4477606713772	IPI:IPI00797221.4	Gene_Symbol=GAPDH Glyceraldehyde 3-phosphate dehydrogenase	9606	1.17214274406433			0.656748056411743			2.74945902824402
229	0	2	11.9453921914101	IPI:IPI00795257.1	Gene_Symbol=GAPDH 32 kDa protein	9606
229	0	2	13.4615391492844	IPI:IPI00789134.1	Gene_Symbol=GAPDH Glyceraldehyde 3-phosphate dehydrogenase	9606
229	0	2	10.4477606713772	IPI:IPI00219018.7	Gene_Symbol=GAPDH Glyceraldehyde-3-phosphate dehydrogenase	9606
229	0	2	8.33333358168602	IPI:IPI00879148.1	Gene_Symbol=- 18 kDa protein	9606
230	2	2	11.7977529764175	IPI:IPI00063213.1	Gene_Symbol=MED30 Mediator of RNA polymerase II transcription subunit 30	9606
230	0	2	10.0000001490116	IPI:IPI00792416.1	Gene_Symbol=MED30 10 kDa protein	9606
231	2	2	21.3592231273651	IPI:IPI00028714.4	Gene_Symbol=MGP Matrix Gla protein precursor	9606	0.989821910858154			1.21088778972626			1.01705801486969
232	2	2	28.999999165535	IPI:IPI00021854.1	Gene_Symbol=APOA2 Apolipoprotein A-II precursor	9606	0.808623373508453	0.367326855659485	2.2059063911438	0.588452279567719	0.0592013709247112	1.78837108612061	0.65245246887207	0.131876423954964	2.10193657875061
233	2	2	8.20895507931709	IPI:IPI00827724.1	Gene_Symbol=- Rheumatoid factor Vh I region precursor (Fragment)	9606	0.399526804685593	0.0664114281535149	3.3889491558075	0.382257163524628	0.255435466766357	178.374298095703	0.753746151924133	0.495710700750351	34.6016731262207
234	2	2	7.31707289814949	IPI:IPI00477714.5	Gene_Symbol=IGLV8-61 V3-4 protein	9606	0.614939987659454			0.693421006202698			1.06741499900818
235	2	2	5.51724135875702	IPI:IPI00298383.2	Gene_Symbol=FXYD2 CDNA FLJ38750 fis, clone KIDNE2012563	9606
236	2	2	4.16666679084301	IPI:IPI00029235.1	Gene_Symbol=IGFBP6 Insulin-like growth factor-binding protein 6 precursor	9606	1.6109926700592			1.22786104679108			1.36570584774017
237	2	2	8.88888910412788	IPI:IPI00027463.1	Gene_Symbol=S100A6 Protein S100-A6	9606	2.11659288406372			1.04330468177795			2.20278859138489
238	1.98	2.24	5.73888085782528	IPI:IPI00007128.1	Gene_Symbol=PRKCG Protein kinase C gamma type	9606	0.992260813713074	0.885186195373535	1.71843922138214	1.11418199539185	0.143066331744194	1.36893236637115	0.875278055667877	0.664388597011566	18.3130397796631
239	1.89	2.54	6.85305148363113	IPI:IPI00749005.2	Gene_Symbol=SYNE1 1011 kDa protein	9606	1.17865014076233	0.796560823917389	4.26950407028198	1.22011482715607	0.707684755325317	3.33499097824097	1.05531764030457	0.920945942401886	3.44781708717346
239	0	2.54	6.85460940003395	IPI:IPI00386444.2	Gene_Symbol=SYNE1 Isoform 1 of Nesprin-1	9606
239	0	2.54	6.8122074007988	IPI:IPI00247295.3	Gene_Symbol=SYNE1 Isoform 4 of Nesprin-1	9606
239	0	2.49	6.7205898463726	IPI:IPI00745471.2	Gene_Symbol=SYNE1 Spectrin-like protein of the nuclear envelope and Golgi	9606
239	0	2.43	7.04301074147224	IPI:IPI00396977.2	Gene_Symbol=SYNE1 Isoform 7 of Nesprin-1	9606
240	1.88	1.88	3.7807185202837	IPI:IPI00002251.1	Gene_Symbol=PDP2 [Pyruvate dehydrogenase [lipoamide]]-phosphatase 2, mitochondrial precursor	9606
241	1.76	2.42	2.94840298593044	IPI:IPI00738362.1	Gene_Symbol=LOC121006 similar to CG32133-PA	9606
241	0	2.42	2.46027670800686	IPI:IPI00735349.1	Gene_Symbol=LOC121006 similar to CG32133-PA	9606
242	1.73	1.74	8.18181782960892	IPI:IPI00398768.1	Gene_Symbol=ARG1 Isoform 2 of Arginase-1	9606	0.926242649555206			0.922018051147461			1.22491598129272
242	0	1.74	8.38509351015091	IPI:IPI00291560.4	Gene_Symbol=ARG1 Isoform 1 of Arginase-1	9606
242	0	1.74	11.4406779408455	IPI:IPI00038356.4	Gene_Symbol=ARG1 Isoform 3 of Arginase-1	9606
243	1.72	1.82	8.69565233588219	IPI:IPI00794512.1	Gene_Symbol=CALCOCO1 Isoform 3 of Calcium-binding and coiled-coil domain-containing protein 1	9606	1.02305328845978	0.915854930877686	8.83021640777588	1.27451455593109	0.180096343159676	2.44958829879761	0.715299189090729	0.614563763141632	469.019012451172
243	0	1.82	9.47867333889008	IPI:IPI00788619.1	Gene_Symbol=CALCOCO1 Isoform 2 of Calcium-binding and coiled-coil domain-containing protein 1	9606
243	0	1.82	8.68306830525398	IPI:IPI00011232.3	Gene_Symbol=CALCOCO1 Isoform 1 of Calcium-binding and coiled-coil domain-containing protein 1	9606
243	0	1.82	7.47217833995819	IPI:IPI00792755.1	Gene_Symbol=CALCOCO1 70 kDa protein	9606
243	0	1.82	11.9863010942936	IPI:IPI00794026.1	Gene_Symbol=CALCOCO1 33 kDa protein	9606
243	0	1.7	12.9032254219055	IPI:IPI00797276.1	Gene_Symbol=CALCOCO1 25 kDa protein	9606
243	0	1.7	25.4237294197083	IPI:IPI00796420.1	Gene_Symbol=CALCOCO1 7 kDa protein	9606
244	1.71	11.19	57.8512370586395	IPI:IPI00783287.1	Gene_Symbol=- Immunglobulin heavy chain variable region (Fragment)	9606	0.430754363536835	0.163482248783112	16.6113548278809	0.524591386318207	0.031466331332922	1.50003683567047	0.929096341133118	0.589905023574829	3.47003269195557
245	1.7	38.86	42.5963491201401	IPI:IPI00430842.3	Gene_Symbol=IGHV3OR16-13;IGHA1 IGHA1 protein	9606	0.422752171754837	0.238844126462936	74.31298828125	0.519313097000122	0.179047241806984	11.0817575454712	0.682923138141632	0.382050126791	27.5502967834473
245	0	9.96	57.2649598121643	IPI:IPI00830088.1	Gene_Symbol=- 13 kDa protein	9606
245	0	7.96	35.1999998092651	IPI:IPI00873155.1	Gene_Symbol=- Uncharacterized protein ENSP00000346720	9606
245	0	1.96	8.69565233588219	IPI:IPI00816409.1	Gene_Symbol=- V<gamma>1 protein (Fragment)	9606
246	1.7	1.7	14.9659857153893	IPI:IPI00643023.1	Gene_Symbol=CTBS Chitobiase, di-N-acetyl-	9606	0.941599249839783			0.793209910392761			0.699150502681732
246	0	1.7	11.4285707473755	IPI:IPI00007778.1	Gene_Symbol=CTBS Di-N-acetylchitobiase precursor	9606
247	1.7	1.7	6.69456049799919	IPI:IPI00877862.1	Gene_Symbol=- 27 kDa protein	9606	1.11438977718353			0.815253078937531			1.21376717090607
248	1.7	1.7	4.87804859876633	IPI:IPI00297284.1	Gene_Symbol=IGFBP2 Insulin-like growth factor-binding protein 2 precursor	9606	2.00178337097168			1.52029919624329			0.520453631877899
249	1.69	1.69	6.89127072691917	IPI:IPI00844511.1	Gene_Symbol=MAN1A1 Mannosyl-oligosaccharide 1,2-alpha-mannosidase IA	9606	1.35008788108826			1.4610915184021			1.41350317001343
249	0	1.69	6.95266276597977	IPI:IPI00439446.2	Gene_Symbol=MAN1A1 MAN1A1 protein	9606
250	1.62	1.63	5.16986697912216	IPI:IPI00643090.1	Gene_Symbol=VCAM1 74 kDa protein	9606	0.881683766841888	0.668309211730957	16.2452812194824	1.13956379890442	0.454779088497162	4.2183780670166	0.895052254199982	0.698647081851959	15.6484355926514
250	0	1.63	4.73612993955612	IPI:IPI00018136.1	Gene_Symbol=VCAM1 Isoform 1 of Vascular cell adhesion protein 1 precursor	9606
251	1.61	1.62	11.0229283571243	IPI:IPI00307162.2	Gene_Symbol=VCL Isoform 2 of Vinculin	9606	9999						9999
251	0	1.62	11.7260791361332	IPI:IPI00291175.7	Gene_Symbol=VCL Isoform 1 of Vinculin	9606
252	1.61	1.61	5.96675015985966	IPI:IPI00024284.4	Gene_Symbol=HSPG2 Basement membrane-specific heparan sulfate proteoglycan core protein precursor	9606	0.972666800022125	0.911191999912262	12.278489112854	1.03226888179779	0.842411935329437	4.93693161010742	1.13825166225433	0.36709401011467	2.91558146476746
253	1.53	4.6	35.8333319425583	IPI:IPI00419517.1	Gene_Symbol=IGHV1-69 IGHV1-69 protein	9606	0.290217638015747			0.255743324756622			1.07999098300934
254	1.52	17.62	49.7854083776474	IPI:IPI00550162.2	Gene_Symbol=IGLV3-25 IGLV3-25 protein	9606	0.419437795877457			1.21138775348663			1.15517354011536
255	1.52	3.55	27.7310937643051	IPI:IPI00829841.1	Gene_Symbol=- 13 kDa protein	9606	0.392064452171326			0.471066445112228			0.6669881939888
256	1.52	1.79	8.37209299206734	IPI:IPI00218730.5	Gene_Symbol=PDE6A Rod cGMP-specific 3',5'-cyclic phosphodiesterase subunit alpha	9606	1.06927967071533	0.822099328041077	19.4146118164063	0.958813846111298	0.453873813152313	1.58735406398773	1.19227385520935	0.388129591941834	4.7619161605835
257	1.52	1.54	3.29999998211861	IPI:IPI00026969.4	Gene_Symbol=SEC23IP Isoform 1 of SEC23-interacting protein	9606
258	1.52	1.53	1.08695654198527	IPI:IPI00177820.3	Gene_Symbol=SLC14A2 Urea transporter, kidney	9606	1.34867930412292			1.31182098388672			1.25449740886688
259	1.52	1.52	6.63129985332489	IPI:IPI00219250.1	Gene_Symbol=DYRK1A Isoform 1 of Dual specificity tyrosine-phosphorylation-regulated kinase 1A	9606
259	0	1.52	6.55307993292809	IPI:IPI00014344.1	Gene_Symbol=DYRK1A Isoform Long of Dual specificity tyrosine-phosphorylation-regulated kinase 1A	9606
259	0	1.52	6.83624818921089	IPI:IPI00000352.1	Gene_Symbol=DYRK1B Isoform 1 of Dual specificity tyrosine-phosphorylation-regulated kinase 1B	9606
259	0	1.52	4.92359921336174	IPI:IPI00332215.1	Gene_Symbol=DYRK1B Isoform 2 of Dual specificity tyrosine-phosphorylation-regulated kinase 1B	9606
259	0	1.52	5.65068498253822	IPI:IPI00219252.1	Gene_Symbol=DYRK1A Isoform 4 of Dual specificity tyrosine-phosphorylation-regulated kinase 1A	9606
259	0	1.52	4.82529103755951	IPI:IPI00215873.1	Gene_Symbol=DYRK1B Isoform 3 of Dual specificity tyrosine-phosphorylation-regulated kinase 1B	9606
259	0	1.52	4.34782616794109	IPI:IPI00219251.1	Gene_Symbol=DYRK1A Isoform 2 of Dual specificity tyrosine-phosphorylation-regulated kinase 1A	9606
259	0	1.52	4.25138622522354	IPI:IPI00182717.8	Gene_Symbol=DYRK1A Isoform 3 of Dual specificity tyrosine-phosphorylation-regulated kinase 1A	9606
260	1.51	1.74	6.40371218323708	IPI:IPI00333015.7	Gene_Symbol=SPTBN1 Isoform 2 of Spectrin beta chain, brain 1	9606	0.906878173351288			0.829055845737457			0.689176619052887
260	0	1.68	7.14944675564766	IPI:IPI00328230.2	Gene_Symbol=SPTBN1 Isoform Short of Spectrin beta chain, brain 1	9606
260	0	1.55	6.18426576256752	IPI:IPI00871932.1	Gene_Symbol=SPTBN1 276 kDa protein	9606
260	0	1.55	6.21827393770218	IPI:IPI00005614.6	Gene_Symbol=SPTBN1 Isoform Long of Spectrin beta chain, brain 1	9606
261	1.41	1.41	6.17620348930359	IPI:IPI00830067.1	Gene_Symbol=ARHGAP30 Isoform 1 of Rho GTPase-activating protein 30	9606
262	1.4	1.4	1.75438597798347	IPI:IPI00030871.2	Gene_Symbol=VNN1 Pantetheinase precursor	9606
263	1.35	1.66	6.00470975041389	IPI:IPI00160131.2	Gene_Symbol=MYO9A myosin IXA	9606	0.812976002693176			0.731628656387329			0.858535289764404
264	1.33	1.33	8.74999985098839	IPI:IPI00642425.1	Gene_Symbol=ICAM1 Cell surface glycoprotein	9606	1.10326826572418	0.0623329691588879	1.11720502376556	1.12079155445099	0.324350893497467	1.46022891998291	0.764055252075195	0.206840559840202	1.87521970272064
264	0	1.33	7.89473652839661	IPI:IPI00008494.4	Gene_Symbol=ICAM1 Intercellular adhesion molecule 1 precursor	9606
265	1.3	1.3	8.46153870224953	IPI:IPI00011072.1	Gene_Symbol=CACNG6 Voltage-dependent calcium channel gamma-6 subunit	9606
266	1.29	1.29	4.12111021578312	IPI:IPI00789361.1	Gene_Symbol=DAB2IP Isoform 1 of Disabled homolog 2-interacting protein	9606	0.452143460512161			0.566198647022247			0.857334673404694
266	0	1.29	4.60093878209591	IPI:IPI00646394.2	Gene_Symbol=DAB2IP Isoform 2 of Disabled homolog 2-interacting protein	9606
267	1.27	1.35	19.8412701487541	IPI:IPI00382534.1	Gene_Symbol=- Ig heavy chain V-II region OU	9606	0.556541919708252	0.273242652416229	30.1959609985352	0.341303527355194	0.201786905527115	88.2715301513672	1.06709563732147	0.898295342922211	167.488647460938
268	1.27	1.28	5.38617894053459	IPI:IPI00787331.1	Gene_Symbol=PDZRN3 similar to PDZ domain containing RING finger 3	9606	0.25482052564621			0.358755588531494			0.376248091459274
268	0	1.28	4.97185736894608	IPI:IPI00010322.5	Gene_Symbol=PDZRN3 Isoform 1 of PDZ domain-containing RING finger protein 3	9606
269	1.22	7.26	49.7109830379486	IPI:IPI00830113.2	Gene_Symbol=HBB 19 kDa protein	9606
270	1.22	1.22	9.57446843385696	IPI:IPI00021827.3	Gene_Symbol=DEFA3 Neutrophil defensin 3 precursor	9606	0.87290620803833			0.859043478965759			0.670363008975983
270	0	1.22	9.57446843385696	IPI:IPI00005721.1	Gene_Symbol=DEFA1;LOC728358 Neutrophil defensin 1 precursor	9606
271	1.2	1.2	3.9573822170496	IPI:IPI00030430.4	Gene_Symbol=C19orf44 Isoform 1 of Uncharacterized protein C19orf44	9606
272	1.18	1.6	6.88622742891312	IPI:IPI00397809.4	Gene_Symbol=KIF21B Kinesin-like protein KIF21B variant	9606	1.18153655529022	0.476915717124939	2.28644394874573	1.25884997844696	0.0192257463932037	1.1495418548584	1.26433122158051	0.276276558637619	1.97481727600098
273	1.16	1.16	8.91812890768051	IPI:IPI00872008.1	Gene_Symbol=TMTC4 Uncharacterized protein TMTC4	9606
273	0	1.16	8.23211893439293	IPI:IPI00646732.2	Gene_Symbol=TMTC4 Isoform 1 of Transmembrane and TPR repeat-containing protein 4	9606
273	0	1.16	8.02631601691246	IPI:IPI00514153.3	Gene_Symbol=TMTC4 transmembrane and tetratricopeptide repeat containing 4 isoform 1	9606
274	1.16	1.16	4.21545654535294	IPI:IPI00396142.2	Gene_Symbol=CNNM2 Isoform 2 of Metal transporter CNNM2	9606	1.39607107639313			1.35976123809814			1.59813356399536
274	0	1.16	4.10958901047707	IPI:IPI00006084.4	Gene_Symbol=CNNM2 Isoform 1 of Metal transporter CNNM2	9606
275	1.15	1.16	5.39018511772156	IPI:IPI00791675.1	Gene_Symbol=PITPNM1 Isoform 2 of Membrane-associated phosphatidylinositol transfer protein 1	9606	0			0.807524621486664			0
275	0	1.16	5.38585223257542	IPI:IPI00307758.7	Gene_Symbol=PITPNM1 Isoform 1 of Membrane-associated phosphatidylinositol transfer protein 1	9606
276	1.15	1.15	4.84693869948387	IPI:IPI00440825.1	Gene_Symbol=ABI3BP Isoform 4 of Target of Nesh-SH3 precursor	9606	1.26969408988953			1.38056588172913			1.96345591545105
276	0	1.15	3.92156876623631	IPI:IPI00440824.2	Gene_Symbol=ABI3BP Target of Nesh-SH3 precursor (Tarsh) (Nesh-binding protein) (NeshBP) (ABI gene family member 3-binding protein). Isoform 2	9606
276	0	1.15	3.53159867227077	IPI:IPI00440822.2	Gene_Symbol=ABI3BP Isoform 1 of Target of Nesh-SH3 precursor	9606
276	0	1.15	7.81892985105515	IPI:IPI00419966.1	Gene_Symbol=ABI3BP Isoform 2 of Target of Nesh-SH3 precursor	9606
277	1.15	1.15	5.03597110509872	IPI:IPI00299158.1	Gene_Symbol=PVR Isoform Alpha of Poliovirus receptor precursor	9606	1.28007769584656			1.30384528636932			1.09943723678589
277	0	1.15	5.76923079788685	IPI:IPI00219426.1	Gene_Symbol=PVR Isoform Gamma of Poliovirus receptor precursor	9606
277	0	1.15	5.64516112208366	IPI:IPI00219425.3	Gene_Symbol=PVR Isoform Beta of Poliovirus receptor precursor	9606
278	1.15	1.15	8.57142880558968	IPI:IPI00658073.1	Gene_Symbol=CCDC126 Coiled-coil domain-containing protein 126 precursor	9606	1.26183688640594			1.13115215301514			1.13432991504669
278	0	1.15	10.6194689869881	IPI:IPI00061448.5	Gene_Symbol=- 13 kDa protein	9606
279	1.14	1.2	5.17384111881256	IPI:IPI00641363.1	Gene_Symbol=SPTA1 Spectrin, alpha, erythrocytic 1	9606	0.396886169910431			0.266278237104416			0.347166031599045
279	0	1.2	5.16742467880249	IPI:IPI00220741.6	Gene_Symbol=SPTA1 spectrin, alpha, erythrocytic 1	9606
280	1.11	1.11	3.59394699335098	IPI:IPI00018888.2	Gene_Symbol=GLI2 GLI-Kruppel family member GLI2	9606
281	1.1	2.4	4.10858392715454	IPI:IPI00293565.4	Gene_Symbol=FLT4 fms-related tyrosine kinase 4 isoform 1	9606
282	1.1	1.1	4.98614944517612	IPI:IPI00477782.7	Gene_Symbol=CCNYL2 Cyclin-Y-like protein 2	9606
283	1.07	1.07	4.34070415794849	IPI:IPI00297396.5	Gene_Symbol=REXO1 RNA exonuclease 1 homolog	9606	0.569342136383057	0.074631541967392	2.01792216300964	1.02719390392303	0.710407912731171	1.30973505973816	0.906379759311676	0.545835673809052	1.79805660247803
284	1.05	10.05	36.2068951129913	IPI:IPI00829877.1	Gene_Symbol=IGL@ IGL@ protein	9606
285	1.05	1.05	4.7979798167944	IPI:IPI00477973.3	Gene_Symbol=TRIM15 Uncharacterized protein ENSP00000365885	9606
285	0	1.05	4.08602133393288	IPI:IPI00299584.3	Gene_Symbol=TRIM15 Isoform 1 of Tripartite motif-containing protein 15	9606
286	1.05	1.05	9.31676998734474	IPI:IPI00332192.4	Gene_Symbol=IL25 Isoform 2 of Interleukin-25 precursor	9606	0.912896811962128	0.847076654434204	2.87191390991211	1.15362191200256	0.784374356269836	3.20442485809326	0.897321403026581	0.811885416507721	2.7611289024353
286	0	1.05	8.47457647323608	IPI:IPI00009731.1	Gene_Symbol=IL25 Isoform 1 of Interleukin-25 precursor	9606
287	1.04	1.04	4.81557361781597	IPI:IPI00847762.1	Gene_Symbol=LOC389813 similar to CG15216-PA	9606
287	0	1.04	4.9840934574604	IPI:IPI00374550.4	Gene_Symbol=LOC389813 similar to CG15216-PA	9606
288	1.03	2.21	38.738739490509	IPI:IPI00385985.1	Gene_Symbol=- Ig lambda chain V-III region LOI	9606	0.287004381418228			0.273438781499863			1.08231258392334
289	1.03	1.62	8.21406319737434	IPI:IPI00008756.5	Gene_Symbol=DST Isoform 1 of Bullous pemphigoid antigen 1, isoforms 1/2/3/4/5/8 (Fragment)	9606	0.668328881263733			0.411222487688065			0.457809507846832
290	1	33.65	41.683366894722	IPI:IPI00166866.3	Gene_Symbol=IGHV3OR16-13;IGHA1 IGHA1 protein	9606	0.665339946746826			0.559128701686859			0.853424787521362
291	1	8.04	50.943398475647	IPI:IPI00642632.1	Gene_Symbol=- C7 protein	9606
292	1	1	8.78859832882881	IPI:IPI00869295.1	Gene_Symbol=KNDC1 Isoform 3 of Protein very KIND	9606	1.0069397687912	0.977085292339325	11.4758882522583	0.874382138252258	0.51561713218689	5.99801683425903	0.930712759494781	0.919874787330627	1353.67749023438
292	0	1	8.46197828650475	IPI:IPI00065323.5	Gene_Symbol=KNDC1 Isoform 1 of Protein very KIND	9606
292	0	1	8.45231264829636	IPI:IPI00028193.4	Gene_Symbol=KNDC1 192 kDa protein	9606
293	1	1	10.9090909361839	IPI:IPI00382863.3	Gene_Symbol=KCNQ1 KvLQT1-Iso5	9606	1.30228996276855			1.31521761417389			1.21366429328918
294	1	1	4.76190485060215	IPI:IPI00006662.1	Gene_Symbol=APOD Apolipoprotein D precursor	9606	0.90831470489502			0.201181247830391			0.753823816776276
295	0.99	0.99	9.45121943950653	IPI:IPI00303343.7	Gene_Symbol=SCAF1 Splicing factor, arginine/serine-rich 19	9606	1.34162938594818	0.436551362276077	21.2253742218018	1.26136827468872	0.648038983345032	119.262168884277	1.14885437488556	0.737140297889709	55.9637641906738
296	0.98	1.14	5.57644106447697	IPI:IPI00787870.1	Gene_Symbol=FLJ43950 similar to vitamin A-deficient testicular protein 11-like isoform 1	9606	0.537079155445099	0.404174566268921	12.798999786377	0.543806195259094	0.458020031452179	17.7078323364258	0.262762129306793	0.0384458862245083	3.19437503814697
297	0.96	0.96	4.41176481544971	IPI:IPI00418931.1	Gene_Symbol=FLJ45139 CDNA FLJ45139 fis, clone BRAWH3039623	9606
298	0.94	31.84	36.4919364452362	IPI:IPI00386524.3	Gene_Symbol=IGHV3OR16-13;IGHA1 CDNA FLJ25298 fis, clone STM07683, highly similar to Protein Tro alpha1 H,myeloma	9606
299	0.92	1.15	12.5356122851372	IPI:IPI00028083.1	Gene_Symbol=EIF2B2 Translation initiation factor eIF-2B subunit beta	9606	1.01851952075958			1.05827105045319			0.756287753582001
300	0.92	1.1	6.07028752565384	IPI:IPI00221108.5	Gene_Symbol=TYMS Thymidylate synthase	9606
300	0	1.1	8.26086923480034	IPI:IPI00103733.1	Gene_Symbol=TYMS Thymidylate synthase	9606
300	0	1.1	6.81003555655479	IPI:IPI00103732.1	Gene_Symbol=TYMS Thymidylate synthase	9606
301	0.92	0.96	1.66666675359011	IPI:IPI00027780.1	Gene_Symbol=MMP2 72 kDa type IV collagenase precursor	9606	1.17182648181915			0.928242325782776			1.00244700908661
302	0.92	0.92	5.73012940585613	IPI:IPI00550523.5	Gene_Symbol=ATL3 Isoform 1 of Atlastin-3	9606
303	0.9	1.11	2.91563272476196	IPI:IPI00221325.3	Gene_Symbol=RANBP2 E3 SUMO-protein ligase RanBP2	9606	0.176015704870224			0			0.605769991874695
304	0.9	1.02	7.84225538372993	IPI:IPI00873123.1	Gene_Symbol=NEB nebulin	9606	1.69293296337128	0.129537031054497	3.97570085525513	1.43625140190125	0.137376487255096	2.74105882644653	1.6961042881012	0.0828824937343597	2.40836668014526
305	0.9	0.9	3.14260944724083	IPI:IPI00514002.4	Gene_Symbol=STARD9 Isoform 1 of StAR-related lipid transfer protein 9	9606	0.775015711784363			0.680663406848907			1.14386010169983
306	0.89	0.89	1.97538863867521	IPI:IPI00853158.2	Gene_Symbol=PRUNE2 prune homolog 2 isoform 1	9606	1.15603029727936	0.240511536598206	1.32309639453888	1.15866911411285	0.271024465560913	1.35811829566956	0.952267050743103	0.724776089191437	1.40152382850647
307	0.89	0.89	4.70085479319096	IPI:IPI00473049.1	Gene_Symbol=SLC4A3 Isoform CAE3 of Anion exchange protein 3	9606
308	0.89	0.89	3.90243902802467	IPI:IPI00739827.1	Gene_Symbol=LAMP2 Isoform LAMP-2B of Lysosome-associated membrane glycoprotein 2 precursor	9606	0.898458302021027			0.826833248138428			1.00531029701233
308	0	0.89	3.89294400811195	IPI:IPI00216172.2	Gene_Symbol=LAMP2 Lysosomal-associated membrane protein 2C	9606
308	0	0.89	3.90243902802467	IPI:IPI00009030.1	Gene_Symbol=LAMP2 Isoform LAMP-2A of Lysosome-associated membrane glycoprotein 2 precursor	9606
309	0.87	1.03	3.19940485060215	IPI:IPI00883768.1	Gene_Symbol=KIAA0467 295 kDa protein	9606	1.17705452442169			0.941236078739166			0.988964259624481
309	0	1.03	3.39518375694752	IPI:IPI00002221.5	Gene_Symbol=KIAA0467 Isoform 1 of Uncharacterized protein KIAA0467	9606
310	0.85	4.07	16.2162154912949	IPI:IPI00873544.1	Gene_Symbol=- Uncharacterized protein ENSP00000380627 (Fragment)	9606
311	0.85	0.86	1.58227849751711	IPI:IPI00217611.5	Gene_Symbol=C14orf25 hypothetical protein	9606	0.161565259099007			0.190829873085022			0.230435535311699
312	0.84	1.7	5.75184896588326	IPI:IPI00300371.5	Gene_Symbol=SF3B3 Isoform 1 of Splicing factor 3B subunit 3	9606
313	0.84	0.93	10.9649121761322	IPI:IPI00550987.1	Gene_Symbol=CEP135 Isoform 1 of Centrosomal protein of 135 kDa	9606	0.619187533855438			0.667923986911774			0.300712615251541
314	0.82	0.97	7.38396644592285	IPI:IPI00847692.1	Gene_Symbol=CCDC114 Isoform 2 of Coiled-coil domain-containing protein 114	9606	0.999358654022217			0.699561953544617			0.894163012504578
314	0	0.97	6.07638880610466	IPI:IPI00791357.1	Gene_Symbol=CCDC114 Isoform 5 of Coiled-coil domain-containing protein 114	9606
315	0.82	0.82	5.11363632977009	IPI:IPI00101734.5	Gene_Symbol=FAM105B Protein FAM105B	9606
316	0.82	0.82	4.47058826684952	IPI:IPI00871474.1	Gene_Symbol=C8orf47 45 kDa protein	9606	0.842636346817017			0.642724812030792			0.675281763076782
316	0	0.82	5.08021377027035	IPI:IPI00295855.8	Gene_Symbol=C8orf47 Uncharacterized protein C8orf47	9606
317	0.8	0.91	8.38709697127342	IPI:IPI00641918.4	Gene_Symbol=GABRG1 gamma-aminobutyric acid A receptor, gamma 1 precursor	9606
317	0	0.91	8.38709697127342	IPI:IPI00166138.1	Gene_Symbol=GABRG1 Gamma-aminobutyric acid receptor subunit gamma-1 precursor	9606
318	0.8	0.81	1.77777782082558	IPI:IPI00743594.1	Gene_Symbol=ANLN Uncharacterized protein ANLN	9606	1.16313481330872			1.45637452602386			0.506054878234863
318	0	0.81	1.77935939282179	IPI:IPI00657687.1	Gene_Symbol=ANLN Isoform 1 of Actin-binding protein anillin	9606
318	0	0.81	1.83992646634579	IPI:IPI00032958.3	Gene_Symbol=ANLN Isoform 2 of Actin-binding protein anillin	9606
319	0.8	0.8	10.5610556900501	IPI:IPI00014572.1	Gene_Symbol=SPARC SPARC precursor	9606	1.13626110553741			0.80750972032547			1.85286295413971
320	0.77	0.78	2.25900243967772	IPI:IPI00784869.3	Gene_Symbol=DNAH10 dynein, axonemal, heavy chain 10 isoform 1	9606
321	0.76	0.76	1.70553419739008	IPI:IPI00744524.2	Gene_Symbol=WDR87 Isoform 1 of WD repeat-containing protein 87	9606	0.502720654010773			0.469830930233002			1.0354939699173
321	0	0.76	1.68269239366055	IPI:IPI00397715.4	Gene_Symbol=WDR87 Isoform 2 of WD repeat-containing protein 87	9606
322	0.75	0.79	4.2098443955183	IPI:IPI00024994.1	Gene_Symbol=TULP4 Isoform 1 of Tubby-related protein 4	9606	0.371797442436218			0.380195945501328			0.528100788593292
323	0.75	0.75	17.6136359572411	IPI:IPI00739203.2	Gene_Symbol=FAM148C similar to nuclear localized factor 2	9606
324	0.74	6.35	50	IPI:IPI00884080.1	Gene_Symbol=- Similar to Immunglobulin heavy chain variable region	9606	0.375502437353134			0.617085039615631			0.994964361190796
325	0.74	0.74	6.0810811817646	IPI:IPI00293655.3	Gene_Symbol=DDX1 ATP-dependent RNA helicase DDX1	9606
326	0.74	0.74	10.683760792017	IPI:IPI00791923.1	Gene_Symbol=CCDC51 27 kDa protein	9606	0.269972562789917			0.234194979071617			0.471892356872559
326	0	0.74	11.5740738809109	IPI:IPI00791372.1	Gene_Symbol=CCDC51 25 kDa protein	9606
326	0	0.74	6.08272515237331	IPI:IPI00153023.7	Gene_Symbol=CCDC51 Isoform 1 of Coiled-coil domain-containing protein 51	9606
327	0.73	1.23	2.92049758136272	IPI:IPI00024802.1	Gene_Symbol=BTAF1 TATA-binding protein-associated factor 172	9606	0.660574615001678			0.41558301448822			0.352559179067612
328	0.73	0.76	7.84044042229652	IPI:IPI00005039.1	Gene_Symbol=MTIF2 Translation initiation factor IF-2, mitochondrial precursor	9606	0.996016979217529	0.815445005893707	1.18529570102692	1.06624054908752	0.0825246647000313	1.11208546161652	0.889231503009796	0.774518013000488	56.480712890625
329	0.72	0.74	3.36225591599941	IPI:IPI00456695.1	Gene_Symbol=PSMD1 Isoform 2 of 26S proteasome non-ATPase regulatory subunit 1	9606	0.854645252227783			1.41318988800049			0.827022135257721
329	0	0.74	3.2528854906559	IPI:IPI00299608.3	Gene_Symbol=PSMD1 Isoform 1 of 26S proteasome non-ATPase regulatory subunit 1	9606
330	0.71	1.01	1.45985400304198	IPI:IPI00787562.3	Gene_Symbol=ASCC3 ASCC3 protein	9606
330	0	1.01	1.45322438329458	IPI:IPI00430472.2	Gene_Symbol=ASCC3 Activating signal cointegrator 1 complex subunit 3	9606
331	0.7	0.7	14.7783249616623	IPI:IPI00791609.2	Gene_Symbol=LETMD1 Isoform 4 of LETM1 domain-containing protein 1	9606
332	0.7	0.7	3.18021215498447	IPI:IPI00419903.3	Gene_Symbol=LOC554235 Putative L-aspartate dehydrogenase	9606
