# Supplementary material for: PGCA: An algorithm to link protein groups created from MS/MS data
Source: PLoS One. 2017 May 31;12(5):e0177569. doi: 10.1371/journal.pone.0177569 (PMC5451011; doi:10.1371/journal.pone.0177569)
Supplement: S4 File — Subset from dataset C. (ZIP) [file pone.0177569.s007.zip]

Archive with 2 entries (1 files):
- S1DataHT/
- S1DataHT/heartTransplant_S1D.xls
