# Supplementary material for: PGCA: An algorithm to link protein groups created from MS/MS data
Source: PLoS One. 2017 May 31;12(5):e0177569. doi: 10.1371/journal.pone.0177569 (PMC5451011; doi:10.1371/journal.pone.0177569)
Supplement: S4 File — Subset from dataset C. (ZIP) [file pone.0177569.s007.zip › S1DataHT/heartTransplant_S1D.xls]

## Sheet: iTRAQ_2groups_proteinsLevels
PGC	B.451W3	B.302W12	B.317W2	B.373W19.20	B.403W8	B.476W8	B.334W2	B.336W4	B.304W8	B.314W6	B.380W12	B.415W2	B.423W3	B.440W12	B.468W8	B.478W3	B.502W2	B.331W12	B.455W8	B.300W12
1	0.547083	1.23834	0.971708	2.09005	1.29024	1.37104	0.877334	0.974569	0.737652	1.2944	1.50275	1.2004	1.49076	1.03015	0.78538	1.31973	1.45143	0.658653	0.783293	1.26247
2	1.36952	1.26602	0.997486	1.83971	1.34617	0.533788	2.27067	1.58684	1.32302	1.18032	1.77155	1.9008	1.33383	1.23001	1.01965	0.853721	1.05098	0.982043	1.19599	0.835445
6	1.00504	0.910722	1.04831	1.25381	1.01977	1.28612	0.838337	0.613668	0.811802	0.806861	0.722359	0.923934	0.875193	0.713918	0.69218	0.768543	1.05502	1.06523	0.753573	0.98247
7	1.31297	1.13422	0.940809	1.27	1.12114	1.67412	1.29544	0.850318	1.04667	1.18052	1.04977	1.38982	1.31911	0.934973	1.34836	1.27027	0.887548	1.42081	0.98162	1.1769
8	0.769752	1.23337	1.31752	1.46434	1.29772	1.15002	0.928794	0.897614	1.10636	1.15045	1.00707	1.11443	1.22433	0.870543	1.13823	0.996731	1.16591	1.19229	1.10151	0.97489
9	1.05366	0.930189	0.998845	1.24756	1.07904	1.55764	1.4749	0.925755	0.925227	1.23307	0.399087	1.15999	1.22042	0.921428	1.12537	0.897557	1.25233	1.38502	0.943148	1.05785
11	0.450047	0.97058	1.02376	0.949712	0.975288	1.66194	0.993398	1.05071	1.0403	1.09623	1.10156	0.436941	1.36907	1.04407	1.13954	0.811328	0.806502	0.979544	0.941163	1.40323
12	1.39876	1.09875	1.11961	2.17663	1.10529	1.77575	1.07661	1.63999	1.42944	1.01625	1.46533	1.42224	1.55145	1.15838	0.456442	0.497182	0.478672	1.00831	0.663773	1.5857
13	0.722751	0.898934	0.684146	0.909233	0.96251	1.05457	0.625591	0.983647	0.97721	0.787878	0.822877	1.00314	0.994502	0.91873	1.02846	0.8235	0.460011	0.994831	0.833804	0.592001
14	2.59867	1.26625	2.14845	1.02916	1.34947	2.36384	2.30921	1.31668	1.14333	2.09556	1.01241	2.10923	1.82768	0.962827	1.59905	1.83523	2.29695	1.60536	1.33407	2.05531
15	0.617772	1.01038	0.978327	1.43706	0.993468	1.39208	0.862394	0.646337	0.735759	0.951361	1.00131	1.09572	1.27929	0.905247	0.943433	0.817414	0.978486	1.00171	0.672081	0.845869
17	0.49105	0.998499	0.8174	0.97215	1.13321	1.07901	1.19	0.797759	0.905933	0.855878	0.930986	0.825013	1.01744	0.881912	1.11888	0.742023	0.657344	0.933308	0.811512	0.925777
18	0.990819	0.999968	0.896995	1.30292	0.953041	1.16237	1.09384	0.873907	0.925296	1.07871	1.09931	1.08123	1.19982	1.06663	1.15735	0.790324	0.820686	1.23459	0.893149	0.920687
19	0.497611	1.14478	0.585957	1.02051	0.91079	1.00463	0.569286	0.684184	1.04225	0.892806	1.05674	0.761246	0.881636	1.21347	0.843549	0.584375	0.702857	0.895773	0.810798	0.805339
20	0.491016	1.04237	0.765412	0.997509	1.13731	1.11083	1.03687	0.75277	0.850331	0.794666	0.917546	0.721707	1.00014	1.01805	0.981685	0.772847	0.689517	0.958505	0.707402	0.98195
21	0.0524462	0.328827	0.330193	0.230144	0.310716	1.20408	0.292415	0.99993	0.334868	0.341193	0.269952	0.273382	0.468935	0.609805	0.183653	0.23871	1.20734	0.698811	0.598484	1.24426
22	0.878839	0.975082	0.933749	0.944531	1.15311	1.25125	0.885415	0.77365	0.87874	0.813312	0.870571	0.890648	1.25029	0.866844	0.970002	0.805908	0.845394	1.03917	0.782201	0.951903
24	2.01378	1.137	1.43621	1.44588	1.24833	1.83125	1.39506	0.977837	1.16396	1.47607	1.04189	1.64572	1.49154	1.03093	1.53317	1.54011	1.72494	1.37695	1.08944	1.31613
25	0.790892	0.995325	1.09671	1.05843	1.16677	1.16163	0.931973	0.884545	1.07333	1.0641	0.890961	0.967016	1.09681	1.18449	1.06008	0.842013	0.718733	0.999239	0.821948	1.10502
26	0.957467	1.10742	1.17247	1.24178	1.08162	1.17349	0.879761	0.94594	0.878544	0.987049	1.0743	1.30486	1.08849	0.973021	1.10074	0.950184	0.959566	1.12916	0.988808	0.846997
27	1.14	1.08154	1.2591	1.23108	1.21747	1.54129	1.15647	0.965133	1.06915	1.04999	1.01751	1.36752	1.18016	1.02864	1.26161	1.14108	1.30967	1.20543	1.00941	1.40006
28	0.890935	0.964371	1.07927	1.05126	0.997543	1.32111	0.924831	0.869964	0.887456	0.917231	0.87517	1.08957	1.11902	0.837962	1.21558	1.02046	0.931321	1.19576	0.895744	0.996707
29	0.737187	0.923813	1.00322	1.17627	1.1272	1.27498	1.22576	0.846064	0.85227	1.06098	0.899234	1.25436	1.01426	0.933762	1.32928	0.837858	0.783979	1.22446	0.953654	1.03901
32	1.46018	1.26226	1.14347	1.54735	1.30489	1.5672	1.46383	1.13867	1.32765	1.30579	1.04781	1.51981	1.3854	1.35255	1.05459	1.02267	1.0189	1.41862	1.48799	1.45814
33	0.63887	0.958617	0.650982	1.0711	1.04406	0.630701	0.699584	1.14788	1.06267	0.660316	0.987532	0.805192	1.05824	1.11869	0.916307	0.481808	0.601535	0.710418	0.931066	0.868517
34	0.22017	0.69425	0.364137	1.20061	0.649945	0.40114	0.262803	0.600936	0.731599	0.605844	0.661481	0.513992	0.399986	1.14527	0.667156	0.317076	0.304556	0.657004	0.709175	0.504179
35	0.785956	1.0079	1.21697	1.08503	1.01008	1.11721	0.875833	1.00007	1.01817	0.916065	1.04989	1.06806	0.927453	0.998977	0.979095	0.888534	1.00199	0.956842	0.949077	0.960471
36	1.3376	1.0179	0.783465	0.939511	1.01561	1.02711	1.05923	0.9175	0.978901	0.892711	0.927845	0.942844	0.916966	1.0529	1.05172	0.832232	0.776645	0.886205	0.879698	1.0526
37	0.462533	0.967788	0.442767	1.16616	0.608417	0.842402	0.400756	0.923278	0.785423	1.13895	0.459848	0.685076	0.884747	0.859796	1.12455	0.843536	0.462865	1.02407	1.07458	0.411459
38	0.794827	1.16398	0.809138	1.17853	1.01852	0.782478	0.69309	0.695748	0.993619	0.971093	0.818766	0.86664	0.826289	0.89212	1.00628	0.874529	0.906968	1.12407	0.779504	0.833121
39	0.654999	1.07661	0.51636	0.910321	1.16521	1.54337	0.941481	0.80623	0.843818	1.00322	0.887593	0.568009	0.962764	0.646358	0.997615	0.728611	0.766478	0.891574	0.640362	0.83186
40	0.690535	0.951274	0.777636	0.994146	1.00246	1.02036	0.865334	0.815361	0.836518	0.665468	1.03302	1.11056	1.05953	0.991648	0.915204	0.768522	0.805333	0.806941	0.714202	0.801555
41	0.318026	0.902273	0.879246	0.809818	0.930975	1.17351	0.704363	0.797012	1.00007	0.876411	0.957063	0.77378	0.921323	1.07833	1.10021	0.810794	0.391928	0.812858	0.840898	0.925597
43	1.27729	0.904604	0.949963	1.12459	1.14683	1.23769	1.27159	1.16157	1.12147	0.851286	0.968775	1.07637	1.55559	1.13367	1.07273	0.812255	0.985692	1.21733	1.07663	0.94782
44	1.10909	0.936714	1.00251	1.06364	1.08728	1.13054	1.25954	1.04007	1.01676	1.1572	1.09815	0.947412	1.10345	0.922977	1.05593	1.04792	1.13175	1.0627	0.943439	1.19264
45	0.582714	1.02468	0.989451	0.796842	0.7666	0.945424	1.07002	0.779128	0.682622	0.63526	0.784098	0.831511	1.06126	0.85051	0.753838	0.736673	0.928114	0.762531	0.919386	0.784056
46	1.36333	0.956582	0.759004	1.57463	1.14522	1.88404	1.19203	0.79921	1.11849	0.97288	1	1.64458	1.43229	0.724192	1.96491	1.18051	1.82169	1.53584	0.982273	1.12022
47	1.41445	1.34214	0.925499	2.24147	1.45593	1.1401	NA	1.27117	1.40673	1.62854	1.75696	2.19494	1.47238	1.24209	1.61053	1.40043	1.76729	1.08154	1.62177	1.25735
48	1.0958	1.24645	1.24738	1.21571	1.39413	1.54913	1.05971	0.621614	0.907911	1.29397	1.19834	0.80961	1.13186	0.770889	1.20205	1.21067	1.18267	1.4323	0.739782	0.918402
49	1.00885	0.664535	0.715132	0.603116	0.683249	0.969343	0.688211	0.675842	0.69416	0.718429	0.727781	0.63458	0.810599	0.694165	0.776065	0.62217	0.819838	0.685566	0.854396	0.666997
50	1.07477	0.954308	1.07635	1.22949	0.976118	1.56041	0.996705	0.829605	0.761394	0.800198	0.999758	0.899006	1.14447	0.831273	0.896478	0.778363	1.07909	1.0154	0.860202	0.934584
54	2.10492	0.932614	1.45865	0.973028	1.56814	1.65719	1.60373	1.2995	1.4298	0.880782	1.18495	0.894604	1.51422	1.19834	1.15485	1.02547	1.06038	1.63801	1.27754	1.27679
56	0.698351	0.983715	0.803659	0.916671	1.09787	0.968171	NA	0.990362	0.898068	0.855549	0.843641	0.706874	0.97833	1.01754	0.890515	0.593866	0.729436	1.07599	0.774341	0.83198
57	1.05063	0.975354	1.14652	1.11449	1.04959	1.64486	1.13571	0.715514	1.01237	0.9475	1.04225	1.0174	0.958327	1.10252	0.565099	0.945782	1.13679	1.09694	1.00573	1.08988
58	0.649502	1.05992	0.858217	0.951139	0.813946	1.02005	0.995275	0.952457	1.1743	0.999027	0.868454	0.749226	1.0482	0.968972	0.896916	0.965755	0.683407	0.842904	0.970693	1.0743
59	1.16917	1.01882	0.893141	1.2048	1.07088	1.31314	1.33177	0.872537	1.05881	0.814534	1.0397	0.976784	1.20591	1.10831	1.21381	0.912048	0.941397	1.07592	0.950956	1.04946
60	0.833312	1.05978	0.971512	1.24915	0.993968	1.03375	0.769098	0.594762	1.05046	1.5603	0.861311	1.02396	1.00229	0.852168	1.18018	0.855574	0.921325	NA	0.818595	0.965415
61	1.18775	1.10541	0.936016	1.34252	1.14375	1.36573	1.08442	0.879373	0.936614	1.04937	1.01163	1.27445	0.986962	0.810499	1.11751	0.791546	1.17704	1.30091	0.906323	0.94758
62	1.23913	0.991537	0.810181	1.02076	1.019	1.17728	0.863259	1.08618	1.04219	0.863758	0.801285	1.0837	0.884827	1.05906	0.924881	0.863961	0.825627	0.641963	0.909447	0.871991
63	0.941552	1.03346	0.76336	1.18957	0.727781	1.41391	0.640754	0.837464	1.09778	0.995764	0.814377	1.00495	0.820545	0.928406	0.894903	0.663215	0.927847	1.05098	0.883595	0.926127
64	0.849558	1.0417	0.969684	1.24993	0.882992	0.932511	0.734986	0.719672	0.836003	1.16988	0.898854	1.18703	0.904339	0.851653	0.946317	1.03821	0.947094	0.957833	0.716216	0.766001
67	3.1711	0.897569	1.96634	1.26061	0.782816	1.72089	2.21897	1.66113	1.21239	2.30693	0.692285	2.08961	1.46286	0.677492	1.62064	1.37188	1.94585	1.36443	0.874643	1.76163
68	0.671503	0.706955	0.751273	0.995327	0.752699	1.02567	0.651668	0.526502	0.909829	0.729625	0.801298	0.75857	0.780391	0.885755	0.743718	0.795271	0.77857	0.796023	0.768292	0.738233
69	0.522207	0.842265	0.640121	0.692477	0.868325	0.541232	0.23965	0.621415	0.711847	0.728604	0.942043	0.585653	0.489812	0.976417	0.620086	0.627281	0.687679	0.489376	0.72979	1.17211
70	0.941502	1.68319	2.75082	0.656993	2.08784	0.656711	3.3985	4.72287	3.57606	0.919944	1.38862	0.536084	1.29036	1.35127	1.09318	0.908044	0.710008	0.753205	1.06423	1.6021
71	0.669321	0.857584	0.720311	0.702309	0.907321	1.13327	0.647084	0.750649	0.936227	0.705299	1.00265	0.66636	0.868587	1.06615	1.22394	0.567497	0.558	0.809403	0.89712	0.727851
73	0.983816	0.907248	0.642095	1.17761	1.02781	1.21589	0.886247	0.597917	1	1.05138	0.687063	0.384757	1.19872	0.887153	1.07307	1.19123	1.13395	1.37105	0.931719	0.701633
74	0.541715	0.849661	0.566681	0.855062	0.653656	0.674552	0.326399	0.843913	0.815052	0.385624	1.06589	0.683256	0.701185	0.903709	0.755481	0.479329	0.546741	0.707428	0.794379	0.71162
75	1.83054	1.41579	1.18418	NA	1.23428	0.967193	2.05045	0.985003	NA	1.31463	NA	1.39373	1.09851	0.887766	1.04632	1.64425	1.41392	2.50834	1.33061	1.22319
76	0.477146	1.16385	1.34331	1.12369	0.95482	1.21074	1.1168	1.03085	0.787109	0.905138	1.04525	0.830479	0.801847	0.914128	1.0092	0.868877	1.13638	0.887025	1.3238	0.821999
77	0.74121	1.292	1.03791	0.835804	0.917419	0.974767	2.07448	1.2807	1.51714	1.16598	1.13944	1.38274	0.975162	1.16242	1.03722	1.0371	1.04146	0.962745	0.787938	1.08312
78	0.818796	0.913603	0.775331	1.06141	1.12294	0.972125	0.96314	1.03366	1.04722	1.01449	0.925875	1	0.895989	0.816237	1.15624	0.760292	0.707573	0.655416	0.703486	0.814176
79	2.95696	1.20572	1.79137	1.09085	1.42789	0.491377	3.44771	3.03835	1.45695	1.82821	1.09114	1.61053	1.69999	1.39552	1.35995	1.32144	1.86858	1.4018	1.59658	1.91131
80	0.493415	1.33003	0.579823	1.26271	1.29281	0.930502	NA	0.699349	1.21556	0.988021	0.887014	0.735519	1.00741	0.93475	1.15594	0.769914	0.821016	0.701778	0.887074	0.806028
81	0.801225	1.06815	0.771241	1.02222	1.06715	1.01688	0.784315	0.825403	1.38565	0.861859	1.12418	1.06477	1.09985	0.716216	1.09512	0.805026	0.651029	0.666481	0.652391	0.849805
82	0.660048	1.06188	0.892579	1.04185	1.10423	1.23096	1.34511	1.13457	0.930635	1.05523	0.941757	1.09788	1.02869	0.92384	0.766302	0.765555	0.991175	NA	0.729362	1.03357
83	1.23708	1.41892	1.00731	1.62106	1.09334	1.79952	2.02359	0.97848	1.5152	1.24522	0.927485	1.83831	1.01437	0.736215	0.689139	1.09952	1.71261	2.19224	0.912001	0.815781
84	1.30505	1.1648	0.957703	1.20201	1.27328	1.25473	0.927802	0.745516	1.00116	0.822537	1.01374	1.21793	1.02659	0.815428	1.27066	0.863677	0.940259	1.10548	0.861414	1.06589
85	0.810217	0.915969	0.970502	0.822327	1.13796	1.15886	1.19035	0.828222	1.00877	1.06434	0.651614	1.19323	1.17537	1.02739	1.14117	1	0.805122	1.00528	0.857384	1.10751
86	0.973524	1.13307	1.04615	1.14552	1.37507	1.35124	1.21586	0.86644	0.892364	1.33532	1.02706	1.05069	1.08384	0.832432	1.20134	0.960694	1.0599	1.3034	0.993431	1.15512
87	1.67909	1.09664	0.821969	1.15286	1.00661	1.63102	NA	1.01895	0.885831	1.22386	0.823564	1.26761	1.10329	0.887375	1.26912	0.791911	1.16061	NA	0.879246	1.3217
90	1.28003	1.08589	0.804522	1.07307	1.11504	1.40255	1.4052	1.08999	0.849706	1.13381	1.03599	1.04896	1.1253	0.914837	1.21019	0.93376	1.04154	0.787724	1.04623	1.09963
91	0.488741	1.06816	0.798203	0.88026	0.868204	0.793092	0.574082	0.979159	0.821951	1.02695	0.568461	0.969686	0.968992	1.01735	0.629586	1.00541	0.565427	NA	0.956358	0.796657
92	1.29513	1.05091	1.40438	0.640839	0.925447	1.2757	1.23267	1.08448	1.59195	1.4598	1.33194	1.93945	1.57806	1.3323	1.52731	1.17385	1.59701	NA	1.87677	2.13352
93	0.47932	0.864102	0.831902	1.10058	0.939501	0.834819	0.857481	0.747873	0.940119	0.900374	0.912554	0.902423	0.994495	1.09008	0.7944	0.848178	0.787195	0.98854	0.879637	0.97619
95	0.966735	1.07151	0.635198	0.866796	1.31909	0.610957	1.58035	0.737509	1.19926	0.934445	1.01473	0.751451	0.552295	0.702178	0.53295	1.40851	1.26716	0.747251	0.75395	0.25143
96	0.370532	1.20713	1.07939	1.14168	1.05108	1.12864	1.06296	1.07433	1.00072	0.827677	1.00425	0.737486	0.851071	1.08473	0.861075	1.16376	1.27507	1.11952	1.25481	0.803053
100	0.901422	1.01316	0.988415	1.00681	0.890918	0.88438	0.95307	1.27137	0.881968	0.902345	0.857153	0.968619	1.23248	0.890914	0.940174	0.749265	1.27699	0.727639	0.889381	1.16405
101	1.18102	1.18325	1.52854	1.33091	1.35459	1.61268	1.51364	1.23668	0.918681	1.10477	0.978299	0.952174	1.30891	0.813995	1.32552	0.987506	1.47457	NA	1.09758	1.28766
102	0.474292	0.760299	0.485315	0.82389	1.24432	1.02989	0.751147	0.682159	1.01297	0.864309	1.16433	0.707018	NA	1.13348	0.911633	0.872897	0.568615	NA	0.828156	0.643111
103	1.10878	0.757808	0.90141	1.1703	0.937346	0.91076	1.79253	0.979351	0.7982	1.30545	0.970676	0.986057	0.899005	0.938199	0.96043	NA	1.05081	NA	0.870168	1.50049
105	1.02988	1.21253	0.894359	NA	1.09963	1.33082	NA	1.01593	1.31197	1.01118	NA	1.41653	0.96399	0.910597	0.911647	1.05285	1.10569	NA	1.10466	1.23491
106	1.96825	1.11883	0.752306	1.6763	1.12926	1.96022	NA	0.800488	1.15045	1.29089	1.02398	1.45323	1.14056	3.00108	1.18292	1.12703	1.61527	2.91979	1.0591	1.43816
108	0.937086	0.901539	0.665164	0.92607	0.921919	0.946714	NA	0.817361	0.857446	0.655481	0.954599	1.12083	0.9411	1.00447	0.95686	0.939851	0.776788	0.837804	0.893825	0.890154
110	2.98126	1.16611	NA	1.93945	2.17686	1.37781	NA	1.75152	1.48986	1.37874	0.928711	1.62446	1.3342	1.14725	1.35975	1.30854	2.00634	NA	1.567	1.37903
116	1.20794	1.41959	0.885031	0.837782	1.05582	0.826386	NA	1.11585	1.08532	0.714165	0.672878	1.13052	1.04163	0.855533	0.750355	1.42832	0.867822	1.53536	1.19093	0.902496
117	0.789099	1.45058	1.84609	0.778271	0.722126	0.705491	0.527336	1.38263	1.77815	0.908868	0.912835	0.642468	1.20102	0.51409	0.847341	1.7316	1	0.884839	0.433029	2.157
120	0.335304	0.190068	0.393872	0.471434	0.214839	0.59931	0.426326	0.603819	0.311887	0.264526	0.229892	0.333937	0.806047	0.218528	0.188633	0.472414	0.569326	0.249776	0.245238	0.235691
121	1.0639	1.13042	1.60733	1.38506	1.16009	0.936873	0.810853	0.910849	1.42634	1.05588	1.17705	1.06959	0.877007	1.29911	1.38947	1.94642	1.56192	1.06887	1.29896	0.971897
122	2.15571	1.02809	1.04747	2.72596	1.10665	2.26172	NA	0.912483	0.902704	1.41758	1.55135	NA	NA	0.752344	NA	1.03435	1.58699	1.57742	1.15371	1.07804
125	0.733841	1.20137	1.60197	1.05541	1.18763	0.985974	NA	0.992706	0.921777	0.986341	0.987801	0.727266	0.902733	1.49434	1.05892	0.900998	1.04978	0.666012	1.00671	2.2517
126	0.685311	1.155	0.945334	1.12078	1.03255	1.18941	NA	NA	NA	0.712785	1.00069	0.831035	0.945599	1.12448	1.08669	0.983991	0.989144	1.13683	0.794664	0.85884
127	0.752392	1.06136	1.134	0.626212	1.14786	1.18897	NA	0.983246	1.02138	0.979818	1.11016	1.21146	0.754016	1.01929	0.886309	1.06254	0.77948	0.270198	1.12263	0.86758
128	0.939687	1.11025	1.03777	1.0768	1.29132	1.48611	1.67581	0.988688	0.688327	1.18673	1.03171	1.54581	1.12983	0.817285	1.19311	1.03911	1.31443	0.983865	1.01386	0.85375
132	1.56527	0.735068	NA	0.727132	0.500373	0.344809	NA	NA	0.371545	1.04812	0.634827	0.850819	0.390009	0.468581	0.441864	0.590107	0.654452	0.666948	0.532184	0.759832
133	0.733573	1.19767	0.834086	1.11713	1.37981	0.705364	NA	1.15902	1.09943	1.4571	1.01791	0.839244	0.9842	0.88147	0.890562	0.896774	1.31265	NA	1.00091	1.05648
136	0.545811	1.62702	1.45365	0.777066	0.863325	0.618414	0.51926	0.940828	1.72219	0.936269	0.860743	0.657818	1.58635	0.498208	0.902951	1.68953	1.02128	0.722218	0.383152	4.43653
137	0.336098	1.0513	1.17615	0.978844	0.911822	1.1233	NA	1.10794	1.21176	0.94802	1.03581	0.717413	0.78124	1.07972	1.00872	0.896287	1.13824	NA	1.42083	0.823172
138	0.425569	0.527454	0.412284	0.217972	0.189235	0.842873	NA	0.874525	0.833706	0.543129	0.246466	0.613071	0.516219	0.445146	0.6335	0.527828	0.560668	1.1161	0.587626	0.75257
139	0.96449	0.989386	0.859594	1.17705	1.0546	0.975706	NA	0.690939	1.29961	1.29177	1.26398	0.918383	1.05047	0.880867	0.840653	2.78816	0.746507	1.27208	0.90263	0.855308
143	0.858494	1.25215	NA	1.09289	0.928466	0.774064	NA	NA	0.964713	0.980591	1.1817	0.776329	1.03768	0.790468	0.658275	1.06101	1.15309	NA	0.85545	0.749497
145	0.566209	1.24483	1.16916	0.859437	0.967378	NA	NA	0.656829	1.02375	0.89894	1.36898	1.0122	0.77574	1.20637	NA	1.15132	NA	NA	0.696797	2.84298
150	0.639608	1.03499	9999	1.1026	1.29953	NA	NA	NA	0.995038	0.935269	1.03692	1.34964	0.920489	0.916343	0.951962	0.995347	0.741444	NA	0.84897	1.23145
151	0.853934	NA	1.30675	NA	0.768933	0.751158	1.83011	1.36781	1.08339	1.45006	NA	1.13106	1.27451	1.14077	1.00628	1.31269	1.21686	NA	1.25329	1.47315
152	0.329764	0.931441	0.738062	0.826939	0.945547	0.807197	NA	1.14966	1.01284	0.804076	1.02369	0.951404	0.82484	0.888391	1.22919	1.17269	0.465915	0.76801	1.13855	0.956492
154	0	0.210953	0.0860869	0.0827025	2.43143	0.601361	NA	0.0806455	0.186399	5.10556	0.0403847	0.00671385	0.0392208	0.439763	2.49841	3.81632	1.89262	NA	3.60609	0.762206
162	1.06081	1.08808	0.945828	1.19332	0.879345	1.30527	NA	0.877587	NA	0.830758	1.12635	1.09435	0.789195	NA	0.999022	0.436316	NA	0.613222	1.02014	0.877389
166	0.897287	1.08696	0.953863	0.986798	0.9657	1.23484	NA	0.770825	1.17298	0.871929	1.1302	0.934665	0.905596	0.987491	1.05473	1.17295	0.978965	NA	0.960023	1.22522
168	3.19682	NA	1.08102	1.93215	1.11499	1.76672	3.70866	NA	1.28571	1.67461	0.714338	6.07038	1.5959	NA	1.25727	2.19067	3.97994	NA	0.491107	NA
169	1.2269	0.879637	0.916639	NA	0.907507	1.12705	NA	0.840596	0.630024	0.893853	NA	0.926333	1.20239	0.951541	NA	0.768444	0.941655	1.22506	0.826962	1.20309
170	1.28348	1.01578	0.864336	1.02779	1.13378	1.17783	0.925199	1.06525	1.11827	0.757988	1.05401	1.12435	1	1.11315	1.1868	0.926646	1.08962	0.725637	0.948402	0.997411
173	0.616394	0.756583	0.703977	0.717637	0.846203	0.83204	NA	0.657322	0.923951	0.815888	0.872708	0.652797	0.813736	1.08453	0.57565	0.65591	0.54074	NA	0.879888	0.705364
174	1.03633	NA	1.24418	1.22233	1.01521	1.35095	NA	0.8313	1.35854	0.712203	0.630032	1.44354	0.991629	NA	0.712389	1.07905	NA	0.852685	NA	0.944734
188	5.85354	1.53438	0.9395	2.68991	1.72531	2.03993	NA	NA	1.32247	1.59378	1.20796	1.29012	1.23554	1.07129	1.51924	0.976382	2.34099	NA	1.39773	1.08829
199	0.835112	0.936513	0.950752	0.920979	1.20105	1.23548	0.883643	0.894108	0.853448	0.98527	0.843646	0.988385	0.853673	1.27059	1.20503	0.936908	0.814543	0.963176	0.83861	1.04191
270	0.58871	NA	1.6766	0.893859	0.962992	1.03371	NA	NA	NA	1.43601	1.26135	0.937391	1.09094	0.894164	1.14829	1.0009	1.28278	0.817515	1.11386	1.03446
272	1.51163	1.12607	0.549205	NA	0.960169	0.976407	NA	0.871917	1.38584	1.13632	NA	0.971966	1.13688	0.945219	NA	1.15694	1.57685	NA	1.10915	1.12421
275	NA	0.962433	1.28109	1.38067	1.29355	1.14722	NA	1.19712	0.743878	1.33771	0.989128	0.739851	1.03636	1.64761	1.12207	0.870956	0.807801	NA	0.939215	1.15557
280	0.604054	0.638651	1.08255	0.510953	0.749117	0.373878	1.07844	1.48504	0.505185	0.608798	0.859481	0.475939	0.982141	0.394487	0.634075	0.712877	0.401577	NA	0.602459	1.0942
285	0.472172	1.32805	1.46315	0.63397	0.663582	0.498638	NA	1.20863	0.668008	0.707115	0.717092	0.723326	0.748706	0.788331	0.874376	0.652441	0.707979	1.3107	0.66452	0.969556
292	0.651012	NA	1.13826	0.551844	0.910864	1.0262	NA	0.580586	1.29741	0.537066	0.523355	0.791281	1.00602	1.06042	NA	1.05305	0.793766	NA	NA	2.69943
293	0.78088	1.25904	2.15749	1.11786	2.35584	2.08205	1.56816	2.07683	1.1665	2.35988	2.03252	0.729748	2.6688	1.3667	1.78196	1.44625	2.14373	NA	1.33615	1.23948
343	0.522954	NA	1.10996	1.09987	1.88688	1.79836	NA	1.01625	NA	1.63425	1.46414	0.580583	1.90549	1.22344	1.75599	1.41967	1.32521	NA	1.06712	0.907299
370	NA	0.824744	NA	1.32787	1.33433	0.637058	NA	0.814024	0.931816	0.644222	0.719678	0.64545	0.962061	0.648717	NA	1.09546	1.36125	1.34431	1.18453	1.17708
377	0.851817	1.00431	NA	1.04261	1.29741	1.29951	NA	1.20485	NA	1.93637	1.87655	1.47079	1.70017	0.892219	1.47684	1.74468	1.39802	0.878244	1.30164	1.09102
1053	0.342503	NA	NA	1.16266	1.10995	1.5273	NA	NA	NA	0.998207	1.14771	1.08782	1.55061	0.942669	1.2401	1.22583	1.85411	NA	0.949772	0.854665
1172	1.46743	NA	NA	0.830367	1.15583	1.38656	NA	NA	NA	1.01205	0.897116	0.543918	1.12719	0.806049	0.921277	1.01068	1.2916	NA	0.998687	1.22489

## Sheet: shbg_iTRAQ_proteins_data
pID	BETID	N	Unused	Total	X.Cov	Accession	Name	iTRAQ.label	protein.levels	rejection
B-300W12	BET4861	113	12.07	13.22	22.3881	IPI:IPI00023019.1	Gene_Symbol=SHBG Isoform 1 of Sex hormone-binding globulin precursor	117	0.75257	NR
B-300W12	BET4861	113	0.03	11.25	30.5556	IPI:IPI00219583.1	Gene_Symbol=SHBG Isoform 2 of Sex hormone-binding globulin precursor	117	NA	NR
B-302W12	BET2047	145	2.19	2.2	13.5417	IPI:IPI00219583.1	Gene_Symbol=SHBG Isoform 2 of Sex hormone-binding globulin precursor	115	0.527454	AR
B-302W12	BET2047	145	0	2.2	9.70149	IPI:IPI00023019.1	Gene_Symbol=SHBG Isoform 1 of Sex hormone-binding globulin precursor	115	NA	AR
B-304W8	BET2067	71	11.95	11.95	36.5672	IPI:IPI00023019.1	Gene_Symbol=SHBG Isoform 1 of Sex hormone-binding globulin precursor	116	0.833706	NR
B-314W6	BET5766	101	0.03	6.27	23.6111	IPI:IPI00219583.1	Gene_Symbol=SHBG Isoform 2 of Sex hormone-binding globulin precursor	116	NA	NR
B-314W6	BET5766	101	7.94	7.94	20.8955	IPI:IPI00023019.1	Gene_Symbol=SHBG Isoform 1 of Sex hormone-binding globulin precursor	116	0.543129	NR
B-317W2	BET2007	79	10.45	10.45	28.607	IPI:IPI00023019.1	Gene_Symbol=SHBG Isoform 1 of Sex hormone-binding globulin precursor	115	0.412284	AR
B-317W2	BET2007	79	0	8.45	30.2083	IPI:IPI00219583.1	Gene_Symbol=SHBG Isoform 2 of Sex hormone-binding globulin precursor	115	NA	AR
B-331W12	BET2527	99	0	2.44	13.1841	IPI:IPI00023019.1	Gene_Symbol=SHBG Isoform 1 of Sex hormone-binding globulin precursor	115	NA	NR
B-331W12	BET2527	99	2.5	2.5	16.6667	IPI:IPI00219583.1	Gene_Symbol=SHBG Isoform 2 of Sex hormone-binding globulin precursor	115	1.1161	NR
B-373W19-20	BET5759	139	3.97	4.02	13.4328	IPI:IPI00023019.1	Gene_Symbol=SHBG Isoform 1 of Sex hormone-binding globulin precursor	117	0.217972	AR
B-373W19-20	BET5759	139	0	4.02	14.9306	IPI:IPI00219583.1	Gene_Symbol=SHBG Isoform 2 of Sex hormone-binding globulin precursor	117	NA	AR
B-380W12	BET5759	139	3.97	4.02	13.4328	IPI:IPI00023019.1	Gene_Symbol=SHBG Isoform 1 of Sex hormone-binding globulin precursor	115	0.246466	NR
B-380W12	BET5759	139	0	4.02	14.9306	IPI:IPI00219583.1	Gene_Symbol=SHBG Isoform 2 of Sex hormone-binding globulin precursor	115	NA	NR
B-403W8	BET4875	149	4.4	6.09	26.3682	IPI:IPI00023019.1	Gene_Symbol=SHBG Isoform 1 of Sex hormone-binding globulin precursor	117	0.189235	AR
B-403W8	BET4875	149	0	6.09	22.5694	IPI:IPI00219583.1	Gene_Symbol=SHBG Isoform 2 of Sex hormone-binding globulin precursor	117	NA	AR
B-415W2	BET5773	82	12.73	12.74	38.8889	IPI:IPI00219583.1	Gene_Symbol=SHBG Isoform 2 of Sex hormone-binding globulin precursor	115	0.613071	NR
B-415W2	BET5773	82	0.1	11.14	32.8358	IPI:IPI00023019.1	Gene_Symbol=SHBG Isoform 1 of Sex hormone-binding globulin precursor	115	NA	NR
B-423W3	BET5768	92	9.47	10.99	31.3433	IPI:IPI00023019.1	Gene_Symbol=SHBG Isoform 1 of Sex hormone-binding globulin precursor	117	0.516219	NR
B-440W12	BET5789	111	7.43	8.96	25.8706	IPI:IPI00023019.1	Gene_Symbol=SHBG Isoform 1 of Sex hormone-binding globulin precursor	115	0.445146	NR
B-440W12	BET5789	111	0	8.96	25.3472	IPI:IPI00219583.1	Gene_Symbol=SHBG Isoform 2 of Sex hormone-binding globulin precursor	115	NA	NR
B-451W3	BET5793	90	10.44	10.45	27.1144	IPI:IPI00023019.1	Gene_Symbol=SHBG Isoform 1 of Sex hormone-binding globulin precursor	115	0.425569	AR
B-451W3	BET5793	90	0	8.45	28.125	IPI:IPI00219583.1	Gene_Symbol=SHBG Isoform 2 of Sex hormone-binding globulin precursor	115	NA	AR
B-455W8	BET5798	93	0	10.32	21.1806	IPI:IPI00219583.1	Gene_Symbol=SHBG Isoform 2 of Sex hormone-binding globulin precursor	115	NA	NR
B-455W8	BET5798	93	8.8	10.32	17.4129	IPI:IPI00023019.1	Gene_Symbol=SHBG Isoform 1 of Sex hormone-binding globulin precursor	115	0.587626	NR
B-468W8	BET5797	70	12.39	12.4	19.403	IPI:IPI00023019.1	Gene_Symbol=SHBG Isoform 1 of Sex hormone-binding globulin precursor	117	0.6335	NR
B-468W8	BET5797	70	0	10.4	27.0833	IPI:IPI00219583.1	Gene_Symbol=SHBG Isoform 2 of Sex hormone-binding globulin precursor	117	NA	NR
B-476W8	BET5764	95	10.23	10.48	31.592	IPI:IPI00023019.1	Gene_Symbol=SHBG Isoform 1 of Sex hormone-binding globulin precursor	116	0.842873	AR
B-478W3	BET5792	92	0	8.33	21.1443	IPI:IPI00023019.1	Gene_Symbol=SHBG Isoform 1 of Sex hormone-binding globulin precursor	116	NA	NR
B-478W3	BET5792	92	8	8.33	29.1667	IPI:IPI00219583.1	Gene_Symbol=SHBG Isoform 2 of Sex hormone-binding globulin precursor	116	0.527828	NR
B-502W2	BET5756	88	10.05	11.1	34.3284	IPI:IPI00023019.1	Gene_Symbol=SHBG Isoform 1 of Sex hormone-binding globulin precursor	116	0.560668	NR
B-502W2	BET5756	88	0	11.1	34.375	IPI:IPI00219583.1	Gene_Symbol=SHBG Isoform 2 of Sex hormone-binding globulin precursor	116	NA	NR

## Sheet: SHBG_iTRAQ_peptides_data
N	Unused	Total	X.Cov	Accessions	Names	Used	Annotation	Contrib	Conf	Sequence	Modifications	Cleavages	dMass	Prec.MW	Prec.m.z	Theor.MW	Theor.m.z	Theor.z	Sc	Spectrum	Time	X115.114	X.Err.115.114	X116.114	X.Err.116.114	X117.114	X.Err.117.114	Area.114	Err.114	Area.115	Err.115	Area.116	Err.116	Area.117	Err.117	BETID
136	2.38	2.38	15.2778	IPI:IPI00219583.1	Gene_Symbol=SHBG Isoform 2 of Sex hormone-binding globulin precursor	1	auto	2	99	QAEISASAPTSLR	iTRAQ4plex@N-term		-0.00129284	1473.79	1474.8	1473.79	1474.8	1	13	1.Fr 38.3.18.2	17	0.577044	0.305287	0.35385	0.448258	0.147879	1.31626	5172.6	7.44	3721.03	10.02	1999.74	8.49	745.2	9.75	BET1947
136	2.38	2.38	15.2778	IPI:IPI00219583.1	Gene_Symbol=SHBG Isoform 2 of Sex hormone-binding globulin precursor	1	auto	0.376751	58	DDWFMLGLR	iTRAQ4plex@N-term		-0.000253258	1295.65	1296.65	1295.65	1296.65	1	8	1.Fr 39.3.76.7	85	0.598772	0.286246	0.661208	0.265968	0.396126	0.48908	6445.48	9.58	4811.29	11.77	4656.28	10.27	2487.4	11.59	BET1947
136	2.38	2.38	15.2778	IPI:IPI00219583.1	Gene_Symbol=SHBG Isoform 2 of Sex hormone-binding globulin precursor	1	auto	0.00416299	0.953984	TSSSFEVR	iTRAQ4plex@N-term		-0.0105695	1055.53	1056.53	1055.54	1056.54	1	6	1.Fr 40.3.37.4	46	0.710655	0.25352	0.719022	0.270526	0.663733	0.325763	12293.6	21.2	10891.4	20.24	9657.56	20.13	7949.32	21.97	BET1947
136	2.38	2.38	15.2778	IPI:IPI00219583.1	Gene_Symbol=SHBG Isoform 2 of Sex hormone-binding globulin precursor	0	auto - low confidence	0	0	DDWFMLGLR	iTRAQ4plex@N-term; Oxidation(W)@3; Oxidation(M)@5		0.0719667	1327.71	1328.71	1327.64	1328.64	1	5	1.Fr 40.3.75.13	84	0.653317	0.379485	0.98238	0.471305	0.941582	0.431135	2331.77	5.63	1899.13	5.56	2502.71	10.13	2138.95	7.64	BET1947
136	2.38	2.38	15.2778	IPI:IPI00219583.1	Gene_Symbol=SHBG Isoform 2 of Sex hormone-binding globulin precursor	0	auto - low confidence	0	0	GSPAVLFK	iTRAQ4plex@N-term; iTRAQ4plex(K)@8		-0.0159812	1105.66	1106.66	1105.67	1106.68	1	5	2.Fr 42.3.67.12	76	1.26612	0.188515	1.70622	0.167622	1.39572	0.199006	6752.28	9.78	10657.9	12.86	12587.3	10.62	9181.3	12.53	BET1947
136	2.38	2.38	15.2778	IPI:IPI00219583.1	Gene_Symbol=SHBG Isoform 2 of Sex hormone-binding globulin precursor	0	auto - low confidence	0	0	GSPAVLFK	Carbamyl@N-term; Methyl(S)@2; Oxidation(P)@3; iTRAQ4plex(K)@8		0.0995494	1034.69	1035.69	1034.59	1035.6	1	8	2.Fr 43.3.48.20	47	0.412004	0.666651	0.589475	0.655205	0.495922	0.795131	2582.6	7.04	1326.49	8.07	1663.29	9.91	1247.75	9.32	BET1947
136	2.38	2.38	15.2778	IPI:IPI00219583.1	Gene_Symbol=SHBG Isoform 2 of Sex hormone-binding globulin precursor	0	auto - low confidence	0	0	LDGCLR	iTRAQ4plex@N-term; Methylthio(C)@4	cleaved A-L@N-term	-0.00045789	865.427	866.434	865.427	866.434	1	5	2.Fr 41.3.57.7	66	1.06074	0.631966	0.867742	0.679677	1.08313	0.828441	4287.48	21.48	5669.63	21.84	4064.79	18.67	4524.18	29.85	BET1947
136	2.38	2.38	15.2778	IPI:IPI00219583.1	Gene_Symbol=SHBG Isoform 2 of Sex hormone-binding globulin precursor	0	auto - low confidence	0	0	QAEISASAPTSLR	iTRAQ4plex@N-term		0.0417964	1473.83	1474.84	1473.79	1474.8	1	9	1.Fr 38.3.25.18	24	0.742023	0.135457	0.730738	0.162785	0.574728	0.364404	21433	19.12	19826.5	20.21	17111.6	23.3	12000.6	42.4	BET1947
136	2.38	2.38	15.2778	IPI:IPI00219583.1	Gene_Symbol=SHBG Isoform 2 of Sex hormone-binding globulin precursor	0	auto - low confidence	0	0	QAEISASAPTSLR	iTRAQ4plex@N-term		-0.000926644	1473.79	1474.8	1473.79	1474.8	1	7	1.Fr 38.3.32.6	31	0.767559	0.39876	1.13923	0.393757	0.937524	0.573064	8341.4	26.56	7981.7	19.16	10382.3	24.05	7618.65	36.3	BET1947
136	2.38	2.38	15.2778	IPI:IPI00219583.1	Gene_Symbol=SHBG Isoform 2 of Sex hormone-binding globulin precursor	0	auto - low confidence	0	0	QAEISASAPTSLR	iTRAQ4plex@N-term		0.0560575	1473.85	1474.85	1473.79	1474.8	1	10	1.Fr 39.3.1.19	10	0.929659	0.177258	1.26688	0.171122	0.793192	0.381324	22264.3	29.7	25803.5	30.12	30817	33.03	17204.6	61.46	BET1947
136	2.38	2.38	15.2778	IPI:IPI00219583.1	Gene_Symbol=SHBG Isoform 2 of Sex hormone-binding globulin precursor	0	auto - low confidence	0	0	QAEISASAPTSLR	iTRAQ4plex@N-term		0.00808561	1473.8	1474.81	1473.79	1474.8	1	9	1.Fr 39.3.67.12	76	1.19253	0.166296	0.959838	0.179586	0.74444	0.245354	11958	16.59	17777.5	16.3	12540.1	14.3	8672.52	17.55	BET1947
79	10.45	10.45	28.607	IPI:IPI00023019.1	Gene_Symbol=SHBG Isoform 1 of Sex hormone-binding globulin precursor	1	auto	2	99	IALGGLLFPASNLR	iTRAQ4plex@N-term		0.0219454	1584.97	1585.98	1584.95	1585.95	1	14	1.1.3.76.4	90	0.605253	0.96034	0.172751	2.5513	0.327328	1.55457	7803.78	39.7	4634.61	37.75	1130.77	28.27	2475.2	36.36	BET2007
79	10.45	10.45	28.607	IPI:IPI00023019.1	Gene_Symbol=SHBG Isoform 1 of Sex hormone-binding globulin precursor	1	auto	2	99	QAEISASAPTSLR	iTRAQ4plex@N-term		0.0192535	1473.81	1474.82	1473.79	1474.8	1	19	1.2.3.48.13	62	0.117461	2.22639	0.431511	1.00245	0.355507	1.13219	10704.5	33.23	1233.76	27.2	3874.42	36.93	3687.53	40.15	BET2007
79	10.45	10.45	28.607	IPI:IPI00023019.1	Gene_Symbol=SHBG Isoform 1 of Sex hormone-binding globulin precursor	1	auto	2	99	QVSGPLTSK	iTRAQ4plex@N-term; iTRAQ4plex(K)@9		-0.0214922	1203.69	1204.69	1203.71	1204.71	1	10	2.2.3.36.4	50	0.350293	2.1275	0.363458	2.27619	0.297263	2.78561	11460.4	71.51	3939.15	80.12	3493.84	76.48	3301.13	89.62	BET2007
79	10.45	10.45	28.607	IPI:IPI00023019.1	Gene_Symbol=SHBG Isoform 1 of Sex hormone-binding globulin precursor	1	auto	2	99	VVLSQGSK	iTRAQ4plex@N-term; iTRAQ4plex(K)@8		-0.0110062	1104.66	1105.67	1104.67	1105.68	1	10	2.3.3.32.10	46	0.490883	1.33852	0.661172	1.72893	0.510141	1.21835	7890.05	54.92	3800.4	43.45	4375.65	69.25	3900.24	39	BET2007
79	10.45	10.45	28.607	IPI:IPI00023019.1	Gene_Symbol=SHBG Isoform 1 of Sex hormone-binding globulin precursor	1	auto	1.69897	98	WHQVEVK	iTRAQ4plex@N-term; iTRAQ4plex(K)@7		0.0127801	1212.7	1213.71	1212.69	1213.69	1	9	4.5.3.18.11	32	0.225329	2.78232	0.343078	2.09626	0.470203	1.9075	7258.02	52.06	1604.75	43.14	2088.62	41.14	3306.93	58.45	BET2007
79	10.45	10.45	28.607	IPI:IPI00023019.1	Gene_Symbol=SHBG Isoform 1 of Sex hormone-binding globulin precursor	1	auto	0.408935	61	DDWFMLGLR	iTRAQ4plex@N-term		0.00747825	1295.65	1296.66	1295.65	1296.65	1	7	1.3.3.75.16	89	0.547091	2.11393	0.532781	2.92808	0.232688	4.64015	3292.22	36.62	1767.34	31.77	1471.25	39.85	742.31	33.44	BET2007
79	10.45	10.45	28.607	IPI:IPI00023019.1	Gene_Symbol=SHBG Isoform 1 of Sex hormone-binding globulin precursor	1	auto	0.346788	55	LPLVPALDGCLR	iTRAQ4plex@N-term; Methylthio(C)@10		-0.0319131	1455.77	1456.78	1455.81	1456.81	1	7	1.1.3.78.2	92	0.551802	3.32012	0.685679	2.10783	0.546088	2.43845	1932.66	23.02	1046.43	32.43	1111.54	19.33	1022.68	21.76	BET2007
79	10.45	10.45	28.607	IPI:IPI00023019.1	Gene_Symbol=SHBG Isoform 1 of Sex hormone-binding globulin precursor	0	auto - low confidence	0	0	DDGRWHQVEVK	No iTRAQ4plex@N-term; iTRAQ4plex(K)@11	cleaved L-D@N-term; missed R-W@4	0.0582748	1511.82	1512.83	1511.76	1512.77	1	5	2.2.3.68.3	82	2.59047	2.05293	3.52627	2.03172	2.83288	2.13039	1687.74	32.3	4289.98	31.87	4991.95	34.05	4632.93	43.36	BET2007
79	10.45	10.45	28.607	IPI:IPI00023019.1	Gene_Symbol=SHBG Isoform 1 of Sex hormone-binding globulin precursor	0	auto - low confidence	0	0	DDGRWHQVEVK	No iTRAQ4plex@N-term; Oxidation(H)@6; iTRAQ4plex(K)@11	cleaved L-D@N-term; missed R-W@4	0.0021045	1527.76	1528.77	1527.76	1528.76	1	7	2.4.3.42.3	56	0.69126	6.53872	0.447098	6.99784	1.09362	3.81384	1700.08	50.82	1153.14	67.06	637.56	40.34	1801.59	42.67	BET2007
79	10.45	10.45	28.607	IPI:IPI00023019.1	Gene_Symbol=SHBG Isoform 1 of Sex hormone-binding globulin precursor	0	auto - low confidence	0	0	DDGRWHQVEVK	iTRAQ4plex@N-term; Oxidation(H)@6; iTRAQ4plex(K)@11	cleaved L-D@N-term; missed R-W@4	0.0226271	1671.88	1672.89	1671.86	1672.86	1	8	4.3.3.17.12	31	1.28043	1.1982	1.36798	1.25401	1.29696	1.27393	13107.8	124.55	16468.5	120.21	15040.3	123.08	16473.2	139.78	BET2007
79	10.45	10.45	28.607	IPI:IPI00023019.1	Gene_Symbol=SHBG Isoform 1 of Sex hormone-binding globulin precursor	0	auto - low confidence	0	0	IALGGLLFPASNLR	iTRAQ4plex@N-term; Oxidation(P)@9; Deamidated(N)@12		-0.010051	1601.92	1602.92	1601.93	1602.93	1	4	4.4.3.38.2	52	1.3778	1.0355	1.55697	1.04601	1.88038	0.983515	4013.03	30.01	5425.37	38.86	5240.86	38.33	7312.06	46.71	BET2007
79	10.45	10.45	28.607	IPI:IPI00023019.1	Gene_Symbol=SHBG Isoform 1 of Sex hormone-binding globulin precursor	0	auto - low confidence	0	0	ITKTSSSFEVRTWDPEGVI	iTRAQ4plex@N-term; iTRAQ4plex(K)@3; Oxidation(P)@15	cleaved I-F@C-term; missed K-T@3; missed R-T@11	-0.0671242	2455.22	2456.22	2455.28	2456.29	1	9	1.3.3.61.7	75	1.2283	0.953824	1.51827	0.990642	1.03976	1.2111	4646.89	33.98	5600.67	34.3	5917.79	39.55	4681.85	45.2	BET2007
79	10.45	10.45	28.607	IPI:IPI00023019.1	Gene_Symbol=SHBG Isoform 1 of Sex hormone-binding globulin precursor	0	auto - low confidence	0	0	LALGTPENPSWLSLHLQDQK	iTRAQ4plex@N-term; iTRAQ4plex(K)@20	cleaved L-L@N-term	-0.11273	2534.26	2535.27	2534.37	2535.38	1	8	4.4.3.39.7	53	0.83992	0.356293	1.98594	0.262856	0.805152	0.331244	15226.2	34.09	12548.7	34.78	25363.3	34.93	11879.3	29	BET2007
79	10.45	10.45	28.607	IPI:IPI00023019.1	Gene_Symbol=SHBG Isoform 1 of Sex hormone-binding globulin precursor	1	auto	0	12	QAEISASAPTSLR	iTRAQ4plex@N-term; Methyl(S)@7		-0.0222057	1487.78	1488.79	1487.81	1488.81	1	8	1.2.3.48.1	62	0.565708	2.68554	0.588795	2.73865	0.463993	1.92867	2820.8	29.16	1565.8	38.81	1393.11	35.33	1268.25	20.65	BET2007
79	10.45	10.45	28.607	IPI:IPI00023019.1	Gene_Symbol=SHBG Isoform 1 of Sex hormone-binding globulin precursor	0	auto - low confidence	0	0	QAEISASAPTSLR	iTRAQ4plex@N-term; Oxidation(P)@9		0.0135369	1489.8	1490.81	1489.79	1490.79	1	5	1.2.3.66.8	80	1.0482	1.04842	1.44462	1.01196	1.25405	1.13243	7124.75	55.77	7327.98	51.11	8633.22	55.37	8657.76	70.85	BET2007
79	10.45	10.45	28.607	IPI:IPI00023019.1	Gene_Symbol=SHBG Isoform 1 of Sex hormone-binding globulin precursor	0	auto - low confidence	0	0	QAEISASAPTSLR	iTRAQ4plex@N-term		0.0308501	1473.82	1474.83	1473.79	1474.8	1	9	1.2.3.66.15	80	1.1934	0.150697	1.32788	0.16519	1.11443	0.159829	45917.8	49.4	53769.6	56.74	51143.1	64.11	49585.7	58.61	BET2007
79	10.45	10.45	28.607	IPI:IPI00023019.1	Gene_Symbol=SHBG Isoform 1 of Sex hormone-binding globulin precursor	0	auto - low confidence	0	0	QAEISASAPTSLR	iTRAQ4plex@N-term; Deamidated(Q)@1; Oxidation(P)@9		0.0347666	1490.8	1491.81	1490.77	1491.78	1	7	1.2.3.67.5	81	0.771537	0.926096	1.09339	0.825415	0.899621	0.848572	8735.23	49.89	6613.06	48.21	8011.21	47.74	7614.75	47.79	BET2007
79	10.45	10.45	28.607	IPI:IPI00023019.1	Gene_Symbol=SHBG Isoform 1 of Sex hormone-binding globulin precursor	0	auto - low confidence	0	0	QAEISASAPTSLR	iTRAQ4plex@N-term		0.0200136	1473.81	1474.82	1473.79	1474.8	1	9	1.3.3.66.20	80	0.948945	0.77302	1.32255	0.725077	0.931725	0.85538	12862.8	66.19	11977	69.09	14269.1	72.89	11613	79.35	BET2007
79	10.45	10.45	28.607	IPI:IPI00023019.1	Gene_Symbol=SHBG Isoform 1 of Sex hormone-binding globulin precursor	0	auto - low confidence	0	0	VVLSQGSK	iTRAQ4plex@N-term; Deamidated(Q)@5; iTRAQ4plex(K)@8		0.0247041	1105.68	1106.69	1105.66	1106.67	1	6	1.2.3.35.14	49	1.00491	1.17856	1.26097	0.964	1.12038	1.08628	15610.9	107.47	15393.2	147.25	16511.4	111.42	16947.9	142.41	BET2007
71	11.98	11.98	36.5672	IPI:IPI00023019.1	Gene_Symbol=SHBG Isoform 1 of Sex hormone-binding globulin precursor	1	auto	2	99	ALALPPLGLAPLLNLWAKPQGR	iTRAQ4plex@N-term; iTRAQ4plex(K)@18		0.0313968	2596.61	2597.62	2596.58	2597.59	1	14	2.2.4.90.4	104	0.504458	0.385626	0.553261	0.255295	0.686793	0.255898	12804.3	20	4699.7	16.57	6923.03	13.98	8441.2	17.11	BET2067
71	11.98	11.98	36.5672	IPI:IPI00023019.1	Gene_Symbol=SHBG Isoform 1 of Sex hormone-binding globulin precursor	1	auto	2	99	IALGGLLFPASNLR	iTRAQ4plex@N-term		-0.01091	1584.94	1585.94	1584.95	1585.95	1	12	1.1.3.84.9	98	0.445939	0.766932	0.935133	0.360838	0.893319	0.44041	6907.65	14.09	2241.28	16.57	6312.7	18.79	5923.26	23.12	BET2067
71	11.98	11.98	36.5672	IPI:IPI00023019.1	Gene_Symbol=SHBG Isoform 1 of Sex hormone-binding globulin precursor	1	auto	2	99	QAEISASAPTSLR	iTRAQ4plex@N-term		-0.0250146	1473.77	1474.77	1473.79	1474.8	1	16	1.2.3.55.8	69	0.867348	0.279517	0.764813	0.284702	1.07105	0.176319	10031.2	11.06	6330.47	16.26	7497.54	19.68	10313	14.19	BET2067
71	11.98	11.98	36.5672	IPI:IPI00023019.1	Gene_Symbol=SHBG Isoform 1 of Sex hormone-binding globulin precursor	1	auto	2	99	VVLSQGSK	iTRAQ4plex@N-term; iTRAQ4plex(K)@8		0.00521738	1104.68	1105.69	1104.67	1105.68	1	13	2.2.4.41.6	55	0.869856	0.193709	0.875226	0.157593	1.09017	0.133155	16674.6	16.27	10553.4	17.66	14262.2	17.65	17449	15.81	BET2067
71	11.98	11.98	36.5672	IPI:IPI00023019.1	Gene_Symbol=SHBG Isoform 1 of Sex hormone-binding globulin precursor	1	auto	1.69897	98	LPLVPALDGCLR	iTRAQ4plex@N-term; Methylthio(C)@10		-0.00500514	1455.8	1456.81	1455.81	1456.81	1	10	1.1.3.86.6	100	0.688754	0.373543	0.917881	0.258279	1.21982	0.265175	8822.22	12.6	4421.12	15.26	7913.63	17.03	10330	23.08	BET2067
71	11.98	11.98	36.5672	IPI:IPI00023019.1	Gene_Symbol=SHBG Isoform 1 of Sex hormone-binding globulin precursor	1	auto	1.39794	96	WHQVEVK	iTRAQ4plex@N-term; iTRAQ4plex(K)@7		-0.00538624	1212.68	1213.69	1212.69	1213.69	1	10	4.5.3.25.10	39	0.874943	0.925042	1.13324	0.695508	1.43419	0.712097	7040.36	36.7	4481.93	34.25	7797.01	35.9	9692.28	47.02	BET2067
71	11.98	11.98	36.5672	IPI:IPI00023019.1	Gene_Symbol=SHBG Isoform 1 of Sex hormone-binding globulin precursor	1	auto	0.886057	87	DDWFMLGLR	iTRAQ4plex@N-term		-0.0112696	1295.63	1296.64	1295.65	1296.65	1	9	1.3.3.83.7	97	0.760566	0.419801	0.968269	0.319173	0.75776	0.343558	6375.71	12.76	3528.22	13.02	6033.04	15	4637.5	12.95	BET2067
71	11.98	11.98	36.5672	IPI:IPI00023019.1	Gene_Symbol=SHBG Isoform 1 of Sex hormone-binding globulin precursor	0	auto - low confidence	0	0	DDGRWHQVEVK	No iTRAQ4plex@N-term; Oxidation(H)@6; iTRAQ4plex(K)@11	cleaved L-D@N-term; missed R-W@4	0.0176424	1527.77	1528.78	1527.76	1528.76	1	9	2.4.4.51.1	65	1.37141	1.00955	0.794396	1.17784	0.537361	1.7599	1078.75	9.08	1076.41	6	837.47	6.9	556.43	8.6	BET2067
71	11.98	11.98	36.5672	IPI:IPI00023019.1	Gene_Symbol=SHBG Isoform 1 of Sex hormone-binding globulin precursor	0	auto - low confidence	0	0	ESRGPLATSR	Protein Terminal Acetyl@N-term; Carbamyl(R)@3	cleaved M-E@N-term; missed R-G@3	0.0249026	1157.6	1158.61	1157.58	1158.59	1	6	3.4.3.51.2	65	0.894846	0.201687	1.16942	0.147575	1.25871	0.137282	91072.8	97.78	59296.3	101.24	104080	105.38	110037	94.14	BET2067
71	11.98	11.98	36.5672	IPI:IPI00023019.1	Gene_Symbol=SHBG Isoform 1 of Sex hormone-binding globulin precursor	0	auto - low confidence	0	0	MEGDSVLLEVDGEEVLR	iTRAQ4plex@N-term		-5.97748	2027.03	2028.04	2033.01	2034.02	1	9	1.1.3.76.8	90	0.400681	0.916478	0.554602	0.444065	0.660963	0.455371	12059.8	25.1	3515.84	31.38	6536.32	25.64	7651.4	30.99	BET2067
71	11.98	11.98	36.5672	IPI:IPI00023019.1	Gene_Symbol=SHBG Isoform 1 of Sex hormone-binding globulin precursor	0	auto - low confidence	0	0	MEGDSVLLEVDGEEVLR	Carbamyl@N-term; Oxidation(D)@4		0.0465061	1947.96	1948.96	1947.91	1948.92	1	6	3.1.3.71.12	85	0.861204	1.57632	1.08617	1.40646	0.852646	1.91417	5252.72	51.29	3291.4	40.73	5575.64	56.44	4299.09	70.78	BET2067
71	11.98	11.98	36.5672	IPI:IPI00023019.1	Gene_Symbol=SHBG Isoform 1 of Sex hormone-binding globulin precursor	0	auto - low confidence	0	0	PPGTQAEFNLR	No iTRAQ4plex@N-term; Deamidated(N)@9	cleaved L-P@N-term	0.0430038	1229.65	1230.65	1229.6	1230.61	1	4	3.2.3.29.5	43	13742.5	NA	NA	NA	10416.8	NA	0	6.01	279.29	16.87	0	51.09	790.04	30.84	BET2067
71	11.98	11.98	36.5672	IPI:IPI00023019.1	Gene_Symbol=SHBG Isoform 1 of Sex hormone-binding globulin precursor	0	auto - shared MS/MS	0	6	QAEISASAPTSLR	iTRAQ4plex@N-term		0.0119998	1473.8	1474.81	1473.79	1474.8	1	9	1.4.3.1.20	15	0.380778	2.19878	0.904494	0.823455	1.6427	0.577244	1712.31	8.37	474.4	10.17	1513.56	10.03	2700	8.29	BET2067
71	11.98	11.98	36.5672	IPI:IPI00023019.1	Gene_Symbol=SHBG Isoform 1 of Sex hormone-binding globulin precursor	0	auto - low confidence	0	0	QAEISASAPTSLR	iTRAQ4plex@N-term		0.0218587	1473.81	1474.82	1473.79	1474.8	1	10	1.2.3.73.15	87	0.516441	0.26465	0.564157	0.183921	0.853199	0.137363	67962.2	54.98	25537.5	64.35	37469.6	61.89	55659.8	61.79	BET2067
71	11.98	11.98	36.5672	IPI:IPI00023019.1	Gene_Symbol=SHBG Isoform 1 of Sex hormone-binding globulin precursor	0	auto - low confidence	0	0	QAEISASAPTSLR	iTRAQ4plex@N-term; Deamidated(Q)@1		0.0293853	1474.8	1475.81	1474.77	1475.78	1	10	1.2.3.74.8	88	0.370854	0.412612	0.584829	0.206014	0.950399	0.193804	42461.8	44.57	11457.6	45.72	24268.3	43.02	38737.2	63.11	BET2067
71	11.98	11.98	36.5672	IPI:IPI00023019.1	Gene_Symbol=SHBG Isoform 1 of Sex hormone-binding globulin precursor	0	auto - low confidence	0	0	QAEISASAPTSLR	iTRAQ4plex@N-term; Oxidation(P)@9		-0.00334511	1489.78	1490.79	1489.79	1490.79	1	4	1.3.3.1.15	15	0.587719	0.665891	0.658671	0.440397	1.06024	0.423911	4848.18	8.31	2073.19	13.34	3120.75	12.66	4934.07	19.13	BET2067
71	11.98	11.98	36.5672	IPI:IPI00023019.1	Gene_Symbol=SHBG Isoform 1 of Sex hormone-binding globulin precursor	0	auto - low confidence	0	0	QAEISASAPTSLR	iTRAQ4plex@N-term		0.00485771	1473.8	1474.8	1473.79	1474.8	1	8	1.3.3.1.25	15	0.577238	0.287227	0.566852	0.204757	0.771482	0.217402	13321.9	12	5595.14	15.26	7379.84	13.57	9865.42	19.52	BET2067
71	11.98	11.98	36.5672	IPI:IPI00023019.1	Gene_Symbol=SHBG Isoform 1 of Sex hormone-binding globulin precursor	0	auto - low confidence	0	0	QAEISASAPTSLR	iTRAQ4plex@N-term		0.014623	1473.81	1474.81	1473.79	1474.8	1	8	1.3.3.73.19	87	0.396527	0.444056	0.730506	0.17724	0.748914	0.344245	11287.8	12.29	3256.67	14.02	8058.33	11.27	8114.57	26.5	BET2067
71	11.98	11.98	36.5672	IPI:IPI00023019.1	Gene_Symbol=SHBG Isoform 1 of Sex hormone-binding globulin precursor	0	auto - low confidence	0	0	SCDVESNPGIFLPPGTQAEFNLR	Carbamyl@N-term; Methylthio(C)@2; Deamidated(N)@7; Deamidated(Q)@17; Deamidated(N)@21		0.0489566	2582.18	2583.19	2582.13	2583.14	1	6	3.2.3.57.8	71	1.67074	0.823376	0.655702	1.172	1.50254	0.840501	5632.85	38.27	6847.42	31.85	3609.49	34.47	8124.15	40.2	BET2067
71	11.98	11.98	36.5672	IPI:IPI00023019.1	Gene_Symbol=SHBG Isoform 1 of Sex hormone-binding globulin precursor	0	auto - low confidence	0	0	TSSSFEVR	No iTRAQ4plex@N-term		-0.0101532	911.425	912.432	911.435	912.442	1	6	1.2.3.42.12	56	1.49237	5.41975	1.73394	4.90718	2.72976	4.08868	118.01	4.41	128.14	5.03	199.97	6.36	309.22	5.13	BET2067
71	11.98	11.98	36.5672	IPI:IPI00023019.1	Gene_Symbol=SHBG Isoform 1 of Sex hormone-binding globulin precursor	0	auto - low confidence	0	0	TSSSFEVR	iTRAQ4plex@N-term		0.0130876	1055.55	1056.56	1055.54	1056.54	1	6	1.4.3.44.1	58	0.194615	1.613	0.710585	0.386689	1.13527	0.308404	9996.26	22.91	1415.48	22.6	6941.69	21.62	10893.3	22.48	BET2067
71	11.98	11.98	36.5672	IPI:IPI00023019.1	Gene_Symbol=SHBG Isoform 1 of Sex hormone-binding globulin precursor	0	auto - low confidence	0	0	VVLSQGSK	iTRAQ4plex@N-term; Deamidated(Q)@5; iTRAQ4plex(K)@8		0.0429382	1105.7	1106.71	1105.66	1106.67	1	6	1.1.3.44.7	58	0.472372	0.360119	0.730818	0.219472	1.0519	0.18856	10771.9	14.03	3702.27	12.43	7693.33	13.59	10876.6	14.83	BET2067
71	11.98	11.98	36.5672	IPI:IPI00023019.1	Gene_Symbol=SHBG Isoform 1 of Sex hormone-binding globulin precursor	0	auto - low confidence	0	0	WHQVEVK	iTRAQ4plex@N-term; iTRAQ4plex(K)@7		-0.0271976	1212.66	1213.67	1212.69	1213.69	1	6	2.3.4.47.2	61	0.91648	0.146283	0.858487	0.124358	1.12615	0.114321	16092	13.71	10730.6	12.76	13500.7	12.23	17395.2	13.26	BET2067
71	11.98	11.98	36.5672	IPI:IPI00023019.1	Gene_Symbol=SHBG Isoform 1 of Sex hormone-binding globulin precursor	0	auto - low confidence	0	0	WHQVEVK	No iTRAQ4plex@N-term; iTRAQ4plex(K)@7		0.0584476	1068.64	1069.65	1068.58	1069.59	1	5	4.1.3.25.15	39	1.15298	2.46669	1.67911	1.81154	0.630138	2.76975	1674.09	25.36	1404.4	27.34	2747.06	27.29	1012.6	23.48	BET2067
71	11.98	11.98	36.5672	IPI:IPI00023019.1	Gene_Symbol=SHBG Isoform 1 of Sex hormone-binding globulin precursor	0	auto - low confidence	0	0	WHQVEVK	iTRAQ4plex@N-term; iTRAQ4plex(K)@7		0.0458931	1212.73	1213.74	1212.69	1213.69	1	5	4.3.3.24.14	38	0.557622	1.75732	1.18947	0.927398	1.399	1.00711	8743.76	65.99	3547.55	56.3	10164	54.78	11741.9	78.3	BET2067
91	6.24	6.24	19.9005	IPI:IPI00023019.1	Gene_Symbol=SHBG Isoform 1 of Sex hormone-binding globulin precursor	1	auto	2	99	IALGGLLFPASNLR	iTRAQ4plex@N-term		-0.0385731	1584.91	1585.92	1584.95	1585.95	1	14	1.1.3.82.3	96	0.919943	1.3209	0.840038	1.42155	0.441576	1.77194	3584.61	27.13	3536.02	38.28	2272.86	27.35	1629.66	26.11	BET2167
91	6.24	6.24	19.9005	IPI:IPI00023019.1	Gene_Symbol=SHBG Isoform 1 of Sex hormone-binding globulin precursor	1	auto	2	99	QAEISASAPTSLR	iTRAQ4plex@N-term		0.00952386	1473.8	1474.81	1473.79	1474.8	1	16	1.2.3.52.8	66	0.412851	1.52978	0.447261	2.01267	0.305289	2.283	4756.68	28.92	2105.76	29.56	1605.82	30.81	1495.08	32.9	BET2167
91	6.24	6.24	19.9005	IPI:IPI00023019.1	Gene_Symbol=SHBG Isoform 1 of Sex hormone-binding globulin precursor	1	auto	2	99	VVLSQGSK	iTRAQ4plex@N-term; iTRAQ4plex(K)@8		-0.00728198	1104.67	1105.67	1104.67	1105.68	1	13	2.2.3.37.2	51	0.837324	0.303453	1.02143	0.349235	0.818361	0.337374	17378.9	34.06	15603.7	36.15	13398.7	38.73	14642.5	40.21	BET2167
91	6.24	6.24	19.9005	IPI:IPI00023019.1	Gene_Symbol=SHBG Isoform 1 of Sex hormone-binding globulin precursor	1	auto	0.229148	41	LPLVPALDGCLR	iTRAQ4plex@N-term; Methylthio(C)@10		-0.00503457	1455.8	1456.81	1455.81	1456.81	1	5	1.1.3.83.9	97	0	NA	0.934311	4.69788	0.471176	4.03451	1478.72	35.02	0	129.19	1042.82	42.31	717.33	23.43	BET2167
91	6.24	6.24	19.9005	IPI:IPI00023019.1	Gene_Symbol=SHBG Isoform 1 of Sex hormone-binding globulin precursor	1	auto	0.00845248	1.92744	ALALPPLGLAPLLNLWAKPQGR	iTRAQ4plex@N-term; Trp->Kynurenin(W)@16; iTRAQ4plex(K)@18		0.0687486	2600.65	2601.65	2600.58	2601.58	1	8	2.2.3.88.2	102	0.513313	1.79074	0.362447	3.39752	0.537852	1.50294	4061.88	33.28	2235.74	35.6	1111.23	36.64	2249.26	28.34	BET2167
91	6.24	6.24	19.9005	IPI:IPI00023019.1	Gene_Symbol=SHBG Isoform 1 of Sex hormone-binding globulin precursor	1	auto	0.00293443	0.673401	DDWFMLGLR	iTRAQ4plex@N-term		-0.00157184	1295.64	1296.65	1295.65	1296.65	1	3	1.3.3.80.2	94	0.645894	4.43878	0	NA	0	NA	4568.32	122.78	3163.95	111.77	0	201.92	0	0	BET2167
91	6.24	6.24	19.9005	IPI:IPI00023019.1	Gene_Symbol=SHBG Isoform 1 of Sex hormone-binding globulin precursor	0	auto - low confidence	0	0	LDGCLR	iTRAQ4plex@N-term; Methylthio(C)@4	cleaved A-L@N-term	-0.00318491	865.424	866.431	865.427	866.434	1	5	2.1.3.59.10	73	0.552781	2.17263	0.711957	2.08296	0.802347	1.86105	2584.57	33.91	1531.98	26.53	1388.91	22.47	2135.01	28.18	BET2167
91	6.24	6.24	19.9005	IPI:IPI00023019.1	Gene_Symbol=SHBG Isoform 1 of Sex hormone-binding globulin precursor	0	auto - low confidence	0	0	MRIALGGLLFPASNLR	iTRAQ4plex@N-term; Deamidated(N)@14	cleaved I-M@N-term; missed R-I@2	0.00978111	1873.08	1874.09	1873.07	1874.08	1	7	4.1.3.27.11	41	0.987628	0.270396	1.8536	0.250006	1.68137	0.231783	22451.3	44.28	23776.4	43.98	31411.5	48.26	38864.6	47.32	BET2167
91	6.24	6.24	19.9005	IPI:IPI00023019.1	Gene_Symbol=SHBG Isoform 1 of Sex hormone-binding globulin precursor	0	auto - low confidence	0	0	QAEISASAPTSLR	iTRAQ4plex@N-term; Oxidation(P)@9		0.00826546	1489.79	1490.8	1489.79	1490.79	1	5	1.2.3.71.7	85	0.601994	1.14275	0.845024	1.15309	1.00794	1.0168	6394.79	45.66	4127.91	36.83	4078.75	36.93	6636.04	48.04	BET2167
91	6.24	6.24	19.9005	IPI:IPI00023019.1	Gene_Symbol=SHBG Isoform 1 of Sex hormone-binding globulin precursor	0	auto - low confidence	0	0	QAEISASAPTSLR	iTRAQ4plex@N-term		0.0233173	1473.81	1474.82	1473.79	1474.8	1	10	1.2.3.71.11	85	0.654608	0.671481	1.2439	0.538276	1.2146	0.541106	49880.5	174.51	35012.5	200.67	46832.5	191.58	62375.4	257.48	BET2167
91	6.24	6.24	19.9005	IPI:IPI00023019.1	Gene_Symbol=SHBG Isoform 1 of Sex hormone-binding globulin precursor	0	auto - low confidence	0	0	QAEISASAPTSLR	iTRAQ4plex@N-term; Deamidated(Q)@1		0.02486	1474.8	1475.81	1474.77	1475.78	1	7	1.2.3.72.14	86	0.604881	0.424097	1.19984	0.343947	0.91369	0.342305	19650.7	43.94	12745.6	45.93	17796.5	46.51	18485.3	47.91	BET2167
91	6.24	6.24	19.9005	IPI:IPI00023019.1	Gene_Symbol=SHBG Isoform 1 of Sex hormone-binding globulin precursor	0	auto - low confidence	0	0	QAEISASAPTSLR	iTRAQ4plex@N-term		0.00891353	1473.8	1474.81	1473.79	1474.8	1	3	1.2.3.78.6	92	0.522469	4.92264	0	NA	0.822494	4.21191	2718.33	86.18	1522.91	57.35	0	197.76	2301.89	63.83	BET2167
91	6.24	6.24	19.9005	IPI:IPI00023019.1	Gene_Symbol=SHBG Isoform 1 of Sex hormone-binding globulin precursor	0	auto - low confidence	0	0	QAEISASAPTSLR	iTRAQ4plex@N-term		0.0600591	1473.85	1474.86	1473.79	1474.8	1	9	1.2.3.96.17	110	0.519661	1.35218	0.683817	1.50015	1.09628	1.02691	4775.65	35.9	2661.12	29.91	2464.93	32	5390.17	37.71	BET2167
91	6.24	6.24	19.9005	IPI:IPI00023019.1	Gene_Symbol=SHBG Isoform 1 of Sex hormone-binding globulin precursor	0	auto - low confidence	0	0	QAEISASAPTSLR	iTRAQ4plex@N-term		0.0078803	1473.8	1474.81	1473.79	1474.8	1	7	1.3.3.70.6	84	1.4986	1.19538	1.42386	1.66748	2.27845	1.13614	2857.26	27.32	4591.41	32.94	3070.78	41.95	6702.54	41.13	BET2167
94	6.26	6.29	22.6368	IPI:IPI00023019.1	Gene_Symbol=SHBG Isoform 1 of Sex hormone-binding globulin precursor	1	auto	2	99	IALGGLLFPASNLR	iTRAQ4plex@N-term		-0.0349568	1584.91	1585.92	1584.95	1585.95	1	13	1.4.3.35.4	49	0.461778	0.909702	0.523674	1.03561	0.399609	1.24686	16541.5	73.78	8466.91	67.13	8236.37	76.98	6467.99	75.31	BET2227
94	6.26	6.29	22.6368	IPI:IPI00023019.1	Gene_Symbol=SHBG Isoform 1 of Sex hormone-binding globulin precursor	1	auto	2	99	QAEISASAPTSLR	iTRAQ4plex@N-term		-0.0153407	1473.78	1474.78	1473.79	1474.8	1	16	3.3.3.53.6	67	0.380794	0.801613	0.444581	1.18986	0.488493	0.79359	10091.1	28.84	4259.38	31.9	4265.71	49.27	4823.45	35.71	BET2227
94	6.26	6.29	22.6368	IPI:IPI00023019.1	Gene_Symbol=SHBG Isoform 1 of Sex hormone-binding globulin precursor	1	auto	2	99	VVLSQGSK	iTRAQ4plex@N-term; iTRAQ4plex(K)@8		-0.019379	1104.66	1105.66	1104.67	1105.68	1	14	2.3.3.38.5	52	0.547121	0.315741	0.856857	0.257113	0.561974	0.395504	18042.7	26.29	10942.2	30.65	14699.8	31.14	9921.55	36.48	BET2227
94	6.26	6.29	22.6368	IPI:IPI00023019.1	Gene_Symbol=SHBG Isoform 1 of Sex hormone-binding globulin precursor	1	auto	0.180456	34	LPLVPALDGCLR	iTRAQ4plex@N-term; Methylthio(C)@10		0.0153087	1455.82	1456.83	1455.81	1456.81	1	8	3.2.3.84.4	98	0.705141	1.34956	0.484203	1.80397	0.342825	3.37357	3054.13	23.14	2387.16	26.66	1406.1	23.02	1024.52	33.68	BET2227
94	6.26	6.29	22.6368	IPI:IPI00023019.1	Gene_Symbol=SHBG Isoform 1 of Sex hormone-binding globulin precursor	0	auto - shared MS/MS	0.0839019	17.5676	DLGLK	iTRAQ4plex@N-term; iTRAQ4plex(K)@5	cleaved L-D@N-term	-0.00789446	832.518	833.526	832.526	833.533	1	5	2.3.3.38.4	52	0.408705	3.23328	0.594833	2.58482	0.408883	3.39348	4712.64	53.41	2134.97	64.65	2665.39	61.92	1885.49	60.31	BET2227
94	6.26	6.29	22.6368	IPI:IPI00023019.1	Gene_Symbol=SHBG Isoform 1 of Sex hormone-binding globulin precursor	0	auto - low confidence	0	0	GDTNPKDDWFMLGLR	Carbamyl@N-term; iTRAQ4plex(K)@6	cleaved Y-G@N-term	0.047383	1950.99	1951.99	1950.94	1951.95	1	6	3.2.3.73.5	87	0.986661	1.00762	0.7444	1.325	0.864649	1.23221	3852.31	33.12	4213.15	22.14	2726.65	27.49	3259.28	28.77	BET2227
94	6.26	6.29	22.6368	IPI:IPI00023019.1	Gene_Symbol=SHBG Isoform 1 of Sex hormone-binding globulin precursor	1	auto	0	87	IALGGLLFPASNLR	iTRAQ4plex@N-term		0.0034165	1584.95	1585.96	1584.95	1585.95	1	9	3.2.3.83.6	97	0.342997	0.818917	0.615069	0.661536	0.573829	0.676366	10294.9	32.22	3914.09	29.62	6020.72	35.09	5780.51	34.66	BET2227
94	6.26	6.29	22.6368	IPI:IPI00023019.1	Gene_Symbol=SHBG Isoform 1 of Sex hormone-binding globulin precursor	0	auto - shared MS/MS	0	6.18046	LDGCLR	iTRAQ4plex@N-term; Methylthio(C)@4	cleaved A-L@N-term	0.00638567	865.434	866.441	865.427	866.434	1	6	2.2.3.60.4	74	1.34239	2.30371	0.504067	3.49708	1.258	2.91097	1132.53	21.57	1685.18	21.84	542.8	15.92	1394.09	30.69	BET2227
94	6.26	6.29	22.6368	IPI:IPI00023019.1	Gene_Symbol=SHBG Isoform 1 of Sex hormone-binding globulin precursor	0	auto - low confidence	0	0	QAEISASAPTSLR	iTRAQ4plex@N-term		-0.00121003	1473.79	1474.8	1473.79	1474.8	1	10	1.4.3.24.3	38	0.709016	0.318174	1.06804	0.247907	0.862386	0.278084	44118.7	77.7	34673.4	91.88	44803.3	78.17	37229.3	80.12	BET2227
94	6.26	6.29	22.6368	IPI:IPI00023019.1	Gene_Symbol=SHBG Isoform 1 of Sex hormone-binding globulin precursor	0	auto - low confidence	0	0	QAEISASAPTSLR	iTRAQ4plex@N-term; Deamidated(Q)@1		0.0351659	1474.81	1475.82	1474.77	1475.78	1	7	1.4.3.25.2	39	0.891358	0.528555	0.888944	0.538921	0.850161	0.590296	17028.6	53.98	16824.8	71.16	14393.1	62.73	14165.8	70.54	BET2227
94	6.26	6.29	22.6368	IPI:IPI00023019.1	Gene_Symbol=SHBG Isoform 1 of Sex hormone-binding globulin precursor	0	auto - low confidence	0	0	QAEISASAPTSLR	iTRAQ4plex@N-term		0.0380968	1473.83	1474.84	1473.79	1474.8	1	5	1.4.3.48.11	62	0.760704	1.18666	0.940431	0.999097	0.854215	1.20776	11758.2	80.98	9914.62	95.81	10514.1	76.1	9828.11	97.51	BET2227
94	6.26	6.29	22.6368	IPI:IPI00023019.1	Gene_Symbol=SHBG Isoform 1 of Sex hormone-binding globulin precursor	0	auto - low confidence	0	0	QAEISASAPTSLR	iTRAQ4plex@N-term		0.055299	1473.85	1474.85	1473.79	1474.8	1	8	1.6.3.47.8	61	0.733569	0.776922	1.21856	0.657994	0.783749	0.906209	9093.5	43.51	7394.18	45.26	10536.1	47.59	6973.79	53.67	BET2227
94	6.26	6.29	22.6368	IPI:IPI00023019.1	Gene_Symbol=SHBG Isoform 1 of Sex hormone-binding globulin precursor	0	auto - low confidence	0	0	QAEISASAPTSLR	iTRAQ4plex@N-term		-0.0103447	1473.78	1474.79	1473.79	1474.8	1	8	3.2.3.72.21	86	0.525332	0.887598	0.959759	0.799261	0.82262	0.826087	14097.1	69.29	8208.85	60.67	12864.5	81.08	11347.2	75.34	BET2227
94	6.26	6.29	22.6368	IPI:IPI00023019.1	Gene_Symbol=SHBG Isoform 1 of Sex hormone-binding globulin precursor	0	auto - low confidence	0	0	QAEISASAPTSLR	iTRAQ4plex@N-term		0.0174862	1473.81	1474.82	1473.79	1474.8	1	5	3.2.3.96.27	110	0.765805	1.85294	0.857688	1.64175	0.910934	1.74383	5278.08	57.05	4480.35	67.43	4304.34	53.19	4704.61	64.38	BET2227
94	6.26	6.29	22.6368	IPI:IPI00023019.1	Gene_Symbol=SHBG Isoform 1 of Sex hormone-binding globulin precursor	0	auto - low confidence	0	0	QAEISASAPTSLR	iTRAQ4plex@N-term		0.0527724	1473.84	1474.85	1473.79	1474.8	1	4	3.3.3.2.9	16	0.817693	2.56623	1.28826	2.66523	0	NA	1379.34	23.81	1250.2	23.74	1689.57	34.31	0	83.68	BET2227
94	6.26	6.29	22.6368	IPI:IPI00023019.1	Gene_Symbol=SHBG Isoform 1 of Sex hormone-binding globulin precursor	0	auto - low confidence	0	0	QAEISASAPTSLR	iTRAQ4plex@N-term		-0.00862704	1473.78	1474.79	1473.79	1474.8	1	10	3.3.3.72.8	86	0.955927	0.160437	1.50709	0.144731	1.09259	0.162316	47742.5	55.8	50588	55.6	68414.3	58.4	51041.7	57.49	BET2227
94	6.26	6.29	22.6368	IPI:IPI00023019.1	Gene_Symbol=SHBG Isoform 1 of Sex hormone-binding globulin precursor	0	auto - low confidence	0	0	QAEISASAPTSLR	iTRAQ4plex@N-term		0.0353169	1473.83	1474.83	1473.79	1474.8	1	10	3.3.3.96.29	110	0.996155	0.748782	1.81062	0.593129	1.0053	0.708971	6112.17	31.28	6749.01	36.89	10522.6	31.55	6012.46	29.5	BET2227
94	6.26	6.29	22.6368	IPI:IPI00023019.1	Gene_Symbol=SHBG Isoform 1 of Sex hormone-binding globulin precursor	0	auto - low confidence	0	0	QAEISASAPTSLR	iTRAQ4plex@N-term		-0.084315	1473.71	1474.71	1473.79	1474.8	1	4	5.6.3.23.1	37	0.646437	0.413356	0.681576	0.428614	0.640046	0.613956	12069	26.11	8647.97	30.46	7821.42	28.94	7558.6	43.43	BET2227
94	6.26	6.29	22.6368	IPI:IPI00023019.1	Gene_Symbol=SHBG Isoform 1 of Sex hormone-binding globulin precursor	0	auto - low confidence	0	0	VVLSSGSGPGLDLPLVLGLPLQLK	iTRAQ4plex@N-term; Deamidated(Q)@22; iTRAQ4plex(K)@24		-0.0700268	2660.53	2661.53	2660.6	2661.6	1	6	5.8.3.35.1	49	3.26023	1.35782	0.560599	2.70747	3.85237	1.35413	2451.39	30.97	8858.86	44.08	1306.67	31.29	9240.62	45.04	BET2227
104	5.6	5.62	27.8607	IPI:IPI00023019.1	Gene_Symbol=SHBG Isoform 1 of Sex hormone-binding globulin precursor	1	auto	2	99	IALGGLLFPASNLR	iTRAQ4plex@N-term		-0.0376416	1584.91	1585.92	1584.95	1585.95	1	11	1.2.3.85.5	99	0.850747	0.864877	1.01524	0.703519	1.028	0.739208	13081.1	63.33	10653.3	76.35	11725.1	59.85	13064.6	72.98	BET2228
104	5.6	5.62	27.8607	IPI:IPI00023019.1	Gene_Symbol=SHBG Isoform 1 of Sex hormone-binding globulin precursor	1	auto	2	99	QAEISASAPTSLR	iTRAQ4plex@N-term		-0.0309213	1473.76	1474.77	1473.79	1474.8	1	15	1.3.3.55.3	69	0.819041	0.879931	0.623091	1.10703	0.862884	1.02378	7310.21	43.07	5731.62	37.46	4021.46	37.69	6128.34	51.31	BET2228
104	5.6	5.62	27.8607	IPI:IPI00023019.1	Gene_Symbol=SHBG Isoform 1 of Sex hormone-binding globulin precursor	1	auto	0.853872	86	TSSSFEVR	iTRAQ4plex@N-term		0.0174881	1055.55	1056.56	1055.54	1056.54	1	9	1.4.3.48.7	62	0.792585	0.720463	0.676503	0.923225	0.623986	0.875534	9053.04	36.7	6868.82	40.91	5407.13	44.85	5488.2	42.59	BET2228
104	5.6	5.62	27.8607	IPI:IPI00023019.1	Gene_Symbol=SHBG Isoform 1 of Sex hormone-binding globulin precursor	1	auto	0.39794	60	DDWFMLGLR	iTRAQ4plex@N-term		-0.00449909	1295.64	1296.65	1295.65	1296.65	1	7	1.3.3.84.12	98	0.581551	1.93023	0.704752	2.77246	1.15208	1.55174	3956.11	43.68	2202.41	34.87	2461.54	62.6	4428.03	48.28	BET2228
104	5.6	5.62	27.8607	IPI:IPI00023019.1	Gene_Symbol=SHBG Isoform 1 of Sex hormone-binding globulin precursor	1	auto	0.346788	55	LPLVPALDGCLR	iTRAQ4plex@N-term; Methylthio(C)@10		-0.0045227	1455.8	1456.81	1455.81	1456.81	1	7	1.1.3.87.7	101	0.288022	3.14593	0.501406	2.5762	0.343254	2.09407	3828.93	40.28	1055.71	31.3	1695	39.86	1276.89	23.12	BET2228
104	5.6	5.62	27.8607	IPI:IPI00023019.1	Gene_Symbol=SHBG Isoform 1 of Sex hormone-binding globulin precursor	0	auto - low confidence	0	0	HPIMRIALGGLLFP	iTRAQ4plex@N-term; Oxidation(M)@4; Oxidation(P)@14	cleaved P-A@C-term; missed R-I@5	-0.0825895	1709.89	1710.9	1709.98	1710.98	1	9	2.4.3.75.7	89	3.73098	7.21917	2.13126	9.31612	7.14481	6.82898	225.52	14.46	805.47	26.72	424.35	28.68	1565.44	36.79	BET2228
104	5.6	5.62	27.8607	IPI:IPI00023019.1	Gene_Symbol=SHBG Isoform 1 of Sex hormone-binding globulin precursor	1	auto	0	99	IALGGLLFPASNLR	iTRAQ4plex@N-term		-0.00873366	1584.94	1585.95	1584.95	1585.95	1	13	1.1.3.85.10	99	0.630637	1.74658	1.16733	1.52796	0.827186	1.83086	3054.2	27.43	1843.82	27.62	3147.69	38.91	2454.49	39.16	BET2228
104	5.6	5.62	27.8607	IPI:IPI00023019.1	Gene_Symbol=SHBG Isoform 1 of Sex hormone-binding globulin precursor	0	auto - shared MS/MS	0	3.76386	LDGCLR	iTRAQ4plex@N-term; Methylthio(C)@4	cleaved A-L@N-term	0.00673138	865.434	866.441	865.427	866.434	1	7	2.1.3.63.9	77	0.766826	1.67217	0.562952	3.29477	1.5056	1.50296	2187.92	21.87	1606.09	21.53	1087.44	34.14	3200.37	35.92	BET2228
104	5.6	5.62	27.8607	IPI:IPI00023019.1	Gene_Symbol=SHBG Isoform 1 of Sex hormone-binding globulin precursor	0	auto - low confidence	0	0	LDGCLR	iTRAQ4plex@N-term; Methylthio(C)@4	cleaved A-L@N-term	0.0689866	865.496	866.503	865.427	866.434	1	3	2.1.3.51.15	65	0.542478	3.06537	1.17789	2.48124	0.804609	2.72748	2751.11	48.9	1428.67	35.68	2860.97	49.53	2150.57	44.49	BET2228
104	5.6	5.62	27.8607	IPI:IPI00023019.1	Gene_Symbol=SHBG Isoform 1 of Sex hormone-binding globulin precursor	0	no quant	0	0	LDVDQALNR	iTRAQ4plex@N-term; Oxidation(D)@4		-0.101818	1202.54	1203.54	1202.64	1203.64	1	3	1.2.3.50.11	64	NA	NA	NA	NA	NA	NA	NA	NA	NA	NA	NA	NA	NA	NA	BET2228
104	5.6	5.62	27.8607	IPI:IPI00023019.1	Gene_Symbol=SHBG Isoform 1 of Sex hormone-binding globulin precursor	1	auto	0	2	LPLVPALDGCLR	iTRAQ4plex@N-term; Methylthio(C)@10		-0.00598468	1455.8	1456.81	1455.81	1456.81	1	6	1.2.3.86.3	100	0.694684	2.19887	0.733447	2.14701	0.814171	1.54708	4264.11	41.66	2835.68	55.86	2761.21	52.79	3372.91	40.46	BET2228
104	5.6	5.62	27.8607	IPI:IPI00023019.1	Gene_Symbol=SHBG Isoform 1 of Sex hormone-binding globulin precursor	1	auto	0	99	QAEISASAPTSLR	iTRAQ4plex@N-term		-0.00413801	1473.79	1474.79	1473.79	1474.8	1	10	1.2.3.55.15	69	0.427532	1.96132	0.578604	2.92805	0.445845	3.00195	3555.74	30.64	1455.26	25.64	1816.41	50.83	1540.19	44.29	BET2228
104	5.6	5.62	27.8607	IPI:IPI00023019.1	Gene_Symbol=SHBG Isoform 1 of Sex hormone-binding globulin precursor	0	auto - low confidence	0	0	QAEISASAPTSLR	iTRAQ4plex@N-term; Oxidation(P)@9		0.0203704	1489.81	1490.81	1489.79	1490.79	1	4	1.2.3.74.5	88	0.573365	4.33681	0.734594	3.43833	0.927796	2.98402	7575.56	153.65	4158.03	159.39	4913.2	136.41	6828.54	149.46	BET2228
104	5.6	5.62	27.8607	IPI:IPI00023019.1	Gene_Symbol=SHBG Isoform 1 of Sex hormone-binding globulin precursor	0	auto - low confidence	0	0	QAEISASAPTSLR	iTRAQ4plex@N-term		0.0213737	1473.81	1474.82	1473.79	1474.8	1	10	1.2.3.74.14	88	0.607861	0.290725	0.732308	0.281029	0.612143	0.256001	39585.3	51.63	23034.6	59.85	25593.5	63.71	23542.3	51.86	BET2228
104	5.6	5.62	27.8607	IPI:IPI00023019.1	Gene_Symbol=SHBG Isoform 1 of Sex hormone-binding globulin precursor	0	auto - low confidence	0	0	QAEISASAPTSLR	iTRAQ4plex@N-term; Deamidated(Q)@1		0.0138843	1474.79	1475.8	1474.77	1475.78	1	7	1.2.3.75.1	89	0.536715	0.662131	0.581711	0.552022	0.600448	0.619759	10574.4	31.95	5433.03	32.01	5430.83	25.09	6168.69	33.38	BET2228
104	5.6	5.62	27.8607	IPI:IPI00023019.1	Gene_Symbol=SHBG Isoform 1 of Sex hormone-binding globulin precursor	0	auto - low confidence	0	0	QAEISASAPTSLR	iTRAQ4plex@N-term		0.0421957	1473.83	1474.84	1473.79	1474.8	1	9	1.3.3.1.15	15	0.864761	1.09622	0.732767	1.19152	0.814617	1.29759	4370.16	31.61	3617.72	29.8	2827.26	26.77	3458.69	37.26	BET2228
104	5.6	5.62	27.8607	IPI:IPI00023019.1	Gene_Symbol=SHBG Isoform 1 of Sex hormone-binding globulin precursor	0	auto - low confidence	0	0	QAEISASAPTSLR	iTRAQ4plex@N-term		0.0244962	1473.82	1474.82	1473.79	1474.8	1	9	1.3.3.73.12	87	0.874243	0.375072	0.849921	0.440421	0.58142	0.548087	17873.1	41.44	14958	44.1	13411.6	50.22	10096	50.14	BET2228
104	5.6	5.62	27.8607	IPI:IPI00023019.1	Gene_Symbol=SHBG Isoform 1 of Sex hormone-binding globulin precursor	0	auto - low confidence	0	0	QAEISASAPTSLR	iTRAQ4plex@N-term		0.0443188	1473.84	1474.84	1473.79	1474.8	1	3	1.4.3.1.21	15	1.10171	5.56097	0.999569	5.52144	0.852631	6.07172	800.01	33.42	843.73	30.97	706.01	25.49	662.7	29.2	BET2228
104	5.6	5.62	27.8607	IPI:IPI00023019.1	Gene_Symbol=SHBG Isoform 1 of Sex hormone-binding globulin precursor	0	auto - low confidence	0	0	QAEISASAPTSLRSCDVESNP	iTRAQ4plex@N-term; Deamidated(R)@13; Methylthio(C)@15	cleaved P-G@C-term; missed R-S@13	0.0531112	2352.12	2353.13	2352.07	2353.08	1	5	1.3.3.83.16	97	0	NA	1.51938	6.01354	0	NA	710.94	27.93	0	76.39	953.68	43.42	0	46.39	BET2228
104	5.6	5.62	27.8607	IPI:IPI00023019.1	Gene_Symbol=SHBG Isoform 1 of Sex hormone-binding globulin precursor	0	auto - low confidence	0	0	QVSGPLTSKRHPIMR	iTRAQ4plex@N-term; Deamidated(Q)@1; iTRAQ4plex(K)@9; Oxidation(M)@14	missed K-R@9; missed R-H@10	-0.0501068	2011.07	2012.08	2011.12	2012.13	1	7	1.1.3.66.14	80	0.712569	2.76335	0.476467	2.83941	0.64226	2.61415	5629.67	68.58	3840.18	95.25	2368.2	60.74	3512.81	81.25	BET2228
104	5.6	5.62	27.8607	IPI:IPI00023019.1	Gene_Symbol=SHBG Isoform 1 of Sex hormone-binding globulin precursor	0	auto - low confidence	0	0	TSSSFEVR	No iTRAQ4plex@N-term		0.00237791	911.437	912.444	911.435	912.442	1	4	1.1.3.55.9	69	0	NA	1.10236	7.78375	0	NA	596.29	30.07	0	56.95	580.34	34.41	0	28.22	BET2228
104	5.6	5.62	27.8607	IPI:IPI00023019.1	Gene_Symbol=SHBG Isoform 1 of Sex hormone-binding globulin precursor	0	auto - low confidence	0	0	TSSSFEVR	iTRAQ4plex@N-term		0.0215163	1055.56	1056.57	1055.54	1056.54	1	3	1.4.3.42.15	56	1.72761	1.41773	1.57563	1.40614	2.13138	1.44675	10883.4	129.09	17999.2	139.78	15139.9	114.34	22536.6	186.69	BET2228
104	5.6	5.62	27.8607	IPI:IPI00023019.1	Gene_Symbol=SHBG Isoform 1 of Sex hormone-binding globulin precursor	0	auto - low confidence	0	0	VVLSSGSGPGLDLPLVLGLPLQLK	iTRAQ4plex@N-term; Deamidated(Q)@22; iTRAQ4plex(K)@24		-0.00947992	2660.59	2661.59	2660.6	2661.6	1	9	4.7.3.36.4	50	1.08933	0.650858	0.450329	1.22167	1.3882	0.484314	7046.55	27.3	7348.12	38.43	2801.62	32.46	9503.63	27.62	BET2228
104	5.6	5.62	27.8607	IPI:IPI00023019.1	Gene_Symbol=SHBG Isoform 1 of Sex hormone-binding globulin precursor	0	auto - low confidence	0	0	VVLSSGSGPGLDLPLVLGLPLQLK	iTRAQ4plex@N-term; Deamidated(Q)@22; iTRAQ4plex(K)@24		-0.0265698	2660.57	2661.58	2660.6	2661.6	1	5	4.8.3.36.2	50	1.09689	0.970508	0.828799	1.37063	0.973918	1.17114	5013.63	37.45	5264.5	32.62	3668.63	42.16	4743.9	42.79	BET2228
80	9.48	9.48	40.2985	IPI:IPI00023019.1	Gene_Symbol=SHBG Isoform 1 of Sex hormone-binding globulin precursor	1	auto	2	99	QAEISASAPTSLR	iTRAQ4plex@N-term		-0.0144539	1473.78	1474.78	1473.79	1474.8	1	10	1.3.3.50.7	64	0.538966	8.36763	1.09849	4.52458	0.455935	6.50733	3405.2	141.3	1840.56	133.74	5150.68	92.9	2213.2	110.94	BET2247
80	9.48	9.48	40.2985	IPI:IPI00023019.1	Gene_Symbol=SHBG Isoform 1 of Sex hormone-binding globulin precursor	1	auto	2	99	VVLSQGSK	iTRAQ4plex@N-term; iTRAQ4plex(K)@8		-0.0145661	1104.66	1105.67	1104.67	1105.68	1	13	2.3.3.35.5	49	2.95868	0.878073	1.95156	0.878773	1.22364	1.00528	2890.87	23.26	8577.74	30.16	7768.46	27.45	5042.63	30.39	BET2247
80	9.48	9.48	40.2985	IPI:IPI00023019.1	Gene_Symbol=SHBG Isoform 1 of Sex hormone-binding globulin precursor	1	auto	2	99	WHQVEVK	iTRAQ4plex@N-term; iTRAQ4plex(K)@7		0.00443947	1212.69	1213.7	1212.69	1213.69	1	11	4.5.3.21.11	35	1.17467	0.50057	1.43288	0.416549	1.98243	0.393433	9861.3	35.95	11617.1	39.85	19456.7	39.21	27868	41.23	BET2247
80	9.48	9.48	40.2985	IPI:IPI00023019.1	Gene_Symbol=SHBG Isoform 1 of Sex hormone-binding globulin precursor	1	auto	1.69897	98	IALGGLLFPASNLR	iTRAQ4plex@N-term		-0.0443752	1584.9	1585.91	1584.95	1585.95	1	8	1.2.3.80.7	94	0.558306	4.75033	1.48347	2.50296	1.21071	2.74016	2938.54	65.8	1645.32	68.93	6002.52	67.13	5071.61	80.1	BET2247
80	9.48	9.48	40.2985	IPI:IPI00023019.1	Gene_Symbol=SHBG Isoform 1 of Sex hormone-binding globulin precursor	1	auto	1.69897	98	QVSGPLTSK	iTRAQ4plex@N-term; iTRAQ4plex(K)@9		-0.00430192	1203.7	1204.71	1203.71	1204.71	1	10	2.2.3.39.7	53	0.938604	2.62941	1.36809	1.64901	0.755924	2.10358	1885.55	26.92	1774.87	39.19	3552.03	29.31	2031.85	31.39	BET2247
80	9.48	9.48	40.2985	IPI:IPI00023019.1	Gene_Symbol=SHBG Isoform 1 of Sex hormone-binding globulin precursor	1	auto	0.0472057	10.2996	DSWLDK	iTRAQ4plex@N-term; iTRAQ4plex(K)@6		-0.0286033	1050.53	1051.54	1050.56	1051.57	1	6	3.1.4.54.10	68	1.23661	1.40518	1.1435	1.17126	1.0313	1.19071	4224.79	38.13	5239.44	56.43	6652.19	49.66	6211.05	48.24	BET2247
80	9.48	9.48	40.2985	IPI:IPI00023019.1	Gene_Symbol=SHBG Isoform 1 of Sex hormone-binding globulin precursor	1	auto	0.0334238	7.40741	DDWFMLGLR	iTRAQ4plex@N-term		-0.0221452	1295.62	1296.63	1295.65	1296.65	1	7	1.3.3.78.7	92	1.23835	1.79027	1.34548	1.64674	1.35099	1.85038	1723.71	23.41	2140.69	24.97	3193.48	29.74	3319.65	41.72	BET2247
80	9.48	9.48	40.2985	IPI:IPI00023019.1	Gene_Symbol=SHBG Isoform 1 of Sex hormone-binding globulin precursor	0	auto - low confidence	7.31e-05	0.016835	GGLLFPASNLRLP	iTRAQ4plex@N-term	cleaved L-G@N-term; cleaved P-L@C-term; missed R-L@11	-0.0564086	1497.82	1498.83	1497.88	1498.89	1	7	3.4.4.68.7	82	1.01936	1.32415	0.947278	1.12042	0.698386	1.39325	6134.65	55.55	6271.36	60.59	8001.86	52.8	6107.46	64.67	BET2247
80	9.48	9.48	40.2985	IPI:IPI00023019.1	Gene_Symbol=SHBG Isoform 1 of Sex hormone-binding globulin precursor	0	auto - low confidence	0	0	ALALPPLGLAPLLNLWAKPQGR	iTRAQ4plex@N-term; Oxidation(P)@11; Oxidation(W)@16; iTRAQ4plex(K)@18		0.0770751	2628.65	2629.66	2628.57	2629.58	1	4	2.2.3.89.10	103	0.808123	3.88792	0.437722	3.43504	0	NA	951.39	18.71	771.05	25.86	573.43	16.15	0	28.77	BET2247
80	9.48	9.48	40.2985	IPI:IPI00023019.1	Gene_Symbol=SHBG Isoform 1 of Sex hormone-binding globulin precursor	0	auto - low confidence	0	0	DDGRWHQVEVK	Acetyl@N-term; iTRAQ4plex(K)@11	cleaved L-D@N-term; missed R-W@4	0.00375156	1553.77	1554.78	1553.77	1554.78	1	7	3.1.4.42.2	56	0.533257	3.95135	0.584968	2.22824	0.88737	1.93074	2874.29	40.03	1537.14	56.84	2315.19	40.27	3635.89	48.62	BET2247
80	9.48	9.48	40.2985	IPI:IPI00023019.1	Gene_Symbol=SHBG Isoform 1 of Sex hormone-binding globulin precursor	0	auto - low confidence	0	0	DDGRWHQVEVK	iTRAQ4plex@N-term; Oxidation(H)@6; iTRAQ4plex(K)@11	cleaved L-D@N-term; missed R-W@4	-0.000779656	1671.86	1672.86	1671.86	1672.86	1	8	4.3.3.19.3	33	0.92757	0.228883	0.948013	0.216558	1.17273	0.200958	22518.4	38.94	20947.4	31.41	29395.1	38.32	37645.4	38.54	BET2247
80	9.48	9.48	40.2985	IPI:IPI00023019.1	Gene_Symbol=SHBG Isoform 1 of Sex hormone-binding globulin precursor	0	auto - low confidence	0	0	ESRGPLATSR	Protein Terminal Acetyl@N-term; Phospho(S)@2	cleaved M-E@N-term; missed R-G@3	0.0508073	1194.59	1195.6	1194.54	1195.55	1	5	1.3.3.63.9	77	0.679362	3.39319	0.43273	2.90632	0.343806	3.50181	3467.4	60.77	2362.39	68.64	2066.07	47.9	1699.39	51.52	BET2247
80	9.48	9.48	40.2985	IPI:IPI00023019.1	Gene_Symbol=SHBG Isoform 1 of Sex hormone-binding globulin precursor	0	auto - low confidence	0	0	ESRGPLATSR	No iTRAQ4plex@N-term; Deamidated(R)@3	cleaved M-E@N-term; missed R-G@3	0.0313205	1073.58	1074.59	1073.55	1074.55	1	6	1.4.3.68.20	82	0.593784	1.01156	0.751104	0.752872	1.06283	0.619374	13327.7	70.2	7936.5	68.54	13784.1	74.15	20192.6	65.8	BET2247
80	9.48	9.48	40.2985	IPI:IPI00023019.1	Gene_Symbol=SHBG Isoform 1 of Sex hormone-binding globulin precursor	0	auto - low confidence	0	0	ESRGPLATSR	No iTRAQ4plex@N-term; Deamidated(R)@3	cleaved M-E@N-term; missed R-G@3	-0.0208994	1073.53	1074.53	1073.55	1074.55	1	4	3.4.4.45.9	59	9970.35	NA	7261.61	NA	NA	NA	0	8.57	398.06	19.39	330.36	18.12	0	16.53	BET2247
80	9.48	9.48	40.2985	IPI:IPI00023019.1	Gene_Symbol=SHBG Isoform 1 of Sex hormone-binding globulin precursor	0	auto - low confidence	0	0	HWAQLTVGAGPRLDDGR	iTRAQ4plex@N-term	cleaved N-H@N-term; missed R-L@12	-0.0504562	1991.99	1993	1992.04	1993.05	1	5	1.1.3.47.2	61	0.88935	3.85092	0.417927	3.59607	0.603109	3.57922	1203.76	28.54	1073.64	32.58	692.73	18.73	1034.93	27.75	BET2247
80	9.48	9.48	40.2985	IPI:IPI00023019.1	Gene_Symbol=SHBG Isoform 1 of Sex hormone-binding globulin precursor	0	auto - low confidence	0	0	ITKTSSSFEVRTWDPEGVI	iTRAQ4plex@N-term; iTRAQ4plex(K)@3; Oxidation(P)@15	cleaved I-F@C-term; missed K-T@3; missed R-T@11	-0.0714738	2455.21	2456.22	2455.28	2456.29	1	7	1.3.3.63.1	77	1.23511	1.35692	0.667585	1.28814	0.904277	1.32669	3658.4	38.57	4531.53	38.71	3362.96	24.89	4715.94	37.98	BET2247
80	9.48	9.48	40.2985	IPI:IPI00023019.1	Gene_Symbol=SHBG Isoform 1 of Sex hormone-binding globulin precursor	0	auto - low confidence	0	0	LDGCLR	iTRAQ4plex@N-term; Methylthio(C)@4	cleaved A-L@N-term	-0.0448344	865.382	866.39	865.427	866.434	1	5	2.2.3.56.3	70	0.421351	8.1393	1.82878	3.58199	1.5548	4.02074	530.1	17.58	224	16.65	1334.88	18.07	1174.92	26.71	BET2247
80	9.48	9.48	40.2985	IPI:IPI00023019.1	Gene_Symbol=SHBG Isoform 1 of Sex hormone-binding globulin precursor	0	auto - low confidence	0	0	LPLVPALDGCLR	iTRAQ4plex@N-term; Methylthio(C)@10		-0.00641569	1455.8	1456.81	1455.81	1456.81	1	6	1.2.3.81.4	95	1.06358	1.91211	1.02074	1.46918	0.960825	1.47155	2440.56	29.36	2603.18	38.69	3430.26	28.93	3342.79	28.33	BET2247
80	9.48	9.48	40.2985	IPI:IPI00023019.1	Gene_Symbol=SHBG Isoform 1 of Sex hormone-binding globulin precursor	0	auto - low confidence	0	0	LPLVPALDGCLR	iTRAQ4plex@N-term; Methylthio(C)@10		-0.0100479	1455.8	1456.8	1455.81	1456.81	1	3	4.3.3.19.10	33	1.19051	0.542049	1.48669	0.449435	1.65288	0.44586	10175.8	40.66	12149.3	44.5	20831.2	42.86	23976.6	47.43	BET2247
80	9.48	9.48	40.2985	IPI:IPI00023019.1	Gene_Symbol=SHBG Isoform 1 of Sex hormone-binding globulin precursor	0	auto - low confidence	0	0	MRIALGGLLFPASNLR	iTRAQ4plex@N-term; Oxidation(M)@1; Deamidated(N)@14	cleaved I-M@N-term; missed R-I@2	0.00595858	1889.07	1890.08	1889.07	1890.08	1	5	4.2.3.29.19	43	1.21034	2.63156	1.48535	2.06745	1.59069	2.08873	6021.46	109.85	7308.95	138.62	12315.6	119.8	13654.1	138.89	BET2247
80	9.48	9.48	40.2985	IPI:IPI00023019.1	Gene_Symbol=SHBG Isoform 1 of Sex hormone-binding globulin precursor	0	auto - low confidence	0	0	MRIALGGLLFPASNLR	iTRAQ4plex@N-term; Deamidated(N)@14	cleaved I-M@N-term; missed R-I@2	0.0138829	1873.09	1874.09	1873.07	1874.08	1	6	4.2.3.29.28	43	1.77647	0.522369	2.14572	0.479782	2.37979	0.474893	9105.46	41.4	16222	41.72	26902.9	41.21	30889.8	42.35	BET2247
80	9.48	9.48	40.2985	IPI:IPI00023019.1	Gene_Symbol=SHBG Isoform 1 of Sex hormone-binding globulin precursor	0	auto - low confidence	0	0	NGLWAQGQR	iTRAQ4plex@N-term	cleaved L-N@N-term	-0.0846781	1172.53	1173.54	1172.62	1173.62	1	6	1.2.3.42.20	56	0	NA	0	NA	0	NA	877.94	44.9	0	56.17	0	0	0	0.01	BET2247
80	9.48	9.48	40.2985	IPI:IPI00023019.1	Gene_Symbol=SHBG Isoform 1 of Sex hormone-binding globulin precursor	0	auto - shared MS/MS	0	2	QAEISASAPTSLR	iTRAQ4plex@N-term		0.0104907	1473.8	1474.81	1473.79	1474.8	1	4	1.2.3.51.3	65	0.769264	6.23981	0	NA	0.619042	5.20427	779.74	21.61	601.55	33.63	0	67.91	688.09	30.31	BET2247
80	9.48	9.48	40.2985	IPI:IPI00023019.1	Gene_Symbol=SHBG Isoform 1 of Sex hormone-binding globulin precursor	0	auto - low confidence	0	0	QAEISASAPTSLR	iTRAQ4plex@N-term		0.0219652	1473.81	1474.82	1473.79	1474.8	1	9	1.2.3.69.9	83	1.0397	0.65192	0.953374	0.5719	1.2679	0.548792	8756.56	38.79	9130.33	43.67	11495.3	41.58	15826.9	51.27	BET2247
80	9.48	9.48	40.2985	IPI:IPI00023019.1	Gene_Symbol=SHBG Isoform 1 of Sex hormone-binding globulin precursor	0	auto - low confidence	0	0	QAEISASAPTSLR	iTRAQ4plex@N-term; Deamidated(Q)@1		0.0297634	1474.8	1475.81	1474.77	1475.78	1	5	1.2.3.70.9	84	0.89605	2.15879	1.26577	1.6099	0.84548	1.68983	7070.36	97.15	6353.6	105.79	12323.1	103.38	8521.58	83.82	BET2247
80	9.48	9.48	40.2985	IPI:IPI00023019.1	Gene_Symbol=SHBG Isoform 1 of Sex hormone-binding globulin precursor	0	auto - low confidence	0	0	QAEISASAPTSLR	iTRAQ4plex@N-term		0.00825082	1473.8	1474.81	1473.79	1474.8	1	6	1.3.3.69.4	83	1.22164	1.07798	1.31273	0.926998	1.41767	0.964238	6507.78	53.86	7973.01	55.07	11763.4	49.12	13151.7	65.07	BET2247
80	9.48	9.48	40.2985	IPI:IPI00023019.1	Gene_Symbol=SHBG Isoform 1 of Sex hormone-binding globulin precursor	0	auto - low confidence	0	0	QVSGPLTSK	iTRAQ4plex@N-term; Methyl(S)@3; iTRAQ4plex(K)@9		-0.042575	1217.68	1218.69	1217.72	1218.73	1	4	2.3.3.59.1	73	1.40864	3.6675	1.18028	3.69295	0.553828	5.21908	3693.1	116.7	5217.19	97.12	6002.06	114.71	2915.69	121.11	BET2247
80	9.48	9.48	40.2985	IPI:IPI00023019.1	Gene_Symbol=SHBG Isoform 1 of Sex hormone-binding globulin precursor	0	auto - low confidence	0	0	QVSGPLTSK	Gln->pyro-Glu@N-term; iTRAQ4plex(K)@9		0.0455189	1042.62	1043.63	1042.58	1043.59	1	4	3.1.4.51.9	65	2.13435	1.78145	2.19348	1.68689	2.07192	1.70681	7137.39	114.84	15277.5	116.82	21557.4	109.23	21080.9	120.06	BET2247
80	9.48	9.48	40.2985	IPI:IPI00023019.1	Gene_Symbol=SHBG Isoform 1 of Sex hormone-binding globulin precursor	0	auto - low confidence	0	0	RQVSGPLTSKRHPIMR	iTRAQ4plex@N-term; Oxidation(R)@1; iTRAQ4plex(K)@10; Deamidated(R)@11	cleaved L-R@N-term; missed R-Q@1; missed K-R@10; missed R-H@11	-0.0974608	2167.13	2168.14	2167.23	2168.23	1	6	2.2.3.63.3	77	1.35402	6.05133	1.10567	5.74844	0.883994	6.78986	723.33	36.72	982.22	32.35	1101.25	29.7	911.51	41.1	BET2247
80	9.48	9.48	40.2985	IPI:IPI00023019.1	Gene_Symbol=SHBG Isoform 1 of Sex hormone-binding globulin precursor	0	auto - low confidence	0	0	VVLSQGSK	iTRAQ4plex@N-term; Deamidated(Q)@5; iTRAQ4plex(K)@8		0.0517771	1105.71	1106.72	1105.66	1106.67	1	7	1.2.3.37.7	51	0.193974	1.52034	0.223045	0.89182	0.310966	0.894355	13514.2	45.87	2628.94	38.96	4150.58	34.23	5990.73	49.57	BET2247
80	9.48	9.48	40.2985	IPI:IPI00023019.1	Gene_Symbol=SHBG Isoform 1 of Sex hormone-binding globulin precursor	1	auto	0	11	WHQVEVK	No iTRAQ4plex@N-term; iTRAQ4plex(K)@7		0.0136464	1068.6	1069.61	1068.58	1069.59	1	7	4.7.3.20.16	34	0.610988	1.18081	1.12129	0.786	0.588402	1.05867	10988.3	73.21	6733.03	65.64	16965.7	70.75	9216.82	75.83	BET2247
80	9.48	9.48	40.2985	IPI:IPI00023019.1	Gene_Symbol=SHBG Isoform 1 of Sex hormone-binding globulin precursor	0	auto - low confidence	0	0	WHQVEVK	iTRAQ4plex@N-term; iTRAQ4plex(K)@7		-0.0229033	1212.66	1213.67	1212.69	1213.69	1	6	2.3.3.40.7	54	1.53822	3.37085	1.46769	2.88063	1.22712	2.87335	2745.86	67.15	4235.87	98.27	5549.27	84.48	4803.33	72.46	BET2247
167	2	2	22.2222	IPI:IPI00219583.1	Gene_Symbol=SHBG Isoform 2 of Sex hormone-binding globulin precursor	1	auto	2	99	QAEISASAPTSLR	iTRAQ4plex@N-term		-0.0165151	1473.77	1474.78	1473.79	1474.8	1	8	1.2.3.68.9	82	0.731603	1.41438	0.405987	2.4285	0.489004	2.1614	5642.65	57.27	4454.52	43.88	2333.38	51.48	3361.15	64.14	BET2327
167	2	2	22.2222	IPI:IPI00219583.1	Gene_Symbol=SHBG Isoform 2 of Sex hormone-binding globulin precursor	0	auto - low confidence	0	0	DGRPEIQLHNHWAQLTVGAGPR	iTRAQ4plex@N-term; Carboxy(D)@1; Deamidated(Q)@14		0.0369548	2640.36	2641.37	2640.33	2641.34	1	7	3.4.3.92.1	106	0.763623	1.22674	0.583245	1.49208	1.47046	0.897733	5244.31	36.75	4321.25	43.51	3115.51	41.04	9393.63	52.71	BET2327
167	2	2	22.2222	IPI:IPI00219583.1	Gene_Symbol=SHBG Isoform 2 of Sex hormone-binding globulin precursor	0	auto - low confidence	0	0	LTYAVITCFSLR	iTRAQ4plex@N-term; Methylthio(C)@8		0.00972982	1575.84	1576.84	1575.83	1576.83	1	4	3.4.3.59.4	73	7.11322	2.16407	2.50605	2.26098	0.989197	3.09481	2050.19	44.09	15736.3	38.03	5233.28	36.53	2470.41	54.98	BET2327
167	2	2	22.2222	IPI:IPI00219583.1	Gene_Symbol=SHBG Isoform 2 of Sex hormone-binding globulin precursor	0	auto - low confidence	0	0	MEGDSVLLEVDGEEVLR	Carbamyl@N-term; Oxidation(D)@4		0.00825396	1947.92	1948.92	1947.91	1948.92	1	6	3.1.3.84.12	98	1.95237	6.11066	0	NA	1.36047	6.89558	946.83	55.25	1994.7	36.18	0	190.82	1569.11	57.65	BET2327
167	2	2	22.2222	IPI:IPI00219583.1	Gene_Symbol=SHBG Isoform 2 of Sex hormone-binding globulin precursor	1	auto	0	99	QAEISASAPTSLR	iTRAQ4plex@N-term		-0.00640589	1473.78	1474.79	1473.79	1474.8	1	12	1.3.3.67.6	81	1.09633	1.09144	0.936918	1.44679	0.554089	1.40733	3782.84	33.53	4475.1	28.5	3610.02	41.28	2553.23	27.91	BET2327
167	2	2	22.2222	IPI:IPI00219583.1	Gene_Symbol=SHBG Isoform 2 of Sex hormone-binding globulin precursor	0	auto - low confidence	0	0	QAEISASAPTSLR	iTRAQ4plex@N-term		0.00264975	1473.79	1474.8	1473.79	1474.8	1	11	1.2.3.87.11	101	1.16792	0.258747	1.17104	0.277265	0.822129	0.296029	19170.7	38.31	24159.8	39.71	22866.6	43.95	19198.7	41.93	BET2327
167	2	2	22.2222	IPI:IPI00219583.1	Gene_Symbol=SHBG Isoform 2 of Sex hormone-binding globulin precursor	0	auto - low confidence	0	0	QAEISASAPTSLR	iTRAQ4plex@N-term		0.00458023	1473.8	1474.8	1473.79	1474.8	1	10	1.3.3.87.17	101	0.748949	0.394262	1.08911	0.341051	0.769756	0.395056	12027.3	30.49	9719.95	29.35	13342.3	30.44	11277.5	34.17	BET2327
92	7.22	7.23	17.4129	IPI:IPI00023019.1	Gene_Symbol=SHBG Isoform 1 of Sex hormone-binding globulin precursor	1	auto	2	99	DDWFMLGLR	iTRAQ4plex@N-term		-0.0132814	1295.63	1296.64	1295.65	1296.65	1	12	1.3.3.80.16	89	0.566079	1.34414	0.837977	1.17619	0.919938	1.03374	4524.6	30.16	2860.66	33.39	3990.43	38.67	3795.65	29.99	BET2467
92	7.22	7.23	17.4129	IPI:IPI00023019.1	Gene_Symbol=SHBG Isoform 1 of Sex hormone-binding globulin precursor	1	auto	2	99	IALGGLLFPASNLR	iTRAQ4plex@N-term		-0.0484277	1584.9	1585.91	1584.95	1585.95	1	12	1.2.3.82.5	91	0.811379	0.425888	1.08665	0.434404	0.726275	0.59715	12761.5	37.57	11564.7	35.59	14594.8	46.62	8451.81	43.91	BET2467
92	7.22	7.23	17.4129	IPI:IPI00023019.1	Gene_Symbol=SHBG Isoform 1 of Sex hormone-binding globulin precursor	1	auto	2	99	QAEISASAPTSLR	iTRAQ4plex@N-term		0.00831197	1473.8	1474.81	1473.79	1474.8	1	18	1.2.3.52.16	61	0.537814	1.13626	0.433393	1.69284	0.585237	1.3348	9584.9	54.87	5757.43	56.51	4371.97	69.65	5115.25	61.68	BET2467
92	7.22	7.23	17.4129	IPI:IPI00023019.1	Gene_Symbol=SHBG Isoform 1 of Sex hormone-binding globulin precursor	1	auto	1.22185	94	LPLVPALDGCLR	iTRAQ4plex@N-term; Methylthio(C)@10		-0.0109128	1455.8	1456.8	1455.81	1456.81	1	7	1.1.3.84.5	93	0.32165	2.40955	0	NA	0.627641	1.77238	3938.72	32.37	1414.97	32.05	0	191.81	2254.31	35.4	BET2467
92	7.22	7.23	17.4129	IPI:IPI00023019.1	Gene_Symbol=SHBG Isoform 1 of Sex hormone-binding globulin precursor	0	auto - low confidence	0	0	DDGRWHQVEVK	No iTRAQ4plex@N-term; Oxidation(W)@5; iTRAQ4plex(K)@11	cleaved L-D@N-term; missed R-W@4	0.0397251	1527.79	1528.8	1527.76	1528.76	1	9	3.4.4.46.5	55	1.20997	1.05339	0.989971	1.13954	1.30374	1.19713	3647.68	32.69	4929.46	27.29	3800.55	26.75	4336.64	34.42	BET2467
92	7.22	7.23	17.4129	IPI:IPI00023019.1	Gene_Symbol=SHBG Isoform 1 of Sex hormone-binding globulin precursor	0	auto - low confidence	0	0	DDGRWHQVEVK	iTRAQ4plex@N-term; Oxidation(H)@6; iTRAQ4plex(K)@11	cleaved L-D@N-term; missed R-W@4	-0.00365576	1671.85	1672.86	1671.86	1672.86	1	8	4.3.3.21.13	20	0.594847	0.340523	0.587937	0.326215	0.775794	0.364721	19040.6	38.11	12650.1	34.85	11782	30.35	13470.2	41.07	BET2467
92	7.22	7.23	17.4129	IPI:IPI00023019.1	Gene_Symbol=SHBG Isoform 1 of Sex hormone-binding globulin precursor	0	auto - low confidence	0	0	DDWFMLGLR	iTRAQ4plex@N-term; Oxidation(W)@3		-0.0163663	1311.62	1312.63	1311.64	1312.65	1	5	1.3.3.80.5	89	1.38155	2.5167	0.755861	2.78132	1.02612	2.66299	2242.77	53.58	3460.66	27.39	1784.16	25.41	2098.6	24.69	BET2467
92	7.22	7.23	17.4129	IPI:IPI00023019.1	Gene_Symbol=SHBG Isoform 1 of Sex hormone-binding globulin precursor	0	auto - low confidence	0	0	IALGGLLFPASNLR	iTRAQ4plex@N-term		-0.0186857	1584.93	1585.94	1584.95	1585.95	1	3	1.1.3.83.6	92	0.762089	5.06848	0	NA	0.615406	6.9378	2492.44	85.84	2121.48	78.89	0	194.48	1398.73	84.24	BET2467
92	7.22	7.23	17.4129	IPI:IPI00023019.1	Gene_Symbol=SHBG Isoform 1 of Sex hormone-binding globulin precursor	0	auto - low confidence	0	0	IALGGLLFPASNLR	No iTRAQ4plex@N-term; Oxidation(P)@9; Deamidated(N)@12		0.0294409	1457.85	1458.86	1457.82	1458.83	1	5	4.1.3.27.8	26	0.540681	1.1183	0.841207	0.900901	0.829178	1.09115	6128.58	34.73	3700.92	35.68	5425.88	38	4633.99	43.21	BET2467
92	7.22	7.23	17.4129	IPI:IPI00023019.1	Gene_Symbol=SHBG Isoform 1 of Sex hormone-binding globulin precursor	0	auto - shared MS/MS	0	2.08356	LDGCLR	iTRAQ4plex@N-term; Methylthio(C)@4	cleaved A-L@N-term	-0.00481038	865.422	866.43	865.427	866.434	1	6	3.1.4.58.7	67	0.744046	2.09824	0.765304	2.31023	1.04316	1.74683	2971.14	37.89	2469.06	41.14	2393.12	46.1	2826.33	33.74	BET2467
92	7.22	7.23	17.4129	IPI:IPI00023019.1	Gene_Symbol=SHBG Isoform 1 of Sex hormone-binding globulin precursor	1	auto	0	26	LPLVPALDGCLR	iTRAQ4plex@N-term; Methylthio(C)@10		-0.0188315	1455.79	1456.8	1455.81	1456.81	1	7	1.2.3.84.7	93	0.430564	1.94985	0.577053	1.42874	0.57832	1.45541	6883.15	41.1	3310.04	61.44	4180.33	54.26	3629.97	48.18	BET2467
92	7.22	7.23	17.4129	IPI:IPI00023019.1	Gene_Symbol=SHBG Isoform 1 of Sex hormone-binding globulin precursor	0	auto - low confidence	0	0	MKALALPPLGL	iTRAQ4plex@N-term; iTRAQ4plex(K)@2	cleaved L-A@C-term; missed K-A@2	-0.110286	1410.78	1411.79	1410.89	1411.89	1	4	1.4.3.78.7	87	3.9981	3.68868	3.24115	3.8409	1.51274	4.63084	990.41	34.9	4422.6	48.23	3378.48	51.63	1366.24	41.05	BET2467
92	7.22	7.23	17.4129	IPI:IPI00023019.1	Gene_Symbol=SHBG Isoform 1 of Sex hormone-binding globulin precursor	1	auto	0	99	QAEISASAPTSLR	iTRAQ4plex@N-term		7.87e-05	1473.79	1474.8	1473.79	1474.8	1	13	1.3.3.51.6	60	1.03855	0.687141	1.04692	0.744551	0.658416	1.01022	8394.87	40.4	9737.53	47.76	9249.83	52.55	5040.36	44.77	BET2467
92	7.22	7.23	17.4129	IPI:IPI00023019.1	Gene_Symbol=SHBG Isoform 1 of Sex hormone-binding globulin precursor	0	auto - low confidence	0	0	QAEISASAPTSLR	iTRAQ4plex@N-term		0.0385845	1473.83	1474.84	1473.79	1474.8	1	10	1.2.3.71.15	80	0.863075	0.125566	0.74387	0.14669	1.00728	0.126345	74305	64.29	71626.7	65.18	58173.1	68.91	68251.8	62.84	BET2467
92	7.22	7.23	17.4129	IPI:IPI00023019.1	Gene_Symbol=SHBG Isoform 1 of Sex hormone-binding globulin precursor	0	auto - low confidence	0	0	QAEISASAPTSLR	iTRAQ4plex@N-term		1.01902	1474.81	1475.82	1473.79	1474.8	1	10	1.2.3.72.11	81	0.822503	0.227979	0.899104	0.233262	1.16383	0.229474	29233.3	45.83	26854.9	44.45	27662.7	47.78	31025.3	51.99	BET2467
92	7.22	7.23	17.4129	IPI:IPI00023019.1	Gene_Symbol=SHBG Isoform 1 of Sex hormone-binding globulin precursor	0	auto - low confidence	0	0	QAEISASAPTSLR	iTRAQ4plex@N-term		-0.00535951	1473.79	1474.79	1473.79	1474.8	1	3	1.2.3.84.2	93	0.854056	1.92353	0.728901	1.76238	0.883001	1.79406	4137.04	46.47	3946.25	61.62	3173.7	43.1	3331.18	46.6	BET2467
92	7.22	7.23	17.4129	IPI:IPI00023019.1	Gene_Symbol=SHBG Isoform 1 of Sex hormone-binding globulin precursor	0	auto - low confidence	0	0	QAEISASAPTSLR	iTRAQ4plex@N-term		0.0428569	1473.83	1474.84	1473.79	1474.8	1	4	1.2.3.89.7	98	0.674233	2.6343	0.991428	2.38235	0.613386	3.79211	4257.52	71.42	3206.09	65.12	4442.48	75.15	2381.43	80.99	BET2467
92	7.22	7.23	17.4129	IPI:IPI00023019.1	Gene_Symbol=SHBG Isoform 1 of Sex hormone-binding globulin precursor	0	auto - low confidence	0	0	QAEISASAPTSLR	iTRAQ4plex@N-term		0.0868009	1473.88	1474.88	1473.79	1474.8	1	9	1.2.3.96.22	105	0.9934	0.590349	1.07019	0.639778	1.18104	0.644709	8675.77	39.21	9625.89	36.56	9771.8	44.25	9343.72	42.96	BET2467
92	7.22	7.23	17.4129	IPI:IPI00023019.1	Gene_Symbol=SHBG Isoform 1 of Sex hormone-binding globulin precursor	0	auto - low confidence	0	0	QAEISASAPTSLR	iTRAQ4plex@N-term		0.0331587	1473.82	1474.83	1473.79	1474.8	1	10	1.3.3.71.10	80	1.13316	0.141378	1.00568	0.166308	1.4201	0.14237	55090.3	60.3	69723	62.39	58309.8	73.01	71341.2	64.95	BET2467
92	7.22	7.23	17.4129	IPI:IPI00023019.1	Gene_Symbol=SHBG Isoform 1 of Sex hormone-binding globulin precursor	0	auto - low confidence	0	0	QAEISASAPTSLR	iTRAQ4plex@N-term		0.0813751	1473.87	1474.88	1473.79	1474.8	1	3	1.3.3.96.22	105	1.17915	1.93139	0.426001	4.77329	2.02985	1.93922	2777.89	43.24	3658.42	41.83	1245.47	56.2	5141.94	59.47	BET2467
90	8	8	30.5556	IPI:IPI00219583.1	Gene_Symbol=SHBG Isoform 2 of Sex hormone-binding globulin precursor	1	auto	2	99	IALGGLLFPASNLR	iTRAQ4plex@N-term		-0.0274946	1584.92	1585.93	1584.95	1585.95	1	13	1.1.4.79.6	93	0.630481	1.67423	0.357615	3.59017	0.30718	5.55226	7050.17	74.83	4451.68	57.64	2318.87	79.53	1737.84	94.71	BET2527
90	8	8	30.5556	IPI:IPI00219583.1	Gene_Symbol=SHBG Isoform 2 of Sex hormone-binding globulin precursor	1	auto	2	99	LPLVPALDGCLR	iTRAQ4plex@N-term; Methylthio(C)@10		-0.0249493	1455.78	1456.79	1455.81	1456.81	1	9	1.1.4.81.7	95	0.534441	1.54184	0.419727	2.26559	0.190195	3.52831	7215.14	43.95	3861.86	54.7	2785.3	60.78	1101.19	38.27	BET2527
90	8	8	30.5556	IPI:IPI00219583.1	Gene_Symbol=SHBG Isoform 2 of Sex hormone-binding globulin precursor	1	auto	2	99	QAEISASAPTSLR	iTRAQ4plex@N-term		-2.02215	1471.77	1472.78	1473.79	1474.8	1	18	3.2.7.50.3	64	0.723369	0.229601	0.40448	0.373428	0.329079	0.581321	27563.3	35.51	19968.4	37.95	10253.9	35.94	7278.62	41.26	BET2527
90	8	8	30.5556	IPI:IPI00219583.1	Gene_Symbol=SHBG Isoform 2 of Sex hormone-binding globulin precursor	1	auto	1.52288	97	DDWFMLGLR	iTRAQ4plex@N-term		-0.00697224	1295.64	1296.65	1295.65	1296.65	1	8	1.3.4.78.9	92	0.478665	1.37008	0.596185	1.28015	0.412425	2.1043	6436.71	40.07	3085.66	37.66	3529.44	39.48	2130.23	42.82	BET2527
90	8	8	30.5556	IPI:IPI00219583.1	Gene_Symbol=SHBG Isoform 2 of Sex hormone-binding globulin precursor	1	auto	0.443697	64	DSWLDK	iTRAQ4plex@N-term; iTRAQ4plex(K)@6		0.044253	1050.6	1051.61	1050.56	1051.57	1	9	5.4.9.53.3	62	0.899932	0.338961	0.860951	0.345829	0.889998	0.40681	22735.3	48.44	20491	54.02	18002.8	49.04	16237	56.27	BET2527
90	8	8	30.5556	IPI:IPI00219583.1	Gene_Symbol=SHBG Isoform 2 of Sex hormone-binding globulin precursor	0	auto - shared MS/MS	0.0300744	6.69056	GSPAVLFK	iTRAQ4plex@N-term; iTRAQ4plex(K)@8		-0.0051654	1105.67	1106.68	1105.67	1106.68	1	8	5.3.8.47.10	56	2.16343	0.231335	2.34351	0.230292	3.56009	0.22449	31998.3	68.14	69330	62.66	68969.1	60.47	91412.3	64.95	BET2527
90	8	8	30.5556	IPI:IPI00219583.1	Gene_Symbol=SHBG Isoform 2 of Sex hormone-binding globulin precursor	0	auto - low confidence	0	0	DDGRWHQVEVK	No iTRAQ4plex@N-term; Oxidation(H)@6; iTRAQ4plex(K)@11	cleaved L-D@N-term; missed R-W@4	0.109266	1527.86	1528.87	1527.76	1528.76	1	6	2.4.4.43.10	52	1.2996	6.12919	0.827689	6.48929	1.05532	7.17101	1100.57	50.91	1432.45	57.6	837.81	38.13	932.01	51.07	BET2527
90	8	8	30.5556	IPI:IPI00219583.1	Gene_Symbol=SHBG Isoform 2 of Sex hormone-binding globulin precursor	0	auto - low confidence	0	0	DDGRWHQVEVK	iTRAQ4plex@N-term; Oxidation(H)@6; iTRAQ4plex(K)@11	cleaved L-D@N-term; missed R-W@4	0.0195359	1671.88	1672.88	1671.86	1672.86	1	8	6.3.3.20.8	19	0.858673	0.381983	0.603307	0.50996	0.619986	0.627126	18556.9	45.21	15958.3	46.95	10296.9	46.13	9232.21	53.35	BET2527
90	8	8	30.5556	IPI:IPI00219583.1	Gene_Symbol=SHBG Isoform 2 of Sex hormone-binding globulin precursor	0	auto - low confidence	0	0	GSPAVLFK	iTRAQ4plex@N-term; iTRAQ4plex(K)@8		-0.0780306	1105.6	1106.6	1105.67	1106.68	1	5	2.3.4.52.13	61	0.953183	1.92121	3.16123	1.40582	1.23699	2.03946	3195.16	41.67	3050.15	43.03	9289.86	48.76	3171.59	49.73	BET2527
90	8	8	30.5556	IPI:IPI00219583.1	Gene_Symbol=SHBG Isoform 2 of Sex hormone-binding globulin precursor	0	auto - low confidence	0	0	GSPAVLFK	iTRAQ4plex@N-term; iTRAQ4plex(K)@8		-0.0883932	1105.59	1106.59	1105.67	1106.68	1	5	2.4.4.53.8	62	0.931398	0.771939	2.68123	0.577947	1.09792	0.996437	8937.51	48.14	8336.89	46.1	22040	46.18	7874.16	66.01	BET2527
90	8	8	30.5556	IPI:IPI00219583.1	Gene_Symbol=SHBG Isoform 2 of Sex hormone-binding globulin precursor	0	auto - low confidence	0	0	HPIMRIALGGLLFP	iTRAQ4plex@N-term; Oxidation(M)@4; Oxidation(P)@14	cleaved P-A@C-term; missed R-I@5	0.0104958	1709.99	1710.99	1709.98	1710.98	1	7	2.3.4.68.3	77	9984	NA	NA	NA	NA	NA	0	14.05	652.51	37.96	0	39.57	0	0	BET2527
90	8	8	30.5556	IPI:IPI00219583.1	Gene_Symbol=SHBG Isoform 2 of Sex hormone-binding globulin precursor	0	auto - low confidence	0	0	LPLVPALDGCLR	iTRAQ4plex@N-term; No Methylthio(C)@10		-0.0638323	1409.75	1410.76	1409.82	1410.83	1	6	7.1.10.24.14	23	1.22174	0.211107	1.20631	0.220221	1.46653	0.216884	31752.1	51.19	38851.1	52.95	35228.4	52.85	37366.2	54.21	BET2527
90	8	8	30.5556	IPI:IPI00219583.1	Gene_Symbol=SHBG Isoform 2 of Sex hormone-binding globulin precursor	0	auto - low confidence	0	0	LPLVPALDGCLR	iTRAQ4plex@N-term; Methylthio(C)@10		0.0552584	1455.86	1456.87	1455.81	1456.81	1	6	7.1.10.26.2	25	0.475355	0.890443	0.988387	0.518945	1.12846	0.607073	16101	57.57	7665.22	62.51	14636.7	55.05	14580	71.53	BET2527
90	8	8	30.5556	IPI:IPI00219583.1	Gene_Symbol=SHBG Isoform 2 of Sex hormone-binding globulin precursor	0	auto - low confidence	0	0	LPLVPALDGCLRR	Carbamyl@N-term; Dehydrated(D)@8; Methylthio(C)@10	missed R-R@12	-0.0147809	1492.79	1493.79	1492.8	1493.81	1	5	4.1.3.46.4	55	0.552361	1.3051	0.720474	1.00466	0.850217	1.2478	7419.24	40.79	4104.26	48.58	4916.3	41.34	5061.82	56.7	BET2527
90	8	8	30.5556	IPI:IPI00219583.1	Gene_Symbol=SHBG Isoform 2 of Sex hormone-binding globulin precursor	0	auto - low confidence	0	0	LPLVPALDGCLRR	iTRAQ4plex@N-term; Methylthio(C)@10	missed R-R@12	0.06279	1611.97	1612.98	1611.91	1612.91	1	4	7.7.16.25.6	24	0.795497	0.787266	0.544339	1.13886	0.774368	1.01853	7472.71	37.49	5953.45	36.12	3741.18	38.25	4643.47	41.16	BET2527
90	8	8	30.5556	IPI:IPI00219583.1	Gene_Symbol=SHBG Isoform 2 of Sex hormone-binding globulin precursor	1	auto	0	99	QAEISASAPTSLR	iTRAQ4plex@N-term		-0.00179734	1473.79	1474.8	1473.79	1474.8	1	14	1.2.4.48.22	62	0.4397	1.79976	0.496566	2.01704	0.355392	3.34256	5206.01	32.18	2292.52	38.75	2377.62	45.65	1484.67	48.77	BET2527
90	8	8	30.5556	IPI:IPI00219583.1	Gene_Symbol=SHBG Isoform 2 of Sex hormone-binding globulin precursor	0	auto - low confidence	0	0	QAEISASAPTSLR	iTRAQ4plex@N-term; Oxidation(P)@9		0.0166094	1489.8	1490.81	1489.79	1490.79	1	5	1.2.4.69.9	83	0.938211	0.861036	0.635469	1.08496	0.67346	1.13295	10387.7	47.33	9760.46	71.31	6071.18	59.78	5613.67	58.23	BET2527
90	8	8	30.5556	IPI:IPI00219583.1	Gene_Symbol=SHBG Isoform 2 of Sex hormone-binding globulin precursor	0	auto - low confidence	0	0	QAEISASAPTSLR	iTRAQ4plex@N-term		0.0321393	1473.82	1474.83	1473.79	1474.8	1	10	1.2.4.69.13	83	1.00421	0.297604	0.866311	0.329217	0.799089	0.498243	49258.9	100.21	49540.8	107.61	39248.2	101.59	31586.2	143.66	BET2527
90	8	8	30.5556	IPI:IPI00219583.1	Gene_Symbol=SHBG Isoform 2 of Sex hormone-binding globulin precursor	0	auto - low confidence	0	0	QAEISASAPTSLR	iTRAQ4plex@N-term; Deamidated(Q)@1		0.0206885	1474.8	1475.8	1474.77	1475.78	1	10	1.2.4.70.7	84	0.92525	0.202541	0.976129	0.20091	0.689045	0.403095	35796.8	43.57	33170.8	53.7	32137.5	51.37	19792.9	76.06	BET2527
90	8	8	30.5556	IPI:IPI00219583.1	Gene_Symbol=SHBG Isoform 2 of Sex hormone-binding globulin precursor	0	auto - low confidence	0	0	QAEISASAPTSLR	iTRAQ4plex@N-term		0.0376326	1473.83	1474.84	1473.79	1474.8	1	4	1.2.4.96.14	110	0.818792	1.9831	0.309809	3.94251	0.54016	3.15719	1968.69	28.42	1614.37	21.95	560.96	20.58	853.33	23.96	BET2527
90	8	8	30.5556	IPI:IPI00219583.1	Gene_Symbol=SHBG Isoform 2 of Sex hormone-binding globulin precursor	0	auto - low confidence	0	0	QAEISASAPTSLR	iTRAQ4plex@N-term		0.0198539	1473.81	1474.82	1473.79	1474.8	1	10	1.3.4.69.8	83	0.92161	0.42567	1.22117	0.422449	0.876174	0.551026	12192	37.01	11253.1	33.58	13693.3	40.23	8571.98	39.42	BET2527
90	8	8	30.5556	IPI:IPI00219583.1	Gene_Symbol=SHBG Isoform 2 of Sex hormone-binding globulin precursor	0	auto - low confidence	0	0	QAEISASAPTSLR	iTRAQ4plex@N-term		-2.00872	1471.78	1472.79	1473.79	1474.8	1	9	3.2.7.69.6	83	0.896332	0.101503	0.913305	0.104886	0.725822	0.1371	142535	94.54	127950	98.31	119728	97.28	83017.2	99.61	BET2527
90	8	8	30.5556	IPI:IPI00219583.1	Gene_Symbol=SHBG Isoform 2 of Sex hormone-binding globulin precursor	0	auto - low confidence	0	0	QAEISASAPTSLR	iTRAQ4plex@N-term		1.01237	1474.8	1475.81	1473.79	1474.8	1	10	3.2.7.70.12	84	0.842904	1.07291	0.941345	1.03071	0.52371	2.21714	25379.6	165.39	21424.7	182.61	21973.3	175.47	10665.8	226.03	BET2527
90	8	8	30.5556	IPI:IPI00219583.1	Gene_Symbol=SHBG Isoform 2 of Sex hormone-binding globulin precursor	0	auto - low confidence	0	0	QAEISASAPTSLR	iTRAQ4plex@N-term		0.0241362	1473.81	1474.82	1473.79	1474.8	1	9	3.3.8.69.9	83	1.08051	0.400145	0.925663	0.407808	0.977563	0.57212	11104.3	31.63	12016.4	33.77	9453.78	27.59	8710.71	43.22	BET2527
90	8	8	30.5556	IPI:IPI00219583.1	Gene_Symbol=SHBG Isoform 2 of Sex hormone-binding globulin precursor	0	auto - low confidence	0	0	QVSGPLTSK	No iTRAQ4plex@N-term; iTRAQ4plex(K)@9		-0.0644229	1059.54	1060.55	1059.6	1060.61	1	3	5.1.6.62.7	71	2.55851	4.27026	1.2912	5.46222	4.17411	4.35363	621.64	24.13	1592.86	28.35	738.23	28.37	2082.19	41.05	BET2527
90	8	8	30.5556	IPI:IPI00219583.1	Gene_Symbol=SHBG Isoform 2 of Sex hormone-binding globulin precursor	0	auto - low confidence	0	0	QVSGPLTSK	iTRAQ4plex@N-term; iTRAQ4plex(K)@9		-0.030842	1203.68	1204.68	1203.71	1204.71	1	5	5.3.8.52.8	61	0.873174	0.923512	0.843127	1.02164	0.885616	1.07391	5471.75	28.85	4784.97	36.28	4243.07	37.13	3888.56	36.38	BET2527
90	8	8	30.5556	IPI:IPI00219583.1	Gene_Symbol=SHBG Isoform 2 of Sex hormone-binding globulin precursor	0	auto - low confidence	0	0	QVSGPLTSK	iTRAQ4plex@N-term; iTRAQ4plex(K)@9		-0.00203343	1203.7	1204.71	1203.71	1204.71	1	4	6.8.3.27.1	26	0.582151	0.762508	0.753299	0.70482	0.772174	0.744065	11463.1	42.84	6683.28	44.42	7942.01	47.46	7102.88	45.7	BET2527
90	5.99	6.02	19.6517	IPI:IPI00023019.1	Gene_Symbol=SHBG Isoform 1 of Sex hormone-binding globulin precursor	1	auto	2	99	IALGGLLFPASNLR	iTRAQ4plex@N-term		-0.0451118	1584.9	1585.91	1584.95	1585.95	1	11	2.2.3.80.1	94	0.768752	2.24753	0.951419	1.23021	0.598196	1.86296	3267.2	31.54	1756.95	35.66	2575.49	19.64	1750.42	27.89	BET2547
90	5.99	6.02	19.6517	IPI:IPI00023019.1	Gene_Symbol=SHBG Isoform 1 of Sex hormone-binding globulin precursor	1	auto	2	99	VVLSQGSK	iTRAQ4plex@N-term; iTRAQ4plex(K)@8		-0.0109362	1104.66	1105.67	1104.67	1105.68	1	11	1.3.3.37.2	51	0.545386	1.69708	0.903109	1.20072	0.486911	2.08655	5029.46	36.97	1918.77	29.35	3763.34	35.73	2193.28	42.83	BET2547
90	5.99	6.02	19.6517	IPI:IPI00023019.1	Gene_Symbol=SHBG Isoform 1 of Sex hormone-binding globulin precursor	1	auto	1.22185	94	QAEISASAPTSLR	iTRAQ4plex@N-term		0.0178216	1473.81	1474.82	1473.79	1474.8	1	6	2.2.3.53.7	67	0.122515	8.94388	0	NA	0.366198	3.43106	3751.4	45.41	321.5	28.49	0	80.83	1230.36	39.5	BET2547
90	5.99	6.02	19.6517	IPI:IPI00023019.1	Gene_Symbol=SHBG Isoform 1 of Sex hormone-binding globulin precursor	1	auto	0.769551	83	LPLVPALDGCLR	iTRAQ4plex@N-term; Methylthio(C)@10		-0.0157506	1455.79	1456.8	1455.81	1456.81	1	9	2.2.3.82.2	96	0.406309	1.94267	0.427348	1.30327	0.261949	1.48536	6122.56	31.09	1740.15	32.63	2167.84	26.02	1436.39	20.05	BET2547
90	5.99	6.02	19.6517	IPI:IPI00023019.1	Gene_Symbol=SHBG Isoform 1 of Sex hormone-binding globulin precursor	0	auto - low confidence	0	0	DDGRWHQVEVK	No iTRAQ4plex@N-term; Oxidation(W)@5; iTRAQ4plex(K)@11	cleaved L-D@N-term; missed R-W@4	0.0911749	1527.85	1528.85	1527.76	1528.76	1	8	1.4.3.46.3	60	1.08662	2.80879	1.19826	2.33172	1.55206	2.19212	1603.32	22.91	1218.69	29.47	1591.78	29.33	2228.7	37.05	BET2547
90	5.99	6.02	19.6517	IPI:IPI00023019.1	Gene_Symbol=SHBG Isoform 1 of Sex hormone-binding globulin precursor	0	auto - low confidence	0	0	GDTNPKDDWFMLGLR	Carbamyl@N-term; iTRAQ4plex(K)@6	cleaved Y-G@N-term	0.0453395	1950.98	1951.99	1950.94	1951.95	1	7	2.2.3.72.1	86	0.823456	1.27311	0.629322	1.74371	0.712632	1.12771	4560.48	27.32	2626.93	29.51	2377.91	38.94	2910.71	27.81	BET2547
90	5.99	6.02	19.6517	IPI:IPI00023019.1	Gene_Symbol=SHBG Isoform 1 of Sex hormone-binding globulin precursor	1	auto	0	99	IALGGLLFPASNLR	iTRAQ4plex@N-term		-0.016	1584.93	1585.94	1584.95	1585.95	1	11	2.1.3.82.3	96	0	NA	0.816196	4.37387	0.335946	7.30138	1023.1	33.16	0	88.22	691.87	20.32	307.83	20.14	BET2547
90	5.99	6.02	19.6517	IPI:IPI00023019.1	Gene_Symbol=SHBG Isoform 1 of Sex hormone-binding globulin precursor	0	auto - shared MS/MS	0	6.81894	LDGCLR	iTRAQ4plex@N-term; Methylthio(C)@4	cleaved A-L@N-term	-0.0220559	865.405	866.412	865.427	866.434	1	7	1.1.3.58.6	72	1.06585	1.66919	1.30686	1.5241	0.564047	1.83179	2857.75	33.43	2130.68	25.37	3094.32	30.23	1443.65	20.35	BET2547
90	5.99	6.02	19.6517	IPI:IPI00023019.1	Gene_Symbol=SHBG Isoform 1 of Sex hormone-binding globulin precursor	0	auto - low confidence	0	0	QAEISASAPTSLR	iTRAQ4plex@N-term		0.0139152	1473.8	1474.81	1473.79	1474.8	1	8	2.2.3.70.16	84	0.829582	0.747128	1.31808	0.517195	1.28687	0.576935	8088.07	30.27	4693.55	30.35	8832.8	31.53	9321.86	40.93	BET2547
90	5.99	6.02	19.6517	IPI:IPI00023019.1	Gene_Symbol=SHBG Isoform 1 of Sex hormone-binding globulin precursor	0	auto - low confidence	0	0	QAEISASAPTSLR	iTRAQ4plex@N-term		0.993186	1474.78	1475.79	1473.79	1474.8	1	11	2.2.3.71.6	85	0.695937	0.779804	1.30411	0.419986	1.5176	0.469711	11307.6	30.48	5504.73	40.28	12217.9	39.35	15369.1	59.12	BET2547
90	5.99	6.02	19.6517	IPI:IPI00023019.1	Gene_Symbol=SHBG Isoform 1 of Sex hormone-binding globulin precursor	0	auto - low confidence	0	0	QAEISASAPTSLR	iTRAQ4plex@N-term		-0.00146788	1473.79	1474.8	1473.79	1474.8	1	9	2.3.3.70.4	84	0.74681	2.0783	1.91052	0.921087	1.18822	1.16678	3692.06	29.01	1928.75	37.11	5844.31	28.09	3929.04	33.89	BET2547
90	5.99	6.02	19.6517	IPI:IPI00023019.1	Gene_Symbol=SHBG Isoform 1 of Sex hormone-binding globulin precursor	0	auto - low confidence	0	0	RHPIMRIALGGLLFP	iTRAQ4plex@N-term; Deamidated(R)@1; Deamidated(R)@6; Oxidation(F)@14	cleaved P-A@C-term; missed R-H@1; missed R-I@6	-0.0436364	1852.01	1853.02	1852.05	1853.06	1	7	1.2.3.73.8	87	0.319172	3.51264	0.360647	2.91681	0.774144	1.42096	3675.08	34.07	820.52	27.8	1098.15	30.37	2548.07	27.44	BET2547
90	5.99	6.02	19.6517	IPI:IPI00023019.1	Gene_Symbol=SHBG Isoform 1 of Sex hormone-binding globulin precursor	0	auto - low confidence	0	0	VVLSQGSK	iTRAQ4plex@N-term; Deamidated(Q)@5; iTRAQ4plex(K)@8		-0.0629577	1105.6	1106.6	1105.66	1106.67	1	4	1.3.3.56.15	70	0.370472	0.902456	1.97036	0.217422	0.523075	0.592594	14205.6	25.86	3681.39	32.54	23190.8	27.57	6654.96	37.53	BET2547
91	4.2	4.2	26.7361	IPI:IPI00219583.1	Gene_Symbol=SHBG Isoform 2 of Sex hormone-binding globulin precursor	1	auto	2	99	IALGGLLFPASNLR	iTRAQ4plex@N-term		0.0443728	1584.99	1586	1584.95	1585.95	1	13	1.1.3.77.6	86	0.4836	2.76151	0.859296	1.49301	0.590517	2.24053	4756.2	42.32	1982.99	51.84	4246.4	50.91	2630.49	54.09	BET2707
91	4.2	4.2	26.7361	IPI:IPI00219583.1	Gene_Symbol=SHBG Isoform 2 of Sex hormone-binding globulin precursor	1	auto	2	99	QAEISASAPTSLR	iTRAQ4plex@N-term		0.02672	1473.82	1474.83	1473.79	1474.8	1	12	1.2.3.48.8	57	0.580654	1.19407	0.854779	0.72226	0.550058	1.03028	18102.9	82.4	9062.35	100.04	16077.6	90.16	9326.14	86.2	BET2707
91	4.2	4.2	26.7361	IPI:IPI00219583.1	Gene_Symbol=SHBG Isoform 2 of Sex hormone-binding globulin precursor	1	auto	0.19382	36	LPLVPALDGCLR	iTRAQ4plex@N-term; Methylthio(C)@10		0.0468462	1455.85	1456.86	1455.81	1456.81	1	6	1.1.3.78.7	87	0.570028	2.46034	0.962163	1.70864	0	NA	2440.99	29.13	1199.6	25.81	2440.24	29.84	0	120.2	BET2707
91	4.2	4.2	26.7361	IPI:IPI00219583.1	Gene_Symbol=SHBG Isoform 2 of Sex hormone-binding globulin precursor	0	auto - shared MS/MS	0.00436481	1	QVSGPLTSKRHPIMR	iTRAQ4plex@N-term; Deamidated(Q)@1; iTRAQ4plex(K)@9; Oxidation(M)@14	missed K-R@9; missed R-H@10	-0.0100296	2011.11	2012.12	2011.12	2012.13	1	7	1.1.3.59.10	68	1.15933	1.60851	1.50774	1.3038	1.37408	1.41713	4872.46	49.93	4869.99	60.38	7632.98	61.53	6270.52	61.38	BET2707
91	4.2	4.2	26.7361	IPI:IPI00219583.1	Gene_Symbol=SHBG Isoform 2 of Sex hormone-binding globulin precursor	0	auto - low confidence	0	0	DDGRWHQVEVK	No iTRAQ4plex@N-term; Oxidation(H)@6; iTRAQ4plex(K)@11	cleaved L-D@N-term; missed R-W@4	0.017098	1527.77	1528.78	1527.76	1528.76	1	5	2.4.3.44.1	53	11598	NA	NA	NA	NA	NA	0	46.15	2144.12	128.74	0	130.02	0	0	BET2707
91	4.2	4.2	26.7361	IPI:IPI00219583.1	Gene_Symbol=SHBG Isoform 2 of Sex hormone-binding globulin precursor	0	auto - low confidence	0	0	PIMRIALGGLLFPASNLR	iTRAQ4plex@N-term; Oxidation(M)@3; Oxidation(F)@12	cleaved H-P@N-term; missed R-I@4	0.0185791	2114.23	2115.24	2114.22	2115.22	1	6	4.1.5.28.3	27	0.775752	0.666398	0.662623	0.734196	0.377032	1.24267	8438.47	31.4	5643.66	31.2	5809.63	36.77	2979.79	35.33	BET2707
91	4.2	4.2	26.7361	IPI:IPI00219583.1	Gene_Symbol=SHBG Isoform 2 of Sex hormone-binding globulin precursor	0	auto - low confidence	0	0	PRFKGSPAVLFK	No iTRAQ4plex@N-term; Deamidated(R)@2; iTRAQ4plex(K)@4; iTRAQ4plex(K)@12	missed R-F@2; missed K-G@4	-0.0606603	1634.91	1635.92	1634.98	1635.98	1	4	1.3.3.75.3	84	0.900554	5.01294	0.652521	5.42775	0	NA	3230.51	118.1	2508.16	86.03	2190.2	87.87	0	109.43	BET2707
91	4.2	4.2	26.7361	IPI:IPI00219583.1	Gene_Symbol=SHBG Isoform 2 of Sex hormone-binding globulin precursor	0	auto - low confidence	0	0	QAEISASAPTSLR	iTRAQ4plex@N-term		0.0157336	1473.81	1474.81	1473.79	1474.8	1	10	1.2.3.67.11	76	1.02345	0.171943	0.921873	0.164171	0.922619	0.172697	47567.6	52.55	41971.2	55.3	45561.7	55.33	41103.4	54.56	BET2707
99	5.84	5.84	14.4279	IPI:IPI00023019.1	Gene_Symbol=SHBG Isoform 1 of Sex hormone-binding globulin precursor	1	auto	2	99	QAEISASAPTSLR	iTRAQ4plex@N-term		0.0189252	1473.81	1474.82	1473.79	1474.8	1	13	1.2.3.49.9	58	1.2661	1.95919	1.06149	2.47646	0.695932	3.88308	2207.29	35.73	2769.77	30.57	1642.31	30.78	1012.58	35.74	BET2708
99	5.84	5.84	14.4279	IPI:IPI00023019.1	Gene_Symbol=SHBG Isoform 1 of Sex hormone-binding globulin precursor	1	auto	2	99	VVLSQGSK	iTRAQ4plex@N-term; iTRAQ4plex(K)@8		-0.00655756	1104.67	1105.67	1104.67	1105.68	1	10	2.2.3.34.6	43	1.64455	1.51085	0.759132	2.32433	1.35456	2.15065	2878.84	38.45	4692.25	33.14	1531.85	29.14	2570.5	43.33	BET2708
99	5.84	5.84	14.4279	IPI:IPI00023019.1	Gene_Symbol=SHBG Isoform 1 of Sex hormone-binding globulin precursor	1	auto	1.30103	95	IALGGLLFPASNLR	iTRAQ4plex@N-term		0.0302221	1584.98	1585.98	1584.95	1585.95	1	8	1.1.3.79.7	88	0.606719	2.06669	1.16139	2.46135	0.706493	2.74592	2486.66	28.81	1495.27	25.59	2024.3	43.96	1158.05	28.83	BET2708
99	5.84	5.84	14.4279	IPI:IPI00023019.1	Gene_Symbol=SHBG Isoform 1 of Sex hormone-binding globulin precursor	1	auto	0.508638	69	DSWLDK	iTRAQ4plex@N-term; iTRAQ4plex(K)@6		-0.00961235	1050.55	1051.56	1050.56	1051.57	1	9	2.4.3.54.5	63	0.68573	0.652314	0.693646	0.816064	0.495778	1.30526	9931.43	39.97	6749.64	34.65	4828.71	34.28	3245.65	40.3	BET2708
99	5.84	5.84	14.4279	IPI:IPI00023019.1	Gene_Symbol=SHBG Isoform 1 of Sex hormone-binding globulin precursor	1	auto	0.0259357	5.7971	DDWFMLGLR	iTRAQ4plex@N-term		0.00698456	1295.65	1296.66	1295.65	1296.65	1	6	1.3.3.77.3	86	0.53092	1.79137	0.809446	1.97979	0.77487	2.27884	3754.63	40.16	1975.66	28.39	2130.28	35.49	1917.78	38.59	BET2708
99	5.84	5.84	14.4279	IPI:IPI00023019.1	Gene_Symbol=SHBG Isoform 1 of Sex hormone-binding globulin precursor	0	auto - low confidence	0	0	GDTNPKDDWFMLGLR	Carbamyl@N-term; iTRAQ4plex(K)@6	cleaved Y-G@N-term	0.0412964	1950.98	1951.99	1950.94	1951.95	1	8	1.1.3.70.10	79	1.00713	0.791244	0.930116	1.3092	1.527	0.926252	5610.1	28.69	5599.82	33.81	3657.54	44.08	5646.93	43.61	BET2708
99	5.84	5.84	14.4279	IPI:IPI00023019.1	Gene_Symbol=SHBG Isoform 1 of Sex hormone-binding globulin precursor	0	auto - low confidence	0	0	MRIALGGLLFPASNLR	iTRAQ4plex@N-term; Deamidated(N)@14	cleaved I-M@N-term; missed R-I@2	0.0590676	1873.13	1874.14	1873.07	1874.08	1	8	4.2.3.26.8	25	4.00975	0.445794	4.23735	0.484133	6.94766	0.442817	1467.53	6.24	5832.04	7.81	4358.76	10.09	6720.92	8.31	BET2708
99	5.84	5.84	14.4279	IPI:IPI00023019.1	Gene_Symbol=SHBG Isoform 1 of Sex hormone-binding globulin precursor	0	auto - low confidence	0	0	QAEISASAPTSLR	iTRAQ4plex@N-term; Deamidated(Q)@1; Arg->Orn(R)@13		-0.00210171	1432.75	1433.76	1432.75	1433.76	1	5	1.2.3.36.2	45	1.01746	1.84579	0.275725	7.11818	0	NA	3203.75	42.56	3230.67	41.4	619.18	43.3	0	33.66	BET2708
99	5.84	5.84	14.4279	IPI:IPI00023019.1	Gene_Symbol=SHBG Isoform 1 of Sex hormone-binding globulin precursor	0	auto - low confidence	0	0	QAEISASAPTSLR	iTRAQ4plex@N-term		0.00549738	1473.8	1474.8	1473.79	1474.8	1	11	1.2.3.69.14	78	0.702655	0.404386	1.13764	0.351295	1.41059	0.324165	45917.8	98.08	31977.1	109.8	36615.7	102.12	42695.8	104.11	BET2708
99	5.84	5.84	14.4279	IPI:IPI00023019.1	Gene_Symbol=SHBG Isoform 1 of Sex hormone-binding globulin precursor	0	auto - low confidence	0	0	QAEISASAPTSLR	iTRAQ4plex@N-term		-0.0142595	1473.78	1474.78	1473.79	1474.8	1	8	1.3.3.68.5	77	0.467462	1.27309	0.634038	1.35741	0.873482	1.10698	5545.48	31.81	2569.22	29.2	2464.54	30.32	3192.98	30.23	BET2708
88	6.88	6.88	30.3483	IPI:IPI00023019.1	Gene_Symbol=SHBG Isoform 1 of Sex hormone-binding globulin precursor	1	auto	2	99	IALGGLLFPASNLR	iTRAQ4plex@N-term		-0.00245622	1584.94	1585.95	1584.95	1585.95	1	10	1.1.3.80.5	89	1.93221	0.546902	0.868045	0.876435	1.2526	0.592564	2548.55	12.26	3924.45	10.21	1793.58	13.14	3312.14	11.46	BET2747
88	6.88	6.88	30.3483	IPI:IPI00023019.1	Gene_Symbol=SHBG Isoform 1 of Sex hormone-binding globulin precursor	1	auto	2	99	QAEISASAPTSLR	iTRAQ4plex@N-term		0.046326	1473.84	1474.84	1473.79	1474.8	1	16	1.2.3.50.5	59	0.586199	0.434165	0.664704	0.565789	0.62732	0.377591	4199.95	11.04	1962.1	6.78	2263.38	11.34	2733.6	7.41	BET2747
88	6.88	6.88	30.3483	IPI:IPI00023019.1	Gene_Symbol=SHBG Isoform 1 of Sex hormone-binding globulin precursor	1	auto	2	99	VVLSQGSK	iTRAQ4plex@N-term; iTRAQ4plex(K)@8		-0.015694	1104.66	1105.67	1104.67	1105.68	1	13	2.2.3.37.4	46	0.833813	0.241831	0.687446	0.260734	0.613632	0.2355	17759.5	24.15	11801.4	23.6	9898.18	22.02	11306.9	21.74	BET2747
88	6.88	6.88	30.3483	IPI:IPI00023019.1	Gene_Symbol=SHBG Isoform 1 of Sex hormone-binding globulin precursor	1	auto	0.49485	68	ALALPPLGLAPLLNLWAKPQGR	iTRAQ4plex@N-term; iTRAQ4plex(K)@18		-0.00544465	2596.58	2597.58	2596.58	2597.59	1	9	2.1.3.88.3	97	0.186771	5.09683	0.492148	1.59481	0.221161	2.96165	3061.12	19.02	455.64	23.05	1221.41	17.94	702.41	20.34	BET2747
88	6.88	6.88	30.3483	IPI:IPI00023019.1	Gene_Symbol=SHBG Isoform 1 of Sex hormone-binding globulin precursor	1	auto	0.387216	59	DDWFMLGLR	iTRAQ4plex@N-term		0.0237723	1295.67	1296.68	1295.65	1296.65	1	9	1.2.3.78.1	87	0.826587	0.492229	0.807419	0.435127	0.819909	0.49276	3854.74	9.34	2539.31	10.88	2523.36	9.12	3279.16	14.07	BET2747
88	6.88	6.88	30.3483	IPI:IPI00023019.1	Gene_Symbol=SHBG Isoform 1 of Sex hormone-binding globulin precursor	0	auto - low confidence	0	0	DDWFMLGLR	iTRAQ4plex@N-term; Oxidation(D)@1; Oxidation(M)@5		0.00583816	1327.64	1328.65	1327.64	1328.64	1	5	1.3.3.24.2	33	0.817735	1.27727	1.46242	0.729666	1.96753	0.739584	1072.94	6.03	699.23	8.02	1272.13	5.92	2190.27	10.53	BET2747
88	6.88	6.88	30.3483	IPI:IPI00023019.1	Gene_Symbol=SHBG Isoform 1 of Sex hormone-binding globulin precursor	0	auto - low confidence	0	0	IALGGLLFPASNLR	iTRAQ4plex@N-term		-0.0172884	1584.93	1585.94	1584.95	1585.95	1	3	2.2.3.49.1	58	1.22379	4.01428	1.74886	3.62749	1.833	3.12849	701.22	20.14	683.9	19.18	994.25	22.03	1333.58	16.54	BET2747
88	6.88	6.88	30.3483	IPI:IPI00023019.1	Gene_Symbol=SHBG Isoform 1 of Sex hormone-binding globulin precursor	0	auto - low confidence	0	0	LPLVPALDGCLR	iTRAQ4plex@N-term; Oxidation(P)@2; Methylthio(C)@10		-0.0499374	1471.75	1472.76	1471.8	1472.81	1	6	1.1.3.59.1	68	0.945278	0.477332	0.669309	0.590767	1.37707	0.453377	4388.73	12.18	3306.21	12.84	2381.5	12.42	6270.43	22.48	BET2747
88	6.88	6.88	30.3483	IPI:IPI00023019.1	Gene_Symbol=SHBG Isoform 1 of Sex hormone-binding globulin precursor	0	auto - low confidence	0	0	LPLVPALDGCLR	iTRAQ4plex@N-term; Methylthio(C)@10		-0.0100838	1455.8	1456.8	1455.81	1456.81	1	6	1.1.3.82.1	91	0.133302	1.70122	0.251956	1.22232	0.377813	1.12496	2517.62	8	267.46	4.47	514.28	6.07	986.89	10.65	BET2747
88	6.88	6.88	30.3483	IPI:IPI00023019.1	Gene_Symbol=SHBG Isoform 1 of Sex hormone-binding globulin precursor	0	auto - low confidence	0	0	NGLWAQGQR	iTRAQ4plex@N-term	cleaved L-N@N-term	-0.11711	1172.5	1173.51	1172.62	1173.62	1	6	1.1.3.34.6	43	3.38564	5.46905	2.04646	5.76133	0.690875	6.16952	214.94	11.55	579.95	5.9	356.62	7.41	154.07	4.67	BET2747
88	6.88	6.88	30.3483	IPI:IPI00023019.1	Gene_Symbol=SHBG Isoform 1 of Sex hormone-binding globulin precursor	0	auto - low confidence	0	0	PIAVMTFDLTK	Carbamyl@N-term; Oxidation(F)@7; iTRAQ4plex(K)@11	cleaved E-P@N-term	0.00163369	1437.77	1438.78	1437.77	1438.77	1	9	2.1.3.50.12	59	2.67347	1.0493	0.923093	1.88131	1.58912	1.186	1915.5	17.94	4081.21	19.31	1433.55	23.39	3158.2	22.98	BET2747
88	6.88	6.88	30.3483	IPI:IPI00023019.1	Gene_Symbol=SHBG Isoform 1 of Sex hormone-binding globulin precursor	0	auto - low confidence	0	0	QAEISASAPTSLR	iTRAQ4plex@N-term		-0.00615054	1473.78	1474.79	1473.79	1474.8	1	6	1.1.3.69.1	78	0.578844	0.771633	0.917772	0.598928	0.94426	0.628692	2468.51	9.96	1138.75	7.49	1836.77	8.13	2418.4	11.66	BET2747
88	6.88	6.88	30.3483	IPI:IPI00023019.1	Gene_Symbol=SHBG Isoform 1 of Sex hormone-binding globulin precursor	0	auto - low confidence	0	0	QAEISASAPTSLR	iTRAQ4plex@N-term; Deamidated(Q)@1		-0.0145364	1474.76	1475.77	1474.77	1475.78	1	8	1.1.3.70.5	79	1.0119	0.415279	1.04904	0.36262	1.02687	0.301484	4424.72	8.47	3568.24	13.15	3763.26	11.59	4714.17	10.98	BET2747
88	6.88	6.88	30.3483	IPI:IPI00023019.1	Gene_Symbol=SHBG Isoform 1 of Sex hormone-binding globulin precursor	0	auto - low confidence	0	0	QAEISASAPTSLR	iTRAQ4plex@N-term		0.0204478	1473.81	1474.82	1473.79	1474.8	1	10	1.2.3.68.12	77	0.929523	0.199839	1.11692	0.182056	0.999351	0.171272	64402.6	72.25	47708.5	78.9	58319	83.62	66776.4	86.42	BET2747
88	6.88	6.88	30.3483	IPI:IPI00023019.1	Gene_Symbol=SHBG Isoform 1 of Sex hormone-binding globulin precursor	0	auto - low confidence	0	0	VVLSQGSK	iTRAQ4plex@N-term; Deamidated(Q)@5; iTRAQ4plex(K)@8		-0.0315231	1105.63	1106.63	1105.66	1106.67	1	8	1.1.3.45.5	54	1.21098	0.527881	1.79317	0.488131	1.1616	0.521586	1911.08	7.23	1844.37	6.79	2778.34	8.57	2303.22	8.27	BET2747
88	6.88	6.88	30.3483	IPI:IPI00023019.1	Gene_Symbol=SHBG Isoform 1 of Sex hormone-binding globulin precursor	0	auto - low confidence	0	0	VVLSSGSGPGLDLPLVLGLPLQLK	iTRAQ4plex@N-term; Deamidated(Q)@22; iTRAQ4plex(K)@24		0.040813	2660.64	2661.64	2660.6	2661.6	1	6	4.5.3.31.1	30	0.81154	1.49508	0	NA	0.890211	1.40311	2534.64	22.27	1639.3	19.83	0	206.18	2341.05	25.61	BET2747
191	0.83	1.07	10.7639	IPI:IPI00219583.1	Gene_Symbol=SHBG Isoform 2 of Sex hormone-binding globulin precursor	1	auto	0.79588	84	IALGGLLFPASNLR	iTRAQ4plex@N-term		0.0223945	1584.97	1585.98	1584.95	1585.95	1	9	1.1.3.79.6	88	0.540435	0.711238	0.794411	0.731621	0.32679	1.22656	2469.4	11.11	1648.34	9.08	2509.82	14.48	817.66	9.33	BET2767
191	0.83	1.07	10.7639	IPI:IPI00219583.1	Gene_Symbol=SHBG Isoform 2 of Sex hormone-binding globulin precursor	0	auto - shared MS/MS	0.0302307	6.72414	QVEVK	iTRAQ4plex@N-term; Deamidated(Q)@1; iTRAQ4plex(K)@5	cleaved H-Q@N-term	-0.025597	890.506	891.513	890.532	891.539	1	8	2.3.3.36.3	45	2.27354	0.418373	2.56555	0.415985	2.5035	0.425985	8691.26	34.38	24406	33.25	28527.9	36.72	22046.7	34.85	BET2767
191	0.83	1.07	10.7639	IPI:IPI00219583.1	Gene_Symbol=SHBG Isoform 2 of Sex hormone-binding globulin precursor	0	auto - low confidence	0	0	DGCLRR	iTRAQ4plex@N-term; Methylthio(C)@3	cleaved L-D@N-term; missed R-R@5	0.0221973	908.466	909.474	908.444	909.452	1	5	1.3.3.32.5	41	0.201725	5.09045	1.00111	2.95279	1.20189	3.21797	328.83	8.72	81.93	3.56	421.17	5.47	400.45	7.3	BET2767
191	0.83	1.07	10.7639	IPI:IPI00219583.1	Gene_Symbol=SHBG Isoform 2 of Sex hormone-binding globulin precursor	0	auto - low confidence	0	0	DQEK	iTRAQ4plex@N-term; iTRAQ4plex(K)@4	cleaved Q-D@N-term	0.00860033	806.446	807.454	806.438	807.445	1	4	1.4.3.74.8	83	0.313264	2.84975	0	NA	0.204307	2.91596	854.49	11.08	330.62	8.39	0	29.54	176.89	4.62	BET2767
191	0.83	1.07	10.7639	IPI:IPI00219583.1	Gene_Symbol=SHBG Isoform 2 of Sex hormone-binding globulin precursor	0	auto - shared MS/MS	0	42.5973	LDGCLR	iTRAQ4plex@N-term; Methylthio(C)@4	cleaved A-L@N-term	0.0170379	865.444	866.452	865.427	866.434	1	8	2.1.3.51.8	60	0.476442	1.46868	1.49551	0.898343	1.32689	0.922195	3889.46	30.96	2288.82	28.25	7441.94	30.99	5229.22	24.35	BET2767
191	0.83	1.07	10.7639	IPI:IPI00219583.1	Gene_Symbol=SHBG Isoform 2 of Sex hormone-binding globulin precursor	0	auto - low confidence	0	0	QDQEK	iTRAQ4plex@N-term; iTRAQ4plex(K)@5	cleaved L-Q@N-term	-0.0806058	934.416	935.423	934.496	935.504	1	5	2.4.3.62.5	71	0.702652	0.586321	0.661441	0.492161	0.591517	0.772449	5611.68	19.31	4870.18	23.12	4748.87	16.71	3363.36	23.26	BET2767
95	5.92	5.92	23.8806	IPI:IPI00023019.1	Gene_Symbol=SHBG Isoform 1 of Sex hormone-binding globulin precursor	1	auto	2	99	IALGGLLFPASNLR	iTRAQ4plex@N-term		0.036227	1584.98	1585.99	1584.95	1585.95	1	14	1.1.3.75.3	84	0.0981661	5.14982	0.451433	0.642979	0.5002	0.917824	9437.97	26.4	495.7	25.49	3946.83	22.85	3761.32	32.88	BET2787
95	5.92	5.92	23.8806	IPI:IPI00023019.1	Gene_Symbol=SHBG Isoform 1 of Sex hormone-binding globulin precursor	1	auto	2	99	QAEISASAPTSLR	iTRAQ4plex@N-term		0.0160934	1473.81	1474.81	1473.79	1474.8	1	16	1.2.3.47.11	56	0.238358	1.28738	0.739008	0.359127	0.180204	1.06325	10669.4	22.98	1360.66	17.27	7304.11	20.99	1531.88	15.95	BET2787
95	5.92	5.92	23.8806	IPI:IPI00023019.1	Gene_Symbol=SHBG Isoform 1 of Sex hormone-binding globulin precursor	1	auto	1.69897	98	LPLVPALDGCLR	iTRAQ4plex@N-term; Methylthio(C)@10		0.0692801	1455.88	1456.88	1455.81	1456.81	1	10	1.1.3.76.3	85	0.878325	1.03043	1.03419	1.04977	0.540415	1.33791	3434.06	18.06	1613.77	14.3	3289.91	29.89	1478.61	18.19	BET2787
95	5.92	5.92	23.8806	IPI:IPI00023019.1	Gene_Symbol=SHBG Isoform 1 of Sex hormone-binding globulin precursor	1	auto	0.221849	40	DDWFMLGLR	iTRAQ4plex@N-term		0.0395121	1295.68	1296.69	1295.65	1296.65	1	8	1.2.3.73.1	82	0.444895	1.8508	0.601016	1.12864	0.528656	1.36353	3718.4	24.7	885.1	15.29	2070.23	18.89	1566.2	18.65	BET2787
95	5.92	5.92	23.8806	IPI:IPI00023019.1	Gene_Symbol=SHBG Isoform 1 of Sex hormone-binding globulin precursor	0	auto - low confidence	0	0	DDWFMLGLR	No iTRAQ4plex@N-term; Deamidated(R)@9		0.135469	1152.66	1153.67	1152.53	1153.53	1	6	2.3.3.47.8	56	0.685126	0.204033	0.847797	0.0776596	0.939405	0.0832695	26984.2	12.9	9891.42	19.62	21192.3	12.97	20196.7	13.77	BET2787
95	5.92	5.92	23.8806	IPI:IPI00023019.1	Gene_Symbol=SHBG Isoform 1 of Sex hormone-binding globulin precursor	0	auto - low confidence	0	0	HTRQGWALR	No iTRAQ4plex@N-term; Deamidated(Q)@4	cleaved R-P@C-term; missed R-Q@3	0.0336013	1124.62	1125.62	1124.58	1125.59	1	5	3.4.3.41.2	50	2.31463	1.20456	0.782246	1.68471	1.45293	1.22726	727.98	6.38	901.53	7.45	527.52	7.59	842.72	7.24	BET2787
95	5.92	5.92	23.8806	IPI:IPI00023019.1	Gene_Symbol=SHBG Isoform 1 of Sex hormone-binding globulin precursor	0	auto - low confidence	0	0	ITKTSSSFEVRTWDPEGVI	iTRAQ4plex@N-term; iTRAQ4plex(K)@3; Oxidation(P)@15	cleaved I-F@C-term; missed K-T@3; missed R-T@11	-0.0386687	2455.25	2456.25	2455.28	2456.29	1	6	1.3.3.60.1	69	0.891818	0.951111	1.29254	0.582177	1.00438	0.775816	5084.9	24.77	2426.26	19.82	6088.39	19.41	4069.11	24.57	BET2787
95	5.92	5.92	23.8806	IPI:IPI00023019.1	Gene_Symbol=SHBG Isoform 1 of Sex hormone-binding globulin precursor	0	auto - low confidence	0	0	LPLVPALDGCLR	iTRAQ4plex@N-term; Methylthio(C)@10		0.00625465	1455.81	1456.82	1455.81	1456.81	1	4	3.4.3.76.2	85	0.221093	0.832597	0.457925	0.232836	0.649113	0.231267	37004.4	31.85	4377.3	36.25	15697.2	33.96	19137.8	41.08	BET2787
95	5.92	5.92	23.8806	IPI:IPI00023019.1	Gene_Symbol=SHBG Isoform 1 of Sex hormone-binding globulin precursor	0	auto - low confidence	0	0	MESRGPLATSR	iTRAQ4plex@N-term; Deamidated(R)@4; Oxidation(P)@6; Deamidated(R)@11	missed R-G@4	-0.0918747	1365.58	1366.58	1365.67	1366.68	1	5	2.1.3.58.13	67	0.72168	0.313569	0.80418	0.15312	0.760826	0.224565	10107.1	10.17	3902.55	11.59	7529.3	8.69	6126.73	12.3	BET2787
95	5.92	5.92	23.8806	IPI:IPI00023019.1	Gene_Symbol=SHBG Isoform 1 of Sex hormone-binding globulin precursor	0	auto - low confidence	0	0	NGLWAQGQR	iTRAQ4plex@N-term	cleaved L-N@N-term	-0.121641	1172.5	1173.5	1172.62	1173.62	1	6	1.1.3.40.8	49	6.77049	5.95007	6.63565	5.44508	0	NA	287.78	15.2	1042.46	28.56	1768.97	23.41	0	87.32	BET2787
95	5.92	5.92	23.8806	IPI:IPI00023019.1	Gene_Symbol=SHBG Isoform 1 of Sex hormone-binding globulin precursor	0	auto - low confidence	0	0	NGLWAQGQR	iTRAQ4plex@N-term; Deamidated(Q)@6	cleaved L-N@N-term	-0.0883079	1173.51	1174.52	1173.6	1174.61	1	6	1.1.3.43.2	52	0	NA	0.52183	4.37371	0.900232	4.04306	640.61	16.26	0	51.51	309.67	11.03	459.48	14.46	BET2787
95	5.92	5.92	23.8806	IPI:IPI00023019.1	Gene_Symbol=SHBG Isoform 1 of Sex hormone-binding globulin precursor	0	auto - low confidence	0	0	NGLWAQGQR	iTRAQ4plex@N-term	cleaved L-N@N-term	-0.0963597	1172.52	1173.53	1172.62	1173.62	1	6	1.2.3.39.13	48	3.6599	5.56926	0.893646	7.21691	1.38576	5.79614	597.03	29.08	1169.08	31.57	494.24	26.32	659.18	20.71	BET2787
95	5.92	5.92	23.8806	IPI:IPI00023019.1	Gene_Symbol=SHBG Isoform 1 of Sex hormone-binding globulin precursor	0	auto - low confidence	0	0	QAEISASAPTSLR	iTRAQ4plex@N-term		0.0240277	1473.81	1474.82	1473.79	1474.8	1	10	1.2.3.65.12	74	0.538097	0.287761	1.11379	0.104119	1.11044	0.116921	58541.3	42.37	16853.9	46.94	60400.8	45.21	51793.3	47.56	BET2787
95	5.92	5.92	23.8806	IPI:IPI00023019.1	Gene_Symbol=SHBG Isoform 1 of Sex hormone-binding globulin precursor	0	auto - low confidence	0	0	QAEISASAPTSLR	iTRAQ4plex@N-term		0.997626	1474.79	1475.8	1473.79	1474.8	1	9	1.2.3.66.11	75	0.639941	0.441976	0.841741	0.224667	0.947238	0.221953	19854.9	25.97	6798.07	28.7	15481.8	28.28	14984.6	26.87	BET2787
95	5.92	5.92	23.8806	IPI:IPI00023019.1	Gene_Symbol=SHBG Isoform 1 of Sex hormone-binding globulin precursor	0	auto - low confidence	0	0	QAEISASAPTSLR	iTRAQ4plex@N-term; Deamidated(Q)@1; Oxidation(P)@9		-0.0477538	1490.72	1491.73	1490.77	1491.78	1	6	2.3.3.54.9	63	2.88737	2.81359	0.89792	4.73414	0.586234	6.7053	717.14	15.88	1107.86	19.23	596.51	24.96	334.96	21.2	BET2787
121	4	4	20.8333	IPI:IPI00219583.1	Gene_Symbol=SHBG Isoform 2 of Sex hormone-binding globulin precursor	1	auto	2	99	IALGGLLFPASNLR	iTRAQ4plex@N-term		-0.00472227	1584.94	1585.95	1584.95	1585.95	1	13	1.1.3.84.3	93	0.449033	0.394222	0.316072	0.601606	0.557219	0.336156	10105	18.29	4383.04	15.35	3334.31	19.13	5581.32	15.81	BET2928
121	4	4	20.8333	IPI:IPI00219583.1	Gene_Symbol=SHBG Isoform 2 of Sex hormone-binding globulin precursor	1	auto	2	99	QAEISASAPTSLR	iTRAQ4plex@N-term		-0.0105329	1473.78	1474.79	1473.79	1474.8	1	17	1.2.3.55.11	64	0.621073	0.1549	0.053731	1.58711	0.185124	0.534061	10865.5	8.98	6518.6	8.54	609.48	9.66	1993.83	10.52	BET2928
121	4	4	20.8333	IPI:IPI00219583.1	Gene_Symbol=SHBG Isoform 2 of Sex hormone-binding globulin precursor	0	auto - low confidence	0	0	GSPAVLFK	iTRAQ4plex@N-term; iTRAQ4plex(K)@8		-0.0544058	1105.62	1106.63	1105.67	1106.68	1	7	2.3.5.58.9	67	0.376288	0.188102	0.462161	0.130794	0.739115	0.107075	25756.8	15.86	9362.12	16.64	12427.1	14.34	18870.4	16.53	BET2928
121	4	4	20.8333	IPI:IPI00219583.1	Gene_Symbol=SHBG Isoform 2 of Sex hormone-binding globulin precursor	0	auto - low confidence	0	0	ITKTSSSFEVRTWDPEGVI	iTRAQ4plex@N-term; iTRAQ4plex(K)@3; Oxidation(P)@15	cleaved I-F@C-term; missed K-T@3; missed R-T@11	-0.0561829	2455.23	2456.24	2455.28	2456.29	1	9	1.3.3.67.3	76	0.949458	0.244677	1.45236	0.192369	0.506276	0.333651	6036.96	9.4	5536.77	10.45	9153.33	10.34	3029.58	8.94	BET2928
121	4	4	20.8333	IPI:IPI00219583.1	Gene_Symbol=SHBG Isoform 2 of Sex hormone-binding globulin precursor	0	auto - shared MS/MS	0	1.02052	LDGCLR	iTRAQ4plex@N-term; Methylthio(C)@4	cleaved A-L@N-term	0.00565809	865.433	866.44	865.427	866.434	1	6	2.1.5.9.2	18	0.797885	0.755383	0.965427	0.742837	0.899454	0.99456	1513.07	6.64	1166.17	7.17	1524.98	9.14	1349.01	12.04	BET2928
121	4	4	20.8333	IPI:IPI00219583.1	Gene_Symbol=SHBG Isoform 2 of Sex hormone-binding globulin precursor	0	auto - low confidence	0	0	QAEISASAPTSLR	iTRAQ4plex@N-term		0.0298722	1473.82	1474.83	1473.79	1474.8	1	10	1.2.3.73.9	82	0.697084	0.223319	1.36345	0.137919	0.957921	0.179108	45724.8	52.93	30789.3	58.8	65084.3	48.8	43416.9	59.34	BET2928
121	4	4	20.8333	IPI:IPI00219583.1	Gene_Symbol=SHBG Isoform 2 of Sex hormone-binding globulin precursor	0	auto - low confidence	0	0	QAEISASAPTSLR	iTRAQ4plex@N-term		0.0307267	1473.82	1474.83	1473.79	1474.8	1	8	1.2.3.88.1	97	0.834798	0.437934	0.904052	0.323208	1.01793	0.296789	4445.9	8.91	3585.12	13.96	4196.03	10.64	4485.95	9.82	BET2928
121	4	4	20.8333	IPI:IPI00219583.1	Gene_Symbol=SHBG Isoform 2 of Sex hormone-binding globulin precursor	0	auto - low confidence	0	0	QAEISASAPTSLR	iTRAQ4plex@N-term		0.0585692	1473.85	1474.86	1473.79	1474.8	1	8	1.3.3.1.25	10	0.706969	0.360517	1.21967	0.296076	0.808657	0.284576	4198.61	8.55	2867.27	8.53	5346.07	11.49	3365.48	6.69	BET2928
121	4	4	20.8333	IPI:IPI00219583.1	Gene_Symbol=SHBG Isoform 2 of Sex hormone-binding globulin precursor	0	auto - low confidence	0	0	QAEISASAPTSLR	iTRAQ4plex@N-term		-0.0140615	1473.78	1474.78	1473.79	1474.8	1	8	1.3.3.72.2	81	1.399	0.417121	1.30024	0.374889	0.827708	0.726384	2483.87	7.01	3356.67	10.31	3371.62	8.32	2037.9	13.64	BET2928
121	4	4	20.8333	IPI:IPI00219583.1	Gene_Symbol=SHBG Isoform 2 of Sex hormone-binding globulin precursor	0	auto - low confidence	0	0	TSSSFEVR	No iTRAQ4plex@N-term		-0.0151361	911.42	912.427	911.435	912.442	1	6	1.1.3.43.2	52	1.49411	4.64749	2.55416	3.46829	1.08186	4.93261	183.48	6.12	264.81	8.57	489.24	4.65	196.76	7.15	BET2928
121	4	4	20.8333	IPI:IPI00219583.1	Gene_Symbol=SHBG Isoform 2 of Sex hormone-binding globulin precursor	0	auto - low confidence	0	0	TSSSFEVR	iTRAQ4plex@N-term		-0.00081847	1055.54	1056.54	1055.54	1056.54	1	3	1.1.3.90.2	99	2.42087	2.60522	1.77706	3.08981	0	NA	184.65	3.88	431.8	6.65	342.56	7.76	0	17.16	BET2928
94	2	2	1.99005	IPI:IPI00023019.1	Gene_Symbol=SHBG Isoform 1 of Sex hormone-binding globulin precursor	1	auto	2	99	VVLSQGSK	iTRAQ4plex@N-term; iTRAQ4plex(K)@8		-0.00416476	1104.67	1105.68	1104.67	1105.68	1	10	2.3.3.39.3	48	1.42713	0.44547	1.12871	0.656809	1.15544	0.6124	11847.9	32.13	8853.65	31.29	6089.83	36.43	7370.48	40.47	BET2947
100	3.24	3.24	19.6517	IPI:IPI00023019.1	Gene_Symbol=SHBG Isoform 1 of Sex hormone-binding globulin precursor	1	auto	2	99	VVLSQGSK	iTRAQ4plex@N-term; iTRAQ4plex(K)@8		-0.0222808	1104.65	1105.66	1104.67	1105.68	1	9	2.2.3.37.4	46	0.485854	2.36738	0.589217	1.78868	0.611484	2.11322	5001.57	47.49	2563.38	55.59	3163.9	47.96	2708.84	51.14	BET3267
100	3.24	3.24	19.6517	IPI:IPI00023019.1	Gene_Symbol=SHBG Isoform 1 of Sex hormone-binding globulin precursor	1	auto	1.04576	91	IALGGLLFPASNLR	iTRAQ4plex@N-term		0.0167279	1584.96	1585.97	1584.95	1585.95	1	6	1.1.3.79.9	88	0.506752	5.26783	1.03849	3.27819	0.680057	4.47891	2162.19	50.67	1155.82	54.53	2410.66	55.26	1302.36	49.71	BET3267
100	3.24	3.24	19.6517	IPI:IPI00023019.1	Gene_Symbol=SHBG Isoform 1 of Sex hormone-binding globulin precursor	1	auto	0.19382	36	DDWFMLGLR	iTRAQ4plex@N-term		0.0180041	1295.66	1296.67	1295.65	1296.65	1	5	1.3.3.77.8	86	0.628714	1.93424	0.652986	1.91692	0.734484	2.24018	2654.27	29.94	1760.35	27.66	1860.76	28.84	1726.71	33.42	BET3267
100	3.24	3.24	19.6517	IPI:IPI00023019.1	Gene_Symbol=SHBG Isoform 1 of Sex hormone-binding globulin precursor	0	auto - low confidence	0	0	LPLVPALDGCLR	iTRAQ4plex@N-term; Methylthio(C)@10		0.00243883	1455.81	1456.82	1455.81	1456.81	1	3	1.1.3.80.1	89	0.721939	6.34941	1.12811	4.48861	1.2201	4.69897	753.34	24	573.71	31.51	912.4	28.85	814.1	28.12	BET3267
100	3.24	3.24	19.6517	IPI:IPI00023019.1	Gene_Symbol=SHBG Isoform 1 of Sex hormone-binding globulin precursor	0	auto - low confidence	0	0	QAEISASAPTSLR	iTRAQ4plex@N-term		0.0256377	1473.82	1474.82	1473.79	1474.8	1	9	1.2.3.68.11	77	0.967971	0.47703	1.11517	0.439816	1.10083	0.566003	31592	103.76	32258.2	111.6	37823.2	110.64	30802.8	141.99	BET3267
100	3.24	3.24	19.6517	IPI:IPI00023019.1	Gene_Symbol=SHBG Isoform 1 of Sex hormone-binding globulin precursor	0	auto - low confidence	0	0	QAEISASAPTSLR	iTRAQ4plex@N-term		0.0277998	1473.82	1474.83	1473.79	1474.8	1	3	1.3.3.68.4	77	1.03686	2.38984	1.17929	2.36783	1.32027	2.40219	2351.08	43.28	2571.52	39.19	2976.66	44.33	2749.31	42.43	BET3267
100	3.24	3.24	19.6517	IPI:IPI00023019.1	Gene_Symbol=SHBG Isoform 1 of Sex hormone-binding globulin precursor	0	auto - low confidence	0	0	SCDVESNPGIFLPPGTQAEFNLR	Carbamyl@N-term; Methylthio(C)@2; Deamidated(N)@7; Deamidated(Q)@17		0.0322004	2581.18	2582.19	2581.15	2582.15	1	5	3.3.3.53.8	62	1.21192	0.787861	0.99362	0.851892	0.965876	1.00696	11126	67.6	14223.7	71.34	11868.6	70.87	9518.11	76.43	BET3267
100	3.24	3.24	19.6517	IPI:IPI00023019.1	Gene_Symbol=SHBG Isoform 1 of Sex hormone-binding globulin precursor	1	auto	0	87	VVLSQGSK	iTRAQ4plex@N-term; iTRAQ4plex(K)@8		-0.00808363	1104.67	1105.67	1104.67	1105.68	1	6	2.3.3.36.6	45	0.945596	2.30873	1.19803	1.83277	1.36291	2.10252	3800.99	53.96	3791.43	69.03	4888.83	56.67	4588.33	71.16	BET3267
100	3.24	3.24	19.6517	IPI:IPI00023019.1	Gene_Symbol=SHBG Isoform 1 of Sex hormone-binding globulin precursor	0	auto - low confidence	0	0	VVLSQGSK	iTRAQ4plex@N-term; Deamidated(Q)@5; iTRAQ4plex(K)@8		0.0219551	1105.68	1106.69	1105.66	1106.67	1	5	1.2.3.40.1	49	0.90396	1.47402	0.987538	1.34657	0.722423	1.81802	3682.3	36.52	3511.31	38.29	3904.04	35.56	2356.15	35.9	BET3267
61	10.25	10.25	21.6418	IPI:IPI00023019.1	Gene_Symbol=SHBG Isoform 1 of Sex hormone-binding globulin precursor	1	auto	2	99	IALGGLLFPASNLR	iTRAQ4plex@N-term		-0.00971077	1584.94	1585.94	1584.95	1585.95	1	12	2.4.3.77.5	86	0.628309	2.83228	0.875567	1.89848	0.640466	2.16982	4490.12	43.27	2114.3	56.31	2872.14	46.98	1822.45	35.43	BET3969
61	10.25	10.25	21.6418	IPI:IPI00023019.1	Gene_Symbol=SHBG Isoform 1 of Sex hormone-binding globulin precursor	1	auto	2	99	LPLVPALDGCLR	iTRAQ4plex@N-term; Methylthio(C)@10		-0.0126923	1455.79	1456.8	1455.81	1456.81	1	7	2.4.3.79.4	88	0.638373	4.197	0.92712	3.17794	0	NA	2004.68	29.26	959.08	37.74	1357.81	38.33	0	67.2	BET3969
61	10.25	10.25	21.6418	IPI:IPI00023019.1	Gene_Symbol=SHBG Isoform 1 of Sex hormone-binding globulin precursor	1	auto	2	99	QAEISASAPTSLR	iTRAQ4plex@N-term		-0.0307949	1473.76	1474.77	1473.79	1474.8	1	9	1.1.4.49.7	58	0.694341	3.59473	0.618795	3.14045	0.691738	3.12988	2197.63	27.12	1143.57	38.61	993.48	28.69	963.38	27.71	BET3969
61	10.25	10.25	21.6418	IPI:IPI00023019.1	Gene_Symbol=SHBG Isoform 1 of Sex hormone-binding globulin precursor	1	auto	2	99	VVLSQGSK	iTRAQ4plex@N-term; iTRAQ4plex(K)@8		-0.0156763	1104.66	1105.67	1104.67	1105.68	1	11	3.3.3.33.5	42	0.740552	2.09164	0.914183	1.81851	1.11202	2.27356	3283.4	34.83	1822.28	32.85	2192.88	32.39	2313.87	46.53	BET3969
61	10.25	10.25	21.6418	IPI:IPI00023019.1	Gene_Symbol=SHBG Isoform 1 of Sex hormone-binding globulin precursor	1	auto	1.69897	98	TSSSFEVR	iTRAQ4plex@N-term		0.0159087	1055.55	1056.56	1055.54	1056.54	1	7	1.3.4.39.12	48	0.77783	3.40679	1.14947	2.8817	0.96487	3.35323	1844.51	31.13	1075.23	31.82	1548.95	36.18	1127.85	32.68	BET3969
61	10.25	10.25	21.6418	IPI:IPI00023019.1	Gene_Symbol=SHBG Isoform 1 of Sex hormone-binding globulin precursor	1	auto	0.522879	70	DDWFMLGLR	iTRAQ4plex@N-term		-0.0280041	1295.62	1296.62	1295.65	1296.65	1	5	1.1.4.75.12	84	0.567498	7.10219	0.9891	6.36656	0	NA	1176.57	28.49	500.4	33.41	850.19	50.06	0	41.97	BET3969
61	10.25	10.25	21.6418	IPI:IPI00023019.1	Gene_Symbol=SHBG Isoform 1 of Sex hormone-binding globulin precursor	1	auto	0.0300744	6.69056	SCDVESNPGIFLPPGTQAEFNLR	iTRAQ4plex@N-term; Methylthio(C)@2		0.040059	2680.31	2681.32	2680.27	2681.28	1	5	2.2.3.72.4	81	0	NA	0	NA	0	NA	382.72	20.1	0	24.48	0	0	0	0.01	BET3969
61	10.25	10.25	21.6418	IPI:IPI00023019.1	Gene_Symbol=SHBG Isoform 1 of Sex hormone-binding globulin precursor	0	no quant	0	2	DDWFMLGLR	iTRAQ4plex@N-term		-0.00688675	1295.64	1296.65	1295.65	1296.65	1	3	1.1.4.76.15	85	NA	NA	NA	NA	NA	NA	NA	NA	NA	NA	NA	NA	NA	NA	BET3969
61	10.25	10.25	21.6418	IPI:IPI00023019.1	Gene_Symbol=SHBG Isoform 1 of Sex hormone-binding globulin precursor	1	auto	0	94	IALGGLLFPASNLR	iTRAQ4plex@N-term		0.00315537	1584.95	1585.96	1584.95	1585.95	1	6	2.3.3.77.4	86	0.900566	5.99184	0	NA	1.12804	4.66734	889.16	30.42	600.11	29.52	0	65.79	635.63	20.18	BET3969
61	10.25	10.25	21.6418	IPI:IPI00023019.1	Gene_Symbol=SHBG Isoform 1 of Sex hormone-binding globulin precursor	1	auto	0	84	LPLVPALDGCLR	iTRAQ4plex@N-term; Methylthio(C)@10		-0.00279712	1455.8	1456.81	1455.81	1456.81	1	6	2.3.3.79.9	88	0.500156	4.35417	0.419305	3.72112	0.647582	3.11152	2782.5	27.36	1042.98	44.24	852.36	30.59	1141.91	33.71	BET3969
61	10.25	10.25	21.6418	IPI:IPI00023019.1	Gene_Symbol=SHBG Isoform 1 of Sex hormone-binding globulin precursor	1	auto	0	72	LPLVPALDGCLR	iTRAQ4plex@N-term; Methylthio(C)@10		-0.00512424	1455.8	1456.81	1455.81	1456.81	1	6	2.4.3.78.10	87	1.61993	2.55657	1.15624	2.99456	1.02121	3.5123	1612.02	28.95	1957.05	35.61	1361.69	32.63	1043.25	31.49	BET3969
61	10.25	10.25	21.6418	IPI:IPI00023019.1	Gene_Symbol=SHBG Isoform 1 of Sex hormone-binding globulin precursor	0	auto - low confidence	0	0	LPLVPALDGCLR	iTRAQ4plex@N-term; Methylthio(C)@10		0.0224702	1455.83	1456.84	1455.81	1456.81	1	3	2.3.3.78.13	87	0.775174	3.66124	0.549698	5.92056	0	NA	1671.21	30.96	970.88	30.66	671.14	37.74	0	33.75	BET3969
61	10.25	10.25	21.6418	IPI:IPI00023019.1	Gene_Symbol=SHBG Isoform 1 of Sex hormone-binding globulin precursor	0	auto - low confidence	0	0	QAEISASAPTSLR	iTRAQ4plex@N-term		0.0428105	1473.83	1474.84	1473.79	1474.8	1	9	1.1.4.66.2	75	1.50811	0.346722	1.23354	0.38834	1.81676	0.339121	21717.2	51.61	24545.6	61.97	19571.1	60.11	25003.7	60.49	BET3969
61	10.25	10.25	21.6418	IPI:IPI00023019.1	Gene_Symbol=SHBG Isoform 1 of Sex hormone-binding globulin precursor	0	auto - low confidence	0	0	QAEISASAPTSLR	iTRAQ4plex@N-term; Deamidated(Q)@1		0.029611	1474.8	1475.81	1474.77	1475.78	1	4	2.4.3.67.8	76	0.735245	2.5586	0.832174	2.18831	1.0758	2.10848	4120.61	51.57	2270.54	50.67	2505.15	44.97	2809.27	47.67	BET3969
61	10.25	10.25	21.6418	IPI:IPI00023019.1	Gene_Symbol=SHBG Isoform 1 of Sex hormone-binding globulin precursor	0	auto - low confidence	0	0	VVLSQGSK	iTRAQ4plex@N-term; Deamidated(Q)@5; iTRAQ4plex(K)@8		0.0530044	1105.71	1106.72	1105.66	1106.67	1	5	1.1.4.38.10	47	0.813117	3.99951	1.21757	3.49121	2.09856	2.65755	1513.11	28.01	922.06	32.69	1345.93	39.84	2012.3	38.37	BET3969
61	10.25	10.25	21.6418	IPI:IPI00023019.1	Gene_Symbol=SHBG Isoform 1 of Sex hormone-binding globulin precursor	0	auto - low confidence	0	0	VVLSQGSK	iTRAQ4plex@N-term; Deamidated(Q)@5; iTRAQ4plex(K)@8		0.0554319	1105.71	1106.72	1105.66	1106.67	1	6	2.3.3.37.7	46	13342	NA	13686.7	NA	NA	NA	0	23.18	1076.93	19.81	1733.14	29.22	0	85.61	BET3969
91	9.7	10.67	20.8955	IPI:IPI00023019.1	Gene_Symbol=SHBG Isoform 1 of Sex hormone-binding globulin precursor	1	auto	2	99	IALGGLLFPASNLR	iTRAQ4plex@N-term		-0.00661455	1584.94	1585.95	1584.95	1585.95	1	16	2.2.3.71.19	80	0.465218	0.530227	0.644843	0.535514	0.3199	1.20597	7763.58	18.59	3500.47	16.56	4701.49	22.52	2343.56	27.7	BET4859
91	9.7	10.67	20.8955	IPI:IPI00023019.1	Gene_Symbol=SHBG Isoform 1 of Sex hormone-binding globulin precursor	1	auto	2	99	LPLVPALDGCLR	iTRAQ4plex@N-term; Methylthio(C)@10		0.0206176	1455.83	1456.83	1455.81	1456.81	1	14	2.2.3.73.6	82	0.71268	0.236609	0.741862	0.206622	0.310319	0.617814	12642	15.26	8732.09	17.77	8807.61	14.77	3701.89	22.43	BET4859
91	9.7	10.67	20.8955	IPI:IPI00023019.1	Gene_Symbol=SHBG Isoform 1 of Sex hormone-binding globulin precursor	1	auto	2	99	QAEISASAPTSLR	iTRAQ4plex@N-term		-0.0210596	1473.77	1474.78	1473.79	1474.8	1	19	2.4.3.37.14	46	0.618305	0.390693	0.750778	0.327991	0.28946	0.775844	25438.2	49.28	15244	51.72	17935.7	47.47	6948.25	52.2	BET4859
91	9.7	10.67	20.8955	IPI:IPI00023019.1	Gene_Symbol=SHBG Isoform 1 of Sex hormone-binding globulin precursor	1	auto	2	99	VVLSQGSK	iTRAQ4plex@N-term; iTRAQ4plex(K)@8		-0.00162233	1104.67	1105.68	1104.67	1105.68	1	14	4.3.4.11.4	10	0.697736	0.231312	0.679442	0.203081	0.229401	0.562871	19503.9	23.36	13189.2	26.1	12444.9	20.41	4221.97	23.22	BET4859
91	9.7	10.67	20.8955	IPI:IPI00023019.1	Gene_Symbol=SHBG Isoform 1 of Sex hormone-binding globulin precursor	0	auto - shared MS/MS	1.69897	98	SCDVESNPGIFLPPGTQAEFNLR	iTRAQ4plex@N-term; Methylthio(C)@2		0.0915218	2680.37	2681.37	2680.27	2681.28	1	15	1.3.6.68.8	77	0.878163	4.07804	1.42292	4.2346	1.12023	5.18053	1893.82	61.81	1611.84	39.41	2530.69	68.28	2001.92	80.54	BET4859
91	9.7	10.67	20.8955	IPI:IPI00023019.1	Gene_Symbol=SHBG Isoform 1 of Sex hormone-binding globulin precursor	0	auto - shared MS/MS	0	89	LDGCLR	iTRAQ4plex@N-term; Methylthio(C)@4	cleaved A-L@N-term	0.0145426	865.442	866.449	865.427	866.434	1	9	3.7.4.16.14	15	1.09832	0.371868	1.31215	0.338621	1.06865	0.488159	13581.5	33.86	14457.2	39.89	16735.9	38.35	13695.7	57.48	BET4859
91	9.7	10.67	20.8955	IPI:IPI00023019.1	Gene_Symbol=SHBG Isoform 1 of Sex hormone-binding globulin precursor	0	auto - low confidence	0	0	LDGCLR	iTRAQ4plex@N-term; Oxidation(D)@2; Methylthio(C)@4	cleaved A-L@N-term	-0.0369092	881.385	882.393	881.422	882.429	1	4	3.7.4.13.13	12	0.909532	0.911347	1.21871	0.796458	1.40354	0.77013	7639.44	41.08	6734.22	49.55	8743.45	51.37	10117.8	55.78	BET4859
91	9.7	10.67	20.8955	IPI:IPI00023019.1	Gene_Symbol=SHBG Isoform 1 of Sex hormone-binding globulin precursor	0	auto - low confidence	0	0	NGLWAQGQR	iTRAQ4plex@N-term	cleaved L-N@N-term	-0.109394	1172.51	1173.52	1172.62	1173.62	1	5	2.3.3.31.18	40	0.91257	6.21269	0	NA	0	NA	190.05	9.33	168.09	6.4	0	10.61	0	0	BET4859
91	9.7	10.67	20.8955	IPI:IPI00023019.1	Gene_Symbol=SHBG Isoform 1 of Sex hormone-binding globulin precursor	0	auto - low confidence	0	0	NGLWAQGQR	iTRAQ4plex@N-term	cleaved L-N@N-term	-0.0903592	1172.53	1173.53	1172.62	1173.62	1	6	2.4.3.18.21	27	1.36027	3.31123	0.919164	3.48854	0	NA	400.81	11.01	528.41	9.77	345.98	7.44	0	17.43	BET4859
91	9.7	10.67	20.8955	IPI:IPI00023019.1	Gene_Symbol=SHBG Isoform 1 of Sex hormone-binding globulin precursor	0	auto - low confidence	0	0	NGLWAQGQR	iTRAQ4plex@N-term	cleaved L-N@N-term	-0.109768	1172.51	1173.52	1172.62	1173.62	1	7	2.4.3.30.11	39	1.33383	4.93318	1.86066	5.0767	0.355311	8.65602	2203.32	92.77	2848.3	73.22	3850.02	109.2	738.73	55.87	BET4859
91	9.7	10.67	20.8955	IPI:IPI00023019.1	Gene_Symbol=SHBG Isoform 1 of Sex hormone-binding globulin precursor	0	auto - low confidence	0	0	NGLWAQGQR	iTRAQ4plex@N-term; Deamidated(Q)@6	cleaved L-N@N-term	-0.108568	1173.49	1174.5	1173.6	1174.61	1	8	2.4.3.33.5	42	1.38498	2.75795	1.97573	2.25717	0.627043	3.66916	273.79	5.16	367.51	7.4	508	6.31	162	5.1	BET4859
91	9.7	10.67	20.8955	IPI:IPI00023019.1	Gene_Symbol=SHBG Isoform 1 of Sex hormone-binding globulin precursor	0	auto - low confidence	0	0	NGLWAQGQR	iTRAQ4plex@N-term	cleaved L-N@N-term	-0.121693	1172.5	1173.5	1172.62	1173.62	1	7	3.1.4.13.21	12	2.79387	2.55089	3.13362	2.58372	1.68688	3.61079	1427.62	30.99	3865.69	51.79	4201.25	58.87	2272.46	65.57	BET4859
91	9.7	10.67	20.8955	IPI:IPI00023019.1	Gene_Symbol=SHBG Isoform 1 of Sex hormone-binding globulin precursor	1	auto	0	99	QAEISASAPTSLR	iTRAQ4plex@N-term		-0.0161962	1473.77	1474.78	1473.79	1474.8	1	12	2.3.3.38.10	47	0.367027	1.1477	0.20169	2.03436	0.27093	1.87246	2662.05	12.29	946.94	9.95	504.22	9.99	680.57	12.35	BET4859
91	9.7	10.67	20.8955	IPI:IPI00023019.1	Gene_Symbol=SHBG Isoform 1 of Sex hormone-binding globulin precursor	0	no quant	0	0	QAEISASAPTSLR	Gln->pyro-Glu@N-term; iTRAQ4plex(S)@5		-0.127873	1456.64	1457.64	1456.76	1457.77	1	4	1.3.6.53.24	62	NA	NA	NA	NA	NA	NA	NA	NA	NA	NA	NA	NA	NA	NA	BET4859
91	9.7	10.67	20.8955	IPI:IPI00023019.1	Gene_Symbol=SHBG Isoform 1 of Sex hormone-binding globulin precursor	0	auto - low confidence	0	0	QAEISASAPTSLR	iTRAQ4plex@N-term		0.992176	1474.78	1475.79	1473.79	1474.8	1	10	2.3.3.61.21	70	0.498119	1.28025	0.751048	0.75121	0.57911	1.12258	9858.94	46.39	4759.61	56.67	6953.72	40.72	5387.55	54.91	BET4859
91	9.7	10.67	20.8955	IPI:IPI00023019.1	Gene_Symbol=SHBG Isoform 1 of Sex hormone-binding globulin precursor	0	auto - low confidence	0	0	QAEISASAPTSLR	iTRAQ4plex@N-term		0.00738237	1473.8	1474.81	1473.79	1474.8	1	9	2.4.3.61.27	70	0.603774	0.0910263	0.854398	0.0704312	0.651051	0.092664	250907	112.74	146823	116.23	201322	109.19	154144	124.92	BET4859
91	9.7	10.67	20.8955	IPI:IPI00023019.1	Gene_Symbol=SHBG Isoform 1 of Sex hormone-binding globulin precursor	0	auto - low confidence	0	0	QAEISASAPTSLR	iTRAQ4plex@N-term		-0.00177278	1473.79	1474.8	1473.79	1474.8	1	3	2.4.3.76.5	85	1.3148	2.32179	1.49408	2.34625	0.858991	2.60963	601.37	10.56	766.32	11.64	843.79	13.13	487.45	9.41	BET4859
91	9.7	10.67	20.8955	IPI:IPI00023019.1	Gene_Symbol=SHBG Isoform 1 of Sex hormone-binding globulin precursor	0	auto - low confidence	0	0	QAEISASAPTSLR	iTRAQ4plex@N-term		0.0332874	1473.82	1474.83	1473.79	1474.8	1	8	3.1.4.21.20	20	1.2985	0.662618	1.45651	0.670623	1.25793	0.754412	5908.34	30.69	7435.59	30.59	8081.61	34.28	7013.28	38.37	BET4859
91	9.7	10.67	20.8955	IPI:IPI00023019.1	Gene_Symbol=SHBG Isoform 1 of Sex hormone-binding globulin precursor	0	auto - low confidence	0	0	QAEISASAPTSLR	iTRAQ4plex@N-term; Deamidated(Q)@1; Oxidation(P)@9		-0.10597	1490.66	1491.67	1490.77	1491.78	1	5	4.7.4.17.3	16	1.40568	1.63504	2.01802	1.52146	1.10301	2.22025	599.84	7.45	817.2	8.69	1136.79	9.99	624.33	11.49	BET4859
91	9.7	10.67	20.8955	IPI:IPI00023019.1	Gene_Symbol=SHBG Isoform 1 of Sex hormone-binding globulin precursor	0	auto - shared MS/MS	0	3.3871	QVEVK	iTRAQ4plex@N-term; Deamidated(Q)@1; iTRAQ4plex(K)@5	cleaved H-Q@N-term	0.0151591	890.547	891.554	890.532	891.539	1	8	4.4.4.11.9	10	1.8347	0.129398	2.117	0.124285	3.46895	0.130686	36064.2	40.55	64128.2	41.07	71699.7	37.97	118052	78.63	BET4859
89	13.75	15.47	24.8756	IPI:IPI00023019.1	Gene_Symbol=SHBG Isoform 1 of Sex hormone-binding globulin precursor	1	auto	2	99	DDWFMLGLR	iTRAQ4plex@N-term		0.0205586	1295.67	1296.67	1295.65	1296.65	1	12	1.3.3.69.14	78	0.937969	2.08268	0.582085	3.25345	0.533616	2.86899	4669.25	67.59	5195.09	77.79	2257.97	65.79	2128.76	52.73	BET4860
89	13.75	15.47	24.8756	IPI:IPI00023019.1	Gene_Symbol=SHBG Isoform 1 of Sex hormone-binding globulin precursor	1	auto	2	99	IALGGLLFPASNLR	iTRAQ4plex@N-term		-0.00533514	1584.94	1585.95	1584.95	1585.95	1	16	1.2.3.71.5	80	0.877903	1.37426	0.303908	3.28352	0.979209	1.67246	6808.82	67.53	7090.48	67.45	1719.09	53.81	5696.37	76.71	BET4860
89	13.75	15.47	24.8756	IPI:IPI00023019.1	Gene_Symbol=SHBG Isoform 1 of Sex hormone-binding globulin precursor	1	auto	2	99	LPLVPALDGCLR	iTRAQ4plex@N-term; Methylthio(C)@10		-0.013621	1455.79	1456.8	1455.81	1456.81	1	9	1.2.3.72.16	81	0.78778	1.44886	0.42463	2.8741	0.513625	2.33876	5681.42	53.21	5309.08	58.69	2004.25	54.46	2493.18	53.43	BET4860
89	13.75	15.47	24.8756	IPI:IPI00023019.1	Gene_Symbol=SHBG Isoform 1 of Sex hormone-binding globulin precursor	1	auto	2	99	QAEISASAPTSLR	iTRAQ4plex@N-term		0.00152684	1473.79	1474.8	1473.79	1474.8	1	19	1.3.3.36.19	45	0.795542	0.674771	0.460771	1.43049	0.583746	0.997293	16278.5	73.91	15361.5	76.68	6231.38	84.53	8118.75	72.09	BET4860
89	13.75	15.47	24.8756	IPI:IPI00023019.1	Gene_Symbol=SHBG Isoform 1 of Sex hormone-binding globulin precursor	1	auto	2	99	QVSGPLTSK	iTRAQ4plex@N-term; iTRAQ4plex(K)@9		0.0287833	1203.74	1204.74	1203.71	1204.71	1	15	2.3.3.22.8	31	0.570267	0.428673	0.294091	1.32099	0.482837	0.693885	19830.6	51.79	13414.4	45.6	4845.09	62.74	8180.62	52.59	BET4860
89	13.75	15.47	24.8756	IPI:IPI00023019.1	Gene_Symbol=SHBG Isoform 1 of Sex hormone-binding globulin precursor	1	auto	2	99	VVLSQGSK	iTRAQ4plex@N-term; iTRAQ4plex(K)@8		0.116808	1104.79	1105.8	1104.67	1105.68	1	14	2.4.3.17.3	26	0.725604	0.665797	0.531475	1.11941	0.590992	0.958171	10324.1	41.29	8886.08	47.3	4558.48	47.66	5212.97	45.39	BET4860
89	13.75	15.47	24.8756	IPI:IPI00023019.1	Gene_Symbol=SHBG Isoform 1 of Sex hormone-binding globulin precursor	1	auto	1.69897	98	TSSSFEVR	iTRAQ4plex@N-term		0.00827671	1055.55	1056.55	1055.54	1056.54	1	12	2.1.3.24.9	33	0.976808	1.03532	0.648339	1.66148	0.610441	1.79013	9951.01	74.13	11530.1	82.9	5359.86	79.6	5189.93	84.48	BET4860
89	13.75	15.47	24.8756	IPI:IPI00023019.1	Gene_Symbol=SHBG Isoform 1 of Sex hormone-binding globulin precursor	0	auto - shared MS/MS	0.0472057	10.2996	DSWLDK	iTRAQ4plex@N-term; iTRAQ4plex(K)@6		0.0211813	1050.58	1051.59	1050.56	1051.57	1	10	3.2.3.45.7	54	0.743471	0.289196	0.271584	0.946941	0.44327	0.614169	33938.7	61.3	29930.6	67.6	7657.42	71.18	12853.3	75.45	BET4860
89	13.75	15.47	24.8756	IPI:IPI00023019.1	Gene_Symbol=SHBG Isoform 1 of Sex hormone-binding globulin precursor	0	auto - low confidence	0	0	DDGRWHQVEVK	No iTRAQ4plex@N-term; Oxidation(H)@6; iTRAQ4plex(K)@11	cleaved L-D@N-term; missed R-W@4	0.0256204	1527.78	1528.79	1527.76	1528.76	1	8	3.1.3.33.4	42	0.946659	0.997688	0.64935	1.71031	1.14227	1.33191	2741.18	18.41	3078.14	22.71	1478.77	23.26	2675.21	30.77	BET4860
89	13.75	15.47	24.8756	IPI:IPI00023019.1	Gene_Symbol=SHBG Isoform 1 of Sex hormone-binding globulin precursor	0	auto - low confidence	0	0	DDGRWHQVEVK	iTRAQ4plex@N-term; Oxidation(H)@6; iTRAQ4plex(K)@11	cleaved L-D@N-term; missed R-W@4	0.00187444	1671.86	1672.87	1671.86	1672.86	1	8	4.5.4.12.7	11	1.14993	0.749523	1.20391	0.925709	0.75311	1.35636	7577.45	43.32	10336	50.1	7578.84	55.18	4875.65	59.97	BET4860
89	13.75	15.47	24.8756	IPI:IPI00023019.1	Gene_Symbol=SHBG Isoform 1 of Sex hormone-binding globulin precursor	1	auto	0	99	IALGGLLFPASNLR	iTRAQ4plex@N-term		-0.0013802	1584.95	1585.95	1584.95	1585.95	1	16	1.1.3.71.12	80	0.779692	0.542978	0.417811	1.41715	0.511062	0.851377	5295.47	20.78	4897.62	18.38	1838.1	25.03	2312.22	17.47	BET4860
89	13.75	15.47	24.8756	IPI:IPI00023019.1	Gene_Symbol=SHBG Isoform 1 of Sex hormone-binding globulin precursor	0	auto - low confidence	0	0	IALGGLLFPASNLR	No iTRAQ4plex@N-term		-0.0190215	1440.83	1441.83	1440.85	1441.85	1	6	3.3.3.58.23	67	2.14787	2.28232	1.20113	3.09646	14.7216	2.12862	3570.2	75.64	9096.14	77.2	3562.61	80.45	44905.3	92.43	BET4860
89	13.75	15.47	24.8756	IPI:IPI00023019.1	Gene_Symbol=SHBG Isoform 1 of Sex hormone-binding globulin precursor	0	auto - low confidence	0	0	IALGGLLFPASNLR	iTRAQ4plex@N-term; Oxidation(P)@9; Deamidated(N)@12		-0.055593	1601.87	1602.88	1601.93	1602.93	1	4	4.6.4.39.5	38	1.17921	1.32774	1.49845	1.45281	0.817263	2.2996	3362.22	36.4	4703	36.15	4185.55	40.55	2347.68	47.63	BET4860
89	13.75	15.47	24.8756	IPI:IPI00023019.1	Gene_Symbol=SHBG Isoform 1 of Sex hormone-binding globulin precursor	0	auto - shared MS/MS	0	98	LDGCLR	iTRAQ4plex@N-term; Methylthio(C)@4	cleaved A-L@N-term	0.00577555	865.433	866.44	865.427	866.434	1	10	2.2.3.45.9	54	1.0525	0.606943	0.811604	0.91755	0.676821	0.994394	13389.7	59.7	16716.6	68.84	9028.15	72.4	7742.74	68.82	BET4860
89	13.75	15.47	24.8756	IPI:IPI00023019.1	Gene_Symbol=SHBG Isoform 1 of Sex hormone-binding globulin precursor	0	auto - low confidence	0	0	LDGCLR	iTRAQ4plex@N-term; Methylthio(C)@4	cleaved A-L@N-term	0.0082667	865.435	866.443	865.427	866.434	1	3	2.3.3.45.3	54	0.991082	1.25729	0.931616	1.44809	0.959308	1.66467	4575.45	46.09	5378.99	40.47	3541.24	36.84	3750.1	49.7	BET4860
89	13.75	15.47	24.8756	IPI:IPI00023019.1	Gene_Symbol=SHBG Isoform 1 of Sex hormone-binding globulin precursor	1	auto	0	95	LPLVPALDGCLR	iTRAQ4plex@N-term; Methylthio(C)@10		0.00769822	1455.81	1456.82	1455.81	1456.81	1	8	1.1.3.73.6	82	0.806353	0.888935	0.252524	1.8815	0.524709	1.64828	2798.5	13.08	2676.75	20.24	587.1	10.7	1254.57	19.83	BET4860
89	13.75	15.47	24.8756	IPI:IPI00023019.1	Gene_Symbol=SHBG Isoform 1 of Sex hormone-binding globulin precursor	0	auto - low confidence	0	0	PASNLRLPLVPALDGCLR	iTRAQ4plex@N-term; iTRAQ4plex(S)@3; Methylthio(C)@16	cleaved F-P@N-term; missed R-L@6	-0.0119061	2238.25	2239.25	2238.26	2239.27	1	7	4.4.4.29.21	28	1.44931	0.966981	1.35129	1.13267	0.8054	1.59564	8548.19	73.58	14695.8	64.75	9596.37	70.65	5882.16	79.03	BET4860
89	13.75	15.47	24.8756	IPI:IPI00023019.1	Gene_Symbol=SHBG Isoform 1 of Sex hormone-binding globulin precursor	1	auto	0	99	QAEISASAPTSLR	iTRAQ4plex@N-term		-0.00343307	1473.79	1474.8	1473.79	1474.8	1	12	1.2.3.37.7	46	0.208488	1.76106	0.1805	3.02095	0.345615	1.75386	2162.85	15.45	534.89	8.61	324.33	9.52	638.66	10.23	BET4860
89	13.75	15.47	24.8756	IPI:IPI00023019.1	Gene_Symbol=SHBG Isoform 1 of Sex hormone-binding globulin precursor	0	auto - low confidence	0	0	QAEISASAPTSLR	iTRAQ4plex@N-term		-0.0292659	1473.76	1474.77	1473.79	1474.8	1	3	1.1.3.53.17	62	8429.45	NA	NA	NA	NA	NA	0	5.33	247.75	9.23	0	15.02	0	0	BET4860
89	13.75	15.47	24.8756	IPI:IPI00023019.1	Gene_Symbol=SHBG Isoform 1 of Sex hormone-binding globulin precursor	0	auto - low confidence	0	0	QAEISASAPTSLR	iTRAQ4plex@N-term		0.00523355	1473.8	1474.8	1473.79	1474.8	1	10	1.2.3.61.15	70	0.915655	0.239892	1.471	0.239001	1.04805	0.269652	48643.1	86.35	52833.7	85.25	59445.6	95.13	43556.5	88.41	BET4860
89	13.75	15.47	24.8756	IPI:IPI00023019.1	Gene_Symbol=SHBG Isoform 1 of Sex hormone-binding globulin precursor	0	auto - low confidence	0	0	QAEISASAPTSLR	iTRAQ4plex@N-term; Deamidated(Q)@1		0.00774906	1474.78	1475.79	1474.77	1475.78	1	8	1.2.3.62.17	71	0.880328	1.01119	1.79598	0.884928	1.22117	1.08957	9495.55	68.81	9915.67	69.93	14167.9	71.96	9907.13	80.61	BET4860
89	13.75	15.47	24.8756	IPI:IPI00023019.1	Gene_Symbol=SHBG Isoform 1 of Sex hormone-binding globulin precursor	0	auto - low confidence	0	0	QAEISASAPTSLR	iTRAQ4plex@N-term; Oxidation(P)@9		0.0103924	1489.8	1490.8	1489.79	1490.79	1	6	1.3.3.61.18	70	1.20369	1.3361	1.6652	1.44227	1.15211	1.75372	6791.02	77.94	9696.36	66.33	9394.74	82.06	6684.66	88.64	BET4860
89	13.75	15.47	24.8756	IPI:IPI00023019.1	Gene_Symbol=SHBG Isoform 1 of Sex hormone-binding globulin precursor	0	auto - low confidence	0	0	QAEISASAPTSLR	iTRAQ4plex@N-term		0.0370477	1473.83	1474.84	1473.79	1474.8	1	10	1.3.3.61.24	70	1.36559	0.166598	2.15644	0.16253	1.46439	0.192071	78407.7	108.09	127009	118.81	140469	120.93	98099.8	131.2	BET4860
89	13.75	15.47	24.8756	IPI:IPI00023019.1	Gene_Symbol=SHBG Isoform 1 of Sex hormone-binding globulin precursor	0	auto - low confidence	0	0	QAEISASAPTSLR	iTRAQ4plex@N-term		3.00127	1476.79	1477.8	1473.79	1474.8	1	10	1.3.3.62.5	71	1.11101	0.45851	1.86477	0.467956	1.26503	0.593116	17209.6	62.3	22680.1	63.82	26661.2	79.06	18600.5	87.39	BET4860
89	13.75	15.47	24.8756	IPI:IPI00023019.1	Gene_Symbol=SHBG Isoform 1 of Sex hormone-binding globulin precursor	0	auto - low confidence	0	0	QAEISASAPTSLR	iTRAQ4plex@N-term		0.00189303	1473.79	1474.8	1473.79	1474.8	1	4	1.3.3.86.16	95	1.17335	2.89176	1.60846	2.88237	0	NA	1557.34	30.19	2167.54	46.51	2081.03	44.39	0	103.74	BET4860
89	13.75	15.47	24.8756	IPI:IPI00023019.1	Gene_Symbol=SHBG Isoform 1 of Sex hormone-binding globulin precursor	0	auto - low confidence	0	0	QAEISASAPTSLR	iTRAQ4plex@N-term		-0.015044	1473.78	1474.78	1473.79	1474.8	1	3	1.4.3.60.6	69	1.66257	3.43894	1.72107	3.96305	0	NA	1167.75	33.74	2302.97	42.95	1669.68	45.29	0	83.85	BET4860
89	13.75	15.47	24.8756	IPI:IPI00023019.1	Gene_Symbol=SHBG Isoform 1 of Sex hormone-binding globulin precursor	0	auto - low confidence	0	0	QVSGPLTSK	No iTRAQ4plex@N-term; iTRAQ4plex(K)@9		-0.0692039	1059.54	1060.54	1059.6	1060.61	1	3	2.1.3.54.4	63	1.09456	6.03395	1.31351	7.16584	0.908135	7.33749	1287.1	61	1671.13	62.41	1404.53	75.49	998.65	55.94	BET4860
89	13.75	15.47	24.8756	IPI:IPI00023019.1	Gene_Symbol=SHBG Isoform 1 of Sex hormone-binding globulin precursor	0	auto - low confidence	0	0	QVSGPLTSK	iTRAQ4plex@N-term; iTRAQ4plex(K)@9		-0.0834351	1203.62	1204.63	1203.71	1204.71	1	5	2.4.3.40.12	49	1.58441	1.16144	1.93771	1.20039	1.49783	1.41022	5601.57	57.87	10527.7	55.87	9017.41	55.12	7168.43	68.81	BET4860
89	13.75	15.47	24.8756	IPI:IPI00023019.1	Gene_Symbol=SHBG Isoform 1 of Sex hormone-binding globulin precursor	0	auto - low confidence	0	0	TSSSFEVR	iTRAQ4plex@N-term; Methyl(S)@4; Oxidation(F)@5		-2.22e-05	1085.55	1086.56	1085.55	1086.55	1	10	2.2.3.45.5	54	1.09979	1.43173	1.30417	1.4432	0.897747	2.47883	4545.09	49.55	5929.36	55.03	4924.5	46.57	3486.16	77.61	BET4860
89	13.75	15.47	24.8756	IPI:IPI00023019.1	Gene_Symbol=SHBG Isoform 1 of Sex hormone-binding globulin precursor	0	auto - low confidence	0	0	VVLSQGSK	iTRAQ4plex@N-term; Deamidated(Q)@5; iTRAQ4plex(K)@8		0.0311145	1105.69	1106.7	1105.66	1106.67	1	6	1.1.3.22.1	31	3.09521	1.07753	1.72712	2.01634	0.906362	1.96203	620.86	6.35	2279.51	7.73	890.84	15.48	480.78	8.05	BET4860
89	13.75	15.47	24.8756	IPI:IPI00023019.1	Gene_Symbol=SHBG Isoform 1 of Sex hormone-binding globulin precursor	0	auto - low confidence	0	0	WAFSLDLGLK	No iTRAQ4plex@N-term; iTRAQ4plex(K)@10	cleaved P-W@N-term	0.0147905	1292.74	1293.75	1292.73	1293.73	1	9	2.3.3.71.10	80	0.847179	0.449472	1.71749	0.40322	0.893216	0.625362	21369.2	67.02	21474.4	69.14	30490.6	77.27	16307.8	88.23	BET4860
89	13.75	15.47	24.8756	IPI:IPI00023019.1	Gene_Symbol=SHBG Isoform 1 of Sex hormone-binding globulin precursor	0	auto - shared MS/MS	0	4.93889	WLDK	iTRAQ4plex@N-term; Oxidation(D)@3; iTRAQ4plex(K)@4	cleaved S-W@N-term	0.0225487	864.517	865.525	864.495	865.502	1	6	2.4.3.46.8	55	0.136857	1.7063	0.293966	1.0532	0.200072	1.67733	18687.3	50.14	3033.69	51.12	4563.82	46.48	3194.36	52.89	BET4860
113	12.07	13.22	22.3881	IPI:IPI00023019.1	Gene_Symbol=SHBG Isoform 1 of Sex hormone-binding globulin precursor	1	auto	2	99	DDWFMLGLR	iTRAQ4plex@N-term		-1.94807	1293.7	1294.7	1295.65	1296.65	1	15	2.3.6.75.12	84	0.468717	0.554107	0.492298	0.555437	0.442173	0.709524	12721.1	34.87	5671.19	27.31	6328.05	30.57	5439.8	35.6	BET4861
113	12.07	13.22	22.3881	IPI:IPI00023019.1	Gene_Symbol=SHBG Isoform 1 of Sex hormone-binding globulin precursor	1	auto	2	99	IALGGLLFPASNLR	iTRAQ4plex@N-term		-0.00899755	1584.94	1585.95	1584.95	1585.95	1	18	2.1.6.79.16	88	0.763362	0.457288	0.717312	0.428262	0.674891	0.406138	13884.2	36.38	10080.7	37.78	10063.5	34.09	9061.96	28.12	BET4861
113	12.07	13.22	22.3881	IPI:IPI00023019.1	Gene_Symbol=SHBG Isoform 1 of Sex hormone-binding globulin precursor	1	auto	2	99	LPLVPALDGCLR	iTRAQ4plex@N-term; Methylthio(C)@10		-0.0150051	1455.79	1456.8	1455.81	1456.81	1	13	2.1.6.80.16	89	0.632991	0.585043	0.596152	0.566134	0.621032	0.544333	13159.9	33.62	7923	41.7	7927.34	40.05	7903.75	37.99	BET4861
113	12.07	13.22	22.3881	IPI:IPI00023019.1	Gene_Symbol=SHBG Isoform 1 of Sex hormone-binding globulin precursor	1	auto	2	99	QAEISASAPTSLR	iTRAQ4plex@N-term		-0.0102441	1473.78	1474.79	1473.79	1474.8	1	19	2.2.6.52.22	61	0.709524	0.443818	0.608158	0.482235	0.575459	0.580783	12174.1	32.24	8215.67	29.26	7481.18	30.15	6775.12	35.02	BET4861
113	12.07	13.22	22.3881	IPI:IPI00023019.1	Gene_Symbol=SHBG Isoform 1 of Sex hormone-binding globulin precursor	1	auto	2	99	TSSSFEVR	iTRAQ4plex@N-term		-0.00496188	1055.53	1056.54	1055.54	1056.54	1	10	1.1.6.38.9	47	0.62537	0.60766	0.687606	0.547992	0.676234	0.566256	5340.83	14.93	3176.77	17.14	3710.79	17.49	3492.79	17.2	BET4861
113	12.07	13.22	22.3881	IPI:IPI00023019.1	Gene_Symbol=SHBG Isoform 1 of Sex hormone-binding globulin precursor	1	auto	2	99	VVLSQGSK	iTRAQ4plex@N-term; iTRAQ4plex(K)@8		-0.00324465	1104.67	1105.68	1104.67	1105.68	1	14	1.4.6.31.5	40	1.20742	0.228038	1.12484	0.246999	1.26811	0.219102	14061.6	24.26	16148.5	24.08	15982.4	28.25	17244.7	23.29	BET4861
113	12.07	13.22	22.3881	IPI:IPI00023019.1	Gene_Symbol=SHBG Isoform 1 of Sex hormone-binding globulin precursor	0	auto - shared MS/MS	0.0690809	14.7059	DSWLDK	iTRAQ4plex@N-term; iTRAQ4plex(K)@6		0.00358553	1050.56	1051.57	1050.56	1051.57	1	10	3.1.3.44.13	53	0.57302	0.169295	0.522778	0.179204	0.572512	0.172516	52585.9	41.97	28660.2	42.79	27778.2	44.57	29115.2	44.53	BET4861
113	12.07	13.22	22.3881	IPI:IPI00023019.1	Gene_Symbol=SHBG Isoform 1 of Sex hormone-binding globulin precursor	0	auto - low confidence	0	0	DDGRWHQVEVK	No iTRAQ4plex@N-term; Oxidation(H)@6; iTRAQ4plex(K)@11	cleaved L-D@N-term; missed R-W@4	-0.0102351	1527.74	1528.75	1527.76	1528.76	1	6	3.1.3.32.1	41	1.04887	1.94315	0.380933	3.09147	1.06642	2.26627	992.37	14.58	990	12.59	381.98	10.39	1023.46	17.66	BET4861
113	12.07	13.22	22.3881	IPI:IPI00023019.1	Gene_Symbol=SHBG Isoform 1 of Sex hormone-binding globulin precursor	0	auto - low confidence	0	0	DDGRWHQVEVK	Acetyl@N-term; iTRAQ4plex(K)@11	cleaved L-D@N-term; missed R-W@4	-0.0103716	1553.76	1554.77	1553.77	1554.78	1	9	3.2.3.34.8	43	0.693588	0.888632	1.33396	0.684488	1.2449	0.775382	1816.21	8.95	1198.14	8.86	2448.08	11.63	2186.59	13.09	BET4861
113	12.07	13.22	22.3881	IPI:IPI00023019.1	Gene_Symbol=SHBG Isoform 1 of Sex hormone-binding globulin precursor	0	auto - low confidence	0	0	DDGRWHQVEVK	iTRAQ4plex@N-term; Oxidation(H)@6; iTRAQ4plex(K)@11	cleaved L-D@N-term; missed R-W@4	-0.0289357	1671.83	1672.84	1671.86	1672.86	1	8	4.5.4.13.8	12	0.815314	0.845469	0.930192	0.6791	0.861309	0.737221	5016.74	21.81	3890.33	28.21	4715.33	24.6	4178.76	24.88	BET4861
113	12.07	13.22	22.3881	IPI:IPI00023019.1	Gene_Symbol=SHBG Isoform 1 of Sex hormone-binding globulin precursor	1	auto	0	97	DDWFMLGLR	iTRAQ4plex@N-term		-0.00192493	1295.64	1296.65	1295.65	1296.65	1	9	2.2.6.76.18	85	0.39233	2.07328	0.595953	1.27405	0.579398	1.75975	2566.72	19.27	957.79	18.51	1545.64	15.91	1438.21	22.89	BET4861
113	12.07	13.22	22.3881	IPI:IPI00023019.1	Gene_Symbol=SHBG Isoform 1 of Sex hormone-binding globulin precursor	0	auto - low confidence	0	0	DDWFMLGLR	iTRAQ4plex@N-term; Oxidation(D)@1; Oxidation(M)@5		0.0241382	1327.66	1328.67	1327.64	1328.64	1	5	2.4.6.24.11	33	1.14758	0.646354	1.93538	0.538134	1.33287	0.671647	4766.38	23.48	5202.51	21.77	9321.21	20.19	6143.9	28.05	BET4861
113	12.07	13.22	22.3881	IPI:IPI00023019.1	Gene_Symbol=SHBG Isoform 1 of Sex hormone-binding globulin precursor	0	auto - low confidence	0	0	DDWFMLGLR	iTRAQ4plex@N-term		-0.0252369	1295.62	1296.63	1295.65	1296.65	1	4	3.2.3.8.2	17	0.972454	1.53654	1.73143	1.36097	1.41529	1.49724	795.8	7.6	736.06	8.86	1392.28	13.5	1089.22	12.56	BET4861
113	12.07	13.22	22.3881	IPI:IPI00023019.1	Gene_Symbol=SHBG Isoform 1 of Sex hormone-binding globulin precursor	0	auto - shared MS/MS	0	93	LDGCLR	iTRAQ4plex@N-term; Methylthio(C)@4	cleaved A-L@N-term	-0.00109987	865.426	866.433	865.427	866.434	1	9	1.2.6.55.10	64	1.15561	0.404813	1.06991	0.438735	1.05276	0.557059	3874.11	12.8	4258.19	9.96	4188.31	12.09	3944.27	17.69	BET4861
113	12.07	13.22	22.3881	IPI:IPI00023019.1	Gene_Symbol=SHBG Isoform 1 of Sex hormone-binding globulin precursor	0	auto - shared MS/MS	0	89	LDGCLR	iTRAQ4plex@N-term; Methylthio(C)@4	cleaved A-L@N-term	0.00893228	865.436	866.443	865.427	866.434	1	9	1.1.6.56.13	65	0.553909	0.948795	0.890516	0.615984	0.73284	0.570969	3300.83	13.65	1739.01	14.85	2970.18	13.56	2339.37	9.21	BET4861
113	12.07	13.22	22.3881	IPI:IPI00023019.1	Gene_Symbol=SHBG Isoform 1 of Sex hormone-binding globulin precursor	1	auto	0	99	QAEISASAPTSLR	iTRAQ4plex@N-term		2.94843	1476.74	1477.75	1473.79	1474.8	1	16	2.2.6.51.2	60	0.903372	0.467296	0.771707	0.477041	0.853042	0.497752	3709.38	9.74	3187.19	12.32	2892.49	11.52	3060.12	12.94	BET4861
113	12.07	13.22	22.3881	IPI:IPI00023019.1	Gene_Symbol=SHBG Isoform 1 of Sex hormone-binding globulin precursor	0	auto - shared MS/MS	0	1	QAEISASAPTSLR	iTRAQ4plex@N-term		0.0295691	1473.82	1474.83	1473.79	1474.8	1	4	2.3.6.67.11	76	0.861333	2.68759	0.838595	2.78153	0.806594	2.46355	3535.74	55.79	2896.62	63.02	2996.06	68.63	2758.05	52.18	BET4861
113	12.07	13.22	22.3881	IPI:IPI00023019.1	Gene_Symbol=SHBG Isoform 1 of Sex hormone-binding globulin precursor	0	auto - low confidence	0	0	QAEISASAPTSLR	iTRAQ4plex@N-term; Deamidated(Q)@1		0.035484	1474.81	1475.82	1474.77	1475.78	1	8	2.1.6.70.5	79	0.799002	0.631337	1.07302	0.539292	0.617815	0.750606	3836.03	15.23	2915.21	14.31	4159.18	15.18	2291.96	14.6	BET4861
113	12.07	13.22	22.3881	IPI:IPI00023019.1	Gene_Symbol=SHBG Isoform 1 of Sex hormone-binding globulin precursor	0	auto - low confidence	0	0	QAEISASAPTSLR	iTRAQ4plex@N-term; Oxidation(P)@9		-0.0203842	1489.77	1490.77	1489.79	1490.79	1	4	2.2.6.52.4	61	0.986259	1.56872	0.470031	2.48751	0.495079	1.84386	1901.54	17.56	1783.76	22.62	903.13	20.86	910.43	14.53	BET4861
113	12.07	13.22	22.3881	IPI:IPI00023019.1	Gene_Symbol=SHBG Isoform 1 of Sex hormone-binding globulin precursor	0	auto - low confidence	0	0	QAEISASAPTSLR	iTRAQ4plex@N-term		0.0283293	1473.82	1474.83	1473.79	1474.8	1	10	2.2.6.68.19	77	1.21602	0.156249	1.3474	0.149231	1.26768	0.162289	61596.8	72.06	71242.7	73.79	83863.3	77.7	75515.2	84.94	BET4861
113	12.07	13.22	22.3881	IPI:IPI00023019.1	Gene_Symbol=SHBG Isoform 1 of Sex hormone-binding globulin precursor	0	auto - low confidence	0	0	QAEISASAPTSLR	iTRAQ4plex@N-term		1.02428	1474.82	1475.82	1473.79	1474.8	1	9	2.2.6.69.16	78	0.980753	0.707993	1.18271	0.671646	1.02065	0.735221	11168.3	57.01	10418	51.11	13347	58.26	11023.8	58.33	BET4861
113	12.07	13.22	22.3881	IPI:IPI00023019.1	Gene_Symbol=SHBG Isoform 1 of Sex hormone-binding globulin precursor	0	auto - low confidence	0	0	QAEISASAPTSLR	iTRAQ4plex@N-term		0.000619898	1473.79	1474.8	1473.79	1474.8	1	4	2.2.6.82.9	91	1.77604	1.45645	1.37139	1.4026	1.74685	1.30826	844.61	9.16	1426.75	13.87	1170.4	10.41	1426.85	10.44	BET4861
113	12.07	13.22	22.3881	IPI:IPI00023019.1	Gene_Symbol=SHBG Isoform 1 of Sex hormone-binding globulin precursor	0	auto - low confidence	0	0	QAEISASAPTSLR	Gln->pyro-Glu@N-term		0.0200472	1312.68	1313.69	1312.66	1313.67	1	3	4.3.4.10.5	9	0.868673	1.34881	0.990335	1.26129	0.592588	2.17562	1329.8	12.51	1098.71	10.62	1330.72	11.18	762.09	14.95	BET4861
113	12.07	13.22	22.3881	IPI:IPI00023019.1	Gene_Symbol=SHBG Isoform 1 of Sex hormone-binding globulin precursor	0	auto - shared MS/MS	0	92	TSSSFEVR	iTRAQ4plex@N-term		0.0203112	1055.56	1056.56	1055.54	1056.54	1	9	2.4.6.41.11	50	1.18121	0.51193	0.586423	0.752017	0.754478	0.670126	6436.17	24.34	7230.95	24.95	3813.79	24.79	4696.14	25.98	BET4861
113	12.07	13.22	22.3881	IPI:IPI00023019.1	Gene_Symbol=SHBG Isoform 1 of Sex hormone-binding globulin precursor	0	auto - low confidence	0	0	TSSSFEVR	iTRAQ4plex@N-term; Methyl(S)@4; Oxidation(F)@5		-0.008118	1085.54	1086.55	1085.55	1086.55	1	9	1.1.6.56.21	65	1.10542	0.770385	1.35047	0.685241	1.1583	0.753639	5297.52	26.68	5569.8	32.47	7228.93	33.59	5934.2	33.27	BET4861
113	12.07	13.22	22.3881	IPI:IPI00023019.1	Gene_Symbol=SHBG Isoform 1 of Sex hormone-binding globulin precursor	0	auto - low confidence	0	0	VLGLPLQLK	iTRAQ4plex@N-term; Deamidated(Q)@7; iTRAQ4plex(K)@9	cleaved L-V@N-term	-0.0885381	1268.74	1269.75	1268.83	1269.84	1	5	4.6.4.25.7	24	0.748055	0.6415	0.772076	0.547449	0.699981	0.828174	3182.89	11.02	2264.62	12.23	2483.13	10.53	2154.64	16.21	BET4861
113	12.07	13.22	22.3881	IPI:IPI00023019.1	Gene_Symbol=SHBG Isoform 1 of Sex hormone-binding globulin precursor	1	auto	0	99	VVLSQGSK	iTRAQ4plex@N-term; iTRAQ4plex(K)@8		-0.00235416	1104.67	1105.68	1104.67	1105.68	1	14	1.3.6.32.9	41	0.721334	0.230236	0.655085	0.238135	0.681012	0.239686	17833.5	21.71	12235.2	23.91	11804.6	24.16	11745.1	24.25	BET4861
148	4.4	5.92	29.3532	IPI:IPI00023019.1	Gene_Symbol=SHBG Isoform 1 of Sex hormone-binding globulin precursor	1	auto	2	99	IALGGLLFPASNLR	iTRAQ4plex@N-term		0.00785545	1584.96	1585.96	1584.95	1585.95	1	10	1.1.5.67.7	76	0.280895	0.377851	0.446324	0.353525	0.330783	0.672632	29394.7	44.86	9052.25	31.29	13302.5	42.42	9333.06	61.14	BET4875
148	4.4	5.92	29.3532	IPI:IPI00023019.1	Gene_Symbol=SHBG Isoform 1 of Sex hormone-binding globulin precursor	1	auto	2	99	QAEISASAPTSLR	iTRAQ4plex@N-term		-0.0417835	1473.75	1474.76	1473.79	1474.8	1	13	1.2.5.36.30	45	0.252555	0.257959	0.152291	0.398331	0.135086	0.422149	38324.6	22.73	10611.5	26.64	5917.88	23.31	4969.35	20.77	BET4875
148	4.4	5.92	29.3532	IPI:IPI00023019.1	Gene_Symbol=SHBG Isoform 1 of Sex hormone-binding globulin precursor	1	auto	0.275724	47	LPLVPALDGCLR	iTRAQ4plex@N-term; Methylthio(C)@10		0.0388664	1455.85	1456.85	1455.81	1456.81	1	8	1.1.5.69.9	78	0.180093	0.282676	0.167275	0.43966	0.128597	0.468903	48822.7	24.95	9639.66	26.8	8280.67	36.16	6026.47	28.09	BET4875
148	4.4	5.92	29.3532	IPI:IPI00023019.1	Gene_Symbol=SHBG Isoform 1 of Sex hormone-binding globulin precursor	0	auto - shared MS/MS	0.0633148	13.5659	DSWLDK	iTRAQ4plex@N-term; iTRAQ4plex(K)@6		0.0256402	1050.58	1051.59	1050.56	1051.57	1	10	3.1.3.26.21	35	0.312686	0.206437	0.281928	0.246203	0.211014	0.421279	29726.4	18.39	10190.5	20.07	8497.54	20.25	6020.95	25.09	BET4875
148	4.4	5.92	29.3532	IPI:IPI00023019.1	Gene_Symbol=SHBG Isoform 1 of Sex hormone-binding globulin precursor	1	auto	0.0543577	11.7647	DDWFMLGLR	iTRAQ4plex@N-term		0.0545372	1295.7	1296.71	1295.65	1296.65	1	7	1.3.5.69.15	78	0.418763	0.25954	0.346986	0.266236	0.264833	0.399248	25694.5	25.02	11796.5	28.38	9039.94	22.4	6531.66	25.29	BET4875
148	4.4	5.92	29.3532	IPI:IPI00023019.1	Gene_Symbol=SHBG Isoform 1 of Sex hormone-binding globulin precursor	0	auto - shared MS/MS	0.00224796	0.516274	NGLWAQGQR	iTRAQ4plex@N-term	cleaved L-N@N-term	-0.124072	1172.49	1173.5	1172.62	1173.62	1	6	1.2.5.12.16	21	1.36307	3.08446	1.5698	2.93846	1.90378	2.83378	420.1	9.77	627.79	12.72	668.67	12.01	767.68	12.43	BET4875
148	4.4	5.92	29.3532	IPI:IPI00023019.1	Gene_Symbol=SHBG Isoform 1 of Sex hormone-binding globulin precursor	0	auto - low confidence	0	0	ALALPPLGLAPLLNLWAKPQGR	iTRAQ4plex@N-term; iTRAQ4plex(K)@18		-0.121712	2596.46	2597.47	2596.58	2597.59	1	6	2.2.3.83.3	92	0.315055	0.606746	0.327868	0.536345	0.346766	0.794032	7073.08	15.37	2443.08	13.84	2351.37	11.53	2354.27	17.98	BET4875
148	4.4	5.92	29.3532	IPI:IPI00023019.1	Gene_Symbol=SHBG Isoform 1 of Sex hormone-binding globulin precursor	0	auto - low confidence	0	0	DDGRWHQVEVK	No iTRAQ4plex@N-term; Oxidation(H)@6; iTRAQ4plex(K)@11	cleaved L-D@N-term; missed R-W@4	-0.00430696	1527.75	1528.76	1527.76	1528.76	1	8	2.4.3.28.10	37	1.23953	0.433805	1.16206	0.43596	0.952228	0.572801	8211.09	30.39	11158.4	25.25	9674.8	22.29	7505.04	32.81	BET4875
148	4.4	5.92	29.3532	IPI:IPI00023019.1	Gene_Symbol=SHBG Isoform 1 of Sex hormone-binding globulin precursor	0	auto - low confidence	0	0	DDGRWHQVEVK	No iTRAQ4plex@N-term; Oxidation(W)@5; iTRAQ4plex(K)@11	cleaved L-D@N-term; missed R-W@4	0.013896	1527.77	1528.78	1527.76	1528.76	1	9	3.1.3.15.8	24	1.35289	0.319845	1.03959	0.388605	1.11132	0.378472	6162.1	16	9139.74	17.07	6495.39	18.78	6573.25	18.1	BET4875
148	4.4	5.92	29.3532	IPI:IPI00023019.1	Gene_Symbol=SHBG Isoform 1 of Sex hormone-binding globulin precursor	0	auto - low confidence	0	0	DGRPEIQLHNHWAQLTVGAGPR	iTRAQ4plex@N-term; Oxidation(W)@12		0.122536	2611.47	2612.48	2611.35	2612.36	1	4	2.2.3.77.5	86	0.432766	0.362577	0.386869	0.457559	0.407203	0.457621	13840.4	21.47	6566.65	21.52	5429.07	23.37	5409.66	23.29	BET4875
148	4.4	5.92	29.3532	IPI:IPI00023019.1	Gene_Symbol=SHBG Isoform 1 of Sex hormone-binding globulin precursor	0	auto - shared MS/MS	0	97	LDGCLR	iTRAQ4plex@N-term; Methylthio(C)@4	cleaved A-L@N-term	0.0268461	865.454	866.461	865.427	866.434	1	10	2.2.3.45.12	54	1.78001	0.25575	1.90721	0.265332	1.21751	0.3361	35908.5	82.54	70075.1	78.57	69439.9	92.03	41964.5	102.9	BET4875
148	4.4	5.92	29.3532	IPI:IPI00023019.1	Gene_Symbol=SHBG Isoform 1 of Sex hormone-binding globulin precursor	0	auto - shared MS/MS	0	22	LDGCLR	iTRAQ4plex@N-term; Methylthio(C)@4	cleaved A-L@N-term	0.0142772	865.441	866.449	865.427	866.434	1	7	2.1.3.48.17	57	0.902154	0.346912	1.29879	0.319403	0.795631	0.376807	12642.1	31.56	12503.8	30.12	16648.3	33.17	9654.75	27.25	BET4875
148	4.4	5.92	29.3532	IPI:IPI00023019.1	Gene_Symbol=SHBG Isoform 1 of Sex hormone-binding globulin precursor	0	auto - low confidence	0	0	LDGCLR	iTRAQ4plex@N-term; Methylthio(C)@4	cleaved A-L@N-term	0.0765352	865.504	866.511	865.427	866.434	1	4	2.1.3.29.9	38	0.952837	0.410846	1.11785	0.437026	0.936348	0.452369	22026.7	67.82	23009.7	62.59	24965.8	77.43	19796.9	65.61	BET4875
148	4.4	5.92	29.3532	IPI:IPI00023019.1	Gene_Symbol=SHBG Isoform 1 of Sex hormone-binding globulin precursor	0	auto - low confidence	0	0	LPLVPALDGCLR	iTRAQ4plex@N-term; Methylthio(C)@10		0.00583616	1455.81	1456.82	1455.81	1456.81	1	3	1.2.5.26.13	35	0.977057	0.291849	0.767275	0.367174	0.771482	0.441534	8543.29	18.98	9151.42	17.32	6646.46	19.43	6326.48	24.14	BET4875
148	4.4	5.92	29.3532	IPI:IPI00023019.1	Gene_Symbol=SHBG Isoform 1 of Sex hormone-binding globulin precursor	0	auto - low confidence	0	0	NGLWAQGQR	iTRAQ4plex@N-term	cleaved L-N@N-term	-0.0737576	1172.54	1173.55	1172.62	1173.62	1	7	1.1.5.17.20	26	1.60184	6.86684	5.17102	5.1097	1.65747	6.57956	276.03	13.35	484.75	23.63	1447.26	23.86	439.15	19.59	BET4875
148	4.4	5.92	29.3532	IPI:IPI00023019.1	Gene_Symbol=SHBG Isoform 1 of Sex hormone-binding globulin precursor	0	auto - low confidence	0	0	NGLWAQGQR	iTRAQ4plex@N-term	cleaved L-N@N-term	-0.099292	1172.52	1173.53	1172.62	1173.62	1	4	1.2.5.29.29	38	1.49037	1.35936	1.60575	1.87742	1.77039	1.45164	1802.2	19.35	2944.7	24.55	2934.23	45.19	3062.55	29.92	BET4875
148	4.4	5.92	29.3532	IPI:IPI00023019.1	Gene_Symbol=SHBG Isoform 1 of Sex hormone-binding globulin precursor	0	auto - low confidence	0	0	QAEISASAPTSLR	iTRAQ4plex@N-term		-0.0269512	1473.76	1474.77	1473.79	1474.8	1	3	1.1.5.61.7	70	1.07136	0.739643	0.61831	0.95795	1.06648	0.736721	3796.81	22.95	4459.62	19.01	2380.34	17.69	3886.7	16.37	BET4875
148	4.4	5.92	29.3532	IPI:IPI00023019.1	Gene_Symbol=SHBG Isoform 1 of Sex hormone-binding globulin precursor	0	auto - low confidence	0	0	QAEISASAPTSLR	iTRAQ4plex@N-term		-0.0260364	1473.76	1474.77	1473.79	1474.8	1	10	1.2.5.61.14	70	1.39273	0.109878	1.43906	0.113932	1.33379	0.121022	159759	146.07	243936	148.65	233109	158.46	204534	162.17	BET4875
148	4.4	5.92	29.3532	IPI:IPI00023019.1	Gene_Symbol=SHBG Isoform 1 of Sex hormone-binding globulin precursor	0	auto - low confidence	0	0	QAEISASAPTSLR	iTRAQ4plex@N-term; Deamidated(Q)@1		0.00142456	1474.78	1475.78	1474.77	1475.78	1	6	1.2.5.63.9	72	1.26282	0.226	1.12009	0.242764	1.11142	0.245316	32986.4	57.99	45668.8	64.86	37463.1	62.72	35190.6	60.21	BET4875
148	4.4	5.92	29.3532	IPI:IPI00023019.1	Gene_Symbol=SHBG Isoform 1 of Sex hormone-binding globulin precursor	0	auto - low confidence	0	0	QAEISASAPTSLR	iTRAQ4plex@N-term		-0.0244495	1473.77	1474.77	1473.79	1474.8	1	6	1.2.5.81.13	90	1.28478	0.744622	1.00351	0.813426	1.53889	0.766066	2315.41	14.36	3261.38	13.44	2355.94	12.4	3420.16	15.38	BET4875
148	4.4	5.92	29.3532	IPI:IPI00023019.1	Gene_Symbol=SHBG Isoform 1 of Sex hormone-binding globulin precursor	0	auto - low confidence	0	0	QAEISASAPTSLR	iTRAQ4plex@N-term		-0.0161959	1473.77	1474.78	1473.79	1474.8	1	5	1.3.5.61.9	70	1.35047	0.293148	1.22637	0.30768	1.21012	0.441735	17817.2	45.09	26379.5	39.03	22155.2	38.77	20695.6	74.93	BET4875

## Sheet: shbg_mrm_data
pID	MRM	rejection
B-302W12	0.04	AR
B-303W12	0.066	AR
B-304W8	0.086	NR
B-314W6	0.082	NR
B-331W12	0.078	NR
B-334W3	0.132	NR
B-336W8	0.069	NR
B-343W12	0.129	NR
B-367W3	0.047	NR
B-373W19-20	0.035	AR
B-380W12	0.037	NR
B-403W8	0.022	AR
B-415W2	0.069	NR
B-423W3	0.046	NR
B-429W12	0.097	NR
B-440W12	0.024	NR
B-447W3	0.042	NR
B-451W3	0.054	AR
B-455W8	0.079	NR
B-468W8	0.093	NR
B-476W8	0.068	AR
B-478W3	0.067	NR
B-502W2	0.076	NR
