# Supplementary material for: PGCA: An algorithm to link protein groups created from MS/MS data
Source: PLoS One. 2017 May 31;12(5):e0177569. doi: 10.1371/journal.pone.0177569 (PMC5451011; doi:10.1371/journal.pone.0177569)
Supplement: S5 File — Protein identification information from the muscular dystrophy biomarkers study. (ZIP) [file pone.0177569.s008.zip]

Archive with 17 entries (15 files):
- S2DataJF/
- S2DataJF/20150505_MRMP-41_JAIN_EXP01_Fr01_24 UniprotHuman Percolator_all proteins.txt
- S2DataJF/20150514_MRMP-41_JAIN_EXP03_Fr01_24 UniprotHuman Percolator_all proteins.txt
- S2DataJF/20150519_MRMP-41_JAIN_EXP02_Fr01_24 Percolator_All proteins.txt
- S2DataJF/20150602_MRMP-41_JAIN_EXP04_UniprotHuman Percolator_all proteins.txt
- S2DataJF/20150721_MRMP-41_JAIN_EXP05_Fr1_24 Uniprot Human Percolator_all proteins.txt
- S2DataJF/20150728_MRMP-41_JAIN_EXP06_Fr01_24 Uniprot Human Percolator_all proteins.txt
- S2DataJF/20150728_MRMP-41_JAIN_EXP07_Fr01_24 Uniprot Human Percolator_all proteins.txt
- S2DataJF/20150728_MRMP-41_JAIN_EXP08_all_Fr01_24 Uniprot Human Percolator_all proteins.txt
- S2DataJF/20150728_MRMP-41_JAIN_EXP10_Fr01_24 Uniprot Human Percolator_all proteins.txt
- S2DataJF/20150728_MRMP-41_JAIN_EXP11_Fr01_24 Uniprot Human Percolator_all proteins.txt
- S2DataJF/20150814_MRMP-41_JAIN_EXP09_Fr1-24_2_all proteins.txt
- S2DataJF/anonymized DEgroups/
- S2DataJF/anonymized DEgroups/dePGC1003.csv
- S2DataJF/anonymized DEgroups/dePGC1012.csv
- S2DataJF/anonymized DEgroups/dePGC1015.csv
- S2DataJF/dictionary_JF.txt
