# Supplementary material for: PGCA: An algorithm to link protein groups created from MS/MS data
Source: PLoS One. 2017 May 31;12(5):e0177569. doi: 10.1371/journal.pone.0177569 (PMC5451011; doi:10.1371/journal.pone.0177569)
Supplement: S5 File — Protein identification information from the muscular dystrophy biomarkers study. (ZIP) [file pone.0177569.s008.zip › S2DataJF/20150514_MRMP-41_JAIN_EXP03_Fr01_24 UniprotHuman Percolator_all proteins.txt]

Accession	Description	Score	Coverage	# Peptides	# PSMs	# AAs	MW [kDa]	calc. pI	Is Master Protein	PGC
P02768	Serum albumin OS=Homo sapiens GN=ALB PE=1 SV=2 - [ALBU_HUMAN]	12186.34	71.10%	46	1087	609	69.3	6.28	TRUE	1
P02749	Beta-2-glycoprotein 1 OS=Homo sapiens GN=APOH PE=1 SV=3 - [APOH_HUMAN]	1097.5	19.13%	8	67	345	38.3	7.97	TRUE	2
P35527	Keratin, type I cytoskeletal 9 OS=Homo sapiens GN=KRT9 PE=1 SV=3 - [K1C9_HUMAN]	64.77	9.15%	4	9	623	62	5.24	TRUE	3
P02774	Vitamin D-binding protein OS=Homo sapiens GN=GC PE=1 SV=1 - [VTDB_HUMAN]	2667.03	64.35%	25	237	474	52.9	5.54	TRUE	50
D6RF35	Vitamin D-binding protein OS=Homo sapiens GN=GC PE=4 SV=1 - [D6RF35_HUMAN]	2667.03	64.08%	25	237	476	53	5.52	FALSE	50
P02774-3	Isoform 3 of Vitamin D-binding protein OS=Homo sapiens GN=GC - [VTDB_HUMAN]	2667.03	61.87%	25	237	493	55.1	5.74	FALSE	50
Q9Y490	Talin-1 OS=Homo sapiens GN=TLN1 PE=1 SV=3 - [TLN1_HUMAN]	36.09	2.01%	4	5	2541	269.6	6.07	TRUE	195
P15144	Aminopeptidase N OS=Homo sapiens GN=ANPEP PE=1 SV=4 - [AMPN_HUMAN]	32.33	2.48%	2	2	967	109.5	5.48	TRUE	5
P11021	78 kDa glucose-regulated protein OS=Homo sapiens GN=HSPA5 PE=1 SV=2 - [GRP78_HUMAN]	41.92	5.96%	3	5	654	72.3	5.16	TRUE	196
Q6EMK4	Vasorin OS=Homo sapiens GN=VASN PE=1 SV=1 - [VASN_HUMAN]	80.68	4.31%	2	3	673	71.7	7.39	TRUE	197
P07996	Thrombospondin-1 OS=Homo sapiens GN=THBS1 PE=1 SV=2 - [TSP1_HUMAN]	271.68	12.31%	12	24	1170	129.3	4.94	TRUE	7
P17936	Insulin-like growth factor-binding protein 3 OS=Homo sapiens GN=IGFBP3 PE=1 SV=2 - [IBP3_HUMAN]	124.98	13.06%	3	13	291	31.7	8.69	TRUE	8
P17936-2	Isoform 2 of Insulin-like growth factor-binding protein 3 OS=Homo sapiens GN=IGFBP3 - [IBP3_HUMAN]	124.98	12.79%	3	13	297	32.2	8.62	FALSE	8
P60709	Actin, cytoplasmic 1 OS=Homo sapiens GN=ACTB PE=1 SV=1 - [ACTB_HUMAN]	138.64	16.27%	7	16	375	41.7	5.48	TRUE	9
P63261	Actin, cytoplasmic 2 OS=Homo sapiens GN=ACTG1 PE=1 SV=1 - [ACTG_HUMAN]	138.64	16.27%	7	16	375	41.8	5.48	FALSE	9
P04075	Fructose-bisphosphate aldolase A OS=Homo sapiens GN=ALDOA PE=1 SV=2 - [ALDOA_HUMAN]	135.63	9.07%	3	11	364	39.4	8.09	TRUE	198
J3KPS3	Aldolase A, fructose-bisphosphate, isoform CRA_b OS=Homo sapiens GN=ALDOA PE=4 SV=1 - [J3KPS3_HUMAN]	135.63	8.97%	3	11	368	39.8	8.09	FALSE	198
H3BR68	Fructose-bisphosphate aldolase A (Fragment) OS=Homo sapiens GN=ALDOA PE=4 SV=1 - [H3BR68_HUMAN]	135.63	20.00%	2	10	130	13.8	8.91	FALSE	198
P04075-2	Isoform 2 of Fructose-bisphosphate aldolase A OS=Homo sapiens GN=ALDOA - [ALDOA_HUMAN]	135.63	7.89%	3	11	418	45.2	8.25	FALSE	198
P04040	Catalase OS=Homo sapiens GN=CAT PE=1 SV=3 - [CATA_HUMAN]	61.37	3.61%	2	3	527	59.7	7.39	TRUE	10
P01023	Alpha-2-macroglobulin OS=Homo sapiens GN=A2M PE=1 SV=3 - [A2MG_HUMAN]	26731.66	58.48%	63	1796	1474	163.2	6.46	TRUE	12
P20742	Pregnancy zone protein OS=Homo sapiens GN=PZP PE=1 SV=4 - [PZP_HUMAN]	4590.01	19.77%	22	281	1482	163.8	6.38	TRUE	13
Q5JQ13	Vinculin (Fragment) OS=Homo sapiens GN=VCL PE=2 SV=1 - [Q5JQ13_HUMAN]	87.04	4.96%	3	5	806	87.4	5.82	TRUE	14
P18206	Vinculin OS=Homo sapiens GN=VCL PE=1 SV=4 - [VINC_HUMAN]	87.04	3.53%	3	5	1134	123.7	5.66	FALSE	14
P18206-2	Isoform 1 of Vinculin OS=Homo sapiens GN=VCL - [VINC_HUMAN]	87.04	3.75%	3	5	1066	116.6	6.09	FALSE	14
E9PFQ6	Collagen alpha-3(VI) chain OS=Homo sapiens GN=COL6A3 PE=4 SV=1 - [E9PFQ6_HUMAN]	160.87	3.70%	6	11	2570	278	8.15	TRUE	15
P12111	Collagen alpha-3(VI) chain OS=Homo sapiens GN=COL6A3 PE=1 SV=5 - [CO6A3_HUMAN]	160.87	2.99%	6	11	3177	343.5	6.68	FALSE	15
E7ENL6	Collagen alpha-3(VI) chain OS=Homo sapiens GN=COL6A3 PE=4 SV=1 - [E7ENL6_HUMAN]	160.87	3.19%	6	11	2976	322	6.9	FALSE	15
P12111-2	Isoform 2 of Collagen alpha-3(VI) chain OS=Homo sapiens GN=COL6A3 - [CO6A3_HUMAN]	160.87	3.20%	6	11	2971	321.2	7.3	FALSE	15
P04114	Apolipoprotein B-100 OS=Homo sapiens GN=APOB PE=1 SV=2 - [APOB_HUMAN]	11285.41	42.49%	154	1026	4563	515.3	7.05	TRUE	16
Q14315-2	Isoform 2 of Filamin-C OS=Homo sapiens GN=FLNC - [FLNC_HUMAN]	26.9	1.00%	2	3	2692	287.1	5.97	TRUE	199
Q14315	Filamin-C OS=Homo sapiens GN=FLNC PE=1 SV=3 - [FLNC_HUMAN]	26.9	0.99%	2	3	2725	290.8	5.97	FALSE	199
P04264	Keratin, type II cytoskeletal 1 OS=Homo sapiens GN=KRT1 PE=1 SV=6 - [K2C1_HUMAN]	197.68	13.20%	8	18	644	66	8.12	TRUE	17
E7EUT4	Glyceraldehyde-3-phosphate dehydrogenase OS=Homo sapiens GN=GAPDH PE=3 SV=1 - [E7EUT4_HUMAN]	67.73	9.90%	2	5	293	31.5	7.61	TRUE	18
P04406	Glyceraldehyde-3-phosphate dehydrogenase OS=Homo sapiens GN=GAPDH PE=1 SV=3 - [G3P_HUMAN]	67.73	8.66%	2	5	335	36	8.46	FALSE	18
P14618-2	Isoform M1 of Pyruvate kinase isozymes M1/M2 OS=Homo sapiens GN=PKM - [KPYM_HUMAN]	63.7	9.23%	4	14	531	58	7.71	TRUE	23
P32119	Peroxiredoxin-2 OS=Homo sapiens GN=PRDX2 PE=1 SV=5 - [PRDX2_HUMAN]	65.37	9.60%	2	6	198	21.9	5.97	TRUE	200
G3V1A4	Cofilin 1 (Non-muscle), isoform CRA_a OS=Homo sapiens GN=CFL1 PE=4 SV=1 - [G3V1A4_HUMAN]	51.29	28.19%	3	5	149	16.8	8.35	TRUE	201
P23528	Cofilin-1 OS=Homo sapiens GN=CFL1 PE=1 SV=3 - [COF1_HUMAN]	51.29	25.30%	3	5	166	18.5	8.09	FALSE	201
E9PK25	Cofilin-1 OS=Homo sapiens GN=CFL1 PE=4 SV=1 - [E9PK25_HUMAN]	51.29	20.59%	3	5	204	22.7	8.34	FALSE	201
P02751-14	Isoform 14 of Fibronectin OS=Homo sapiens GN=FN1 - [FINC_HUMAN]	4149.03	30.33%	44	317	2265	249.2	5.99	TRUE	19
P02751	Fibronectin OS=Homo sapiens GN=FN1 PE=1 SV=4 - [FINC_HUMAN]	4149.03	28.79%	44	317	2386	262.5	5.71	FALSE	19
P02751-3	Isoform 3 of Fibronectin OS=Homo sapiens GN=FN1 - [FINC_HUMAN]	4149.03	29.17%	44	317	2355	259.1	5.73	FALSE	19
P02751-8	Isoform 8 of Fibronectin OS=Homo sapiens GN=FN1 - [FINC_HUMAN]	4149.03	29.92%	44	317	2296	252.7	5.94	FALSE	19
Q6U2E9	C4B1 OS=Homo sapiens GN=C4B PE=4 SV=1 - [Q6U2E9_HUMAN]	19407.28	63.13%	79	1214	1744	192.6	7.27	TRUE	20
Q06033-2	Isoform 2 of Inter-alpha-trypsin inhibitor heavy chain H3 OS=Homo sapiens GN=ITIH3 - [ITIH3_HUMAN]	779.03	28.44%	20	66	886	99.3	5.8	TRUE	21
Q06033	Inter-alpha-trypsin inhibitor heavy chain H3 OS=Homo sapiens GN=ITIH3 PE=1 SV=2 - [ITIH3_HUMAN]	779.03	28.31%	20	66	890	99.8	5.74	FALSE	21
P02647	Apolipoprotein A-I OS=Homo sapiens GN=APOA1 PE=1 SV=1 - [APOA1_HUMAN]	388.35	40.82%	11	56	267	30.8	5.76	TRUE	24
P13645	Keratin, type I cytoskeletal 10 OS=Homo sapiens GN=KRT10 PE=1 SV=6 - [K1C10_HUMAN]	151.22	14.73%	7	17	584	58.8	5.21	TRUE	26
P07737	Profilin-1 OS=Homo sapiens GN=PFN1 PE=1 SV=2 - [PROF1_HUMAN]	59.05	23.57%	3	5	140	15	8.27	TRUE	188
P35908	Keratin, type II cytoskeletal 2 epidermal OS=Homo sapiens GN=KRT2 PE=1 SV=2 - [K22E_HUMAN]	155.69	15.34%	9	15	639	65.4	8	TRUE	28
P00450	Ceruloplasmin OS=Homo sapiens GN=CP PE=1 SV=1 - [CERU_HUMAN]	5952.85	59.25%	41	416	1065	122.1	5.72	TRUE	29
B9A064	Immunoglobulin lambda-like polypeptide 5 OS=Homo sapiens GN=IGLL5 PE=2 SV=2 - [IGLL5_HUMAN]	283.09	36.92%	6	27	214	23	8.84	TRUE	202
P13796	Plastin-2 OS=Homo sapiens GN=LCP1 PE=1 SV=6 - [PLSL_HUMAN]	85.64	7.66%	3	4	627	70.2	5.43	TRUE	31
P06396	Gelsolin OS=Homo sapiens GN=GSN PE=1 SV=1 - [GELS_HUMAN]	2587.14	43.22%	25	199	782	85.6	6.28	TRUE	30
P19827	Inter-alpha-trypsin inhibitor heavy chain H1 OS=Homo sapiens GN=ITIH1 PE=1 SV=3 - [ITIH1_HUMAN]	3846.88	37.76%	24	327	911	101.3	6.79	TRUE	32
P02750	Leucine-rich alpha-2-glycoprotein OS=Homo sapiens GN=LRG1 PE=1 SV=2 - [A2GL_HUMAN]	1386.03	38.04%	10	81	347	38.2	6.95	TRUE	33
Q8WZ42	Titin OS=Homo sapiens GN=TTN PE=1 SV=4 - [TITIN_HUMAN]	60.91	0.05%	3	11	34350	3813.7	6.35	FALSE	33
Q8WZ42-10	Isoform 10 of Titin OS=Homo sapiens GN=TTN - [TITIN_HUMAN]	60.91	0.07%	3	11	27051	3004.9	6.76	FALSE	33
Q8WZ42-11	Isoform 11 of Titin OS=Homo sapiens GN=TTN - [TITIN_HUMAN]	60.91	0.05%	3	11	33423	3711.3	6.52	FALSE	33
Q8WZ42-2	Isoform 2 of Titin OS=Homo sapiens GN=TTN - [TITIN_HUMAN]	60.91	0.05%	3	11	34258	3803.3	6.34	FALSE	33
Q8WZ42-3	Isoform 3 of Titin OS=Homo sapiens GN=TTN - [TITIN_HUMAN]	60.91	0.07%	3	11	26926	2991.1	6.74	FALSE	33
Q8WZ42-4	Isoform 4 of Titin OS=Homo sapiens GN=TTN - [TITIN_HUMAN]	60.91	0.05%	3	11	33445	3713.7	6.52	FALSE	33
Q8WZ42-5	Isoform 5 of Titin OS=Homo sapiens GN=TTN - [TITIN_HUMAN]	60.91	0.05%	3	11	32900	3650.8	6.46	FALSE	33
Q8WZ42-7	Isoform 7 of Titin OS=Homo sapiens GN=TTN - [TITIN_HUMAN]	60.91	0.05%	3	11	33615	3732.3	6.51	FALSE	33
Q8WZ42-8	Isoform 8 of Titin OS=Homo sapiens GN=TTN - [TITIN_HUMAN]	60.91	0.05%	3	11	34475	3827.5	6.35	FALSE	33
Q8WZ42-9	Isoform 9 of Titin OS=Homo sapiens GN=TTN - [TITIN_HUMAN]	60.91	0.07%	3	11	27118	3012.1	6.71	FALSE	33
Q8WZ42-12	Isoform 12 of Titin OS=Homo sapiens GN=TTN - [TITIN_HUMAN]	60.91	0.05%	3	11	35991	3992.1	6.39	FALSE	33
Q8WZ42-13	Isoform 13 of Titin OS=Homo sapiens GN=TTN - [TITIN_HUMAN]	60.91	0.05%	3	11	34484	3828.7	6.34	FALSE	33
P01024	Complement C3 OS=Homo sapiens GN=C3 PE=1 SV=2 - [CO3_HUMAN]	1646.09	28.92%	36	126	1663	187	6.4	TRUE	34
P02765	Alpha-2-HS-glycoprotein OS=Homo sapiens GN=AHSG PE=1 SV=1 - [FETUA_HUMAN]	3064.9	49.59%	12	393	367	39.3	5.72	TRUE	35
P01008	Antithrombin-III OS=Homo sapiens GN=SERPINC1 PE=1 SV=1 - [ANT3_HUMAN]	5069.28	59.91%	23	401	464	52.6	6.71	TRUE	36
P02675	Fibrinogen beta chain OS=Homo sapiens GN=FGB PE=1 SV=2 - [FIBB_HUMAN]	4800.47	66.60%	25	474	491	55.9	8.27	TRUE	37
P07225	Vitamin K-dependent protein S OS=Homo sapiens GN=PROS1 PE=1 SV=1 - [PROS_HUMAN]	611.23	26.78%	13	63	676	75.1	5.67	TRUE	38
P15169	Carboxypeptidase N catalytic chain OS=Homo sapiens GN=CPN1 PE=1 SV=1 - [CBPN_HUMAN]	146.59	27.29%	7	17	458	52.3	7.34	TRUE	39
P68871	Hemoglobin subunit beta OS=Homo sapiens GN=HBB PE=1 SV=2 - [HBB_HUMAN]	130.83	21.77%	2	8	147	16	7.28	TRUE	41
P04004	Vitronectin OS=Homo sapiens GN=VTN PE=1 SV=1 - [VTNC_HUMAN]	1754.17	18.20%	8	109	478	54.3	5.8	TRUE	42
P01766	Ig heavy chain V-III region BRO OS=Homo sapiens PE=1 SV=1 - [HV305_HUMAN]	473.28	29.17%	3	23	120	13.2	6.57	TRUE	203
P08697	Alpha-2-antiplasmin OS=Homo sapiens GN=SERPINF2 PE=1 SV=3 - [A2AP_HUMAN]	893.44	45.42%	15	78	491	54.5	6.29	TRUE	44
Q92820	Gamma-glutamyl hydrolase OS=Homo sapiens GN=GGH PE=1 SV=2 - [GGH_HUMAN]	113.23	8.49%	2	8	318	35.9	7.11	TRUE	45
P69905	Hemoglobin subunit alpha OS=Homo sapiens GN=HBA1 PE=1 SV=2 - [HBA_HUMAN]	20.18	16.90%	2	2	142	15.2	8.68	TRUE	46
P04275	von Willebrand factor OS=Homo sapiens GN=VWF PE=1 SV=4 - [VWF_HUMAN]	63.1	2.17%	4	5	2813	309.1	5.48	TRUE	48
E9PCE8	Xaa-Pro dipeptidase OS=Homo sapiens GN=PEPD PE=3 SV=1 - [E9PCE8_HUMAN]	36.07	6.76%	2	2	429	47.2	6.07	TRUE	204
P12955	Xaa-Pro dipeptidase OS=Homo sapiens GN=PEPD PE=1 SV=3 - [PEPD_HUMAN]	36.07	5.88%	2	2	493	54.5	6	FALSE	204
P12955-2	Isoform 2 of Xaa-Pro dipeptidase OS=Homo sapiens GN=PEPD - [PEPD_HUMAN]	36.07	6.42%	2	2	452	49.7	5.91	FALSE	204
G3XAM2	Complement factor I heavy chain OS=Homo sapiens GN=CFI PE=3 SV=1 - [G3XAM2_HUMAN]	884.8	26.91%	12	87	576	65	7.5	TRUE	49
P05156	Complement factor I OS=Homo sapiens GN=CFI PE=1 SV=2 - [CFAI_HUMAN]	884.8	26.59%	12	87	583	65.7	7.5	FALSE	49
E7ETH0	Complement factor I heavy chain OS=Homo sapiens GN=CFI PE=3 SV=1 - [E7ETH0_HUMAN]	884.8	26.23%	12	87	591	66.6	7.59	FALSE	49
P33908	Mannosyl-oligosaccharide 1,2-alpha-mannosidase IA OS=Homo sapiens GN=MAN1A1 PE=1 SV=3 - [MA1A1_HUMAN]	112.74	7.66%	4	11	653	72.9	6.47	TRUE	51
P02649	Apolipoprotein E OS=Homo sapiens GN=APOE PE=1 SV=1 - [APOE_HUMAN]	342.8	45.11%	12	33	317	36.1	5.73	TRUE	52
P01031	Complement C5 OS=Homo sapiens GN=C5 PE=1 SV=4 - [CO5_HUMAN]	2740.41	39.26%	45	253	1676	188.2	6.52	TRUE	53
Q8NBP7	Proprotein convertase subtilisin/kexin type 9 OS=Homo sapiens GN=PCSK9 PE=1 SV=3 - [PCSK9_HUMAN]	58.5	7.80%	4	5	692	74.2	6.61	TRUE	54
Q5VTT5	Myomesin-3 OS=Homo sapiens GN=MYOM3 PE=2 SV=1 - [MYOM3_HUMAN]	51.57	1.88%	2	4	1437	162.1	6.23	TRUE	205
Q15113	Procollagen C-endopeptidase enhancer 1 OS=Homo sapiens GN=PCOLCE PE=1 SV=2 - [PCOC1_HUMAN]	41.22	5.57%	2	2	449	47.9	7.43	TRUE	206
Q15582	Transforming growth factor-beta-induced protein ig-h3 OS=Homo sapiens GN=TGFBI PE=1 SV=1 - [BGH3_HUMAN]	162.39	16.40%	7	17	683	74.6	7.71	TRUE	55
P01876	Ig alpha-1 chain C region OS=Homo sapiens GN=IGHA1 PE=1 SV=2 - [IGHA1_HUMAN]	299.25	33.99%	7	22	353	37.6	6.51	TRUE	56
P01859	Ig gamma-2 chain C region OS=Homo sapiens GN=IGHG2 PE=1 SV=2 - [IGHG2_HUMAN]	253.35	19.63%	5	32	326	35.9	7.59	TRUE	57
P01857	Ig gamma-1 chain C region OS=Homo sapiens GN=IGHG1 PE=1 SV=1 - [IGHG1_HUMAN]	717.59	37.88%	9	79	330	36.1	8.19	TRUE	58
P01861	Ig gamma-4 chain C region OS=Homo sapiens GN=IGHG4 PE=1 SV=1 - [IGHG4_HUMAN]	291.24	26.30%	6	41	327	35.9	7.36	TRUE	207
P01009	Alpha-1-antitrypsin OS=Homo sapiens GN=SERPINA1 PE=1 SV=3 - [A1AT_HUMAN]	382.09	45.22%	16	46	418	46.7	5.59	TRUE	59
P02763	Alpha-1-acid glycoprotein 1 OS=Homo sapiens GN=ORM1 PE=1 SV=1 - [A1AG1_HUMAN]	226.69	11.94%	2	9	201	23.5	5.02	TRUE	62
P02787	Serotransferrin OS=Homo sapiens GN=TF PE=1 SV=3 - [TRFE_HUMAN]	888.06	37.11%	21	78	698	77	7.12	TRUE	63
P01019	Angiotensinogen OS=Homo sapiens GN=AGT PE=1 SV=1 - [ANGT_HUMAN]	2268.36	33.40%	14	212	485	53.1	6.32	TRUE	64
P01834	Ig kappa chain C region OS=Homo sapiens GN=IGKC PE=1 SV=1 - [IGKC_HUMAN]	980.91	80.19%	5	77	106	11.6	5.87	TRUE	65
P01620	Ig kappa chain V-III region SIE OS=Homo sapiens PE=1 SV=1 - [KV302_HUMAN]	135.83	37.61%	3	7	109	11.8	8.48	TRUE	66
P01622	Ig kappa chain V-III region Ti OS=Homo sapiens PE=1 SV=1 - [KV304_HUMAN]	135.83	37.61%	3	7	109	11.8	8.5	FALSE	66
P01623	Ig kappa chain V-III region WOL OS=Homo sapiens PE=1 SV=1 - [KV305_HUMAN]	135.83	37.61%	3	7	109	11.7	8.91	FALSE	66
P04206	Ig kappa chain V-III region GOL OS=Homo sapiens PE=1 SV=1 - [KV307_HUMAN]	135.83	37.61%	3	7	109	11.8	9.25	FALSE	66
P0C0L4	Complement C4-A OS=Homo sapiens GN=C4A PE=1 SV=2 - [CO4A_HUMAN]	18797.01	63.59%	80	1197	1744	192.7	7.08	TRUE	67
O43866	CD5 antigen-like OS=Homo sapiens GN=CD5L PE=1 SV=1 - [CD5L_HUMAN]	75.85	7.20%	2	4	347	38.1	5.47	TRUE	68
P02747	Complement C1q subcomponent subunit C OS=Homo sapiens GN=C1QC PE=1 SV=3 - [C1QC_HUMAN]	254.83	21.22%	4	18	245	25.8	8.41	TRUE	69
P06732	Creatine kinase M-type OS=Homo sapiens GN=CKM PE=1 SV=2 - [KCRM_HUMAN]	230.32	28.87%	6	16	381	43.1	7.25	TRUE	70
P02652	Apolipoprotein A-II OS=Homo sapiens GN=APOA2 PE=1 SV=1 - [APOA2_HUMAN]	176.76	65.00%	6	16	100	11.2	6.62	TRUE	184
V9GYM3	Apolipoprotein A-II OS=Homo sapiens GN=APOA2 PE=1 SV=1 - [V9GYM3_HUMAN]	176.76	48.87%	6	16	133	14.9	8.27	FALSE	184
P10643	Complement component C7 OS=Homo sapiens GN=C7 PE=1 SV=2 - [CO7_HUMAN]	718.96	34.52%	18	73	843	93.5	6.48	TRUE	71
P12259	Coagulation factor V OS=Homo sapiens GN=F5 PE=1 SV=4 - [FA5_HUMAN]	317.98	5.85%	11	28	2224	251.5	6.05	TRUE	72
P02671-2	Isoform 2 of Fibrinogen alpha chain OS=Homo sapiens GN=FGA - [FIBA_HUMAN]	7055.1	42.39%	24	445	644	69.7	8.06	TRUE	40
P02671	Fibrinogen alpha chain OS=Homo sapiens GN=FGA PE=1 SV=2 - [FIBA_HUMAN]	7055.1	31.52%	24	445	866	94.9	6.01	FALSE	40
P10909-4	Isoform 4 of Clusterin OS=Homo sapiens GN=CLU - [CLUS_HUMAN]	1003.22	29.57%	12	89	416	48.8	6.71	TRUE	73
P10909	Clusterin OS=Homo sapiens GN=CLU PE=1 SV=1 - [CLUS_HUMAN]	1003.22	27.39%	12	89	449	52.5	6.27	FALSE	73
P10909-2	Isoform 2 of Clusterin OS=Homo sapiens GN=CLU - [CLUS_HUMAN]	1003.22	24.55%	12	89	501	57.8	6.68	FALSE	73
P10909-5	Isoform 5 of Clusterin OS=Homo sapiens GN=CLU - [CLUS_HUMAN]	1003.22	26.74%	12	89	460	53.6	6.27	FALSE	73
J3QLC9	Haptoglobin beta chain (Fragment) OS=Homo sapiens GN=HP PE=4 SV=1 - [J3QLC9_HUMAN]	252.26	33.70%	10	31	365	40.8	5.82	TRUE	47
P00738	Haptoglobin OS=Homo sapiens GN=HP PE=1 SV=1 - [HPT_HUMAN]	252.26	30.30%	10	31	406	45.2	6.58	FALSE	47
H7BYX6	Neural cell adhesion molecule 1 OS=Homo sapiens GN=NCAM1 PE=4 SV=1 - [H7BYX6_HUMAN]	84.86	3.16%	2	4	664	73.4	4.79	TRUE	210
P13591	Neural cell adhesion molecule 1 OS=Homo sapiens GN=NCAM1 PE=1 SV=3 - [NCAM1_HUMAN]	84.86	2.45%	2	4	858	94.5	4.87	FALSE	210
P13591-1	Isoform 2 of Neural cell adhesion molecule 1 OS=Homo sapiens GN=NCAM1 - [NCAM1_HUMAN]	84.86	2.48%	2	4	848	93.3	4.87	FALSE	210
P13591-3	Isoform 3 of Neural cell adhesion molecule 1 OS=Homo sapiens GN=NCAM1 - [NCAM1_HUMAN]	84.86	2.76%	2	4	761	83.7	4.87	FALSE	210
P13591-4	Isoform 4 of Neural cell adhesion molecule 1 OS=Homo sapiens GN=NCAM1 - [NCAM1_HUMAN]	84.86	2.89%	2	4	726	80.3	4.87	FALSE	210
P13591-5	Isoform 5 of Neural cell adhesion molecule 1 OS=Homo sapiens GN=NCAM1 - [NCAM1_HUMAN]	84.86	3.16%	2	4	665	73.4	4.83	FALSE	210
A0A075B6F2	Neural cell adhesion molecule 1 OS=Homo sapiens GN=NCAM1 PE=4 SV=1 - [A0A075B6F2_HUMAN]	84.86	2.48%	2	4	848	93.3	4.87	FALSE	210
D6R934	Complement C1q subcomponent subunit B OS=Homo sapiens GN=C1QB PE=4 SV=1 - [D6R934_HUMAN]	586.49	41.04%	8	85	251	26.4	8.63	TRUE	76
P02746	Complement C1q subcomponent subunit B OS=Homo sapiens GN=C1QB PE=1 SV=3 - [C1QB_HUMAN]	586.49	40.71%	8	85	253	26.7	8.63	FALSE	76
P03951-2	Isoform 2 of Coagulation factor XI OS=Homo sapiens GN=F11 - [FA11_HUMAN]	76.58	6.30%	3	5	571	63.8	8.27	TRUE	77
P03951	Coagulation factor XI OS=Homo sapiens GN=F11 PE=1 SV=1 - [FA11_HUMAN]	76.58	5.76%	3	5	625	70.1	8.1	FALSE	77
E9PGP2	Coagulation factor XI OS=Homo sapiens GN=F11 PE=3 SV=1 - [E9PGP2_HUMAN]	76.58	6.28%	3	5	573	64	8.27	FALSE	77
D6REX5	Selenoprotein P (Fragment) OS=Homo sapiens GN=SEPP1 PE=4 SV=1 - [D6REX5_HUMAN]	106.55	11.94%	4	9	310	35.1	7.66	TRUE	78
P49908	Selenoprotein P OS=Homo sapiens GN=SEPP1 PE=1 SV=3 - [SEPP1_HUMAN]	106.55	9.71%	4	9	381	43.2	7.87	FALSE	78
P22105-3	Isoform 3 of Tenascin-X OS=Homo sapiens GN=TNXB - [TENX_HUMAN]	80.45	0.73%	2	5	4242	457.9	5.17	TRUE	79
P22105	Tenascin-X OS=Homo sapiens GN=TNXB PE=1 SV=3 - [TENX_HUMAN]	80.45	0.72%	2	5	4289	464	5.34	FALSE	79
E7EPZ9	Tenascin-X OS=Homo sapiens GN=TNXB PE=4 SV=1 - [E7EPZ9_HUMAN]	80.45	0.73%	2	5	4244	458.1	5.17	FALSE	79
Q5T4F6	Cartilage acidic protein 1 (Fragment) OS=Homo sapiens GN=CRTAC1 PE=2 SV=1 - [Q5T4F6_HUMAN]	147.04	17.37%	6	15	524	56.5	5.55	TRUE	80
Q9NQ79	Cartilage acidic protein 1 OS=Homo sapiens GN=CRTAC1 PE=1 SV=2 - [CRAC1_HUMAN]	147.04	13.77%	6	15	661	71.4	5.12	FALSE	80
Q9NQ79-2	Isoform 2 of Cartilage acidic protein 1 OS=Homo sapiens GN=CRTAC1 - [CRAC1_HUMAN]	147.04	14.11%	6	15	645	70.4	5.24	FALSE	80
Q9NQ79-3	Isoform 3 of Cartilage acidic protein 1 OS=Homo sapiens GN=CRTAC1 - [CRAC1_HUMAN]	147.04	14.49%	6	15	628	68	5.29	FALSE	80
P24821-6	Isoform 6 of Tenascin OS=Homo sapiens GN=TNC - [TENA_HUMAN]	67.07	2.49%	3	5	1564	171.2	5.1	TRUE	211
P24821	Tenascin OS=Homo sapiens GN=TNC PE=1 SV=3 - [TENA_HUMAN]	67.07	1.77%	3	5	2201	240.7	4.89	FALSE	211
E9PC84	Tenascin OS=Homo sapiens GN=TNC PE=4 SV=1 - [E9PC84_HUMAN]	67.07	2.02%	3	5	1928	210.7	4.96	FALSE	211
F5H7V9	Tenascin OS=Homo sapiens GN=TNC PE=4 SV=1 - [F5H7V9_HUMAN]	67.07	2.12%	3	5	1838	201	5.03	FALSE	211
J3QSU6	Tenascin OS=Homo sapiens GN=TNC PE=4 SV=1 - [J3QSU6_HUMAN]	67.07	1.93%	3	5	2019	220.7	4.93	FALSE	211
P24821-2	Isoform 2 of Tenascin OS=Homo sapiens GN=TNC - [TENA_HUMAN]	67.07	2.23%	3	5	1746	191.2	5.01	FALSE	211
P24821-3	Isoform 3 of Tenascin OS=Homo sapiens GN=TNC - [TENA_HUMAN]	67.07	2.12%	3	5	1837	201.2	5	FALSE	211
P24821-4	Isoform 4 of Tenascin OS=Homo sapiens GN=TNC - [TENA_HUMAN]	67.07	1.85%	3	5	2110	230.7	4.91	FALSE	211
P24821-5	Isoform 5 of Tenascin OS=Homo sapiens GN=TNC - [TENA_HUMAN]	67.07	2.36%	3	5	1655	181.4	5.05	FALSE	211
P05154	Plasma serine protease inhibitor OS=Homo sapiens GN=SERPINA5 PE=1 SV=3 - [IPSP_HUMAN]	306.81	39.16%	11	30	406	45.6	9.26	TRUE	81
P27918	Properdin OS=Homo sapiens GN=CFP PE=1 SV=2 - [PROP_HUMAN]	41.12	6.18%	3	3	469	51.2	7.9	TRUE	212
E9PHK0	Tetranectin OS=Homo sapiens GN=CLEC3B PE=4 SV=1 - [E9PHK0_HUMAN]	650.26	45.00%	6	42	160	17.8	5.05	TRUE	83
P05452	Tetranectin OS=Homo sapiens GN=CLEC3B PE=1 SV=3 - [TETN_HUMAN]	650.26	35.64%	6	42	202	22.5	5.67	FALSE	83
P98160	Basement membrane-specific heparan sulfate proteoglycan core protein OS=Homo sapiens GN=HSPG2 PE=1 SV=4 - [PGBM_HUMAN]	50.92	0.75%	2	6	4391	468.5	6.51	TRUE	84
Q9H8L6	Multimerin-2 OS=Homo sapiens GN=MMRN2 PE=1 SV=2 - [MMRN2_HUMAN]	63	2.42%	2	4	949	104.3	5.86	TRUE	213
Q6YHK3-2	Isoform 2 of CD109 antigen OS=Homo sapiens GN=CD109 - [CD109_HUMAN]	68.8	2.19%	2	4	1368	152.6	5.64	TRUE	86
Q6YHK3	CD109 antigen OS=Homo sapiens GN=CD109 PE=1 SV=2 - [CD109_HUMAN]	68.8	2.08%	2	4	1445	161.6	5.85	FALSE	86
B4E1Z4	Complement factor B OS=Homo sapiens GN=CFB PE=2 SV=1 - [B4E1Z4_HUMAN]	5454.19	39.97%	45	514	1266	140.9	7.18	TRUE	87
Q14624-2	Isoform 2 of Inter-alpha-trypsin inhibitor heavy chain H4 OS=Homo sapiens GN=ITIH4 - [ITIH4_HUMAN]	7657.44	46.06%	31	660	914	101.2	6.65	TRUE	88
Q9UK55	Protein Z-dependent protease inhibitor OS=Homo sapiens GN=SERPINA10 PE=1 SV=1 - [ZPI_HUMAN]	142.47	8.56%	4	12	444	50.7	8.27	TRUE	89
G3V2W1	Protein Z-dependent protease inhibitor OS=Homo sapiens GN=SERPINA10 PE=3 SV=1 - [G3V2W1_HUMAN]	142.47	7.85%	4	12	484	55.1	7.64	FALSE	89
P02743	Serum amyloid P-component OS=Homo sapiens GN=APCS PE=1 SV=2 - [SAMP_HUMAN]	643.89	30.04%	7	58	223	25.4	6.54	TRUE	90
P05546	Heparin cofactor 2 OS=Homo sapiens GN=SERPIND1 PE=1 SV=3 - [HEP2_HUMAN]	1778.87	55.51%	21	183	499	57	6.9	TRUE	91
P27487	Dipeptidyl peptidase 4 OS=Homo sapiens GN=DPP4 PE=1 SV=2 - [DPP4_HUMAN]	44.52	2.61%	2	3	766	88.2	6.04	TRUE	214
P04196	Histidine-rich glycoprotein OS=Homo sapiens GN=HRG PE=1 SV=1 - [HRG_HUMAN]	1178.65	35.43%	17	101	525	59.5	7.5	TRUE	93
P00488	Coagulation factor XIII A chain OS=Homo sapiens GN=F13A1 PE=1 SV=4 - [F13A_HUMAN]	215.03	12.30%	6	23	732	83.2	6.09	TRUE	94
P06702	Protein S100-A9 OS=Homo sapiens GN=S100A9 PE=1 SV=1 - [S10A9_HUMAN]	28.71	19.30%	2	3	114	13.2	6.13	TRUE	215
Q16610	Extracellular matrix protein 1 OS=Homo sapiens GN=ECM1 PE=1 SV=2 - [ECM1_HUMAN]	113.49	16.85%	6	8	540	60.6	6.71	TRUE	96
Q16610-4	Isoform 4 of Extracellular matrix protein 1 OS=Homo sapiens GN=ECM1 - [ECM1_HUMAN]	113.49	16.05%	6	8	567	63.5	6.89	FALSE	96
Q96PD5	N-acetylmuramoyl-L-alanine amidase OS=Homo sapiens GN=PGLYRP2 PE=1 SV=1 - [PGRP2_HUMAN]	1474.4	47.40%	14	110	576	62.2	7.55	TRUE	97
Q96PD5-2	Isoform 2 of N-acetylmuramoyl-L-alanine amidase OS=Homo sapiens GN=PGLYRP2 - [PGRP2_HUMAN]	1474.4	43.06%	14	110	634	68	7.68	FALSE	97
P09172	Dopamine beta-hydroxylase OS=Homo sapiens GN=DBH PE=1 SV=3 - [DOPO_HUMAN]	192.4	18.80%	8	15	617	69	6.42	TRUE	98
P13056	Nuclear receptor subfamily 2 group C member 1 OS=Homo sapiens GN=NR2C1 PE=1 SV=2 - [NR2C1_HUMAN]	31.82	3.98%	2	2	603	67.3	6.32	TRUE	216
P13473	Lysosome-associated membrane glycoprotein 2 OS=Homo sapiens GN=LAMP2 PE=1 SV=2 - [LAMP2_HUMAN]	58.14	4.88%	2	3	410	44.9	5.63	TRUE	217
P13473-2	Isoform LAMP-2B of Lysosome-associated membrane glycoprotein 2 OS=Homo sapiens GN=LAMP2 - [LAMP2_HUMAN]	58.14	4.88%	2	3	410	44.9	5.69	FALSE	217
P13473-3	Isoform LAMP-2C of Lysosome-associated membrane glycoprotein 2 OS=Homo sapiens GN=LAMP2 - [LAMP2_HUMAN]	58.14	4.87%	2	3	411	45.1	5.91	FALSE	217
Q5T985	Inter-alpha (Globulin) inhibitor H2 OS=Homo sapiens GN=ITIH2 PE=2 SV=1 - [Q5T985_HUMAN]	5571.39	48.98%	32	523	935	105.2	7.03	TRUE	99
P19823	Inter-alpha-trypsin inhibitor heavy chain H2 OS=Homo sapiens GN=ITIH2 PE=1 SV=2 - [ITIH2_HUMAN]	5571.39	48.41%	32	523	946	106.4	6.86	FALSE	99
P25311	Zinc-alpha-2-glycoprotein OS=Homo sapiens GN=AZGP1 PE=1 SV=2 - [ZA2G_HUMAN]	549.92	39.93%	11	62	298	34.2	6.05	TRUE	100
H7C0F8	Hepatocyte growth factor-like protein beta chain (Fragment) OS=Homo sapiens GN=MST1 PE=3 SV=1 - [H7C0F8_HUMAN]	110.03	12.82%	2	8	195	21.1	7.56	TRUE	4
P26927	Hepatocyte growth factor-like protein OS=Homo sapiens GN=MST1 PE=1 SV=2 - [HGFL_HUMAN]	110.03	3.52%	2	8	711	80.3	7.68	FALSE	4
Q2TV78	Putative macrophage-stimulating protein MSTP9 OS=Homo sapiens GN=MST1P9 PE=5 SV=2 - [MSTP9_HUMAN]	110.03	3.50%	2	8	715	79.6	7.81	FALSE	4
G3XAK1	Hepatocyte growth factor-like protein beta chain OS=Homo sapiens GN=MST1 PE=3 SV=1 - [G3XAK1_HUMAN]	110.03	3.45%	2	8	725	81.9	7.8	FALSE	4
Q2TV78-2	Isoform 2 of Putative macrophage-stimulating protein MSTP9 OS=Homo sapiens GN=MST1P9 - [MSTP9_HUMAN]	110.03	3.63%	2	8	689	76.7	7.78	FALSE	4
P43652	Afamin OS=Homo sapiens GN=AFM PE=1 SV=1 - [AFAM_HUMAN]	619.37	28.71%	16	55	599	69	5.9	TRUE	101
P00748	Coagulation factor XII OS=Homo sapiens GN=F12 PE=1 SV=3 - [FA12_HUMAN]	557.21	26.67%	12	36	615	67.7	7.74	TRUE	102
P23142	Fibulin-1 OS=Homo sapiens GN=FBLN1 PE=1 SV=4 - [FBLN1_HUMAN]	176.88	9.67%	5	8	703	77.2	5.22	TRUE	103
B1AKG0	Complement factor H-related 1 OS=Homo sapiens GN=CFHR1 PE=4 SV=1 - [B1AKG0_HUMAN]	177.49	18.45%	5	13	271	30.8	7.81	TRUE	219
Q03591	Complement factor H-related protein 1 OS=Homo sapiens GN=CFHR1 PE=1 SV=2 - [FHR1_HUMAN]	177.49	15.15%	5	13	330	37.6	7.39	FALSE	219
B4E1H2	Plasma protease C1 inhibitor OS=Homo sapiens GN=SERPING1 PE=2 SV=1 - [B4E1H2_HUMAN]	4373.39	41.74%	17	368	448	49.7	6.54	TRUE	105
B4E1F0	Plasma protease C1 inhibitor OS=Homo sapiens GN=SERPING1 PE=2 SV=1 - [B4E1F0_HUMAN]	4373.39	37.03%	17	368	505	55.7	6.4	FALSE	105
P05155	Plasma protease C1 inhibitor OS=Homo sapiens GN=SERPING1 PE=1 SV=2 - [IC1_HUMAN]	4373.39	37.40%	17	368	500	55.1	6.55	FALSE	105
E7ES19	Thrombospondin-4 OS=Homo sapiens GN=THBS4 PE=4 SV=1 - [E7ES19_HUMAN]	34.69	2.41%	2	2	870	95.9	4.63	TRUE	220
P35443	Thrombospondin-4 OS=Homo sapiens GN=THBS4 PE=1 SV=2 - [TSP4_HUMAN]	34.69	2.19%	2	2	961	105.8	4.68	FALSE	220
E7EV16	Phospholipid transfer protein OS=Homo sapiens GN=PLTP PE=4 SV=1 - [E7EV16_HUMAN]	43.3	17.59%	4	4	398	44.1	6.55	TRUE	106
P55058	Phospholipid transfer protein OS=Homo sapiens GN=PLTP PE=1 SV=1 - [PLTP_HUMAN]	43.3	14.20%	4	4	493	54.7	7.01	FALSE	106
P55058-2	Isoform 2 of Phospholipid transfer protein OS=Homo sapiens GN=PLTP - [PLTP_HUMAN]	43.3	15.87%	4	4	441	49.2	6.55	FALSE	106
P55058-4	Isoform 4 of Phospholipid transfer protein OS=Homo sapiens GN=PLTP - [PLTP_HUMAN]	43.3	17.28%	4	4	405	44.8	8.53	FALSE	106
E9PFN7	Complement C2 OS=Homo sapiens GN=C2 PE=3 SV=1 - [E9PFN7_HUMAN]	929.04	33.87%	20	90	620	69.4	7.21	TRUE	142
P06681	Complement C2 OS=Homo sapiens GN=C2 PE=1 SV=2 - [CO2_HUMAN]	929.04	27.93%	20	90	752	83.2	7.42	FALSE	142
E9PG08	Fetuin-B OS=Homo sapiens GN=FETUB PE=4 SV=1 - [E9PG08_HUMAN]	118.12	7.89%	3	12	317	34.5	6.02	TRUE	107
Q9UGM5	Fetuin-B OS=Homo sapiens GN=FETUB PE=1 SV=2 - [FETUB_HUMAN]	118.12	6.54%	3	12	382	42	6.83	FALSE	107
E9PG06	Fetuin-B OS=Homo sapiens GN=FETUB PE=4 SV=1 - [E9PG06_HUMAN]	118.12	7.25%	3	12	345	37.8	7.11	FALSE	107
F2Z2F1	Myoglobin (Fragment) OS=Homo sapiens GN=MB PE=3 SV=1 - [F2Z2F1_HUMAN]	139.68	28.30%	2	10	106	11.9	8.38	TRUE	222
B0QYF8	Myoglobin (Fragment) OS=Homo sapiens GN=MB PE=3 SV=1 - [B0QYF8_HUMAN]	139.68	20.98%	2	10	143	16	7.69	FALSE	222
P02144	Myoglobin OS=Homo sapiens GN=MB PE=1 SV=2 - [MYG_HUMAN]	139.68	19.48%	2	10	154	17.2	7.68	FALSE	222
F5GY80	Complement component C8 beta chain OS=Homo sapiens GN=C8B PE=4 SV=1 - [F5GY80_HUMAN]	1244.23	25.33%	12	69	529	60	7.66	TRUE	108
F5H7G1	Complement component C8 beta chain OS=Homo sapiens GN=C8B PE=4 SV=1 - [F5H7G1_HUMAN]	1244.23	24.86%	12	69	539	61.2	7.64	FALSE	108
P07358	Complement component C8 beta chain OS=Homo sapiens GN=C8B PE=1 SV=3 - [CO8B_HUMAN]	1244.23	22.67%	12	69	591	67	8.13	FALSE	108
F5H5M6	Hyaluronan-binding protein 2 50 kDa heavy chain OS=Homo sapiens GN=HABP2 PE=3 SV=1 - [F5H5M6_HUMAN]	45.81	4.31%	2	3	534	59.8	6.43	TRUE	109
Q14520	Hyaluronan-binding protein 2 OS=Homo sapiens GN=HABP2 PE=1 SV=1 - [HABP2_HUMAN]	45.81	4.11%	2	3	560	62.6	6.54	FALSE	109
F5H8B0	Factor VII heavy chain OS=Homo sapiens GN=F7 PE=3 SV=1 - [F5H8B0_HUMAN]	121.36	16.62%	4	7	397	43.6	7.31	TRUE	110
P08709	Coagulation factor VII OS=Homo sapiens GN=F7 PE=1 SV=1 - [FA7_HUMAN]	121.36	14.16%	4	7	466	51.6	7.23	FALSE	110
P08709-2	Isoform B of Coagulation factor VII OS=Homo sapiens GN=F7 - [FA7_HUMAN]	121.36	14.86%	4	7	444	49.3	6.95	FALSE	110
F8W1Q3	Biotinidase OS=Homo sapiens GN=BTD PE=4 SV=1 - [F8W1Q3_HUMAN]	246.68	21.41%	8	25	523	58.9	5.85	TRUE	111
A6NHF2	Biotinidase OS=Homo sapiens GN=BTD PE=2 SV=3 - [A6NHF2_HUMAN]	246.68	20.55%	8	25	545	61.5	6.14	FALSE	111
B4DLJ9	Biotinidase OS=Homo sapiens GN=BTD PE=2 SV=1 - [B4DLJ9_HUMAN]	246.68	20.55%	8	25	545	61.3	6.01	FALSE	111
P43251	Biotinidase OS=Homo sapiens GN=BTD PE=1 SV=2 - [BTD_HUMAN]	246.68	20.63%	8	25	543	61.1	6.25	FALSE	111
F8WEX7	Cholinesterase OS=Homo sapiens GN=BCHE PE=4 SV=1 - [F8WEX7_HUMAN]	130.65	16.19%	7	16	525	58.9	6.79	TRUE	112
F8WF14	Cholinesterase OS=Homo sapiens GN=BCHE PE=4 SV=1 - [F8WF14_HUMAN]	130.65	15.12%	7	16	562	63.4	7.84	FALSE	112
P06276	Cholinesterase OS=Homo sapiens GN=BCHE PE=1 SV=1 - [CHLE_HUMAN]	130.65	14.12%	7	16	602	68.4	7.42	FALSE	112
I3L145	Sex hormone-binding globulin OS=Homo sapiens GN=SHBG PE=4 SV=1 - [I3L145_HUMAN]	154.58	23.55%	5	10	344	37.5	6.23	TRUE	113
P04278	Sex hormone-binding globulin OS=Homo sapiens GN=SHBG PE=1 SV=2 - [SHBG_HUMAN]	154.58	20.15%	5	10	402	43.8	6.71	FALSE	113
J3QSE5	Phosphatidylcholine-sterol acyltransferase (Fragment) OS=Homo sapiens GN=LCAT PE=4 SV=1 - [J3QSE5_HUMAN]	107.96	9.02%	2	6	255	29.4	6.54	TRUE	138
P04180	Phosphatidylcholine-sterol acyltransferase OS=Homo sapiens GN=LCAT PE=1 SV=1 - [LCAT_HUMAN]	107.96	5.23%	2	6	440	49.5	6.11	FALSE	138
O00391-2	Isoform 2 of Sulfhydryl oxidase 1 OS=Homo sapiens GN=QSOX1 - [QSOX1_HUMAN]	189.55	14.57%	5	12	604	66.8	8.56	TRUE	92
O00391	Sulfhydryl oxidase 1 OS=Homo sapiens GN=QSOX1 PE=1 SV=3 - [QSOX1_HUMAN]	189.55	11.78%	5	12	747	82.5	8.92	FALSE	92
O75636-2	Isoform 2 of Ficolin-3 OS=Homo sapiens GN=FCN3 - [FCN3_HUMAN]	161.47	28.82%	5	11	288	31.7	6.84	TRUE	115
O75636	Ficolin-3 OS=Homo sapiens GN=FCN3 PE=1 SV=2 - [FCN3_HUMAN]	161.47	27.76%	5	11	299	32.9	6.67	FALSE	115
O75882-3	Isoform 3 of Attractin OS=Homo sapiens GN=ATRN - [ATRN_HUMAN]	205.25	5.59%	6	14	1198	133.6	6.98	TRUE	116
O75882-2	Isoform 2 of Attractin OS=Homo sapiens GN=ATRN - [ATRN_HUMAN]	205.25	5.27%	6	14	1272	141.3	7.02	FALSE	116
P00734	Prothrombin OS=Homo sapiens GN=F2 PE=1 SV=2 - [THRB_HUMAN]	7418	53.38%	26	405	622	70	5.9	TRUE	118
P00736	Complement C1r subcomponent OS=Homo sapiens GN=C1R PE=1 SV=2 - [C1R_HUMAN]	680.78	24.40%	14	59	705	80.1	6.21	TRUE	119
P00742	Coagulation factor X OS=Homo sapiens GN=F10 PE=1 SV=2 - [FA10_HUMAN]	74.07	9.22%	4	6	488	54.7	5.94	TRUE	120
P00746	Complement factor D OS=Homo sapiens GN=CFD PE=1 SV=5 - [CFAD_HUMAN]	119.27	17.79%	3	9	253	27	7.71	TRUE	121
K7ERG9	Complement factor D OS=Homo sapiens GN=CFD PE=3 SV=1 - [K7ERG9_HUMAN]	119.27	17.31%	3	9	260	27.8	7.25	FALSE	121
P00747	Plasminogen OS=Homo sapiens GN=PLG PE=1 SV=2 - [PLMN_HUMAN]	1467.69	35.68%	24	98	810	90.5	7.24	TRUE	122
P01011	Alpha-1-antichymotrypsin OS=Homo sapiens GN=SERPINA3 PE=1 SV=2 - [AACT_HUMAN]	6338.55	57.68%	20	468	423	47.6	5.52	TRUE	123
P01042-2	Isoform LMW of Kininogen-1 OS=Homo sapiens GN=KNG1 - [KNG1_HUMAN]	2480.24	54.57%	24	316	427	47.9	6.65	TRUE	124
P01617	Ig kappa chain V-II region TEW OS=Homo sapiens PE=1 SV=1 - [KV204_HUMAN]	49.01	32.74%	2	3	113	12.3	6	TRUE	226
P01625	Ig kappa chain V-IV region Len OS=Homo sapiens PE=1 SV=2 - [KV402_HUMAN]	137.42	28.95%	2	7	114	12.6	7.93	TRUE	227
P02656	Apolipoprotein C-III OS=Homo sapiens GN=APOC3 PE=1 SV=1 - [APOC3_HUMAN]	578.62	27.27%	2	33	99	10.8	5.41	TRUE	125
B0YIW2	Apolipoprotein C-III OS=Homo sapiens GN=APOC3 PE=4 SV=1 - [B0YIW2_HUMAN]	578.62	23.08%	2	33	117	12.8	8.18	FALSE	125
P02679-2	Isoform Gamma-A of Fibrinogen gamma chain OS=Homo sapiens GN=FGG - [FIBG_HUMAN]	1575.91	56.98%	19	226	437	49.5	6.09	TRUE	126
P02679	Fibrinogen gamma chain OS=Homo sapiens GN=FGG PE=1 SV=3 - [FIBG_HUMAN]	1575.91	54.97%	19	226	453	51.5	5.62	FALSE	126
P02741	C-reactive protein OS=Homo sapiens GN=CRP PE=1 SV=1 - [CRP_HUMAN]	102.86	16.07%	3	8	224	25	5.63	TRUE	127
P02745	Complement C1q subcomponent subunit A OS=Homo sapiens GN=C1QA PE=1 SV=2 - [C1QA_HUMAN]	119.71	20.00%	3	14	245	26	9.11	TRUE	128
P02748	Complement component C9 OS=Homo sapiens GN=C9 PE=1 SV=2 - [CO9_HUMAN]	720.26	34.17%	13	64	559	63.1	5.59	TRUE	129
P02760	Protein AMBP OS=Homo sapiens GN=AMBP PE=1 SV=1 - [AMBP_HUMAN]	1636.58	38.92%	10	87	352	39	6.25	TRUE	130
P02766	Transthyretin OS=Homo sapiens GN=TTR PE=1 SV=1 - [TTHY_HUMAN]	6136.66	73.47%	11	414	147	15.9	5.76	TRUE	131
P02775	Platelet basic protein OS=Homo sapiens GN=PPBP PE=1 SV=3 - [CXCL7_HUMAN]	149.99	18.75%	2	11	128	13.9	8.79	TRUE	132
P02790	Hemopexin OS=Homo sapiens GN=HPX PE=1 SV=2 - [HEMO_HUMAN]	10441.18	50.22%	21	715	462	51.6	7.02	TRUE	133
P03952	Plasma kallikrein OS=Homo sapiens GN=KLKB1 PE=1 SV=1 - [KLKB1_HUMAN]	239.5	17.40%	9	26	638	71.3	8.22	TRUE	134
H0YAC1	Plasma kallikrein light chain (Fragment) OS=Homo sapiens GN=KLKB1 PE=3 SV=1 - [H0YAC1_HUMAN]	239.5	16.18%	9	26	686	76.8	8.06	FALSE	134
P04003	C4b-binding protein alpha chain OS=Homo sapiens GN=C4BPA PE=1 SV=2 - [C4BPA_HUMAN]	1017.05	29.98%	14	93	597	67	7.3	TRUE	135
P04070	Vitamin K-dependent protein C OS=Homo sapiens GN=PROC PE=1 SV=1 - [PROC_HUMAN]	125.78	14.10%	6	13	461	52	6.28	TRUE	137
B4DPQ7	Vitamin K-dependent protein C heavy chain OS=Homo sapiens GN=PROC PE=2 SV=1 - [B4DPQ7_HUMAN]	125.78	12.60%	6	13	516	57.5	6.68	FALSE	137
E7END6	Vitamin K-dependent protein C heavy chain OS=Homo sapiens GN=PROC PE=3 SV=1 - [E7END6_HUMAN]	125.78	13.13%	6	13	495	55.4	6.35	FALSE	137
P04217	Alpha-1B-glycoprotein OS=Homo sapiens GN=A1BG PE=1 SV=4 - [A1BG_HUMAN]	1688.13	39.60%	14	156	495	54.2	5.86	TRUE	139
P05160	Coagulation factor XIII B chain OS=Homo sapiens GN=F13B PE=1 SV=3 - [F13B_HUMAN]	70.25	4.99%	3	6	661	75.5	6.39	TRUE	140
P05543	Thyroxine-binding globulin OS=Homo sapiens GN=SERPINA7 PE=1 SV=2 - [THBG_HUMAN]	1300.12	33.01%	12	106	415	46.3	6.3	TRUE	141
P06727	Apolipoprotein A-IV OS=Homo sapiens GN=APOA4 PE=1 SV=3 - [APOA4_HUMAN]	2527.22	69.44%	26	233	396	45.4	5.38	TRUE	143
P07357	Complement component C8 alpha chain OS=Homo sapiens GN=C8A PE=1 SV=2 - [CO8A_HUMAN]	1343.7	35.62%	11	103	584	65.1	6.47	TRUE	144
P07360	Complement component C8 gamma chain OS=Homo sapiens GN=C8G PE=1 SV=3 - [CO8G_HUMAN]	790.81	63.86%	8	60	202	22.3	8.31	TRUE	145
P08185	Corticosteroid-binding globulin OS=Homo sapiens GN=SERPINA6 PE=1 SV=1 - [CBG_HUMAN]	820.83	29.63%	8	63	405	45.1	6.04	TRUE	146
P08294	Extracellular superoxide dismutase [Cu-Zn] OS=Homo sapiens GN=SOD3 PE=1 SV=2 - [SODE_HUMAN]	37.74	12.08%	2	2	240	25.8	6.61	TRUE	147
P08571	Monocyte differentiation antigen CD14 OS=Homo sapiens GN=CD14 PE=1 SV=2 - [CD14_HUMAN]	399.59	31.73%	8	20	375	40.1	6.23	TRUE	148
P08603	Complement factor H OS=Homo sapiens GN=CFH PE=1 SV=4 - [CFAH_HUMAN]	3139.71	34.93%	33	212	1231	139	6.61	TRUE	149
P09871	Complement C1s subcomponent OS=Homo sapiens GN=C1S PE=1 SV=1 - [C1S_HUMAN]	667.84	23.98%	14	57	688	76.6	4.96	TRUE	150
P11226	Mannose-binding protein C OS=Homo sapiens GN=MBL2 PE=1 SV=2 - [MBL2_HUMAN]	70.91	13.31%	3	6	248	26.1	5.49	TRUE	151
P11597-2	Isoform 2 of Cholesteryl ester transfer protein OS=Homo sapiens GN=CETP - [CETP_HUMAN]	119.03	13.86%	6	14	433	47.8	6.01	TRUE	152
P11597	Cholesteryl ester transfer protein OS=Homo sapiens GN=CETP PE=1 SV=2 - [CETP_HUMAN]	119.03	12.17%	6	14	493	54.7	6.09	FALSE	152
P13671	Complement component C6 OS=Homo sapiens GN=C6 PE=1 SV=3 - [CO6_HUMAN]	508.86	19.06%	14	41	934	104.7	6.76	TRUE	153
P14151	L-selectin OS=Homo sapiens GN=SELL PE=1 SV=2 - [LYAM1_HUMAN]	28.13	6.72%	2	2	372	42.2	6.6	TRUE	228
P14151-2	Isoform 2 of L-selectin OS=Homo sapiens GN=SELL - [LYAM1_HUMAN]	28.13	6.49%	2	2	385	43.6	7.15	FALSE	228
P18428	Lipopolysaccharide-binding protein OS=Homo sapiens GN=LBP PE=1 SV=3 - [LBP_HUMAN]	233.36	15.38%	6	16	481	53.3	6.7	TRUE	154
P19320	Vascular cell adhesion protein 1 OS=Homo sapiens GN=VCAM1 PE=1 SV=1 - [VCAM1_HUMAN]	110.56	9.47%	6	10	739	81.2	5.22	TRUE	155
P19652	Alpha-1-acid glycoprotein 2 OS=Homo sapiens GN=ORM2 PE=1 SV=2 - [A1AG2_HUMAN]	203.94	22.39%	4	11	201	23.6	5.11	TRUE	156
P20851-2	Isoform 2 of C4b-binding protein beta chain OS=Homo sapiens GN=C4BPB - [C4BPB_HUMAN]	152.48	28.29%	5	33	251	28.3	5.14	TRUE	157
P20851	C4b-binding protein beta chain OS=Homo sapiens GN=C4BPB PE=1 SV=1 - [C4BPB_HUMAN]	152.48	28.17%	5	33	252	28.3	5.14	FALSE	157
P22792	Carboxypeptidase N subunit 2 OS=Homo sapiens GN=CPN2 PE=1 SV=3 - [CPN2_HUMAN]	537.07	27.71%	11	53	545	60.5	5.99	TRUE	158
P22891	Vitamin K-dependent protein Z OS=Homo sapiens GN=PROZ PE=1 SV=2 - [PROZ_HUMAN]	169.15	8.75%	3	8	400	44.7	5.97	TRUE	229
P22891-2	Isoform 2 of Vitamin K-dependent protein Z OS=Homo sapiens GN=PROZ - [PROZ_HUMAN]	169.15	8.29%	3	8	422	47	6.04	FALSE	229
P27169	Serum paraoxonase/arylesterase 1 OS=Homo sapiens GN=PON1 PE=1 SV=3 - [PON1_HUMAN]	293.96	43.66%	10	25	355	39.7	5.22	TRUE	159
P29622	Kallistatin OS=Homo sapiens GN=SERPINA4 PE=1 SV=3 - [KAIN_HUMAN]	1354.71	40.75%	13	107	427	48.5	7.75	TRUE	160
P33151	Cadherin-5 OS=Homo sapiens GN=CDH5 PE=1 SV=5 - [CADH5_HUMAN]	39.62	5.10%	3	3	784	87.5	5.43	TRUE	161
P35858	Insulin-like growth factor-binding protein complex acid labile subunit OS=Homo sapiens GN=IGFALS PE=1 SV=1 - [ALS_HUMAN]	1465.67	37.69%	16	90	605	66	6.79	TRUE	162
E9PGU3	Insulin-like growth factor-binding protein complex acid labile subunit OS=Homo sapiens GN=IGFALS PE=4 SV=1 - [E9PGU3_HUMAN]	1465.67	35.46%	16	90	643	70.2	6.93	FALSE	162
P36955	Pigment epithelium-derived factor OS=Homo sapiens GN=SERPINF1 PE=1 SV=4 - [PEDF_HUMAN]	1020.9	44.02%	14	125	418	46.3	6.38	TRUE	163
P43121	Cell surface glycoprotein MUC18 OS=Homo sapiens GN=MCAM PE=1 SV=2 - [MUC18_HUMAN]	109.7	10.53%	5	10	646	71.6	5.76	TRUE	164
P48740	Mannan-binding lectin serine protease 1 OS=Homo sapiens GN=MASP1 PE=1 SV=3 - [MASP1_HUMAN]	121.19	8.73%	5	7	699	79.2	5.49	TRUE	230
P48740-2	Isoform 2 of Mannan-binding lectin serine protease 1 OS=Homo sapiens GN=MASP1 - [MASP1_HUMAN]	177.03	9.20%	5	9	728	81.8	5.12	TRUE	165
P51884	Lumican OS=Homo sapiens GN=LUM PE=1 SV=2 - [LUM_HUMAN]	882.18	30.77%	10	83	338	38.4	6.61	TRUE	166
P80108	Phosphatidylinositol-glycan-specific phospholipase D OS=Homo sapiens GN=GPLD1 PE=1 SV=3 - [PHLD_HUMAN]	671.18	22.62%	14	59	840	92.3	6.37	TRUE	168
Q04756	Hepatocyte growth factor activator OS=Homo sapiens GN=HGFAC PE=1 SV=1 - [HGFA_HUMAN]	40.46	8.55%	3	4	655	70.6	7.24	TRUE	169
D6RAR4	Hepatocyte growth factor activator short chain OS=Homo sapiens GN=HGFAC PE=3 SV=1 - [D6RAR4_HUMAN]	40.46	8.46%	3	4	662	71.4	7.05	FALSE	169
Q08380	Galectin-3-binding protein OS=Homo sapiens GN=LGALS3BP PE=1 SV=1 - [LG3BP_HUMAN]	329.52	18.46%	9	26	585	65.3	5.27	TRUE	170
Q12805-2	Isoform 2 of EGF-containing fibulin-like extracellular matrix protein 1 OS=Homo sapiens GN=EFEMP1 - [FBLN3_HUMAN]	135.39	10.31%	4	8	485	53.7	5.02	TRUE	104
Q12805	EGF-containing fibulin-like extracellular matrix protein 1 OS=Homo sapiens GN=EFEMP1 PE=1 SV=2 - [FBLN3_HUMAN]	135.39	10.14%	4	8	493	54.6	5.07	FALSE	104
Q12805-3	Isoform 3 of EGF-containing fibulin-like extracellular matrix protein 1 OS=Homo sapiens GN=EFEMP1 - [FBLN3_HUMAN]	135.39	10.16%	4	8	492	54.5	5.07	FALSE	104
Q12805-4	Isoform 4 of EGF-containing fibulin-like extracellular matrix protein 1 OS=Homo sapiens GN=EFEMP1 - [FBLN3_HUMAN]	135.39	10.16%	4	8	492	54.5	5.07	FALSE	104
Q13790	Apolipoprotein F OS=Homo sapiens GN=APOF PE=1 SV=2 - [APOF_HUMAN]	105.07	14.72%	2	11	326	35.4	5.64	TRUE	171
Q15848	Adiponectin OS=Homo sapiens GN=ADIPOQ PE=1 SV=1 - [ADIPO_HUMAN]	148.49	13.93%	2	8	244	26.4	5.74	TRUE	174
Q5FBE1	Coagulation factor IX OS=Homo sapiens GN=F9 PE=2 SV=1 - [Q5FBE1_HUMAN]	105.24	18.44%	5	6	423	47.6	6.11	TRUE	175
P00740	Coagulation factor IX OS=Homo sapiens GN=F9 PE=1 SV=2 - [FA9_HUMAN]	105.24	16.92%	5	6	461	51.7	5.47	FALSE	175
Q6UX71-2	Isoform 2 of Plexin domain-containing protein 2 OS=Homo sapiens GN=PLXDC2 - [PXDC2_HUMAN]	140.5	6.25%	2	6	480	53.9	6.48	TRUE	231
Q6UX71	Plexin domain-containing protein 2 OS=Homo sapiens GN=PLXDC2 PE=1 SV=1 - [PXDC2_HUMAN]	140.5	5.67%	2	6	529	59.5	6.46	FALSE	231
Q7Z6V2	Novel protein similar to fucosidase, alpha-L-1, tissue FUCA1 (Fragment) OS=Homo sapiens GN=RP1-20N2.5 PE=2 SV=1 - [Q7Z6V2_HUMAN]	33.96	19.27%	2	2	109	12.3	7.34	TRUE	232
Q9BTY2	Plasma alpha-L-fucosidase OS=Homo sapiens GN=FUCA2 PE=1 SV=2 - [FUCO2_HUMAN]	33.96	4.50%	2	2	467	54	6.25	FALSE	232
Q86UD1	Out at first protein homolog OS=Homo sapiens GN=OAF PE=2 SV=1 - [OAF_HUMAN]	29.93	11.36%	2	2	273	30.7	6.84	TRUE	176
Q8IZF2-3	Isoform 3 of Probable G-protein coupled receptor 116 OS=Homo sapiens GN=GPR116 - [GP116_HUMAN]	26.35	1.25%	2	5	1204	133.2	7.23	TRUE	233
Q8IZF2	Probable G-protein coupled receptor 116 OS=Homo sapiens GN=GPR116 PE=1 SV=3 - [GP116_HUMAN]	26.35	1.11%	2	5	1346	149.4	6.65	FALSE	233
Q92859-2	Isoform 2 of Neogenin OS=Homo sapiens GN=NEO1 - [NEO1_HUMAN]	51.7	1.85%	2	5	1408	154.2	6.37	TRUE	234
B7ZKN0	NEO1 protein OS=Homo sapiens GN=NEO1 PE=2 SV=1 - [B7ZKN0_HUMAN]	51.7	1.79%	2	5	1450	158.7	6.61	FALSE	234
Q92859	Neogenin OS=Homo sapiens GN=NEO1 PE=1 SV=2 - [NEO1_HUMAN]	51.7	1.78%	2	5	1461	159.9	6.54	FALSE	234
Q92859-3	Isoform 3 of Neogenin OS=Homo sapiens GN=NEO1 - [NEO1_HUMAN]	51.7	1.85%	2	5	1408	154.2	6.42	FALSE	234
Q92954-5	Isoform E of Proteoglycan 4 OS=Homo sapiens GN=PRG4 - [PRG4_HUMAN]	194.8	7.61%	5	13	933	102.4	9.63	TRUE	177
Q92954	Proteoglycan 4 OS=Homo sapiens GN=PRG4 PE=1 SV=2 - [PRG4_HUMAN]	194.8	5.06%	5	13	1404	151	9.5	FALSE	177
Q92954-2	Isoform B of Proteoglycan 4 OS=Homo sapiens GN=PRG4 - [PRG4_HUMAN]	194.8	5.21%	5	13	1363	146.4	9.61	FALSE	177
Q92954-3	Isoform C of Proteoglycan 4 OS=Homo sapiens GN=PRG4 - [PRG4_HUMAN]	194.8	5.42%	5	13	1311	141	9.39	FALSE	177
Q92954-4	Isoform D of Proteoglycan 4 OS=Homo sapiens GN=PRG4 - [PRG4_HUMAN]	194.8	5.59%	5	13	1270	136.5	9.54	FALSE	177
Q92954-6	Isoform F of Proteoglycan 4 OS=Homo sapiens GN=PRG4 - [PRG4_HUMAN]	194.8	5.22%	5	13	1361	146.4	9.47	FALSE	177
Q96IY4	Carboxypeptidase B2 OS=Homo sapiens GN=CPB2 PE=1 SV=2 - [CBPB2_HUMAN]	350.3	22.70%	7	31	423	48.4	7.71	TRUE	178
Q96KN2	Beta-Ala-His dipeptidase OS=Homo sapiens GN=CNDP1 PE=1 SV=4 - [CNDP1_HUMAN]	446.2	23.87%	10	36	507	56.7	5.3	TRUE	114
Q9BWP8-8	Isoform 8 of Collectin-11 OS=Homo sapiens GN=COLEC11 - [COL11_HUMAN]	82.83	14.72%	2	3	197	21.6	4.75	TRUE	179
J3KQY9	Collectin-11 OS=Homo sapiens GN=COLEC11 PE=4 SV=1 - [J3KQY9_HUMAN]	82.83	10.18%	2	3	285	30.2	6.25	FALSE	179
Q9BWP8	Collectin-11 OS=Homo sapiens GN=COLEC11 PE=1 SV=1 - [COL11_HUMAN]	82.83	10.70%	2	3	271	28.6	5.41	FALSE	179
Q9BWP8-2	Isoform 2 of Collectin-11 OS=Homo sapiens GN=COLEC11 - [COL11_HUMAN]	82.83	11.74%	2	3	247	26.4	5.24	FALSE	179
Q9BWP8-3	Isoform 3 of Collectin-11 OS=Homo sapiens GN=COLEC11 - [COL11_HUMAN]	82.83	11.74%	2	3	247	26.3	5	FALSE	179
Q9BWP8-4	Isoform 4 of Collectin-11 OS=Homo sapiens GN=COLEC11 - [COL11_HUMAN]	82.83	11.84%	2	3	245	26.2	5.27	FALSE	179
Q9BWP8-5	Isoform 5 of Collectin-11 OS=Homo sapiens GN=COLEC11 - [COL11_HUMAN]	82.83	13.00%	2	3	223	24	4.86	FALSE	179
Q9BWP8-6	Isoform 6 of Collectin-11 OS=Homo sapiens GN=COLEC11 - [COL11_HUMAN]	82.83	13.12%	2	3	221	23.9	5.11	FALSE	179
Q9BWP8-7	Isoform 7 of Collectin-11 OS=Homo sapiens GN=COLEC11 - [COL11_HUMAN]	82.83	13.12%	2	3	221	23.8	4.89	FALSE	179
Q9BWP8-9	Isoform 9 of Collectin-11 OS=Homo sapiens GN=COLEC11 - [COL11_HUMAN]	82.83	10.82%	2	3	268	29	5.8	FALSE	179
Q9NZP8	Complement C1r subcomponent-like protein OS=Homo sapiens GN=C1RL PE=1 SV=2 - [C1RL_HUMAN]	209.84	6.57%	3	20	487	53.5	7.2	TRUE	180
Q9Y6R7	IgGFc-binding protein OS=Homo sapiens GN=FCGBP PE=1 SV=3 - [FCGBP_HUMAN]	281.62	4.72%	11	29	5405	571.6	5.34	TRUE	182
Q5VY30	Retinol binding protein 4, plasma, isoform CRA_b OS=Homo sapiens GN=RBP4 PE=1 SV=2 - [Q5VY30_HUMAN]	399.79	60.30%	8	37	199	23	6.09	TRUE	185
P02753	Retinol-binding protein 4 OS=Homo sapiens GN=RBP4 PE=1 SV=3 - [RET4_HUMAN]	399.79	59.70%	8	37	201	23	6.07	FALSE	185
Q6P163	APOC2 protein OS=Homo sapiens GN=APOC2 PE=2 SV=1 - [Q6P163_HUMAN]	79.99	25.00%	2	5	72	8.1	4.89	TRUE	187
P02655	Apolipoprotein C-II OS=Homo sapiens GN=APOC2 PE=1 SV=1 - [APOC2_HUMAN]	79.99	17.82%	2	5	101	11.3	4.72	FALSE	187
K7ER74	Protein APOC4-APOC2 OS=Homo sapiens GN=APOC4-APOC2 PE=4 SV=1 - [K7ER74_HUMAN]	79.99	10.11%	2	5	178	20	6.64	FALSE	187
H0YD13	CD44 antigen OS=Homo sapiens GN=CD44 PE=1 SV=2 - [H0YD13_HUMAN]	66.05	10.19%	2	4	206	22.7	8.19	TRUE	236
P16070	CD44 antigen OS=Homo sapiens GN=CD44 PE=1 SV=3 - [CD44_HUMAN]	66.05	2.83%	2	4	742	81.5	5.33	FALSE	236
P16070-10	Isoform 10 of CD44 antigen OS=Homo sapiens GN=CD44 - [CD44_HUMAN]	66.05	4.26%	2	4	493	53.4	5.4	FALSE	236
P16070-11	Isoform 11 of CD44 antigen OS=Homo sapiens GN=CD44 - [CD44_HUMAN]	66.05	4.90%	2	4	429	46.5	5.74	FALSE	236
P16070-12	Isoform 12 of CD44 antigen OS=Homo sapiens GN=CD44 - [CD44_HUMAN]	66.05	5.82%	2	4	361	39.4	5.41	FALSE	236
P16070-13	Isoform 13 of CD44 antigen OS=Homo sapiens GN=CD44 - [CD44_HUMAN]	66.05	4.94%	2	4	425	46.2	5.16	FALSE	236
P16070-14	Isoform 14 of CD44 antigen OS=Homo sapiens GN=CD44 - [CD44_HUMAN]	66.05	5.30%	2	4	396	43.1	5.35	FALSE	236
P16070-16	Isoform 16 of CD44 antigen OS=Homo sapiens GN=CD44 - [CD44_HUMAN]	66.05	3.14%	2	4	668	73.1	5.43	FALSE	236
P16070-17	Isoform 17 of CD44 antigen OS=Homo sapiens GN=CD44 - [CD44_HUMAN]	66.05	3.04%	2	4	691	75.9	5.31	FALSE	236
P16070-18	Isoform 18 of CD44 antigen OS=Homo sapiens GN=CD44 - [CD44_HUMAN]	66.05	6.18%	2	4	340	37.3	5.52	FALSE	236
P16070-3	Isoform 3 of CD44 antigen OS=Homo sapiens GN=CD44 - [CD44_HUMAN]	66.05	2.95%	2	4	711	77.9	5.44	FALSE	236
P16070-4	Isoform 4 of CD44 antigen OS=Homo sapiens GN=CD44 - [CD44_HUMAN]	66.05	3.00%	2	4	699	76.6	5.27	FALSE	236
P16070-5	Isoform 5 of CD44 antigen OS=Homo sapiens GN=CD44 - [CD44_HUMAN]	66.05	2.86%	2	4	734	80.7	5.33	FALSE	236
P16070-6	Isoform 6 of CD44 antigen OS=Homo sapiens GN=CD44 - [CD44_HUMAN]	66.05	3.00%	2	4	699	76.7	5.31	FALSE	236
P16070-7	Isoform 7 of CD44 antigen OS=Homo sapiens GN=CD44 - [CD44_HUMAN]	66.05	2.95%	2	4	713	78.4	5.44	FALSE	236
P16070-8	Isoform 8 of CD44 antigen OS=Homo sapiens GN=CD44 - [CD44_HUMAN]	66.05	3.12%	2	4	674	74.3	5.2	FALSE	236
H0Y5E4	CD44 antigen (Fragment) OS=Homo sapiens GN=CD44 PE=4 SV=1 - [H0Y5E4_HUMAN]	66.05	7.14%	2	4	294	32	5.21	FALSE	236
H0YCV9	CD44 antigen (Fragment) OS=Homo sapiens GN=CD44 PE=4 SV=1 - [H0YCV9_HUMAN]	66.05	8.43%	2	4	249	27.3	5.27	FALSE	236
H0YDW7	CD44 antigen (Fragment) OS=Homo sapiens GN=CD44 PE=4 SV=1 - [H0YDW7_HUMAN]	66.05	8.75%	2	4	240	26	5.29	FALSE	236
P16070-15	Isoform 15 of CD44 antigen OS=Homo sapiens GN=CD44 - [CD44_HUMAN]	66.05	7.14%	2	4	294	32.1	5.21	FALSE	236
P16070-9	Isoform 9 of CD44 antigen OS=Homo sapiens GN=CD44 - [CD44_HUMAN]	66.05	3.11%	2	4	675	74.2	5.25	FALSE	236
X6RJP6	Transgelin-2 (Fragment) OS=Homo sapiens GN=TAGLN2 PE=1 SV=1 - [X6RJP6_HUMAN]	36.06	12.30%	2	2	187	21.1	7.81	TRUE	237
P37802	Transgelin-2 OS=Homo sapiens GN=TAGLN2 PE=1 SV=3 - [TAGL2_HUMAN]	36.06	11.56%	2	2	199	22.4	8.25	FALSE	237
P37802-2	Isoform 2 of Transgelin-2 OS=Homo sapiens GN=TAGLN2 - [TAGL2_HUMAN]	36.06	10.45%	2	2	220	24.4	8.25	FALSE	237
A0A075B6L0	Ig lambda-2 chain C regions (Fragment) OS=Homo sapiens GN=IGLC3 PE=4 SV=1 - [A0A075B6L0_HUMAN]	412.4	60.38%	4	43	106	11.3	7.24	TRUE	189
P0CG05	Ig lambda-2 chain C regions OS=Homo sapiens GN=IGLC2 PE=1 SV=1 - [LAC2_HUMAN]	412.4	60.38%	4	43	106	11.3	7.24	FALSE	189
P0CG06	Ig lambda-3 chain C regions OS=Homo sapiens GN=IGLC3 PE=1 SV=1 - [LAC3_HUMAN]	412.4	60.38%	4	43	106	11.2	7.24	FALSE	189
F5GXY2	L-lactate dehydrogenase A chain (Fragment) OS=Homo sapiens GN=LDHA PE=1 SV=2 - [F5GXY2_HUMAN]	87.61	20.51%	2	6	156	17.2	8.72	TRUE	238
P00338	L-lactate dehydrogenase A chain OS=Homo sapiens GN=LDHA PE=1 SV=2 - [LDHA_HUMAN]	87.61	9.64%	2	6	332	36.7	8.27	FALSE	238
P00338-2	Isoform 2 of L-lactate dehydrogenase A chain OS=Homo sapiens GN=LDHA - [LDHA_HUMAN]	87.61	11.68%	2	6	274	30	8	FALSE	238
P00338-3	Isoform 3 of L-lactate dehydrogenase A chain OS=Homo sapiens GN=LDHA - [LDHA_HUMAN]	87.61	8.86%	2	6	361	39.8	8.43	FALSE	238
P00338-5	Isoform 5 of L-lactate dehydrogenase A chain OS=Homo sapiens GN=LDHA - [LDHA_HUMAN]	87.61	13.28%	2	6	241	26.7	8.15	FALSE	238
D6RD17	Immunoglobulin J chain (Fragment) OS=Homo sapiens GN=IGJ PE=1 SV=2 - [D6RD17_HUMAN]	47.5	14.65%	2	4	157	18	5.6	TRUE	190
P01591	Immunoglobulin J chain OS=Homo sapiens GN=IGJ PE=1 SV=4 - [IGJ_HUMAN]	47.5	14.47%	2	4	159	18.1	5.24	FALSE	190
A0A075B6N9	Ig mu chain C region (Fragment) OS=Homo sapiens GN=IGHM PE=4 SV=1 - [A0A075B6N9_HUMAN]	2777.93	49.01%	16	218	453	49.4	6.77	TRUE	191
E5RJI8	Carbonic anhydrase 1 (Fragment) OS=Homo sapiens GN=CA1 PE=1 SV=2 - [E5RJI8_HUMAN]	527.28	32.85%	4	32	137	15	8.68	TRUE	74
P00915	Carbonic anhydrase 1 OS=Homo sapiens GN=CA1 PE=1 SV=2 - [CAH1_HUMAN]	527.28	17.24%	4	32	261	28.9	7.12	FALSE	74
E5RFE7	Carbonic anhydrase 1 (Fragment) OS=Homo sapiens GN=CA1 PE=4 SV=1 - [E5RFE7_HUMAN]	527.28	23.20%	4	32	194	21.4	7.66	FALSE	74
E5RHP7	Carbonic anhydrase 1 (Fragment) OS=Homo sapiens GN=CA1 PE=4 SV=1 - [E5RHP7_HUMAN]	527.28	17.93%	4	32	251	27.7	6.6	FALSE	74
A0A075B6H7	Protein IGKV3-7 (Fragment) OS=Homo sapiens GN=IGKV3-7 PE=4 SV=1 - [A0A075B6H7_HUMAN]	25.49	20.69%	2	2	116	12.8	5.25	TRUE	240
P04434	Ig kappa chain V-III region VH (Fragment) OS=Homo sapiens PE=4 SV=1 - [KV310_HUMAN]	25.49	20.69%	2	2	116	12.7	5.94	FALSE	240
Q5JWQ4	Neuropilin-1 OS=Homo sapiens GN=NRP1 PE=4 SV=2 - [Q5JWQ4_HUMAN]	175.96	7.20%	3	9	597	67.2	6.16	TRUE	193
E9PEP6	Neuropilin-1 OS=Homo sapiens GN=NRP1 PE=4 SV=2 - [E9PEP6_HUMAN]	175.96	4.75%	3	9	906	101.2	6	FALSE	193
O14786	Neuropilin-1 OS=Homo sapiens GN=NRP1 PE=1 SV=3 - [NRP1_HUMAN]	175.96	4.66%	3	9	923	103.1	5.88	FALSE	193
E7EX60	Neuropilin-1 OS=Homo sapiens GN=NRP1 PE=4 SV=1 - [E7EX60_HUMAN]	175.96	6.71%	3	9	641	72	6.79	FALSE	193
Q5T7F0	Neuropilin 1 OS=Homo sapiens GN=NRP1 PE=2 SV=1 - [Q5T7F0_HUMAN]	175.96	6.11%	3	9	704	79	5.86	FALSE	193
Q5T7F1	Neuropilin 1 OS=Homo sapiens GN=NRP1 PE=2 SV=1 - [Q5T7F1_HUMAN]	175.96	7.06%	3	9	609	68.3	6.16	FALSE	193
O14786-2	Isoform 2 of Neuropilin-1 OS=Homo sapiens GN=NRP1 - [NRP1_HUMAN]	175.96	6.68%	3	9	644	71.9	5.57	FALSE	193
Q16853-2	Isoform 2 of Membrane primary amine oxidase OS=Homo sapiens GN=AOC3 - [AOC3_HUMAN]	85.23	4.26%	2	6	634	70.6	7.53	TRUE	241
Q16853	Membrane primary amine oxidase OS=Homo sapiens GN=AOC3 PE=1 SV=3 - [AOC3_HUMAN]	85.23	3.54%	2	6	763	84.6	6.52	FALSE	241
