# Supplementary material for: PGCA: An algorithm to link protein groups created from MS/MS data
Source: PLoS One. 2017 May 31;12(5):e0177569. doi: 10.1371/journal.pone.0177569 (PMC5451011; doi:10.1371/journal.pone.0177569)
Supplement: S5 File — Protein identification information from the muscular dystrophy biomarkers study. (ZIP) [file pone.0177569.s008.zip › S2DataJF/20150519_MRMP-41_JAIN_EXP02_Fr01_24 Percolator_All proteins.txt]

Accession	Description	Score	Coverage	# Peptides	# PSMs	# AAs	MW [kDa]	calc. pI	Is Master Protein	PGC
P02768	Serum albumin OS=Homo sapiens GN=ALB PE=1 SV=2 - [ALBU_HUMAN]	10544.16	58.13%	39	844	609	69.3	6.28	TRUE	1
P02749	Beta-2-glycoprotein 1 OS=Homo sapiens GN=APOH PE=1 SV=3 - [APOH_HUMAN]	341.91	18.84%	7	25	345	38.3	7.97	TRUE	2
P02774	Vitamin D-binding protein OS=Homo sapiens GN=GC PE=1 SV=1 - [VTDB_HUMAN]	1961.06	50.63%	20	166	474	52.9	5.54	TRUE	50
D6RF35	Vitamin D-binding protein OS=Homo sapiens GN=GC PE=4 SV=1 - [D6RF35_HUMAN]	1961.06	50.42%	20	166	476	53	5.52	FALSE	50
P02774-3	Isoform 3 of Vitamin D-binding protein OS=Homo sapiens GN=GC - [VTDB_HUMAN]	1961.06	48.68%	20	166	493	55.1	5.74	FALSE	50
P26927	Hepatocyte growth factor-like protein OS=Homo sapiens GN=MST1 PE=1 SV=2 - [HGFL_HUMAN]	81.89	6.19%	4	6	711	80.3	7.68	TRUE	4
G3XAK1	Hepatocyte growth factor-like protein beta chain OS=Homo sapiens GN=MST1 PE=3 SV=1 - [G3XAK1_HUMAN]	81.89	6.07%	4	6	725	81.9	7.8	FALSE	4
Q9Y490	Talin-1 OS=Homo sapiens GN=TLN1 PE=1 SV=3 - [TLN1_HUMAN]	48.21	1.42%	3	4	2541	269.6	6.07	TRUE	195
P15144	Aminopeptidase N OS=Homo sapiens GN=ANPEP PE=1 SV=4 - [AMPN_HUMAN]	41.92	2.28%	2	2	967	109.5	5.48	TRUE	5
P14625	Endoplasmin OS=Homo sapiens GN=HSP90B1 PE=1 SV=1 - [ENPL_HUMAN]	38.03	2.99%	2	2	803	92.4	4.84	TRUE	242
Q6EMK4	Vasorin OS=Homo sapiens GN=VASN PE=1 SV=1 - [VASN_HUMAN]	39.33	6.24%	3	3	673	71.7	7.39	TRUE	197
P07996	Thrombospondin-1 OS=Homo sapiens GN=THBS1 PE=1 SV=2 - [TSP1_HUMAN]	299.7	7.78%	7	17	1170	129.3	4.94	TRUE	7
P17936	Insulin-like growth factor-binding protein 3 OS=Homo sapiens GN=IGFBP3 PE=1 SV=2 - [IBP3_HUMAN]	51.93	9.28%	2	5	291	31.7	8.69	TRUE	8
P17936-2	Isoform 2 of Insulin-like growth factor-binding protein 3 OS=Homo sapiens GN=IGFBP3 - [IBP3_HUMAN]	51.93	9.09%	2	5	297	32.2	8.62	FALSE	8
P60709	Actin, cytoplasmic 1 OS=Homo sapiens GN=ACTB PE=1 SV=1 - [ACTB_HUMAN]	185.67	11.73%	4	13	375	41.7	5.48	TRUE	9
P63261	Actin, cytoplasmic 2 OS=Homo sapiens GN=ACTG1 PE=1 SV=1 - [ACTG_HUMAN]	185.67	11.73%	4	13	375	41.8	5.48	FALSE	9
P04040	Catalase OS=Homo sapiens GN=CAT PE=1 SV=3 - [CATA_HUMAN]	119.85	3.61%	2	7	527	59.7	7.39	TRUE	10
P01023	Alpha-2-macroglobulin OS=Homo sapiens GN=A2M PE=1 SV=3 - [A2MG_HUMAN]	12755.16	52.78%	58	920	1474	163.2	6.46	TRUE	12
P20742	Pregnancy zone protein OS=Homo sapiens GN=PZP PE=1 SV=4 - [PZP_HUMAN]	1491.75	24.16%	28	155	1482	163.8	6.38	TRUE	13
P06733	Alpha-enolase OS=Homo sapiens GN=ENO1 PE=1 SV=2 - [ENOA_HUMAN]	59.9	8.06%	3	5	434	47.1	7.39	TRUE	243
P18206-2	Isoform 1 of Vinculin OS=Homo sapiens GN=VCL - [VINC_HUMAN]	80.76	6.29%	5	9	1066	116.6	6.09	TRUE	14
P18206	Vinculin OS=Homo sapiens GN=VCL PE=1 SV=4 - [VINC_HUMAN]	80.76	5.91%	5	9	1134	123.7	5.66	FALSE	14
P12111-2	Isoform 2 of Collagen alpha-3(VI) chain OS=Homo sapiens GN=COL6A3 - [CO6A3_HUMAN]	130.86	2.59%	6	9	2971	321.2	7.3	TRUE	15
P12111	Collagen alpha-3(VI) chain OS=Homo sapiens GN=COL6A3 PE=1 SV=5 - [CO6A3_HUMAN]	130.86	2.42%	6	9	3177	343.5	6.68	FALSE	15
E7ENL6	Collagen alpha-3(VI) chain OS=Homo sapiens GN=COL6A3 PE=4 SV=1 - [E7ENL6_HUMAN]	130.86	2.32%	5	8	2976	322	6.9	FALSE	15
E9PFQ6	Collagen alpha-3(VI) chain OS=Homo sapiens GN=COL6A3 PE=4 SV=1 - [E9PFQ6_HUMAN]	130.86	2.68%	5	8	2570	278	8.15	FALSE	15
P04114	Apolipoprotein B-100 OS=Homo sapiens GN=APOB PE=1 SV=2 - [APOB_HUMAN]	6502.64	38.86%	146	594	4563	515.3	7.05	TRUE	16
P04264	Keratin, type II cytoskeletal 1 OS=Homo sapiens GN=KRT1 PE=1 SV=6 - [K2C1_HUMAN]	289	13.20%	8	21	644	66	8.12	TRUE	17
H3BR68	Fructose-bisphosphate aldolase A (Fragment) OS=Homo sapiens GN=ALDOA PE=4 SV=1 - [H3BR68_HUMAN]	93.36	20.00%	2	6	130	13.8	8.91	TRUE	198
P04075	Fructose-bisphosphate aldolase A OS=Homo sapiens GN=ALDOA PE=1 SV=2 - [ALDOA_HUMAN]	93.36	7.14%	2	6	364	39.4	8.09	FALSE	198
J3KPS3	Aldolase A, fructose-bisphosphate, isoform CRA_b OS=Homo sapiens GN=ALDOA PE=4 SV=1 - [J3KPS3_HUMAN]	93.36	7.07%	2	6	368	39.8	8.09	FALSE	198
P04075-2	Isoform 2 of Fructose-bisphosphate aldolase A OS=Homo sapiens GN=ALDOA - [ALDOA_HUMAN]	93.36	6.22%	2	6	418	45.2	8.25	FALSE	198
P02751-10	Isoform 10 of Fibronectin OS=Homo sapiens GN=FN1 - [FINC_HUMAN]	2194.14	23.21%	32	172	2176	239.5	5.88	TRUE	19
P02751	Fibronectin OS=Homo sapiens GN=FN1 PE=1 SV=4 - [FINC_HUMAN]	2194.14	21.17%	32	172	2386	262.5	5.71	FALSE	19
E9PE77	Anastellin OS=Homo sapiens GN=FN1 PE=4 SV=1 - [E9PE77_HUMAN]	2194.14	21.67%	32	172	2330	256.3	5.8	FALSE	19
P02751-14	Isoform 14 of Fibronectin OS=Homo sapiens GN=FN1 - [FINC_HUMAN]	2194.14	22.30%	32	172	2265	249.2	5.99	FALSE	19
P02751-3	Isoform 3 of Fibronectin OS=Homo sapiens GN=FN1 - [FINC_HUMAN]	2194.14	21.44%	32	172	2355	259.1	5.73	FALSE	19
P02751-5	Isoform 5 of Fibronectin OS=Homo sapiens GN=FN1 - [FINC_HUMAN]	2194.14	22.84%	32	172	2211	243.2	5.74	FALSE	19
P02751-8	Isoform 8 of Fibronectin OS=Homo sapiens GN=FN1 - [FINC_HUMAN]	2194.14	21.99%	32	172	2296	252.7	5.94	FALSE	19
P02751-9	Isoform 9 of Fibronectin OS=Homo sapiens GN=FN1 - [FINC_HUMAN]	2194.14	22.54%	32	172	2240	246.5	6.06	FALSE	19
Q6U2E9	C4B1 OS=Homo sapiens GN=C4B PE=4 SV=1 - [Q6U2E9_HUMAN]	11994.39	53.84%	73	833	1744	192.6	7.27	TRUE	20
Q06033-2	Isoform 2 of Inter-alpha-trypsin inhibitor heavy chain H3 OS=Homo sapiens GN=ITIH3 - [ITIH3_HUMAN]	599.62	18.62%	13	49	886	99.3	5.8	TRUE	21
Q06033	Inter-alpha-trypsin inhibitor heavy chain H3 OS=Homo sapiens GN=ITIH3 PE=1 SV=2 - [ITIH3_HUMAN]	599.62	18.54%	13	49	890	99.8	5.74	FALSE	21
P14618-3	Isoform 3 of Pyruvate kinase isozymes M1/M2 OS=Homo sapiens GN=PKM - [KPYM_HUMAN]	68.77	10.66%	4	9	516	56.2	8.44	TRUE	23
P14618	Pyruvate kinase isozymes M1/M2 OS=Homo sapiens GN=PKM PE=1 SV=4 - [KPYM_HUMAN]	68.77	10.36%	4	9	531	57.9	7.84	FALSE	23
P14618-2	Isoform M1 of Pyruvate kinase isozymes M1/M2 OS=Homo sapiens GN=PKM - [KPYM_HUMAN]	68.77	10.36%	4	9	531	58	7.71	FALSE	23
Q9UNW1	Multiple inositol polyphosphate phosphatase 1 OS=Homo sapiens GN=MINPP1 PE=1 SV=1 - [MINP1_HUMAN]	39.65	6.57%	2	3	487	55	7.81	TRUE	244
P02647	Apolipoprotein A-I OS=Homo sapiens GN=APOA1 PE=1 SV=1 - [APOA1_HUMAN]	272.75	36.33%	9	22	267	30.8	5.76	TRUE	24
P13645	Keratin, type I cytoskeletal 10 OS=Homo sapiens GN=KRT10 PE=1 SV=6 - [K1C10_HUMAN]	50.33	8.22%	4	7	584	58.8	5.21	TRUE	26
P35908	Keratin, type II cytoskeletal 2 epidermal OS=Homo sapiens GN=KRT2 PE=1 SV=2 - [K22E_HUMAN]	65.11	3.29%	2	4	639	65.4	8	TRUE	28
P00450	Ceruloplasmin OS=Homo sapiens GN=CP PE=1 SV=1 - [CERU_HUMAN]	3695.72	51.27%	39	248	1065	122.1	5.72	TRUE	29
B9A064	Immunoglobulin lambda-like polypeptide 5 OS=Homo sapiens GN=IGLL5 PE=2 SV=2 - [IGLL5_HUMAN]	170.51	35.98%	5	16	214	23	8.84	TRUE	202
P13796	Plastin-2 OS=Homo sapiens GN=LCP1 PE=1 SV=6 - [PLSL_HUMAN]	85.24	4.47%	2	7	627	70.2	5.43	TRUE	31
P06396	Gelsolin OS=Homo sapiens GN=GSN PE=1 SV=1 - [GELS_HUMAN]	2010.12	33.76%	18	166	782	85.6	6.28	TRUE	30
F5H1A8	Gelsolin OS=Homo sapiens GN=GSN PE=4 SV=1 - [F5H1A8_HUMAN]	2010.12	34.24%	17	165	739	81.4	5.85	FALSE	30
P06396-2	Isoform 2 of Gelsolin OS=Homo sapiens GN=GSN - [GELS_HUMAN]	2010.12	34.61%	17	165	731	80.6	5.85	FALSE	30
P06396-3	Isoform 3 of Gelsolin OS=Homo sapiens GN=GSN - [GELS_HUMAN]	2010.12	34.10%	17	165	742	81.9	5.85	FALSE	30
P19827	Inter-alpha-trypsin inhibitor heavy chain H1 OS=Homo sapiens GN=ITIH1 PE=1 SV=3 - [ITIH1_HUMAN]	3732.82	31.28%	24	315	911	101.3	6.79	TRUE	32
P02750	Leucine-rich alpha-2-glycoprotein OS=Homo sapiens GN=LRG1 PE=1 SV=2 - [A2GL_HUMAN]	770.92	21.90%	7	52	347	38.2	6.95	TRUE	33
P01024	Complement C3 OS=Homo sapiens GN=C3 PE=1 SV=2 - [CO3_HUMAN]	1122.72	23.45%	29	84	1663	187	6.4	TRUE	34
P02765	Alpha-2-HS-glycoprotein OS=Homo sapiens GN=AHSG PE=1 SV=1 - [FETUA_HUMAN]	2041.09	47.96%	12	255	367	39.3	5.72	TRUE	35
C9JV77	Alpha-2-HS-glycoprotein OS=Homo sapiens GN=AHSG PE=4 SV=1 - [C9JV77_HUMAN]	2041.09	47.83%	12	255	368	39.4	5.72	FALSE	35
P01008	Antithrombin-III OS=Homo sapiens GN=SERPINC1 PE=1 SV=1 - [ANT3_HUMAN]	4643.01	58.19%	24	306	464	52.6	6.71	TRUE	36
P02675	Fibrinogen beta chain OS=Homo sapiens GN=FGB PE=1 SV=2 - [FIBB_HUMAN]	2592.43	51.93%	21	242	491	55.9	8.27	TRUE	37
P07225	Vitamin K-dependent protein S OS=Homo sapiens GN=PROS1 PE=1 SV=1 - [PROS_HUMAN]	382.52	13.17%	10	37	676	75.1	5.67	TRUE	38
P15169	Carboxypeptidase N catalytic chain OS=Homo sapiens GN=CPN1 PE=1 SV=1 - [CBPN_HUMAN]	65.67	17.03%	6	8	458	52.3	7.34	TRUE	39
P01765	Ig heavy chain V-III region TIL OS=Homo sapiens PE=1 SV=1 - [HV304_HUMAN]	217.04	26.09%	2	13	115	12.3	9.13	TRUE	245
P04004	Vitronectin OS=Homo sapiens GN=VTN PE=1 SV=1 - [VTNC_HUMAN]	1358.57	19.67%	9	80	478	54.3	5.8	TRUE	42
P01766	Ig heavy chain V-III region BRO OS=Homo sapiens PE=1 SV=1 - [HV305_HUMAN]	182.14	25.00%	2	8	120	13.2	6.57	TRUE	203
P08697	Alpha-2-antiplasmin OS=Homo sapiens GN=SERPINF2 PE=1 SV=3 - [A2AP_HUMAN]	623.17	34.22%	11	58	491	54.5	6.29	TRUE	44
Q92820	Gamma-glutamyl hydrolase OS=Homo sapiens GN=GGH PE=1 SV=2 - [GGH_HUMAN]	28.32	8.49%	2	2	318	35.9	7.11	TRUE	45
P04275	von Willebrand factor OS=Homo sapiens GN=VWF PE=1 SV=4 - [VWF_HUMAN]	27.88	0.71%	2	2	2813	309.1	5.48	TRUE	48
G3XAM2	Complement factor I heavy chain OS=Homo sapiens GN=CFI PE=3 SV=1 - [G3XAM2_HUMAN]	431.19	27.78%	12	41	576	65	7.5	TRUE	49
P05156	Complement factor I OS=Homo sapiens GN=CFI PE=1 SV=2 - [CFAI_HUMAN]	431.19	27.44%	12	41	583	65.7	7.5	FALSE	49
E7ETH0	Complement factor I heavy chain OS=Homo sapiens GN=CFI PE=3 SV=1 - [E7ETH0_HUMAN]	431.19	27.07%	12	41	591	66.6	7.59	FALSE	49
P33908	Mannosyl-oligosaccharide 1,2-alpha-mannosidase IA OS=Homo sapiens GN=MAN1A1 PE=1 SV=3 - [MA1A1_HUMAN]	53.44	3.22%	2	3	653	72.9	6.47	TRUE	51
P02649	Apolipoprotein E OS=Homo sapiens GN=APOE PE=1 SV=1 - [APOE_HUMAN]	234.1	24.61%	7	14	317	36.1	5.73	TRUE	52
P01031	Complement C5 OS=Homo sapiens GN=C5 PE=1 SV=4 - [CO5_HUMAN]	1855.76	32.34%	40	165	1676	188.2	6.52	TRUE	53
Q15113	Procollagen C-endopeptidase enhancer 1 OS=Homo sapiens GN=PCOLCE PE=1 SV=2 - [PCOC1_HUMAN]	92.32	6.68%	2	5	449	47.9	7.43	TRUE	206
Q15582	Transforming growth factor-beta-induced protein ig-h3 OS=Homo sapiens GN=TGFBI PE=1 SV=1 - [BGH3_HUMAN]	27.62	9.96%	4	7	683	74.6	7.71	TRUE	55
P01876	Ig alpha-1 chain C region OS=Homo sapiens GN=IGHA1 PE=1 SV=2 - [IGHA1_HUMAN]	553.21	21.25%	7	39	353	37.6	6.51	TRUE	56
P01859	Ig gamma-2 chain C region OS=Homo sapiens GN=IGHG2 PE=1 SV=2 - [IGHG2_HUMAN]	155.47	18.10%	5	16	326	35.9	7.59	TRUE	57
P01857	Ig gamma-1 chain C region OS=Homo sapiens GN=IGHG1 PE=1 SV=1 - [IGHG1_HUMAN]	565.41	38.79%	9	53	330	36.1	8.19	TRUE	58
P01009	Alpha-1-antitrypsin OS=Homo sapiens GN=SERPINA1 PE=1 SV=3 - [A1AT_HUMAN]	584.89	51.20%	17	71	418	46.7	5.59	TRUE	59
O00533	Neural cell adhesion molecule L1-like protein OS=Homo sapiens GN=CHL1 PE=1 SV=4 - [CHL1_HUMAN]	45.27	1.99%	2	3	1208	135	5.76	TRUE	60
O00533-2	Isoform 2 of Neural cell adhesion molecule L1-like protein OS=Homo sapiens GN=CHL1 - [CHL1_HUMAN]	45.27	1.96%	2	3	1224	136.6	5.8	FALSE	60
P01034	Cystatin-C OS=Homo sapiens GN=CST3 PE=1 SV=1 - [CYTC_HUMAN]	52.91	29.45%	3	3	146	15.8	8.75	TRUE	61
P02763	Alpha-1-acid glycoprotein 1 OS=Homo sapiens GN=ORM1 PE=1 SV=1 - [A1AG1_HUMAN]	128.67	21.89%	4	11	201	23.5	5.02	TRUE	62
P02787	Serotransferrin OS=Homo sapiens GN=TF PE=1 SV=3 - [TRFE_HUMAN]	481.6	31.09%	17	51	698	77	7.12	TRUE	63
P01019	Angiotensinogen OS=Homo sapiens GN=AGT PE=1 SV=1 - [ANGT_HUMAN]	2331.11	36.91%	15	197	485	53.1	6.32	TRUE	64
P01834	Ig kappa chain C region OS=Homo sapiens GN=IGKC PE=1 SV=1 - [IGKC_HUMAN]	684.89	84.91%	6	73	106	11.6	5.87	TRUE	65
P01620	Ig kappa chain V-III region SIE OS=Homo sapiens PE=1 SV=1 - [KV302_HUMAN]	127.96	39.45%	3	10	109	11.8	8.48	TRUE	66
P01622	Ig kappa chain V-III region Ti OS=Homo sapiens PE=1 SV=1 - [KV304_HUMAN]	127.96	31.19%	2	9	109	11.8	8.5	FALSE	66
P01623	Ig kappa chain V-III region WOL OS=Homo sapiens PE=1 SV=1 - [KV305_HUMAN]	127.96	39.45%	3	10	109	11.7	8.91	FALSE	66
P04206	Ig kappa chain V-III region GOL OS=Homo sapiens PE=1 SV=1 - [KV307_HUMAN]	127.96	31.19%	2	9	109	11.8	9.25	FALSE	66
P0C0L4	Complement C4-A OS=Homo sapiens GN=C4A PE=1 SV=2 - [CO4A_HUMAN]	11539.38	53.96%	73	823	1744	192.7	7.08	TRUE	67
P03951	Coagulation factor XI OS=Homo sapiens GN=F11 PE=1 SV=1 - [FA11_HUMAN]	83.46	4.48%	3	7	625	70.1	8.1	TRUE	77
P02747	Complement C1q subcomponent subunit C OS=Homo sapiens GN=C1QC PE=1 SV=3 - [C1QC_HUMAN]	197.56	13.88%	3	12	245	25.8	8.41	TRUE	69
P06732	Creatine kinase M-type OS=Homo sapiens GN=CKM PE=1 SV=2 - [KCRM_HUMAN]	78.32	7.35%	2	5	381	43.1	7.25	TRUE	70
P10643	Complement component C7 OS=Homo sapiens GN=C7 PE=1 SV=2 - [CO7_HUMAN]	368.19	24.56%	13	39	843	93.5	6.48	TRUE	71
P12259	Coagulation factor V OS=Homo sapiens GN=F5 PE=1 SV=4 - [FA5_HUMAN]	110.36	4.23%	7	14	2224	251.5	6.05	TRUE	72
P02671-2	Isoform 2 of Fibrinogen alpha chain OS=Homo sapiens GN=FGA - [FIBA_HUMAN]	4188.46	39.29%	24	262	644	69.7	8.06	TRUE	40
P02671	Fibrinogen alpha chain OS=Homo sapiens GN=FGA PE=1 SV=2 - [FIBA_HUMAN]	4188.46	29.21%	24	262	866	94.9	6.01	FALSE	40
P10909-4	Isoform 4 of Clusterin OS=Homo sapiens GN=CLU - [CLUS_HUMAN]	652.28	15.87%	7	62	416	48.8	6.71	TRUE	73
P10909	Clusterin OS=Homo sapiens GN=CLU PE=1 SV=1 - [CLUS_HUMAN]	652.28	14.70%	7	62	449	52.5	6.27	FALSE	73
P10909-2	Isoform 2 of Clusterin OS=Homo sapiens GN=CLU - [CLUS_HUMAN]	652.28	13.17%	7	62	501	57.8	6.68	FALSE	73
P10909-5	Isoform 5 of Clusterin OS=Homo sapiens GN=CLU - [CLUS_HUMAN]	652.28	14.35%	7	62	460	53.6	6.27	FALSE	73
E5RJF6	Carbonic anhydrase 1 (Fragment) OS=Homo sapiens GN=CA1 PE=4 SV=1 - [E5RJF6_HUMAN]	198.73	35.63%	3	12	87	9.4	9.58	TRUE	74
P00915	Carbonic anhydrase 1 OS=Homo sapiens GN=CA1 PE=1 SV=2 - [CAH1_HUMAN]	198.73	11.88%	3	12	261	28.9	7.12	FALSE	74
E5RFE7	Carbonic anhydrase 1 (Fragment) OS=Homo sapiens GN=CA1 PE=4 SV=1 - [E5RFE7_HUMAN]	198.73	15.98%	3	12	194	21.4	7.66	FALSE	74
E5RHP7	Carbonic anhydrase 1 (Fragment) OS=Homo sapiens GN=CA1 PE=4 SV=1 - [E5RHP7_HUMAN]	198.73	12.35%	3	12	251	27.7	6.6	FALSE	74
H0YBE2	Carbonic anhydrase 1 (Fragment) OS=Homo sapiens GN=CA1 PE=4 SV=1 - [H0YBE2_HUMAN]	198.73	17.42%	3	12	178	19.8	8.19	FALSE	74
E5RH81	Carbonic anhydrase 1 (Fragment) OS=Homo sapiens GN=CA1 PE=1 SV=2 - [E5RH81_HUMAN]	198.73	17.71%	3	12	175	19.2	7.31	FALSE	74
E5RJI8	Carbonic anhydrase 1 (Fragment) OS=Homo sapiens GN=CA1 PE=1 SV=2 - [E5RJI8_HUMAN]	198.73	22.63%	3	12	137	15	8.68	FALSE	74
Q12860-2	Isoform 2 of Contactin-1 OS=Homo sapiens GN=CNTN1 - [CNTN1_HUMAN]	39.75	1.49%	2	5	1007	111.8	5.77	TRUE	75
Q12860	Contactin-1 OS=Homo sapiens GN=CNTN1 PE=1 SV=1 - [CNTN1_HUMAN]	39.75	1.47%	2	5	1018	113.2	5.9	FALSE	75
H7BYX6	Neural cell adhesion molecule 1 OS=Homo sapiens GN=NCAM1 PE=4 SV=1 - [H7BYX6_HUMAN]	62.7	3.77%	2	4	664	73.4	4.79	TRUE	210
P13591	Neural cell adhesion molecule 1 OS=Homo sapiens GN=NCAM1 PE=1 SV=3 - [NCAM1_HUMAN]	62.7	2.91%	2	4	858	94.5	4.87	FALSE	210
P13591-1	Isoform 2 of Neural cell adhesion molecule 1 OS=Homo sapiens GN=NCAM1 - [NCAM1_HUMAN]	62.7	2.95%	2	4	848	93.3	4.87	FALSE	210
P13591-3	Isoform 3 of Neural cell adhesion molecule 1 OS=Homo sapiens GN=NCAM1 - [NCAM1_HUMAN]	62.7	3.29%	2	4	761	83.7	4.87	FALSE	210
P13591-4	Isoform 4 of Neural cell adhesion molecule 1 OS=Homo sapiens GN=NCAM1 - [NCAM1_HUMAN]	62.7	3.44%	2	4	726	80.3	4.87	FALSE	210
P13591-5	Isoform 5 of Neural cell adhesion molecule 1 OS=Homo sapiens GN=NCAM1 - [NCAM1_HUMAN]	62.7	3.76%	2	4	665	73.4	4.83	FALSE	210
A0A075B6F2	Neural cell adhesion molecule 1 OS=Homo sapiens GN=NCAM1 PE=4 SV=1 - [A0A075B6F2_HUMAN]	62.7	2.95%	2	4	848	93.3	4.87	FALSE	210
D6R934	Complement C1q subcomponent subunit B OS=Homo sapiens GN=C1QB PE=4 SV=1 - [D6R934_HUMAN]	571.2	30.28%	6	107	251	26.4	8.63	TRUE	76
P02746	Complement C1q subcomponent subunit B OS=Homo sapiens GN=C1QB PE=1 SV=3 - [C1QB_HUMAN]	571.2	30.04%	6	107	253	26.7	8.63	FALSE	76
D6REX5	Selenoprotein P (Fragment) OS=Homo sapiens GN=SEPP1 PE=4 SV=1 - [D6REX5_HUMAN]	156.79	13.87%	5	11	310	35.1	7.66	TRUE	78
P49908	Selenoprotein P OS=Homo sapiens GN=SEPP1 PE=1 SV=3 - [SEPP1_HUMAN]	156.79	11.29%	5	11	381	43.2	7.87	FALSE	78
Q5T4F6	Cartilage acidic protein 1 (Fragment) OS=Homo sapiens GN=CRTAC1 PE=2 SV=1 - [Q5T4F6_HUMAN]	70.22	10.88%	3	4	524	56.5	5.55	TRUE	80
Q9NQ79	Cartilage acidic protein 1 OS=Homo sapiens GN=CRTAC1 PE=1 SV=2 - [CRAC1_HUMAN]	70.22	8.62%	3	4	661	71.4	5.12	FALSE	80
Q9NQ79-2	Isoform 2 of Cartilage acidic protein 1 OS=Homo sapiens GN=CRTAC1 - [CRAC1_HUMAN]	70.22	8.84%	3	4	645	70.4	5.24	FALSE	80
Q9NQ79-3	Isoform 3 of Cartilage acidic protein 1 OS=Homo sapiens GN=CRTAC1 - [CRAC1_HUMAN]	70.22	9.08%	3	4	628	68	5.29	FALSE	80
P05154	Plasma serine protease inhibitor OS=Homo sapiens GN=SERPINA5 PE=1 SV=3 - [IPSP_HUMAN]	218.22	19.46%	7	16	406	45.6	9.26	TRUE	81
E9PHK0	Tetranectin OS=Homo sapiens GN=CLEC3B PE=4 SV=1 - [E9PHK0_HUMAN]	528.39	45.00%	6	42	160	17.8	5.05	TRUE	83
P05452	Tetranectin OS=Homo sapiens GN=CLEC3B PE=1 SV=3 - [TETN_HUMAN]	528.39	35.64%	6	42	202	22.5	5.67	FALSE	83
P05109	Protein S100-A8 OS=Homo sapiens GN=S100A8 PE=1 SV=1 - [S10A8_HUMAN]	47.58	20.43%	2	4	93	10.8	7.03	TRUE	85
Q9H8L6	Multimerin-2 OS=Homo sapiens GN=MMRN2 PE=1 SV=2 - [MMRN2_HUMAN]	29.34	2.21%	2	2	949	104.3	5.86	TRUE	213
B4E1Z4	Complement factor B OS=Homo sapiens GN=CFB PE=2 SV=1 - [B4E1Z4_HUMAN]	2910.71	38.15%	40	292	1266	140.9	7.18	TRUE	87
Q14624-2	Isoform 2 of Inter-alpha-trypsin inhibitor heavy chain H4 OS=Homo sapiens GN=ITIH4 - [ITIH4_HUMAN]	5187.23	45.30%	32	445	914	101.2	6.65	TRUE	88
Q9UK55	Protein Z-dependent protease inhibitor OS=Homo sapiens GN=SERPINA10 PE=1 SV=1 - [ZPI_HUMAN]	198.29	18.47%	8	14	444	50.7	8.27	TRUE	89
G3V2W1	Protein Z-dependent protease inhibitor OS=Homo sapiens GN=SERPINA10 PE=3 SV=1 - [G3V2W1_HUMAN]	198.29	16.94%	8	14	484	55.1	7.64	FALSE	89
Q9UKX2	Myosin-2 OS=Homo sapiens GN=MYH2 PE=1 SV=1 - [MYH2_HUMAN]	79.88	2.47%	4	7	1941	222.9	5.82	TRUE	247
P12882	Myosin-1 OS=Homo sapiens GN=MYH1 PE=1 SV=3 - [MYH1_HUMAN]	79.88	2.22%	3	6	1939	223	5.74	FALSE	247
P02743	Serum amyloid P-component OS=Homo sapiens GN=APCS PE=1 SV=2 - [SAMP_HUMAN]	595.76	27.35%	6	50	223	25.4	6.54	TRUE	90
P05546	Heparin cofactor 2 OS=Homo sapiens GN=SERPIND1 PE=1 SV=3 - [HEP2_HUMAN]	928.01	42.08%	18	92	499	57	6.9	TRUE	91
P04196	Histidine-rich glycoprotein OS=Homo sapiens GN=HRG PE=1 SV=1 - [HRG_HUMAN]	868.31	26.48%	13	65	525	59.5	7.5	TRUE	93
P00488	Coagulation factor XIII A chain OS=Homo sapiens GN=F13A1 PE=1 SV=4 - [F13A_HUMAN]	152.35	12.43%	6	14	732	83.2	6.09	TRUE	94
Q16610	Extracellular matrix protein 1 OS=Homo sapiens GN=ECM1 PE=1 SV=2 - [ECM1_HUMAN]	77.54	9.81%	4	9	540	60.6	6.71	TRUE	96
Q16610-2	Isoform 2 of Extracellular matrix protein 1 OS=Homo sapiens GN=ECM1 - [ECM1_HUMAN]	77.54	10.84%	3	8	415	46.1	6.39	FALSE	96
Q16610-4	Isoform 4 of Extracellular matrix protein 1 OS=Homo sapiens GN=ECM1 - [ECM1_HUMAN]	77.54	9.35%	4	9	567	63.5	6.89	FALSE	96
Q96PD5	N-acetylmuramoyl-L-alanine amidase OS=Homo sapiens GN=PGLYRP2 PE=1 SV=1 - [PGRP2_HUMAN]	653.88	38.19%	12	56	576	62.2	7.55	TRUE	97
Q96PD5-2	Isoform 2 of N-acetylmuramoyl-L-alanine amidase OS=Homo sapiens GN=PGLYRP2 - [PGRP2_HUMAN]	653.88	34.70%	12	56	634	68	7.68	FALSE	97
P09172	Dopamine beta-hydroxylase OS=Homo sapiens GN=DBH PE=1 SV=3 - [DOPO_HUMAN]	280.05	14.26%	6	16	617	69	6.42	TRUE	98
Q5T985	Inter-alpha (Globulin) inhibitor H2 OS=Homo sapiens GN=ITIH2 PE=2 SV=1 - [Q5T985_HUMAN]	3046.59	40.86%	28	292	935	105.2	7.03	TRUE	99
P19823	Inter-alpha-trypsin inhibitor heavy chain H2 OS=Homo sapiens GN=ITIH2 PE=1 SV=2 - [ITIH2_HUMAN]	3046.59	40.38%	28	292	946	106.4	6.86	FALSE	99
P25311	Zinc-alpha-2-glycoprotein OS=Homo sapiens GN=AZGP1 PE=1 SV=2 - [ZA2G_HUMAN]	382.82	42.62%	11	47	298	34.2	6.05	TRUE	100
P43652	Afamin OS=Homo sapiens GN=AFM PE=1 SV=1 - [AFAM_HUMAN]	283.61	31.55%	17	31	599	69	5.9	TRUE	101
P00748	Coagulation factor XII OS=Homo sapiens GN=F12 PE=1 SV=3 - [FA12_HUMAN]	378.2	20.33%	9	20	615	67.7	7.74	TRUE	102
P23142	Fibulin-1 OS=Homo sapiens GN=FBLN1 PE=1 SV=4 - [FBLN1_HUMAN]	139.26	7.97%	4	9	703	77.2	5.22	TRUE	103
B4E1H2	Plasma protease C1 inhibitor OS=Homo sapiens GN=SERPING1 PE=2 SV=1 - [B4E1H2_HUMAN]	2885.94	44.87%	19	214	448	49.7	6.54	TRUE	105
B4E1F0	Plasma protease C1 inhibitor OS=Homo sapiens GN=SERPING1 PE=2 SV=1 - [B4E1F0_HUMAN]	2885.94	39.80%	19	214	505	55.7	6.4	FALSE	105
P05155	Plasma protease C1 inhibitor OS=Homo sapiens GN=SERPING1 PE=1 SV=2 - [IC1_HUMAN]	2885.94	40.20%	19	214	500	55.1	6.55	FALSE	105
B4E2Z0	SPARC-like protein 1 OS=Homo sapiens GN=SPARCL1 PE=2 SV=1 - [B4E2Z0_HUMAN]	64.94	5.57%	2	4	539	61.7	4.84	TRUE	248
Q14515	SPARC-like protein 1 OS=Homo sapiens GN=SPARCL1 PE=1 SV=2 - [SPRL1_HUMAN]	64.94	4.52%	2	4	664	75.2	4.81	FALSE	248
C9JSN9	Biotinidase (Fragment) OS=Homo sapiens GN=BTD PE=4 SV=1 - [C9JSN9_HUMAN]	171.21	22.71%	5	13	251	28.6	6.1	TRUE	111
A6NHF2	Biotinidase OS=Homo sapiens GN=BTD PE=2 SV=3 - [A6NHF2_HUMAN]	171.21	10.46%	5	13	545	61.5	6.14	FALSE	111
B4DLJ9	Biotinidase OS=Homo sapiens GN=BTD PE=2 SV=1 - [B4DLJ9_HUMAN]	171.21	10.46%	5	13	545	61.3	6.01	FALSE	111
F8W1Q3	Biotinidase OS=Homo sapiens GN=BTD PE=4 SV=1 - [F8W1Q3_HUMAN]	171.21	10.90%	5	13	523	58.9	5.85	FALSE	111
P43251	Biotinidase OS=Homo sapiens GN=BTD PE=1 SV=2 - [BTD_HUMAN]	171.21	10.50%	5	13	543	61.1	6.25	FALSE	111
E9PG08	Fetuin-B OS=Homo sapiens GN=FETUB PE=4 SV=1 - [E9PG08_HUMAN]	177.92	13.56%	4	16	317	34.5	6.02	TRUE	107
Q9UGM5	Fetuin-B OS=Homo sapiens GN=FETUB PE=1 SV=2 - [FETUB_HUMAN]	177.92	11.26%	4	16	382	42	6.83	FALSE	107
E9PG06	Fetuin-B OS=Homo sapiens GN=FETUB PE=4 SV=1 - [E9PG06_HUMAN]	177.92	12.46%	4	16	345	37.8	7.11	FALSE	107
F5GY80	Complement component C8 beta chain OS=Homo sapiens GN=C8B PE=4 SV=1 - [F5GY80_HUMAN]	564.01	20.04%	9	34	529	60	7.66	TRUE	108
F5H7G1	Complement component C8 beta chain OS=Homo sapiens GN=C8B PE=4 SV=1 - [F5H7G1_HUMAN]	564.01	19.67%	9	34	539	61.2	7.64	FALSE	108
P07358	Complement component C8 beta chain OS=Homo sapiens GN=C8B PE=1 SV=3 - [CO8B_HUMAN]	564.01	17.94%	9	34	591	67	8.13	FALSE	108
F5H5M6	Hyaluronan-binding protein 2 50 kDa heavy chain OS=Homo sapiens GN=HABP2 PE=3 SV=1 - [F5H5M6_HUMAN]	45.01	6.55%	3	3	534	59.8	6.43	TRUE	109
Q14520	Hyaluronan-binding protein 2 OS=Homo sapiens GN=HABP2 PE=1 SV=1 - [HABP2_HUMAN]	45.01	6.25%	3	3	560	62.6	6.54	FALSE	109
F8WEX7	Cholinesterase OS=Homo sapiens GN=BCHE PE=4 SV=1 - [F8WEX7_HUMAN]	78.36	10.48%	4	6	525	58.9	6.79	TRUE	112
F8WF14	Cholinesterase OS=Homo sapiens GN=BCHE PE=4 SV=1 - [F8WF14_HUMAN]	78.36	9.79%	4	6	562	63.4	7.84	FALSE	112
P06276	Cholinesterase OS=Homo sapiens GN=BCHE PE=1 SV=1 - [CHLE_HUMAN]	78.36	9.14%	4	6	602	68.4	7.42	FALSE	112
I3L145	Sex hormone-binding globulin OS=Homo sapiens GN=SHBG PE=4 SV=1 - [I3L145_HUMAN]	200.34	27.03%	6	15	344	37.5	6.23	TRUE	113
I3L1N7	Sex hormone-binding globulin OS=Homo sapiens GN=SHBG PE=4 SV=1 - [I3L1N7_HUMAN]	200.34	24.22%	6	15	384	41.7	6.71	FALSE	113
P04278	Sex hormone-binding globulin OS=Homo sapiens GN=SHBG PE=1 SV=2 - [SHBG_HUMAN]	200.34	23.13%	6	15	402	43.8	6.71	FALSE	113
J3KRP0	Beta-Ala-His dipeptidase OS=Homo sapiens GN=CNDP1 PE=4 SV=1 - [J3KRP0_HUMAN]	238.77	12.50%	5	14	464	51.9	5.4	TRUE	114
Q96KN2	Beta-Ala-His dipeptidase OS=Homo sapiens GN=CNDP1 PE=1 SV=4 - [CNDP1_HUMAN]	238.77	11.44%	5	14	507	56.7	5.3	FALSE	114
O75636-2	Isoform 2 of Ficolin-3 OS=Homo sapiens GN=FCN3 - [FCN3_HUMAN]	151.23	11.46%	3	11	288	31.7	6.84	TRUE	115
O75636	Ficolin-3 OS=Homo sapiens GN=FCN3 PE=1 SV=2 - [FCN3_HUMAN]	151.23	11.04%	3	11	299	32.9	6.67	FALSE	115
O75882-3	Isoform 3 of Attractin OS=Homo sapiens GN=ATRN - [ATRN_HUMAN]	85.56	4.84%	5	6	1198	133.6	6.98	TRUE	116
O75882	Attractin OS=Homo sapiens GN=ATRN PE=1 SV=2 - [ATRN_HUMAN]	85.56	4.06%	5	6	1429	158.4	7.31	FALSE	116
O75882-2	Isoform 2 of Attractin OS=Homo sapiens GN=ATRN - [ATRN_HUMAN]	85.56	4.56%	5	6	1272	141.3	7.02	FALSE	116
P00734	Prothrombin OS=Homo sapiens GN=F2 PE=1 SV=2 - [THRB_HUMAN]	3232.16	38.26%	19	203	622	70	5.9	TRUE	118
P00736	Complement C1r subcomponent OS=Homo sapiens GN=C1R PE=1 SV=2 - [C1R_HUMAN]	351.15	16.74%	10	38	705	80.1	6.21	TRUE	119
P00742	Coagulation factor X OS=Homo sapiens GN=F10 PE=1 SV=2 - [FA10_HUMAN]	53.26	4.10%	2	4	488	54.7	5.94	TRUE	120
P00747	Plasminogen OS=Homo sapiens GN=PLG PE=1 SV=2 - [PLMN_HUMAN]	1469.25	24.57%	19	106	810	90.5	7.24	TRUE	122
P01011	Alpha-1-antichymotrypsin OS=Homo sapiens GN=SERPINA3 PE=1 SV=2 - [AACT_HUMAN]	3344.5	57.92%	20	226	423	47.6	5.52	TRUE	123
P01042-2	Isoform LMW of Kininogen-1 OS=Homo sapiens GN=KNG1 - [KNG1_HUMAN]	2920.98	48.24%	23	333	427	47.9	6.65	TRUE	124
P01617	Ig kappa chain V-II region TEW OS=Homo sapiens PE=1 SV=1 - [KV204_HUMAN]	43.99	32.74%	2	3	113	12.3	6	TRUE	226
P01625	Ig kappa chain V-IV region Len OS=Homo sapiens PE=1 SV=2 - [KV402_HUMAN]	83.58	28.95%	2	11	114	12.6	7.93	TRUE	227
P02656	Apolipoprotein C-III OS=Homo sapiens GN=APOC3 PE=1 SV=1 - [APOC3_HUMAN]	574.69	27.27%	2	39	99	10.8	5.41	TRUE	125
B0YIW2	Apolipoprotein C-III OS=Homo sapiens GN=APOC3 PE=4 SV=1 - [B0YIW2_HUMAN]	574.69	23.08%	2	39	117	12.8	8.18	FALSE	125
P02679-2	Isoform Gamma-A of Fibrinogen gamma chain OS=Homo sapiens GN=FGG - [FIBG_HUMAN]	1105.88	52.40%	18	138	437	49.5	6.09	TRUE	126
P02679	Fibrinogen gamma chain OS=Homo sapiens GN=FGG PE=1 SV=3 - [FIBG_HUMAN]	1105.88	50.55%	18	138	453	51.5	5.62	FALSE	126
P02748	Complement component C9 OS=Homo sapiens GN=C9 PE=1 SV=2 - [CO9_HUMAN]	412.62	21.47%	10	42	559	63.1	5.59	TRUE	129
P02760	Protein AMBP OS=Homo sapiens GN=AMBP PE=1 SV=1 - [AMBP_HUMAN]	1326.38	33.52%	9	73	352	39	6.25	TRUE	130
P02766	Transthyretin OS=Homo sapiens GN=TTR PE=1 SV=1 - [TTHY_HUMAN]	5821.38	72.79%	9	345	147	15.9	5.76	TRUE	131
P02775	Platelet basic protein OS=Homo sapiens GN=PPBP PE=1 SV=3 - [CXCL7_HUMAN]	168.69	44.53%	5	12	128	13.9	8.79	TRUE	132
P02790	Hemopexin OS=Homo sapiens GN=HPX PE=1 SV=2 - [HEMO_HUMAN]	6522.33	48.92%	21	453	462	51.6	7.02	TRUE	133
P03952	Plasma kallikrein OS=Homo sapiens GN=KLKB1 PE=1 SV=1 - [KLKB1_HUMAN]	287.27	15.52%	9	20	638	71.3	8.22	TRUE	134
H0YAC1	Plasma kallikrein light chain (Fragment) OS=Homo sapiens GN=KLKB1 PE=3 SV=1 - [H0YAC1_HUMAN]	287.27	14.43%	9	20	686	76.8	8.06	FALSE	134
P04003	C4b-binding protein alpha chain OS=Homo sapiens GN=C4BPA PE=1 SV=2 - [C4BPA_HUMAN]	617.92	16.25%	9	50	597	67	7.3	TRUE	135
P04070	Vitamin K-dependent protein C OS=Homo sapiens GN=PROC PE=1 SV=1 - [PROC_HUMAN]	33.75	8.89%	3	3	461	52	6.28	TRUE	137
B4DPQ7	Vitamin K-dependent protein C heavy chain OS=Homo sapiens GN=PROC PE=2 SV=1 - [B4DPQ7_HUMAN]	33.75	7.95%	3	3	516	57.5	6.68	FALSE	137
E7END6	Vitamin K-dependent protein C heavy chain OS=Homo sapiens GN=PROC PE=3 SV=1 - [E7END6_HUMAN]	33.75	8.28%	3	3	495	55.4	6.35	FALSE	137
P04180	Phosphatidylcholine-sterol acyltransferase OS=Homo sapiens GN=LCAT PE=1 SV=1 - [LCAT_HUMAN]	81.73	8.18%	2	4	440	49.5	6.11	TRUE	138
P04217	Alpha-1B-glycoprotein OS=Homo sapiens GN=A1BG PE=1 SV=4 - [A1BG_HUMAN]	1444.87	36.57%	14	138	495	54.2	5.86	TRUE	139
P04433	Ig kappa chain V-III region VG (Fragment) OS=Homo sapiens PE=1 SV=1 - [KV309_HUMAN]	29.39	13.91%	2	2	115	12.6	4.96	TRUE	250
P05160	Coagulation factor XIII B chain OS=Homo sapiens GN=F13B PE=1 SV=3 - [F13B_HUMAN]	41.54	3.03%	2	4	661	75.5	6.39	TRUE	140
P05543	Thyroxine-binding globulin OS=Homo sapiens GN=SERPINA7 PE=1 SV=2 - [THBG_HUMAN]	594.08	28.67%	11	55	415	46.3	6.3	TRUE	141
P06681	Complement C2 OS=Homo sapiens GN=C2 PE=1 SV=2 - [CO2_HUMAN]	552.54	25.80%	18	67	752	83.2	7.42	TRUE	142
P06727	Apolipoprotein A-IV OS=Homo sapiens GN=APOA4 PE=1 SV=3 - [APOA4_HUMAN]	2303.38	60.86%	23	182	396	45.4	5.38	TRUE	143
P07357	Complement component C8 alpha chain OS=Homo sapiens GN=C8A PE=1 SV=2 - [CO8A_HUMAN]	311.66	13.70%	6	24	584	65.1	6.47	TRUE	144
P07360	Complement component C8 gamma chain OS=Homo sapiens GN=C8G PE=1 SV=3 - [CO8G_HUMAN]	913.46	56.93%	7	61	202	22.3	8.31	TRUE	145
P08185	Corticosteroid-binding globulin OS=Homo sapiens GN=SERPINA6 PE=1 SV=1 - [CBG_HUMAN]	649.42	39.51%	11	56	405	45.1	6.04	TRUE	146
P08571	Monocyte differentiation antigen CD14 OS=Homo sapiens GN=CD14 PE=1 SV=2 - [CD14_HUMAN]	275.6	18.13%	4	13	375	40.1	6.23	TRUE	148
P08603	Complement factor H OS=Homo sapiens GN=CFH PE=1 SV=4 - [CFAH_HUMAN]	2740.56	28.84%	30	209	1231	139	6.61	TRUE	149
P09871	Complement C1s subcomponent OS=Homo sapiens GN=C1S PE=1 SV=1 - [C1S_HUMAN]	488.28	30.38%	17	45	688	76.6	4.96	TRUE	150
P11226	Mannose-binding protein C OS=Homo sapiens GN=MBL2 PE=1 SV=2 - [MBL2_HUMAN]	101.53	9.68%	2	13	248	26.1	5.49	TRUE	151
P13671	Complement component C6 OS=Homo sapiens GN=C6 PE=1 SV=3 - [CO6_HUMAN]	414.6	13.81%	11	35	934	104.7	6.76	TRUE	153
P18428	Lipopolysaccharide-binding protein OS=Homo sapiens GN=LBP PE=1 SV=3 - [LBP_HUMAN]	223.42	10.40%	4	10	481	53.3	6.7	TRUE	154
P19652	Alpha-1-acid glycoprotein 2 OS=Homo sapiens GN=ORM2 PE=1 SV=2 - [A1AG2_HUMAN]	112.78	18.41%	3	5	201	23.6	5.11	TRUE	156
P20851-2	Isoform 2 of C4b-binding protein beta chain OS=Homo sapiens GN=C4BPB - [C4BPB_HUMAN]	101.91	13.15%	3	17	251	28.3	5.14	TRUE	157
P20851	C4b-binding protein beta chain OS=Homo sapiens GN=C4BPB PE=1 SV=1 - [C4BPB_HUMAN]	101.91	13.10%	3	17	252	28.3	5.14	FALSE	157
P22105-2	Isoform XB-short of Tenascin-X OS=Homo sapiens GN=TNXB - [TENX_HUMAN]	107.4	7.13%	3	5	673	74	6.04	TRUE	79
P22105	Tenascin-X OS=Homo sapiens GN=TNXB PE=1 SV=3 - [TENX_HUMAN]	107.4	1.12%	3	5	4289	464	5.34	FALSE	79
E7EPZ9	Tenascin-X OS=Homo sapiens GN=TNXB PE=4 SV=1 - [E7EPZ9_HUMAN]	107.4	1.13%	3	5	4244	458.1	5.17	FALSE	79
P22105-3	Isoform 3 of Tenascin-X OS=Homo sapiens GN=TNXB - [TENX_HUMAN]	107.4	1.13%	3	5	4242	457.9	5.17	FALSE	79
P22352	Glutathione peroxidase 3 OS=Homo sapiens GN=GPX3 PE=1 SV=2 - [GPX3_HUMAN]	88.92	11.50%	2	8	226	25.5	8.13	TRUE	252
P22792	Carboxypeptidase N subunit 2 OS=Homo sapiens GN=CPN2 PE=1 SV=3 - [CPN2_HUMAN]	310.17	20.92%	9	47	545	60.5	5.99	TRUE	158
P22891	Vitamin K-dependent protein Z OS=Homo sapiens GN=PROZ PE=1 SV=2 - [PROZ_HUMAN]	272.99	8.50%	3	14	400	44.7	5.97	TRUE	229
P22891-2	Isoform 2 of Vitamin K-dependent protein Z OS=Homo sapiens GN=PROZ - [PROZ_HUMAN]	272.99	8.06%	3	14	422	47	6.04	FALSE	229
P23142-4	Isoform C of Fibulin-1 OS=Homo sapiens GN=FBLN1 - [FBLN1_HUMAN]	45.82	7.17%	4	5	683	74.4	5.24	TRUE	253
B1AHL2	Fibulin 1 OS=Homo sapiens GN=FBLN1 PE=4 SV=1 - [B1AHL2_HUMAN]	45.82	6.80%	4	5	721	78.3	5.39	FALSE	253
P27169	Serum paraoxonase/arylesterase 1 OS=Homo sapiens GN=PON1 PE=1 SV=3 - [PON1_HUMAN]	131.59	15.49%	4	11	355	39.7	5.22	TRUE	159
P29622	Kallistatin OS=Homo sapiens GN=SERPINA4 PE=1 SV=3 - [KAIN_HUMAN]	663.58	29.74%	10	48	427	48.5	7.75	TRUE	160
P35858	Insulin-like growth factor-binding protein complex acid labile subunit OS=Homo sapiens GN=IGFALS PE=1 SV=1 - [ALS_HUMAN]	988.8	34.88%	16	64	605	66	6.79	TRUE	162
E9PGU3	Insulin-like growth factor-binding protein complex acid labile subunit OS=Homo sapiens GN=IGFALS PE=4 SV=1 - [E9PGU3_HUMAN]	988.8	32.81%	16	64	643	70.2	6.93	FALSE	162
P36955	Pigment epithelium-derived factor OS=Homo sapiens GN=SERPINF1 PE=1 SV=4 - [PEDF_HUMAN]	531.76	39.23%	13	57	418	46.3	6.38	TRUE	163
P43121-2	Isoform 2 of Cell surface glycoprotein MUC18 OS=Homo sapiens GN=MCAM - [MUC18_HUMAN]	39.05	4.17%	2	3	527	57.6	5.52	TRUE	164
P43121	Cell surface glycoprotein MUC18 OS=Homo sapiens GN=MCAM PE=1 SV=2 - [MUC18_HUMAN]	39.05	3.41%	2	3	646	71.6	5.76	FALSE	164
P48740	Mannan-binding lectin serine protease 1 OS=Homo sapiens GN=MASP1 PE=1 SV=3 - [MASP1_HUMAN]	107.82	9.44%	5	8	699	79.2	5.49	TRUE	230
P51884	Lumican OS=Homo sapiens GN=LUM PE=1 SV=2 - [LUM_HUMAN]	479.41	24.56%	7	67	338	38.4	6.61	TRUE	166
P80108	Phosphatidylinositol-glycan-specific phospholipase D OS=Homo sapiens GN=GPLD1 PE=1 SV=3 - [PHLD_HUMAN]	427.15	13.21%	9	35	840	92.3	6.37	TRUE	168
Q08380	Galectin-3-binding protein OS=Homo sapiens GN=LGALS3BP PE=1 SV=1 - [LG3BP_HUMAN]	164.27	7.69%	4	15	585	65.3	5.27	TRUE	170
Q12805-2	Isoform 2 of EGF-containing fibulin-like extracellular matrix protein 1 OS=Homo sapiens GN=EFEMP1 - [FBLN3_HUMAN]	112.3	13.20%	4	7	485	53.7	5.02	TRUE	104
Q12805	EGF-containing fibulin-like extracellular matrix protein 1 OS=Homo sapiens GN=EFEMP1 PE=1 SV=2 - [FBLN3_HUMAN]	112.3	12.98%	4	7	493	54.6	5.07	FALSE	104
Q12805-3	Isoform 3 of EGF-containing fibulin-like extracellular matrix protein 1 OS=Homo sapiens GN=EFEMP1 - [FBLN3_HUMAN]	112.3	13.01%	4	7	492	54.5	5.07	FALSE	104
Q12805-4	Isoform 4 of EGF-containing fibulin-like extracellular matrix protein 1 OS=Homo sapiens GN=EFEMP1 - [FBLN3_HUMAN]	112.3	13.01%	4	7	492	54.5	5.07	FALSE	104
Q13103	Secreted phosphoprotein 24 OS=Homo sapiens GN=SPP2 PE=1 SV=1 - [SPP24_HUMAN]	43.04	11.37%	2	2	211	24.3	8.32	TRUE	255
Q13790	Apolipoprotein F OS=Homo sapiens GN=APOF PE=1 SV=2 - [APOF_HUMAN]	106.98	8.28%	2	6	326	35.4	5.64	TRUE	171
Q15848	Adiponectin OS=Homo sapiens GN=ADIPOQ PE=1 SV=1 - [ADIPO_HUMAN]	61.2	13.93%	2	3	244	26.4	5.74	TRUE	174
Q5FBE1	Coagulation factor IX OS=Homo sapiens GN=F9 PE=2 SV=1 - [Q5FBE1_HUMAN]	56.16	20.09%	4	4	423	47.6	6.11	TRUE	175
P00740	Coagulation factor IX OS=Homo sapiens GN=F9 PE=1 SV=2 - [FA9_HUMAN]	56.16	18.44%	4	4	461	51.7	5.47	FALSE	175
Q8IZF2-3	Isoform 3 of Probable G-protein coupled receptor 116 OS=Homo sapiens GN=GPR116 - [GP116_HUMAN]	34.81	1.25%	2	5	1204	133.2	7.23	TRUE	233
Q8IZF2	Probable G-protein coupled receptor 116 OS=Homo sapiens GN=GPR116 PE=1 SV=3 - [GP116_HUMAN]	34.81	1.11%	2	5	1346	149.4	6.65	FALSE	233
Q92954-5	Isoform E of Proteoglycan 4 OS=Homo sapiens GN=PRG4 - [PRG4_HUMAN]	97.12	2.79%	2	6	933	102.4	9.63	TRUE	177
Q92954	Proteoglycan 4 OS=Homo sapiens GN=PRG4 PE=1 SV=2 - [PRG4_HUMAN]	97.12	1.85%	2	6	1404	151	9.5	FALSE	177
Q92954-2	Isoform B of Proteoglycan 4 OS=Homo sapiens GN=PRG4 - [PRG4_HUMAN]	97.12	1.91%	2	6	1363	146.4	9.61	FALSE	177
Q92954-3	Isoform C of Proteoglycan 4 OS=Homo sapiens GN=PRG4 - [PRG4_HUMAN]	97.12	1.98%	2	6	1311	141	9.39	FALSE	177
Q92954-4	Isoform D of Proteoglycan 4 OS=Homo sapiens GN=PRG4 - [PRG4_HUMAN]	97.12	2.05%	2	6	1270	136.5	9.54	FALSE	177
Q92954-6	Isoform F of Proteoglycan 4 OS=Homo sapiens GN=PRG4 - [PRG4_HUMAN]	97.12	1.91%	2	6	1361	146.4	9.47	FALSE	177
Q96IY4	Carboxypeptidase B2 OS=Homo sapiens GN=CPB2 PE=1 SV=2 - [CBPB2_HUMAN]	191.4	18.44%	7	12	423	48.4	7.71	TRUE	178
Q9NZP8	Complement C1r subcomponent-like protein OS=Homo sapiens GN=C1RL PE=1 SV=2 - [C1RL_HUMAN]	154.43	6.57%	3	14	487	53.5	7.2	TRUE	180
Q9Y5Y7	Lymphatic vessel endothelial hyaluronic acid receptor 1 OS=Homo sapiens GN=LYVE1 PE=1 SV=2 - [LYVE1_HUMAN]	59.73	6.83%	3	5	322	35.2	8.28	TRUE	181
Q9Y6R7	IgGFc-binding protein OS=Homo sapiens GN=FCGBP PE=1 SV=3 - [FCGBP_HUMAN]	191.1	2.76%	7	13	5405	571.6	5.34	TRUE	182
Q8WZ42-12	Isoform 12 of Titin OS=Homo sapiens GN=TTN - [TITIN_HUMAN]	62.44	0.12%	3	7	35991	3992.1	6.39	TRUE	33
Q8WZ42	Titin OS=Homo sapiens GN=TTN PE=1 SV=4 - [TITIN_HUMAN]	62.44	0.08%	3	7	34350	3813.7	6.35	FALSE	33
Q8WZ42-11	Isoform 11 of Titin OS=Homo sapiens GN=TTN - [TITIN_HUMAN]	62.44	0.08%	3	7	33423	3711.3	6.52	FALSE	33
Q8WZ42-2	Isoform 2 of Titin OS=Homo sapiens GN=TTN - [TITIN_HUMAN]	62.44	0.08%	3	7	34258	3803.3	6.34	FALSE	33
Q8WZ42-4	Isoform 4 of Titin OS=Homo sapiens GN=TTN - [TITIN_HUMAN]	62.44	0.08%	3	7	33445	3713.7	6.52	FALSE	33
Q8WZ42-7	Isoform 7 of Titin OS=Homo sapiens GN=TTN - [TITIN_HUMAN]	62.44	0.08%	3	7	33615	3732.3	6.51	FALSE	33
Q8WZ42-8	Isoform 8 of Titin OS=Homo sapiens GN=TTN - [TITIN_HUMAN]	62.44	0.08%	3	7	34475	3827.5	6.35	FALSE	33
Q8WZ42-13	Isoform 13 of Titin OS=Homo sapiens GN=TTN - [TITIN_HUMAN]	62.44	0.08%	3	7	34484	3828.7	6.34	FALSE	33
V9GYE3	Apolipoprotein A-II OS=Homo sapiens GN=APOA2 PE=1 SV=1 - [V9GYE3_HUMAN]	78.95	76.92%	4	6	52	5.9	6.61	TRUE	184
P02652	Apolipoprotein A-II OS=Homo sapiens GN=APOA2 PE=1 SV=1 - [APOA2_HUMAN]	78.95	40.00%	4	6	100	11.2	6.62	FALSE	184
V9GYM3	Apolipoprotein A-II OS=Homo sapiens GN=APOA2 PE=1 SV=1 - [V9GYM3_HUMAN]	78.95	30.08%	4	6	133	14.9	8.27	FALSE	184
Q5VY30	Retinol binding protein 4, plasma, isoform CRA_b OS=Homo sapiens GN=RBP4 PE=1 SV=2 - [Q5VY30_HUMAN]	387.28	28.64%	5	31	199	23	6.09	TRUE	185
P02753	Retinol-binding protein 4 OS=Homo sapiens GN=RBP4 PE=1 SV=3 - [RET4_HUMAN]	387.28	28.36%	5	31	201	23	6.07	FALSE	185
Q6P163	APOC2 protein OS=Homo sapiens GN=APOC2 PE=2 SV=1 - [Q6P163_HUMAN]	141.71	27.78%	2	10	72	8.1	4.89	TRUE	187
P02655	Apolipoprotein C-II OS=Homo sapiens GN=APOC2 PE=1 SV=1 - [APOC2_HUMAN]	141.71	19.80%	2	10	101	11.3	4.72	FALSE	187
K7ER74	Protein APOC4-APOC2 OS=Homo sapiens GN=APOC4-APOC2 PE=4 SV=1 - [K7ER74_HUMAN]	141.71	11.24%	2	10	178	20	6.64	FALSE	187
P00738-2	Isoform 2 of Haptoglobin OS=Homo sapiens GN=HP - [HPT_HUMAN]	133.78	23.92%	7	14	347	38.4	6.6	TRUE	47
P00738	Haptoglobin OS=Homo sapiens GN=HP PE=1 SV=1 - [HPT_HUMAN]	133.78	20.44%	7	14	406	45.2	6.58	FALSE	47
J3QR68	Haptoglobin beta chain (Fragment) OS=Homo sapiens GN=HP PE=4 SV=1 - [J3QR68_HUMAN]	133.78	20.54%	7	14	404	45	6.58	FALSE	47
H0Y300	Haptoglobin OS=Homo sapiens GN=HP PE=1 SV=4 - [H0Y300_HUMAN]	133.78	18.78%	7	14	442	49.1	6.64	FALSE	47
A0A075B6L0	Ig lambda-2 chain C regions (Fragment) OS=Homo sapiens GN=IGLC3 PE=4 SV=1 - [A0A075B6L0_HUMAN]	430.85	65.09%	4	40	106	11.3	7.24	TRUE	189
P0CG05	Ig lambda-2 chain C regions OS=Homo sapiens GN=IGLC2 PE=1 SV=1 - [LAC2_HUMAN]	430.85	65.09%	4	40	106	11.3	7.24	FALSE	189
P0CG06	Ig lambda-3 chain C regions OS=Homo sapiens GN=IGLC3 PE=1 SV=1 - [LAC3_HUMAN]	430.85	65.09%	4	40	106	11.2	7.24	FALSE	189
C9J7H8	L-lactate dehydrogenase B chain (Fragment) OS=Homo sapiens GN=LDHB PE=1 SV=2 - [C9J7H8_HUMAN]	131.15	26.47%	3	14	136	14.7	5.54	TRUE	11
P07195	L-lactate dehydrogenase B chain OS=Homo sapiens GN=LDHB PE=1 SV=2 - [LDHB_HUMAN]	131.15	10.78%	3	14	334	36.6	6.05	FALSE	11
A8MW50	L-lactate dehydrogenase (Fragment) OS=Homo sapiens GN=LDHB PE=3 SV=1 - [A8MW50_HUMAN]	131.15	15.52%	3	14	232	25.2	5.81	FALSE	11
F5H793	L-lactate dehydrogenase B chain (Fragment) OS=Homo sapiens GN=LDHB PE=3 SV=1 - [F5H793_HUMAN]	131.15	29.41%	2	13	102	10.8	5.14	FALSE	11
P33151-2	Isoform 2 of Cadherin-5 OS=Homo sapiens GN=CDH5 - [CADH5_HUMAN]	85.84	6.58%	3	6	669	74.5	5.36	TRUE	161
P33151	Cadherin-5 OS=Homo sapiens GN=CDH5 PE=1 SV=5 - [CADH5_HUMAN]	85.84	5.61%	3	6	784	87.5	5.43	FALSE	161
A0A075B6N9	Ig mu chain C region (Fragment) OS=Homo sapiens GN=IGHM PE=4 SV=1 - [A0A075B6N9_HUMAN]	2097.33	39.29%	13	163	453	49.4	6.77	TRUE	191
Q5JWQ4	Neuropilin-1 OS=Homo sapiens GN=NRP1 PE=4 SV=2 - [Q5JWQ4_HUMAN]	69.07	9.88%	4	6	597	67.2	6.16	TRUE	193
E9PEP6	Neuropilin-1 OS=Homo sapiens GN=NRP1 PE=4 SV=2 - [E9PEP6_HUMAN]	69.07	6.51%	4	6	906	101.2	6	FALSE	193
O14786	Neuropilin-1 OS=Homo sapiens GN=NRP1 PE=1 SV=3 - [NRP1_HUMAN]	69.07	6.39%	4	6	923	103.1	5.88	FALSE	193
E7EX60	Neuropilin-1 OS=Homo sapiens GN=NRP1 PE=4 SV=1 - [E7EX60_HUMAN]	69.07	9.20%	4	6	641	72	6.79	FALSE	193
Q5T7F0	Neuropilin 1 OS=Homo sapiens GN=NRP1 PE=2 SV=1 - [Q5T7F0_HUMAN]	69.07	8.38%	4	6	704	79	5.86	FALSE	193
Q5T7F1	Neuropilin 1 OS=Homo sapiens GN=NRP1 PE=2 SV=1 - [Q5T7F1_HUMAN]	69.07	9.69%	4	6	609	68.3	6.16	FALSE	193
O14786-2	Isoform 2 of Neuropilin-1 OS=Homo sapiens GN=NRP1 - [NRP1_HUMAN]	69.07	9.16%	4	6	644	71.9	5.57	FALSE	193
J3QQR8	Intercellular adhesion molecule 2 (Fragment) OS=Homo sapiens GN=ICAM2 PE=4 SV=2 - [J3QQR8_HUMAN]	54.14	18.67%	2	3	166	18.4	6.37	TRUE	260
J3QKR4	Intercellular adhesion molecule 2 OS=Homo sapiens GN=ICAM2 PE=4 SV=1 - [J3QKR4_HUMAN]	54.14	17.82%	2	3	174	19.5	8.69	FALSE	260
J3QQX6	Intercellular adhesion molecule 2 (Fragment) OS=Homo sapiens GN=ICAM2 PE=4 SV=1 - [J3QQX6_HUMAN]	54.14	14.49%	2	3	214	23.7	6.51	FALSE	260
J3QRQ1	Intercellular adhesion molecule 2 (Fragment) OS=Homo sapiens GN=ICAM2 PE=4 SV=1 - [J3QRQ1_HUMAN]	54.14	14.35%	2	3	216	23.9	6.51	FALSE	260
J3QRT5	Intercellular adhesion molecule 2 OS=Homo sapiens GN=ICAM2 PE=4 SV=1 - [J3QRT5_HUMAN]	54.14	12.35%	2	3	251	28.2	8.19	FALSE	260
P13598	Intercellular adhesion molecule 2 OS=Homo sapiens GN=ICAM2 PE=1 SV=2 - [ICAM2_HUMAN]	54.14	11.27%	2	3	275	30.6	7.43	FALSE	260
