# Supplementary material for: PGCA: An algorithm to link protein groups created from MS/MS data
Source: PLoS One. 2017 May 31;12(5):e0177569. doi: 10.1371/journal.pone.0177569 (PMC5451011; doi:10.1371/journal.pone.0177569)
Supplement: S5 File — Protein identification information from the muscular dystrophy biomarkers study. (ZIP) [file pone.0177569.s008.zip › S2DataJF/20150602_MRMP-41_JAIN_EXP04_UniprotHuman Percolator_all proteins.txt]

Accession	Description	Sum(Coverage)	Sum(# Peptides)	Sum(# PSMs)	# AAs	MW [kDa]	calc. pI	Is Master Protein	PGC
P02768	Serum albumin OS=Homo sapiens GN=ALB PE=1 SV=2 - [ALBU_HUMAN]	79.31%	52	1302	609	69.3	6.28	TRUE	1
P02749	Beta-2-glycoprotein 1 OS=Homo sapiens GN=APOH PE=1 SV=3 - [APOH_HUMAN]	33.91%	12	128	345	38.3	7.97	TRUE	2
P35527	Keratin, type I cytoskeletal 9 OS=Homo sapiens GN=KRT9 PE=1 SV=3 - [K1C9_HUMAN]	11.88%	7	15	623	62	5.24	TRUE	3
P26927	Hepatocyte growth factor-like protein OS=Homo sapiens GN=MST1 PE=1 SV=2 - [HGFL_HUMAN]	17.86%	11	18	711	80.3	7.68	TRUE	4
G3XAK1	Hepatocyte growth factor-like protein beta chain OS=Homo sapiens GN=MST1 PE=3 SV=1 - [G3XAK1_HUMAN]	17.52%	11	18	725	81.9	7.8	FALSE	4
P11717	Cation-independent mannose-6-phosphate receptor OS=Homo sapiens GN=IGF2R PE=1 SV=3 - [MPRI_HUMAN]	0.80%	2	3	2491	274.2	5.94	TRUE	261
Q9Y490	Talin-1 OS=Homo sapiens GN=TLN1 PE=1 SV=3 - [TLN1_HUMAN]	1.14%	3	7	2541	269.6	6.07	TRUE	195
P15144	Aminopeptidase N OS=Homo sapiens GN=ANPEP PE=1 SV=4 - [AMPN_HUMAN]	5.69%	5	13	967	109.5	5.48	TRUE	5
Q07954	Prolow-density lipoprotein receptor-related protein 1 OS=Homo sapiens GN=LRP1 PE=1 SV=2 - [LRP1_HUMAN]	1.06%	4	6	4544	504.3	5.39	TRUE	6
P11021	78 kDa glucose-regulated protein OS=Homo sapiens GN=HSPA5 PE=1 SV=2 - [GRP78_HUMAN]	5.66%	3	9	654	72.3	5.16	TRUE	196
P14625	Endoplasmin OS=Homo sapiens GN=HSP90B1 PE=1 SV=1 - [ENPL_HUMAN]	11.58%	7	12	803	92.4	4.84	TRUE	242
Q6EMK4	Vasorin OS=Homo sapiens GN=VASN PE=1 SV=1 - [VASN_HUMAN]	12.33%	5	18	673	71.7	7.39	TRUE	197
Q06830	Peroxiredoxin-1 OS=Homo sapiens GN=PRDX1 PE=1 SV=1 - [PRDX1_HUMAN]	9.05%	2	5	199	22.1	8.13	TRUE	262
P07996	Thrombospondin-1 OS=Homo sapiens GN=THBS1 PE=1 SV=2 - [TSP1_HUMAN]	16.07%	15	39	1170	129.3	4.94	TRUE	7
P07996-2	Isoform 2 of Thrombospondin-1 OS=Homo sapiens GN=THBS1 - [TSP1_HUMAN]	3.23%	3	5	1085	120.1	4.88	FALSE	7
P17936	Insulin-like growth factor-binding protein 3 OS=Homo sapiens GN=IGFBP3 PE=1 SV=2 - [IBP3_HUMAN]	18.90%	5	16	291	31.7	8.69	TRUE	8
P17936-2	Isoform 2 of Insulin-like growth factor-binding protein 3 OS=Homo sapiens GN=IGFBP3 - [IBP3_HUMAN]	18.52%	5	16	297	32.2	8.62	FALSE	8
P60709	Actin, cytoplasmic 1 OS=Homo sapiens GN=ACTB PE=1 SV=1 - [ACTB_HUMAN]	38.93%	11	37	375	41.7	5.48	TRUE	9
P63261	Actin, cytoplasmic 2 OS=Homo sapiens GN=ACTG1 PE=1 SV=1 - [ACTG_HUMAN]	38.93%	11	37	375	41.8	5.48	FALSE	9
P04040	Catalase OS=Homo sapiens GN=CAT PE=1 SV=3 - [CATA_HUMAN]	20.68%	9	24	527	59.7	7.39	TRUE	10
P07195	L-lactate dehydrogenase B chain OS=Homo sapiens GN=LDHB PE=1 SV=2 - [LDHB_HUMAN]	21.86%	7	9	334	36.6	6.05	TRUE	11
P01023	Alpha-2-macroglobulin OS=Homo sapiens GN=A2M PE=1 SV=3 - [A2MG_HUMAN]	63.36%	74	1911	1474	163.2	6.46	TRUE	12
P20742	Pregnancy zone protein OS=Homo sapiens GN=PZP PE=1 SV=4 - [PZP_HUMAN]	23.08%	29	295	1482	163.8	6.38	TRUE	13
P06733	Alpha-enolase OS=Homo sapiens GN=ENO1 PE=1 SV=2 - [ENOA_HUMAN]	7.83%	3	7	434	47.1	7.39	TRUE	243
P18206-2	Isoform 1 of Vinculin OS=Homo sapiens GN=VCL - [VINC_HUMAN]	9.66%	8	17	1066	116.6	6.09	TRUE	14
P18206	Vinculin OS=Homo sapiens GN=VCL PE=1 SV=4 - [VINC_HUMAN]	9.08%	8	17	1134	123.7	5.66	FALSE	14
E7ENL6	Collagen alpha-3(VI) chain OS=Homo sapiens GN=COL6A3 PE=4 SV=1 - [E7ENL6_HUMAN]	5.04%	10	18	2976	322	6.9	TRUE	15
P12111	Collagen alpha-3(VI) chain OS=Homo sapiens GN=COL6A3 PE=1 SV=5 - [CO6A3_HUMAN]	4.72%	10	18	3177	343.5	6.68	FALSE	15
E9PFQ6	Collagen alpha-3(VI) chain OS=Homo sapiens GN=COL6A3 PE=4 SV=1 - [E9PFQ6_HUMAN]	2.14%	4	7	2570	278	8.15	FALSE	15
P12111-2	Isoform 2 of Collagen alpha-3(VI) chain OS=Homo sapiens GN=COL6A3 - [CO6A3_HUMAN]	1.85%	4	7	2971	321.2	7.3	FALSE	15
P04114	Apolipoprotein B-100 OS=Homo sapiens GN=APOB PE=1 SV=2 - [APOB_HUMAN]	59.48%	231	2184	4563	515.3	7.05	TRUE	16
H0Y3Z3	Protein disulfide-isomerase (Fragment) OS=Homo sapiens GN=P4HB PE=3 SV=1 - [H0Y3Z3_HUMAN]	6.57%	2	4	274	31.5	4.63	TRUE	263
P07237	Protein disulfide-isomerase OS=Homo sapiens GN=P4HB PE=1 SV=3 - [PDIA1_HUMAN]	3.54%	2	4	508	57.1	4.87	FALSE	263
F5H8J2	Protein disulfide-isomerase OS=Homo sapiens GN=P4HB PE=3 SV=1 - [F5H8J2_HUMAN]	3.99%	2	4	451	51.1	4.93	FALSE	263
H7BZ94	Protein disulfide-isomerase OS=Homo sapiens GN=P4HB PE=3 SV=2 - [H7BZ94_HUMAN]	3.88%	2	4	464	52.5	4.87	FALSE	263
Q14315-2	Isoform 2 of Filamin-C OS=Homo sapiens GN=FLNC - [FLNC_HUMAN]	4.01%	8	17	2692	287.1	5.97	TRUE	199
Q14315	Filamin-C OS=Homo sapiens GN=FLNC PE=1 SV=3 - [FLNC_HUMAN]	3.96%	8	17	2725	290.8	5.97	FALSE	199
P04264	Keratin, type II cytoskeletal 1 OS=Homo sapiens GN=KRT1 PE=1 SV=6 - [K2C1_HUMAN]	34.78%	20	84	644	66	8.12	TRUE	17
H3BQN4	Fructose-bisphosphate aldolase OS=Homo sapiens GN=ALDOA PE=3 SV=1 - [H3BQN4_HUMAN]	30.19%	10	18	361	39.3	8.4	TRUE	198
P04075	Fructose-bisphosphate aldolase A OS=Homo sapiens GN=ALDOA PE=1 SV=2 - [ALDOA_HUMAN]	29.95%	10	18	364	39.4	8.09	FALSE	198
J3KPS3	Aldolase A, fructose-bisphosphate, isoform CRA_b OS=Homo sapiens GN=ALDOA PE=4 SV=1 - [J3KPS3_HUMAN]	29.62%	10	18	368	39.8	8.09	FALSE	198
P04075-2	Isoform 2 of Fructose-bisphosphate aldolase A OS=Homo sapiens GN=ALDOA - [ALDOA_HUMAN]	26.08%	10	18	418	45.2	8.25	FALSE	198
P14618-2	Isoform M1 of Pyruvate kinase isozymes M1/M2 OS=Homo sapiens GN=PKM - [KPYM_HUMAN]	29.38%	14	37	531	58	7.71	TRUE	23
H3BTN5	Pyruvate kinase (Fragment) OS=Homo sapiens GN=PKM PE=3 SV=1 - [H3BTN5_HUMAN]	16.29%	7	19	485	53	6.84	FALSE	23
P32119	Peroxiredoxin-2 OS=Homo sapiens GN=PRDX2 PE=1 SV=5 - [PRDX2_HUMAN]	13.13%	3	9	198	21.9	5.97	TRUE	200
H0Y512	Adipocyte plasma membrane-associated protein (Fragment) OS=Homo sapiens GN=APMAP PE=4 SV=1 - [H0Y512_HUMAN]	8.80%	4	5	409	45.4	5.66	TRUE	265
Q9HDC9	Adipocyte plasma membrane-associated protein OS=Homo sapiens GN=APMAP PE=1 SV=2 - [APMAP_HUMAN]	8.65%	4	5	416	46.5	6.16	FALSE	265
Q9HDC9-2	Isoform 2 of Adipocyte plasma membrane-associated protein OS=Homo sapiens GN=APMAP - [APMAP_HUMAN]	7.27%	2	3	289	32.1	5.85	FALSE	265
P02751-14	Isoform 14 of Fibronectin OS=Homo sapiens GN=FN1 - [FINC_HUMAN]	33.82%	53	378	2265	249.2	5.99	TRUE	19
P02751	Fibronectin OS=Homo sapiens GN=FN1 PE=1 SV=4 - [FINC_HUMAN]	32.10%	53	378	2386	262.5	5.71	FALSE	19
P02751-3	Isoform 3 of Fibronectin OS=Homo sapiens GN=FN1 - [FINC_HUMAN]	32.53%	53	378	2355	259.1	5.73	FALSE	19
P02751-8	Isoform 8 of Fibronectin OS=Homo sapiens GN=FN1 - [FINC_HUMAN]	33.36%	53	378	2296	252.7	5.94	FALSE	19
E9PE77	Anastellin OS=Homo sapiens GN=FN1 PE=4 SV=1 - [E9PE77_HUMAN]	17.64%	27	148	2330	256.3	5.8	FALSE	19
P02751-10	Isoform 10 of Fibronectin OS=Homo sapiens GN=FN1 - [FINC_HUMAN]	18.89%	27	148	2176	239.5	5.88	FALSE	19
P02751-13	Isoform 13 of Fibronectin OS=Homo sapiens GN=FN1 - [FINC_HUMAN]	18.13%	27	148	2267	249.2	5.62	FALSE	19
P02751-15	Isoform 15 of Fibronectin OS=Homo sapiens GN=FN1 - [FINC_HUMAN]	16.59%	27	148	2477	272.2	5.5	FALSE	19
P02751-7	Isoform 7 of Fibronectin OS=Homo sapiens GN=FN1 - [FINC_HUMAN]	16.80%	27	148	2446	268.7	5.53	FALSE	19
P02751-9	Isoform 9 of Fibronectin OS=Homo sapiens GN=FN1 - [FINC_HUMAN]	18.35%	27	148	2240	246.5	6.06	FALSE	19
Q6U2E9	C4B1 OS=Homo sapiens GN=C4B PE=4 SV=1 - [Q6U2E9_HUMAN]	66.23%	90	1351	1744	192.6	7.27	TRUE	20
Q06033-2	Isoform 2 of Inter-alpha-trypsin inhibitor heavy chain H3 OS=Homo sapiens GN=ITIH3 - [ITIH3_HUMAN]	39.73%	24	222	886	99.3	5.8	TRUE	21
Q06033	Inter-alpha-trypsin inhibitor heavy chain H3 OS=Homo sapiens GN=ITIH3 PE=1 SV=2 - [ITIH3_HUMAN]	39.55%	24	222	890	99.8	5.74	FALSE	21
B4DTU0	CD166 antigen OS=Homo sapiens GN=ALCAM PE=2 SV=1 - [B4DTU0_HUMAN]	8.77%	4	10	570	63.6	7.3	TRUE	266
Q13740	CD166 antigen OS=Homo sapiens GN=ALCAM PE=1 SV=2 - [CD166_HUMAN]	8.58%	4	10	583	65.1	6.25	FALSE	266
F5GXJ9	CD166 antigen OS=Homo sapiens GN=ALCAM PE=4 SV=1 - [F5GXJ9_HUMAN]	5.26%	2	5	532	59.5	6.1	FALSE	266
Q13740-3	Isoform 3 of CD166 antigen OS=Homo sapiens GN=ALCAM - [CD166_HUMAN]	16.54%	2	5	133	15.1	8.13	FALSE	266
Q9UNW1	Multiple inositol polyphosphate phosphatase 1 OS=Homo sapiens GN=MINPP1 PE=1 SV=1 - [MINP1_HUMAN]	6.78%	3	13	487	55	7.81	TRUE	244
P02647	Apolipoprotein A-I OS=Homo sapiens GN=APOA1 PE=1 SV=1 - [APOA1_HUMAN]	55.06%	17	89	267	30.8	5.76	TRUE	24
P05062	Fructose-bisphosphate aldolase B OS=Homo sapiens GN=ALDOB PE=1 SV=2 - [ALDOB_HUMAN]	5.77%	2	8	364	39.4	7.87	TRUE	25
P60174-1	Isoform 2 of Triosephosphate isomerase OS=Homo sapiens GN=TPI1 - [TPIS_HUMAN]	11.65%	2	4	249	26.7	6.9	TRUE	267
P60174	Triosephosphate isomerase OS=Homo sapiens GN=TPI1 PE=1 SV=3 - [TPIS_HUMAN]	10.14%	2	4	286	30.8	5.92	FALSE	267
P13645	Keratin, type I cytoskeletal 10 OS=Homo sapiens GN=KRT10 PE=1 SV=6 - [K1C10_HUMAN]	25.51%	12	38	584	58.8	5.21	TRUE	26
P07737	Profilin-1 OS=Homo sapiens GN=PFN1 PE=1 SV=2 - [PROF1_HUMAN]	41.43%	5	11	140	15	8.27	TRUE	188
Q9Y4L1	Hypoxia up-regulated protein 1 OS=Homo sapiens GN=HYOU1 PE=1 SV=1 - [HYOU1_HUMAN]	3.60%	2	4	999	111.3	5.22	TRUE	268
P35908	Keratin, type II cytoskeletal 2 epidermal OS=Homo sapiens GN=KRT2 PE=1 SV=2 - [K22E_HUMAN]	15.02%	10	42	639	65.4	8	TRUE	28
P00450	Ceruloplasmin OS=Homo sapiens GN=CP PE=1 SV=1 - [CERU_HUMAN]	65.73%	54	777	1065	122.1	5.72	TRUE	29
B9A064	Immunoglobulin lambda-like polypeptide 5 OS=Homo sapiens GN=IGLL5 PE=2 SV=2 - [IGLL5_HUMAN]	19.63%	3	34	214	23	8.84	TRUE	202
P08779	Keratin, type I cytoskeletal 16 OS=Homo sapiens GN=KRT16 PE=1 SV=4 - [K1C16_HUMAN]	8.25%	4	12	473	51.2	5.05	TRUE	269
P13796	Plastin-2 OS=Homo sapiens GN=LCP1 PE=1 SV=6 - [PLSL_HUMAN]	22.65%	10	23	627	70.2	5.43	TRUE	31
P00918	Carbonic anhydrase 2 OS=Homo sapiens GN=CA2 PE=1 SV=2 - [CAH2_HUMAN]	5.77%	2	4	260	29.2	7.4	TRUE	270
P08567	Pleckstrin OS=Homo sapiens GN=PLEK PE=1 SV=3 - [PLEK_HUMAN]	7.43%	2	4	350	40.1	8.28	TRUE	271
P06396	Gelsolin OS=Homo sapiens GN=GSN PE=1 SV=1 - [GELS_HUMAN]	63.17%	37	345	782	85.6	6.28	TRUE	30
P19827	Inter-alpha-trypsin inhibitor heavy chain H1 OS=Homo sapiens GN=ITIH1 PE=1 SV=3 - [ITIH1_HUMAN]	46.98%	31	709	911	101.3	6.79	TRUE	32
P02750	Leucine-rich alpha-2-glycoprotein OS=Homo sapiens GN=LRG1 PE=1 SV=2 - [A2GL_HUMAN]	43.80%	13	181	347	38.2	6.95	TRUE	33
P01024	Complement C3 OS=Homo sapiens GN=C3 PE=1 SV=2 - [CO3_HUMAN]	46.12%	61	227	1663	187	6.4	TRUE	34
P02765	Alpha-2-HS-glycoprotein OS=Homo sapiens GN=AHSG PE=1 SV=1 - [FETUA_HUMAN]	59.13%	15	507	367	39.3	5.72	TRUE	35
C9JV77	Alpha-2-HS-glycoprotein OS=Homo sapiens GN=AHSG PE=4 SV=1 - [C9JV77_HUMAN]	58.97%	15	507	368	39.4	5.72	FALSE	35
P01008	Antithrombin-III OS=Homo sapiens GN=SERPINC1 PE=1 SV=1 - [ANT3_HUMAN]	68.32%	29	959	464	52.6	6.71	TRUE	36
P02675	Fibrinogen beta chain OS=Homo sapiens GN=FGB PE=1 SV=2 - [FIBB_HUMAN]	68.84%	30	1072	491	55.9	8.27	TRUE	37
P07225	Vitamin K-dependent protein S OS=Homo sapiens GN=PROS1 PE=1 SV=1 - [PROS_HUMAN]	38.02%	22	119	676	75.1	5.67	TRUE	38
P15169	Carboxypeptidase N catalytic chain OS=Homo sapiens GN=CPN1 PE=1 SV=1 - [CBPN_HUMAN]	27.29%	10	48	458	52.3	7.34	TRUE	39
P02671	Fibrinogen alpha chain OS=Homo sapiens GN=FGA PE=1 SV=2 - [FIBA_HUMAN]	47.81%	42	759	866	94.9	6.01	TRUE	40
P02671-2	Isoform 2 of Fibrinogen alpha chain OS=Homo sapiens GN=FGA - [FIBA_HUMAN]	37.58%	23	365	644	69.7	8.06	FALSE	40
P68871	Hemoglobin subunit beta OS=Homo sapiens GN=HBB PE=1 SV=2 - [HBB_HUMAN]	68.03%	8	21	147	16	7.28	TRUE	41
F8W6P5	LVV-hemorphin-7 (Fragment) OS=Homo sapiens GN=HBB PE=3 SV=1 - [F8W6P5_HUMAN]	42.22%	3	5	90	9.7	6.79	FALSE	41
P04004	Vitronectin OS=Homo sapiens GN=VTN PE=1 SV=1 - [VTNC_HUMAN]	21.55%	10	114	478	54.3	5.8	TRUE	42
Q9UHG3	Prenylcysteine oxidase 1 OS=Homo sapiens GN=PCYOX1 PE=1 SV=3 - [PCYOX_HUMAN]	5.35%	3	6	505	56.6	6.18	TRUE	272
P08697	Alpha-2-antiplasmin OS=Homo sapiens GN=SERPINF2 PE=1 SV=3 - [A2AP_HUMAN]	56.01%	18	181	491	54.5	6.29	TRUE	44
Q92820	Gamma-glutamyl hydrolase OS=Homo sapiens GN=GGH PE=1 SV=2 - [GGH_HUMAN]	29.56%	7	17	318	35.9	7.11	TRUE	45
P69905	Hemoglobin subunit alpha OS=Homo sapiens GN=HBA1 PE=1 SV=2 - [HBA_HUMAN]	47.18%	5	21	142	15.2	8.68	TRUE	46
G3V1N2	HCG1745306, isoform CRA_a OS=Homo sapiens GN=HBA2 PE=3 SV=1 - [G3V1N2_HUMAN]	14.55%	2	11	110	11.9	8.76	FALSE	46
P00738	Haptoglobin OS=Homo sapiens GN=HP PE=1 SV=1 - [HPT_HUMAN]	54.19%	19	85	406	45.2	6.58	TRUE	47
J3QR68	Haptoglobin beta chain (Fragment) OS=Homo sapiens GN=HP PE=4 SV=1 - [J3QR68_HUMAN]	19.31%	7	12	404	45	6.58	FALSE	47
H0Y300	Haptoglobin OS=Homo sapiens GN=HP PE=1 SV=4 - [H0Y300_HUMAN]	17.65%	7	12	442	49.1	6.64	FALSE	47
P00738-2	Isoform 2 of Haptoglobin OS=Homo sapiens GN=HP - [HPT_HUMAN]	22.48%	7	12	347	38.4	6.6	FALSE	47
P04275	von Willebrand factor OS=Homo sapiens GN=VWF PE=1 SV=4 - [VWF_HUMAN]	6.54%	12	19	2813	309.1	5.48	TRUE	48
E9PCE8	Xaa-Pro dipeptidase OS=Homo sapiens GN=PEPD PE=3 SV=1 - [E9PCE8_HUMAN]	15.85%	4	8	429	47.2	6.07	TRUE	204
P12955	Xaa-Pro dipeptidase OS=Homo sapiens GN=PEPD PE=1 SV=3 - [PEPD_HUMAN]	13.79%	4	8	493	54.5	6	FALSE	204
P12955-2	Isoform 2 of Xaa-Pro dipeptidase OS=Homo sapiens GN=PEPD - [PEPD_HUMAN]	15.04%	4	8	452	49.7	5.91	FALSE	204
G3XAM2	Complement factor I heavy chain OS=Homo sapiens GN=CFI PE=3 SV=1 - [G3XAM2_HUMAN]	32.99%	14	131	576	65	7.5	TRUE	49
P05156	Complement factor I OS=Homo sapiens GN=CFI PE=1 SV=2 - [CFAI_HUMAN]	32.59%	14	131	583	65.7	7.5	FALSE	49
E7ETH0	Complement factor I heavy chain OS=Homo sapiens GN=CFI PE=3 SV=1 - [E7ETH0_HUMAN]	32.15%	14	131	591	66.6	7.59	FALSE	49
D6RF35	Vitamin D-binding protein OS=Homo sapiens GN=GC PE=4 SV=1 - [D6RF35_HUMAN]	64.50%	28	397	476	53	5.52	TRUE	50
P02774	Vitamin D-binding protein OS=Homo sapiens GN=GC PE=1 SV=1 - [VTDB_HUMAN]	47.47%	21	257	474	52.9	5.54	FALSE	50
P02774-3	Isoform 3 of Vitamin D-binding protein OS=Homo sapiens GN=GC - [VTDB_HUMAN]	45.64%	21	257	493	55.1	5.74	FALSE	50
P33908	Mannosyl-oligosaccharide 1,2-alpha-mannosidase IA OS=Homo sapiens GN=MAN1A1 PE=1 SV=3 - [MA1A1_HUMAN]	10.26%	5	18	653	72.9	6.47	TRUE	51
Q6P052	MAN1A1 protein OS=Homo sapiens GN=MAN1A1 PE=2 SV=1 - [Q6P052_HUMAN]	8.17%	2	3	367	40	7.15	FALSE	51
P02649	Apolipoprotein E OS=Homo sapiens GN=APOE PE=1 SV=1 - [APOE_HUMAN]	58.04%	16	56	317	36.1	5.73	TRUE	52
P01031	Complement C5 OS=Homo sapiens GN=C5 PE=1 SV=4 - [CO5_HUMAN]	61.10%	76	510	1676	188.2	6.52	TRUE	53
Q8NBP7	Proprotein convertase subtilisin/kexin type 9 OS=Homo sapiens GN=PCSK9 PE=1 SV=3 - [PCSK9_HUMAN]	3.47%	2	3	692	74.2	6.61	TRUE	54
Q5VTT5	Myomesin-3 OS=Homo sapiens GN=MYOM3 PE=2 SV=1 - [MYOM3_HUMAN]	10.37%	12	21	1437	162.1	6.23	TRUE	205
Q5VTT5-2	Isoform 2 of Myomesin-3 OS=Homo sapiens GN=MYOM3 - [MYOM3_HUMAN]	7.26%	7	13	1212	136.2	6.62	FALSE	205
Q15113	Procollagen C-endopeptidase enhancer 1 OS=Homo sapiens GN=PCOLCE PE=1 SV=2 - [PCOC1_HUMAN]	15.81%	5	7	449	47.9	7.43	TRUE	206
Q15582	Transforming growth factor-beta-induced protein ig-h3 OS=Homo sapiens GN=TGFBI PE=1 SV=1 - [BGH3_HUMAN]	36.75%	16	58	683	74.6	7.71	TRUE	55
P01876	Ig alpha-1 chain C region OS=Homo sapiens GN=IGHA1 PE=1 SV=2 - [IGHA1_HUMAN]	41.36%	10	35	353	37.6	6.51	TRUE	56
P01859	Ig gamma-2 chain C region OS=Homo sapiens GN=IGHG2 PE=1 SV=2 - [IGHG2_HUMAN]	29.14%	8	56	326	35.9	7.59	TRUE	57
P01857	Ig gamma-1 chain C region OS=Homo sapiens GN=IGHG1 PE=1 SV=1 - [IGHG1_HUMAN]	40.61%	10	69	330	36.1	8.19	TRUE	58
P41222	Prostaglandin-H2 D-isomerase OS=Homo sapiens GN=PTGDS PE=1 SV=1 - [PTGDS_HUMAN]	17.37%	2	2	190	21	7.8	TRUE	273
H0Y5A1	Prostaglandin-H2 D-isomerase (Fragment) OS=Homo sapiens GN=PTGDS PE=3 SV=1 - [H0Y5A1_HUMAN]	15.49%	2	2	213	22.9	9.89	FALSE	273
P01009	Alpha-1-antitrypsin OS=Homo sapiens GN=SERPINA1 PE=1 SV=3 - [A1AT_HUMAN]	64.83%	24	282	418	46.7	5.59	TRUE	59
P30041	Peroxiredoxin-6 OS=Homo sapiens GN=PRDX6 PE=1 SV=3 - [PRDX6_HUMAN]	14.73%	4	8	224	25	6.38	TRUE	274
O00533	Neural cell adhesion molecule L1-like protein OS=Homo sapiens GN=CHL1 PE=1 SV=4 - [CHL1_HUMAN]	6.79%	6	15	1208	135	5.76	TRUE	60
O00533-2	Isoform 2 of Neural cell adhesion molecule L1-like protein OS=Homo sapiens GN=CHL1 - [CHL1_HUMAN]	6.70%	6	15	1224	136.6	5.8	FALSE	60
P00915	Carbonic anhydrase 1 OS=Homo sapiens GN=CA1 PE=1 SV=2 - [CAH1_HUMAN]	32.95%	6	77	261	28.9	7.12	TRUE	74
E5RHP7	Carbonic anhydrase 1 (Fragment) OS=Homo sapiens GN=CA1 PE=4 SV=1 - [E5RHP7_HUMAN]	18.73%	4	46	251	27.7	6.6	FALSE	74
E5RH81	Carbonic anhydrase 1 (Fragment) OS=Homo sapiens GN=CA1 PE=1 SV=2 - [E5RH81_HUMAN]	26.86%	4	46	175	19.2	7.31	FALSE	74
P02763	Alpha-1-acid glycoprotein 1 OS=Homo sapiens GN=ORM1 PE=1 SV=1 - [A1AG1_HUMAN]	40.30%	8	68	201	23.5	5.02	TRUE	62
P05090	Apolipoprotein D OS=Homo sapiens GN=APOD PE=1 SV=1 - [APOD_HUMAN]	11.64%	2	6	189	21.3	5.15	TRUE	275
C9JF17	Apolipoprotein D (Fragment) OS=Homo sapiens GN=APOD PE=4 SV=1 - [C9JF17_HUMAN]	10.23%	2	6	215	24.1	5.6	FALSE	275
P02787	Serotransferrin OS=Homo sapiens GN=TF PE=1 SV=3 - [TRFE_HUMAN]	52.87%	31	144	698	77	7.12	TRUE	63
P01019	Angiotensinogen OS=Homo sapiens GN=AGT PE=1 SV=1 - [ANGT_HUMAN]	42.47%	15	257	485	53.1	6.32	TRUE	64
P01834	Ig kappa chain C region OS=Homo sapiens GN=IGKC PE=1 SV=1 - [IGKC_HUMAN]	64.15%	4	83	106	11.6	5.87	TRUE	65
P0C0L4	Complement C4-A OS=Homo sapiens GN=C4A PE=1 SV=2 - [CO4A_HUMAN]	65.88%	89	1339	1744	192.7	7.08	TRUE	67
P03951	Coagulation factor XI OS=Homo sapiens GN=F11 PE=1 SV=1 - [FA11_HUMAN]	15.84%	8	17	625	70.1	8.1	TRUE	77
E9PGP2	Coagulation factor XI OS=Homo sapiens GN=F11 PE=3 SV=1 - [E9PGP2_HUMAN]	6.11%	3	4	573	64	8.27	FALSE	77
P03951-2	Isoform 2 of Coagulation factor XI OS=Homo sapiens GN=F11 - [FA11_HUMAN]	6.13%	3	4	571	63.8	8.27	FALSE	77
O43866	CD5 antigen-like OS=Homo sapiens GN=CD5L PE=1 SV=1 - [CD5L_HUMAN]	12.10%	3	4	347	38.1	5.47	TRUE	68
Q14118	Dystroglycan OS=Homo sapiens GN=DAG1 PE=1 SV=2 - [DAG1_HUMAN]	3.02%	2	2	895	97.4	8.56	TRUE	276
P02747	Complement C1q subcomponent subunit C OS=Homo sapiens GN=C1QC PE=1 SV=3 - [C1QC_HUMAN]	21.22%	4	46	245	25.8	8.41	TRUE	69
P06732	Creatine kinase M-type OS=Homo sapiens GN=CKM PE=1 SV=2 - [KCRM_HUMAN]	36.22%	10	48	381	43.1	7.25	TRUE	70
P0DJI8	Serum amyloid A-1 protein OS=Homo sapiens GN=SAA1 PE=1 SV=1 - [SAA1_HUMAN]	36.89%	3	5	122	13.5	6.79	TRUE	277
P49908	Selenoprotein P OS=Homo sapiens GN=SEPP1 PE=1 SV=3 - [SEPP1_HUMAN]	14.96%	5	20	381	43.2	7.87	TRUE	78
D6REX5	Selenoprotein P (Fragment) OS=Homo sapiens GN=SEPP1 PE=4 SV=1 - [D6REX5_HUMAN]	16.45%	4	18	310	35.1	7.66	FALSE	78
P02652	Apolipoprotein A-II OS=Homo sapiens GN=APOA2 PE=1 SV=1 - [APOA2_HUMAN]	60.00%	5	25	100	11.2	6.62	TRUE	184
V9GYM3	Apolipoprotein A-II OS=Homo sapiens GN=APOA2 PE=1 SV=1 - [V9GYM3_HUMAN]	45.11%	5	25	133	14.9	8.27	FALSE	184
P10643	Complement component C7 OS=Homo sapiens GN=C7 PE=1 SV=2 - [CO7_HUMAN]	29.66%	18	115	843	93.5	6.48	TRUE	71
P12259	Coagulation factor V OS=Homo sapiens GN=F5 PE=1 SV=4 - [FA5_HUMAN]	13.76%	25	50	2224	251.5	6.05	TRUE	72
P10909-4	Isoform 4 of Clusterin OS=Homo sapiens GN=CLU - [CLUS_HUMAN]	36.54%	15	157	416	48.8	6.71	TRUE	73
P10909	Clusterin OS=Homo sapiens GN=CLU PE=1 SV=1 - [CLUS_HUMAN]	33.85%	15	157	449	52.5	6.27	FALSE	73
P10909-2	Isoform 2 of Clusterin OS=Homo sapiens GN=CLU - [CLUS_HUMAN]	30.34%	15	157	501	57.8	6.68	FALSE	73
P10909-5	Isoform 5 of Clusterin OS=Homo sapiens GN=CLU - [CLUS_HUMAN]	33.04%	15	157	460	53.6	6.27	FALSE	73
Q12860-2	Isoform 2 of Contactin-1 OS=Homo sapiens GN=CNTN1 - [CNTN1_HUMAN]	3.08%	3	3	1007	111.8	5.77	TRUE	75
Q12860	Contactin-1 OS=Homo sapiens GN=CNTN1 PE=1 SV=1 - [CNTN1_HUMAN]	3.05%	3	3	1018	113.2	5.9	FALSE	75
Q12860-3	Isoform 3 of Contactin-1 OS=Homo sapiens GN=CNTN1 - [CNTN1_HUMAN]	2.87%	2	2	627	70.6	6.11	FALSE	75
Q13228-2	Isoform 2 of Selenium-binding protein 1 OS=Homo sapiens GN=SELENBP1 - [SBP1_HUMAN]	11.52%	4	9	408	45.3	6.42	TRUE	278
Q13228	Selenium-binding protein 1 OS=Homo sapiens GN=SELENBP1 PE=1 SV=2 - [SBP1_HUMAN]	9.96%	4	9	472	52.4	6.37	FALSE	278
Q13228-4	Isoform 4 of Selenium-binding protein 1 OS=Homo sapiens GN=SELENBP1 - [SBP1_HUMAN]	9.14%	4	9	514	56.8	6.48	FALSE	278
D6R934	Complement C1q subcomponent subunit B OS=Homo sapiens GN=C1QB PE=4 SV=1 - [D6R934_HUMAN]	38.65%	7	154	251	26.4	8.63	TRUE	76
P02746	Complement C1q subcomponent subunit B OS=Homo sapiens GN=C1QB PE=1 SV=3 - [C1QB_HUMAN]	38.34%	7	154	253	26.7	8.63	FALSE	76
P22105-3	Isoform 3 of Tenascin-X OS=Homo sapiens GN=TNXB - [TENX_HUMAN]	4.29%	8	21	4242	457.9	5.17	TRUE	79
P22105	Tenascin-X OS=Homo sapiens GN=TNXB PE=1 SV=3 - [TENX_HUMAN]	4.24%	8	21	4289	464	5.34	FALSE	79
E7EPZ9	Tenascin-X OS=Homo sapiens GN=TNXB PE=4 SV=1 - [E7EPZ9_HUMAN]	4.29%	8	21	4244	458.1	5.17	FALSE	79
Q9NQ79-3	Isoform 3 of Cartilage acidic protein 1 OS=Homo sapiens GN=CRTAC1 - [CRAC1_HUMAN]	4.46%	3	7	628	68	5.29	TRUE	80
Q9NQ79	Cartilage acidic protein 1 OS=Homo sapiens GN=CRTAC1 PE=1 SV=2 - [CRAC1_HUMAN]	4.24%	3	7	661	71.4	5.12	FALSE	80
Q9NQ79-2	Isoform 2 of Cartilage acidic protein 1 OS=Homo sapiens GN=CRTAC1 - [CRAC1_HUMAN]	4.34%	3	7	645	70.4	5.24	FALSE	80
F5H810	Noelin (Fragment) OS=Homo sapiens GN=OLFM1 PE=4 SV=1 - [F5H810_HUMAN]	20.19%	3	4	208	24.2	6.42	TRUE	279
Q99784	Noelin OS=Homo sapiens GN=OLFM1 PE=1 SV=4 - [NOE1_HUMAN]	8.66%	3	4	485	55.3	6.95	FALSE	279
Q6IMJ5	NOELIN1_V2 OS=Homo sapiens GN=OLFM1 PE=2 SV=1 - [Q6IMJ5_HUMAN]	9.17%	3	4	458	52.8	7.11	FALSE	279
Q99784-3	Isoform 3 of Noelin OS=Homo sapiens GN=OLFM1 - [NOE1_HUMAN]	8.99%	3	4	467	54.1	7.15	FALSE	279
P05154	Plasma serine protease inhibitor OS=Homo sapiens GN=SERPINA5 PE=1 SV=3 - [IPSP_HUMAN]	47.29%	15	80	406	45.6	9.26	TRUE	81
Q9Y5C1	Angiopoietin-related protein 3 OS=Homo sapiens GN=ANGPTL3 PE=1 SV=1 - [ANGL3_HUMAN]	8.26%	4	6	460	53.6	6.7	TRUE	280
P27918	Properdin OS=Homo sapiens GN=CFP PE=1 SV=2 - [PROP_HUMAN]	3.20%	2	3	469	51.2	7.9	TRUE	212
Q8IWT3-3	Isoform 2 of Cullin-9 OS=Homo sapiens GN=CUL9 - [CUL9_HUMAN]	1.70%	2	6	2407	268.2	5.54	TRUE	281
E9PEZ1	Cullin-9 OS=Homo sapiens GN=CUL9 PE=3 SV=1 - [E9PEZ1_HUMAN]	1.65%	2	6	2489	278	5.44	FALSE	281
Q8IWT3	Cullin-9 OS=Homo sapiens GN=CUL9 PE=1 SV=2 - [CUL9_HUMAN]	1.63%	2	6	2517	281	5.45	FALSE	281
F8VV40	Leukotriene A-4 hydrolase OS=Homo sapiens GN=LTA4H PE=4 SV=1 - [F8VV40_HUMAN]	5.28%	3	9	587	66.8	6.7	TRUE	82
P09960	Leukotriene A-4 hydrolase OS=Homo sapiens GN=LTA4H PE=1 SV=2 - [LKHA4_HUMAN]	5.07%	3	9	611	69.2	6.18	FALSE	82
E9PHK0	Tetranectin OS=Homo sapiens GN=CLEC3B PE=4 SV=1 - [E9PHK0_HUMAN]	80.00%	9	78	160	17.8	5.05	TRUE	83
P05452	Tetranectin OS=Homo sapiens GN=CLEC3B PE=1 SV=3 - [TETN_HUMAN]	63.37%	9	78	202	22.5	5.67	FALSE	83
P05109	Protein S100-A8 OS=Homo sapiens GN=S100A8 PE=1 SV=1 - [S10A8_HUMAN]	58.06%	5	17	93	10.8	7.03	TRUE	85
Q9H8L6	Multimerin-2 OS=Homo sapiens GN=MMRN2 PE=1 SV=2 - [MMRN2_HUMAN]	7.59%	4	9	949	104.3	5.86	TRUE	213
Q6YHK3	CD109 antigen OS=Homo sapiens GN=CD109 PE=1 SV=2 - [CD109_HUMAN]	4.29%	5	7	1445	161.6	5.85	TRUE	86
B4E1Z4	Complement factor B OS=Homo sapiens GN=CFB PE=2 SV=1 - [B4E1Z4_HUMAN]	48.74%	56	764	1266	140.9	7.18	TRUE	87
Q14624	Inter-alpha-trypsin inhibitor heavy chain H4 OS=Homo sapiens GN=ITIH4 PE=1 SV=4 - [ITIH4_HUMAN]	59.03%	45	805	930	103.3	6.98	TRUE	282
B7ZKJ8	35 kDa inter-alpha-trypsin inhibitor heavy chain H4 OS=Homo sapiens GN=ITIH4 PE=2 SV=1 - [B7ZKJ8_HUMAN]	58.72%	45	805	935	103.8	6.89	FALSE	282
Q14624-2	Isoform 2 of Inter-alpha-trypsin inhibitor heavy chain H4 OS=Homo sapiens GN=ITIH4 - [ITIH4_HUMAN]	48.03%	37	407	914	101.2	6.65	TRUE	88
Q9UK55	Protein Z-dependent protease inhibitor OS=Homo sapiens GN=SERPINA10 PE=1 SV=1 - [ZPI_HUMAN]	31.31%	11	42	444	50.7	8.27	TRUE	89
G3V2W1	Protein Z-dependent protease inhibitor OS=Homo sapiens GN=SERPINA10 PE=3 SV=1 - [G3V2W1_HUMAN]	28.72%	11	42	484	55.1	7.64	FALSE	89
P02743	Serum amyloid P-component OS=Homo sapiens GN=APCS PE=1 SV=2 - [SAMP_HUMAN]	32.74%	8	88	223	25.4	6.54	TRUE	90
P05546	Heparin cofactor 2 OS=Homo sapiens GN=SERPIND1 PE=1 SV=3 - [HEP2_HUMAN]	66.93%	28	345	499	57	6.9	TRUE	91
O00391	Sulfhydryl oxidase 1 OS=Homo sapiens GN=QSOX1 PE=1 SV=3 - [QSOX1_HUMAN]	21.69%	11	43	747	82.5	8.92	TRUE	92
O00391-2	Isoform 2 of Sulfhydryl oxidase 1 OS=Homo sapiens GN=QSOX1 - [QSOX1_HUMAN]	18.38%	8	29	604	66.8	8.56	FALSE	92
P27487	Dipeptidyl peptidase 4 OS=Homo sapiens GN=DPP4 PE=1 SV=2 - [DPP4_HUMAN]	5.09%	3	6	766	88.2	6.04	TRUE	214
Q10588	ADP-ribosyl cyclase 2 OS=Homo sapiens GN=BST1 PE=1 SV=2 - [BST1_HUMAN]	6.60%	2	3	318	35.7	7.8	TRUE	283
A6NC48	ADP-ribosyl cyclase 2 OS=Homo sapiens GN=BST1 PE=4 SV=1 - [A6NC48_HUMAN]	6.31%	2	3	333	37.5	7.97	FALSE	283
P04196	Histidine-rich glycoprotein OS=Homo sapiens GN=HRG PE=1 SV=1 - [HRG_HUMAN]	43.24%	21	120	525	59.5	7.5	TRUE	93
P00488	Coagulation factor XIII A chain OS=Homo sapiens GN=F13A1 PE=1 SV=4 - [F13A_HUMAN]	27.73%	14	38	732	83.2	6.09	TRUE	94
Q12913-2	Isoform 2 of Receptor-type tyrosine-protein phosphatase eta OS=Homo sapiens GN=PTPRJ - [PTPRJ_HUMAN]	4.82%	2	3	539	57.2	5.6	TRUE	284
Q12913	Receptor-type tyrosine-protein phosphatase eta OS=Homo sapiens GN=PTPRJ PE=1 SV=3 - [PTPRJ_HUMAN]	1.94%	2	3	1337	145.9	5.58	FALSE	284
O95479	GDH/6PGL endoplasmic bifunctional protein OS=Homo sapiens GN=H6PD PE=1 SV=2 - [G6PE_HUMAN]	3.41%	2	3	791	88.8	7.3	TRUE	285
R4GMU1	GDH/6PGL endoplasmic bifunctional protein OS=Homo sapiens GN=H6PD PE=4 SV=1 - [R4GMU1_HUMAN]	3.37%	2	3	802	90.1	7.23	FALSE	285
Q16610	Extracellular matrix protein 1 OS=Homo sapiens GN=ECM1 PE=1 SV=2 - [ECM1_HUMAN]	26.30%	12	38	540	60.6	6.71	TRUE	96
Q16610-4	Isoform 4 of Extracellular matrix protein 1 OS=Homo sapiens GN=ECM1 - [ECM1_HUMAN]	25.04%	12	38	567	63.5	6.89	FALSE	96
Q96PD5	N-acetylmuramoyl-L-alanine amidase OS=Homo sapiens GN=PGLYRP2 PE=1 SV=1 - [PGRP2_HUMAN]	45.83%	13	164	576	62.2	7.55	TRUE	97
Q96PD5-2	Isoform 2 of N-acetylmuramoyl-L-alanine amidase OS=Homo sapiens GN=PGLYRP2 - [PGRP2_HUMAN]	41.64%	13	164	634	68	7.68	FALSE	97
P09172	Dopamine beta-hydroxylase OS=Homo sapiens GN=DBH PE=1 SV=3 - [DOPO_HUMAN]	17.83%	8	24	617	69	6.42	TRUE	98
P25311	Zinc-alpha-2-glycoprotein OS=Homo sapiens GN=AZGP1 PE=1 SV=2 - [ZA2G_HUMAN]	40.60%	11	67	298	34.2	6.05	TRUE	100
P43652	Afamin OS=Homo sapiens GN=AFM PE=1 SV=1 - [AFAM_HUMAN]	42.24%	25	122	599	69	5.9	TRUE	101
P00748	Coagulation factor XII OS=Homo sapiens GN=F12 PE=1 SV=3 - [FA12_HUMAN]	27.64%	13	39	615	67.7	7.74	TRUE	102
P23142	Fibulin-1 OS=Homo sapiens GN=FBLN1 PE=1 SV=4 - [FBLN1_HUMAN]	12.38%	7	17	703	77.2	5.22	TRUE	103
B4DKJ3	Cartilage oligomeric matrix protein OS=Homo sapiens GN=COMP PE=2 SV=1 - [B4DKJ3_HUMAN]	7.95%	3	10	704	77.2	4.53	TRUE	286
G3XAP6	Cartilage oligomeric matrix protein OS=Homo sapiens GN=COMP PE=4 SV=1 - [G3XAP6_HUMAN]	7.73%	3	10	724	79.6	4.61	FALSE	286
P49747	Cartilage oligomeric matrix protein OS=Homo sapiens GN=COMP PE=1 SV=2 - [COMP_HUMAN]	7.40%	3	10	757	82.8	4.6	FALSE	286
B4DWH3	PEX OS=Homo sapiens GN=MMP2 PE=2 SV=1 - [B4DWH3_HUMAN]	10.62%	5	8	584	65.7	5.22	TRUE	287
P08253	72 kDa type IV collagenase OS=Homo sapiens GN=MMP2 PE=1 SV=2 - [MMP2_HUMAN]	9.39%	5	8	660	73.8	5.47	FALSE	287
E9PE45	PEX OS=Homo sapiens GN=MMP2 PE=4 SV=1 - [E9PE45_HUMAN]	10.16%	5	8	610	68.8	5.34	FALSE	287
B4E1H2	Plasma protease C1 inhibitor OS=Homo sapiens GN=SERPING1 PE=2 SV=1 - [B4E1H2_HUMAN]	45.98%	20	570	448	49.7	6.54	TRUE	105
B4E1F0	Plasma protease C1 inhibitor OS=Homo sapiens GN=SERPING1 PE=2 SV=1 - [B4E1F0_HUMAN]	40.79%	20	570	505	55.7	6.4	FALSE	105
P05155	Plasma protease C1 inhibitor OS=Homo sapiens GN=SERPING1 PE=1 SV=2 - [IC1_HUMAN]	41.20%	20	570	500	55.1	6.55	FALSE	105
C9JA05	Immunoglobulin J chain (Fragment) OS=Homo sapiens GN=IGJ PE=4 SV=1 - [C9JA05_HUMAN]	38.57%	3	9	70	8.2	8.56	TRUE	190
D6RHJ6	Immunoglobulin J chain (Fragment) OS=Homo sapiens GN=IGJ PE=4 SV=1 - [D6RHJ6_HUMAN]	17.20%	3	9	157	17.7	6.32	FALSE	190
P01591	Immunoglobulin J chain OS=Homo sapiens GN=IGJ PE=1 SV=4 - [IGJ_HUMAN]	16.98%	3	9	159	18.1	5.24	FALSE	190
D6RD17	Immunoglobulin J chain (Fragment) OS=Homo sapiens GN=IGJ PE=1 SV=2 - [D6RD17_HUMAN]	17.20%	3	9	157	18	5.6	FALSE	190
E7ES66	Platelet glycoprotein Ib alpha chain OS=Homo sapiens GN=GP1BA PE=4 SV=2 - [E7ES66_HUMAN]	3.68%	2	5	652	71.5	6.29	TRUE	289
E7EV16	Phospholipid transfer protein OS=Homo sapiens GN=PLTP PE=4 SV=1 - [E7EV16_HUMAN]	23.62%	5	21	398	44.1	6.55	TRUE	106
P55058	Phospholipid transfer protein OS=Homo sapiens GN=PLTP PE=1 SV=1 - [PLTP_HUMAN]	19.07%	5	21	493	54.7	7.01	FALSE	106
P55058-2	Isoform 2 of Phospholipid transfer protein OS=Homo sapiens GN=PLTP - [PLTP_HUMAN]	21.32%	5	21	441	49.2	6.55	FALSE	106
E9PDD1	Vascular cell adhesion protein 1 OS=Homo sapiens GN=VCAM1 PE=4 SV=1 - [E9PDD1_HUMAN]	20.09%	12	21	677	74.3	5.22	TRUE	155
P19320	Vascular cell adhesion protein 1 OS=Homo sapiens GN=VCAM1 PE=1 SV=1 - [VCAM1_HUMAN]	18.40%	12	21	739	81.2	5.22	FALSE	155
E9PG06	Fetuin-B OS=Homo sapiens GN=FETUB PE=4 SV=1 - [E9PG06_HUMAN]	31.01%	9	32	345	37.8	7.11	TRUE	107
Q9UGM5	Fetuin-B OS=Homo sapiens GN=FETUB PE=1 SV=2 - [FETUB_HUMAN]	28.01%	9	32	382	42	6.83	FALSE	107
E9PG08	Fetuin-B OS=Homo sapiens GN=FETUB PE=4 SV=1 - [E9PG08_HUMAN]	30.60%	8	31	317	34.5	6.02	FALSE	107
F5GY80	Complement component C8 beta chain OS=Homo sapiens GN=C8B PE=4 SV=1 - [F5GY80_HUMAN]	41.40%	18	123	529	60	7.66	TRUE	108
F5H7G1	Complement component C8 beta chain OS=Homo sapiens GN=C8B PE=4 SV=1 - [F5H7G1_HUMAN]	40.63%	18	123	539	61.2	7.64	FALSE	108
P07358	Complement component C8 beta chain OS=Homo sapiens GN=C8B PE=1 SV=3 - [CO8B_HUMAN]	37.06%	18	123	591	67	8.13	FALSE	108
F5GZZ9	Soluble CD163 OS=Homo sapiens GN=CD163 PE=4 SV=1 - [F5GZZ9_HUMAN]	2.80%	2	2	1109	120.2	6.1	TRUE	291
C9JHR8	Soluble CD163 OS=Homo sapiens GN=CD163 PE=4 SV=1 - [C9JHR8_HUMAN]	2.69%	2	2	1154	124.9	6.28	FALSE	291
Q86VB7	Scavenger receptor cysteine-rich type 1 protein M130 OS=Homo sapiens GN=CD163 PE=1 SV=2 - [C163A_HUMAN]	2.68%	2	2	1156	125.4	5.95	FALSE	291
Q86VB7-2	Isoform 2 of Scavenger receptor cysteine-rich type 1 protein M130 OS=Homo sapiens GN=CD163 - [C163A_HUMAN]	2.67%	2	2	1161	125.9	6.14	FALSE	291
Q86VB7-3	Isoform 3 of Scavenger receptor cysteine-rich type 1 protein M130 OS=Homo sapiens GN=CD163 - [C163A_HUMAN]	2.77%	2	2	1121	121.5	6.11	FALSE	291
Q86VB7-4	Isoform 4 of Scavenger receptor cysteine-rich type 1 protein M130 OS=Homo sapiens GN=CD163 - [C163A_HUMAN]	2.69%	2	2	1154	124.9	6.25	FALSE	291
F5H5M6	Hyaluronan-binding protein 2 50 kDa heavy chain OS=Homo sapiens GN=HABP2 PE=3 SV=1 - [F5H5M6_HUMAN]	15.54%	8	13	534	59.8	6.43	TRUE	109
Q14520	Hyaluronan-binding protein 2 OS=Homo sapiens GN=HABP2 PE=1 SV=1 - [HABP2_HUMAN]	14.82%	8	13	560	62.6	6.54	FALSE	109
F5H8B0	Factor VII heavy chain OS=Homo sapiens GN=F7 PE=3 SV=1 - [F5H8B0_HUMAN]	17.13%	4	14	397	43.6	7.31	TRUE	110
P08709	Coagulation factor VII OS=Homo sapiens GN=F7 PE=1 SV=1 - [FA7_HUMAN]	14.59%	4	14	466	51.6	7.23	FALSE	110
P08709-2	Isoform B of Coagulation factor VII OS=Homo sapiens GN=F7 - [FA7_HUMAN]	15.32%	4	14	444	49.3	6.95	FALSE	110
F8W1Q3	Biotinidase OS=Homo sapiens GN=BTD PE=4 SV=1 - [F8W1Q3_HUMAN]	25.24%	10	35	523	58.9	5.85	TRUE	111
A6NHF2	Biotinidase OS=Homo sapiens GN=BTD PE=2 SV=3 - [A6NHF2_HUMAN]	24.22%	10	35	545	61.5	6.14	FALSE	111
B4DLJ9	Biotinidase OS=Homo sapiens GN=BTD PE=2 SV=1 - [B4DLJ9_HUMAN]	24.22%	10	35	545	61.3	6.01	FALSE	111
P43251	Biotinidase OS=Homo sapiens GN=BTD PE=1 SV=2 - [BTD_HUMAN]	24.31%	10	35	543	61.1	6.25	FALSE	111
I3L145	Sex hormone-binding globulin OS=Homo sapiens GN=SHBG PE=4 SV=1 - [I3L145_HUMAN]	41.86%	10	24	344	37.5	6.23	TRUE	113
P04278	Sex hormone-binding globulin OS=Homo sapiens GN=SHBG PE=1 SV=2 - [SHBG_HUMAN]	35.82%	10	24	402	43.8	6.71	FALSE	113
O00187	Mannan-binding lectin serine protease 2 OS=Homo sapiens GN=MASP2 PE=1 SV=4 - [MASP2_HUMAN]	3.35%	2	6	686	75.7	5.63	TRUE	292
O75636-2	Isoform 2 of Ficolin-3 OS=Homo sapiens GN=FCN3 - [FCN3_HUMAN]	42.36%	8	23	288	31.7	6.84	TRUE	115
O75636	Ficolin-3 OS=Homo sapiens GN=FCN3 PE=1 SV=2 - [FCN3_HUMAN]	40.80%	8	23	299	32.9	6.67	FALSE	115
O75882-3	Isoform 3 of Attractin OS=Homo sapiens GN=ATRN - [ATRN_HUMAN]	8.51%	10	26	1198	133.6	6.98	TRUE	116
O75882-2	Isoform 2 of Attractin OS=Homo sapiens GN=ATRN - [ATRN_HUMAN]	8.02%	10	26	1272	141.3	7.02	FALSE	116
O95497	Pantetheinase OS=Homo sapiens GN=VNN1 PE=1 SV=2 - [VNN1_HUMAN]	4.09%	2	8	513	57	5.55	TRUE	117
P00734	Prothrombin OS=Homo sapiens GN=F2 PE=1 SV=2 - [THRB_HUMAN]	49.04%	25	384	622	70	5.9	TRUE	118
E9PIT3	Prothrombin OS=Homo sapiens GN=F2 PE=3 SV=1 - [E9PIT3_HUMAN]	38.94%	18	232	583	65.4	5.71	FALSE	118
P00736	Complement C1r subcomponent OS=Homo sapiens GN=C1R PE=1 SV=2 - [C1R_HUMAN]	48.94%	24	142	705	80.1	6.21	TRUE	119
P00742	Coagulation factor X OS=Homo sapiens GN=F10 PE=1 SV=2 - [FA10_HUMAN]	13.32%	6	43	488	54.7	5.94	TRUE	120
P00746	Complement factor D OS=Homo sapiens GN=CFD PE=1 SV=5 - [CFAD_HUMAN]	23.72%	4	13	253	27	7.71	TRUE	121
K7ERG9	Complement factor D OS=Homo sapiens GN=CFD PE=3 SV=1 - [K7ERG9_HUMAN]	23.08%	4	13	260	27.8	7.25	FALSE	121
P00747	Plasminogen OS=Homo sapiens GN=PLG PE=1 SV=2 - [PLMN_HUMAN]	48.15%	34	189	810	90.5	7.24	TRUE	122
P01011	Alpha-1-antichymotrypsin OS=Homo sapiens GN=SERPINA3 PE=1 SV=2 - [AACT_HUMAN]	66.90%	30	858	423	47.6	5.52	TRUE	123
P01042	Kininogen-1 OS=Homo sapiens GN=KNG1 PE=1 SV=2 - [KNG1_HUMAN]	42.39%	29	558	644	71.9	6.81	TRUE	293
P01042-2	Isoform LMW of Kininogen-1 OS=Homo sapiens GN=KNG1 - [KNG1_HUMAN]	49.41%	21	355	427	47.9	6.65	TRUE	124
P01593	Ig kappa chain V-I region AG OS=Homo sapiens PE=1 SV=1 - [KV101_HUMAN]	31.48%	2	19	108	12	5.99	TRUE	294
P01613	Ig kappa chain V-I region Ni OS=Homo sapiens PE=1 SV=1 - [KV121_HUMAN]	30.36%	2	13	112	12.2	5.36	TRUE	295
P02656	Apolipoprotein C-III OS=Homo sapiens GN=APOC3 PE=1 SV=1 - [APOC3_HUMAN]	27.27%	2	9	99	10.8	5.41	TRUE	125
B0YIW2	Apolipoprotein C-III OS=Homo sapiens GN=APOC3 PE=4 SV=1 - [B0YIW2_HUMAN]	23.08%	2	9	117	12.8	8.18	FALSE	125
P02679-2	Isoform Gamma-A of Fibrinogen gamma chain OS=Homo sapiens GN=FGG - [FIBG_HUMAN]	77.80%	30	737	437	49.5	6.09	TRUE	126
P02679	Fibrinogen gamma chain OS=Homo sapiens GN=FGG PE=1 SV=3 - [FIBG_HUMAN]	34.00%	12	162	453	51.5	5.62	FALSE	126
P02741	C-reactive protein OS=Homo sapiens GN=CRP PE=1 SV=1 - [CRP_HUMAN]	20.98%	5	39	224	25	5.63	TRUE	127
P02748	Complement component C9 OS=Homo sapiens GN=C9 PE=1 SV=2 - [CO9_HUMAN]	45.26%	24	217	559	63.1	5.59	TRUE	129
P02760	Protein AMBP OS=Homo sapiens GN=AMBP PE=1 SV=1 - [AMBP_HUMAN]	41.48%	11	76	352	39	6.25	TRUE	130
P02766	Transthyretin OS=Homo sapiens GN=TTR PE=1 SV=1 - [TTHY_HUMAN]	73.47%	12	333	147	15.9	5.76	TRUE	131
P02775	Platelet basic protein OS=Homo sapiens GN=PPBP PE=1 SV=3 - [CXCL7_HUMAN]	25.00%	3	18	128	13.9	8.79	TRUE	132
P02790	Hemopexin OS=Homo sapiens GN=HPX PE=1 SV=2 - [HEMO_HUMAN]	63.85%	30	622	462	51.6	7.02	TRUE	133
P03952	Plasma kallikrein OS=Homo sapiens GN=KLKB1 PE=1 SV=1 - [KLKB1_HUMAN]	35.74%	22	81	638	71.3	8.22	TRUE	134
H0YAC1	Plasma kallikrein light chain (Fragment) OS=Homo sapiens GN=KLKB1 PE=3 SV=1 - [H0YAC1_HUMAN]	33.24%	22	81	686	76.8	8.06	FALSE	134
P04003	C4b-binding protein alpha chain OS=Homo sapiens GN=C4BPA PE=1 SV=2 - [C4BPA_HUMAN]	44.39%	24	172	597	67	7.3	TRUE	135
P04070	Vitamin K-dependent protein C OS=Homo sapiens GN=PROC PE=1 SV=1 - [PROC_HUMAN]	18.44%	8	33	461	52	6.28	TRUE	137
B4DPQ7	Vitamin K-dependent protein C heavy chain OS=Homo sapiens GN=PROC PE=2 SV=1 - [B4DPQ7_HUMAN]	16.47%	8	33	516	57.5	6.68	FALSE	137
E7END6	Vitamin K-dependent protein C heavy chain OS=Homo sapiens GN=PROC PE=3 SV=1 - [E7END6_HUMAN]	17.17%	8	33	495	55.4	6.35	FALSE	137
P04217	Alpha-1B-glycoprotein OS=Homo sapiens GN=A1BG PE=1 SV=4 - [A1BG_HUMAN]	52.93%	18	168	495	54.2	5.86	TRUE	139
P04433	Ig kappa chain V-III region VG (Fragment) OS=Homo sapiens PE=1 SV=1 - [KV309_HUMAN]	13.91%	2	3	115	12.6	4.96	TRUE	250
P05160	Coagulation factor XIII B chain OS=Homo sapiens GN=F13B PE=1 SV=3 - [F13B_HUMAN]	11.50%	7	12	661	75.5	6.39	TRUE	140
P05543	Thyroxine-binding globulin OS=Homo sapiens GN=SERPINA7 PE=1 SV=2 - [THBG_HUMAN]	48.43%	18	163	415	46.3	6.3	TRUE	141
P06276	Cholinesterase OS=Homo sapiens GN=BCHE PE=1 SV=1 - [CHLE_HUMAN]	28.41%	14	50	602	68.4	7.42	TRUE	112
P06681	Complement C2 OS=Homo sapiens GN=C2 PE=1 SV=2 - [CO2_HUMAN]	37.77%	26	152	752	83.2	7.42	TRUE	142
B4DQI1	Complement C2 OS=Homo sapiens GN=C2 PE=2 SV=1 - [B4DQI1_HUMAN]	26.68%	12	51	506	56.4	7.84	FALSE	142
E9PFN7	Complement C2 OS=Homo sapiens GN=C2 PE=3 SV=1 - [E9PFN7_HUMAN]	21.77%	12	51	620	69.4	7.21	FALSE	142
H0Y3H6	Complement C2 (Fragment) OS=Homo sapiens GN=C2 PE=3 SV=1 - [H0Y3H6_HUMAN]	25.67%	12	51	526	58.9	7.77	FALSE	142
P06681-2	Isoform 2 of Complement C2 OS=Homo sapiens GN=C2 - [CO2_HUMAN]	25.09%	12	51	538	60.3	8.18	FALSE	142
P06727	Apolipoprotein A-IV OS=Homo sapiens GN=APOA4 PE=1 SV=3 - [APOA4_HUMAN]	72.73%	31	480	396	45.4	5.38	TRUE	143
P07357	Complement component C8 alpha chain OS=Homo sapiens GN=C8A PE=1 SV=2 - [CO8A_HUMAN]	50.34%	21	140	584	65.1	6.47	TRUE	144
P07360	Complement component C8 gamma chain OS=Homo sapiens GN=C8G PE=1 SV=3 - [CO8G_HUMAN]	74.75%	10	63	202	22.3	8.31	TRUE	145
Q5SQ08	Complement component 8, gamma polypeptide (Fragment) OS=Homo sapiens GN=C8G PE=2 SV=1 - [Q5SQ08_HUMAN]	26.22%	2	8	164	17.5	9.79	FALSE	145
P08185	Corticosteroid-binding globulin OS=Homo sapiens GN=SERPINA6 PE=1 SV=1 - [CBG_HUMAN]	53.33%	14	139	405	45.1	6.04	TRUE	146
P08571	Monocyte differentiation antigen CD14 OS=Homo sapiens GN=CD14 PE=1 SV=2 - [CD14_HUMAN]	31.20%	11	35	375	40.1	6.23	TRUE	148
P08603	Complement factor H OS=Homo sapiens GN=CFH PE=1 SV=4 - [CFAH_HUMAN]	45.49%	45	379	1231	139	6.61	TRUE	149
P09871	Complement C1s subcomponent OS=Homo sapiens GN=C1S PE=1 SV=1 - [C1S_HUMAN]	44.33%	24	100	688	76.6	4.96	TRUE	150
F8WCZ6	Complement C1s subcomponent heavy chain OS=Homo sapiens GN=C1S PE=3 SV=1 - [F8WCZ6_HUMAN]	15.16%	7	15	521	57.5	5.45	FALSE	150
P11226	Mannose-binding protein C OS=Homo sapiens GN=MBL2 PE=1 SV=2 - [MBL2_HUMAN]	14.92%	3	11	248	26.1	5.49	TRUE	151
P11597	Cholesteryl ester transfer protein OS=Homo sapiens GN=CETP PE=1 SV=2 - [CETP_HUMAN]	13.79%	7	15	493	54.7	6.09	TRUE	152
P13671	Complement component C6 OS=Homo sapiens GN=C6 PE=1 SV=3 - [CO6_HUMAN]	23.77%	23	106	934	104.7	6.76	TRUE	153
P18428	Lipopolysaccharide-binding protein OS=Homo sapiens GN=LBP PE=1 SV=3 - [LBP_HUMAN]	25.16%	8	46	481	53.3	6.7	TRUE	154
P19652	Alpha-1-acid glycoprotein 2 OS=Homo sapiens GN=ORM2 PE=1 SV=2 - [A1AG2_HUMAN]	39.30%	7	21	201	23.6	5.11	TRUE	156
P19823	Inter-alpha-trypsin inhibitor heavy chain H2 OS=Homo sapiens GN=ITIH2 PE=1 SV=2 - [ITIH2_HUMAN]	54.55%	41	813	946	106.4	6.86	TRUE	99
Q5T985	Inter-alpha (Globulin) inhibitor H2 OS=Homo sapiens GN=ITIH2 PE=2 SV=1 - [Q5T985_HUMAN]	49.52%	33	466	935	105.2	7.03	FALSE	99
P20851-2	Isoform 2 of C4b-binding protein beta chain OS=Homo sapiens GN=C4BPB - [C4BPB_HUMAN]	33.07%	6	18	251	28.3	5.14	TRUE	157
P20851	C4b-binding protein beta chain OS=Homo sapiens GN=C4BPB PE=1 SV=1 - [C4BPB_HUMAN]	32.94%	6	18	252	28.3	5.14	FALSE	157
P22352	Glutathione peroxidase 3 OS=Homo sapiens GN=GPX3 PE=1 SV=2 - [GPX3_HUMAN]	30.97%	7	26	226	25.5	8.13	TRUE	252
P22792	Carboxypeptidase N subunit 2 OS=Homo sapiens GN=CPN2 PE=1 SV=3 - [CPN2_HUMAN]	37.43%	14	153	545	60.5	5.99	TRUE	158
P22891	Vitamin K-dependent protein Z OS=Homo sapiens GN=PROZ PE=1 SV=2 - [PROZ_HUMAN]	4.75%	2	8	400	44.7	5.97	TRUE	229
P22891-2	Isoform 2 of Vitamin K-dependent protein Z OS=Homo sapiens GN=PROZ - [PROZ_HUMAN]	4.50%	2	8	422	47	6.04	FALSE	229
P24592	Insulin-like growth factor-binding protein 6 OS=Homo sapiens GN=IGFBP6 PE=1 SV=1 - [IBP6_HUMAN]	6.67%	2	5	240	25.3	7.81	TRUE	296
P27169	Serum paraoxonase/arylesterase 1 OS=Homo sapiens GN=PON1 PE=1 SV=3 - [PON1_HUMAN]	55.77%	13	103	355	39.7	5.22	TRUE	159
P29622	Kallistatin OS=Homo sapiens GN=SERPINA4 PE=1 SV=3 - [KAIN_HUMAN]	55.04%	20	191	427	48.5	7.75	TRUE	160
P35443	Thrombospondin-4 OS=Homo sapiens GN=THBS4 PE=1 SV=2 - [TSP4_HUMAN]	6.04%	4	10	961	105.8	4.68	TRUE	220
P35858	Insulin-like growth factor-binding protein complex acid labile subunit OS=Homo sapiens GN=IGFALS PE=1 SV=1 - [ALS_HUMAN]	46.28%	19	109	605	66	6.79	TRUE	162
E9PGU3	Insulin-like growth factor-binding protein complex acid labile subunit OS=Homo sapiens GN=IGFALS PE=4 SV=1 - [E9PGU3_HUMAN]	43.55%	19	109	643	70.2	6.93	FALSE	162
P36955	Pigment epithelium-derived factor OS=Homo sapiens GN=SERPINF1 PE=1 SV=4 - [PEDF_HUMAN]	54.07%	20	242	418	46.3	6.38	TRUE	163
P36980-2	Isoform Short of Complement factor H-related protein 2 OS=Homo sapiens GN=CFHR2 - [FHR2_HUMAN]	18.93%	4	5	243	27.9	6.92	TRUE	297
P36980	Complement factor H-related protein 2 OS=Homo sapiens GN=CFHR2 PE=1 SV=1 - [FHR2_HUMAN]	17.04%	4	5	270	30.6	6.38	FALSE	297
V9GYE7	Complement factor H-related protein 2 OS=Homo sapiens GN=CFHR2 PE=4 SV=1 - [V9GYE7_HUMAN]	18.11%	4	5	254	28.9	6.81	FALSE	297
P43121	Cell surface glycoprotein MUC18 OS=Homo sapiens GN=MCAM PE=1 SV=2 - [MUC18_HUMAN]	10.53%	5	14	646	71.6	5.76	TRUE	164
P48740-4	Isoform 4 of Mannan-binding lectin serine protease 1 OS=Homo sapiens GN=MASP1 - [MASP1_HUMAN]	12.68%	8	20	615	68.9	5.34	TRUE	165
P48740-2	Isoform 2 of Mannan-binding lectin serine protease 1 OS=Homo sapiens GN=MASP1 - [MASP1_HUMAN]	10.71%	8	20	728	81.8	5.12	FALSE	165
P51884	Lumican OS=Homo sapiens GN=LUM PE=1 SV=2 - [LUM_HUMAN]	36.09%	12	110	338	38.4	6.61	TRUE	166
P54296	Myomesin-2 OS=Homo sapiens GN=MYOM2 PE=2 SV=2 - [MYOM2_HUMAN]	1.77%	2	6	1465	164.8	6.19	TRUE	298
P54802	Alpha-N-acetylglucosaminidase OS=Homo sapiens GN=NAGLU PE=1 SV=2 - [ANAG_HUMAN]	3.90%	2	4	743	82.2	6.65	TRUE	299
P55056	Apolipoprotein C-IV OS=Homo sapiens GN=APOC4 PE=1 SV=1 - [APOC4_HUMAN]	32.28%	4	11	127	14.5	8.92	TRUE	167
P80108	Phosphatidylinositol-glycan-specific phospholipase D OS=Homo sapiens GN=GPLD1 PE=1 SV=3 - [PHLD_HUMAN]	39.29%	23	88	840	92.3	6.37	TRUE	168
Q04756	Hepatocyte growth factor activator OS=Homo sapiens GN=HGFAC PE=1 SV=1 - [HGFA_HUMAN]	15.88%	7	17	655	70.6	7.24	TRUE	169
D6RAR4	Hepatocyte growth factor activator short chain OS=Homo sapiens GN=HGFAC PE=3 SV=1 - [D6RAR4_HUMAN]	15.71%	7	17	662	71.4	7.05	FALSE	169
Q08380	Galectin-3-binding protein OS=Homo sapiens GN=LGALS3BP PE=1 SV=1 - [LG3BP_HUMAN]	14.36%	9	25	585	65.3	5.27	TRUE	170
Q13822	Ectonucleotide pyrophosphatase/phosphodiesterase family member 2 OS=Homo sapiens GN=ENPP2 PE=1 SV=3 - [ENPP2_HUMAN]	8.81%	8	23	863	98.9	7.37	TRUE	172
E7EUF1	Ectonucleotide pyrophosphatase/phosphodiesterase family member 2 OS=Homo sapiens GN=ENPP2 PE=4 SV=1 - [E7EUF1_HUMAN]	8.60%	8	23	884	101.5	7.53	FALSE	172
E9PHP7	Ectonucleotide pyrophosphatase/phosphodiesterase family member 2 OS=Homo sapiens GN=ENPP2 PE=4 SV=1 - [E9PHP7_HUMAN]	8.56%	8	23	888	101.9	7.59	FALSE	172
Q13822-2	Isoform 2 of Ectonucleotide pyrophosphatase/phosphodiesterase family member 2 OS=Homo sapiens GN=ENPP2 - [ENPP2_HUMAN]	8.31%	8	23	915	105.1	8.18	FALSE	172
Q15166	Serum paraoxonase/lactonase 3 OS=Homo sapiens GN=PON3 PE=1 SV=3 - [PON3_HUMAN]	8.76%	3	6	354	39.6	5.41	TRUE	159
Q15848	Adiponectin OS=Homo sapiens GN=ADIPOQ PE=1 SV=1 - [ADIPO_HUMAN]	31.56%	5	25	244	26.4	5.74	TRUE	174
Q5FBE1	Coagulation factor IX OS=Homo sapiens GN=F9 PE=2 SV=1 - [Q5FBE1_HUMAN]	28.13%	9	29	423	47.6	6.11	TRUE	175
P00740	Coagulation factor IX OS=Homo sapiens GN=F9 PE=1 SV=2 - [FA9_HUMAN]	25.81%	9	29	461	51.7	5.47	FALSE	175
Q6UXB8-2	Isoform 2 of Peptidase inhibitor 16 OS=Homo sapiens GN=PI16 - [PI16_HUMAN]	14.81%	2	4	270	29.7	5.71	TRUE	300
Q6UXB8	Peptidase inhibitor 16 OS=Homo sapiens GN=PI16 PE=1 SV=1 - [PI16_HUMAN]	8.64%	2	4	463	49.4	5.39	FALSE	300
Q76LX8-3	Isoform 3 of A disintegrin and metalloproteinase with thrombospondin motifs 13 OS=Homo sapiens GN=ADAMTS13 - [ATS13_HUMAN]	1.57%	2	2	1340	144.4	7.09	TRUE	301
Q76LX8	A disintegrin and metalloproteinase with thrombospondin motifs 13 OS=Homo sapiens GN=ADAMTS13 PE=1 SV=1 - [ATS13_HUMAN]	1.47%	2	2	1427	153.5	7.17	FALSE	301
Q76LX8-2	Isoform 2 of A disintegrin and metalloproteinase with thrombospondin motifs 13 OS=Homo sapiens GN=ADAMTS13 - [ATS13_HUMAN]	1.53%	2	2	1371	147.7	7.15	FALSE	301
Q7Z7G0-2	Isoform 2 of Target of Nesh-SH3 OS=Homo sapiens GN=ABI3BP - [TARSH_HUMAN]	9.26%	3	9	486	53.9	9.06	TRUE	302
D3YTG3	Target of Nesh-SH3 OS=Homo sapiens GN=ABI3BP PE=4 SV=1 - [D3YTG3_HUMAN]	2.53%	3	9	1777	195.2	9.73	FALSE	302
Q7Z7G0	Target of Nesh-SH3 OS=Homo sapiens GN=ABI3BP PE=1 SV=1 - [TARSH_HUMAN]	4.19%	3	9	1075	118.6	9.44	FALSE	302
H0Y897	Target of Nesh-SH3 (Fragment) OS=Homo sapiens GN=ABI3BP PE=4 SV=1 - [H0Y897_HUMAN]	3.98%	3	9	1131	124.2	9.55	FALSE	302
Q7Z7G0-3	Isoform 3 of Target of Nesh-SH3 OS=Homo sapiens GN=ABI3BP - [TARSH_HUMAN]	6.87%	3	9	655	72.2	8.56	FALSE	302
Q7Z7G0-4	Isoform 4 of Target of Nesh-SH3 OS=Homo sapiens GN=ABI3BP - [TARSH_HUMAN]	5.74%	3	9	784	86.7	10.02	FALSE	302
Q86UD1	Out at first protein homolog OS=Homo sapiens GN=OAF PE=2 SV=1 - [OAF_HUMAN]	9.52%	2	5	273	30.7	6.84	TRUE	176
Q92954-5	Isoform E of Proteoglycan 4 OS=Homo sapiens GN=PRG4 - [PRG4_HUMAN]	12.33%	10	21	933	102.4	9.63	TRUE	177
Q92954	Proteoglycan 4 OS=Homo sapiens GN=PRG4 PE=1 SV=2 - [PRG4_HUMAN]	8.19%	10	21	1404	151	9.5	FALSE	177
Q92954-2	Isoform B of Proteoglycan 4 OS=Homo sapiens GN=PRG4 - [PRG4_HUMAN]	8.44%	10	21	1363	146.4	9.61	FALSE	177
Q92954-3	Isoform C of Proteoglycan 4 OS=Homo sapiens GN=PRG4 - [PRG4_HUMAN]	8.77%	10	21	1311	141	9.39	FALSE	177
Q92954-4	Isoform D of Proteoglycan 4 OS=Homo sapiens GN=PRG4 - [PRG4_HUMAN]	9.06%	10	21	1270	136.5	9.54	FALSE	177
Q92954-6	Isoform F of Proteoglycan 4 OS=Homo sapiens GN=PRG4 - [PRG4_HUMAN]	8.45%	10	21	1361	146.4	9.47	FALSE	177
Q96IY4	Carboxypeptidase B2 OS=Homo sapiens GN=CPB2 PE=1 SV=2 - [CBPB2_HUMAN]	21.28%	8	34	423	48.4	7.71	TRUE	178
Q96KN2	Beta-Ala-His dipeptidase OS=Homo sapiens GN=CNDP1 PE=1 SV=4 - [CNDP1_HUMAN]	48.13%	19	94	507	56.7	5.3	TRUE	114
J3KRP0	Beta-Ala-His dipeptidase OS=Homo sapiens GN=CNDP1 PE=4 SV=1 - [J3KRP0_HUMAN]	12.28%	5	42	464	51.9	5.4	FALSE	114
Q9BWP8-8	Isoform 8 of Collectin-11 OS=Homo sapiens GN=COLEC11 - [COL11_HUMAN]	17.77%	3	8	197	21.6	4.75	TRUE	179
J3KQY9	Collectin-11 OS=Homo sapiens GN=COLEC11 PE=4 SV=1 - [J3KQY9_HUMAN]	12.28%	3	8	285	30.2	6.25	FALSE	179
Q9BWP8	Collectin-11 OS=Homo sapiens GN=COLEC11 PE=1 SV=1 - [COL11_HUMAN]	12.92%	3	8	271	28.6	5.41	FALSE	179
Q9BWP8-2	Isoform 2 of Collectin-11 OS=Homo sapiens GN=COLEC11 - [COL11_HUMAN]	14.17%	3	8	247	26.4	5.24	FALSE	179
Q9BWP8-3	Isoform 3 of Collectin-11 OS=Homo sapiens GN=COLEC11 - [COL11_HUMAN]	14.17%	3	8	247	26.3	5	FALSE	179
Q9BWP8-4	Isoform 4 of Collectin-11 OS=Homo sapiens GN=COLEC11 - [COL11_HUMAN]	14.29%	3	8	245	26.2	5.27	FALSE	179
Q9BWP8-5	Isoform 5 of Collectin-11 OS=Homo sapiens GN=COLEC11 - [COL11_HUMAN]	15.70%	3	8	223	24	4.86	FALSE	179
Q9BWP8-6	Isoform 6 of Collectin-11 OS=Homo sapiens GN=COLEC11 - [COL11_HUMAN]	15.84%	3	8	221	23.9	5.11	FALSE	179
Q9BWP8-7	Isoform 7 of Collectin-11 OS=Homo sapiens GN=COLEC11 - [COL11_HUMAN]	15.84%	3	8	221	23.8	4.89	FALSE	179
Q9BWP8-9	Isoform 9 of Collectin-11 OS=Homo sapiens GN=COLEC11 - [COL11_HUMAN]	13.06%	3	8	268	29	5.8	FALSE	179
Q9NPH3-2	Isoform 2 of Interleukin-1 receptor accessory protein OS=Homo sapiens GN=IL1RAP - [IL1AP_HUMAN]	10.67%	4	6	356	41	7.34	TRUE	303
Q9NPH3	Interleukin-1 receptor accessory protein OS=Homo sapiens GN=IL1RAP PE=1 SV=2 - [IL1AP_HUMAN]	6.67%	4	6	570	65.4	8.12	FALSE	303
Q9NPH3-3	Isoform 3 of Interleukin-1 receptor accessory protein OS=Homo sapiens GN=IL1RAP - [IL1AP_HUMAN]	5.78%	2	4	346	39.7	6.28	FALSE	303
Q9NPH3-5	Isoform 4 of Interleukin-1 receptor accessory protein OS=Homo sapiens GN=IL1RAP - [IL1AP_HUMAN]	5.53%	4	6	687	78.6	7.12	FALSE	303
Q9NZP8	Complement C1r subcomponent-like protein OS=Homo sapiens GN=C1RL PE=1 SV=2 - [C1RL_HUMAN]	22.79%	10	33	487	53.5	7.2	TRUE	180
Q9UNN8	Endothelial protein C receptor OS=Homo sapiens GN=PROCR PE=1 SV=1 - [EPCR_HUMAN]	11.34%	2	8	238	26.7	7.18	TRUE	304
Q9Y5Y7	Lymphatic vessel endothelial hyaluronic acid receptor 1 OS=Homo sapiens GN=LYVE1 PE=1 SV=2 - [LYVE1_HUMAN]	12.11%	4	18	322	35.2	8.28	TRUE	181
Q9Y6R7	IgGFc-binding protein OS=Homo sapiens GN=FCGBP PE=1 SV=3 - [FCGBP_HUMAN]	7.36%	18	45	5405	571.6	5.34	TRUE	182
Q8WZ42-12	Isoform 12 of Titin OS=Homo sapiens GN=TTN - [TITIN_HUMAN]	1.13%	20	30	35991	3992.1	6.39	TRUE	33
Q8WZ42-13	Isoform 13 of Titin OS=Homo sapiens GN=TTN - [TITIN_HUMAN]	0.43%	7	11	34484	3828.7	6.34	FALSE	33
Q5VY30	Retinol binding protein 4, plasma, isoform CRA_b OS=Homo sapiens GN=RBP4 PE=1 SV=2 - [Q5VY30_HUMAN]	57.29%	8	59	199	23	6.09	TRUE	185
P02753	Retinol-binding protein 4 OS=Homo sapiens GN=RBP4 PE=1 SV=3 - [RET4_HUMAN]	56.72%	8	59	201	23	6.07	FALSE	185
K7ERI9	Truncated apolipoprotein C-I (Fragment) OS=Homo sapiens GN=APOC1 PE=4 SV=1 - [K7ERI9_HUMAN]	35.06%	4	8	77	8.6	6.71	TRUE	186
P02654	Apolipoprotein C-I OS=Homo sapiens GN=APOC1 PE=1 SV=1 - [APOC1_HUMAN]	32.53%	4	8	83	9.3	8.47	FALSE	186
K7ER74	Protein APOC4-APOC2 OS=Homo sapiens GN=APOC4-APOC2 PE=4 SV=1 - [K7ER74_HUMAN]	35.96%	6	24	178	20	6.64	TRUE	187
P02655	Apolipoprotein C-II OS=Homo sapiens GN=APOC2 PE=1 SV=1 - [APOC2_HUMAN]	22.77%	3	7	101	11.3	4.72	FALSE	187
Q6P163	APOC2 protein OS=Homo sapiens GN=APOC2 PE=2 SV=1 - [Q6P163_HUMAN]	25.00%	2	6	72	8.1	4.89	FALSE	187
Q15063-7	Isoform 7 of Periostin OS=Homo sapiens GN=POSTN - [POSTN_HUMAN]	9.85%	4	8	721	80.3	8.07	TRUE	305
B1ALD8	Periostin OS=Homo sapiens GN=POSTN PE=4 SV=1 - [B1ALD8_HUMAN]	8.78%	4	8	809	90.4	7.39	FALSE	305
B1ALD9	Periostin OS=Homo sapiens GN=POSTN PE=4 SV=1 - [B1ALD9_HUMAN]	8.79%	4	8	808	90.1	7.94	FALSE	305
F5H628	Periostin OS=Homo sapiens GN=POSTN PE=4 SV=1 - [F5H628_HUMAN]	9.48%	4	8	749	83.5	7.68	FALSE	305
Q15063	Periostin OS=Homo sapiens GN=POSTN PE=1 SV=2 - [POSTN_HUMAN]	8.49%	4	8	836	93.3	7.53	FALSE	305
Q15063-2	Isoform 2 of Periostin OS=Homo sapiens GN=POSTN - [POSTN_HUMAN]	9.11%	4	8	779	87	7.81	FALSE	305
Q15063-3	Isoform 3 of Periostin OS=Homo sapiens GN=POSTN - [POSTN_HUMAN]	9.09%	4	8	781	87.2	7.81	FALSE	305
Q15063-4	Isoform 4 of Periostin OS=Homo sapiens GN=POSTN - [POSTN_HUMAN]	9.45%	4	8	751	83.8	8.18	FALSE	305
K7ELW0	Protein DJ-1 OS=Homo sapiens GN=PARK7 PE=1 SV=1 - [K7ELW0_HUMAN]	10.06%	2	2	169	17.9	7.87	TRUE	306
Q99497	Protein DJ-1 OS=Homo sapiens GN=PARK7 PE=1 SV=2 - [PARK7_HUMAN]	8.99%	2	2	189	19.9	6.79	FALSE	306
A0A075B6L0	Ig lambda-2 chain C regions (Fragment) OS=Homo sapiens GN=IGLC3 PE=4 SV=1 - [A0A075B6L0_HUMAN]	67.92%	5	87	106	11.3	7.24	TRUE	189
P0CG05	Ig lambda-2 chain C regions OS=Homo sapiens GN=IGLC2 PE=1 SV=1 - [LAC2_HUMAN]	67.92%	5	87	106	11.3	7.24	FALSE	189
P0CG06	Ig lambda-3 chain C regions OS=Homo sapiens GN=IGLC3 PE=1 SV=1 - [LAC3_HUMAN]	67.92%	5	87	106	11.2	7.24	FALSE	189
P0CF74	Ig lambda-6 chain C region OS=Homo sapiens GN=IGLC6 PE=4 SV=1 - [LAC6_HUMAN]	32.08%	2	69	106	11.3	7.24	FALSE	189
A0M8Q6	Ig lambda-7 chain C region OS=Homo sapiens GN=IGLC7 PE=1 SV=2 - [LAC7_HUMAN]	32.08%	2	69	106	11.3	8.28	FALSE	189
A0A075B6L1	Ig lambda-7 chain C region (Fragment) OS=Homo sapiens GN=IGLC7 PE=4 SV=1 - [A0A075B6L1_HUMAN]	32.08%	2	69	106	11.3	8.28	FALSE	189
A0A075B6N9	Ig mu chain C region (Fragment) OS=Homo sapiens GN=IGHM PE=4 SV=1 - [A0A075B6N9_HUMAN]	59.82%	21	227	453	49.4	6.77	TRUE	191
P01871	Ig mu chain C region OS=Homo sapiens GN=IGHM PE=1 SV=3 - [IGHM_HUMAN]	32.52%	12	101	452	49.3	6.77	FALSE	191
P01871-2	Isoform 2 of Ig mu chain C region OS=Homo sapiens GN=IGHM - [IGHM_HUMAN]	31.08%	12	101	473	51.8	6.15	FALSE	191
Q5JWQ4	Neuropilin-1 OS=Homo sapiens GN=NRP1 PE=4 SV=2 - [Q5JWQ4_HUMAN]	7.71%	3	8	597	67.2	6.16	TRUE	193
E9PEP6	Neuropilin-1 OS=Homo sapiens GN=NRP1 PE=4 SV=2 - [E9PEP6_HUMAN]	5.08%	3	8	906	101.2	6	FALSE	193
O14786	Neuropilin-1 OS=Homo sapiens GN=NRP1 PE=1 SV=3 - [NRP1_HUMAN]	4.98%	3	8	923	103.1	5.88	FALSE	193
E7EX60	Neuropilin-1 OS=Homo sapiens GN=NRP1 PE=4 SV=1 - [E7EX60_HUMAN]	7.18%	3	8	641	72	6.79	FALSE	193
Q5T7F0	Neuropilin 1 OS=Homo sapiens GN=NRP1 PE=2 SV=1 - [Q5T7F0_HUMAN]	6.53%	3	8	704	79	5.86	FALSE	193
Q5T7F1	Neuropilin 1 OS=Homo sapiens GN=NRP1 PE=2 SV=1 - [Q5T7F1_HUMAN]	7.55%	3	8	609	68.3	6.16	FALSE	193
O14786-2	Isoform 2 of Neuropilin-1 OS=Homo sapiens GN=NRP1 - [NRP1_HUMAN]	7.14%	3	8	644	71.9	5.57	FALSE	193
J3QQR8	Intercellular adhesion molecule 2 (Fragment) OS=Homo sapiens GN=ICAM2 PE=4 SV=2 - [J3QQR8_HUMAN]	18.67%	2	6	166	18.4	6.37	TRUE	260
J3QKR4	Intercellular adhesion molecule 2 OS=Homo sapiens GN=ICAM2 PE=4 SV=1 - [J3QKR4_HUMAN]	17.82%	2	6	174	19.5	8.69	FALSE	260
J3QQX6	Intercellular adhesion molecule 2 (Fragment) OS=Homo sapiens GN=ICAM2 PE=4 SV=1 - [J3QQX6_HUMAN]	14.49%	2	6	214	23.7	6.51	FALSE	260
J3QRQ1	Intercellular adhesion molecule 2 (Fragment) OS=Homo sapiens GN=ICAM2 PE=4 SV=1 - [J3QRQ1_HUMAN]	14.35%	2	6	216	23.9	6.51	FALSE	260
J3QRT5	Intercellular adhesion molecule 2 OS=Homo sapiens GN=ICAM2 PE=4 SV=1 - [J3QRT5_HUMAN]	12.35%	2	6	251	28.2	8.19	FALSE	260
P13598	Intercellular adhesion molecule 2 OS=Homo sapiens GN=ICAM2 PE=1 SV=2 - [ICAM2_HUMAN]	11.27%	2	6	275	30.6	7.43	FALSE	260
Q16853-2	Isoform 2 of Membrane primary amine oxidase OS=Homo sapiens GN=AOC3 - [AOC3_HUMAN]	4.26%	2	5	634	70.6	7.53	TRUE	241
Q16853	Membrane primary amine oxidase OS=Homo sapiens GN=AOC3 PE=1 SV=3 - [AOC3_HUMAN]	3.54%	2	5	763	84.6	6.52	FALSE	241
P63104	14-3-3 protein zeta/delta OS=Homo sapiens GN=YWHAZ PE=1 SV=1 - [1433Z_HUMAN]	11.02%	2	3	245	27.7	4.79	TRUE	307
E7EX29	14-3-3 protein zeta/delta (Fragment) OS=Homo sapiens GN=YWHAZ PE=3 SV=1 - [E7EX29_HUMAN]	10.98%	2	3	246	28	4.92	FALSE	307
E7EUT4	Glyceraldehyde-3-phosphate dehydrogenase OS=Homo sapiens GN=GAPDH PE=3 SV=1 - [E7EUT4_HUMAN]	8.53%	2	11	293	31.5	7.61	TRUE	18
P04406	Glyceraldehyde-3-phosphate dehydrogenase OS=Homo sapiens GN=GAPDH PE=1 SV=3 - [G3P_HUMAN]	7.46%	2	11	335	36	8.46	FALSE	18
H0YLF3	Beta-2-microglobulin (Fragment) OS=Homo sapiens GN=B2M PE=3 SV=1 - [H0YLF3_HUMAN]	38.03%	2	3	71	8.5	5.15	TRUE	308
P61769	Beta-2-microglobulin OS=Homo sapiens GN=B2M PE=1 SV=1 - [B2MG_HUMAN]	22.69%	2	3	119	13.7	6.52	FALSE	308
F5H6I0	Beta-2-microglobulin OS=Homo sapiens GN=B2M PE=3 SV=1 - [F5H6I0_HUMAN]	22.13%	2	3	122	14	7.44	FALSE	308
P02533	SWISS-PROT:P02533 Tax_Id=9606 Gene_Symbol=KRT14 Keratin, type I cytoskeletal 14	6.14%	3	7	472	51.6	5.16	TRUE	309
P01764	Ig heavy chain V-III region VH26 OS=Homo sapiens PE=1 SV=1 - [HV303_HUMAN]	13.68%	2	3	117	12.6	8.28	TRUE	310
P01620	Ig kappa chain V-III region SIE OS=Homo sapiens PE=1 SV=1 - [KV302_HUMAN]	21.10%	2	3	109	11.8	8.48	TRUE	66
P01622	Ig kappa chain V-III region Ti OS=Homo sapiens PE=1 SV=1 - [KV304_HUMAN]	21.10%	2	3	109	11.8	8.5	FALSE	66
P01623	Ig kappa chain V-III region WOL OS=Homo sapiens PE=1 SV=1 - [KV305_HUMAN]	21.10%	2	3	109	11.7	8.91	FALSE	66
P04206	Ig kappa chain V-III region GOL OS=Homo sapiens PE=1 SV=1 - [KV307_HUMAN]	21.10%	2	3	109	11.8	9.25	FALSE	66
P18135	Ig kappa chain V-III region HAH OS=Homo sapiens PE=2 SV=1 - [KV312_HUMAN]	17.83%	2	3	129	14.1	7.96	FALSE	66
P18136	Ig kappa chain V-III region HIC OS=Homo sapiens PE=2 SV=2 - [KV313_HUMAN]	17.83%	2	3	129	14.1	6.6	FALSE	66
P24821-6	Isoform 6 of Tenascin OS=Homo sapiens GN=TNC - [TENA_HUMAN]	1.79%	2	5	1564	171.2	5.1	TRUE	211
P24821	Tenascin OS=Homo sapiens GN=TNC PE=1 SV=3 - [TENA_HUMAN]	1.27%	2	5	2201	240.7	4.89	FALSE	211
E9PC84	Tenascin OS=Homo sapiens GN=TNC PE=4 SV=1 - [E9PC84_HUMAN]	1.45%	2	5	1928	210.7	4.96	FALSE	211
F5H7V9	Tenascin OS=Homo sapiens GN=TNC PE=4 SV=1 - [F5H7V9_HUMAN]	1.52%	2	5	1838	201	5.03	FALSE	211
J3QSU6	Tenascin OS=Homo sapiens GN=TNC PE=4 SV=1 - [J3QSU6_HUMAN]	1.39%	2	5	2019	220.7	4.93	FALSE	211
P24821-2	Isoform 2 of Tenascin OS=Homo sapiens GN=TNC - [TENA_HUMAN]	1.60%	2	5	1746	191.2	5.01	FALSE	211
P24821-3	Isoform 3 of Tenascin OS=Homo sapiens GN=TNC - [TENA_HUMAN]	1.52%	2	5	1837	201.2	5	FALSE	211
P24821-4	Isoform 4 of Tenascin OS=Homo sapiens GN=TNC - [TENA_HUMAN]	1.33%	2	5	2110	230.7	4.91	FALSE	211
P24821-5	Isoform 5 of Tenascin OS=Homo sapiens GN=TNC - [TENA_HUMAN]	1.69%	2	5	1655	181.4	5.05	FALSE	211
P98160	Basement membrane-specific heparan sulfate proteoglycan core protein OS=Homo sapiens GN=HSPG2 PE=1 SV=4 - [PGBM_HUMAN]	0.75%	2	6	4391	468.5	6.51	TRUE	84
Q9UKX2	Myosin-2 OS=Homo sapiens GN=MYH2 PE=1 SV=1 - [MYH2_HUMAN]	2.32%	3	7	1941	222.9	5.82	TRUE	247
P16930	Fumarylacetoacetase OS=Homo sapiens GN=FAH PE=1 SV=2 - [FAAA_HUMAN]	5.73%	2	4	419	46.3	6.95	TRUE	311
P07451	Carbonic anhydrase 3 OS=Homo sapiens GN=CA3 PE=1 SV=3 - [CAH3_HUMAN]	12.69%	3	3	260	29.5	7.34	TRUE	312
B0QYF8	Myoglobin (Fragment) OS=Homo sapiens GN=MB PE=3 SV=1 - [B0QYF8_HUMAN]	25.17%	3	9	143	16	7.69	TRUE	222
F2Z2F1	Myoglobin (Fragment) OS=Homo sapiens GN=MB PE=3 SV=1 - [F2Z2F1_HUMAN]	28.30%	2	8	106	11.9	8.38	FALSE	222
P02144	Myoglobin OS=Homo sapiens GN=MB PE=1 SV=2 - [MYG_HUMAN]	23.38%	3	9	154	17.2	7.68	FALSE	222
B4DW75	EGF-containing fibulin-like extracellular matrix protein 1 OS=Homo sapiens GN=EFEMP1 PE=2 SV=1 - [B4DW75_HUMAN]	14.37%	3	9	355	39.2	6.49	TRUE	104
Q12805	EGF-containing fibulin-like extracellular matrix protein 1 OS=Homo sapiens GN=EFEMP1 PE=1 SV=2 - [FBLN3_HUMAN]	10.34%	3	9	493	54.6	5.07	FALSE	104
Q12805-2	Isoform 2 of EGF-containing fibulin-like extracellular matrix protein 1 OS=Homo sapiens GN=EFEMP1 - [FBLN3_HUMAN]	10.52%	3	9	485	53.7	5.02	FALSE	104
Q12805-3	Isoform 3 of EGF-containing fibulin-like extracellular matrix protein 1 OS=Homo sapiens GN=EFEMP1 - [FBLN3_HUMAN]	10.37%	3	9	492	54.5	5.07	FALSE	104
Q12805-4	Isoform 4 of EGF-containing fibulin-like extracellular matrix protein 1 OS=Homo sapiens GN=EFEMP1 - [FBLN3_HUMAN]	10.37%	3	9	492	54.5	5.07	FALSE	104
J3QSE5	Phosphatidylcholine-sterol acyltransferase (Fragment) OS=Homo sapiens GN=LCAT PE=4 SV=1 - [J3QSE5_HUMAN]	9.02%	2	5	255	29.4	6.54	TRUE	138
P04180	Phosphatidylcholine-sterol acyltransferase OS=Homo sapiens GN=LCAT PE=1 SV=1 - [LCAT_HUMAN]	5.23%	2	5	440	49.5	6.11	FALSE	138
O95445	Apolipoprotein M OS=Homo sapiens GN=APOM PE=1 SV=2 - [APOM_HUMAN]	40.43%	6	9	188	21.2	6.01	TRUE	313
P02745	Complement C1q subcomponent subunit A OS=Homo sapiens GN=C1QA PE=1 SV=2 - [C1QA_HUMAN]	20.41%	4	11	245	26	9.11	TRUE	128
P14151	L-selectin OS=Homo sapiens GN=SELL PE=1 SV=2 - [LYAM1_HUMAN]	3.76%	2	4	372	42.2	6.6	TRUE	228
P14151-2	Isoform 2 of L-selectin OS=Homo sapiens GN=SELL - [LYAM1_HUMAN]	3.64%	2	4	385	43.6	7.15	FALSE	228
P33151	Cadherin-5 OS=Homo sapiens GN=CDH5 PE=1 SV=5 - [CADH5_HUMAN]	8.42%	5	10	784	87.5	5.43	TRUE	161
Q8IXL6	Extracellular serine/threonine protein kinase Fam20C OS=Homo sapiens GN=FAM20C PE=1 SV=2 - [DMP4_HUMAN]	4.11%	2	3	584	66.2	7.74	TRUE	314
F5GXY2	L-lactate dehydrogenase A chain (Fragment) OS=Homo sapiens GN=LDHA PE=1 SV=2 - [F5GXY2_HUMAN]	26.28%	3	11	156	17.2	8.72	TRUE	238
P00338	L-lactate dehydrogenase A chain OS=Homo sapiens GN=LDHA PE=1 SV=2 - [LDHA_HUMAN]	12.35%	3	11	332	36.7	8.27	FALSE	238
P00338-2	Isoform 2 of L-lactate dehydrogenase A chain OS=Homo sapiens GN=LDHA - [LDHA_HUMAN]	14.96%	3	11	274	30	8	FALSE	238
P00338-3	Isoform 3 of L-lactate dehydrogenase A chain OS=Homo sapiens GN=LDHA - [LDHA_HUMAN]	11.36%	3	11	361	39.8	8.43	FALSE	238
P00338-5	Isoform 5 of L-lactate dehydrogenase A chain OS=Homo sapiens GN=LDHA - [LDHA_HUMAN]	17.01%	3	11	241	26.7	8.15	FALSE	238
