# Supplementary material for: PGCA: An algorithm to link protein groups created from MS/MS data
Source: PLoS One. 2017 May 31;12(5):e0177569. doi: 10.1371/journal.pone.0177569 (PMC5451011; doi:10.1371/journal.pone.0177569)
Supplement: S5 File — Protein identification information from the muscular dystrophy biomarkers study. (ZIP) [file pone.0177569.s008.zip › S2DataJF/20150721_MRMP-41_JAIN_EXP05_Fr1_24 Uniprot Human Percolator_all proteins.txt]

Accession	Description	Score	Coverage	# Peptides	# PSMs	# AAs	MW [kDa]	calc. pI	Is Master Protein	PGC
P02768	Serum albumin OS=Homo sapiens GN=ALB PE=1 SV=2 - [ALBU_HUMAN]	11425.71	56.49%	33	674	609	69.3	6.28	TRUE	1
P02749	Beta-2-glycoprotein 1 OS=Homo sapiens GN=APOH PE=1 SV=3 - [APOH_HUMAN]	994.04	18.55%	5	61	345	38.3	7.97	TRUE	2
P26927	Hepatocyte growth factor-like protein OS=Homo sapiens GN=MST1 PE=1 SV=2 - [HGFL_HUMAN]	68.62	3.94%	3	6	711	80.3	7.68	TRUE	4
G3XAK1	Hepatocyte growth factor-like protein beta chain OS=Homo sapiens GN=MST1 PE=3 SV=1 - [G3XAK1_HUMAN]	68.62	3.86%	3	6	725	81.9	7.8	FALSE	4
Q6EMK4	Vasorin OS=Homo sapiens GN=VASN PE=1 SV=1 - [VASN_HUMAN]	38.09	4.01%	2	2	673	71.7	7.39	TRUE	197
P07996	Thrombospondin-1 OS=Homo sapiens GN=THBS1 PE=1 SV=2 - [TSP1_HUMAN]	381.75	10.85%	10	25	1170	129.3	4.94	TRUE	7
P60709	Actin, cytoplasmic 1 OS=Homo sapiens GN=ACTB PE=1 SV=1 - [ACTB_HUMAN]	139.81	10.40%	3	8	375	41.7	5.48	TRUE	9
P63261	Actin, cytoplasmic 2 OS=Homo sapiens GN=ACTG1 PE=1 SV=1 - [ACTG_HUMAN]	139.81	10.40%	3	8	375	41.8	5.48	FALSE	9
P04040	Catalase OS=Homo sapiens GN=CAT PE=1 SV=3 - [CATA_HUMAN]	38.24	5.88%	2	2	527	59.7	7.39	TRUE	10
P01023	Alpha-2-macroglobulin OS=Homo sapiens GN=A2M PE=1 SV=3 - [A2MG_HUMAN]	16778.64	47.76%	51	1009	1474	163.2	6.46	TRUE	12
P20742	Pregnancy zone protein OS=Homo sapiens GN=PZP PE=1 SV=4 - [PZP_HUMAN]	2248.04	14.37%	17	162	1482	163.8	6.38	TRUE	13
P04114	Apolipoprotein B-100 OS=Homo sapiens GN=APOB PE=1 SV=2 - [APOB_HUMAN]	12318.68	40.00%	152	893	4563	515.3	7.05	TRUE	16
P04264	Keratin, type II cytoskeletal 1 OS=Homo sapiens GN=KRT1 PE=1 SV=6 - [K2C1_HUMAN]	188.58	9.63%	6	14	644	66	8.12	TRUE	17
P32119	Peroxiredoxin-2 OS=Homo sapiens GN=PRDX2 PE=1 SV=5 - [PRDX2_HUMAN]	29.44	9.60%	2	2	198	21.9	5.97	TRUE	200
P02751-9	Isoform 9 of Fibronectin OS=Homo sapiens GN=FN1 - [FINC_HUMAN]	4583.56	29.73%	40	292	2240	246.5	6.06	TRUE	19
P02751	Fibronectin OS=Homo sapiens GN=FN1 PE=1 SV=4 - [FINC_HUMAN]	4583.56	27.91%	40	292	2386	262.5	5.71	FALSE	19
E9PE77	Anastellin OS=Homo sapiens GN=FN1 PE=4 SV=1 - [E9PE77_HUMAN]	4583.56	28.58%	40	292	2330	256.3	5.8	FALSE	19
P02751-14	Isoform 14 of Fibronectin OS=Homo sapiens GN=FN1 - [FINC_HUMAN]	4583.56	29.40%	40	292	2265	249.2	5.99	FALSE	19
P02751-3	Isoform 3 of Fibronectin OS=Homo sapiens GN=FN1 - [FINC_HUMAN]	4583.56	28.28%	40	292	2355	259.1	5.73	FALSE	19
P02751-8	Isoform 8 of Fibronectin OS=Homo sapiens GN=FN1 - [FINC_HUMAN]	4583.56	29.01%	40	292	2296	252.7	5.94	FALSE	19
Q6U2E9	C4B1 OS=Homo sapiens GN=C4B PE=4 SV=1 - [Q6U2E9_HUMAN]	11789.08	51.72%	66	728	1744	192.6	7.27	TRUE	20
E7ET33	Inter-alpha-trypsin inhibitor heavy chain H3 OS=Homo sapiens GN=ITIH3 PE=4 SV=1 - [E7ET33_HUMAN]	588.64	20.77%	11	54	698	78.1	6.38	TRUE	21
Q06033	Inter-alpha-trypsin inhibitor heavy chain H3 OS=Homo sapiens GN=ITIH3 PE=1 SV=2 - [ITIH3_HUMAN]	588.64	16.29%	11	54	890	99.8	5.74	FALSE	21
Q06033-2	Isoform 2 of Inter-alpha-trypsin inhibitor heavy chain H3 OS=Homo sapiens GN=ITIH3 - [ITIH3_HUMAN]	588.64	16.37%	11	54	886	99.3	5.8	FALSE	21
P02647	Apolipoprotein A-I OS=Homo sapiens GN=APOA1 PE=1 SV=1 - [APOA1_HUMAN]	658.01	37.45%	10	40	267	30.8	5.76	TRUE	24
P13645	Keratin, type I cytoskeletal 10 OS=Homo sapiens GN=KRT10 PE=1 SV=6 - [K1C10_HUMAN]	171.64	10.96%	5	12	584	58.8	5.21	TRUE	26
P00450	Ceruloplasmin OS=Homo sapiens GN=CP PE=1 SV=1 - [CERU_HUMAN]	4015.24	41.03%	32	250	1065	122.1	5.72	TRUE	29
B9A064	Immunoglobulin lambda-like polypeptide 5 OS=Homo sapiens GN=IGLL5 PE=2 SV=2 - [IGLL5_HUMAN]	271.07	32.71%	5	16	214	23	8.84	TRUE	202
P06396	Gelsolin OS=Homo sapiens GN=GSN PE=1 SV=1 - [GELS_HUMAN]	2212.1	34.53%	21	133	782	85.6	6.28	TRUE	30
P19827	Inter-alpha-trypsin inhibitor heavy chain H1 OS=Homo sapiens GN=ITIH1 PE=1 SV=3 - [ITIH1_HUMAN]	7870.12	32.49%	22	490	911	101.3	6.79	TRUE	32
P02750	Leucine-rich alpha-2-glycoprotein OS=Homo sapiens GN=LRG1 PE=1 SV=2 - [A2GL_HUMAN]	1044.27	31.99%	9	61	347	38.2	6.95	TRUE	33
P01024	Complement C3 OS=Homo sapiens GN=C3 PE=1 SV=2 - [CO3_HUMAN]	1355.89	24.83%	32	99	1663	187	6.4	TRUE	34
P02765	Alpha-2-HS-glycoprotein OS=Homo sapiens GN=AHSG PE=1 SV=1 - [FETUA_HUMAN]	1775.9	46.32%	11	258	367	39.3	5.72	TRUE	35
C9JV77	Alpha-2-HS-glycoprotein OS=Homo sapiens GN=AHSG PE=4 SV=1 - [C9JV77_HUMAN]	1775.9	46.20%	11	258	368	39.4	5.72	FALSE	35
P01008	Antithrombin-III OS=Homo sapiens GN=SERPINC1 PE=1 SV=1 - [ANT3_HUMAN]	4815.7	53.23%	22	309	464	52.6	6.71	TRUE	36
P02675	Fibrinogen beta chain OS=Homo sapiens GN=FGB PE=1 SV=2 - [FIBB_HUMAN]	4465.16	56.42%	22	400	491	55.9	8.27	TRUE	37
P07225	Vitamin K-dependent protein S OS=Homo sapiens GN=PROS1 PE=1 SV=1 - [PROS_HUMAN]	500.03	15.38%	11	41	676	75.1	5.67	TRUE	38
P15169	Carboxypeptidase N catalytic chain OS=Homo sapiens GN=CPN1 PE=1 SV=1 - [CBPN_HUMAN]	91.01	8.30%	4	9	458	52.3	7.34	TRUE	39
P68871	Hemoglobin subunit beta OS=Homo sapiens GN=HBB PE=1 SV=2 - [HBB_HUMAN]	99.37	31.97%	4	7	147	16	7.28	TRUE	41
P04004	Vitronectin OS=Homo sapiens GN=VTN PE=1 SV=1 - [VTNC_HUMAN]	1612.9	19.67%	9	83	478	54.3	5.8	TRUE	42
P08697	Alpha-2-antiplasmin OS=Homo sapiens GN=SERPINF2 PE=1 SV=3 - [A2AP_HUMAN]	1392.39	53.36%	15	84	491	54.5	6.29	TRUE	44
P69905	Hemoglobin subunit alpha OS=Homo sapiens GN=HBA1 PE=1 SV=2 - [HBA_HUMAN]	67.06	16.90%	2	5	142	15.2	8.68	TRUE	46
P04275	von Willebrand factor OS=Homo sapiens GN=VWF PE=1 SV=4 - [VWF_HUMAN]	45.78	0.89%	2	3	2813	309.1	5.48	TRUE	48
G3XAM2	Complement factor I heavy chain OS=Homo sapiens GN=CFI PE=3 SV=1 - [G3XAM2_HUMAN]	423.73	20.31%	10	32	576	65	7.5	TRUE	49
P05156	Complement factor I OS=Homo sapiens GN=CFI PE=1 SV=2 - [CFAI_HUMAN]	423.73	20.07%	10	32	583	65.7	7.5	FALSE	49
E7ETH0	Complement factor I heavy chain OS=Homo sapiens GN=CFI PE=3 SV=1 - [E7ETH0_HUMAN]	423.73	19.80%	10	32	591	66.6	7.59	FALSE	49
D6RF35	Vitamin D-binding protein OS=Homo sapiens GN=GC PE=4 SV=1 - [D6RF35_HUMAN]	2506.91	39.92%	19	165	476	53	5.52	TRUE	50
P02649	Apolipoprotein E OS=Homo sapiens GN=APOE PE=1 SV=1 - [APOE_HUMAN]	627.43	35.33%	9	29	317	36.1	5.73	TRUE	52
P01031	Complement C5 OS=Homo sapiens GN=C5 PE=1 SV=4 - [CO5_HUMAN]	2777.01	34.84%	43	206	1676	188.2	6.52	TRUE	53
Q15582	Transforming growth factor-beta-induced protein ig-h3 OS=Homo sapiens GN=TGFBI PE=1 SV=1 - [BGH3_HUMAN]	107.5	7.03%	3	7	683	74.6	7.71	TRUE	55
P01876	Ig alpha-1 chain C region OS=Homo sapiens GN=IGHA1 PE=1 SV=2 - [IGHA1_HUMAN]	864.78	30.88%	8	51	353	37.6	6.51	TRUE	56
P01859	Ig gamma-2 chain C region OS=Homo sapiens GN=IGHG2 PE=1 SV=2 - [IGHG2_HUMAN]	207.97	18.40%	5	17	326	35.9	7.59	TRUE	57
P01857	Ig gamma-1 chain C region OS=Homo sapiens GN=IGHG1 PE=1 SV=1 - [IGHG1_HUMAN]	584.67	27.58%	7	36	330	36.1	8.19	TRUE	58
P01009	Alpha-1-antitrypsin OS=Homo sapiens GN=SERPINA1 PE=1 SV=3 - [A1AT_HUMAN]	453.06	34.69%	12	52	418	46.7	5.59	TRUE	59
P01034	Cystatin-C OS=Homo sapiens GN=CST3 PE=1 SV=1 - [CYTC_HUMAN]	107.53	15.07%	2	4	146	15.8	8.75	TRUE	61
P02763	Alpha-1-acid glycoprotein 1 OS=Homo sapiens GN=ORM1 PE=1 SV=1 - [A1AG1_HUMAN]	311.26	14.43%	2	14	201	23.5	5.02	TRUE	62
P02787	Serotransferrin OS=Homo sapiens GN=TF PE=1 SV=3 - [TRFE_HUMAN]	357.91	17.48%	9	29	698	77	7.12	TRUE	63
P01019	Angiotensinogen OS=Homo sapiens GN=AGT PE=1 SV=1 - [ANGT_HUMAN]	2809.24	43.51%	16	162	485	53.1	6.32	TRUE	64
P01834	Ig kappa chain C region OS=Homo sapiens GN=IGKC PE=1 SV=1 - [IGKC_HUMAN]	873.45	64.15%	4	62	106	11.6	5.87	TRUE	65
P01620	Ig kappa chain V-III region SIE OS=Homo sapiens PE=1 SV=1 - [KV302_HUMAN]	435.8	31.19%	2	15	109	11.8	8.48	TRUE	66
P01622	Ig kappa chain V-III region Ti OS=Homo sapiens PE=1 SV=1 - [KV304_HUMAN]	435.8	31.19%	2	15	109	11.8	8.5	FALSE	66
P01623	Ig kappa chain V-III region WOL OS=Homo sapiens PE=1 SV=1 - [KV305_HUMAN]	435.8	31.19%	2	15	109	11.7	8.91	FALSE	66
P04206	Ig kappa chain V-III region GOL OS=Homo sapiens PE=1 SV=1 - [KV307_HUMAN]	435.8	31.19%	2	15	109	11.8	9.25	FALSE	66
P0C0L4	Complement C4-A OS=Homo sapiens GN=C4A PE=1 SV=2 - [CO4A_HUMAN]	11024.92	51.43%	66	695	1744	192.7	7.08	TRUE	67
P02747	Complement C1q subcomponent subunit C OS=Homo sapiens GN=C1QC PE=1 SV=3 - [C1QC_HUMAN]	440.13	21.22%	4	23	245	25.8	8.41	TRUE	69
P06732	Creatine kinase M-type OS=Homo sapiens GN=CKM PE=1 SV=2 - [KCRM_HUMAN]	309.39	15.22%	5	20	381	43.1	7.25	TRUE	70
P49908	Selenoprotein P OS=Homo sapiens GN=SEPP1 PE=1 SV=3 - [SEPP1_HUMAN]	150.12	14.17%	5	11	381	43.2	7.87	TRUE	78
D6REX5	Selenoprotein P (Fragment) OS=Homo sapiens GN=SEPP1 PE=4 SV=1 - [D6REX5_HUMAN]	150.12	15.48%	4	10	310	35.1	7.66	FALSE	78
P02652	Apolipoprotein A-II OS=Homo sapiens GN=APOA2 PE=1 SV=1 - [APOA2_HUMAN]	139.09	50.00%	3	11	100	11.2	6.62	TRUE	184
V9GYM3	Apolipoprotein A-II OS=Homo sapiens GN=APOA2 PE=1 SV=1 - [V9GYM3_HUMAN]	139.09	37.59%	3	11	133	14.9	8.27	FALSE	184
P10643	Complement component C7 OS=Homo sapiens GN=C7 PE=1 SV=2 - [CO7_HUMAN]	444.04	12.57%	9	38	843	93.5	6.48	TRUE	71
P12259	Coagulation factor V OS=Homo sapiens GN=F5 PE=1 SV=4 - [FA5_HUMAN]	125.54	3.46%	6	9	2224	251.5	6.05	TRUE	72
P02671-2	Isoform 2 of Fibrinogen alpha chain OS=Homo sapiens GN=FGA - [FIBA_HUMAN]	7581.87	40.68%	23	461	644	69.7	8.06	TRUE	40
P02671	Fibrinogen alpha chain OS=Homo sapiens GN=FGA PE=1 SV=2 - [FIBA_HUMAN]	7581.87	30.25%	23	461	866	94.9	6.01	FALSE	40
P10909-4	Isoform 4 of Clusterin OS=Homo sapiens GN=CLU - [CLUS_HUMAN]	1533.69	26.20%	12	111	416	48.8	6.71	TRUE	73
P10909	Clusterin OS=Homo sapiens GN=CLU PE=1 SV=1 - [CLUS_HUMAN]	1533.69	24.28%	12	111	449	52.5	6.27	FALSE	73
P10909-2	Isoform 2 of Clusterin OS=Homo sapiens GN=CLU - [CLUS_HUMAN]	1533.69	21.76%	12	111	501	57.8	6.68	FALSE	73
P10909-5	Isoform 5 of Clusterin OS=Homo sapiens GN=CLU - [CLUS_HUMAN]	1533.69	23.70%	12	111	460	53.6	6.27	FALSE	73
D6R934	Complement C1q subcomponent subunit B OS=Homo sapiens GN=C1QB PE=4 SV=1 - [D6R934_HUMAN]	471.09	23.90%	4	57	251	26.4	8.63	TRUE	76
P02746	Complement C1q subcomponent subunit B OS=Homo sapiens GN=C1QB PE=1 SV=3 - [C1QB_HUMAN]	471.09	23.72%	4	57	253	26.7	8.63	FALSE	76
P03951-2	Isoform 2 of Coagulation factor XI OS=Homo sapiens GN=F11 - [FA11_HUMAN]	136.13	9.63%	6	11	571	63.8	8.27	TRUE	77
P03951	Coagulation factor XI OS=Homo sapiens GN=F11 PE=1 SV=1 - [FA11_HUMAN]	136.13	8.80%	6	11	625	70.1	8.1	FALSE	77
E9PGP2	Coagulation factor XI OS=Homo sapiens GN=F11 PE=3 SV=1 - [E9PGP2_HUMAN]	136.13	9.60%	6	11	573	64	8.27	FALSE	77
P05154	Plasma serine protease inhibitor OS=Homo sapiens GN=SERPINA5 PE=1 SV=3 - [IPSP_HUMAN]	779.86	30.79%	11	44	406	45.6	9.26	TRUE	81
E9PHK0	Tetranectin OS=Homo sapiens GN=CLEC3B PE=4 SV=1 - [E9PHK0_HUMAN]	223.05	41.88%	5	15	160	17.8	5.05	TRUE	83
P05452	Tetranectin OS=Homo sapiens GN=CLEC3B PE=1 SV=3 - [TETN_HUMAN]	223.05	33.17%	5	15	202	22.5	5.67	FALSE	83
B4E1Z4	Complement factor B OS=Homo sapiens GN=CFB PE=2 SV=1 - [B4E1Z4_HUMAN]	4031.23	32.94%	37	355	1266	140.9	7.18	TRUE	87
Q14624	Inter-alpha-trypsin inhibitor heavy chain H4 OS=Homo sapiens GN=ITIH4 PE=1 SV=4 - [ITIH4_HUMAN]	4862.09	39.14%	28	337	930	103.3	6.98	TRUE	282
Q14624-2	Isoform 2 of Inter-alpha-trypsin inhibitor heavy chain H4 OS=Homo sapiens GN=ITIH4 - [ITIH4_HUMAN]	4887.86	40.15%	27	338	914	101.2	6.65	TRUE	88
Q9UK55	Protein Z-dependent protease inhibitor OS=Homo sapiens GN=SERPINA10 PE=1 SV=1 - [ZPI_HUMAN]	258.71	18.24%	7	20	444	50.7	8.27	TRUE	89
G3V2W1	Protein Z-dependent protease inhibitor OS=Homo sapiens GN=SERPINA10 PE=3 SV=1 - [G3V2W1_HUMAN]	258.71	16.74%	7	20	484	55.1	7.64	FALSE	89
P02743	Serum amyloid P-component OS=Homo sapiens GN=APCS PE=1 SV=2 - [SAMP_HUMAN]	536.18	27.35%	6	44	223	25.4	6.54	TRUE	90
P05546	Heparin cofactor 2 OS=Homo sapiens GN=SERPIND1 PE=1 SV=3 - [HEP2_HUMAN]	1901.32	39.28%	16	137	499	57	6.9	TRUE	91
O00391	Sulfhydryl oxidase 1 OS=Homo sapiens GN=QSOX1 PE=1 SV=3 - [QSOX1_HUMAN]	259.53	9.24%	5	13	747	82.5	8.92	TRUE	92
P04196	Histidine-rich glycoprotein OS=Homo sapiens GN=HRG PE=1 SV=1 - [HRG_HUMAN]	1335.4	28.00%	14	75	525	59.5	7.5	TRUE	93
P00488	Coagulation factor XIII A chain OS=Homo sapiens GN=F13A1 PE=1 SV=4 - [F13A_HUMAN]	103.07	3.28%	2	8	732	83.2	6.09	TRUE	94
Q16610	Extracellular matrix protein 1 OS=Homo sapiens GN=ECM1 PE=1 SV=2 - [ECM1_HUMAN]	257.38	11.85%	6	17	540	60.6	6.71	TRUE	96
Q16610-4	Isoform 4 of Extracellular matrix protein 1 OS=Homo sapiens GN=ECM1 - [ECM1_HUMAN]	257.38	11.29%	6	17	567	63.5	6.89	FALSE	96
Q96PD5	N-acetylmuramoyl-L-alanine amidase OS=Homo sapiens GN=PGLYRP2 PE=1 SV=1 - [PGRP2_HUMAN]	1332.22	30.73%	10	64	576	62.2	7.55	TRUE	97
Q96PD5-2	Isoform 2 of N-acetylmuramoyl-L-alanine amidase OS=Homo sapiens GN=PGLYRP2 - [PGRP2_HUMAN]	1332.22	27.92%	10	64	634	68	7.68	FALSE	97
P09172	Dopamine beta-hydroxylase OS=Homo sapiens GN=DBH PE=1 SV=3 - [DOPO_HUMAN]	121.45	8.27%	4	10	617	69	6.42	TRUE	98
Q5T985	Inter-alpha (Globulin) inhibitor H2 OS=Homo sapiens GN=ITIH2 PE=2 SV=1 - [Q5T985_HUMAN]	4658.78	40.21%	29	323	935	105.2	7.03	TRUE	99
P19823	Inter-alpha-trypsin inhibitor heavy chain H2 OS=Homo sapiens GN=ITIH2 PE=1 SV=2 - [ITIH2_HUMAN]	4658.78	39.75%	29	323	946	106.4	6.86	FALSE	99
P25311	Zinc-alpha-2-glycoprotein OS=Homo sapiens GN=AZGP1 PE=1 SV=2 - [ZA2G_HUMAN]	456.53	32.55%	9	38	298	34.2	6.05	TRUE	100
P43652	Afamin OS=Homo sapiens GN=AFM PE=1 SV=1 - [AFAM_HUMAN]	554.42	23.37%	11	49	599	69	5.9	TRUE	101
P00748	Coagulation factor XII OS=Homo sapiens GN=F12 PE=1 SV=3 - [FA12_HUMAN]	363.28	14.63%	7	20	615	67.7	7.74	TRUE	102
P23142	Fibulin-1 OS=Homo sapiens GN=FBLN1 PE=1 SV=4 - [FBLN1_HUMAN]	121.75	5.12%	3	8	703	77.2	5.22	TRUE	103
B4DKJ3	Cartilage oligomeric matrix protein OS=Homo sapiens GN=COMP PE=2 SV=1 - [B4DKJ3_HUMAN]	41.01	6.53%	2	2	704	77.2	4.53	TRUE	286
G3XAP6	Cartilage oligomeric matrix protein OS=Homo sapiens GN=COMP PE=4 SV=1 - [G3XAP6_HUMAN]	41.01	6.35%	2	2	724	79.6	4.61	FALSE	286
P49747	Cartilage oligomeric matrix protein OS=Homo sapiens GN=COMP PE=1 SV=2 - [COMP_HUMAN]	41.01	6.08%	2	2	757	82.8	4.6	FALSE	286
B4DW75	EGF-containing fibulin-like extracellular matrix protein 1 OS=Homo sapiens GN=EFEMP1 PE=2 SV=1 - [B4DW75_HUMAN]	158.37	7.89%	2	8	355	39.2	6.49	TRUE	104
Q12805	EGF-containing fibulin-like extracellular matrix protein 1 OS=Homo sapiens GN=EFEMP1 PE=1 SV=2 - [FBLN3_HUMAN]	158.37	5.68%	2	8	493	54.6	5.07	FALSE	104
Q12805-2	Isoform 2 of EGF-containing fibulin-like extracellular matrix protein 1 OS=Homo sapiens GN=EFEMP1 - [FBLN3_HUMAN]	158.37	5.77%	2	8	485	53.7	5.02	FALSE	104
Q12805-3	Isoform 3 of EGF-containing fibulin-like extracellular matrix protein 1 OS=Homo sapiens GN=EFEMP1 - [FBLN3_HUMAN]	158.37	5.69%	2	8	492	54.5	5.07	FALSE	104
Q12805-4	Isoform 4 of EGF-containing fibulin-like extracellular matrix protein 1 OS=Homo sapiens GN=EFEMP1 - [FBLN3_HUMAN]	158.37	5.69%	2	8	492	54.5	5.07	FALSE	104
B4E1H2	Plasma protease C1 inhibitor OS=Homo sapiens GN=SERPING1 PE=2 SV=1 - [B4E1H2_HUMAN]	4010.14	39.06%	16	271	448	49.7	6.54	TRUE	105
B4E1F0	Plasma protease C1 inhibitor OS=Homo sapiens GN=SERPING1 PE=2 SV=1 - [B4E1F0_HUMAN]	4010.14	34.65%	16	271	505	55.7	6.4	FALSE	105
P05155	Plasma protease C1 inhibitor OS=Homo sapiens GN=SERPING1 PE=1 SV=2 - [IC1_HUMAN]	4010.14	35.00%	16	271	500	55.1	6.55	FALSE	105
C9JSN9	Biotinidase (Fragment) OS=Homo sapiens GN=BTD PE=4 SV=1 - [C9JSN9_HUMAN]	216.78	22.71%	4	16	251	28.6	6.1	TRUE	111
A6NHF2	Biotinidase OS=Homo sapiens GN=BTD PE=2 SV=3 - [A6NHF2_HUMAN]	216.78	10.46%	4	16	545	61.5	6.14	FALSE	111
B4DLJ9	Biotinidase OS=Homo sapiens GN=BTD PE=2 SV=1 - [B4DLJ9_HUMAN]	216.78	10.46%	4	16	545	61.3	6.01	FALSE	111
F8W1Q3	Biotinidase OS=Homo sapiens GN=BTD PE=4 SV=1 - [F8W1Q3_HUMAN]	216.78	10.90%	4	16	523	58.9	5.85	FALSE	111
P43251	Biotinidase OS=Homo sapiens GN=BTD PE=1 SV=2 - [BTD_HUMAN]	216.78	10.50%	4	16	543	61.1	6.25	FALSE	111
D6RFL4	Monocyte differentiation antigen CD14, urinary form (Fragment) OS=Homo sapiens GN=CD14 PE=4 SV=1 - [D6RFL4_HUMAN]	251.63	22.07%	3	12	213	23.3	5.26	TRUE	148
P08571	Monocyte differentiation antigen CD14 OS=Homo sapiens GN=CD14 PE=1 SV=2 - [CD14_HUMAN]	251.63	12.53%	3	12	375	40.1	6.23	FALSE	148
E7ES66	Platelet glycoprotein Ib alpha chain OS=Homo sapiens GN=GP1BA PE=4 SV=2 - [E7ES66_HUMAN]	42.4	2.91%	2	5	652	71.5	6.29	TRUE	289
E7EV16	Phospholipid transfer protein OS=Homo sapiens GN=PLTP PE=4 SV=1 - [E7EV16_HUMAN]	145.95	11.31%	3	9	398	44.1	6.55	TRUE	106
P55058	Phospholipid transfer protein OS=Homo sapiens GN=PLTP PE=1 SV=1 - [PLTP_HUMAN]	145.95	9.13%	3	9	493	54.7	7.01	FALSE	106
P55058-2	Isoform 2 of Phospholipid transfer protein OS=Homo sapiens GN=PLTP - [PLTP_HUMAN]	145.95	10.20%	3	9	441	49.2	6.55	FALSE	106
E9PDD1	Vascular cell adhesion protein 1 OS=Homo sapiens GN=VCAM1 PE=4 SV=1 - [E9PDD1_HUMAN]	37.42	3.84%	2	2	677	74.3	5.22	TRUE	155
P19320	Vascular cell adhesion protein 1 OS=Homo sapiens GN=VCAM1 PE=1 SV=1 - [VCAM1_HUMAN]	37.42	3.52%	2	2	739	81.2	5.22	FALSE	155
E9PG08	Fetuin-B OS=Homo sapiens GN=FETUB PE=4 SV=1 - [E9PG08_HUMAN]	28.83	4.42%	2	6	317	34.5	6.02	TRUE	107
Q9UGM5	Fetuin-B OS=Homo sapiens GN=FETUB PE=1 SV=2 - [FETUB_HUMAN]	28.83	3.66%	2	6	382	42	6.83	FALSE	107
E9PG06	Fetuin-B OS=Homo sapiens GN=FETUB PE=4 SV=1 - [E9PG06_HUMAN]	28.83	4.06%	2	6	345	37.8	7.11	FALSE	107
F5GY80	Complement component C8 beta chain OS=Homo sapiens GN=C8B PE=4 SV=1 - [F5GY80_HUMAN]	992.76	20.04%	9	44	529	60	7.66	TRUE	108
F5H7G1	Complement component C8 beta chain OS=Homo sapiens GN=C8B PE=4 SV=1 - [F5H7G1_HUMAN]	992.76	19.67%	9	44	539	61.2	7.64	FALSE	108
P07358	Complement component C8 beta chain OS=Homo sapiens GN=C8B PE=1 SV=3 - [CO8B_HUMAN]	992.76	17.94%	9	44	591	67	8.13	FALSE	108
F5H5M6	Hyaluronan-binding protein 2 50 kDa heavy chain OS=Homo sapiens GN=HABP2 PE=3 SV=1 - [F5H5M6_HUMAN]	27.8	2.62%	2	2	534	59.8	6.43	TRUE	109
Q14520	Hyaluronan-binding protein 2 OS=Homo sapiens GN=HABP2 PE=1 SV=1 - [HABP2_HUMAN]	27.8	2.50%	2	2	560	62.6	6.54	FALSE	109
F5H8B0	Factor VII heavy chain OS=Homo sapiens GN=F7 PE=3 SV=1 - [F5H8B0_HUMAN]	87.17	6.05%	2	4	397	43.6	7.31	TRUE	110
P08709	Coagulation factor VII OS=Homo sapiens GN=F7 PE=1 SV=1 - [FA7_HUMAN]	87.17	5.15%	2	4	466	51.6	7.23	FALSE	110
P08709-2	Isoform B of Coagulation factor VII OS=Homo sapiens GN=F7 - [FA7_HUMAN]	87.17	5.41%	2	4	444	49.3	6.95	FALSE	110
F8WF14	Cholinesterase OS=Homo sapiens GN=BCHE PE=4 SV=1 - [F8WF14_HUMAN]	316.37	22.78%	8	30	562	63.4	7.84	TRUE	112
P06276	Cholinesterase OS=Homo sapiens GN=BCHE PE=1 SV=1 - [CHLE_HUMAN]	316.37	21.26%	8	30	602	68.4	7.42	FALSE	112
H0Y485	Insulin-like growth factor-binding protein 3 (Fragment) OS=Homo sapiens GN=IGFBP3 PE=4 SV=1 - [H0Y485_HUMAN]	33.67	13.29%	2	2	143	16.5	9.44	TRUE	8
P17936	Insulin-like growth factor-binding protein 3 OS=Homo sapiens GN=IGFBP3 PE=1 SV=2 - [IBP3_HUMAN]	33.67	6.53%	2	2	291	31.7	8.69	FALSE	8
B3KWK7	Insulin-like growth factor binding protein 3, isoform CRA_b OS=Homo sapiens GN=IGFBP3 PE=2 SV=1 - [B3KWK7_HUMAN]	33.67	9.79%	2	2	194	21.8	9.44	FALSE	8
H0Y5K2	Insulin-like growth factor-binding protein 3 (Fragment) OS=Homo sapiens GN=IGFBP3 PE=4 SV=1 - [H0Y5K2_HUMAN]	33.67	12.42%	2	2	153	17.6	9.25	FALSE	8
P17936-2	Isoform 2 of Insulin-like growth factor-binding protein 3 OS=Homo sapiens GN=IGFBP3 - [IBP3_HUMAN]	33.67	6.40%	2	2	297	32.2	8.62	FALSE	8
I3L145	Sex hormone-binding globulin OS=Homo sapiens GN=SHBG PE=4 SV=1 - [I3L145_HUMAN]	147.57	11.05%	2	7	344	37.5	6.23	TRUE	113
I3L1N7	Sex hormone-binding globulin OS=Homo sapiens GN=SHBG PE=4 SV=1 - [I3L1N7_HUMAN]	147.57	9.90%	2	7	384	41.7	6.71	FALSE	113
P04278	Sex hormone-binding globulin OS=Homo sapiens GN=SHBG PE=1 SV=2 - [SHBG_HUMAN]	147.57	9.45%	2	7	402	43.8	6.71	FALSE	113
J3KRP0	Beta-Ala-His dipeptidase OS=Homo sapiens GN=CNDP1 PE=4 SV=1 - [J3KRP0_HUMAN]	210.49	4.31%	2	18	464	51.9	5.4	TRUE	114
Q96KN2	Beta-Ala-His dipeptidase OS=Homo sapiens GN=CNDP1 PE=1 SV=4 - [CNDP1_HUMAN]	210.49	3.94%	2	18	507	56.7	5.3	FALSE	114
O75636-2	Isoform 2 of Ficolin-3 OS=Homo sapiens GN=FCN3 - [FCN3_HUMAN]	133.45	23.26%	5	10	288	31.7	6.84	TRUE	115
O75636	Ficolin-3 OS=Homo sapiens GN=FCN3 PE=1 SV=2 - [FCN3_HUMAN]	133.45	22.41%	5	10	299	32.9	6.67	FALSE	115
O75882-3	Isoform 3 of Attractin OS=Homo sapiens GN=ATRN - [ATRN_HUMAN]	117.23	3.51%	4	8	1198	133.6	6.98	TRUE	116
O75882-2	Isoform 2 of Attractin OS=Homo sapiens GN=ATRN - [ATRN_HUMAN]	117.23	3.30%	4	8	1272	141.3	7.02	FALSE	116
P00734	Prothrombin OS=Homo sapiens GN=F2 PE=1 SV=2 - [THRB_HUMAN]	3396.6	33.12%	16	194	622	70	5.9	TRUE	118
P00736	Complement C1r subcomponent OS=Homo sapiens GN=C1R PE=1 SV=2 - [C1R_HUMAN]	779.7	22.70%	14	74	705	80.1	6.21	TRUE	119
P00742	Coagulation factor X OS=Homo sapiens GN=F10 PE=1 SV=2 - [FA10_HUMAN]	90.09	3.69%	2	8	488	54.7	5.94	TRUE	120
P00746	Complement factor D OS=Homo sapiens GN=CFD PE=1 SV=5 - [CFAD_HUMAN]	20.78	9.09%	2	2	253	27	7.71	TRUE	121
K7ERG9	Complement factor D OS=Homo sapiens GN=CFD PE=3 SV=1 - [K7ERG9_HUMAN]	20.78	8.85%	2	2	260	27.8	7.25	FALSE	121
P00747	Plasminogen OS=Homo sapiens GN=PLG PE=1 SV=2 - [PLMN_HUMAN]	1366.12	27.04%	19	103	810	90.5	7.24	TRUE	122
P01011	Alpha-1-antichymotrypsin OS=Homo sapiens GN=SERPINA3 PE=1 SV=2 - [AACT_HUMAN]	4476.4	48.23%	17	290	423	47.6	5.52	TRUE	123
P01042-2	Isoform LMW of Kininogen-1 OS=Homo sapiens GN=KNG1 - [KNG1_HUMAN]	1883.97	41.45%	17	169	427	47.9	6.65	TRUE	124
P01593	Ig kappa chain V-I region AG OS=Homo sapiens PE=1 SV=1 - [KV101_HUMAN]	78.57	31.48%	2	4	108	12	5.99	TRUE	294
P01777	Ig heavy chain V-III region TEI OS=Homo sapiens PE=1 SV=1 - [HV316_HUMAN]	223.36	20.17%	2	11	119	12.8	8.5	TRUE	203
P01766	Ig heavy chain V-III region BRO OS=Homo sapiens PE=1 SV=1 - [HV305_HUMAN]	223.36	20.00%	2	11	120	13.2	6.57	FALSE	203
P01871	Ig mu chain C region OS=Homo sapiens GN=IGHM PE=1 SV=3 - [IGHM_HUMAN]	1597.51	31.42%	13	108	452	49.3	6.77	TRUE	191
P01871-2	Isoform 2 of Ig mu chain C region OS=Homo sapiens GN=IGHM - [IGHM_HUMAN]	1597.51	30.02%	13	108	473	51.8	6.15	FALSE	191
A0A075B6N9	Ig mu chain C region (Fragment) OS=Homo sapiens GN=IGHM PE=4 SV=1 - [A0A075B6N9_HUMAN]	1597.51	31.35%	13	108	453	49.4	6.77	FALSE	191
P02656	Apolipoprotein C-III OS=Homo sapiens GN=APOC3 PE=1 SV=1 - [APOC3_HUMAN]	725.38	27.27%	2	58	99	10.8	5.41	TRUE	125
B0YIW2	Apolipoprotein C-III OS=Homo sapiens GN=APOC3 PE=4 SV=1 - [B0YIW2_HUMAN]	725.38	23.08%	2	58	117	12.8	8.18	FALSE	125
P02679-2	Isoform Gamma-A of Fibrinogen gamma chain OS=Homo sapiens GN=FGG - [FIBG_HUMAN]	2030.41	51.03%	17	201	437	49.5	6.09	TRUE	126
P02679	Fibrinogen gamma chain OS=Homo sapiens GN=FGG PE=1 SV=3 - [FIBG_HUMAN]	2030.41	49.23%	17	201	453	51.5	5.62	FALSE	126
P02741	C-reactive protein OS=Homo sapiens GN=CRP PE=1 SV=1 - [CRP_HUMAN]	105.44	14.29%	3	8	224	25	5.63	TRUE	127
P02745	Complement C1q subcomponent subunit A OS=Homo sapiens GN=C1QA PE=1 SV=2 - [C1QA_HUMAN]	42.68	20.00%	2	3	245	26	9.11	TRUE	128
P02748	Complement component C9 OS=Homo sapiens GN=C9 PE=1 SV=2 - [CO9_HUMAN]	773.02	31.66%	14	72	559	63.1	5.59	TRUE	129
P02760	Protein AMBP OS=Homo sapiens GN=AMBP PE=1 SV=1 - [AMBP_HUMAN]	1073.03	28.41%	7	50	352	39	6.25	TRUE	130
P02766	Transthyretin OS=Homo sapiens GN=TTR PE=1 SV=1 - [TTHY_HUMAN]	4029.35	68.71%	8	230	147	15.9	5.76	TRUE	131
P02790	Hemopexin OS=Homo sapiens GN=HPX PE=1 SV=2 - [HEMO_HUMAN]	5483.28	54.98%	20	313	462	51.6	7.02	TRUE	133
P03952	Plasma kallikrein OS=Homo sapiens GN=KLKB1 PE=1 SV=1 - [KLKB1_HUMAN]	352.22	12.85%	7	24	638	71.3	8.22	TRUE	134
H0YAC1	Plasma kallikrein light chain (Fragment) OS=Homo sapiens GN=KLKB1 PE=3 SV=1 - [H0YAC1_HUMAN]	352.22	11.95%	7	24	686	76.8	8.06	FALSE	134
P04003	C4b-binding protein alpha chain OS=Homo sapiens GN=C4BPA PE=1 SV=2 - [C4BPA_HUMAN]	920.16	19.93%	12	64	597	67	7.3	TRUE	135
P04070	Vitamin K-dependent protein C OS=Homo sapiens GN=PROC PE=1 SV=1 - [PROC_HUMAN]	149.77	4.77%	2	11	461	52	6.28	TRUE	137
B4DPQ7	Vitamin K-dependent protein C heavy chain OS=Homo sapiens GN=PROC PE=2 SV=1 - [B4DPQ7_HUMAN]	149.77	4.26%	2	11	516	57.5	6.68	FALSE	137
E7END6	Vitamin K-dependent protein C heavy chain OS=Homo sapiens GN=PROC PE=3 SV=1 - [E7END6_HUMAN]	149.77	4.44%	2	11	495	55.4	6.35	FALSE	137
P04217	Alpha-1B-glycoprotein OS=Homo sapiens GN=A1BG PE=1 SV=4 - [A1BG_HUMAN]	1505.62	33.54%	14	107	495	54.2	5.86	TRUE	139
P05160	Coagulation factor XIII B chain OS=Homo sapiens GN=F13B PE=1 SV=3 - [F13B_HUMAN]	55.44	4.08%	2	4	661	75.5	6.39	TRUE	140
P05543	Thyroxine-binding globulin OS=Homo sapiens GN=SERPINA7 PE=1 SV=2 - [THBG_HUMAN]	915.99	40.00%	14	65	415	46.3	6.3	TRUE	141
P06681	Complement C2 OS=Homo sapiens GN=C2 PE=1 SV=2 - [CO2_HUMAN]	725.03	27.79%	19	59	752	83.2	7.42	TRUE	142
P06727	Apolipoprotein A-IV OS=Homo sapiens GN=APOA4 PE=1 SV=3 - [APOA4_HUMAN]	2838.38	55.05%	22	237	396	45.4	5.38	TRUE	143
P07357	Complement component C8 alpha chain OS=Homo sapiens GN=C8A PE=1 SV=2 - [CO8A_HUMAN]	545.6	24.49%	9	38	584	65.1	6.47	TRUE	144
P07360	Complement component C8 gamma chain OS=Homo sapiens GN=C8G PE=1 SV=3 - [CO8G_HUMAN]	808.72	58.42%	8	42	202	22.3	8.31	TRUE	145
P08185	Corticosteroid-binding globulin OS=Homo sapiens GN=SERPINA6 PE=1 SV=1 - [CBG_HUMAN]	608.74	37.78%	11	41	405	45.1	6.04	TRUE	146
P08603	Complement factor H OS=Homo sapiens GN=CFH PE=1 SV=4 - [CFAH_HUMAN]	1663.53	24.86%	25	114	1231	139	6.61	TRUE	149
P09871	Complement C1s subcomponent OS=Homo sapiens GN=C1S PE=1 SV=1 - [C1S_HUMAN]	780.29	20.06%	11	50	688	76.6	4.96	TRUE	150
P13671	Complement component C6 OS=Homo sapiens GN=C6 PE=1 SV=3 - [CO6_HUMAN]	324.92	9.96%	7	24	934	104.7	6.76	TRUE	153
P18428	Lipopolysaccharide-binding protein OS=Homo sapiens GN=LBP PE=1 SV=3 - [LBP_HUMAN]	220.7	10.60%	4	13	481	53.3	6.7	TRUE	154
P19652	Alpha-1-acid glycoprotein 2 OS=Homo sapiens GN=ORM2 PE=1 SV=2 - [A1AG2_HUMAN]	231.13	20.90%	3	14	201	23.6	5.11	TRUE	156
P20851-2	Isoform 2 of C4b-binding protein beta chain OS=Homo sapiens GN=C4BPB - [C4BPB_HUMAN]	137.09	13.15%	3	11	251	28.3	5.14	TRUE	157
P20851	C4b-binding protein beta chain OS=Homo sapiens GN=C4BPB PE=1 SV=1 - [C4BPB_HUMAN]	137.09	13.10%	3	11	252	28.3	5.14	FALSE	157
P22792	Carboxypeptidase N subunit 2 OS=Homo sapiens GN=CPN2 PE=1 SV=3 - [CPN2_HUMAN]	792.48	15.60%	6	43	545	60.5	5.99	TRUE	158
P22891	Vitamin K-dependent protein Z OS=Homo sapiens GN=PROZ PE=1 SV=2 - [PROZ_HUMAN]	76.18	4.75%	2	4	400	44.7	5.97	TRUE	229
P22891-2	Isoform 2 of Vitamin K-dependent protein Z OS=Homo sapiens GN=PROZ - [PROZ_HUMAN]	76.18	4.50%	2	4	422	47	6.04	FALSE	229
P27169	Serum paraoxonase/arylesterase 1 OS=Homo sapiens GN=PON1 PE=1 SV=3 - [PON1_HUMAN]	658.05	31.27%	7	45	355	39.7	5.22	TRUE	159
Q15166	Serum paraoxonase/lactonase 3 OS=Homo sapiens GN=PON3 PE=1 SV=3 - [PON3_HUMAN]	111.78	4.52%	2	12	354	39.6	5.41	FALSE	159
P29622	Kallistatin OS=Homo sapiens GN=SERPINA4 PE=1 SV=3 - [KAIN_HUMAN]	1053.02	38.17%	13	74	427	48.5	7.75	TRUE	160
P33151	Cadherin-5 OS=Homo sapiens GN=CDH5 PE=1 SV=5 - [CADH5_HUMAN]	167.63	5.74%	3	9	784	87.5	5.43	TRUE	161
P35858	Insulin-like growth factor-binding protein complex acid labile subunit OS=Homo sapiens GN=IGFALS PE=1 SV=1 - [ALS_HUMAN]	1214.78	28.93%	12	69	605	66	6.79	TRUE	162
E9PGU3	Insulin-like growth factor-binding protein complex acid labile subunit OS=Homo sapiens GN=IGFALS PE=4 SV=1 - [E9PGU3_HUMAN]	1214.78	27.22%	12	69	643	70.2	6.93	FALSE	162
P36955	Pigment epithelium-derived factor OS=Homo sapiens GN=SERPINF1 PE=1 SV=4 - [PEDF_HUMAN]	1451.31	49.28%	17	101	418	46.3	6.38	TRUE	163
P48740-4	Isoform 4 of Mannan-binding lectin serine protease 1 OS=Homo sapiens GN=MASP1 - [MASP1_HUMAN]	134.68	6.18%	3	8	615	68.9	5.34	TRUE	165
P48740-2	Isoform 2 of Mannan-binding lectin serine protease 1 OS=Homo sapiens GN=MASP1 - [MASP1_HUMAN]	134.68	5.22%	3	8	728	81.8	5.12	FALSE	165
P51884	Lumican OS=Homo sapiens GN=LUM PE=1 SV=2 - [LUM_HUMAN]	515.72	20.41%	6	42	338	38.4	6.61	TRUE	166
P80108	Phosphatidylinositol-glycan-specific phospholipase D OS=Homo sapiens GN=GPLD1 PE=1 SV=3 - [PHLD_HUMAN]	547.58	13.21%	10	43	840	92.3	6.37	TRUE	168
Q04756	Hepatocyte growth factor activator OS=Homo sapiens GN=HGFAC PE=1 SV=1 - [HGFA_HUMAN]	107.92	5.19%	3	7	655	70.6	7.24	TRUE	169
D6RAR4	Hepatocyte growth factor activator short chain OS=Homo sapiens GN=HGFAC PE=3 SV=1 - [D6RAR4_HUMAN]	107.92	5.14%	3	7	662	71.4	7.05	FALSE	169
Q08380	Galectin-3-binding protein OS=Homo sapiens GN=LGALS3BP PE=1 SV=1 - [LG3BP_HUMAN]	213.71	6.15%	3	12	585	65.3	5.27	TRUE	170
Q13790	Apolipoprotein F OS=Homo sapiens GN=APOF PE=1 SV=2 - [APOF_HUMAN]	95.37	8.28%	2	4	326	35.4	5.64	TRUE	171
Q15848	Adiponectin OS=Homo sapiens GN=ADIPOQ PE=1 SV=1 - [ADIPO_HUMAN]	208.85	13.93%	2	10	244	26.4	5.74	TRUE	174
Q5FBE1	Coagulation factor IX OS=Homo sapiens GN=F9 PE=2 SV=1 - [Q5FBE1_HUMAN]	35.92	4.02%	2	4	423	47.6	6.11	TRUE	175
P00740	Coagulation factor IX OS=Homo sapiens GN=F9 PE=1 SV=2 - [FA9_HUMAN]	35.92	3.69%	2	4	461	51.7	5.47	FALSE	175
Q96IY4	Carboxypeptidase B2 OS=Homo sapiens GN=CPB2 PE=1 SV=2 - [CBPB2_HUMAN]	282.36	16.08%	6	17	423	48.4	7.71	TRUE	178
Q9NZP8	Complement C1r subcomponent-like protein OS=Homo sapiens GN=C1RL PE=1 SV=2 - [C1RL_HUMAN]	107.75	8.42%	3	6	487	53.5	7.2	TRUE	180
Q9Y5Y7	Lymphatic vessel endothelial hyaluronic acid receptor 1 OS=Homo sapiens GN=LYVE1 PE=1 SV=2 - [LYVE1_HUMAN]	172.45	8.39%	3	14	322	35.2	8.28	TRUE	181
Q9Y6R7	IgGFc-binding protein OS=Homo sapiens GN=FCGBP PE=1 SV=3 - [FCGBP_HUMAN]	246.08	3.22%	5	17	5405	571.6	5.34	TRUE	182
Q5VY30	Retinol binding protein 4, plasma, isoform CRA_b OS=Homo sapiens GN=RBP4 PE=1 SV=2 - [Q5VY30_HUMAN]	432.76	31.16%	4	38	199	23	6.09	TRUE	185
P02753	Retinol-binding protein 4 OS=Homo sapiens GN=RBP4 PE=1 SV=3 - [RET4_HUMAN]	432.76	30.85%	4	38	201	23	6.07	FALSE	185
K7ERI9	Truncated apolipoprotein C-I (Fragment) OS=Homo sapiens GN=APOC1 PE=4 SV=1 - [K7ERI9_HUMAN]	39.94	23.38%	2	3	77	8.6	6.71	TRUE	186
P02654	Apolipoprotein C-I OS=Homo sapiens GN=APOC1 PE=1 SV=1 - [APOC1_HUMAN]	39.94	21.69%	2	3	83	9.3	8.47	FALSE	186
K7ER74	Protein APOC4-APOC2 OS=Homo sapiens GN=APOC4-APOC2 PE=4 SV=1 - [K7ER74_HUMAN]	204.77	26.97%	4	13	178	20	6.64	TRUE	187
H0YD13	CD44 antigen OS=Homo sapiens GN=CD44 PE=1 SV=2 - [H0YD13_HUMAN]	56.38	10.19%	2	4	206	22.7	8.19	TRUE	236
P16070	CD44 antigen OS=Homo sapiens GN=CD44 PE=1 SV=3 - [CD44_HUMAN]	56.38	2.83%	2	4	742	81.5	5.33	FALSE	236
P16070-10	Isoform 10 of CD44 antigen OS=Homo sapiens GN=CD44 - [CD44_HUMAN]	56.38	4.26%	2	4	493	53.4	5.4	FALSE	236
P16070-11	Isoform 11 of CD44 antigen OS=Homo sapiens GN=CD44 - [CD44_HUMAN]	56.38	4.90%	2	4	429	46.5	5.74	FALSE	236
P16070-12	Isoform 12 of CD44 antigen OS=Homo sapiens GN=CD44 - [CD44_HUMAN]	56.38	5.82%	2	4	361	39.4	5.41	FALSE	236
P16070-13	Isoform 13 of CD44 antigen OS=Homo sapiens GN=CD44 - [CD44_HUMAN]	56.38	4.94%	2	4	425	46.2	5.16	FALSE	236
P16070-14	Isoform 14 of CD44 antigen OS=Homo sapiens GN=CD44 - [CD44_HUMAN]	56.38	5.30%	2	4	396	43.1	5.35	FALSE	236
P16070-16	Isoform 16 of CD44 antigen OS=Homo sapiens GN=CD44 - [CD44_HUMAN]	56.38	3.14%	2	4	668	73.1	5.43	FALSE	236
P16070-17	Isoform 17 of CD44 antigen OS=Homo sapiens GN=CD44 - [CD44_HUMAN]	56.38	3.04%	2	4	691	75.9	5.31	FALSE	236
P16070-18	Isoform 18 of CD44 antigen OS=Homo sapiens GN=CD44 - [CD44_HUMAN]	56.38	6.18%	2	4	340	37.3	5.52	FALSE	236
P16070-3	Isoform 3 of CD44 antigen OS=Homo sapiens GN=CD44 - [CD44_HUMAN]	56.38	2.95%	2	4	711	77.9	5.44	FALSE	236
P16070-4	Isoform 4 of CD44 antigen OS=Homo sapiens GN=CD44 - [CD44_HUMAN]	56.38	3.00%	2	4	699	76.6	5.27	FALSE	236
P16070-5	Isoform 5 of CD44 antigen OS=Homo sapiens GN=CD44 - [CD44_HUMAN]	56.38	2.86%	2	4	734	80.7	5.33	FALSE	236
P16070-6	Isoform 6 of CD44 antigen OS=Homo sapiens GN=CD44 - [CD44_HUMAN]	56.38	3.00%	2	4	699	76.7	5.31	FALSE	236
P16070-7	Isoform 7 of CD44 antigen OS=Homo sapiens GN=CD44 - [CD44_HUMAN]	56.38	2.95%	2	4	713	78.4	5.44	FALSE	236
P16070-8	Isoform 8 of CD44 antigen OS=Homo sapiens GN=CD44 - [CD44_HUMAN]	56.38	3.12%	2	4	674	74.3	5.2	FALSE	236
H0Y5E4	CD44 antigen (Fragment) OS=Homo sapiens GN=CD44 PE=4 SV=1 - [H0Y5E4_HUMAN]	56.38	7.14%	2	4	294	32	5.21	FALSE	236
H0YCV9	CD44 antigen (Fragment) OS=Homo sapiens GN=CD44 PE=4 SV=1 - [H0YCV9_HUMAN]	56.38	8.43%	2	4	249	27.3	5.27	FALSE	236
H0YDW7	CD44 antigen (Fragment) OS=Homo sapiens GN=CD44 PE=4 SV=1 - [H0YDW7_HUMAN]	56.38	8.75%	2	4	240	26	5.29	FALSE	236
P16070-15	Isoform 15 of CD44 antigen OS=Homo sapiens GN=CD44 - [CD44_HUMAN]	56.38	7.14%	2	4	294	32.1	5.21	FALSE	236
P16070-9	Isoform 9 of CD44 antigen OS=Homo sapiens GN=CD44 - [CD44_HUMAN]	56.38	3.11%	2	4	675	74.2	5.25	FALSE	236
P00738-2	Isoform 2 of Haptoglobin OS=Homo sapiens GN=HP - [HPT_HUMAN]	123.55	12.39%	5	9	347	38.4	6.6	TRUE	47
P00739	Haptoglobin-related protein OS=Homo sapiens GN=HPR PE=1 SV=2 - [HPTR_HUMAN]	123.55	12.36%	5	9	348	39	7.09	FALSE	47
P00738	Haptoglobin OS=Homo sapiens GN=HP PE=1 SV=1 - [HPT_HUMAN]	123.55	10.59%	5	9	406	45.2	6.58	FALSE	47
J3QR68	Haptoglobin beta chain (Fragment) OS=Homo sapiens GN=HP PE=4 SV=1 - [J3QR68_HUMAN]	123.55	10.64%	5	9	404	45	6.58	FALSE	47
P00739-2	Isoform 2 of Haptoglobin-related protein OS=Homo sapiens GN=HPR - [HPTR_HUMAN]	123.55	11.17%	5	9	385	43	7.08	FALSE	47
H0Y300	Haptoglobin OS=Homo sapiens GN=HP PE=1 SV=4 - [H0Y300_HUMAN]	123.55	9.73%	5	9	442	49.1	6.64	FALSE	47
A0A075B6L0	Ig lambda-2 chain C regions (Fragment) OS=Homo sapiens GN=IGLC3 PE=4 SV=1 - [A0A075B6L0_HUMAN]	453.63	67.92%	5	34	106	11.3	7.24	TRUE	189
P0CG05	Ig lambda-2 chain C regions OS=Homo sapiens GN=IGLC2 PE=1 SV=1 - [LAC2_HUMAN]	453.63	67.92%	5	34	106	11.3	7.24	FALSE	189
P0CG06	Ig lambda-3 chain C regions OS=Homo sapiens GN=IGLC3 PE=1 SV=1 - [LAC3_HUMAN]	453.63	67.92%	5	34	106	11.2	7.24	FALSE	189
D6RD17	Immunoglobulin J chain (Fragment) OS=Homo sapiens GN=IGJ PE=1 SV=2 - [D6RD17_HUMAN]	140.97	22.29%	3	10	157	18	5.6	TRUE	190
P01591	Immunoglobulin J chain OS=Homo sapiens GN=IGJ PE=1 SV=4 - [IGJ_HUMAN]	140.97	22.01%	3	10	159	18.1	5.24	FALSE	190
E5RJI8	Carbonic anhydrase 1 (Fragment) OS=Homo sapiens GN=CA1 PE=1 SV=2 - [E5RJI8_HUMAN]	422.42	30.66%	4	22	137	15	8.68	TRUE	74
P00915	Carbonic anhydrase 1 OS=Homo sapiens GN=CA1 PE=1 SV=2 - [CAH1_HUMAN]	422.42	16.09%	4	22	261	28.9	7.12	FALSE	74
E5RFE7	Carbonic anhydrase 1 (Fragment) OS=Homo sapiens GN=CA1 PE=4 SV=1 - [E5RFE7_HUMAN]	422.42	21.65%	4	22	194	21.4	7.66	FALSE	74
E5RHP7	Carbonic anhydrase 1 (Fragment) OS=Homo sapiens GN=CA1 PE=4 SV=1 - [E5RHP7_HUMAN]	422.42	16.73%	4	22	251	27.7	6.6	FALSE	74
Q5JWQ4	Neuropilin-1 OS=Homo sapiens GN=NRP1 PE=4 SV=2 - [Q5JWQ4_HUMAN]	47.33	5.36%	2	3	597	67.2	6.16	TRUE	193
E9PEP6	Neuropilin-1 OS=Homo sapiens GN=NRP1 PE=4 SV=2 - [E9PEP6_HUMAN]	47.33	3.53%	2	3	906	101.2	6	FALSE	193
O14786	Neuropilin-1 OS=Homo sapiens GN=NRP1 PE=1 SV=3 - [NRP1_HUMAN]	47.33	3.47%	2	3	923	103.1	5.88	FALSE	193
E7EX60	Neuropilin-1 OS=Homo sapiens GN=NRP1 PE=4 SV=1 - [E7EX60_HUMAN]	47.33	4.99%	2	3	641	72	6.79	FALSE	193
Q5T7F0	Neuropilin 1 OS=Homo sapiens GN=NRP1 PE=2 SV=1 - [Q5T7F0_HUMAN]	47.33	4.55%	2	3	704	79	5.86	FALSE	193
Q5T7F1	Neuropilin 1 OS=Homo sapiens GN=NRP1 PE=2 SV=1 - [Q5T7F1_HUMAN]	47.33	5.25%	2	3	609	68.3	6.16	FALSE	193
O14786-2	Isoform 2 of Neuropilin-1 OS=Homo sapiens GN=NRP1 - [NRP1_HUMAN]	47.33	4.97%	2	3	644	71.9	5.57	FALSE	193
