# Supplementary material for: PGCA: An algorithm to link protein groups created from MS/MS data
Source: PLoS One. 2017 May 31;12(5):e0177569. doi: 10.1371/journal.pone.0177569 (PMC5451011; doi:10.1371/journal.pone.0177569)
Supplement: S5 File — Protein identification information from the muscular dystrophy biomarkers study. (ZIP) [file pone.0177569.s008.zip › S2DataJF/20150728_MRMP-41_JAIN_EXP06_Fr01_24 Uniprot Human Percolator_all proteins.txt]

Accession	Description	Score	Coverage	# Peptides	# PSMs	# AAs	MW [kDa]	calc. pI	Is Master Protein	PGC
P02768	Serum albumin OS=Homo sapiens GN=ALB PE=1 SV=2 - [ALBU_HUMAN]	16849.45	56.49%	34	960	609	69.3	6.28	TRUE	1
P02749	Beta-2-glycoprotein 1 OS=Homo sapiens GN=APOH PE=1 SV=3 - [APOH_HUMAN]	727.67	13.91%	5	47	345	38.3	7.97	TRUE	2
P07996	Thrombospondin-1 OS=Homo sapiens GN=THBS1 PE=1 SV=2 - [TSP1_HUMAN]	167.46	6.24%	5	13	1170	129.3	4.94	TRUE	7
P60709	Actin, cytoplasmic 1 OS=Homo sapiens GN=ACTB PE=1 SV=1 - [ACTB_HUMAN]	85.5	24.27%	5	9	375	41.7	5.48	TRUE	9
P63261	Actin, cytoplasmic 2 OS=Homo sapiens GN=ACTG1 PE=1 SV=1 - [ACTG_HUMAN]	85.5	24.27%	5	9	375	41.8	5.48	FALSE	9
P01023	Alpha-2-macroglobulin OS=Homo sapiens GN=A2M PE=1 SV=3 - [A2MG_HUMAN]	22186.39	53.93%	59	1316	1474	163.2	6.46	TRUE	12
P20742	Pregnancy zone protein OS=Homo sapiens GN=PZP PE=1 SV=4 - [PZP_HUMAN]	4225.66	14.71%	18	319	1482	163.8	6.38	TRUE	13
P04114	Apolipoprotein B-100 OS=Homo sapiens GN=APOB PE=1 SV=2 - [APOB_HUMAN]	13467.59	38.44%	139	981	4563	515.3	7.05	TRUE	16
P04264	Keratin, type II cytoskeletal 1 OS=Homo sapiens GN=KRT1 PE=1 SV=6 - [K2C1_HUMAN]	111.71	6.68%	4	7	644	66	8.12	TRUE	17
H3BQN4	Fructose-bisphosphate aldolase OS=Homo sapiens GN=ALDOA PE=3 SV=1 - [H3BQN4_HUMAN]	131.35	18.01%	4	10	361	39.3	8.4	TRUE	198
P04075	Fructose-bisphosphate aldolase A OS=Homo sapiens GN=ALDOA PE=1 SV=2 - [ALDOA_HUMAN]	131.35	17.86%	4	10	364	39.4	8.09	FALSE	198
H3BU78	Fructose-bisphosphate aldolase (Fragment) OS=Homo sapiens GN=ALDOA PE=3 SV=2 - [H3BU78_HUMAN]	131.35	28.43%	3	8	204	22.1	8.09	FALSE	198
J3KPS3	Aldolase A, fructose-bisphosphate, isoform CRA_b OS=Homo sapiens GN=ALDOA PE=4 SV=1 - [J3KPS3_HUMAN]	131.35	17.66%	4	10	368	39.8	8.09	FALSE	198
P04075-2	Isoform 2 of Fructose-bisphosphate aldolase A OS=Homo sapiens GN=ALDOA - [ALDOA_HUMAN]	131.35	15.55%	4	10	418	45.2	8.25	FALSE	198
P32119	Peroxiredoxin-2 OS=Homo sapiens GN=PRDX2 PE=1 SV=5 - [PRDX2_HUMAN]	121.84	14.65%	3	10	198	21.9	5.97	TRUE	200
P02751-10	Isoform 10 of Fibronectin OS=Homo sapiens GN=FN1 - [FINC_HUMAN]	3410.41	25.92%	33	195	2176	239.5	5.88	TRUE	19
P02751	Fibronectin OS=Homo sapiens GN=FN1 PE=1 SV=4 - [FINC_HUMAN]	3410.41	23.64%	33	195	2386	262.5	5.71	FALSE	19
E9PE77	Anastellin OS=Homo sapiens GN=FN1 PE=4 SV=1 - [E9PE77_HUMAN]	3410.41	24.21%	33	195	2330	256.3	5.8	FALSE	19
P02751-14	Isoform 14 of Fibronectin OS=Homo sapiens GN=FN1 - [FINC_HUMAN]	3410.41	24.90%	33	195	2265	249.2	5.99	FALSE	19
P02751-3	Isoform 3 of Fibronectin OS=Homo sapiens GN=FN1 - [FINC_HUMAN]	3410.41	23.95%	33	195	2355	259.1	5.73	FALSE	19
P02751-8	Isoform 8 of Fibronectin OS=Homo sapiens GN=FN1 - [FINC_HUMAN]	3410.41	24.56%	33	195	2296	252.7	5.94	FALSE	19
P02751-9	Isoform 9 of Fibronectin OS=Homo sapiens GN=FN1 - [FINC_HUMAN]	3410.41	25.18%	33	195	2240	246.5	6.06	FALSE	19
Q6U2E9	C4B1 OS=Homo sapiens GN=C4B PE=4 SV=1 - [Q6U2E9_HUMAN]	20688.49	48.51%	64	1203	1744	192.6	7.27	TRUE	20
Q06033-2	Isoform 2 of Inter-alpha-trypsin inhibitor heavy chain H3 OS=Homo sapiens GN=ITIH3 - [ITIH3_HUMAN]	851.61	20.43%	13	58	886	99.3	5.8	TRUE	21
Q06033	Inter-alpha-trypsin inhibitor heavy chain H3 OS=Homo sapiens GN=ITIH3 PE=1 SV=2 - [ITIH3_HUMAN]	851.61	20.34%	13	58	890	99.8	5.74	FALSE	21
P02647	Apolipoprotein A-I OS=Homo sapiens GN=APOA1 PE=1 SV=1 - [APOA1_HUMAN]	2002.41	49.81%	13	120	267	30.8	5.76	TRUE	24
P13645	Keratin, type I cytoskeletal 10 OS=Homo sapiens GN=KRT10 PE=1 SV=6 - [K1C10_HUMAN]	51.58	5.82%	3	5	584	58.8	5.21	TRUE	26
P07737	Profilin-1 OS=Homo sapiens GN=PFN1 PE=1 SV=2 - [PROF1_HUMAN]	63.05	21.43%	2	4	140	15	8.27	TRUE	188
P00450	Ceruloplasmin OS=Homo sapiens GN=CP PE=1 SV=1 - [CERU_HUMAN]	6597.27	42.16%	33	441	1065	122.1	5.72	TRUE	29
P13796	Plastin-2 OS=Homo sapiens GN=LCP1 PE=1 SV=6 - [PLSL_HUMAN]	46.11	5.26%	2	2	627	70.2	5.43	TRUE	31
P06396	Gelsolin OS=Homo sapiens GN=GSN PE=1 SV=1 - [GELS_HUMAN]	2987.75	30.69%	20	191	782	85.6	6.28	TRUE	30
P19827	Inter-alpha-trypsin inhibitor heavy chain H1 OS=Homo sapiens GN=ITIH1 PE=1 SV=3 - [ITIH1_HUMAN]	6191.07	32.82%	22	425	911	101.3	6.79	TRUE	32
P02750	Leucine-rich alpha-2-glycoprotein OS=Homo sapiens GN=LRG1 PE=1 SV=2 - [A2GL_HUMAN]	1216.68	18.44%	5	90	347	38.2	6.95	TRUE	33
P01024	Complement C3 OS=Homo sapiens GN=C3 PE=1 SV=2 - [CO3_HUMAN]	1303.6	24.53%	30	91	1663	187	6.4	TRUE	34
P02765	Alpha-2-HS-glycoprotein OS=Homo sapiens GN=AHSG PE=1 SV=1 - [FETUA_HUMAN]	2245.74	35.69%	9	224	367	39.3	5.72	TRUE	35
C9JV77	Alpha-2-HS-glycoprotein OS=Homo sapiens GN=AHSG PE=4 SV=1 - [C9JV77_HUMAN]	2245.74	35.60%	9	224	368	39.4	5.72	FALSE	35
P01008	Antithrombin-III OS=Homo sapiens GN=SERPINC1 PE=1 SV=1 - [ANT3_HUMAN]	9161.03	59.27%	22	497	464	52.6	6.71	TRUE	36
P02675	Fibrinogen beta chain OS=Homo sapiens GN=FGB PE=1 SV=2 - [FIBB_HUMAN]	5456.73	50.71%	20	463	491	55.9	8.27	TRUE	37
P07225	Vitamin K-dependent protein S OS=Homo sapiens GN=PROS1 PE=1 SV=1 - [PROS_HUMAN]	599.23	13.46%	7	29	676	75.1	5.67	TRUE	38
P15169	Carboxypeptidase N catalytic chain OS=Homo sapiens GN=CPN1 PE=1 SV=1 - [CBPN_HUMAN]	120.82	12.45%	6	11	458	52.3	7.34	TRUE	39
P02671	Fibrinogen alpha chain OS=Homo sapiens GN=FGA PE=1 SV=2 - [FIBA_HUMAN]	11427.15	35.57%	29	638	866	94.9	6.01	TRUE	40
P04004	Vitronectin OS=Homo sapiens GN=VTN PE=1 SV=1 - [VTNC_HUMAN]	1736.55	21.55%	10	107	478	54.3	5.8	TRUE	42
P01781	Ig heavy chain V-III region GAL OS=Homo sapiens PE=1 SV=1 - [HV320_HUMAN]	142.68	12.07%	2	9	116	12.7	8.48	TRUE	319
P08697	Alpha-2-antiplasmin OS=Homo sapiens GN=SERPINF2 PE=1 SV=3 - [A2AP_HUMAN]	1532.9	29.53%	10	88	491	54.5	6.29	TRUE	44
P69905	Hemoglobin subunit alpha OS=Homo sapiens GN=HBA1 PE=1 SV=2 - [HBA_HUMAN]	34.39	15.49%	2	4	142	15.2	8.68	TRUE	46
P04275	von Willebrand factor OS=Homo sapiens GN=VWF PE=1 SV=4 - [VWF_HUMAN]	40.03	0.68%	2	3	2813	309.1	5.48	TRUE	48
G3XAM2	Complement factor I heavy chain OS=Homo sapiens GN=CFI PE=3 SV=1 - [G3XAM2_HUMAN]	730.99	17.01%	9	51	576	65	7.5	TRUE	49
P05156	Complement factor I OS=Homo sapiens GN=CFI PE=1 SV=2 - [CFAI_HUMAN]	730.99	16.81%	9	51	583	65.7	7.5	FALSE	49
E7ETH0	Complement factor I heavy chain OS=Homo sapiens GN=CFI PE=3 SV=1 - [E7ETH0_HUMAN]	730.99	16.58%	9	51	591	66.6	7.59	FALSE	49
D6RF35	Vitamin D-binding protein OS=Homo sapiens GN=GC PE=4 SV=1 - [D6RF35_HUMAN]	4319.85	44.75%	20	277	476	53	5.52	TRUE	50
P02649	Apolipoprotein E OS=Homo sapiens GN=APOE PE=1 SV=1 - [APOE_HUMAN]	692.29	29.34%	7	32	317	36.1	5.73	TRUE	52
P01031	Complement C5 OS=Homo sapiens GN=C5 PE=1 SV=4 - [CO5_HUMAN]	3688.76	30.31%	41	292	1676	188.2	6.52	TRUE	53
Q15582	Transforming growth factor-beta-induced protein ig-h3 OS=Homo sapiens GN=TGFBI PE=1 SV=1 - [BGH3_HUMAN]	170.98	14.64%	7	14	683	74.6	7.71	TRUE	55
P01876	Ig alpha-1 chain C region OS=Homo sapiens GN=IGHA1 PE=1 SV=2 - [IGHA1_HUMAN]	409.71	14.73%	5	27	353	37.6	6.51	TRUE	56
P01859	Ig gamma-2 chain C region OS=Homo sapiens GN=IGHG2 PE=1 SV=2 - [IGHG2_HUMAN]	795.9	24.85%	7	52	326	35.9	7.59	TRUE	57
P01857	Ig gamma-1 chain C region OS=Homo sapiens GN=IGHG1 PE=1 SV=1 - [IGHG1_HUMAN]	992.75	38.18%	9	88	330	36.1	8.19	TRUE	58
P01009	Alpha-1-antitrypsin OS=Homo sapiens GN=SERPINA1 PE=1 SV=3 - [A1AT_HUMAN]	887.47	29.90%	12	59	418	46.7	5.59	TRUE	59
P02763	Alpha-1-acid glycoprotein 1 OS=Homo sapiens GN=ORM1 PE=1 SV=1 - [A1AG1_HUMAN]	531.48	29.85%	6	37	201	23.5	5.02	TRUE	62
P05090	Apolipoprotein D OS=Homo sapiens GN=APOD PE=1 SV=1 - [APOD_HUMAN]	65.11	9.52%	2	5	189	21.3	5.15	TRUE	275
C9JF17	Apolipoprotein D (Fragment) OS=Homo sapiens GN=APOD PE=4 SV=1 - [C9JF17_HUMAN]	65.11	8.37%	2	5	215	24.1	5.6	FALSE	275
P02787	Serotransferrin OS=Homo sapiens GN=TF PE=1 SV=3 - [TRFE_HUMAN]	555.1	32.09%	17	44	698	77	7.12	TRUE	63
P01019	Angiotensinogen OS=Homo sapiens GN=AGT PE=1 SV=1 - [ANGT_HUMAN]	2264.2	36.70%	14	133	485	53.1	6.32	TRUE	64
P01834	Ig kappa chain C region OS=Homo sapiens GN=IGKC PE=1 SV=1 - [IGKC_HUMAN]	1057.89	45.28%	3	68	106	11.6	5.87	TRUE	65
P01620	Ig kappa chain V-III region SIE OS=Homo sapiens PE=1 SV=1 - [KV302_HUMAN]	188.38	31.19%	2	6	109	11.8	8.48	TRUE	66
P01622	Ig kappa chain V-III region Ti OS=Homo sapiens PE=1 SV=1 - [KV304_HUMAN]	188.38	31.19%	2	6	109	11.8	8.5	FALSE	66
P01623	Ig kappa chain V-III region WOL OS=Homo sapiens PE=1 SV=1 - [KV305_HUMAN]	188.38	31.19%	2	6	109	11.7	8.91	FALSE	66
P04206	Ig kappa chain V-III region GOL OS=Homo sapiens PE=1 SV=1 - [KV307_HUMAN]	188.38	31.19%	2	6	109	11.8	9.25	FALSE	66
P0C0L4	Complement C4-A OS=Homo sapiens GN=C4A PE=1 SV=2 - [CO4A_HUMAN]	19133.02	46.73%	61	1109	1744	192.7	7.08	TRUE	67
P02747	Complement C1q subcomponent subunit C OS=Homo sapiens GN=C1QC PE=1 SV=3 - [C1QC_HUMAN]	465.93	21.22%	4	34	245	25.8	8.41	TRUE	69
P06732	Creatine kinase M-type OS=Homo sapiens GN=CKM PE=1 SV=2 - [KCRM_HUMAN]	304.93	21.26%	6	20	381	43.1	7.25	TRUE	70
P02652	Apolipoprotein A-II OS=Homo sapiens GN=APOA2 PE=1 SV=1 - [APOA2_HUMAN]	70.23	56.00%	4	7	100	11.2	6.62	TRUE	184
V9GYM3	Apolipoprotein A-II OS=Homo sapiens GN=APOA2 PE=1 SV=1 - [V9GYM3_HUMAN]	70.23	42.11%	4	7	133	14.9	8.27	FALSE	184
P30043	Flavin reductase (NADPH) OS=Homo sapiens GN=BLVRB PE=1 SV=3 - [BLVRB_HUMAN]	36.05	11.65%	2	3	206	22.1	7.65	TRUE	320
P10643	Complement component C7 OS=Homo sapiens GN=C7 PE=1 SV=2 - [CO7_HUMAN]	613.73	12.93%	8	54	843	93.5	6.48	TRUE	71
P10909-4	Isoform 4 of Clusterin OS=Homo sapiens GN=CLU - [CLUS_HUMAN]	1465.71	18.51%	7	96	416	48.8	6.71	TRUE	73
P10909	Clusterin OS=Homo sapiens GN=CLU PE=1 SV=1 - [CLUS_HUMAN]	1465.71	17.15%	7	96	449	52.5	6.27	FALSE	73
P10909-2	Isoform 2 of Clusterin OS=Homo sapiens GN=CLU - [CLUS_HUMAN]	1465.71	15.37%	7	96	501	57.8	6.68	FALSE	73
P10909-5	Isoform 5 of Clusterin OS=Homo sapiens GN=CLU - [CLUS_HUMAN]	1465.71	16.74%	7	96	460	53.6	6.27	FALSE	73
D6R934	Complement C1q subcomponent subunit B OS=Homo sapiens GN=C1QB PE=4 SV=1 - [D6R934_HUMAN]	1386.08	21.12%	6	222	251	26.4	8.63	TRUE	76
P02746	Complement C1q subcomponent subunit B OS=Homo sapiens GN=C1QB PE=1 SV=3 - [C1QB_HUMAN]	1386.08	20.95%	6	222	253	26.7	8.63	FALSE	76
D6REX5	Selenoprotein P (Fragment) OS=Homo sapiens GN=SEPP1 PE=4 SV=1 - [D6REX5_HUMAN]	205.07	17.10%	5	18	310	35.1	7.66	TRUE	78
P49908	Selenoprotein P OS=Homo sapiens GN=SEPP1 PE=1 SV=3 - [SEPP1_HUMAN]	205.07	13.91%	5	18	381	43.2	7.87	FALSE	78
Q5T4F6	Cartilage acidic protein 1 (Fragment) OS=Homo sapiens GN=CRTAC1 PE=2 SV=1 - [Q5T4F6_HUMAN]	50.96	6.68%	2	3	524	56.5	5.55	TRUE	80
Q9NQ79	Cartilage acidic protein 1 OS=Homo sapiens GN=CRTAC1 PE=1 SV=2 - [CRAC1_HUMAN]	50.96	5.30%	2	3	661	71.4	5.12	FALSE	80
Q9NQ79-2	Isoform 2 of Cartilage acidic protein 1 OS=Homo sapiens GN=CRTAC1 - [CRAC1_HUMAN]	50.96	5.43%	2	3	645	70.4	5.24	FALSE	80
Q9NQ79-3	Isoform 3 of Cartilage acidic protein 1 OS=Homo sapiens GN=CRTAC1 - [CRAC1_HUMAN]	50.96	5.57%	2	3	628	68	5.29	FALSE	80
P05154	Plasma serine protease inhibitor OS=Homo sapiens GN=SERPINA5 PE=1 SV=3 - [IPSP_HUMAN]	363.47	19.95%	7	24	406	45.6	9.26	TRUE	81
E9PHK0	Tetranectin OS=Homo sapiens GN=CLEC3B PE=4 SV=1 - [E9PHK0_HUMAN]	702.97	38.13%	4	36	160	17.8	5.05	TRUE	83
P05452	Tetranectin OS=Homo sapiens GN=CLEC3B PE=1 SV=3 - [TETN_HUMAN]	702.97	30.20%	4	36	202	22.5	5.67	FALSE	83
B4E1Z4	Complement factor B OS=Homo sapiens GN=CFB PE=2 SV=1 - [B4E1Z4_HUMAN]	4570.38	26.30%	28	381	1266	140.9	7.18	TRUE	87
Q14624	Inter-alpha-trypsin inhibitor heavy chain H4 OS=Homo sapiens GN=ITIH4 PE=1 SV=4 - [ITIH4_HUMAN]	8550.69	46.88%	33	644	930	103.3	6.98	TRUE	282
Q9UK55	Protein Z-dependent protease inhibitor OS=Homo sapiens GN=SERPINA10 PE=1 SV=1 - [ZPI_HUMAN]	208.14	18.69%	6	17	444	50.7	8.27	TRUE	89
G3V2W1	Protein Z-dependent protease inhibitor OS=Homo sapiens GN=SERPINA10 PE=3 SV=1 - [G3V2W1_HUMAN]	208.14	17.15%	6	17	484	55.1	7.64	FALSE	89
P02743	Serum amyloid P-component OS=Homo sapiens GN=APCS PE=1 SV=2 - [SAMP_HUMAN]	1008.27	31.84%	7	82	223	25.4	6.54	TRUE	90
P05546	Heparin cofactor 2 OS=Homo sapiens GN=SERPIND1 PE=1 SV=3 - [HEP2_HUMAN]	1822.47	41.88%	17	135	499	57	6.9	TRUE	91
P04196	Histidine-rich glycoprotein OS=Homo sapiens GN=HRG PE=1 SV=1 - [HRG_HUMAN]	2743.06	26.29%	13	149	525	59.5	7.5	TRUE	93
P00488	Coagulation factor XIII A chain OS=Homo sapiens GN=F13A1 PE=1 SV=4 - [F13A_HUMAN]	118.19	5.46%	3	9	732	83.2	6.09	TRUE	94
Q16610	Extracellular matrix protein 1 OS=Homo sapiens GN=ECM1 PE=1 SV=2 - [ECM1_HUMAN]	193.01	14.44%	7	14	540	60.6	6.71	TRUE	96
Q16610-4	Isoform 4 of Extracellular matrix protein 1 OS=Homo sapiens GN=ECM1 - [ECM1_HUMAN]	193.01	13.76%	7	14	567	63.5	6.89	FALSE	96
Q96PD5	N-acetylmuramoyl-L-alanine amidase OS=Homo sapiens GN=PGLYRP2 PE=1 SV=1 - [PGRP2_HUMAN]	1913.88	24.65%	9	80	576	62.2	7.55	TRUE	97
Q96PD5-2	Isoform 2 of N-acetylmuramoyl-L-alanine amidase OS=Homo sapiens GN=PGLYRP2 - [PGRP2_HUMAN]	1913.88	22.40%	9	80	634	68	7.68	FALSE	97
Q5T985	Inter-alpha (Globulin) inhibitor H2 OS=Homo sapiens GN=ITIH2 PE=2 SV=1 - [Q5T985_HUMAN]	4934.7	36.47%	29	358	935	105.2	7.03	TRUE	99
P19823	Inter-alpha-trypsin inhibitor heavy chain H2 OS=Homo sapiens GN=ITIH2 PE=1 SV=2 - [ITIH2_HUMAN]	4934.7	36.05%	29	358	946	106.4	6.86	FALSE	99
P25311	Zinc-alpha-2-glycoprotein OS=Homo sapiens GN=AZGP1 PE=1 SV=2 - [ZA2G_HUMAN]	1245.02	43.96%	12	119	298	34.2	6.05	TRUE	100
P43652	Afamin OS=Homo sapiens GN=AFM PE=1 SV=1 - [AFAM_HUMAN]	389.58	19.20%	10	36	599	69	5.9	TRUE	101
P00748	Coagulation factor XII OS=Homo sapiens GN=F12 PE=1 SV=3 - [FA12_HUMAN]	791.2	15.77%	8	42	615	67.7	7.74	TRUE	102
B4DW75	EGF-containing fibulin-like extracellular matrix protein 1 OS=Homo sapiens GN=EFEMP1 PE=2 SV=1 - [B4DW75_HUMAN]	178.69	9.30%	2	10	355	39.2	6.49	TRUE	104
Q12805	EGF-containing fibulin-like extracellular matrix protein 1 OS=Homo sapiens GN=EFEMP1 PE=1 SV=2 - [FBLN3_HUMAN]	178.69	6.69%	2	10	493	54.6	5.07	FALSE	104
Q12805-2	Isoform 2 of EGF-containing fibulin-like extracellular matrix protein 1 OS=Homo sapiens GN=EFEMP1 - [FBLN3_HUMAN]	178.69	6.80%	2	10	485	53.7	5.02	FALSE	104
Q12805-3	Isoform 3 of EGF-containing fibulin-like extracellular matrix protein 1 OS=Homo sapiens GN=EFEMP1 - [FBLN3_HUMAN]	178.69	6.71%	2	10	492	54.5	5.07	FALSE	104
Q12805-4	Isoform 4 of EGF-containing fibulin-like extracellular matrix protein 1 OS=Homo sapiens GN=EFEMP1 - [FBLN3_HUMAN]	178.69	6.71%	2	10	492	54.5	5.07	FALSE	104
B4E1H2	Plasma protease C1 inhibitor OS=Homo sapiens GN=SERPING1 PE=2 SV=1 - [B4E1H2_HUMAN]	3625.69	43.53%	17	228	448	49.7	6.54	TRUE	105
B4E1F0	Plasma protease C1 inhibitor OS=Homo sapiens GN=SERPING1 PE=2 SV=1 - [B4E1F0_HUMAN]	3625.69	38.61%	17	228	505	55.7	6.4	FALSE	105
P05155	Plasma protease C1 inhibitor OS=Homo sapiens GN=SERPING1 PE=1 SV=2 - [IC1_HUMAN]	3625.69	39.00%	17	228	500	55.1	6.55	FALSE	105
C9JA05	Immunoglobulin J chain (Fragment) OS=Homo sapiens GN=IGJ PE=4 SV=1 - [C9JA05_HUMAN]	217.41	28.57%	2	14	70	8.2	8.56	TRUE	190
D6RHJ6	Immunoglobulin J chain (Fragment) OS=Homo sapiens GN=IGJ PE=4 SV=1 - [D6RHJ6_HUMAN]	217.41	12.74%	2	14	157	17.7	6.32	FALSE	190
P01591	Immunoglobulin J chain OS=Homo sapiens GN=IGJ PE=1 SV=4 - [IGJ_HUMAN]	217.41	12.58%	2	14	159	18.1	5.24	FALSE	190
D6RD17	Immunoglobulin J chain (Fragment) OS=Homo sapiens GN=IGJ PE=1 SV=2 - [D6RD17_HUMAN]	217.41	12.74%	2	14	157	18	5.6	FALSE	190
D6RFL4	Monocyte differentiation antigen CD14, urinary form (Fragment) OS=Homo sapiens GN=CD14 PE=4 SV=1 - [D6RFL4_HUMAN]	562.52	27.23%	3	19	213	23.3	5.26	TRUE	148
P08571	Monocyte differentiation antigen CD14 OS=Homo sapiens GN=CD14 PE=1 SV=2 - [CD14_HUMAN]	562.52	15.47%	3	19	375	40.1	6.23	FALSE	148
E7EV16	Phospholipid transfer protein OS=Homo sapiens GN=PLTP PE=4 SV=1 - [E7EV16_HUMAN]	56.23	9.80%	3	4	398	44.1	6.55	TRUE	106
P55058	Phospholipid transfer protein OS=Homo sapiens GN=PLTP PE=1 SV=1 - [PLTP_HUMAN]	56.23	7.91%	3	4	493	54.7	7.01	FALSE	106
P55058-2	Isoform 2 of Phospholipid transfer protein OS=Homo sapiens GN=PLTP - [PLTP_HUMAN]	56.23	8.84%	3	4	441	49.2	6.55	FALSE	106
P55058-4	Isoform 4 of Phospholipid transfer protein OS=Homo sapiens GN=PLTP - [PLTP_HUMAN]	56.23	9.63%	3	4	405	44.8	8.53	FALSE	106
E9PDD1	Vascular cell adhesion protein 1 OS=Homo sapiens GN=VCAM1 PE=4 SV=1 - [E9PDD1_HUMAN]	34.78	3.55%	2	2	677	74.3	5.22	TRUE	155
P19320	Vascular cell adhesion protein 1 OS=Homo sapiens GN=VCAM1 PE=1 SV=1 - [VCAM1_HUMAN]	34.78	3.25%	2	2	739	81.2	5.22	FALSE	155
E9PG06	Fetuin-B OS=Homo sapiens GN=FETUB PE=4 SV=1 - [E9PG06_HUMAN]	63.12	6.38%	2	5	345	37.8	7.11	TRUE	107
Q9UGM5	Fetuin-B OS=Homo sapiens GN=FETUB PE=1 SV=2 - [FETUB_HUMAN]	63.12	5.76%	2	5	382	42	6.83	FALSE	107
F5GY80	Complement component C8 beta chain OS=Homo sapiens GN=C8B PE=4 SV=1 - [F5GY80_HUMAN]	1295.55	18.90%	9	65	529	60	7.66	TRUE	108
F5H7G1	Complement component C8 beta chain OS=Homo sapiens GN=C8B PE=4 SV=1 - [F5H7G1_HUMAN]	1295.55	18.55%	9	65	539	61.2	7.64	FALSE	108
P07358	Complement component C8 beta chain OS=Homo sapiens GN=C8B PE=1 SV=3 - [CO8B_HUMAN]	1295.55	16.92%	9	65	591	67	8.13	FALSE	108
F5H8B0	Factor VII heavy chain OS=Homo sapiens GN=F7 PE=3 SV=1 - [F5H8B0_HUMAN]	71.14	5.79%	2	5	397	43.6	7.31	TRUE	110
P08709	Coagulation factor VII OS=Homo sapiens GN=F7 PE=1 SV=1 - [FA7_HUMAN]	71.14	4.94%	2	5	466	51.6	7.23	FALSE	110
P08709-2	Isoform B of Coagulation factor VII OS=Homo sapiens GN=F7 - [FA7_HUMAN]	71.14	5.18%	2	5	444	49.3	6.95	FALSE	110
F8W1Q3	Biotinidase OS=Homo sapiens GN=BTD PE=4 SV=1 - [F8W1Q3_HUMAN]	661.76	16.83%	7	44	523	58.9	5.85	TRUE	111
A6NHF2	Biotinidase OS=Homo sapiens GN=BTD PE=2 SV=3 - [A6NHF2_HUMAN]	661.76	16.15%	7	44	545	61.5	6.14	FALSE	111
B4DLJ9	Biotinidase OS=Homo sapiens GN=BTD PE=2 SV=1 - [B4DLJ9_HUMAN]	661.76	16.15%	7	44	545	61.3	6.01	FALSE	111
P43251	Biotinidase OS=Homo sapiens GN=BTD PE=1 SV=2 - [BTD_HUMAN]	661.76	16.21%	7	44	543	61.1	6.25	FALSE	111
F8WF14	Cholinesterase OS=Homo sapiens GN=BCHE PE=4 SV=1 - [F8WF14_HUMAN]	298.79	11.92%	6	25	562	63.4	7.84	TRUE	112
P06276	Cholinesterase OS=Homo sapiens GN=BCHE PE=1 SV=1 - [CHLE_HUMAN]	298.79	11.13%	6	25	602	68.4	7.42	FALSE	112
I3L145	Sex hormone-binding globulin OS=Homo sapiens GN=SHBG PE=4 SV=1 - [I3L145_HUMAN]	318.47	22.09%	5	17	344	37.5	6.23	TRUE	113
P04278	Sex hormone-binding globulin OS=Homo sapiens GN=SHBG PE=1 SV=2 - [SHBG_HUMAN]	318.47	18.91%	5	17	402	43.8	6.71	FALSE	113
I3L1J2	Cadherin-5 OS=Homo sapiens GN=CDH5 PE=4 SV=1 - [I3L1J2_HUMAN]	69.06	5.67%	2	4	406	45.4	5.69	TRUE	161
P33151	Cadherin-5 OS=Homo sapiens GN=CDH5 PE=1 SV=5 - [CADH5_HUMAN]	69.06	2.93%	2	4	784	87.5	5.43	FALSE	161
P33151-2	Isoform 2 of Cadherin-5 OS=Homo sapiens GN=CDH5 - [CADH5_HUMAN]	69.06	3.44%	2	4	669	74.5	5.36	FALSE	161
J3QSE5	Phosphatidylcholine-sterol acyltransferase (Fragment) OS=Homo sapiens GN=LCAT PE=4 SV=1 - [J3QSE5_HUMAN]	259.15	14.51%	3	15	255	29.4	6.54	TRUE	138
P04180	Phosphatidylcholine-sterol acyltransferase OS=Homo sapiens GN=LCAT PE=1 SV=1 - [LCAT_HUMAN]	259.15	8.41%	3	15	440	49.5	6.11	FALSE	138
O00391-2	Isoform 2 of Sulfhydryl oxidase 1 OS=Homo sapiens GN=QSOX1 - [QSOX1_HUMAN]	240.14	5.79%	2	9	604	66.8	8.56	TRUE	92
O00391	Sulfhydryl oxidase 1 OS=Homo sapiens GN=QSOX1 PE=1 SV=3 - [QSOX1_HUMAN]	240.14	4.69%	2	9	747	82.5	8.92	FALSE	92
O75636-2	Isoform 2 of Ficolin-3 OS=Homo sapiens GN=FCN3 - [FCN3_HUMAN]	289.42	18.40%	3	21	288	31.7	6.84	TRUE	115
O75636	Ficolin-3 OS=Homo sapiens GN=FCN3 PE=1 SV=2 - [FCN3_HUMAN]	289.42	17.73%	3	21	299	32.9	6.67	FALSE	115
O75882-3	Isoform 3 of Attractin OS=Homo sapiens GN=ATRN - [ATRN_HUMAN]	70.41	1.25%	2	6	1198	133.6	6.98	TRUE	116
O75882-2	Isoform 2 of Attractin OS=Homo sapiens GN=ATRN - [ATRN_HUMAN]	70.41	1.18%	2	6	1272	141.3	7.02	FALSE	116
P00734	Prothrombin OS=Homo sapiens GN=F2 PE=1 SV=2 - [THRB_HUMAN]	8227.83	43.41%	22	461	622	70	5.9	TRUE	118
P00736	Complement C1r subcomponent OS=Homo sapiens GN=C1R PE=1 SV=2 - [C1R_HUMAN]	873.64	26.67%	16	87	705	80.1	6.21	TRUE	119
P00742	Coagulation factor X OS=Homo sapiens GN=F10 PE=1 SV=2 - [FA10_HUMAN]	193.07	10.45%	5	11	488	54.7	5.94	TRUE	120
P00747	Plasminogen OS=Homo sapiens GN=PLG PE=1 SV=2 - [PLMN_HUMAN]	1240.14	27.90%	20	119	810	90.5	7.24	TRUE	122
P01011	Alpha-1-antichymotrypsin OS=Homo sapiens GN=SERPINA3 PE=1 SV=2 - [AACT_HUMAN]	9836.52	49.41%	19	481	423	47.6	5.52	TRUE	123
P01042	Kininogen-1 OS=Homo sapiens GN=KNG1 PE=1 SV=2 - [KNG1_HUMAN]	3029.19	39.13%	25	306	644	71.9	6.81	TRUE	293
P01042-2	Isoform LMW of Kininogen-1 OS=Homo sapiens GN=KNG1 - [KNG1_HUMAN]	3017.36	47.54%	23	306	427	47.9	6.65	TRUE	124
P01593	Ig kappa chain V-I region AG OS=Homo sapiens PE=1 SV=1 - [KV101_HUMAN]	172.01	31.48%	2	16	108	12	5.99	TRUE	294
P01598	Ig kappa chain V-I region EU OS=Homo sapiens PE=1 SV=1 - [KV106_HUMAN]	91.32	26.85%	2	8	108	11.8	8.44	TRUE	322
P01871	Ig mu chain C region OS=Homo sapiens GN=IGHM PE=1 SV=3 - [IGHM_HUMAN]	1407.9	30.53%	12	92	452	49.3	6.77	TRUE	191
P01871-2	Isoform 2 of Ig mu chain C region OS=Homo sapiens GN=IGHM - [IGHM_HUMAN]	1407.9	29.18%	12	92	473	51.8	6.15	FALSE	191
A0A075B6N9	Ig mu chain C region (Fragment) OS=Homo sapiens GN=IGHM PE=4 SV=1 - [A0A075B6N9_HUMAN]	1407.9	30.46%	12	92	453	49.4	6.77	FALSE	191
P02656	Apolipoprotein C-III OS=Homo sapiens GN=APOC3 PE=1 SV=1 - [APOC3_HUMAN]	1313.1	27.27%	2	75	99	10.8	5.41	TRUE	125
B0YIW2	Apolipoprotein C-III OS=Homo sapiens GN=APOC3 PE=4 SV=1 - [B0YIW2_HUMAN]	1313.1	23.08%	2	75	117	12.8	8.18	FALSE	125
P02679-2	Isoform Gamma-A of Fibrinogen gamma chain OS=Homo sapiens GN=FGG - [FIBG_HUMAN]	3089.21	57.67%	20	395	437	49.5	6.09	TRUE	126
P02679	Fibrinogen gamma chain OS=Homo sapiens GN=FGG PE=1 SV=3 - [FIBG_HUMAN]	3089.21	55.63%	20	395	453	51.5	5.62	FALSE	126
P02741	C-reactive protein OS=Homo sapiens GN=CRP PE=1 SV=1 - [CRP_HUMAN]	170.16	8.93%	2	12	224	25	5.63	TRUE	127
P02748	Complement component C9 OS=Homo sapiens GN=C9 PE=1 SV=2 - [CO9_HUMAN]	843.76	25.58%	12	77	559	63.1	5.59	TRUE	129
P02760	Protein AMBP OS=Homo sapiens GN=AMBP PE=1 SV=1 - [AMBP_HUMAN]	576.85	28.13%	8	35	352	39	6.25	TRUE	130
P02766	Transthyretin OS=Homo sapiens GN=TTR PE=1 SV=1 - [TTHY_HUMAN]	6147.57	73.47%	10	306	147	15.9	5.76	TRUE	131
P02775	Platelet basic protein OS=Homo sapiens GN=PPBP PE=1 SV=3 - [CXCL7_HUMAN]	96.7	14.06%	2	5	128	13.9	8.79	TRUE	132
P02790	Hemopexin OS=Homo sapiens GN=HPX PE=1 SV=2 - [HEMO_HUMAN]	6302.55	53.46%	19	340	462	51.6	7.02	TRUE	133
P03952	Plasma kallikrein OS=Homo sapiens GN=KLKB1 PE=1 SV=1 - [KLKB1_HUMAN]	457.51	15.67%	9	30	638	71.3	8.22	TRUE	134
H0YAC1	Plasma kallikrein light chain (Fragment) OS=Homo sapiens GN=KLKB1 PE=3 SV=1 - [H0YAC1_HUMAN]	457.51	14.58%	9	30	686	76.8	8.06	FALSE	134
P04003	C4b-binding protein alpha chain OS=Homo sapiens GN=C4BPA PE=1 SV=2 - [C4BPA_HUMAN]	423.66	18.76%	10	38	597	67	7.3	TRUE	135
P04070	Vitamin K-dependent protein C OS=Homo sapiens GN=PROC PE=1 SV=1 - [PROC_HUMAN]	172.42	7.38%	3	11	461	52	6.28	TRUE	137
B4DPQ7	Vitamin K-dependent protein C heavy chain OS=Homo sapiens GN=PROC PE=2 SV=1 - [B4DPQ7_HUMAN]	172.42	6.59%	3	11	516	57.5	6.68	FALSE	137
E7END6	Vitamin K-dependent protein C heavy chain OS=Homo sapiens GN=PROC PE=3 SV=1 - [E7END6_HUMAN]	172.42	6.87%	3	11	495	55.4	6.35	FALSE	137
P04217	Alpha-1B-glycoprotein OS=Homo sapiens GN=A1BG PE=1 SV=4 - [A1BG_HUMAN]	2471.5	45.25%	15	174	495	54.2	5.86	TRUE	139
P05543	Thyroxine-binding globulin OS=Homo sapiens GN=SERPINA7 PE=1 SV=2 - [THBG_HUMAN]	1543.48	35.90%	11	117	415	46.3	6.3	TRUE	141
P06681	Complement C2 OS=Homo sapiens GN=C2 PE=1 SV=2 - [CO2_HUMAN]	913.64	22.47%	15	70	752	83.2	7.42	TRUE	142
P06727	Apolipoprotein A-IV OS=Homo sapiens GN=APOA4 PE=1 SV=3 - [APOA4_HUMAN]	5362.07	65.66%	26	397	396	45.4	5.38	TRUE	143
P07357	Complement component C8 alpha chain OS=Homo sapiens GN=C8A PE=1 SV=2 - [CO8A_HUMAN]	365.16	12.33%	5	20	584	65.1	6.47	TRUE	144
P07360	Complement component C8 gamma chain OS=Homo sapiens GN=C8G PE=1 SV=3 - [CO8G_HUMAN]	658.05	38.61%	5	34	202	22.3	8.31	TRUE	145
P08185	Corticosteroid-binding globulin OS=Homo sapiens GN=SERPINA6 PE=1 SV=1 - [CBG_HUMAN]	1647.4	42.22%	12	82	405	45.1	6.04	TRUE	146
P08603	Complement factor H OS=Homo sapiens GN=CFH PE=1 SV=4 - [CFAH_HUMAN]	3444.92	26.56%	27	232	1231	139	6.61	TRUE	149
P09871	Complement C1s subcomponent OS=Homo sapiens GN=C1S PE=1 SV=1 - [C1S_HUMAN]	635.91	12.65%	8	46	688	76.6	4.96	TRUE	150
P11226	Mannose-binding protein C OS=Homo sapiens GN=MBL2 PE=1 SV=2 - [MBL2_HUMAN]	129.48	13.71%	3	8	248	26.1	5.49	TRUE	151
P13671	Complement component C6 OS=Homo sapiens GN=C6 PE=1 SV=3 - [CO6_HUMAN]	869.59	15.10%	13	63	934	104.7	6.76	TRUE	153
P18428	Lipopolysaccharide-binding protein OS=Homo sapiens GN=LBP PE=1 SV=3 - [LBP_HUMAN]	272.9	11.02%	4	18	481	53.3	6.7	TRUE	154
P19652	Alpha-1-acid glycoprotein 2 OS=Homo sapiens GN=ORM2 PE=1 SV=2 - [A1AG2_HUMAN]	302.66	30.85%	6	20	201	23.6	5.11	TRUE	156
P22105-2	Isoform XB-short of Tenascin-X OS=Homo sapiens GN=TNXB - [TENX_HUMAN]	35.45	2.53%	2	4	673	74	6.04	TRUE	79
P22105	Tenascin-X OS=Homo sapiens GN=TNXB PE=1 SV=3 - [TENX_HUMAN]	35.45	0.40%	2	4	4289	464	5.34	FALSE	79
E7EPZ9	Tenascin-X OS=Homo sapiens GN=TNXB PE=4 SV=1 - [E7EPZ9_HUMAN]	35.45	0.40%	2	4	4244	458.1	5.17	FALSE	79
P22105-3	Isoform 3 of Tenascin-X OS=Homo sapiens GN=TNXB - [TENX_HUMAN]	35.45	0.40%	2	4	4242	457.9	5.17	FALSE	79
P22352	Glutathione peroxidase 3 OS=Homo sapiens GN=GPX3 PE=1 SV=2 - [GPX3_HUMAN]	92.14	25.22%	5	9	226	25.5	8.13	TRUE	252
P22792	Carboxypeptidase N subunit 2 OS=Homo sapiens GN=CPN2 PE=1 SV=3 - [CPN2_HUMAN]	978.64	17.61%	7	67	545	60.5	5.99	TRUE	158
P22891	Vitamin K-dependent protein Z OS=Homo sapiens GN=PROZ PE=1 SV=2 - [PROZ_HUMAN]	148.45	5.75%	2	7	400	44.7	5.97	TRUE	229
P22891-2	Isoform 2 of Vitamin K-dependent protein Z OS=Homo sapiens GN=PROZ - [PROZ_HUMAN]	148.45	5.45%	2	7	422	47	6.04	FALSE	229
P27169	Serum paraoxonase/arylesterase 1 OS=Homo sapiens GN=PON1 PE=1 SV=3 - [PON1_HUMAN]	311.88	13.24%	4	25	355	39.7	5.22	TRUE	159
P29622	Kallistatin OS=Homo sapiens GN=SERPINA4 PE=1 SV=3 - [KAIN_HUMAN]	1841.51	37.94%	12	152	427	48.5	7.75	TRUE	160
P35858	Insulin-like growth factor-binding protein complex acid labile subunit OS=Homo sapiens GN=IGFALS PE=1 SV=1 - [ALS_HUMAN]	1899	24.96%	12	97	605	66	6.79	TRUE	162
E9PGU3	Insulin-like growth factor-binding protein complex acid labile subunit OS=Homo sapiens GN=IGFALS PE=4 SV=1 - [E9PGU3_HUMAN]	1899	23.48%	12	97	643	70.2	6.93	FALSE	162
P36955	Pigment epithelium-derived factor OS=Homo sapiens GN=SERPINF1 PE=1 SV=4 - [PEDF_HUMAN]	1377.24	33.49%	12	81	418	46.3	6.38	TRUE	163
P51884	Lumican OS=Homo sapiens GN=LUM PE=1 SV=2 - [LUM_HUMAN]	1253.37	32.54%	10	77	338	38.4	6.61	TRUE	166
P80108	Phosphatidylinositol-glycan-specific phospholipase D OS=Homo sapiens GN=GPLD1 PE=1 SV=3 - [PHLD_HUMAN]	837.66	18.93%	12	53	840	92.3	6.37	TRUE	168
Q04756	Hepatocyte growth factor activator OS=Homo sapiens GN=HGFAC PE=1 SV=1 - [HGFA_HUMAN]	265.26	6.41%	3	16	655	70.6	7.24	TRUE	169
D6RAR4	Hepatocyte growth factor activator short chain OS=Homo sapiens GN=HGFAC PE=3 SV=1 - [D6RAR4_HUMAN]	265.26	6.34%	3	16	662	71.4	7.05	FALSE	169
Q08380	Galectin-3-binding protein OS=Homo sapiens GN=LGALS3BP PE=1 SV=1 - [LG3BP_HUMAN]	326.15	8.55%	4	18	585	65.3	5.27	TRUE	170
Q13790	Apolipoprotein F OS=Homo sapiens GN=APOF PE=1 SV=2 - [APOF_HUMAN]	110.52	8.28%	2	4	326	35.4	5.64	TRUE	171
Q15848	Adiponectin OS=Homo sapiens GN=ADIPOQ PE=1 SV=1 - [ADIPO_HUMAN]	141.87	17.21%	2	10	244	26.4	5.74	TRUE	174
Q6UXB8-2	Isoform 2 of Peptidase inhibitor 16 OS=Homo sapiens GN=PI16 - [PI16_HUMAN]	52.85	12.96%	2	3	270	29.7	5.71	TRUE	300
Q6UXB8	Peptidase inhibitor 16 OS=Homo sapiens GN=PI16 PE=1 SV=1 - [PI16_HUMAN]	52.85	7.56%	2	3	463	49.4	5.39	FALSE	300
Q92954-5	Isoform E of Proteoglycan 4 OS=Homo sapiens GN=PRG4 - [PRG4_HUMAN]	196.54	6.54%	5	13	933	102.4	9.63	TRUE	177
Q92954	Proteoglycan 4 OS=Homo sapiens GN=PRG4 PE=1 SV=2 - [PRG4_HUMAN]	196.54	4.34%	5	13	1404	151	9.5	FALSE	177
Q92954-2	Isoform B of Proteoglycan 4 OS=Homo sapiens GN=PRG4 - [PRG4_HUMAN]	196.54	4.48%	5	13	1363	146.4	9.61	FALSE	177
Q92954-3	Isoform C of Proteoglycan 4 OS=Homo sapiens GN=PRG4 - [PRG4_HUMAN]	196.54	4.65%	5	13	1311	141	9.39	FALSE	177
Q92954-4	Isoform D of Proteoglycan 4 OS=Homo sapiens GN=PRG4 - [PRG4_HUMAN]	196.54	4.80%	5	13	1270	136.5	9.54	FALSE	177
Q92954-6	Isoform F of Proteoglycan 4 OS=Homo sapiens GN=PRG4 - [PRG4_HUMAN]	196.54	4.48%	5	13	1361	146.4	9.47	FALSE	177
Q96IY4	Carboxypeptidase B2 OS=Homo sapiens GN=CPB2 PE=1 SV=2 - [CBPB2_HUMAN]	120.11	10.17%	4	9	423	48.4	7.71	TRUE	178
Q96KN2	Beta-Ala-His dipeptidase OS=Homo sapiens GN=CNDP1 PE=1 SV=4 - [CNDP1_HUMAN]	880.61	27.22%	11	54	507	56.7	5.3	TRUE	114
Q9NZP8	Complement C1r subcomponent-like protein OS=Homo sapiens GN=C1RL PE=1 SV=2 - [C1RL_HUMAN]	123.4	7.80%	4	12	487	53.5	7.2	TRUE	180
Q9Y6R7	IgGFc-binding protein OS=Homo sapiens GN=FCGBP PE=1 SV=3 - [FCGBP_HUMAN]	317.72	3.07%	5	22	5405	571.6	5.34	TRUE	182
Q5VY30	Retinol binding protein 4, plasma, isoform CRA_b OS=Homo sapiens GN=RBP4 PE=1 SV=2 - [Q5VY30_HUMAN]	1147.6	60.30%	7	105	199	23	6.09	TRUE	185
P02753	Retinol-binding protein 4 OS=Homo sapiens GN=RBP4 PE=1 SV=3 - [RET4_HUMAN]	1147.6	59.70%	7	105	201	23	6.07	FALSE	185
Q6P163	APOC2 protein OS=Homo sapiens GN=APOC2 PE=2 SV=1 - [Q6P163_HUMAN]	251.3	40.28%	3	21	72	8.1	4.89	TRUE	187
P02655	Apolipoprotein C-II OS=Homo sapiens GN=APOC2 PE=1 SV=1 - [APOC2_HUMAN]	251.3	28.71%	3	21	101	11.3	4.72	FALSE	187
K7ER74	Protein APOC4-APOC2 OS=Homo sapiens GN=APOC4-APOC2 PE=4 SV=1 - [K7ER74_HUMAN]	251.3	16.29%	3	21	178	20	6.64	FALSE	187
P00738-2	Isoform 2 of Haptoglobin OS=Homo sapiens GN=HP - [HPT_HUMAN]	96.67	10.66%	4	10	347	38.4	6.6	TRUE	47
P00738	Haptoglobin OS=Homo sapiens GN=HP PE=1 SV=1 - [HPT_HUMAN]	96.67	9.11%	4	10	406	45.2	6.58	FALSE	47
J3QR68	Haptoglobin beta chain (Fragment) OS=Homo sapiens GN=HP PE=4 SV=1 - [J3QR68_HUMAN]	96.67	9.16%	4	10	404	45	6.58	FALSE	47
H0Y300	Haptoglobin OS=Homo sapiens GN=HP PE=1 SV=4 - [H0Y300_HUMAN]	96.67	8.37%	4	10	442	49.1	6.64	FALSE	47
A0A075B6L0	Ig lambda-2 chain C regions (Fragment) OS=Homo sapiens GN=IGLC3 PE=4 SV=1 - [A0A075B6L0_HUMAN]	419.39	50.00%	4	23	106	11.3	7.24	TRUE	189
P0CG05	Ig lambda-2 chain C regions OS=Homo sapiens GN=IGLC2 PE=1 SV=1 - [LAC2_HUMAN]	419.39	50.00%	4	23	106	11.3	7.24	FALSE	189
P0CG06	Ig lambda-3 chain C regions OS=Homo sapiens GN=IGLC3 PE=1 SV=1 - [LAC3_HUMAN]	419.39	50.00%	4	23	106	11.2	7.24	FALSE	189
E5RH81	Carbonic anhydrase 1 (Fragment) OS=Homo sapiens GN=CA1 PE=1 SV=2 - [E5RH81_HUMAN]	434.14	26.86%	4	38	175	19.2	7.31	TRUE	74
P00915	Carbonic anhydrase 1 OS=Homo sapiens GN=CA1 PE=1 SV=2 - [CAH1_HUMAN]	434.14	18.01%	4	38	261	28.9	7.12	FALSE	74
E5RHP7	Carbonic anhydrase 1 (Fragment) OS=Homo sapiens GN=CA1 PE=4 SV=1 - [E5RHP7_HUMAN]	434.14	18.73%	4	38	251	27.7	6.6	FALSE	74
Q5JWQ4	Neuropilin-1 OS=Homo sapiens GN=NRP1 PE=4 SV=2 - [Q5JWQ4_HUMAN]	81.41	4.86%	2	4	597	67.2	6.16	TRUE	193
E9PEP6	Neuropilin-1 OS=Homo sapiens GN=NRP1 PE=4 SV=2 - [E9PEP6_HUMAN]	81.41	3.20%	2	4	906	101.2	6	FALSE	193
O14786	Neuropilin-1 OS=Homo sapiens GN=NRP1 PE=1 SV=3 - [NRP1_HUMAN]	81.41	3.14%	2	4	923	103.1	5.88	FALSE	193
Q5JWQ6	Neuropilin 1 OS=Homo sapiens GN=NRP1 PE=2 SV=1 - [Q5JWQ6_HUMAN]	81.41	3.95%	2	4	735	81.9	5.97	FALSE	193
E7EX60	Neuropilin-1 OS=Homo sapiens GN=NRP1 PE=4 SV=1 - [E7EX60_HUMAN]	81.41	4.52%	2	4	641	72	6.79	FALSE	193
Q5T7F0	Neuropilin 1 OS=Homo sapiens GN=NRP1 PE=2 SV=1 - [Q5T7F0_HUMAN]	81.41	4.12%	2	4	704	79	5.86	FALSE	193
Q5T7F1	Neuropilin 1 OS=Homo sapiens GN=NRP1 PE=2 SV=1 - [Q5T7F1_HUMAN]	81.41	4.76%	2	4	609	68.3	6.16	FALSE	193
O14786-2	Isoform 2 of Neuropilin-1 OS=Homo sapiens GN=NRP1 - [NRP1_HUMAN]	81.41	4.50%	2	4	644	71.9	5.57	FALSE	193
