# Supplementary material for: PGCA: An algorithm to link protein groups created from MS/MS data
Source: PLoS One. 2017 May 31;12(5):e0177569. doi: 10.1371/journal.pone.0177569 (PMC5451011; doi:10.1371/journal.pone.0177569)
Supplement: S5 File — Protein identification information from the muscular dystrophy biomarkers study. (ZIP) [file pone.0177569.s008.zip › S2DataJF/20150728_MRMP-41_JAIN_EXP07_Fr01_24 Uniprot Human Percolator_all proteins.txt]

Accession	Description	Score	Coverage	# Peptides	# PSMs	# AAs	MW [kDa]	calc. pI	Is Master Protein	PGC
P02768	Serum albumin OS=Homo sapiens GN=ALB PE=1 SV=2 - [ALBU_HUMAN]	17127.57	58.95%	39	1092	609	69.3	6.28	TRUE	1
P02749	Beta-2-glycoprotein 1 OS=Homo sapiens GN=APOH PE=1 SV=3 - [APOH_HUMAN]	1293.96	16.23%	6	80	345	38.3	7.97	TRUE	2
P35527	Keratin, type I cytoskeletal 9 OS=Homo sapiens GN=KRT9 PE=1 SV=3 - [K1C9_HUMAN]	35.78	4.17%	2	2	623	62	5.24	TRUE	3
P26927	Hepatocyte growth factor-like protein OS=Homo sapiens GN=MST1 PE=1 SV=2 - [HGFL_HUMAN]	150.72	6.33%	5	11	711	80.3	7.68	TRUE	4
G3XAK1	Hepatocyte growth factor-like protein beta chain OS=Homo sapiens GN=MST1 PE=3 SV=1 - [G3XAK1_HUMAN]	150.72	6.21%	5	11	725	81.9	7.8	FALSE	4
P15144	Aminopeptidase N OS=Homo sapiens GN=ANPEP PE=1 SV=4 - [AMPN_HUMAN]	126.19	4.03%	3	6	967	109.5	5.48	TRUE	5
Q07954	Prolow-density lipoprotein receptor-related protein 1 OS=Homo sapiens GN=LRP1 PE=1 SV=2 - [LRP1_HUMAN]	63.33	0.84%	3	3	4544	504.3	5.39	TRUE	6
P11021	78 kDa glucose-regulated protein OS=Homo sapiens GN=HSPA5 PE=1 SV=2 - [GRP78_HUMAN]	144.24	6.42%	3	6	654	72.3	5.16	TRUE	196
Q6EMK4	Vasorin OS=Homo sapiens GN=VASN PE=1 SV=1 - [VASN_HUMAN]	112.2	4.01%	2	6	673	71.7	7.39	TRUE	197
P07996	Thrombospondin-1 OS=Homo sapiens GN=THBS1 PE=1 SV=2 - [TSP1_HUMAN]	609.6	11.11%	11	38	1170	129.3	4.94	TRUE	7
P60709	Actin, cytoplasmic 1 OS=Homo sapiens GN=ACTB PE=1 SV=1 - [ACTB_HUMAN]	173.35	26.40%	6	14	375	41.7	5.48	TRUE	9
P63261	Actin, cytoplasmic 2 OS=Homo sapiens GN=ACTG1 PE=1 SV=1 - [ACTG_HUMAN]	173.35	26.40%	6	14	375	41.8	5.48	FALSE	9
P04040	Catalase OS=Homo sapiens GN=CAT PE=1 SV=3 - [CATA_HUMAN]	192.86	12.71%	6	13	527	59.7	7.39	TRUE	10
P63104	14-3-3 protein zeta/delta OS=Homo sapiens GN=YWHAZ PE=1 SV=1 - [1433Z_HUMAN]	56.96	11.02%	2	6	245	27.7	4.79	TRUE	307
E7EX29	14-3-3 protein zeta/delta (Fragment) OS=Homo sapiens GN=YWHAZ PE=3 SV=1 - [E7EX29_HUMAN]	56.96	10.98%	2	6	246	28	4.92	FALSE	307
P01023	Alpha-2-macroglobulin OS=Homo sapiens GN=A2M PE=1 SV=3 - [A2MG_HUMAN]	28322.79	55.83%	64	1877	1474	163.2	6.46	TRUE	12
P20742	Pregnancy zone protein OS=Homo sapiens GN=PZP PE=1 SV=4 - [PZP_HUMAN]	5844.97	21.52%	27	434	1482	163.8	6.38	TRUE	13
P18206-2	Isoform 1 of Vinculin OS=Homo sapiens GN=VCL - [VINC_HUMAN]	80.64	4.78%	3	4	1066	116.6	6.09	TRUE	14
P18206	Vinculin OS=Homo sapiens GN=VCL PE=1 SV=4 - [VINC_HUMAN]	80.64	4.50%	3	4	1134	123.7	5.66	FALSE	14
E9PFQ6	Collagen alpha-3(VI) chain OS=Homo sapiens GN=COL6A3 PE=4 SV=1 - [E9PFQ6_HUMAN]	119.23	3.89%	7	9	2570	278	8.15	TRUE	15
P12111	Collagen alpha-3(VI) chain OS=Homo sapiens GN=COL6A3 PE=1 SV=5 - [CO6A3_HUMAN]	119.23	3.15%	7	9	3177	343.5	6.68	FALSE	15
E7ENL6	Collagen alpha-3(VI) chain OS=Homo sapiens GN=COL6A3 PE=4 SV=1 - [E7ENL6_HUMAN]	119.23	3.36%	7	9	2976	322	6.9	FALSE	15
E9PGQ9	Collagen alpha-3(VI) chain OS=Homo sapiens GN=COL6A3 PE=4 SV=1 - [E9PGQ9_HUMAN]	119.23	7.60%	6	8	1237	134.6	5.57	FALSE	15
P12111-2	Isoform 2 of Collagen alpha-3(VI) chain OS=Homo sapiens GN=COL6A3 - [CO6A3_HUMAN]	119.23	3.37%	7	9	2971	321.2	7.3	FALSE	15
P12111-3	Isoform 3 of Collagen alpha-3(VI) chain OS=Homo sapiens GN=COL6A3 - [CO6A3_HUMAN]	119.23	9.07%	6	8	1036	113.2	5.76	FALSE	15
F5H265	Ubiquitin (Fragment) OS=Homo sapiens GN=UBC PE=4 SV=1 - [F5H265_HUMAN]	34.33	24.16%	2	2	149	16.8	6.58	TRUE	323
P62987	Ubiquitin-60S ribosomal protein L40 OS=Homo sapiens GN=UBA52 PE=1 SV=2 - [RL40_HUMAN]	34.33	14.06%	2	2	128	14.7	9.83	FALSE	323
P62979	Ubiquitin-40S ribosomal protein S27a OS=Homo sapiens GN=RPS27A PE=1 SV=2 - [RS27A_HUMAN]	34.33	11.54%	2	2	156	18	9.64	FALSE	323
P0CG47	Polyubiquitin-B OS=Homo sapiens GN=UBB PE=1 SV=1 - [UBB_HUMAN]	34.33	23.58%	2	2	229	25.7	7.43	FALSE	323
P0CG48	Polyubiquitin-C OS=Homo sapiens GN=UBC PE=1 SV=3 - [UBC_HUMAN]	34.33	23.65%	2	2	685	77	7.66	FALSE	323
B4DV12	Ubiquitin OS=Homo sapiens GN=UBB PE=2 SV=1 - [B4DV12_HUMAN]	34.33	23.53%	2	2	153	17.2	7.34	FALSE	323
F5GXK7	Ubiquitin (Fragment) OS=Homo sapiens GN=UBC PE=4 SV=1 - [F5GXK7_HUMAN]	34.33	21.30%	2	2	169	19	8.31	FALSE	323
F5GYU3	Ubiquitin (Fragment) OS=Homo sapiens GN=UBC PE=4 SV=1 - [F5GYU3_HUMAN]	34.33	13.43%	2	2	134	15	5.66	FALSE	323
F5H041	Ubiquitin OS=Homo sapiens GN=UBC PE=4 SV=1 - [F5H041_HUMAN]	34.33	23.65%	2	2	609	68.4	7.65	FALSE	323
F5H2Z3	Ubiquitin (Fragment) OS=Homo sapiens GN=UBC PE=4 SV=1 - [F5H2Z3_HUMAN]	34.33	13.24%	2	2	136	15.3	5.66	FALSE	323
F5H388	Ubiquitin (Fragment) OS=Homo sapiens GN=UBC PE=4 SV=1 - [F5H388_HUMAN]	34.33	23.23%	2	2	155	17.5	7.4	FALSE	323
J3QKN0	Ubiquitin (Fragment) OS=Homo sapiens GN=UBB PE=4 SV=1 - [J3QKN0_HUMAN]	34.33	17.48%	2	2	206	23.1	6.62	FALSE	323
J3QS39	Ubiquitin (Fragment) OS=Homo sapiens GN=UBB PE=4 SV=1 - [J3QS39_HUMAN]	34.33	19.35%	2	2	93	10.5	8.46	FALSE	323
J3QTR3	Ubiquitin (Fragment) OS=Homo sapiens GN=RPS27A PE=4 SV=1 - [J3QTR3_HUMAN]	34.33	16.98%	2	2	106	12.2	10.14	FALSE	323
Q96C32	UBC protein OS=Homo sapiens GN=UBC PE=2 SV=1 - [Q96C32_HUMAN]	34.33	23.61%	2	2	305	34.3	7.53	FALSE	323
M0R1M6	Ubiquitin-60S ribosomal protein L40 (Fragment) OS=Homo sapiens GN=UBA52 PE=1 SV=1 - [M0R1M6_HUMAN]	34.33	15.79%	2	2	114	12.8	10.2	FALSE	323
M0R2S1	Ubiquitin-60S ribosomal protein L40 (Fragment) OS=Homo sapiens GN=UBA52 PE=1 SV=1 - [M0R2S1_HUMAN]	34.33	13.04%	2	2	138	15.5	9.61	FALSE	323
F5H6Q2	Polyubiquitin-C (Fragment) OS=Homo sapiens GN=UBC PE=4 SV=2 - [F5H6Q2_HUMAN]	34.33	14.75%	2	2	122	13.7	6.14	FALSE	323
F5H747	Polyubiquitin-C (Fragment) OS=Homo sapiens GN=UBC PE=1 SV=2 - [F5H747_HUMAN]	34.33	22.50%	2	2	160	18.1	8.32	FALSE	323
P04114	Apolipoprotein B-100 OS=Homo sapiens GN=APOB PE=1 SV=2 - [APOB_HUMAN]	28314.3	51.63%	190	2220	4563	515.3	7.05	TRUE	16
Q14315-2	Isoform 2 of Filamin-C OS=Homo sapiens GN=FLNC - [FLNC_HUMAN]	65.91	1.78%	3	4	2692	287.1	5.97	TRUE	199
Q14315	Filamin-C OS=Homo sapiens GN=FLNC PE=1 SV=3 - [FLNC_HUMAN]	65.91	1.76%	3	4	2725	290.8	5.97	FALSE	199
P04264	Keratin, type II cytoskeletal 1 OS=Homo sapiens GN=KRT1 PE=1 SV=6 - [K2C1_HUMAN]	492.34	14.29%	9	33	644	66	8.12	TRUE	17
H3BQN4	Fructose-bisphosphate aldolase OS=Homo sapiens GN=ALDOA PE=3 SV=1 - [H3BQN4_HUMAN]	153.55	14.68%	6	15	361	39.3	8.4	TRUE	198
P04075	Fructose-bisphosphate aldolase A OS=Homo sapiens GN=ALDOA PE=1 SV=2 - [ALDOA_HUMAN]	153.55	14.56%	6	15	364	39.4	8.09	FALSE	198
J3KPS3	Aldolase A, fructose-bisphosphate, isoform CRA_b OS=Homo sapiens GN=ALDOA PE=4 SV=1 - [J3KPS3_HUMAN]	153.55	14.40%	6	15	368	39.8	8.09	FALSE	198
P04075-2	Isoform 2 of Fructose-bisphosphate aldolase A OS=Homo sapiens GN=ALDOA - [ALDOA_HUMAN]	153.55	12.68%	6	15	418	45.2	8.25	FALSE	198
E7EUT4	Glyceraldehyde-3-phosphate dehydrogenase OS=Homo sapiens GN=GAPDH PE=3 SV=1 - [E7EUT4_HUMAN]	54.26	11.95%	2	6	293	31.5	7.61	TRUE	18
P04406	Glyceraldehyde-3-phosphate dehydrogenase OS=Homo sapiens GN=GAPDH PE=1 SV=3 - [G3P_HUMAN]	54.26	10.45%	2	6	335	36	8.46	FALSE	18
P14618-2	Isoform M1 of Pyruvate kinase isozymes M1/M2 OS=Homo sapiens GN=PKM - [KPYM_HUMAN]	196.35	15.63%	7	14	531	58	7.71	TRUE	23
P32119	Peroxiredoxin-2 OS=Homo sapiens GN=PRDX2 PE=1 SV=5 - [PRDX2_HUMAN]	210.56	18.69%	4	10	198	21.9	5.97	TRUE	200
E9PQB7	Cofilin-1 (Fragment) OS=Homo sapiens GN=CFL1 PE=4 SV=1 - [E9PQB7_HUMAN]	25.44	20.49%	2	4	122	13.9	8.72	TRUE	201
P23528	Cofilin-1 OS=Homo sapiens GN=CFL1 PE=1 SV=3 - [COF1_HUMAN]	25.44	15.06%	2	4	166	18.5	8.09	FALSE	201
E9PK25	Cofilin-1 OS=Homo sapiens GN=CFL1 PE=4 SV=1 - [E9PK25_HUMAN]	25.44	12.25%	2	4	204	22.7	8.34	FALSE	201
G3V1A4	Cofilin 1 (Non-muscle), isoform CRA_a OS=Homo sapiens GN=CFL1 PE=4 SV=1 - [G3V1A4_HUMAN]	25.44	16.78%	2	4	149	16.8	8.35	FALSE	201
E9PP50	Cofilin-1 (Fragment) OS=Homo sapiens GN=CFL1 PE=1 SV=2 - [E9PP50_HUMAN]	25.44	15.72%	2	4	159	17.8	8.09	FALSE	201
P00338-4	Isoform 4 of L-lactate dehydrogenase A chain OS=Homo sapiens GN=LDHA - [LDHA_HUMAN]	96.79	12.41%	3	8	274	30.2	7.15	TRUE	238
P00338	L-lactate dehydrogenase A chain OS=Homo sapiens GN=LDHA PE=1 SV=2 - [LDHA_HUMAN]	96.79	10.24%	3	8	332	36.7	8.27	FALSE	238
P00338-3	Isoform 3 of L-lactate dehydrogenase A chain OS=Homo sapiens GN=LDHA - [LDHA_HUMAN]	96.79	9.42%	3	8	361	39.8	8.43	FALSE	238
P02751-10	Isoform 10 of Fibronectin OS=Homo sapiens GN=FN1 - [FINC_HUMAN]	6851.3	30.65%	44	381	2176	239.5	5.88	TRUE	19
P02751	Fibronectin OS=Homo sapiens GN=FN1 PE=1 SV=4 - [FINC_HUMAN]	6851.3	27.95%	44	381	2386	262.5	5.71	FALSE	19
E9PE77	Anastellin OS=Homo sapiens GN=FN1 PE=4 SV=1 - [E9PE77_HUMAN]	6851.3	28.63%	44	381	2330	256.3	5.8	FALSE	19
P02751-14	Isoform 14 of Fibronectin OS=Homo sapiens GN=FN1 - [FINC_HUMAN]	6851.3	29.45%	44	381	2265	249.2	5.99	FALSE	19
P02751-3	Isoform 3 of Fibronectin OS=Homo sapiens GN=FN1 - [FINC_HUMAN]	6851.3	28.32%	44	381	2355	259.1	5.73	FALSE	19
P02751-5	Isoform 5 of Fibronectin OS=Homo sapiens GN=FN1 - [FINC_HUMAN]	6851.3	30.17%	44	381	2211	243.2	5.74	FALSE	19
P02751-8	Isoform 8 of Fibronectin OS=Homo sapiens GN=FN1 - [FINC_HUMAN]	6851.3	29.05%	44	381	2296	252.7	5.94	FALSE	19
P02751-9	Isoform 9 of Fibronectin OS=Homo sapiens GN=FN1 - [FINC_HUMAN]	6851.3	29.78%	44	381	2240	246.5	6.06	FALSE	19
Q6U2E9	C4B1 OS=Homo sapiens GN=C4B PE=4 SV=1 - [Q6U2E9_HUMAN]	24191	57.68%	75	1465	1744	192.6	7.27	TRUE	20
Q06033-2	Isoform 2 of Inter-alpha-trypsin inhibitor heavy chain H3 OS=Homo sapiens GN=ITIH3 - [ITIH3_HUMAN]	1974.67	28.89%	19	138	886	99.3	5.8	TRUE	21
Q06033	Inter-alpha-trypsin inhibitor heavy chain H3 OS=Homo sapiens GN=ITIH3 PE=1 SV=2 - [ITIH3_HUMAN]	1974.67	28.76%	19	138	890	99.8	5.74	FALSE	21
F5GXJ9	CD166 antigen OS=Homo sapiens GN=ALCAM PE=4 SV=1 - [F5GXJ9_HUMAN]	32.63	3.95%	2	2	532	59.5	6.1	TRUE	266
Q13740	CD166 antigen OS=Homo sapiens GN=ALCAM PE=1 SV=2 - [CD166_HUMAN]	32.63	3.60%	2	2	583	65.1	6.25	FALSE	266
B4DTU0	CD166 antigen OS=Homo sapiens GN=ALCAM PE=2 SV=1 - [B4DTU0_HUMAN]	32.63	3.68%	2	2	570	63.6	7.3	FALSE	266
Q9UNW1	Multiple inositol polyphosphate phosphatase 1 OS=Homo sapiens GN=MINPP1 PE=1 SV=1 - [MINP1_HUMAN]	127.92	10.47%	4	8	487	55	7.81	TRUE	244
P02647	Apolipoprotein A-I OS=Homo sapiens GN=APOA1 PE=1 SV=1 - [APOA1_HUMAN]	1495.29	44.94%	13	85	267	30.8	5.76	TRUE	24
P13645	Keratin, type I cytoskeletal 10 OS=Homo sapiens GN=KRT10 PE=1 SV=6 - [K1C10_HUMAN]	222.23	8.56%	4	13	584	58.8	5.21	TRUE	26
P07737	Profilin-1 OS=Homo sapiens GN=PFN1 PE=1 SV=2 - [PROF1_HUMAN]	119.3	24.29%	3	8	140	15	8.27	TRUE	188
Q9Y4L1	Hypoxia up-regulated protein 1 OS=Homo sapiens GN=HYOU1 PE=1 SV=1 - [HYOU1_HUMAN]	100.21	4.90%	3	7	999	111.3	5.22	TRUE	268
P35908	Keratin, type II cytoskeletal 2 epidermal OS=Homo sapiens GN=KRT2 PE=1 SV=2 - [K22E_HUMAN]	136.95	8.76%	5	8	639	65.4	8	TRUE	28
P00450	Ceruloplasmin OS=Homo sapiens GN=CP PE=1 SV=1 - [CERU_HUMAN]	9217.36	56.81%	44	627	1065	122.1	5.72	TRUE	29
B9A064	Immunoglobulin lambda-like polypeptide 5 OS=Homo sapiens GN=IGLL5 PE=2 SV=2 - [IGLL5_HUMAN]	1441.39	32.71%	5	80	214	23	8.84	TRUE	202
P13796	Plastin-2 OS=Homo sapiens GN=LCP1 PE=1 SV=6 - [PLSL_HUMAN]	497.39	10.85%	5	29	627	70.2	5.43	TRUE	31
P00918	Carbonic anhydrase 2 OS=Homo sapiens GN=CA2 PE=1 SV=2 - [CAH2_HUMAN]	181.75	13.08%	3	11	260	29.2	7.4	TRUE	270
P06396	Gelsolin OS=Homo sapiens GN=GSN PE=1 SV=1 - [GELS_HUMAN]	5164.87	48.72%	29	315	782	85.6	6.28	TRUE	30
P19827	Inter-alpha-trypsin inhibitor heavy chain H1 OS=Homo sapiens GN=ITIH1 PE=1 SV=3 - [ITIH1_HUMAN]	12412.46	35.46%	24	764	911	101.3	6.79	TRUE	32
P02750	Leucine-rich alpha-2-glycoprotein OS=Homo sapiens GN=LRG1 PE=1 SV=2 - [A2GL_HUMAN]	2424.27	34.01%	10	135	347	38.2	6.95	TRUE	33
P01024	Complement C3 OS=Homo sapiens GN=C3 PE=1 SV=2 - [CO3_HUMAN]	2967.7	35.24%	48	192	1663	187	6.4	TRUE	34
P02765	Alpha-2-HS-glycoprotein OS=Homo sapiens GN=AHSG PE=1 SV=1 - [FETUA_HUMAN]	3893.35	47.96%	12	474	367	39.3	5.72	TRUE	35
C9JV77	Alpha-2-HS-glycoprotein OS=Homo sapiens GN=AHSG PE=4 SV=1 - [C9JV77_HUMAN]	3893.35	47.83%	12	474	368	39.4	5.72	FALSE	35
P01008	Antithrombin-III OS=Homo sapiens GN=SERPINC1 PE=1 SV=1 - [ANT3_HUMAN]	14926.78	67.03%	28	811	464	52.6	6.71	TRUE	36
P02675	Fibrinogen beta chain OS=Homo sapiens GN=FGB PE=1 SV=2 - [FIBB_HUMAN]	13961.98	60.69%	25	1161	491	55.9	8.27	TRUE	37
P07225	Vitamin K-dependent protein S OS=Homo sapiens GN=PROS1 PE=1 SV=1 - [PROS_HUMAN]	1214.78	21.60%	14	103	676	75.1	5.67	TRUE	38
P15169	Carboxypeptidase N catalytic chain OS=Homo sapiens GN=CPN1 PE=1 SV=1 - [CBPN_HUMAN]	283.27	15.94%	7	22	458	52.3	7.34	TRUE	39
P02671	Fibrinogen alpha chain OS=Homo sapiens GN=FGA PE=1 SV=2 - [FIBA_HUMAN]	12011.4	42.61%	31	719	866	94.9	6.01	TRUE	40
P68871	Hemoglobin subunit beta OS=Homo sapiens GN=HBB PE=1 SV=2 - [HBB_HUMAN]	1163.3	55.78%	6	63	147	16	7.28	TRUE	41
P04004	Vitronectin OS=Homo sapiens GN=VTN PE=1 SV=1 - [VTNC_HUMAN]	2627.25	26.57%	8	143	478	54.3	5.8	TRUE	42
P01781	Ig heavy chain V-III region GAL OS=Homo sapiens PE=1 SV=1 - [HV320_HUMAN]	193.45	17.24%	2	15	116	12.7	8.48	TRUE	319
P08697	Alpha-2-antiplasmin OS=Homo sapiens GN=SERPINF2 PE=1 SV=3 - [A2AP_HUMAN]	2647.21	41.14%	13	170	491	54.5	6.29	TRUE	44
Q92820	Gamma-glutamyl hydrolase OS=Homo sapiens GN=GGH PE=1 SV=2 - [GGH_HUMAN]	100.89	15.09%	4	7	318	35.9	7.11	TRUE	45
P69905	Hemoglobin subunit alpha OS=Homo sapiens GN=HBA1 PE=1 SV=2 - [HBA_HUMAN]	239.53	50.70%	5	21	142	15.2	8.68	TRUE	46
P00738	Haptoglobin OS=Homo sapiens GN=HP PE=1 SV=1 - [HPT_HUMAN]	442.78	17.98%	7	30	406	45.2	6.58	TRUE	47
P04275	von Willebrand factor OS=Homo sapiens GN=VWF PE=1 SV=4 - [VWF_HUMAN]	297.2	3.52%	8	20	2813	309.1	5.48	TRUE	48
G3XAM2	Complement factor I heavy chain OS=Homo sapiens GN=CFI PE=3 SV=1 - [G3XAM2_HUMAN]	1214.37	28.13%	12	86	576	65	7.5	TRUE	49
P05156	Complement factor I OS=Homo sapiens GN=CFI PE=1 SV=2 - [CFAI_HUMAN]	1214.37	27.79%	12	86	583	65.7	7.5	FALSE	49
E7ETH0	Complement factor I heavy chain OS=Homo sapiens GN=CFI PE=3 SV=1 - [E7ETH0_HUMAN]	1214.37	27.41%	12	86	591	66.6	7.59	FALSE	49
D6RF35	Vitamin D-binding protein OS=Homo sapiens GN=GC PE=4 SV=1 - [D6RF35_HUMAN]	4497.26	48.11%	21	377	476	53	5.52	TRUE	50
P33908	Mannosyl-oligosaccharide 1,2-alpha-mannosidase IA OS=Homo sapiens GN=MAN1A1 PE=1 SV=3 - [MA1A1_HUMAN]	60.73	6.89%	3	5	653	72.9	6.47	TRUE	51
P02649	Apolipoprotein E OS=Homo sapiens GN=APOE PE=1 SV=1 - [APOE_HUMAN]	1541.97	47.63%	13	81	317	36.1	5.73	TRUE	52
P01031	Complement C5 OS=Homo sapiens GN=C5 PE=1 SV=4 - [CO5_HUMAN]	5246.83	44.03%	59	426	1676	188.2	6.52	TRUE	53
Q8NBP7	Proprotein convertase subtilisin/kexin type 9 OS=Homo sapiens GN=PCSK9 PE=1 SV=3 - [PCSK9_HUMAN]	35.92	4.05%	2	2	692	74.2	6.61	TRUE	54
Q15113	Procollagen C-endopeptidase enhancer 1 OS=Homo sapiens GN=PCOLCE PE=1 SV=2 - [PCOC1_HUMAN]	100.71	10.91%	3	8	449	47.9	7.43	TRUE	206
Q15582	Transforming growth factor-beta-induced protein ig-h3 OS=Homo sapiens GN=TGFBI PE=1 SV=1 - [BGH3_HUMAN]	197.19	20.20%	9	18	683	74.6	7.71	TRUE	55
P01876	Ig alpha-1 chain C region OS=Homo sapiens GN=IGHA1 PE=1 SV=2 - [IGHA1_HUMAN]	1618.47	23.80%	8	96	353	37.6	6.51	TRUE	56
P01859	Ig gamma-2 chain C region OS=Homo sapiens GN=IGHG2 PE=1 SV=2 - [IGHG2_HUMAN]	786.89	29.14%	8	59	326	35.9	7.59	TRUE	57
P01857	Ig gamma-1 chain C region OS=Homo sapiens GN=IGHG1 PE=1 SV=1 - [IGHG1_HUMAN]	1565.18	34.85%	9	126	330	36.1	8.19	TRUE	58
P41222	Prostaglandin-H2 D-isomerase OS=Homo sapiens GN=PTGDS PE=1 SV=1 - [PTGDS_HUMAN]	20.52	17.37%	2	2	190	21	7.8	TRUE	273
H0Y5A1	Prostaglandin-H2 D-isomerase (Fragment) OS=Homo sapiens GN=PTGDS PE=3 SV=1 - [H0Y5A1_HUMAN]	20.52	15.49%	2	2	213	22.9	9.89	FALSE	273
P01009	Alpha-1-antitrypsin OS=Homo sapiens GN=SERPINA1 PE=1 SV=3 - [A1AT_HUMAN]	1929.1	50.24%	18	242	418	46.7	5.59	TRUE	59
P30041	Peroxiredoxin-6 OS=Homo sapiens GN=PRDX6 PE=1 SV=3 - [PRDX6_HUMAN]	104.18	8.04%	2	7	224	25	6.38	TRUE	274
O00533	Neural cell adhesion molecule L1-like protein OS=Homo sapiens GN=CHL1 PE=1 SV=4 - [CHL1_HUMAN]	110.12	5.22%	4	9	1208	135	5.76	TRUE	60
O00533-2	Isoform 2 of Neural cell adhesion molecule L1-like protein OS=Homo sapiens GN=CHL1 - [CHL1_HUMAN]	110.12	5.15%	4	9	1224	136.6	5.8	FALSE	60
P01034	Cystatin-C OS=Homo sapiens GN=CST3 PE=1 SV=1 - [CYTC_HUMAN]	256.02	22.60%	3	12	146	15.8	8.75	TRUE	61
P02763	Alpha-1-acid glycoprotein 1 OS=Homo sapiens GN=ORM1 PE=1 SV=1 - [A1AG1_HUMAN]	501.23	28.36%	5	28	201	23.5	5.02	TRUE	62
P02787	Serotransferrin OS=Homo sapiens GN=TF PE=1 SV=3 - [TRFE_HUMAN]	1452.67	42.55%	24	115	698	77	7.12	TRUE	63
P01019	Angiotensinogen OS=Homo sapiens GN=AGT PE=1 SV=1 - [ANGT_HUMAN]	3855.72	37.11%	14	251	485	53.1	6.32	TRUE	64
P01834	Ig kappa chain C region OS=Homo sapiens GN=IGKC PE=1 SV=1 - [IGKC_HUMAN]	4985.16	80.19%	5	413	106	11.6	5.87	TRUE	65
P01623	Ig kappa chain V-III region WOL OS=Homo sapiens PE=1 SV=1 - [KV305_HUMAN]	375.58	44.04%	4	16	109	11.7	8.91	TRUE	66
P0C0L4	Complement C4-A OS=Homo sapiens GN=C4A PE=1 SV=2 - [CO4A_HUMAN]	21637.21	57.68%	75	1344	1744	192.7	7.08	TRUE	67
P55290	Cadherin-13 OS=Homo sapiens GN=CDH13 PE=1 SV=1 - [CAD13_HUMAN]	93.49	3.51%	2	7	713	78.2	4.98	TRUE	326
J3KN62	Cadherin-13 OS=Homo sapiens GN=CDH13 PE=4 SV=1 - [J3KN62_HUMAN]	93.49	3.29%	2	7	760	83.3	5.12	FALSE	326
O43866	CD5 antigen-like OS=Homo sapiens GN=CD5L PE=1 SV=1 - [CD5L_HUMAN]	22.43	5.48%	3	4	347	38.1	5.47	TRUE	68
P12882	Myosin-1 OS=Homo sapiens GN=MYH1 PE=1 SV=3 - [MYH1_HUMAN]	59.62	2.48%	3	4	1939	223	5.74	TRUE	247
Q9UKX2	Myosin-2 OS=Homo sapiens GN=MYH2 PE=1 SV=1 - [MYH2_HUMAN]	59.62	2.47%	3	4	1941	222.9	5.82	FALSE	247
P02747	Complement C1q subcomponent subunit C OS=Homo sapiens GN=C1QC PE=1 SV=3 - [C1QC_HUMAN]	903.32	21.22%	4	51	245	25.8	8.41	TRUE	69
P06732	Creatine kinase M-type OS=Homo sapiens GN=CKM PE=1 SV=2 - [KCRM_HUMAN]	522.78	19.95%	6	29	381	43.1	7.25	TRUE	70
P02652	Apolipoprotein A-II OS=Homo sapiens GN=APOA2 PE=1 SV=1 - [APOA2_HUMAN]	143.1	60.00%	5	9	100	11.2	6.62	TRUE	184
V9GYM3	Apolipoprotein A-II OS=Homo sapiens GN=APOA2 PE=1 SV=1 - [V9GYM3_HUMAN]	143.1	45.11%	5	9	133	14.9	8.27	FALSE	184
P10643	Complement component C7 OS=Homo sapiens GN=C7 PE=1 SV=2 - [CO7_HUMAN]	1339.81	20.28%	16	111	843	93.5	6.48	TRUE	71
P12259	Coagulation factor V OS=Homo sapiens GN=F5 PE=1 SV=4 - [FA5_HUMAN]	536.65	7.96%	16	42	2224	251.5	6.05	TRUE	72
P10909-4	Isoform 4 of Clusterin OS=Homo sapiens GN=CLU - [CLUS_HUMAN]	2544.79	34.13%	13	203	416	48.8	6.71	TRUE	73
P10909	Clusterin OS=Homo sapiens GN=CLU PE=1 SV=1 - [CLUS_HUMAN]	2544.79	31.63%	13	203	449	52.5	6.27	FALSE	73
P10909-2	Isoform 2 of Clusterin OS=Homo sapiens GN=CLU - [CLUS_HUMAN]	2544.79	28.34%	13	203	501	57.8	6.68	FALSE	73
P10909-5	Isoform 5 of Clusterin OS=Homo sapiens GN=CLU - [CLUS_HUMAN]	2544.79	30.87%	13	203	460	53.6	6.27	FALSE	73
E5RHP7	Carbonic anhydrase 1 (Fragment) OS=Homo sapiens GN=CA1 PE=4 SV=1 - [E5RHP7_HUMAN]	466.68	24.30%	5	32	251	27.7	6.6	TRUE	74
P00915	Carbonic anhydrase 1 OS=Homo sapiens GN=CA1 PE=1 SV=2 - [CAH1_HUMAN]	466.68	23.37%	5	32	261	28.9	7.12	FALSE	74
H7BYX6	Neural cell adhesion molecule 1 OS=Homo sapiens GN=NCAM1 PE=4 SV=1 - [H7BYX6_HUMAN]	48.08	6.33%	3	4	664	73.4	4.79	TRUE	210
P13591	Neural cell adhesion molecule 1 OS=Homo sapiens GN=NCAM1 PE=1 SV=3 - [NCAM1_HUMAN]	48.08	4.90%	3	4	858	94.5	4.87	FALSE	210
P13591-1	Isoform 2 of Neural cell adhesion molecule 1 OS=Homo sapiens GN=NCAM1 - [NCAM1_HUMAN]	48.08	4.95%	3	4	848	93.3	4.87	FALSE	210
P13591-3	Isoform 3 of Neural cell adhesion molecule 1 OS=Homo sapiens GN=NCAM1 - [NCAM1_HUMAN]	48.08	5.52%	3	4	761	83.7	4.87	FALSE	210
P13591-4	Isoform 4 of Neural cell adhesion molecule 1 OS=Homo sapiens GN=NCAM1 - [NCAM1_HUMAN]	48.08	5.79%	3	4	726	80.3	4.87	FALSE	210
P13591-5	Isoform 5 of Neural cell adhesion molecule 1 OS=Homo sapiens GN=NCAM1 - [NCAM1_HUMAN]	48.08	6.32%	3	4	665	73.4	4.83	FALSE	210
A0A075B6F2	Neural cell adhesion molecule 1 OS=Homo sapiens GN=NCAM1 PE=4 SV=1 - [A0A075B6F2_HUMAN]	48.08	4.95%	3	4	848	93.3	4.87	FALSE	210
D6R934	Complement C1q subcomponent subunit B OS=Homo sapiens GN=C1QB PE=4 SV=1 - [D6R934_HUMAN]	822.95	23.51%	5	114	251	26.4	8.63	TRUE	76
P02746	Complement C1q subcomponent subunit B OS=Homo sapiens GN=C1QB PE=1 SV=3 - [C1QB_HUMAN]	822.95	23.32%	5	114	253	26.7	8.63	FALSE	76
P03951-2	Isoform 2 of Coagulation factor XI OS=Homo sapiens GN=F11 - [FA11_HUMAN]	289.67	9.81%	6	21	571	63.8	8.27	TRUE	77
P03951	Coagulation factor XI OS=Homo sapiens GN=F11 PE=1 SV=1 - [FA11_HUMAN]	289.67	8.96%	6	21	625	70.1	8.1	FALSE	77
E9PGP2	Coagulation factor XI OS=Homo sapiens GN=F11 PE=3 SV=1 - [E9PGP2_HUMAN]	289.67	9.77%	6	21	573	64	8.27	FALSE	77
D6REX5	Selenoprotein P (Fragment) OS=Homo sapiens GN=SEPP1 PE=4 SV=1 - [D6REX5_HUMAN]	258.66	21.29%	6	19	310	35.1	7.66	TRUE	78
P49908	Selenoprotein P OS=Homo sapiens GN=SEPP1 PE=1 SV=3 - [SEPP1_HUMAN]	258.66	17.32%	6	19	381	43.2	7.87	FALSE	78
A6PVX1	Selenium binding protein 1 (Fragment) OS=Homo sapiens GN=SELENBP1 PE=4 SV=1 - [A6PVX1_HUMAN]	30.95	7.80%	2	2	295	32.5	6.89	TRUE	278
Q13228	Selenium-binding protein 1 OS=Homo sapiens GN=SELENBP1 PE=1 SV=2 - [SBP1_HUMAN]	30.95	4.87%	2	2	472	52.4	6.37	FALSE	278
B4E1F3	Selenium-binding protein 1 OS=Homo sapiens GN=SELENBP1 PE=2 SV=1 - [B4E1F3_HUMAN]	30.95	5.61%	2	2	410	45.4	5.49	FALSE	278
Q13228-2	Isoform 2 of Selenium-binding protein 1 OS=Homo sapiens GN=SELENBP1 - [SBP1_HUMAN]	30.95	5.64%	2	2	408	45.3	6.42	FALSE	278
H0Y532	Selenium-binding protein 1 (Fragment) OS=Homo sapiens GN=SELENBP1 PE=1 SV=2 - [H0Y532_HUMAN]	30.95	7.54%	2	2	305	33.9	5.64	FALSE	278
Q13228-4	Isoform 4 of Selenium-binding protein 1 OS=Homo sapiens GN=SELENBP1 - [SBP1_HUMAN]	30.95	4.47%	2	2	514	56.8	6.48	FALSE	278
Q5VTT5-2	Isoform 2 of Myomesin-3 OS=Homo sapiens GN=MYOM3 - [MYOM3_HUMAN]	76.72	3.38%	3	5	1212	136.2	6.62	TRUE	205
Q5VTT5	Myomesin-3 OS=Homo sapiens GN=MYOM3 PE=2 SV=1 - [MYOM3_HUMAN]	76.72	2.85%	3	5	1437	162.1	6.23	FALSE	205
P22105-3	Isoform 3 of Tenascin-X OS=Homo sapiens GN=TNXB - [TENX_HUMAN]	135.22	2.00%	6	14	4242	457.9	5.17	TRUE	79
P22105	Tenascin-X OS=Homo sapiens GN=TNXB PE=1 SV=3 - [TENX_HUMAN]	135.22	1.98%	6	14	4289	464	5.34	FALSE	79
E7EPZ9	Tenascin-X OS=Homo sapiens GN=TNXB PE=4 SV=1 - [E7EPZ9_HUMAN]	135.22	2.00%	6	14	4244	458.1	5.17	FALSE	79
Q9NQ79-3	Isoform 3 of Cartilage acidic protein 1 OS=Homo sapiens GN=CRTAC1 - [CRAC1_HUMAN]	58.94	5.89%	3	4	628	68	5.29	TRUE	80
Q9NQ79	Cartilage acidic protein 1 OS=Homo sapiens GN=CRTAC1 PE=1 SV=2 - [CRAC1_HUMAN]	58.94	5.60%	3	4	661	71.4	5.12	FALSE	80
Q9NQ79-2	Isoform 2 of Cartilage acidic protein 1 OS=Homo sapiens GN=CRTAC1 - [CRAC1_HUMAN]	58.94	5.74%	3	4	645	70.4	5.24	FALSE	80
P05154	Plasma serine protease inhibitor OS=Homo sapiens GN=SERPINA5 PE=1 SV=3 - [IPSP_HUMAN]	866.92	36.95%	14	57	406	45.6	9.26	TRUE	81
E9PHK0	Tetranectin OS=Homo sapiens GN=CLEC3B PE=4 SV=1 - [E9PHK0_HUMAN]	879.84	63.75%	7	44	160	17.8	5.05	TRUE	83
P05452	Tetranectin OS=Homo sapiens GN=CLEC3B PE=1 SV=3 - [TETN_HUMAN]	879.84	50.50%	7	44	202	22.5	5.67	FALSE	83
Q9H8L6	Multimerin-2 OS=Homo sapiens GN=MMRN2 PE=1 SV=2 - [MMRN2_HUMAN]	128.5	2.74%	2	7	949	104.3	5.86	TRUE	213
B4E1Z4	Complement factor B OS=Homo sapiens GN=CFB PE=2 SV=1 - [B4E1Z4_HUMAN]	7939.96	36.89%	45	677	1266	140.9	7.18	TRUE	87
B7ZKJ8	35 kDa inter-alpha-trypsin inhibitor heavy chain H4 OS=Homo sapiens GN=ITIH4 PE=2 SV=1 - [B7ZKJ8_HUMAN]	9357.09	54.76%	39	667	935	103.8	6.89	TRUE	282
Q9UK55	Protein Z-dependent protease inhibitor OS=Homo sapiens GN=SERPINA10 PE=1 SV=1 - [ZPI_HUMAN]	376.65	23.65%	10	31	444	50.7	8.27	TRUE	89
G3V2W1	Protein Z-dependent protease inhibitor OS=Homo sapiens GN=SERPINA10 PE=3 SV=1 - [G3V2W1_HUMAN]	376.65	21.69%	10	31	484	55.1	7.64	FALSE	89
P02743	Serum amyloid P-component OS=Homo sapiens GN=APCS PE=1 SV=2 - [SAMP_HUMAN]	876.68	34.53%	8	80	223	25.4	6.54	TRUE	90
P05546	Heparin cofactor 2 OS=Homo sapiens GN=SERPIND1 PE=1 SV=3 - [HEP2_HUMAN]	3750.19	59.92%	24	349	499	57	6.9	TRUE	91
O00391	Sulfhydryl oxidase 1 OS=Homo sapiens GN=QSOX1 PE=1 SV=3 - [QSOX1_HUMAN]	503.61	20.08%	11	34	747	82.5	8.92	TRUE	92
B7Z9P8	Prenylcysteine oxidase 1 OS=Homo sapiens GN=PCYOX1 PE=2 SV=1 - [B7Z9P8_HUMAN]	40.3	6.07%	2	3	428	48.5	6.16	TRUE	272
Q9UHG3	Prenylcysteine oxidase 1 OS=Homo sapiens GN=PCYOX1 PE=1 SV=3 - [PCYOX_HUMAN]	40.3	5.15%	2	3	505	56.6	6.18	FALSE	272
Q6YHK3-3	Isoform 3 of CD109 antigen OS=Homo sapiens GN=CD109 - [CD109_HUMAN]	34.72	4.21%	2	2	665	74.4	7.4	TRUE	86
Q6YHK3	CD109 antigen OS=Homo sapiens GN=CD109 PE=1 SV=2 - [CD109_HUMAN]	34.72	1.94%	2	2	1445	161.6	5.85	FALSE	86
Q6YHK3-2	Isoform 2 of CD109 antigen OS=Homo sapiens GN=CD109 - [CD109_HUMAN]	34.72	2.05%	2	2	1368	152.6	5.64	FALSE	86
Q6YHK3-4	Isoform 4 of CD109 antigen OS=Homo sapiens GN=CD109 - [CD109_HUMAN]	34.72	1.96%	2	2	1428	159.6	5.8	FALSE	86
P04196	Histidine-rich glycoprotein OS=Homo sapiens GN=HRG PE=1 SV=1 - [HRG_HUMAN]	2096.01	30.67%	16	125	525	59.5	7.5	TRUE	93
P00488	Coagulation factor XIII A chain OS=Homo sapiens GN=F13A1 PE=1 SV=4 - [F13A_HUMAN]	449.89	11.89%	7	31	732	83.2	6.09	TRUE	94
P05362	Intercellular adhesion molecule 1 OS=Homo sapiens GN=ICAM1 PE=1 SV=2 - [ICAM1_HUMAN]	65.1	5.64%	3	7	532	57.8	7.99	TRUE	95
Q16610	Extracellular matrix protein 1 OS=Homo sapiens GN=ECM1 PE=1 SV=2 - [ECM1_HUMAN]	594.72	21.11%	10	36	540	60.6	6.71	TRUE	96
Q16610-4	Isoform 4 of Extracellular matrix protein 1 OS=Homo sapiens GN=ECM1 - [ECM1_HUMAN]	594.72	20.11%	10	36	567	63.5	6.89	FALSE	96
Q96PD5	N-acetylmuramoyl-L-alanine amidase OS=Homo sapiens GN=PGLYRP2 PE=1 SV=1 - [PGRP2_HUMAN]	2136.49	39.24%	10	128	576	62.2	7.55	TRUE	97
Q96PD5-2	Isoform 2 of N-acetylmuramoyl-L-alanine amidase OS=Homo sapiens GN=PGLYRP2 - [PGRP2_HUMAN]	2136.49	35.65%	10	128	634	68	7.68	FALSE	97
P09172	Dopamine beta-hydroxylase OS=Homo sapiens GN=DBH PE=1 SV=3 - [DOPO_HUMAN]	331.84	20.42%	9	19	617	69	6.42	TRUE	98
Q9UJJ9	N-acetylglucosamine-1-phosphotransferase subunit gamma OS=Homo sapiens GN=GNPTG PE=1 SV=1 - [GNPTG_HUMAN]	95.06	9.84%	2	5	305	34	6.95	TRUE	330
Q16706	Alpha-mannosidase 2 OS=Homo sapiens GN=MAN2A1 PE=1 SV=2 - [MA2A1_HUMAN]	91.62	2.27%	2	5	1144	131.1	7.58	TRUE	331
Q5T985	Inter-alpha (Globulin) inhibitor H2 OS=Homo sapiens GN=ITIH2 PE=2 SV=1 - [Q5T985_HUMAN]	9266.17	45.56%	32	757	935	105.2	7.03	TRUE	99
P19823	Inter-alpha-trypsin inhibitor heavy chain H2 OS=Homo sapiens GN=ITIH2 PE=1 SV=2 - [ITIH2_HUMAN]	9266.17	45.03%	32	757	946	106.4	6.86	FALSE	99
P25311	Zinc-alpha-2-glycoprotein OS=Homo sapiens GN=AZGP1 PE=1 SV=2 - [ZA2G_HUMAN]	1054.69	34.90%	10	91	298	34.2	6.05	TRUE	100
P01762	Ig heavy chain V-III region TRO OS=Homo sapiens PE=1 SV=1 - [HV301_HUMAN]	20.29	23.77%	2	3	122	13.5	9.72	TRUE	332
P43652	Afamin OS=Homo sapiens GN=AFM PE=1 SV=1 - [AFAM_HUMAN]	1276.39	29.05%	16	97	599	69	5.9	TRUE	101
P00748	Coagulation factor XII OS=Homo sapiens GN=F12 PE=1 SV=3 - [FA12_HUMAN]	350.31	14.63%	7	24	615	67.7	7.74	TRUE	102
P23142	Fibulin-1 OS=Homo sapiens GN=FBLN1 PE=1 SV=4 - [FBLN1_HUMAN]	466.15	10.95%	6	24	703	77.2	5.22	TRUE	103
B4DKJ3	Cartilage oligomeric matrix protein OS=Homo sapiens GN=COMP PE=2 SV=1 - [B4DKJ3_HUMAN]	108.64	5.11%	2	8	704	77.2	4.53	TRUE	286
G3XAP6	Cartilage oligomeric matrix protein OS=Homo sapiens GN=COMP PE=4 SV=1 - [G3XAP6_HUMAN]	108.64	4.97%	2	8	724	79.6	4.61	FALSE	286
P49747	Cartilage oligomeric matrix protein OS=Homo sapiens GN=COMP PE=1 SV=2 - [COMP_HUMAN]	108.64	4.76%	2	8	757	82.8	4.6	FALSE	286
B4DW75	EGF-containing fibulin-like extracellular matrix protein 1 OS=Homo sapiens GN=EFEMP1 PE=2 SV=1 - [B4DW75_HUMAN]	258.55	20.56%	5	13	355	39.2	6.49	TRUE	104
Q12805	EGF-containing fibulin-like extracellular matrix protein 1 OS=Homo sapiens GN=EFEMP1 PE=1 SV=2 - [FBLN3_HUMAN]	258.55	14.81%	5	13	493	54.6	5.07	FALSE	104
Q12805-2	Isoform 2 of EGF-containing fibulin-like extracellular matrix protein 1 OS=Homo sapiens GN=EFEMP1 - [FBLN3_HUMAN]	258.55	15.05%	5	13	485	53.7	5.02	FALSE	104
Q12805-3	Isoform 3 of EGF-containing fibulin-like extracellular matrix protein 1 OS=Homo sapiens GN=EFEMP1 - [FBLN3_HUMAN]	258.55	14.84%	5	13	492	54.5	5.07	FALSE	104
Q12805-4	Isoform 4 of EGF-containing fibulin-like extracellular matrix protein 1 OS=Homo sapiens GN=EFEMP1 - [FBLN3_HUMAN]	258.55	14.84%	5	13	492	54.5	5.07	FALSE	104
E7EV16	Phospholipid transfer protein OS=Homo sapiens GN=PLTP PE=4 SV=1 - [E7EV16_HUMAN]	224.34	11.31%	3	11	398	44.1	6.55	TRUE	106
P55058	Phospholipid transfer protein OS=Homo sapiens GN=PLTP PE=1 SV=1 - [PLTP_HUMAN]	224.34	9.13%	3	11	493	54.7	7.01	FALSE	106
P55058-2	Isoform 2 of Phospholipid transfer protein OS=Homo sapiens GN=PLTP - [PLTP_HUMAN]	224.34	10.20%	3	11	441	49.2	6.55	FALSE	106
E9PDD1	Vascular cell adhesion protein 1 OS=Homo sapiens GN=VCAM1 PE=4 SV=1 - [E9PDD1_HUMAN]	155.42	12.11%	8	17	677	74.3	5.22	TRUE	155
P19320	Vascular cell adhesion protein 1 OS=Homo sapiens GN=VCAM1 PE=1 SV=1 - [VCAM1_HUMAN]	155.42	11.10%	8	17	739	81.2	5.22	FALSE	155
E9PF24	Apolipoprotein L1 OS=Homo sapiens GN=APOL1 PE=4 SV=1 - [E9PF24_HUMAN]	125.43	8.16%	3	7	380	42.1	5.8	TRUE	333
O14791	Apolipoprotein L1 OS=Homo sapiens GN=APOL1 PE=1 SV=5 - [APOL1_HUMAN]	125.43	7.79%	3	7	398	43.9	5.81	FALSE	333
O14791-2	Isoform 2 of Apolipoprotein L1 OS=Homo sapiens GN=APOL1 - [APOL1_HUMAN]	125.43	7.49%	3	7	414	45.9	6.29	FALSE	333
E9PG06	Fetuin-B OS=Homo sapiens GN=FETUB PE=4 SV=1 - [E9PG06_HUMAN]	59.43	6.96%	3	5	345	37.8	7.11	TRUE	107
Q9UGM5	Fetuin-B OS=Homo sapiens GN=FETUB PE=1 SV=2 - [FETUB_HUMAN]	59.43	6.28%	3	5	382	42	6.83	FALSE	107
F5GY80	Complement component C8 beta chain OS=Homo sapiens GN=C8B PE=4 SV=1 - [F5GY80_HUMAN]	1840.66	37.24%	17	97	529	60	7.66	TRUE	108
F5H7G1	Complement component C8 beta chain OS=Homo sapiens GN=C8B PE=4 SV=1 - [F5H7G1_HUMAN]	1840.66	36.55%	17	97	539	61.2	7.64	FALSE	108
P07358	Complement component C8 beta chain OS=Homo sapiens GN=C8B PE=1 SV=3 - [CO8B_HUMAN]	1840.66	33.33%	17	97	591	67	8.13	FALSE	108
F5H5M6	Hyaluronan-binding protein 2 50 kDa heavy chain OS=Homo sapiens GN=HABP2 PE=3 SV=1 - [F5H5M6_HUMAN]	64.38	8.99%	6	11	534	59.8	6.43	TRUE	109
Q14520	Hyaluronan-binding protein 2 OS=Homo sapiens GN=HABP2 PE=1 SV=1 - [HABP2_HUMAN]	64.38	8.57%	6	11	560	62.6	6.54	FALSE	109
F5H8B0	Factor VII heavy chain OS=Homo sapiens GN=F7 PE=3 SV=1 - [F5H8B0_HUMAN]	94.6	11.59%	3	6	397	43.6	7.31	TRUE	110
P08709	Coagulation factor VII OS=Homo sapiens GN=F7 PE=1 SV=1 - [FA7_HUMAN]	94.6	9.87%	3	6	466	51.6	7.23	FALSE	110
P08709-2	Isoform B of Coagulation factor VII OS=Homo sapiens GN=F7 - [FA7_HUMAN]	94.6	10.36%	3	6	444	49.3	6.95	FALSE	110
F8W1Q3	Biotinidase OS=Homo sapiens GN=BTD PE=4 SV=1 - [F8W1Q3_HUMAN]	898.17	19.69%	7	53	523	58.9	5.85	TRUE	111
A6NHF2	Biotinidase OS=Homo sapiens GN=BTD PE=2 SV=3 - [A6NHF2_HUMAN]	898.17	18.90%	7	53	545	61.5	6.14	FALSE	111
B4DLJ9	Biotinidase OS=Homo sapiens GN=BTD PE=2 SV=1 - [B4DLJ9_HUMAN]	898.17	18.90%	7	53	545	61.3	6.01	FALSE	111
P43251	Biotinidase OS=Homo sapiens GN=BTD PE=1 SV=2 - [BTD_HUMAN]	898.17	18.97%	7	53	543	61.1	6.25	FALSE	111
H0Y485	Insulin-like growth factor-binding protein 3 (Fragment) OS=Homo sapiens GN=IGFBP3 PE=4 SV=1 - [H0Y485_HUMAN]	133.5	20.28%	3	10	143	16.5	9.44	TRUE	8
P17936	Insulin-like growth factor-binding protein 3 OS=Homo sapiens GN=IGFBP3 PE=1 SV=2 - [IBP3_HUMAN]	133.5	9.97%	3	10	291	31.7	8.69	FALSE	8
B3KWK7	Insulin-like growth factor binding protein 3, isoform CRA_b OS=Homo sapiens GN=IGFBP3 PE=2 SV=1 - [B3KWK7_HUMAN]	133.5	14.95%	3	10	194	21.8	9.44	FALSE	8
H0Y5K2	Insulin-like growth factor-binding protein 3 (Fragment) OS=Homo sapiens GN=IGFBP3 PE=4 SV=1 - [H0Y5K2_HUMAN]	133.5	18.95%	3	10	153	17.6	9.25	FALSE	8
P17936-2	Isoform 2 of Insulin-like growth factor-binding protein 3 OS=Homo sapiens GN=IGFBP3 - [IBP3_HUMAN]	133.5	9.76%	3	10	297	32.2	8.62	FALSE	8
I3L0A1	Cysteine-rich secretory protein 3 (Fragment) OS=Homo sapiens GN=CRISP3 PE=4 SV=1 - [I3L0A1_HUMAN]	21.07	7.85%	2	2	191	21.6	8.06	TRUE	334
J3KPA1	Cysteine-rich secretory protein 3 OS=Homo sapiens GN=CRISP3 PE=4 SV=1 - [J3KPA1_HUMAN]	21.07	5.43%	2	2	276	31	7.61	FALSE	334
P54108	Cysteine-rich secretory protein 3 OS=Homo sapiens GN=CRISP3 PE=1 SV=1 - [CRIS3_HUMAN]	21.07	6.12%	2	2	245	27.6	7.8	FALSE	334
P54108-2	Isoform 2 of Cysteine-rich secretory protein 3 OS=Homo sapiens GN=CRISP3 - [CRIS3_HUMAN]	21.07	5.81%	2	2	258	29	7.8	FALSE	334
P54108-3	Isoform 3 of Cysteine-rich secretory protein 3 OS=Homo sapiens GN=CRISP3 - [CRIS3_HUMAN]	21.07	5.60%	2	2	268	30.1	7.61	FALSE	334
I3L145	Sex hormone-binding globulin OS=Homo sapiens GN=SHBG PE=4 SV=1 - [I3L145_HUMAN]	543.22	28.49%	7	31	344	37.5	6.23	TRUE	113
I3L1N7	Sex hormone-binding globulin OS=Homo sapiens GN=SHBG PE=4 SV=1 - [I3L1N7_HUMAN]	543.22	25.52%	7	31	384	41.7	6.71	FALSE	113
P04278	Sex hormone-binding globulin OS=Homo sapiens GN=SHBG PE=1 SV=2 - [SHBG_HUMAN]	543.22	24.38%	7	31	402	43.8	6.71	FALSE	113
J3QSE5	Phosphatidylcholine-sterol acyltransferase (Fragment) OS=Homo sapiens GN=LCAT PE=4 SV=1 - [J3QSE5_HUMAN]	83.87	14.51%	3	5	255	29.4	6.54	TRUE	138
P04180	Phosphatidylcholine-sterol acyltransferase OS=Homo sapiens GN=LCAT PE=1 SV=1 - [LCAT_HUMAN]	83.87	8.41%	3	5	440	49.5	6.11	FALSE	138
O75636-2	Isoform 2 of Ficolin-3 OS=Homo sapiens GN=FCN3 - [FCN3_HUMAN]	383.41	28.82%	5	28	288	31.7	6.84	TRUE	115
O75636	Ficolin-3 OS=Homo sapiens GN=FCN3 PE=1 SV=2 - [FCN3_HUMAN]	383.41	27.76%	5	28	299	32.9	6.67	FALSE	115
O75882-3	Isoform 3 of Attractin OS=Homo sapiens GN=ATRN - [ATRN_HUMAN]	199.81	6.09%	7	15	1198	133.6	6.98	TRUE	116
O75882-2	Isoform 2 of Attractin OS=Homo sapiens GN=ATRN - [ATRN_HUMAN]	199.81	5.74%	7	15	1272	141.3	7.02	FALSE	116
P00734	Prothrombin OS=Homo sapiens GN=F2 PE=1 SV=2 - [THRB_HUMAN]	5481.26	34.41%	17	284	622	70	5.9	TRUE	118
P00736	Complement C1r subcomponent OS=Homo sapiens GN=C1R PE=1 SV=2 - [C1R_HUMAN]	1595.82	31.35%	18	123	705	80.1	6.21	TRUE	119
P00742	Coagulation factor X OS=Homo sapiens GN=F10 PE=1 SV=2 - [FA10_HUMAN]	514.26	12.09%	5	31	488	54.7	5.94	TRUE	120
P00747	Plasminogen OS=Homo sapiens GN=PLG PE=1 SV=2 - [PLMN_HUMAN]	1697.92	35.56%	23	132	810	90.5	7.24	TRUE	122
P01011	Alpha-1-antichymotrypsin OS=Homo sapiens GN=SERPINA3 PE=1 SV=2 - [AACT_HUMAN]	8518.35	60.05%	23	562	423	47.6	5.52	TRUE	123
P01042	Kininogen-1 OS=Homo sapiens GN=KNG1 PE=1 SV=2 - [KNG1_HUMAN]	4718.65	35.09%	22	466	644	71.9	6.81	TRUE	293
P01042-2	Isoform LMW of Kininogen-1 OS=Homo sapiens GN=KNG1 - [KNG1_HUMAN]	4757.58	51.05%	23	469	427	47.9	6.65	TRUE	124
P01593	Ig kappa chain V-I region AG OS=Homo sapiens PE=1 SV=1 - [KV101_HUMAN]	285.65	37.96%	3	33	108	12	5.99	TRUE	294
P01598	Ig kappa chain V-I region EU OS=Homo sapiens PE=1 SV=1 - [KV106_HUMAN]	109.12	26.85%	2	15	108	11.8	8.44	TRUE	322
P01613	Ig kappa chain V-I region Ni OS=Homo sapiens PE=1 SV=1 - [KV121_HUMAN]	122.74	30.36%	2	12	112	12.2	5.36	TRUE	295
P01625	Ig kappa chain V-IV region Len OS=Homo sapiens PE=1 SV=2 - [KV402_HUMAN]	236.94	23.68%	2	16	114	12.6	7.93	TRUE	227
P02656	Apolipoprotein C-III OS=Homo sapiens GN=APOC3 PE=1 SV=1 - [APOC3_HUMAN]	941.9	27.27%	2	65	99	10.8	5.41	TRUE	125
B0YIW2	Apolipoprotein C-III OS=Homo sapiens GN=APOC3 PE=4 SV=1 - [B0YIW2_HUMAN]	941.9	23.08%	2	65	117	12.8	8.18	FALSE	125
P02679-2	Isoform Gamma-A of Fibrinogen gamma chain OS=Homo sapiens GN=FGG - [FIBG_HUMAN]	6743.33	73.23%	26	646	437	49.5	6.09	TRUE	126
P02679	Fibrinogen gamma chain OS=Homo sapiens GN=FGG PE=1 SV=3 - [FIBG_HUMAN]	6743.33	70.64%	26	646	453	51.5	5.62	FALSE	126
P02741	C-reactive protein OS=Homo sapiens GN=CRP PE=1 SV=1 - [CRP_HUMAN]	97.1	19.20%	5	7	224	25	5.63	TRUE	127
P02745	Complement C1q subcomponent subunit A OS=Homo sapiens GN=C1QA PE=1 SV=2 - [C1QA_HUMAN]	241.84	24.49%	4	27	245	26	9.11	TRUE	128
P02748	Complement component C9 OS=Homo sapiens GN=C9 PE=1 SV=2 - [CO9_HUMAN]	2469.32	34.88%	18	202	559	63.1	5.59	TRUE	129
P02760	Protein AMBP OS=Homo sapiens GN=AMBP PE=1 SV=1 - [AMBP_HUMAN]	2058.37	29.26%	8	89	352	39	6.25	TRUE	130
P02766	Transthyretin OS=Homo sapiens GN=TTR PE=1 SV=1 - [TTHY_HUMAN]	7462.2	72.79%	11	383	147	15.9	5.76	TRUE	131
P02775	Platelet basic protein OS=Homo sapiens GN=PPBP PE=1 SV=3 - [CXCL7_HUMAN]	364.51	36.72%	5	23	128	13.9	8.79	TRUE	132
P02790	Hemopexin OS=Homo sapiens GN=HPX PE=1 SV=2 - [HEMO_HUMAN]	11766.42	50.00%	18	629	462	51.6	7.02	TRUE	133
P03952	Plasma kallikrein OS=Homo sapiens GN=KLKB1 PE=1 SV=1 - [KLKB1_HUMAN]	1122.24	20.22%	12	65	638	71.3	8.22	TRUE	134
H0YAC1	Plasma kallikrein light chain (Fragment) OS=Homo sapiens GN=KLKB1 PE=3 SV=1 - [H0YAC1_HUMAN]	1122.24	18.80%	12	65	686	76.8	8.06	FALSE	134
P04003	C4b-binding protein alpha chain OS=Homo sapiens GN=C4BPA PE=1 SV=2 - [C4BPA_HUMAN]	1650.5	27.30%	16	140	597	67	7.3	TRUE	135
P04070	Vitamin K-dependent protein C OS=Homo sapiens GN=PROC PE=1 SV=1 - [PROC_HUMAN]	549.37	11.71%	5	33	461	52	6.28	TRUE	137
B4DPQ7	Vitamin K-dependent protein C heavy chain OS=Homo sapiens GN=PROC PE=2 SV=1 - [B4DPQ7_HUMAN]	549.37	10.47%	5	33	516	57.5	6.68	FALSE	137
E7END6	Vitamin K-dependent protein C heavy chain OS=Homo sapiens GN=PROC PE=3 SV=1 - [E7END6_HUMAN]	549.37	10.91%	5	33	495	55.4	6.35	FALSE	137
P04217	Alpha-1B-glycoprotein OS=Homo sapiens GN=A1BG PE=1 SV=4 - [A1BG_HUMAN]	2394.23	43.23%	16	161	495	54.2	5.86	TRUE	139
P05155	Plasma protease C1 inhibitor OS=Homo sapiens GN=SERPING1 PE=1 SV=2 - [IC1_HUMAN]	11182.06	40.40%	19	682	500	55.1	6.55	TRUE	105
B4E1F0	Plasma protease C1 inhibitor OS=Homo sapiens GN=SERPING1 PE=2 SV=1 - [B4E1F0_HUMAN]	11182.06	40.00%	19	682	505	55.7	6.4	FALSE	105
P05160	Coagulation factor XIII B chain OS=Homo sapiens GN=F13B PE=1 SV=3 - [F13B_HUMAN]	64.88	4.08%	3	5	661	75.5	6.39	TRUE	140
P05543	Thyroxine-binding globulin OS=Homo sapiens GN=SERPINA7 PE=1 SV=2 - [THBG_HUMAN]	1782.23	46.75%	15	115	415	46.3	6.3	TRUE	141
P06276	Cholinesterase OS=Homo sapiens GN=BCHE PE=1 SV=1 - [CHLE_HUMAN]	743.84	27.57%	12	53	602	68.4	7.42	TRUE	112
P06681	Complement C2 OS=Homo sapiens GN=C2 PE=1 SV=2 - [CO2_HUMAN]	2205.5	35.37%	25	167	752	83.2	7.42	TRUE	142
P06727	Apolipoprotein A-IV OS=Homo sapiens GN=APOA4 PE=1 SV=3 - [APOA4_HUMAN]	6116.51	77.27%	28	535	396	45.4	5.38	TRUE	143
P07357	Complement component C8 alpha chain OS=Homo sapiens GN=C8A PE=1 SV=2 - [CO8A_HUMAN]	1392.76	32.02%	15	96	584	65.1	6.47	TRUE	144
P07360	Complement component C8 gamma chain OS=Homo sapiens GN=C8G PE=1 SV=3 - [CO8G_HUMAN]	1314.91	74.75%	10	60	202	22.3	8.31	TRUE	145
P08185	Corticosteroid-binding globulin OS=Homo sapiens GN=SERPINA6 PE=1 SV=1 - [CBG_HUMAN]	1408.31	37.78%	11	80	405	45.1	6.04	TRUE	146
P08571	Monocyte differentiation antigen CD14 OS=Homo sapiens GN=CD14 PE=1 SV=2 - [CD14_HUMAN]	662.12	16.80%	4	32	375	40.1	6.23	TRUE	148
P08603	Complement factor H OS=Homo sapiens GN=CFH PE=1 SV=4 - [CFAH_HUMAN]	3857.66	36.39%	36	275	1231	139	6.61	TRUE	149
P09871	Complement C1s subcomponent OS=Homo sapiens GN=C1S PE=1 SV=1 - [C1S_HUMAN]	2585.23	32.56%	16	145	688	76.6	4.96	TRUE	150
P11226	Mannose-binding protein C OS=Homo sapiens GN=MBL2 PE=1 SV=2 - [MBL2_HUMAN]	240.58	21.77%	5	15	248	26.1	5.49	TRUE	151
P11597	Cholesteryl ester transfer protein OS=Homo sapiens GN=CETP PE=1 SV=2 - [CETP_HUMAN]	293.1	8.72%	4	23	493	54.7	6.09	TRUE	152
P13671	Complement component C6 OS=Homo sapiens GN=C6 PE=1 SV=3 - [CO6_HUMAN]	1182.76	17.77%	14	84	934	104.7	6.76	TRUE	153
P14151	L-selectin OS=Homo sapiens GN=SELL PE=1 SV=2 - [LYAM1_HUMAN]	60.14	6.99%	2	5	372	42.2	6.6	TRUE	228
P14151-2	Isoform 2 of L-selectin OS=Homo sapiens GN=SELL - [LYAM1_HUMAN]	60.14	6.75%	2	5	385	43.6	7.15	FALSE	228
P15151-3	Isoform Gamma of Poliovirus receptor OS=Homo sapiens GN=PVR - [PVR_HUMAN]	57.15	5.22%	2	3	364	39.3	6.21	TRUE	335
P15151	Poliovirus receptor OS=Homo sapiens GN=PVR PE=1 SV=2 - [PVR_HUMAN]	57.15	4.56%	2	3	417	45.3	6.52	FALSE	335
P15151-2	Isoform Beta of Poliovirus receptor OS=Homo sapiens GN=PVR - [PVR_HUMAN]	57.15	5.11%	2	3	372	40.1	5.96	FALSE	335
P15151-4	Isoform Delta of Poliovirus receptor OS=Homo sapiens GN=PVR - [PVR_HUMAN]	57.15	4.85%	2	3	392	42.8	6.83	FALSE	335
P18428	Lipopolysaccharide-binding protein OS=Homo sapiens GN=LBP PE=1 SV=3 - [LBP_HUMAN]	313.66	9.15%	4	18	481	53.3	6.7	TRUE	154
P19652	Alpha-1-acid glycoprotein 2 OS=Homo sapiens GN=ORM2 PE=1 SV=2 - [A1AG2_HUMAN]	386.66	30.35%	6	25	201	23.6	5.11	TRUE	156
P20851-2	Isoform 2 of C4b-binding protein beta chain OS=Homo sapiens GN=C4BPB - [C4BPB_HUMAN]	138.02	13.15%	3	12	251	28.3	5.14	TRUE	157
P20851	C4b-binding protein beta chain OS=Homo sapiens GN=C4BPB PE=1 SV=1 - [C4BPB_HUMAN]	138.02	13.10%	3	12	252	28.3	5.14	FALSE	157
P22352	Glutathione peroxidase 3 OS=Homo sapiens GN=GPX3 PE=1 SV=2 - [GPX3_HUMAN]	118.29	12.39%	3	13	226	25.5	8.13	TRUE	252
P22792	Carboxypeptidase N subunit 2 OS=Homo sapiens GN=CPN2 PE=1 SV=3 - [CPN2_HUMAN]	1413.79	22.39%	9	88	545	60.5	5.99	TRUE	158
P22891	Vitamin K-dependent protein Z OS=Homo sapiens GN=PROZ PE=1 SV=2 - [PROZ_HUMAN]	147.35	12.00%	5	10	400	44.7	5.97	TRUE	229
P22891-2	Isoform 2 of Vitamin K-dependent protein Z OS=Homo sapiens GN=PROZ - [PROZ_HUMAN]	147.35	11.37%	5	10	422	47	6.04	FALSE	229
P27169	Serum paraoxonase/arylesterase 1 OS=Homo sapiens GN=PON1 PE=1 SV=3 - [PON1_HUMAN]	1945.66	55.21%	13	106	355	39.7	5.22	TRUE	159
P29622	Kallistatin OS=Homo sapiens GN=SERPINA4 PE=1 SV=3 - [KAIN_HUMAN]	2346.49	51.76%	17	164	427	48.5	7.75	TRUE	160
P33151	Cadherin-5 OS=Homo sapiens GN=CDH5 PE=1 SV=5 - [CADH5_HUMAN]	105.96	5.10%	3	9	784	87.5	5.43	TRUE	161
P35542	Serum amyloid A-4 protein OS=Homo sapiens GN=SAA4 PE=1 SV=2 - [SAA4_HUMAN]	50.07	15.38%	2	4	130	14.7	9.07	TRUE	336
P35858	Insulin-like growth factor-binding protein complex acid labile subunit OS=Homo sapiens GN=IGFALS PE=1 SV=1 - [ALS_HUMAN]	1966.58	37.19%	15	111	605	66	6.79	TRUE	162
E9PGU3	Insulin-like growth factor-binding protein complex acid labile subunit OS=Homo sapiens GN=IGFALS PE=4 SV=1 - [E9PGU3_HUMAN]	1966.58	34.99%	15	111	643	70.2	6.93	FALSE	162
P36955	Pigment epithelium-derived factor OS=Homo sapiens GN=SERPINF1 PE=1 SV=4 - [PEDF_HUMAN]	3026.85	52.39%	19	202	418	46.3	6.38	TRUE	163
P43121	Cell surface glycoprotein MUC18 OS=Homo sapiens GN=MCAM PE=1 SV=2 - [MUC18_HUMAN]	94.62	7.12%	3	7	646	71.6	5.76	TRUE	164
P48740-4	Isoform 4 of Mannan-binding lectin serine protease 1 OS=Homo sapiens GN=MASP1 - [MASP1_HUMAN]	123.48	8.94%	5	11	615	68.9	5.34	TRUE	165
P48740-2	Isoform 2 of Mannan-binding lectin serine protease 1 OS=Homo sapiens GN=MASP1 - [MASP1_HUMAN]	123.48	7.55%	5	11	728	81.8	5.12	FALSE	165
P51884	Lumican OS=Homo sapiens GN=LUM PE=1 SV=2 - [LUM_HUMAN]	1652.1	40.53%	12	117	338	38.4	6.61	TRUE	166
P55056	Apolipoprotein C-IV OS=Homo sapiens GN=APOC4 PE=1 SV=1 - [APOC4_HUMAN]	91.03	32.28%	4	7	127	14.5	8.92	TRUE	167
P80108	Phosphatidylinositol-glycan-specific phospholipase D OS=Homo sapiens GN=GPLD1 PE=1 SV=3 - [PHLD_HUMAN]	1288.68	26.55%	16	71	840	92.3	6.37	TRUE	168
Q04756	Hepatocyte growth factor activator OS=Homo sapiens GN=HGFAC PE=1 SV=1 - [HGFA_HUMAN]	305.69	12.67%	6	18	655	70.6	7.24	TRUE	169
D6RAR4	Hepatocyte growth factor activator short chain OS=Homo sapiens GN=HGFAC PE=3 SV=1 - [D6RAR4_HUMAN]	305.69	12.54%	6	18	662	71.4	7.05	FALSE	169
Q08380	Galectin-3-binding protein OS=Homo sapiens GN=LGALS3BP PE=1 SV=1 - [LG3BP_HUMAN]	524.21	18.12%	9	35	585	65.3	5.27	TRUE	170
Q13103	Secreted phosphoprotein 24 OS=Homo sapiens GN=SPP2 PE=1 SV=1 - [SPP24_HUMAN]	62.7	9.95%	2	5	211	24.3	8.32	TRUE	255
Q13822	Ectonucleotide pyrophosphatase/phosphodiesterase family member 2 OS=Homo sapiens GN=ENPP2 PE=1 SV=3 - [ENPP2_HUMAN]	110.36	4.75%	4	9	863	98.9	7.37	TRUE	172
E7EUF1	Ectonucleotide pyrophosphatase/phosphodiesterase family member 2 OS=Homo sapiens GN=ENPP2 PE=4 SV=1 - [E7EUF1_HUMAN]	110.36	4.64%	4	9	884	101.5	7.53	FALSE	172
E9PHP7	Ectonucleotide pyrophosphatase/phosphodiesterase family member 2 OS=Homo sapiens GN=ENPP2 PE=4 SV=1 - [E9PHP7_HUMAN]	110.36	4.62%	4	9	888	101.9	7.59	FALSE	172
Q13822-2	Isoform 2 of Ectonucleotide pyrophosphatase/phosphodiesterase family member 2 OS=Homo sapiens GN=ENPP2 - [ENPP2_HUMAN]	110.36	4.48%	4	9	915	105.1	8.18	FALSE	172
Q15166	Serum paraoxonase/lactonase 3 OS=Homo sapiens GN=PON3 PE=1 SV=3 - [PON3_HUMAN]	149.72	7.34%	3	11	354	39.6	5.41	TRUE	159
Q15848	Adiponectin OS=Homo sapiens GN=ADIPOQ PE=1 SV=1 - [ADIPO_HUMAN]	203.3	20.08%	3	15	244	26.4	5.74	TRUE	174
Q5FBE1	Coagulation factor IX OS=Homo sapiens GN=F9 PE=2 SV=1 - [Q5FBE1_HUMAN]	250.08	20.09%	7	18	423	47.6	6.11	TRUE	175
P00740	Coagulation factor IX OS=Homo sapiens GN=F9 PE=1 SV=2 - [FA9_HUMAN]	250.08	18.44%	7	18	461	51.7	5.47	FALSE	175
Q7Z7G0-2	Isoform 2 of Target of Nesh-SH3 OS=Homo sapiens GN=ABI3BP - [TARSH_HUMAN]	37.24	4.73%	2	3	486	53.9	9.06	TRUE	302
D3YTG3	Target of Nesh-SH3 OS=Homo sapiens GN=ABI3BP PE=4 SV=1 - [D3YTG3_HUMAN]	37.24	1.29%	2	3	1777	195.2	9.73	FALSE	302
Q7Z7G0	Target of Nesh-SH3 OS=Homo sapiens GN=ABI3BP PE=1 SV=1 - [TARSH_HUMAN]	37.24	2.14%	2	3	1075	118.6	9.44	FALSE	302
H0Y897	Target of Nesh-SH3 (Fragment) OS=Homo sapiens GN=ABI3BP PE=4 SV=1 - [H0Y897_HUMAN]	37.24	2.03%	2	3	1131	124.2	9.55	FALSE	302
Q7Z7G0-3	Isoform 3 of Target of Nesh-SH3 OS=Homo sapiens GN=ABI3BP - [TARSH_HUMAN]	37.24	3.51%	2	3	655	72.2	8.56	FALSE	302
Q7Z7G0-4	Isoform 4 of Target of Nesh-SH3 OS=Homo sapiens GN=ABI3BP - [TARSH_HUMAN]	37.24	2.93%	2	3	784	86.7	10.02	FALSE	302
Q86UD1	Out at first protein homolog OS=Homo sapiens GN=OAF PE=2 SV=1 - [OAF_HUMAN]	57.32	9.52%	2	4	273	30.7	6.84	TRUE	176
Q8WVH6	MB protein OS=Homo sapiens GN=MB PE=2 SV=1 - [Q8WVH6_HUMAN]	171.34	20.20%	2	11	99	10.9	9.2	TRUE	222
B0QYF8	Myoglobin (Fragment) OS=Homo sapiens GN=MB PE=3 SV=1 - [B0QYF8_HUMAN]	171.34	13.99%	2	11	143	16	7.69	FALSE	222
P02144	Myoglobin OS=Homo sapiens GN=MB PE=1 SV=2 - [MYG_HUMAN]	171.34	12.99%	2	11	154	17.2	7.68	FALSE	222
Q92954-5	Isoform E of Proteoglycan 4 OS=Homo sapiens GN=PRG4 - [PRG4_HUMAN]	171.71	6.97%	6	20	933	102.4	9.63	TRUE	177
Q92954	Proteoglycan 4 OS=Homo sapiens GN=PRG4 PE=1 SV=2 - [PRG4_HUMAN]	171.71	4.63%	6	20	1404	151	9.5	FALSE	177
Q92954-2	Isoform B of Proteoglycan 4 OS=Homo sapiens GN=PRG4 - [PRG4_HUMAN]	171.71	4.77%	6	20	1363	146.4	9.61	FALSE	177
Q92954-3	Isoform C of Proteoglycan 4 OS=Homo sapiens GN=PRG4 - [PRG4_HUMAN]	171.71	4.96%	6	20	1311	141	9.39	FALSE	177
Q92954-4	Isoform D of Proteoglycan 4 OS=Homo sapiens GN=PRG4 - [PRG4_HUMAN]	171.71	5.12%	6	20	1270	136.5	9.54	FALSE	177
Q92954-6	Isoform F of Proteoglycan 4 OS=Homo sapiens GN=PRG4 - [PRG4_HUMAN]	171.71	4.78%	6	20	1361	146.4	9.47	FALSE	177
Q96IY4	Carboxypeptidase B2 OS=Homo sapiens GN=CPB2 PE=1 SV=2 - [CBPB2_HUMAN]	405.6	21.75%	9	29	423	48.4	7.71	TRUE	178
Q96KN2	Beta-Ala-His dipeptidase OS=Homo sapiens GN=CNDP1 PE=1 SV=4 - [CNDP1_HUMAN]	702.08	26.04%	11	46	507	56.7	5.3	TRUE	114
Q9BWP8-8	Isoform 8 of Collectin-11 OS=Homo sapiens GN=COLEC11 - [COL11_HUMAN]	181.07	23.35%	3	9	197	21.6	4.75	TRUE	179
J3KQY9	Collectin-11 OS=Homo sapiens GN=COLEC11 PE=4 SV=1 - [J3KQY9_HUMAN]	181.07	16.14%	3	9	285	30.2	6.25	FALSE	179
Q9BWP8	Collectin-11 OS=Homo sapiens GN=COLEC11 PE=1 SV=1 - [COL11_HUMAN]	181.07	16.97%	3	9	271	28.6	5.41	FALSE	179
Q9BWP8-2	Isoform 2 of Collectin-11 OS=Homo sapiens GN=COLEC11 - [COL11_HUMAN]	181.07	18.62%	3	9	247	26.4	5.24	FALSE	179
Q9BWP8-3	Isoform 3 of Collectin-11 OS=Homo sapiens GN=COLEC11 - [COL11_HUMAN]	181.07	18.62%	3	9	247	26.3	5	FALSE	179
Q9BWP8-4	Isoform 4 of Collectin-11 OS=Homo sapiens GN=COLEC11 - [COL11_HUMAN]	181.07	18.78%	3	9	245	26.2	5.27	FALSE	179
Q9BWP8-5	Isoform 5 of Collectin-11 OS=Homo sapiens GN=COLEC11 - [COL11_HUMAN]	181.07	20.63%	3	9	223	24	4.86	FALSE	179
Q9BWP8-6	Isoform 6 of Collectin-11 OS=Homo sapiens GN=COLEC11 - [COL11_HUMAN]	181.07	20.81%	3	9	221	23.9	5.11	FALSE	179
Q9BWP8-7	Isoform 7 of Collectin-11 OS=Homo sapiens GN=COLEC11 - [COL11_HUMAN]	181.07	20.81%	3	9	221	23.8	4.89	FALSE	179
Q9BWP8-9	Isoform 9 of Collectin-11 OS=Homo sapiens GN=COLEC11 - [COL11_HUMAN]	181.07	17.16%	3	9	268	29	5.8	FALSE	179
Q9NPH3-2	Isoform 2 of Interleukin-1 receptor accessory protein OS=Homo sapiens GN=IL1RAP - [IL1AP_HUMAN]	85.32	4.78%	2	6	356	41	7.34	TRUE	303
Q9NPH3	Interleukin-1 receptor accessory protein OS=Homo sapiens GN=IL1RAP PE=1 SV=2 - [IL1AP_HUMAN]	85.32	2.98%	2	6	570	65.4	8.12	FALSE	303
Q9NPH3-5	Isoform 4 of Interleukin-1 receptor accessory protein OS=Homo sapiens GN=IL1RAP - [IL1AP_HUMAN]	85.32	2.47%	2	6	687	78.6	7.12	FALSE	303
Q9NZP8	Complement C1r subcomponent-like protein OS=Homo sapiens GN=C1RL PE=1 SV=2 - [C1RL_HUMAN]	388.77	9.03%	4	25	487	53.5	7.2	TRUE	180
Q9Y5Y7	Lymphatic vessel endothelial hyaluronic acid receptor 1 OS=Homo sapiens GN=LYVE1 PE=1 SV=2 - [LYVE1_HUMAN]	280.65	10.87%	4	23	322	35.2	8.28	TRUE	181
Q9Y6R7	IgGFc-binding protein OS=Homo sapiens GN=FCGBP PE=1 SV=3 - [FCGBP_HUMAN]	861.2	5.00%	13	62	5405	571.6	5.34	TRUE	182
Q5VY30	Retinol binding protein 4, plasma, isoform CRA_b OS=Homo sapiens GN=RBP4 PE=1 SV=2 - [Q5VY30_HUMAN]	1359.05	32.66%	5	108	199	23	6.09	TRUE	185
P02753	Retinol-binding protein 4 OS=Homo sapiens GN=RBP4 PE=1 SV=3 - [RET4_HUMAN]	1359.05	32.34%	5	108	201	23	6.07	FALSE	185
K7ERI9	Truncated apolipoprotein C-I (Fragment) OS=Homo sapiens GN=APOC1 PE=4 SV=1 - [K7ERI9_HUMAN]	139.67	23.38%	2	9	77	8.6	6.71	TRUE	186
P02654	Apolipoprotein C-I OS=Homo sapiens GN=APOC1 PE=1 SV=1 - [APOC1_HUMAN]	139.67	21.69%	2	9	83	9.3	8.47	FALSE	186
K7ER74	Protein APOC4-APOC2 OS=Homo sapiens GN=APOC4-APOC2 PE=4 SV=1 - [K7ER74_HUMAN]	180.99	21.91%	3	19	178	20	6.64	TRUE	187
Q15063-7	Isoform 7 of Periostin OS=Homo sapiens GN=POSTN - [POSTN_HUMAN]	47.49	5.27%	2	3	721	80.3	8.07	TRUE	305
B1ALD8	Periostin OS=Homo sapiens GN=POSTN PE=4 SV=1 - [B1ALD8_HUMAN]	47.49	4.70%	2	3	809	90.4	7.39	FALSE	305
B1ALD9	Periostin OS=Homo sapiens GN=POSTN PE=4 SV=1 - [B1ALD9_HUMAN]	47.49	4.70%	2	3	808	90.1	7.94	FALSE	305
F5H628	Periostin OS=Homo sapiens GN=POSTN PE=4 SV=1 - [F5H628_HUMAN]	47.49	5.07%	2	3	749	83.5	7.68	FALSE	305
Q15063	Periostin OS=Homo sapiens GN=POSTN PE=1 SV=2 - [POSTN_HUMAN]	47.49	4.55%	2	3	836	93.3	7.53	FALSE	305
Q15063-2	Isoform 2 of Periostin OS=Homo sapiens GN=POSTN - [POSTN_HUMAN]	47.49	4.88%	2	3	779	87	7.81	FALSE	305
Q15063-3	Isoform 3 of Periostin OS=Homo sapiens GN=POSTN - [POSTN_HUMAN]	47.49	4.87%	2	3	781	87.2	7.81	FALSE	305
Q15063-4	Isoform 4 of Periostin OS=Homo sapiens GN=POSTN - [POSTN_HUMAN]	47.49	5.06%	2	3	751	83.8	8.18	FALSE	305
K7ELW0	Protein DJ-1 OS=Homo sapiens GN=PARK7 PE=1 SV=1 - [K7ELW0_HUMAN]	25.26	10.06%	2	2	169	17.9	7.87	TRUE	306
Q99497	Protein DJ-1 OS=Homo sapiens GN=PARK7 PE=1 SV=2 - [PARK7_HUMAN]	25.26	8.99%	2	2	189	19.9	6.79	FALSE	306
A0A075B6L0	Ig lambda-2 chain C regions (Fragment) OS=Homo sapiens GN=IGLC3 PE=4 SV=1 - [A0A075B6L0_HUMAN]	1817.18	74.53%	6	114	106	11.3	7.24	TRUE	189
P0CG05	Ig lambda-2 chain C regions OS=Homo sapiens GN=IGLC2 PE=1 SV=1 - [LAC2_HUMAN]	1817.18	74.53%	6	114	106	11.3	7.24	FALSE	189
D6RD17	Immunoglobulin J chain (Fragment) OS=Homo sapiens GN=IGJ PE=1 SV=2 - [D6RD17_HUMAN]	354.05	26.75%	4	26	157	18	5.6	TRUE	190
P01591	Immunoglobulin J chain OS=Homo sapiens GN=IGJ PE=1 SV=4 - [IGJ_HUMAN]	354.05	26.42%	4	26	159	18.1	5.24	FALSE	190
A0A075B6N9	Ig mu chain C region (Fragment) OS=Homo sapiens GN=IGHM PE=4 SV=1 - [A0A075B6N9_HUMAN]	5030.44	57.84%	21	324	453	49.4	6.77	TRUE	191
H3BS34	72 kDa type IV collagenase (Fragment) OS=Homo sapiens GN=MMP2 PE=4 SV=3 - [H3BS34_HUMAN]	83.16	10.76%	3	10	251	28.3	5.1	TRUE	287
P08253	72 kDa type IV collagenase OS=Homo sapiens GN=MMP2 PE=1 SV=2 - [MMP2_HUMAN]	83.16	4.09%	3	10	660	73.8	5.47	FALSE	287
B4DWH3	PEX OS=Homo sapiens GN=MMP2 PE=2 SV=1 - [B4DWH3_HUMAN]	83.16	4.62%	3	10	584	65.7	5.22	FALSE	287
E9PE45	PEX OS=Homo sapiens GN=MMP2 PE=4 SV=1 - [E9PE45_HUMAN]	83.16	4.43%	3	10	610	68.8	5.34	FALSE	287
Q5JWQ4	Neuropilin-1 OS=Homo sapiens GN=NRP1 PE=4 SV=2 - [Q5JWQ4_HUMAN]	113.43	9.88%	4	8	597	67.2	6.16	TRUE	193
E9PEP6	Neuropilin-1 OS=Homo sapiens GN=NRP1 PE=4 SV=2 - [E9PEP6_HUMAN]	113.43	6.51%	4	8	906	101.2	6	FALSE	193
O14786	Neuropilin-1 OS=Homo sapiens GN=NRP1 PE=1 SV=3 - [NRP1_HUMAN]	113.43	6.39%	4	8	923	103.1	5.88	FALSE	193
E7EX60	Neuropilin-1 OS=Homo sapiens GN=NRP1 PE=4 SV=1 - [E7EX60_HUMAN]	113.43	9.20%	4	8	641	72	6.79	FALSE	193
Q5T7F0	Neuropilin 1 OS=Homo sapiens GN=NRP1 PE=2 SV=1 - [Q5T7F0_HUMAN]	113.43	8.38%	4	8	704	79	5.86	FALSE	193
Q5T7F1	Neuropilin 1 OS=Homo sapiens GN=NRP1 PE=2 SV=1 - [Q5T7F1_HUMAN]	113.43	9.69%	4	8	609	68.3	6.16	FALSE	193
O14786-2	Isoform 2 of Neuropilin-1 OS=Homo sapiens GN=NRP1 - [NRP1_HUMAN]	113.43	9.16%	4	8	644	71.9	5.57	FALSE	193
A0A075B7E8	Protein IGHV3OR16-13 (Fragment) OS=Homo sapiens GN=IGHV3OR16-13 PE=4 SV=1 - [A0A075B7E8_HUMAN]	112.54	15.38%	2	11	117	12.9	8.31	TRUE	339
