# Supplementary material for: PGCA: An algorithm to link protein groups created from MS/MS data
Source: PLoS One. 2017 May 31;12(5):e0177569. doi: 10.1371/journal.pone.0177569 (PMC5451011; doi:10.1371/journal.pone.0177569)
Supplement: S5 File — Protein identification information from the muscular dystrophy biomarkers study. (ZIP) [file pone.0177569.s008.zip › S2DataJF/20150728_MRMP-41_JAIN_EXP08_all_Fr01_24 Uniprot Human Percolator_all proteins.txt]

Accession	Description	Score	Coverage	# Peptides	# PSMs	# AAs	MW [kDa]	calc. pI	Is Master Protein	PGC
P02768	Serum albumin OS=Homo sapiens GN=ALB PE=1 SV=2 - [ALBU_HUMAN]	22025.58	58.62%	39	1356	609	69.3	6.28	TRUE	1
P02749	Beta-2-glycoprotein 1 OS=Homo sapiens GN=APOH PE=1 SV=3 - [APOH_HUMAN]	1622.7	16.81%	7	96	345	38.3	7.97	TRUE	2
P35527	Keratin, type I cytoskeletal 9 OS=Homo sapiens GN=KRT9 PE=1 SV=3 - [K1C9_HUMAN]	49.34	2.57%	2	3	623	62	5.24	TRUE	3
P14625	Endoplasmin OS=Homo sapiens GN=HSP90B1 PE=1 SV=1 - [ENPL_HUMAN]	61.56	2.99%	2	3	803	92.4	4.84	TRUE	242
Q6EMK4	Vasorin OS=Homo sapiens GN=VASN PE=1 SV=1 - [VASN_HUMAN]	460.33	9.36%	6	29	673	71.7	7.39	TRUE	197
P07996	Thrombospondin-1 OS=Homo sapiens GN=THBS1 PE=1 SV=2 - [TSP1_HUMAN]	237.18	4.70%	5	20	1170	129.3	4.94	TRUE	7
P60709	Actin, cytoplasmic 1 OS=Homo sapiens GN=ACTB PE=1 SV=1 - [ACTB_HUMAN]	662.87	20.80%	6	41	375	41.7	5.48	TRUE	9
P63261	Actin, cytoplasmic 2 OS=Homo sapiens GN=ACTG1 PE=1 SV=1 - [ACTG_HUMAN]	662.87	20.80%	6	41	375	41.8	5.48	FALSE	9
P61160	Actin-related protein 2 OS=Homo sapiens GN=ACTR2 PE=1 SV=1 - [ARP2_HUMAN]	23.91	2.79%	2	4	394	44.7	6.74	FALSE	9
E9PF41	Actin-related protein 2 OS=Homo sapiens GN=ACTR2 PE=3 SV=1 - [E9PF41_HUMAN]	23.91	2.76%	2	4	399	45.3	7.2	FALSE	9
F5H6T1	Actin-related protein 2 OS=Homo sapiens GN=ACTR2 PE=3 SV=1 - [F5H6T1_HUMAN]	23.91	3.61%	2	4	305	34.5	5.44	FALSE	9
P04040	Catalase OS=Homo sapiens GN=CAT PE=1 SV=3 - [CATA_HUMAN]	81.71	6.45%	3	4	527	59.7	7.39	TRUE	10
P01023	Alpha-2-macroglobulin OS=Homo sapiens GN=A2M PE=1 SV=3 - [A2MG_HUMAN]	51382.44	56.04%	64	2895	1474	163.2	6.46	TRUE	12
P20742	Pregnancy zone protein OS=Homo sapiens GN=PZP PE=1 SV=4 - [PZP_HUMAN]	7254.13	17.68%	22	540	1482	163.8	6.38	TRUE	13
P62937	Peptidyl-prolyl cis-trans isomerase A OS=Homo sapiens GN=PPIA PE=1 SV=2 - [PPIA_HUMAN]	34.49	17.58%	2	3	165	18	7.81	TRUE	340
Q5JQ13	Vinculin (Fragment) OS=Homo sapiens GN=VCL PE=2 SV=1 - [Q5JQ13_HUMAN]	161.82	3.97%	2	9	806	87.4	5.82	TRUE	14
P18206	Vinculin OS=Homo sapiens GN=VCL PE=1 SV=4 - [VINC_HUMAN]	161.82	2.82%	2	9	1134	123.7	5.66	FALSE	14
P18206-2	Isoform 1 of Vinculin OS=Homo sapiens GN=VCL - [VINC_HUMAN]	161.82	3.00%	2	9	1066	116.6	6.09	FALSE	14
P04114	Apolipoprotein B-100 OS=Homo sapiens GN=APOB PE=1 SV=2 - [APOB_HUMAN]	23201.87	41.24%	169	1892	4563	515.3	7.05	TRUE	16
Q14315-2	Isoform 2 of Filamin-C OS=Homo sapiens GN=FLNC - [FLNC_HUMAN]	41.99	1.11%	2	3	2692	287.1	5.97	TRUE	199
Q14315	Filamin-C OS=Homo sapiens GN=FLNC PE=1 SV=3 - [FLNC_HUMAN]	41.99	1.10%	2	3	2725	290.8	5.97	FALSE	199
P04264	Keratin, type II cytoskeletal 1 OS=Homo sapiens GN=KRT1 PE=1 SV=6 - [K2C1_HUMAN]	373.74	9.78%	6	32	644	66	8.12	TRUE	17
H3BQN4	Fructose-bisphosphate aldolase OS=Homo sapiens GN=ALDOA PE=3 SV=1 - [H3BQN4_HUMAN]	1162.18	26.59%	7	82	361	39.3	8.4	TRUE	198
P04075	Fructose-bisphosphate aldolase A OS=Homo sapiens GN=ALDOA PE=1 SV=2 - [ALDOA_HUMAN]	1162.18	26.37%	7	82	364	39.4	8.09	FALSE	198
J3KPS3	Aldolase A, fructose-bisphosphate, isoform CRA_b OS=Homo sapiens GN=ALDOA PE=4 SV=1 - [J3KPS3_HUMAN]	1162.18	26.09%	7	82	368	39.8	8.09	FALSE	198
P04075-2	Isoform 2 of Fructose-bisphosphate aldolase A OS=Homo sapiens GN=ALDOA - [ALDOA_HUMAN]	1162.18	22.97%	7	82	418	45.2	8.25	FALSE	198
H0YL52	Tropomyosin alpha-1 chain (Fragment) OS=Homo sapiens GN=TPM1 PE=3 SV=1 - [H0YL52_HUMAN]	29.88	7.92%	3	4	265	30.5	4.69	TRUE	341
B7Z596	Tropomyosin alpha-1 chain OS=Homo sapiens GN=TPM1 PE=2 SV=1 - [B7Z596_HUMAN]	29.88	5.82%	2	3	275	31.7	4.89	FALSE	341
D9YZV2	Tropomyosin 1 (Alpha) isoform 5 OS=Homo sapiens GN=TPM1 PE=3 SV=1 - [D9YZV2_HUMAN]	29.88	7.39%	3	4	284	32.8	4.77	FALSE	341
D9YZV3	Tropomyosin 1 (Alpha) isoform 3 OS=Homo sapiens GN=TPM1 PE=3 SV=1 - [D9YZV3_HUMAN]	29.88	7.39%	3	4	284	32.7	4.75	FALSE	341
D9YZV8	Tropomyosin 1 (Alpha) isoform 7 OS=Homo sapiens GN=TPM1 PE=3 SV=1 - [D9YZV8_HUMAN]	29.88	7.39%	3	4	284	32.8	4.75	FALSE	341
F5H7S3	Tropomyosin alpha-1 chain OS=Homo sapiens GN=TPM1 PE=3 SV=2 - [F5H7S3_HUMAN]	29.88	6.53%	2	3	245	28.5	4.78	FALSE	341
H0YK48	Tropomyosin alpha-1 chain OS=Homo sapiens GN=TPM1 PE=3 SV=1 - [H0YK48_HUMAN]	29.88	6.45%	2	3	248	28.6	4.77	FALSE	341
H0YKP3	Tropomyosin alpha-1 chain OS=Homo sapiens GN=TPM1 PE=4 SV=1 - [H0YKP3_HUMAN]	29.88	10.19%	2	2	157	17.9	5.1	FALSE	341
H0YKX5	Tropomyosin alpha-1 chain (Fragment) OS=Homo sapiens GN=TPM1 PE=4 SV=1 - [H0YKX5_HUMAN]	29.88	11.27%	2	3	142	16.4	4.74	FALSE	341
H0YL80	Tropomyosin alpha-1 chain (Fragment) OS=Homo sapiens GN=TPM1 PE=4 SV=1 - [H0YL80_HUMAN]	29.88	23.53%	2	3	68	8	4.82	FALSE	341
H0YNC7	Tropomyosin alpha-1 chain (Fragment) OS=Homo sapiens GN=TPM1 PE=3 SV=1 - [H0YNC7_HUMAN]	29.88	7.17%	2	3	223	25.6	4.64	FALSE	341
H7BYY1	Tropomyosin 1 (Alpha), isoform CRA_m OS=Homo sapiens GN=TPM1 PE=3 SV=1 - [H7BYY1_HUMAN]	29.88	6.45%	2	3	248	28.7	4.82	FALSE	341
P09493	Tropomyosin alpha-1 chain OS=Homo sapiens GN=TPM1 PE=1 SV=2 - [TPM1_HUMAN]	29.88	7.39%	3	4	284	32.7	4.74	FALSE	341
P09493-2	Isoform 2 of Tropomyosin alpha-1 chain OS=Homo sapiens GN=TPM1 - [TPM1_HUMAN]	29.88	7.02%	2	3	228	26.7	4.82	FALSE	341
P09493-3	Isoform 3 of Tropomyosin alpha-1 chain OS=Homo sapiens GN=TPM1 - [TPM1_HUMAN]	29.88	7.39%	3	4	284	32.9	4.78	FALSE	341
P09493-4	Isoform 4 of Tropomyosin alpha-1 chain OS=Homo sapiens GN=TPM1 - [TPM1_HUMAN]	29.88	7.39%	3	4	284	32.8	4.77	FALSE	341
P09493-5	Isoform 5 of Tropomyosin alpha-1 chain OS=Homo sapiens GN=TPM1 - [TPM1_HUMAN]	29.88	6.53%	2	3	245	28.4	4.77	FALSE	341
P09493-6	Isoform 6 of Tropomyosin alpha-1 chain OS=Homo sapiens GN=TPM1 - [TPM1_HUMAN]	29.88	7.39%	3	4	284	32.6	4.73	FALSE	341
P09493-7	Isoform 7 of Tropomyosin alpha-1 chain OS=Homo sapiens GN=TPM1 - [TPM1_HUMAN]	29.88	7.39%	3	4	284	32.7	4.74	FALSE	341
Q6ZN40	Tropomyosin 1 (Alpha), isoform CRA_f OS=Homo sapiens GN=TPM1 PE=2 SV=1 - [Q6ZN40_HUMAN]	29.88	6.44%	3	4	326	37.4	4.72	FALSE	341
E7EUT4	Glyceraldehyde-3-phosphate dehydrogenase OS=Homo sapiens GN=GAPDH PE=3 SV=1 - [E7EUT4_HUMAN]	144.67	9.90%	2	16	293	31.5	7.61	TRUE	18
P04406	Glyceraldehyde-3-phosphate dehydrogenase OS=Homo sapiens GN=GAPDH PE=1 SV=3 - [G3P_HUMAN]	144.67	8.66%	2	16	335	36	8.46	FALSE	18
P14618-2	Isoform M1 of Pyruvate kinase isozymes M1/M2 OS=Homo sapiens GN=PKM - [KPYM_HUMAN]	281.03	16.95%	8	22	531	58	7.71	TRUE	23
P32119	Peroxiredoxin-2 OS=Homo sapiens GN=PRDX2 PE=1 SV=5 - [PRDX2_HUMAN]	192.78	19.70%	5	15	198	21.9	5.97	TRUE	200
P02751-10	Isoform 10 of Fibronectin OS=Homo sapiens GN=FN1 - [FINC_HUMAN]	7819.35	29.27%	42	513	2176	239.5	5.88	TRUE	19
P02751	Fibronectin OS=Homo sapiens GN=FN1 PE=1 SV=4 - [FINC_HUMAN]	7819.35	26.70%	42	513	2386	262.5	5.71	FALSE	19
E9PE77	Anastellin OS=Homo sapiens GN=FN1 PE=4 SV=1 - [E9PE77_HUMAN]	7819.35	27.34%	42	513	2330	256.3	5.8	FALSE	19
P02751-14	Isoform 14 of Fibronectin OS=Homo sapiens GN=FN1 - [FINC_HUMAN]	7819.35	28.12%	42	513	2265	249.2	5.99	FALSE	19
P02751-3	Isoform 3 of Fibronectin OS=Homo sapiens GN=FN1 - [FINC_HUMAN]	7819.35	27.05%	42	513	2355	259.1	5.73	FALSE	19
P02751-8	Isoform 8 of Fibronectin OS=Homo sapiens GN=FN1 - [FINC_HUMAN]	7819.35	27.74%	42	513	2296	252.7	5.94	FALSE	19
P02751-9	Isoform 9 of Fibronectin OS=Homo sapiens GN=FN1 - [FINC_HUMAN]	7819.35	28.44%	42	513	2240	246.5	6.06	FALSE	19
Q6U2E9	C4B1 OS=Homo sapiens GN=C4B PE=4 SV=1 - [Q6U2E9_HUMAN]	40051.9	51.15%	73	2343	1744	192.6	7.27	TRUE	20
Q06033-2	Isoform 2 of Inter-alpha-trypsin inhibitor heavy chain H3 OS=Homo sapiens GN=ITIH3 - [ITIH3_HUMAN]	2710.65	24.15%	17	182	886	99.3	5.8	TRUE	21
Q06033	Inter-alpha-trypsin inhibitor heavy chain H3 OS=Homo sapiens GN=ITIH3 PE=1 SV=2 - [ITIH3_HUMAN]	2710.65	24.04%	17	182	890	99.8	5.74	FALSE	21
C9JMX4	Insulin-like growth factor-binding protein 3 (Fragment) OS=Homo sapiens GN=IGFBP3 PE=4 SV=1 - [C9JMX4_HUMAN]	165.31	17.42%	3	9	132	14.9	8.65	TRUE	8
P17936	Insulin-like growth factor-binding protein 3 OS=Homo sapiens GN=IGFBP3 PE=1 SV=2 - [IBP3_HUMAN]	165.31	7.90%	3	9	291	31.7	8.69	FALSE	8
B3KWK7	Insulin-like growth factor binding protein 3, isoform CRA_b OS=Homo sapiens GN=IGFBP3 PE=2 SV=1 - [B3KWK7_HUMAN]	165.31	11.86%	3	9	194	21.8	9.44	FALSE	8
H0Y5K2	Insulin-like growth factor-binding protein 3 (Fragment) OS=Homo sapiens GN=IGFBP3 PE=4 SV=1 - [H0Y5K2_HUMAN]	165.31	15.03%	3	9	153	17.6	9.25	FALSE	8
H0Y485	Insulin-like growth factor-binding protein 3 (Fragment) OS=Homo sapiens GN=IGFBP3 PE=4 SV=1 - [H0Y485_HUMAN]	165.31	16.08%	3	9	143	16.5	9.44	FALSE	8
P17936-2	Isoform 2 of Insulin-like growth factor-binding protein 3 OS=Homo sapiens GN=IGFBP3 - [IBP3_HUMAN]	165.31	7.74%	3	9	297	32.2	8.62	FALSE	8
P02647	Apolipoprotein A-I OS=Homo sapiens GN=APOA1 PE=1 SV=1 - [APOA1_HUMAN]	2135.46	52.43%	14	148	267	30.8	5.76	TRUE	24
P13645	Keratin, type I cytoskeletal 10 OS=Homo sapiens GN=KRT10 PE=1 SV=6 - [K1C10_HUMAN]	108.34	10.27%	5	8	584	58.8	5.21	TRUE	26
P07737	Profilin-1 OS=Homo sapiens GN=PFN1 PE=1 SV=2 - [PROF1_HUMAN]	84.37	21.43%	2	6	140	15	8.27	TRUE	188
P00450	Ceruloplasmin OS=Homo sapiens GN=CP PE=1 SV=1 - [CERU_HUMAN]	12894.17	37.75%	30	835	1065	122.1	5.72	TRUE	29
B9A064	Immunoglobulin lambda-like polypeptide 5 OS=Homo sapiens GN=IGLL5 PE=2 SV=2 - [IGLL5_HUMAN]	749.26	23.83%	4	41	214	23	8.84	TRUE	202
P13796	Plastin-2 OS=Homo sapiens GN=LCP1 PE=1 SV=6 - [PLSL_HUMAN]	182.11	7.50%	3	10	627	70.2	5.43	TRUE	31
P00918	Carbonic anhydrase 2 OS=Homo sapiens GN=CA2 PE=1 SV=2 - [CAH2_HUMAN]	38.33	10.77%	3	3	260	29.2	7.4	TRUE	270
P06396	Gelsolin OS=Homo sapiens GN=GSN PE=1 SV=1 - [GELS_HUMAN]	5933.4	38.11%	25	383	782	85.6	6.28	TRUE	30
P19827	Inter-alpha-trypsin inhibitor heavy chain H1 OS=Homo sapiens GN=ITIH1 PE=1 SV=3 - [ITIH1_HUMAN]	12852.44	37.76%	25	931	911	101.3	6.79	TRUE	32
P02750	Leucine-rich alpha-2-glycoprotein OS=Homo sapiens GN=LRG1 PE=1 SV=2 - [A2GL_HUMAN]	1855.14	23.92%	8	142	347	38.2	6.95	TRUE	33
P01024	Complement C3 OS=Homo sapiens GN=C3 PE=1 SV=2 - [CO3_HUMAN]	3766.41	28.74%	36	252	1663	187	6.4	TRUE	34
P02765	Alpha-2-HS-glycoprotein OS=Homo sapiens GN=AHSG PE=1 SV=1 - [FETUA_HUMAN]	3114.15	46.05%	11	333	367	39.3	5.72	TRUE	35
C9JV77	Alpha-2-HS-glycoprotein OS=Homo sapiens GN=AHSG PE=4 SV=1 - [C9JV77_HUMAN]	3114.15	45.92%	11	333	368	39.4	5.72	FALSE	35
P01008	Antithrombin-III OS=Homo sapiens GN=SERPINC1 PE=1 SV=1 - [ANT3_HUMAN]	13561.44	60.99%	27	801	464	52.6	6.71	TRUE	36
P02675	Fibrinogen beta chain OS=Homo sapiens GN=FGB PE=1 SV=2 - [FIBB_HUMAN]	9466.09	60.69%	26	865	491	55.9	8.27	TRUE	37
P07225	Vitamin K-dependent protein S OS=Homo sapiens GN=PROS1 PE=1 SV=1 - [PROS_HUMAN]	1369.78	15.38%	10	76	676	75.1	5.67	TRUE	38
P15169	Carboxypeptidase N catalytic chain OS=Homo sapiens GN=CPN1 PE=1 SV=1 - [CBPN_HUMAN]	577.97	15.72%	6	46	458	52.3	7.34	TRUE	39
P02671	Fibrinogen alpha chain OS=Homo sapiens GN=FGA PE=1 SV=2 - [FIBA_HUMAN]	28216.1	42.38%	35	1519	866	94.9	6.01	TRUE	40
P68871	Hemoglobin subunit beta OS=Homo sapiens GN=HBB PE=1 SV=2 - [HBB_HUMAN]	2194.11	65.99%	9	128	147	16	7.28	TRUE	41
P04004	Vitronectin OS=Homo sapiens GN=VTN PE=1 SV=1 - [VTNC_HUMAN]	3597.86	23.43%	12	232	478	54.3	5.8	TRUE	42
P01781	Ig heavy chain V-III region GAL OS=Homo sapiens PE=1 SV=1 - [HV320_HUMAN]	93.09	25.86%	3	13	116	12.7	8.48	TRUE	319
P08697	Alpha-2-antiplasmin OS=Homo sapiens GN=SERPINF2 PE=1 SV=3 - [A2AP_HUMAN]	3220.36	32.99%	10	217	491	54.5	6.29	TRUE	44
P69905	Hemoglobin subunit alpha OS=Homo sapiens GN=HBA1 PE=1 SV=2 - [HBA_HUMAN]	411.59	26.76%	4	49	142	15.2	8.68	TRUE	46
P04275	von Willebrand factor OS=Homo sapiens GN=VWF PE=1 SV=4 - [VWF_HUMAN]	29.13	0.64%	2	2	2813	309.1	5.48	TRUE	48
E9PCE8	Xaa-Pro dipeptidase OS=Homo sapiens GN=PEPD PE=3 SV=1 - [E9PCE8_HUMAN]	88.55	10.96%	3	7	429	47.2	6.07	TRUE	204
P12955	Xaa-Pro dipeptidase OS=Homo sapiens GN=PEPD PE=1 SV=3 - [PEPD_HUMAN]	88.55	9.53%	3	7	493	54.5	6	FALSE	204
P12955-2	Isoform 2 of Xaa-Pro dipeptidase OS=Homo sapiens GN=PEPD - [PEPD_HUMAN]	88.55	10.40%	3	7	452	49.7	5.91	FALSE	204
G3XAM2	Complement factor I heavy chain OS=Homo sapiens GN=CFI PE=3 SV=1 - [G3XAM2_HUMAN]	463.03	11.28%	6	48	576	65	7.5	TRUE	49
P05156	Complement factor I OS=Homo sapiens GN=CFI PE=1 SV=2 - [CFAI_HUMAN]	463.03	11.15%	6	48	583	65.7	7.5	FALSE	49
E7ETH0	Complement factor I heavy chain OS=Homo sapiens GN=CFI PE=3 SV=1 - [E7ETH0_HUMAN]	463.03	11.00%	6	48	591	66.6	7.59	FALSE	49
D6RF35	Vitamin D-binding protein OS=Homo sapiens GN=GC PE=4 SV=1 - [D6RF35_HUMAN]	5842.19	41.60%	20	395	476	53	5.52	TRUE	50
P33908	Mannosyl-oligosaccharide 1,2-alpha-mannosidase IA OS=Homo sapiens GN=MAN1A1 PE=1 SV=3 - [MA1A1_HUMAN]	120.52	7.66%	4	12	653	72.9	6.47	TRUE	51
P02649	Apolipoprotein E OS=Homo sapiens GN=APOE PE=1 SV=1 - [APOE_HUMAN]	1995.06	46.06%	12	89	317	36.1	5.73	TRUE	52
P01031	Complement C5 OS=Homo sapiens GN=C5 PE=1 SV=4 - [CO5_HUMAN]	6518.6	38.72%	53	500	1676	188.2	6.52	TRUE	53
P01876	Ig alpha-1 chain C region OS=Homo sapiens GN=IGHA1 PE=1 SV=2 - [IGHA1_HUMAN]	600.96	17.56%	6	51	353	37.6	6.51	TRUE	56
P01859	Ig gamma-2 chain C region OS=Homo sapiens GN=IGHG2 PE=1 SV=2 - [IGHG2_HUMAN]	712.53	21.17%	6	56	326	35.9	7.59	TRUE	57
P01857	Ig gamma-1 chain C region OS=Homo sapiens GN=IGHG1 PE=1 SV=1 - [IGHG1_HUMAN]	1558.97	40.61%	10	122	330	36.1	8.19	TRUE	58
P01009	Alpha-1-antitrypsin OS=Homo sapiens GN=SERPINA1 PE=1 SV=3 - [A1AT_HUMAN]	966.9	32.78%	12	78	418	46.7	5.59	TRUE	59
P01034	Cystatin-C OS=Homo sapiens GN=CST3 PE=1 SV=1 - [CYTC_HUMAN]	412.7	15.75%	3	19	146	15.8	8.75	TRUE	61
P02763	Alpha-1-acid glycoprotein 1 OS=Homo sapiens GN=ORM1 PE=1 SV=1 - [A1AG1_HUMAN]	562.24	26.37%	5	35	201	23.5	5.02	TRUE	62
P02787	Serotransferrin OS=Homo sapiens GN=TF PE=1 SV=3 - [TRFE_HUMAN]	856.84	23.50%	13	82	698	77	7.12	TRUE	63
P01019	Angiotensinogen OS=Homo sapiens GN=AGT PE=1 SV=1 - [ANGT_HUMAN]	5691.28	31.55%	14	337	485	53.1	6.32	TRUE	64
P01834	Ig kappa chain C region OS=Homo sapiens GN=IGKC PE=1 SV=1 - [IGKC_HUMAN]	1505.85	64.15%	4	91	106	11.6	5.87	TRUE	65
P01620	Ig kappa chain V-III region SIE OS=Homo sapiens PE=1 SV=1 - [KV302_HUMAN]	1261.5	39.45%	3	45	109	11.8	8.48	TRUE	66
P01623	Ig kappa chain V-III region WOL OS=Homo sapiens PE=1 SV=1 - [KV305_HUMAN]	1261.5	39.45%	3	45	109	11.7	8.91	FALSE	66
P0C0L4	Complement C4-A OS=Homo sapiens GN=C4A PE=1 SV=2 - [CO4A_HUMAN]	39048.74	50.06%	71	2314	1744	192.7	7.08	TRUE	67
P55290	Cadherin-13 OS=Homo sapiens GN=CDH13 PE=1 SV=1 - [CAD13_HUMAN]	62.04	5.19%	2	4	713	78.2	4.98	TRUE	326
J3KN62	Cadherin-13 OS=Homo sapiens GN=CDH13 PE=4 SV=1 - [J3KN62_HUMAN]	62.04	4.87%	2	4	760	83.3	5.12	FALSE	326
O43866	CD5 antigen-like OS=Homo sapiens GN=CD5L PE=1 SV=1 - [CD5L_HUMAN]	26.29	4.03%	2	6	347	38.1	5.47	TRUE	68
P02747	Complement C1q subcomponent subunit C OS=Homo sapiens GN=C1QC PE=1 SV=3 - [C1QC_HUMAN]	1004.98	21.22%	4	86	245	25.8	8.41	TRUE	69
P06732	Creatine kinase M-type OS=Homo sapiens GN=CKM PE=1 SV=2 - [KCRM_HUMAN]	1256.05	34.65%	10	87	381	43.1	7.25	TRUE	70
P30043	Flavin reductase (NADPH) OS=Homo sapiens GN=BLVRB PE=1 SV=3 - [BLVRB_HUMAN]	236.68	28.16%	4	18	206	22.1	7.65	TRUE	320
P10643	Complement component C7 OS=Homo sapiens GN=C7 PE=1 SV=2 - [CO7_HUMAN]	1629.32	13.64%	9	118	843	93.5	6.48	TRUE	71
P12259	Coagulation factor V OS=Homo sapiens GN=F5 PE=1 SV=4 - [FA5_HUMAN]	164.29	3.06%	6	14	2224	251.5	6.05	TRUE	72
P10909-4	Isoform 4 of Clusterin OS=Homo sapiens GN=CLU - [CLUS_HUMAN]	2521.65	32.69%	15	202	416	48.8	6.71	TRUE	73
P10909	Clusterin OS=Homo sapiens GN=CLU PE=1 SV=1 - [CLUS_HUMAN]	2521.65	30.29%	15	202	449	52.5	6.27	FALSE	73
P10909-2	Isoform 2 of Clusterin OS=Homo sapiens GN=CLU - [CLUS_HUMAN]	2521.65	27.15%	15	202	501	57.8	6.68	FALSE	73
P10909-5	Isoform 5 of Clusterin OS=Homo sapiens GN=CLU - [CLUS_HUMAN]	2521.65	29.57%	15	202	460	53.6	6.27	FALSE	73
D6R934	Complement C1q subcomponent subunit B OS=Homo sapiens GN=C1QB PE=4 SV=1 - [D6R934_HUMAN]	3543.68	29.08%	7	644	251	26.4	8.63	TRUE	76
P02746	Complement C1q subcomponent subunit B OS=Homo sapiens GN=C1QB PE=1 SV=3 - [C1QB_HUMAN]	3543.68	28.85%	7	644	253	26.7	8.63	FALSE	76
P03951-2	Isoform 2 of Coagulation factor XI OS=Homo sapiens GN=F11 - [FA11_HUMAN]	80.48	2.98%	2	8	571	63.8	8.27	TRUE	77
P03951	Coagulation factor XI OS=Homo sapiens GN=F11 PE=1 SV=1 - [FA11_HUMAN]	80.48	2.72%	2	8	625	70.1	8.1	FALSE	77
E9PGP2	Coagulation factor XI OS=Homo sapiens GN=F11 PE=3 SV=1 - [E9PGP2_HUMAN]	80.48	2.97%	2	8	573	64	8.27	FALSE	77
D6REX5	Selenoprotein P (Fragment) OS=Homo sapiens GN=SEPP1 PE=4 SV=1 - [D6REX5_HUMAN]	308.21	10.00%	4	32	310	35.1	7.66	TRUE	78
P49908	Selenoprotein P OS=Homo sapiens GN=SEPP1 PE=1 SV=3 - [SEPP1_HUMAN]	308.21	8.14%	4	32	381	43.2	7.87	FALSE	78
Q5VTT5-2	Isoform 2 of Myomesin-3 OS=Homo sapiens GN=MYOM3 - [MYOM3_HUMAN]	50.78	2.39%	2	3	1212	136.2	6.62	TRUE	205
Q5VTT5	Myomesin-3 OS=Homo sapiens GN=MYOM3 PE=2 SV=1 - [MYOM3_HUMAN]	50.78	2.02%	2	3	1437	162.1	6.23	FALSE	205
P22105-3	Isoform 3 of Tenascin-X OS=Homo sapiens GN=TNXB - [TENX_HUMAN]	157.7	1.34%	4	15	4242	457.9	5.17	TRUE	79
P22105	Tenascin-X OS=Homo sapiens GN=TNXB PE=1 SV=3 - [TENX_HUMAN]	157.7	1.33%	4	15	4289	464	5.34	FALSE	79
E7EPZ9	Tenascin-X OS=Homo sapiens GN=TNXB PE=4 SV=1 - [E7EPZ9_HUMAN]	157.7	1.34%	4	15	4244	458.1	5.17	FALSE	79
P05154	Plasma serine protease inhibitor OS=Homo sapiens GN=SERPINA5 PE=1 SV=3 - [IPSP_HUMAN]	868.14	31.53%	10	64	406	45.6	9.26	TRUE	81
E9PHK0	Tetranectin OS=Homo sapiens GN=CLEC3B PE=4 SV=1 - [E9PHK0_HUMAN]	647.01	40.00%	6	41	160	17.8	5.05	TRUE	83
P05452	Tetranectin OS=Homo sapiens GN=CLEC3B PE=1 SV=3 - [TETN_HUMAN]	647.01	31.68%	6	41	202	22.5	5.67	FALSE	83
H0Y8L3	Transforming growth factor-beta-induced protein ig-h3 (Fragment) OS=Homo sapiens GN=TGFBI PE=4 SV=1 - [H0Y8L3_HUMAN]	410.73	12.84%	3	18	366	39.9	6.86	TRUE	55
Q15582	Transforming growth factor-beta-induced protein ig-h3 OS=Homo sapiens GN=TGFBI PE=1 SV=1 - [BGH3_HUMAN]	410.73	6.88%	3	18	683	74.6	7.71	FALSE	55
Q9H8L6	Multimerin-2 OS=Homo sapiens GN=MMRN2 PE=1 SV=2 - [MMRN2_HUMAN]	60.96	2.21%	2	7	949	104.3	5.86	TRUE	213
B4E1Z4	Complement factor B OS=Homo sapiens GN=CFB PE=2 SV=1 - [B4E1Z4_HUMAN]	8565.54	32.46%	37	638	1266	140.9	7.18	TRUE	87
E9PGN5	35 kDa inter-alpha-trypsin inhibitor heavy chain H4 OS=Homo sapiens GN=ITIH4 PE=4 SV=1 - [E9PGN5_HUMAN]	15613.43	46.56%	32	1157	900	99.8	6.47	TRUE	88
Q14624-2	Isoform 2 of Inter-alpha-trypsin inhibitor heavy chain H4 OS=Homo sapiens GN=ITIH4 - [ITIH4_HUMAN]	15613.43	45.84%	32	1157	914	101.2	6.65	FALSE	88
Q9UK55	Protein Z-dependent protease inhibitor OS=Homo sapiens GN=SERPINA10 PE=1 SV=1 - [ZPI_HUMAN]	837.99	24.55%	9	59	444	50.7	8.27	TRUE	89
G3V2W1	Protein Z-dependent protease inhibitor OS=Homo sapiens GN=SERPINA10 PE=3 SV=1 - [G3V2W1_HUMAN]	837.99	22.52%	9	59	484	55.1	7.64	FALSE	89
Q9UKX2	Myosin-2 OS=Homo sapiens GN=MYH2 PE=1 SV=1 - [MYH2_HUMAN]	175.05	2.27%	4	17	1941	222.9	5.82	TRUE	247
P02743	Serum amyloid P-component OS=Homo sapiens GN=APCS PE=1 SV=2 - [SAMP_HUMAN]	2164.52	34.53%	8	185	223	25.4	6.54	TRUE	90
P05546	Heparin cofactor 2 OS=Homo sapiens GN=SERPIND1 PE=1 SV=3 - [HEP2_HUMAN]	4005.64	49.10%	20	348	499	57	6.9	TRUE	91
Q5T7F1	Neuropilin 1 OS=Homo sapiens GN=NRP1 PE=2 SV=1 - [Q5T7F1_HUMAN]	181.27	8.87%	4	13	609	68.3	6.16	TRUE	193
E9PEP6	Neuropilin-1 OS=Homo sapiens GN=NRP1 PE=4 SV=2 - [E9PEP6_HUMAN]	181.27	5.96%	4	13	906	101.2	6	FALSE	193
O14786	Neuropilin-1 OS=Homo sapiens GN=NRP1 PE=1 SV=3 - [NRP1_HUMAN]	181.27	5.85%	4	13	923	103.1	5.88	FALSE	193
E7EX60	Neuropilin-1 OS=Homo sapiens GN=NRP1 PE=4 SV=1 - [E7EX60_HUMAN]	181.27	8.42%	4	13	641	72	6.79	FALSE	193
Q5T7F0	Neuropilin 1 OS=Homo sapiens GN=NRP1 PE=2 SV=1 - [Q5T7F0_HUMAN]	181.27	7.67%	4	13	704	79	5.86	FALSE	193
O14786-2	Isoform 2 of Neuropilin-1 OS=Homo sapiens GN=NRP1 - [NRP1_HUMAN]	181.27	8.39%	4	13	644	71.9	5.57	FALSE	193
P14780	Matrix metalloproteinase-9 OS=Homo sapiens GN=MMP9 PE=1 SV=3 - [MMP9_HUMAN]	0	3.39%	2	3	707	78.4	6.06	TRUE	345
P04196	Histidine-rich glycoprotein OS=Homo sapiens GN=HRG PE=1 SV=1 - [HRG_HUMAN]	3960.98	27.62%	16	258	525	59.5	7.5	TRUE	93
P00488	Coagulation factor XIII A chain OS=Homo sapiens GN=F13A1 PE=1 SV=4 - [F13A_HUMAN]	163.72	3.28%	2	15	732	83.2	6.09	TRUE	94
Q16610	Extracellular matrix protein 1 OS=Homo sapiens GN=ECM1 PE=1 SV=2 - [ECM1_HUMAN]	548.29	15.56%	8	39	540	60.6	6.71	TRUE	96
Q16610-4	Isoform 4 of Extracellular matrix protein 1 OS=Homo sapiens GN=ECM1 - [ECM1_HUMAN]	548.29	14.81%	8	39	567	63.5	6.89	FALSE	96
Q96PD5	N-acetylmuramoyl-L-alanine amidase OS=Homo sapiens GN=PGLYRP2 PE=1 SV=1 - [PGRP2_HUMAN]	4342.17	37.50%	13	197	576	62.2	7.55	TRUE	97
Q96PD5-2	Isoform 2 of N-acetylmuramoyl-L-alanine amidase OS=Homo sapiens GN=PGLYRP2 - [PGRP2_HUMAN]	4342.17	34.07%	13	197	634	68	7.68	FALSE	97
P09172	Dopamine beta-hydroxylase OS=Homo sapiens GN=DBH PE=1 SV=3 - [DOPO_HUMAN]	411.85	11.83%	5	22	617	69	6.42	TRUE	98
Q5T985	Inter-alpha (Globulin) inhibitor H2 OS=Homo sapiens GN=ITIH2 PE=2 SV=1 - [Q5T985_HUMAN]	11148.7	47.49%	33	942	935	105.2	7.03	TRUE	99
P19823	Inter-alpha-trypsin inhibitor heavy chain H2 OS=Homo sapiens GN=ITIH2 PE=1 SV=2 - [ITIH2_HUMAN]	11148.7	46.93%	33	942	946	106.4	6.86	FALSE	99
P25311	Zinc-alpha-2-glycoprotein OS=Homo sapiens GN=AZGP1 PE=1 SV=2 - [ZA2G_HUMAN]	2428.73	47.65%	14	272	298	34.2	6.05	TRUE	100
P43652	Afamin OS=Homo sapiens GN=AFM PE=1 SV=1 - [AFAM_HUMAN]	936.74	30.05%	15	87	599	69	5.9	TRUE	101
P00748	Coagulation factor XII OS=Homo sapiens GN=F12 PE=1 SV=3 - [FA12_HUMAN]	759.89	8.46%	4	44	615	67.7	7.74	TRUE	102
B4DW75	EGF-containing fibulin-like extracellular matrix protein 1 OS=Homo sapiens GN=EFEMP1 PE=2 SV=1 - [B4DW75_HUMAN]	150.21	9.30%	2	10	355	39.2	6.49	TRUE	104
Q12805	EGF-containing fibulin-like extracellular matrix protein 1 OS=Homo sapiens GN=EFEMP1 PE=1 SV=2 - [FBLN3_HUMAN]	150.21	6.69%	2	10	493	54.6	5.07	FALSE	104
Q12805-2	Isoform 2 of EGF-containing fibulin-like extracellular matrix protein 1 OS=Homo sapiens GN=EFEMP1 - [FBLN3_HUMAN]	150.21	6.80%	2	10	485	53.7	5.02	FALSE	104
Q12805-3	Isoform 3 of EGF-containing fibulin-like extracellular matrix protein 1 OS=Homo sapiens GN=EFEMP1 - [FBLN3_HUMAN]	150.21	6.71%	2	10	492	54.5	5.07	FALSE	104
Q12805-4	Isoform 4 of EGF-containing fibulin-like extracellular matrix protein 1 OS=Homo sapiens GN=EFEMP1 - [FBLN3_HUMAN]	150.21	6.71%	2	10	492	54.5	5.07	FALSE	104
B4E1H2	Plasma protease C1 inhibitor OS=Homo sapiens GN=SERPING1 PE=2 SV=1 - [B4E1H2_HUMAN]	8484.86	43.75%	19	524	448	49.7	6.54	TRUE	105
B4E1F0	Plasma protease C1 inhibitor OS=Homo sapiens GN=SERPING1 PE=2 SV=1 - [B4E1F0_HUMAN]	8484.86	38.81%	19	524	505	55.7	6.4	FALSE	105
P05155	Plasma protease C1 inhibitor OS=Homo sapiens GN=SERPING1 PE=1 SV=2 - [IC1_HUMAN]	8484.86	39.20%	19	524	500	55.1	6.55	FALSE	105
C9J1D9	Interleukin-1 receptor accessory protein (Fragment) OS=Homo sapiens GN=IL1RAP PE=4 SV=1 - [C9J1D9_HUMAN]	151.02	14.48%	2	12	145	17.2	5.57	TRUE	303
Q9NPH3	Interleukin-1 receptor accessory protein OS=Homo sapiens GN=IL1RAP PE=1 SV=2 - [IL1AP_HUMAN]	151.02	3.68%	2	12	570	65.4	8.12	FALSE	303
Q9NPH3-2	Isoform 2 of Interleukin-1 receptor accessory protein OS=Homo sapiens GN=IL1RAP - [IL1AP_HUMAN]	151.02	5.90%	2	12	356	41	7.34	FALSE	303
Q9NPH3-3	Isoform 3 of Interleukin-1 receptor accessory protein OS=Homo sapiens GN=IL1RAP - [IL1AP_HUMAN]	151.02	6.07%	2	12	346	39.7	6.28	FALSE	303
Q9NPH3-5	Isoform 4 of Interleukin-1 receptor accessory protein OS=Homo sapiens GN=IL1RAP - [IL1AP_HUMAN]	151.02	3.06%	2	12	687	78.6	7.12	FALSE	303
C9JA05	Immunoglobulin J chain (Fragment) OS=Homo sapiens GN=IGJ PE=4 SV=1 - [C9JA05_HUMAN]	252.5	28.57%	2	20	70	8.2	8.56	TRUE	190
D6RHJ6	Immunoglobulin J chain (Fragment) OS=Homo sapiens GN=IGJ PE=4 SV=1 - [D6RHJ6_HUMAN]	252.5	12.74%	2	20	157	17.7	6.32	FALSE	190
P01591	Immunoglobulin J chain OS=Homo sapiens GN=IGJ PE=1 SV=4 - [IGJ_HUMAN]	252.5	12.58%	2	20	159	18.1	5.24	FALSE	190
D6RD17	Immunoglobulin J chain (Fragment) OS=Homo sapiens GN=IGJ PE=1 SV=2 - [D6RD17_HUMAN]	252.5	12.74%	2	20	157	18	5.6	FALSE	190
D6RFL4	Monocyte differentiation antigen CD14, urinary form (Fragment) OS=Homo sapiens GN=CD14 PE=4 SV=1 - [D6RFL4_HUMAN]	739.49	22.54%	3	25	213	23.3	5.26	TRUE	148
P08571	Monocyte differentiation antigen CD14 OS=Homo sapiens GN=CD14 PE=1 SV=2 - [CD14_HUMAN]	739.49	12.80%	3	25	375	40.1	6.23	FALSE	148
E7EV16	Phospholipid transfer protein OS=Homo sapiens GN=PLTP PE=4 SV=1 - [E7EV16_HUMAN]	70.22	9.80%	3	6	398	44.1	6.55	TRUE	106
P55058	Phospholipid transfer protein OS=Homo sapiens GN=PLTP PE=1 SV=1 - [PLTP_HUMAN]	70.22	7.91%	3	6	493	54.7	7.01	FALSE	106
P55058-2	Isoform 2 of Phospholipid transfer protein OS=Homo sapiens GN=PLTP - [PLTP_HUMAN]	70.22	8.84%	3	6	441	49.2	6.55	FALSE	106
P55058-4	Isoform 4 of Phospholipid transfer protein OS=Homo sapiens GN=PLTP - [PLTP_HUMAN]	70.22	9.63%	3	6	405	44.8	8.53	FALSE	106
F5GY80	Complement component C8 beta chain OS=Homo sapiens GN=C8B PE=4 SV=1 - [F5GY80_HUMAN]	1482.5	20.79%	10	86	529	60	7.66	TRUE	108
F5H7G1	Complement component C8 beta chain OS=Homo sapiens GN=C8B PE=4 SV=1 - [F5H7G1_HUMAN]	1482.5	20.41%	10	86	539	61.2	7.64	FALSE	108
P07358	Complement component C8 beta chain OS=Homo sapiens GN=C8B PE=1 SV=3 - [CO8B_HUMAN]	1482.5	18.61%	10	86	591	67	8.13	FALSE	108
F5H5M6	Hyaluronan-binding protein 2 50 kDa heavy chain OS=Homo sapiens GN=HABP2 PE=3 SV=1 - [F5H5M6_HUMAN]	34.68	3.56%	2	4	534	59.8	6.43	TRUE	109
Q14520	Hyaluronan-binding protein 2 OS=Homo sapiens GN=HABP2 PE=1 SV=1 - [HABP2_HUMAN]	34.68	3.39%	2	4	560	62.6	6.54	FALSE	109
F8W1Q3	Biotinidase OS=Homo sapiens GN=BTD PE=4 SV=1 - [F8W1Q3_HUMAN]	1077.44	15.30%	7	71	523	58.9	5.85	TRUE	111
A6NHF2	Biotinidase OS=Homo sapiens GN=BTD PE=2 SV=3 - [A6NHF2_HUMAN]	1077.44	14.68%	7	71	545	61.5	6.14	FALSE	111
B4DLJ9	Biotinidase OS=Homo sapiens GN=BTD PE=2 SV=1 - [B4DLJ9_HUMAN]	1077.44	14.68%	7	71	545	61.3	6.01	FALSE	111
P43251	Biotinidase OS=Homo sapiens GN=BTD PE=1 SV=2 - [BTD_HUMAN]	1077.44	14.73%	7	71	543	61.1	6.25	FALSE	111
F8WF14	Cholinesterase OS=Homo sapiens GN=BCHE PE=4 SV=1 - [F8WF14_HUMAN]	322.68	16.19%	6	36	562	63.4	7.84	TRUE	112
P06276	Cholinesterase OS=Homo sapiens GN=BCHE PE=1 SV=1 - [CHLE_HUMAN]	322.68	15.12%	6	36	602	68.4	7.42	FALSE	112
I3L145	Sex hormone-binding globulin OS=Homo sapiens GN=SHBG PE=4 SV=1 - [I3L145_HUMAN]	287.23	17.44%	4	19	344	37.5	6.23	TRUE	113
P04278	Sex hormone-binding globulin OS=Homo sapiens GN=SHBG PE=1 SV=2 - [SHBG_HUMAN]	287.23	14.93%	4	19	402	43.8	6.71	FALSE	113
J3QSE5	Phosphatidylcholine-sterol acyltransferase (Fragment) OS=Homo sapiens GN=LCAT PE=4 SV=1 - [J3QSE5_HUMAN]	158.43	14.51%	3	11	255	29.4	6.54	TRUE	138
P04180	Phosphatidylcholine-sterol acyltransferase OS=Homo sapiens GN=LCAT PE=1 SV=1 - [LCAT_HUMAN]	158.43	8.41%	3	11	440	49.5	6.11	FALSE	138
O00187-2	Isoform 2 of Mannan-binding lectin serine protease 2 OS=Homo sapiens GN=MASP2 - [MASP2_HUMAN]	27.56	12.43%	2	2	185	20.6	5.96	TRUE	292
O00187	Mannan-binding lectin serine protease 2 OS=Homo sapiens GN=MASP2 PE=1 SV=4 - [MASP2_HUMAN]	27.56	3.35%	2	2	686	75.7	5.63	FALSE	292
O00391-2	Isoform 2 of Sulfhydryl oxidase 1 OS=Homo sapiens GN=QSOX1 - [QSOX1_HUMAN]	349.7	12.42%	6	19	604	66.8	8.56	TRUE	92
O00391	Sulfhydryl oxidase 1 OS=Homo sapiens GN=QSOX1 PE=1 SV=3 - [QSOX1_HUMAN]	349.7	10.04%	6	19	747	82.5	8.92	FALSE	92
O75636	Ficolin-3 OS=Homo sapiens GN=FCN3 PE=1 SV=2 - [FCN3_HUMAN]	735.88	29.43%	7	42	299	32.9	6.67	TRUE	115
O75882-3	Isoform 3 of Attractin OS=Homo sapiens GN=ATRN - [ATRN_HUMAN]	125.48	3.17%	5	15	1198	133.6	6.98	TRUE	116
O75882-2	Isoform 2 of Attractin OS=Homo sapiens GN=ATRN - [ATRN_HUMAN]	125.48	2.99%	5	15	1272	141.3	7.02	FALSE	116
O95497	Pantetheinase OS=Homo sapiens GN=VNN1 PE=1 SV=2 - [VNN1_HUMAN]	65.69	8.97%	2	3	513	57	5.55	TRUE	117
P00734	Prothrombin OS=Homo sapiens GN=F2 PE=1 SV=2 - [THRB_HUMAN]	13364.61	31.99%	17	691	622	70	5.9	TRUE	118
P00736	Complement C1r subcomponent OS=Homo sapiens GN=C1R PE=1 SV=2 - [C1R_HUMAN]	1371.32	16.45%	12	168	705	80.1	6.21	TRUE	119
P00742	Coagulation factor X OS=Homo sapiens GN=F10 PE=1 SV=2 - [FA10_HUMAN]	280.81	10.04%	5	22	488	54.7	5.94	TRUE	120
P00746	Complement factor D OS=Homo sapiens GN=CFD PE=1 SV=5 - [CFAD_HUMAN]	59.11	7.51%	2	7	253	27	7.71	TRUE	121
K7ERG9	Complement factor D OS=Homo sapiens GN=CFD PE=3 SV=1 - [K7ERG9_HUMAN]	59.11	7.31%	2	7	260	27.8	7.25	FALSE	121
P00747	Plasminogen OS=Homo sapiens GN=PLG PE=1 SV=2 - [PLMN_HUMAN]	2850.28	18.15%	16	287	810	90.5	7.24	TRUE	122
P01011	Alpha-1-antichymotrypsin OS=Homo sapiens GN=SERPINA3 PE=1 SV=2 - [AACT_HUMAN]	12144.74	53.43%	21	743	423	47.6	5.52	TRUE	123
P01042	Kininogen-1 OS=Homo sapiens GN=KNG1 PE=1 SV=2 - [KNG1_HUMAN]	3561.66	25.93%	18	427	644	71.9	6.81	TRUE	293
P01042-2	Isoform LMW of Kininogen-1 OS=Homo sapiens GN=KNG1 - [KNG1_HUMAN]	3553.72	41.45%	20	427	427	47.9	6.65	TRUE	124
P01593	Ig kappa chain V-I region AG OS=Homo sapiens PE=1 SV=1 - [KV101_HUMAN]	299.68	31.48%	2	23	108	12	5.99	TRUE	294
P01598	Ig kappa chain V-I region EU OS=Homo sapiens PE=1 SV=1 - [KV106_HUMAN]	122.31	26.85%	2	12	108	11.8	8.44	TRUE	322
P01625	Ig kappa chain V-IV region Len OS=Homo sapiens PE=1 SV=2 - [KV402_HUMAN]	60.17	23.68%	2	4	114	12.6	7.93	TRUE	227
P01700	Ig lambda chain V-I region HA OS=Homo sapiens PE=1 SV=1 - [LV102_HUMAN]	55.51	18.75%	2	3	112	11.9	8.91	TRUE	348
P01777	Ig heavy chain V-III region TEI OS=Homo sapiens PE=1 SV=1 - [HV316_HUMAN]	278.59	20.17%	2	18	119	12.8	8.5	TRUE	203
P01766	Ig heavy chain V-III region BRO OS=Homo sapiens PE=1 SV=1 - [HV305_HUMAN]	278.59	20.00%	2	18	120	13.2	6.57	FALSE	203
P02655	Apolipoprotein C-II OS=Homo sapiens GN=APOC2 PE=1 SV=1 - [APOC2_HUMAN]	423.43	49.50%	4	31	101	11.3	4.72	TRUE	187
K7ER74	Protein APOC4-APOC2 OS=Homo sapiens GN=APOC4-APOC2 PE=4 SV=1 - [K7ER74_HUMAN]	423.43	28.09%	4	31	178	20	6.64	FALSE	187
P02656	Apolipoprotein C-III OS=Homo sapiens GN=APOC3 PE=1 SV=1 - [APOC3_HUMAN]	2905.48	27.27%	2	173	99	10.8	5.41	TRUE	125
B0YIW2	Apolipoprotein C-III OS=Homo sapiens GN=APOC3 PE=4 SV=1 - [B0YIW2_HUMAN]	2905.48	23.08%	2	173	117	12.8	8.18	FALSE	125
P02679-2	Isoform Gamma-A of Fibrinogen gamma chain OS=Homo sapiens GN=FGG - [FIBG_HUMAN]	5246.73	59.50%	23	932	437	49.5	6.09	TRUE	126
P02741	C-reactive protein OS=Homo sapiens GN=CRP PE=1 SV=1 - [CRP_HUMAN]	389.96	16.96%	4	38	224	25	5.63	TRUE	127
P02748	Complement component C9 OS=Homo sapiens GN=C9 PE=1 SV=2 - [CO9_HUMAN]	1839.13	28.98%	15	150	559	63.1	5.59	TRUE	129
P02760	Protein AMBP OS=Homo sapiens GN=AMBP PE=1 SV=1 - [AMBP_HUMAN]	849.41	18.47%	5	56	352	39	6.25	TRUE	130
P02766	Transthyretin OS=Homo sapiens GN=TTR PE=1 SV=1 - [TTHY_HUMAN]	12763.95	73.47%	11	667	147	15.9	5.76	TRUE	131
P02775	Platelet basic protein OS=Homo sapiens GN=PPBP PE=1 SV=3 - [CXCL7_HUMAN]	256.41	25.78%	3	20	128	13.9	8.79	TRUE	132
P02790	Hemopexin OS=Homo sapiens GN=HPX PE=1 SV=2 - [HEMO_HUMAN]	9857.67	51.95%	24	615	462	51.6	7.02	TRUE	133
P03952	Plasma kallikrein OS=Homo sapiens GN=KLKB1 PE=1 SV=1 - [KLKB1_HUMAN]	414.29	14.11%	11	31	638	71.3	8.22	TRUE	134
H0YAC1	Plasma kallikrein light chain (Fragment) OS=Homo sapiens GN=KLKB1 PE=3 SV=1 - [H0YAC1_HUMAN]	414.29	13.12%	11	31	686	76.8	8.06	FALSE	134
P04003	C4b-binding protein alpha chain OS=Homo sapiens GN=C4BPA PE=1 SV=2 - [C4BPA_HUMAN]	1514.04	15.75%	10	137	597	67	7.3	TRUE	135
P04070	Vitamin K-dependent protein C OS=Homo sapiens GN=PROC PE=1 SV=1 - [PROC_HUMAN]	101.73	6.29%	3	11	461	52	6.28	TRUE	137
B4DPQ7	Vitamin K-dependent protein C heavy chain OS=Homo sapiens GN=PROC PE=2 SV=1 - [B4DPQ7_HUMAN]	101.73	5.62%	3	11	516	57.5	6.68	FALSE	137
E7END6	Vitamin K-dependent protein C heavy chain OS=Homo sapiens GN=PROC PE=3 SV=1 - [E7END6_HUMAN]	101.73	5.86%	3	11	495	55.4	6.35	FALSE	137
P04217	Alpha-1B-glycoprotein OS=Homo sapiens GN=A1BG PE=1 SV=4 - [A1BG_HUMAN]	5198.76	48.08%	17	373	495	54.2	5.86	TRUE	139
P05160	Coagulation factor XIII B chain OS=Homo sapiens GN=F13B PE=1 SV=3 - [F13B_HUMAN]	129.52	3.78%	2	8	661	75.5	6.39	TRUE	140
P05543	Thyroxine-binding globulin OS=Homo sapiens GN=SERPINA7 PE=1 SV=2 - [THBG_HUMAN]	1565.07	39.28%	14	133	415	46.3	6.3	TRUE	141
P06681	Complement C2 OS=Homo sapiens GN=C2 PE=1 SV=2 - [CO2_HUMAN]	2186.42	28.86%	21	180	752	83.2	7.42	TRUE	142
P06727	Apolipoprotein A-IV OS=Homo sapiens GN=APOA4 PE=1 SV=3 - [APOA4_HUMAN]	9563.29	68.43%	29	763	396	45.4	5.38	TRUE	143
P07357	Complement component C8 alpha chain OS=Homo sapiens GN=C8A PE=1 SV=2 - [CO8A_HUMAN]	1643.13	9.76%	6	72	584	65.1	6.47	TRUE	144
P07360	Complement component C8 gamma chain OS=Homo sapiens GN=C8G PE=1 SV=3 - [CO8G_HUMAN]	1929.27	42.08%	6	96	202	22.3	8.31	TRUE	145
P08185	Corticosteroid-binding globulin OS=Homo sapiens GN=SERPINA6 PE=1 SV=1 - [CBG_HUMAN]	2356.65	47.65%	13	160	405	45.1	6.04	TRUE	146
P08519	Apolipoprotein(a) OS=Homo sapiens GN=LPA PE=1 SV=1 - [APOA_HUMAN]	39.23	0.84%	2	6	4548	501	5.88	TRUE	349
P08603	Complement factor H OS=Homo sapiens GN=CFH PE=1 SV=4 - [CFAH_HUMAN]	3957.66	19.82%	23	298	1231	139	6.61	TRUE	149
P09871	Complement C1s subcomponent OS=Homo sapiens GN=C1S PE=1 SV=1 - [C1S_HUMAN]	2142.78	18.02%	11	152	688	76.6	4.96	TRUE	150
P11226	Mannose-binding protein C OS=Homo sapiens GN=MBL2 PE=1 SV=2 - [MBL2_HUMAN]	65.68	13.71%	3	5	248	26.1	5.49	TRUE	151
P13671	Complement component C6 OS=Homo sapiens GN=C6 PE=1 SV=3 - [CO6_HUMAN]	1724.38	14.78%	13	104	934	104.7	6.76	TRUE	153
P15151-3	Isoform Gamma of Poliovirus receptor OS=Homo sapiens GN=PVR - [PVR_HUMAN]	26.18	3.57%	2	2	364	39.3	6.21	TRUE	335
P15151	Poliovirus receptor OS=Homo sapiens GN=PVR PE=1 SV=2 - [PVR_HUMAN]	26.18	3.12%	2	2	417	45.3	6.52	FALSE	335
P15151-2	Isoform Beta of Poliovirus receptor OS=Homo sapiens GN=PVR - [PVR_HUMAN]	26.18	3.49%	2	2	372	40.1	5.96	FALSE	335
P15151-4	Isoform Delta of Poliovirus receptor OS=Homo sapiens GN=PVR - [PVR_HUMAN]	26.18	3.32%	2	2	392	42.8	6.83	FALSE	335
P18428	Lipopolysaccharide-binding protein OS=Homo sapiens GN=LBP PE=1 SV=3 - [LBP_HUMAN]	329.5	13.72%	6	29	481	53.3	6.7	TRUE	154
P19320-2	Isoform 2 of Vascular cell adhesion protein 1 OS=Homo sapiens GN=VCAM1 - [VCAM1_HUMAN]	81.26	4.64%	2	5	647	71.2	5.17	TRUE	155
E9PDD1	Vascular cell adhesion protein 1 OS=Homo sapiens GN=VCAM1 PE=4 SV=1 - [E9PDD1_HUMAN]	81.26	4.43%	2	5	677	74.3	5.22	FALSE	155
P19320	Vascular cell adhesion protein 1 OS=Homo sapiens GN=VCAM1 PE=1 SV=1 - [VCAM1_HUMAN]	81.26	4.06%	2	5	739	81.2	5.22	FALSE	155
P20851-2	Isoform 2 of C4b-binding protein beta chain OS=Homo sapiens GN=C4BPB - [C4BPB_HUMAN]	92.59	7.57%	2	11	251	28.3	5.14	TRUE	157
P20851	C4b-binding protein beta chain OS=Homo sapiens GN=C4BPB PE=1 SV=1 - [C4BPB_HUMAN]	92.59	7.54%	2	11	252	28.3	5.14	FALSE	157
P22352	Glutathione peroxidase 3 OS=Homo sapiens GN=GPX3 PE=1 SV=2 - [GPX3_HUMAN]	356.62	17.70%	4	26	226	25.5	8.13	TRUE	252
P22792	Carboxypeptidase N subunit 2 OS=Homo sapiens GN=CPN2 PE=1 SV=3 - [CPN2_HUMAN]	1925.96	22.94%	7	133	545	60.5	5.99	TRUE	158
P22891	Vitamin K-dependent protein Z OS=Homo sapiens GN=PROZ PE=1 SV=2 - [PROZ_HUMAN]	174.24	12.00%	4	12	400	44.7	5.97	TRUE	229
P22891-2	Isoform 2 of Vitamin K-dependent protein Z OS=Homo sapiens GN=PROZ - [PROZ_HUMAN]	174.24	11.37%	4	12	422	47	6.04	FALSE	229
P27169	Serum paraoxonase/arylesterase 1 OS=Homo sapiens GN=PON1 PE=1 SV=3 - [PON1_HUMAN]	419.01	13.80%	4	29	355	39.7	5.22	TRUE	159
P29622	Kallistatin OS=Homo sapiens GN=SERPINA4 PE=1 SV=3 - [KAIN_HUMAN]	2670.44	38.88%	12	198	427	48.5	7.75	TRUE	160
P35858	Insulin-like growth factor-binding protein complex acid labile subunit OS=Homo sapiens GN=IGFALS PE=1 SV=1 - [ALS_HUMAN]	3214.02	31.90%	14	190	605	66	6.79	TRUE	162
E9PGU3	Insulin-like growth factor-binding protein complex acid labile subunit OS=Homo sapiens GN=IGFALS PE=4 SV=1 - [E9PGU3_HUMAN]	3214.02	30.02%	14	190	643	70.2	6.93	FALSE	162
P36955	Pigment epithelium-derived factor OS=Homo sapiens GN=SERPINF1 PE=1 SV=4 - [PEDF_HUMAN]	2564.79	48.80%	17	183	418	46.3	6.38	TRUE	163
P48740	Mannan-binding lectin serine protease 1 OS=Homo sapiens GN=MASP1 PE=1 SV=3 - [MASP1_HUMAN]	33.41	5.29%	2	2	699	79.2	5.49	TRUE	230
P51884	Lumican OS=Homo sapiens GN=LUM PE=1 SV=2 - [LUM_HUMAN]	2386.11	34.91%	10	201	338	38.4	6.61	TRUE	166
P80108	Phosphatidylinositol-glycan-specific phospholipase D OS=Homo sapiens GN=GPLD1 PE=1 SV=3 - [PHLD_HUMAN]	1647.8	12.26%	8	106	840	92.3	6.37	TRUE	168
Q04756	Hepatocyte growth factor activator OS=Homo sapiens GN=HGFAC PE=1 SV=1 - [HGFA_HUMAN]	280.84	6.41%	3	23	655	70.6	7.24	TRUE	169
D6RAR4	Hepatocyte growth factor activator short chain OS=Homo sapiens GN=HGFAC PE=3 SV=1 - [D6RAR4_HUMAN]	280.84	6.34%	3	23	662	71.4	7.05	FALSE	169
Q08380	Galectin-3-binding protein OS=Homo sapiens GN=LGALS3BP PE=1 SV=1 - [LG3BP_HUMAN]	1094.53	11.45%	6	65	585	65.3	5.27	TRUE	170
Q13790	Apolipoprotein F OS=Homo sapiens GN=APOF PE=1 SV=2 - [APOF_HUMAN]	365.41	8.28%	2	22	326	35.4	5.64	TRUE	171
Q5FBE1	Coagulation factor IX OS=Homo sapiens GN=F9 PE=2 SV=1 - [Q5FBE1_HUMAN]	66.4	11.58%	4	6	423	47.6	6.11	TRUE	175
P00740	Coagulation factor IX OS=Homo sapiens GN=F9 PE=1 SV=2 - [FA9_HUMAN]	66.4	10.63%	4	6	461	51.7	5.47	FALSE	175
Q8WVH6	MB protein OS=Homo sapiens GN=MB PE=2 SV=1 - [Q8WVH6_HUMAN]	72.46	20.20%	2	8	99	10.9	9.2	TRUE	222
B0QYF8	Myoglobin (Fragment) OS=Homo sapiens GN=MB PE=3 SV=1 - [B0QYF8_HUMAN]	72.46	13.99%	2	8	143	16	7.69	FALSE	222
P02144	Myoglobin OS=Homo sapiens GN=MB PE=1 SV=2 - [MYG_HUMAN]	72.46	12.99%	2	8	154	17.2	7.68	FALSE	222
Q92954-5	Isoform E of Proteoglycan 4 OS=Homo sapiens GN=PRG4 - [PRG4_HUMAN]	418.85	9.11%	7	30	933	102.4	9.63	TRUE	177
Q92954	Proteoglycan 4 OS=Homo sapiens GN=PRG4 PE=1 SV=2 - [PRG4_HUMAN]	418.85	6.05%	7	30	1404	151	9.5	FALSE	177
Q92954-2	Isoform B of Proteoglycan 4 OS=Homo sapiens GN=PRG4 - [PRG4_HUMAN]	418.85	6.24%	7	30	1363	146.4	9.61	FALSE	177
Q92954-3	Isoform C of Proteoglycan 4 OS=Homo sapiens GN=PRG4 - [PRG4_HUMAN]	418.85	6.48%	7	30	1311	141	9.39	FALSE	177
Q92954-4	Isoform D of Proteoglycan 4 OS=Homo sapiens GN=PRG4 - [PRG4_HUMAN]	418.85	6.69%	7	30	1270	136.5	9.54	FALSE	177
Q92954-6	Isoform F of Proteoglycan 4 OS=Homo sapiens GN=PRG4 - [PRG4_HUMAN]	418.85	6.25%	7	30	1361	146.4	9.47	FALSE	177
Q96IY4	Carboxypeptidase B2 OS=Homo sapiens GN=CPB2 PE=1 SV=2 - [CBPB2_HUMAN]	274.43	13.48%	5	18	423	48.4	7.71	TRUE	178
Q96KN2	Beta-Ala-His dipeptidase OS=Homo sapiens GN=CNDP1 PE=1 SV=4 - [CNDP1_HUMAN]	2105.52	29.98%	12	125	507	56.7	5.3	TRUE	114
Q9NZP8	Complement C1r subcomponent-like protein OS=Homo sapiens GN=C1RL PE=1 SV=2 - [C1RL_HUMAN]	196.55	13.14%	7	18	487	53.5	7.2	TRUE	180
Q9Y5Y7	Lymphatic vessel endothelial hyaluronic acid receptor 1 OS=Homo sapiens GN=LYVE1 PE=1 SV=2 - [LYVE1_HUMAN]	43.38	5.59%	2	3	322	35.2	8.28	TRUE	181
Q9Y6R7	IgGFc-binding protein OS=Homo sapiens GN=FCGBP PE=1 SV=3 - [FCGBP_HUMAN]	439.65	2.83%	4	37	5405	571.6	5.34	TRUE	182
V9GYE3	Apolipoprotein A-II OS=Homo sapiens GN=APOA2 PE=1 SV=1 - [V9GYE3_HUMAN]	212.92	65.38%	3	16	52	5.9	6.61	TRUE	184
P02652	Apolipoprotein A-II OS=Homo sapiens GN=APOA2 PE=1 SV=1 - [APOA2_HUMAN]	212.92	34.00%	3	16	100	11.2	6.62	FALSE	184
V9GYM3	Apolipoprotein A-II OS=Homo sapiens GN=APOA2 PE=1 SV=1 - [V9GYM3_HUMAN]	212.92	25.56%	3	16	133	14.9	8.27	FALSE	184
Q5VY30	Retinol binding protein 4, plasma, isoform CRA_b OS=Homo sapiens GN=RBP4 PE=1 SV=2 - [Q5VY30_HUMAN]	995.17	50.75%	6	88	199	23	6.09	TRUE	185
P02753	Retinol-binding protein 4 OS=Homo sapiens GN=RBP4 PE=1 SV=3 - [RET4_HUMAN]	995.17	50.25%	6	88	201	23	6.07	FALSE	185
H0YD13	CD44 antigen OS=Homo sapiens GN=CD44 PE=1 SV=2 - [H0YD13_HUMAN]	263.6	10.19%	2	12	206	22.7	8.19	TRUE	236
P16070	CD44 antigen OS=Homo sapiens GN=CD44 PE=1 SV=3 - [CD44_HUMAN]	263.6	2.83%	2	12	742	81.5	5.33	FALSE	236
P16070-10	Isoform 10 of CD44 antigen OS=Homo sapiens GN=CD44 - [CD44_HUMAN]	263.6	4.26%	2	12	493	53.4	5.4	FALSE	236
P16070-11	Isoform 11 of CD44 antigen OS=Homo sapiens GN=CD44 - [CD44_HUMAN]	263.6	4.90%	2	12	429	46.5	5.74	FALSE	236
P16070-12	Isoform 12 of CD44 antigen OS=Homo sapiens GN=CD44 - [CD44_HUMAN]	263.6	5.82%	2	12	361	39.4	5.41	FALSE	236
P16070-13	Isoform 13 of CD44 antigen OS=Homo sapiens GN=CD44 - [CD44_HUMAN]	263.6	4.94%	2	12	425	46.2	5.16	FALSE	236
P16070-14	Isoform 14 of CD44 antigen OS=Homo sapiens GN=CD44 - [CD44_HUMAN]	263.6	5.30%	2	12	396	43.1	5.35	FALSE	236
P16070-16	Isoform 16 of CD44 antigen OS=Homo sapiens GN=CD44 - [CD44_HUMAN]	263.6	3.14%	2	12	668	73.1	5.43	FALSE	236
P16070-17	Isoform 17 of CD44 antigen OS=Homo sapiens GN=CD44 - [CD44_HUMAN]	263.6	3.04%	2	12	691	75.9	5.31	FALSE	236
P16070-18	Isoform 18 of CD44 antigen OS=Homo sapiens GN=CD44 - [CD44_HUMAN]	263.6	6.18%	2	12	340	37.3	5.52	FALSE	236
P16070-3	Isoform 3 of CD44 antigen OS=Homo sapiens GN=CD44 - [CD44_HUMAN]	263.6	2.95%	2	12	711	77.9	5.44	FALSE	236
P16070-4	Isoform 4 of CD44 antigen OS=Homo sapiens GN=CD44 - [CD44_HUMAN]	263.6	3.00%	2	12	699	76.6	5.27	FALSE	236
P16070-5	Isoform 5 of CD44 antigen OS=Homo sapiens GN=CD44 - [CD44_HUMAN]	263.6	2.86%	2	12	734	80.7	5.33	FALSE	236
P16070-6	Isoform 6 of CD44 antigen OS=Homo sapiens GN=CD44 - [CD44_HUMAN]	263.6	3.00%	2	12	699	76.7	5.31	FALSE	236
P16070-7	Isoform 7 of CD44 antigen OS=Homo sapiens GN=CD44 - [CD44_HUMAN]	263.6	2.95%	2	12	713	78.4	5.44	FALSE	236
P16070-8	Isoform 8 of CD44 antigen OS=Homo sapiens GN=CD44 - [CD44_HUMAN]	263.6	3.12%	2	12	674	74.3	5.2	FALSE	236
H0Y5E4	CD44 antigen (Fragment) OS=Homo sapiens GN=CD44 PE=4 SV=1 - [H0Y5E4_HUMAN]	263.6	7.14%	2	12	294	32	5.21	FALSE	236
H0YCV9	CD44 antigen (Fragment) OS=Homo sapiens GN=CD44 PE=4 SV=1 - [H0YCV9_HUMAN]	263.6	8.43%	2	12	249	27.3	5.27	FALSE	236
H0YDW7	CD44 antigen (Fragment) OS=Homo sapiens GN=CD44 PE=4 SV=1 - [H0YDW7_HUMAN]	263.6	8.75%	2	12	240	26	5.29	FALSE	236
P16070-15	Isoform 15 of CD44 antigen OS=Homo sapiens GN=CD44 - [CD44_HUMAN]	263.6	7.14%	2	12	294	32.1	5.21	FALSE	236
P16070-9	Isoform 9 of CD44 antigen OS=Homo sapiens GN=CD44 - [CD44_HUMAN]	263.6	3.11%	2	12	675	74.2	5.25	FALSE	236
P00738-2	Isoform 2 of Haptoglobin OS=Homo sapiens GN=HP - [HPT_HUMAN]	344.24	13.26%	5	33	347	38.4	6.6	TRUE	47
P00738	Haptoglobin OS=Homo sapiens GN=HP PE=1 SV=1 - [HPT_HUMAN]	344.24	11.33%	5	33	406	45.2	6.58	FALSE	47
J3QR68	Haptoglobin beta chain (Fragment) OS=Homo sapiens GN=HP PE=4 SV=1 - [J3QR68_HUMAN]	344.24	11.39%	5	33	404	45	6.58	FALSE	47
H0Y300	Haptoglobin OS=Homo sapiens GN=HP PE=1 SV=4 - [H0Y300_HUMAN]	344.24	10.41%	5	33	442	49.1	6.64	FALSE	47
F5H6Q2	Polyubiquitin-C (Fragment) OS=Homo sapiens GN=UBC PE=4 SV=2 - [F5H6Q2_HUMAN]	128.72	33.61%	2	10	122	13.7	6.14	TRUE	323
P62987	Ubiquitin-60S ribosomal protein L40 OS=Homo sapiens GN=UBA52 PE=1 SV=2 - [RL40_HUMAN]	128.72	19.53%	2	10	128	14.7	9.83	FALSE	323
P62979	Ubiquitin-40S ribosomal protein S27a OS=Homo sapiens GN=RPS27A PE=1 SV=2 - [RS27A_HUMAN]	128.72	16.03%	2	10	156	18	9.64	FALSE	323
P0CG47	Polyubiquitin-B OS=Homo sapiens GN=UBB PE=1 SV=1 - [UBB_HUMAN]	128.72	32.75%	2	10	229	25.7	7.43	FALSE	323
P0CG48	Polyubiquitin-C OS=Homo sapiens GN=UBC PE=1 SV=3 - [UBC_HUMAN]	128.72	32.85%	2	10	685	77	7.66	FALSE	323
B4DV12	Ubiquitin OS=Homo sapiens GN=UBB PE=2 SV=1 - [B4DV12_HUMAN]	128.72	32.68%	2	10	153	17.2	7.34	FALSE	323
F5GXK7	Ubiquitin (Fragment) OS=Homo sapiens GN=UBC PE=4 SV=1 - [F5GXK7_HUMAN]	128.72	29.59%	2	10	169	19	8.31	FALSE	323
F5GYU3	Ubiquitin (Fragment) OS=Homo sapiens GN=UBC PE=4 SV=1 - [F5GYU3_HUMAN]	128.72	30.60%	2	10	134	15	5.66	FALSE	323
F5H041	Ubiquitin OS=Homo sapiens GN=UBC PE=4 SV=1 - [F5H041_HUMAN]	128.72	32.84%	2	10	609	68.4	7.65	FALSE	323
F5H265	Ubiquitin (Fragment) OS=Homo sapiens GN=UBC PE=4 SV=1 - [F5H265_HUMAN]	128.72	33.56%	2	10	149	16.8	6.58	FALSE	323
F5H2Z3	Ubiquitin (Fragment) OS=Homo sapiens GN=UBC PE=4 SV=1 - [F5H2Z3_HUMAN]	128.72	30.15%	2	10	136	15.3	5.66	FALSE	323
F5H388	Ubiquitin (Fragment) OS=Homo sapiens GN=UBC PE=4 SV=1 - [F5H388_HUMAN]	128.72	32.26%	2	10	155	17.5	7.4	FALSE	323
J3QKN0	Ubiquitin (Fragment) OS=Homo sapiens GN=UBB PE=4 SV=1 - [J3QKN0_HUMAN]	128.72	32.04%	2	10	206	23.1	6.62	FALSE	323
J3QLP7	Protein UBBP4 OS=Homo sapiens GN=UBBP4 PE=4 SV=1 - [J3QLP7_HUMAN]	128.72	22.32%	2	10	224	25.1	9.39	FALSE	323
J3QRK5	Protein UBBP4 OS=Homo sapiens GN=UBBP4 PE=4 SV=1 - [J3QRK5_HUMAN]	128.72	25.76%	2	10	229	25.8	8.65	FALSE	323
J3QS39	Ubiquitin (Fragment) OS=Homo sapiens GN=UBB PE=4 SV=1 - [J3QS39_HUMAN]	128.72	26.88%	2	10	93	10.5	8.46	FALSE	323
J3QTR3	Ubiquitin (Fragment) OS=Homo sapiens GN=RPS27A PE=4 SV=1 - [J3QTR3_HUMAN]	128.72	23.58%	2	10	106	12.2	10.14	FALSE	323
Q96C32	UBC protein OS=Homo sapiens GN=UBC PE=2 SV=1 - [Q96C32_HUMAN]	128.72	32.79%	2	10	305	34.3	7.53	FALSE	323
F5H747	Polyubiquitin-C (Fragment) OS=Homo sapiens GN=UBC PE=1 SV=2 - [F5H747_HUMAN]	128.72	31.25%	2	10	160	18.1	8.32	FALSE	323
E5RH81	Carbonic anhydrase 1 (Fragment) OS=Homo sapiens GN=CA1 PE=1 SV=2 - [E5RH81_HUMAN]	1620.82	36.00%	6	132	175	19.2	7.31	TRUE	74
P00915	Carbonic anhydrase 1 OS=Homo sapiens GN=CA1 PE=1 SV=2 - [CAH1_HUMAN]	1620.82	24.14%	6	132	261	28.9	7.12	FALSE	74
E5RHP7	Carbonic anhydrase 1 (Fragment) OS=Homo sapiens GN=CA1 PE=4 SV=1 - [E5RHP7_HUMAN]	1620.82	25.10%	6	132	251	27.7	6.6	FALSE	74
C9J7H8	L-lactate dehydrogenase B chain (Fragment) OS=Homo sapiens GN=LDHB PE=1 SV=2 - [C9J7H8_HUMAN]	55.51	27.21%	3	5	136	14.7	5.54	TRUE	11
P07195	L-lactate dehydrogenase B chain OS=Homo sapiens GN=LDHB PE=1 SV=2 - [LDHB_HUMAN]	55.51	11.08%	3	5	334	36.6	6.05	FALSE	11
A8MW50	L-lactate dehydrogenase (Fragment) OS=Homo sapiens GN=LDHB PE=3 SV=1 - [A8MW50_HUMAN]	55.51	15.95%	3	5	232	25.2	5.81	FALSE	11
P33151-2	Isoform 2 of Cadherin-5 OS=Homo sapiens GN=CDH5 - [CADH5_HUMAN]	60.09	4.33%	2	5	669	74.5	5.36	TRUE	161
P33151	Cadherin-5 OS=Homo sapiens GN=CDH5 PE=1 SV=5 - [CADH5_HUMAN]	60.09	3.70%	2	5	784	87.5	5.43	FALSE	161
A0A075B6N9	Ig mu chain C region (Fragment) OS=Homo sapiens GN=IGHM PE=4 SV=1 - [A0A075B6N9_HUMAN]	4198.75	44.81%	17	302	453	49.4	6.77	TRUE	191
F5H0S8	Guanine nucleotide-binding protein G(I)/G(S)/G(T) subunit beta-3 (Fragment) OS=Homo sapiens GN=GNB3 PE=4 SV=2 - [F5H0S8_HUMAN]	28.71	4.92%	2	5	264	29.2	6.29	TRUE	351
E9PCP0	Guanine nucleotide-binding protein G(I)/G(S)/G(T) subunit beta-3 OS=Homo sapiens GN=GNB3 PE=4 SV=2 - [E9PCP0_HUMAN]	28.71	3.83%	2	5	339	37.1	5.67	FALSE	351
P16520	Guanine nucleotide-binding protein G(I)/G(S)/G(T) subunit beta-3 OS=Homo sapiens GN=GNB3 PE=1 SV=1 - [GBB3_HUMAN]	28.71	3.82%	2	5	340	37.2	5.67	FALSE	351
K7EKL8	Intercellular adhesion molecule 1 (Fragment) OS=Homo sapiens GN=ICAM1 PE=1 SV=1 - [K7EKL8_HUMAN]	92.56	12.78%	2	4	180	19.4	7.18	TRUE	95
P05362	Intercellular adhesion molecule 1 OS=Homo sapiens GN=ICAM1 PE=1 SV=2 - [ICAM1_HUMAN]	92.56	4.32%	2	4	532	57.8	7.99	FALSE	95
K7EKP1	Apolipoprotein C-I (Fragment) OS=Homo sapiens GN=APOC1 PE=4 SV=2 - [K7EKP1_HUMAN]	41.93	20.75%	2	3	53	5.7	4.82	TRUE	186
P02654	Apolipoprotein C-I OS=Homo sapiens GN=APOC1 PE=1 SV=1 - [APOC1_HUMAN]	41.93	13.25%	2	3	83	9.3	8.47	FALSE	186
K7ERI9	Truncated apolipoprotein C-I (Fragment) OS=Homo sapiens GN=APOC1 PE=4 SV=1 - [K7ERI9_HUMAN]	41.93	14.29%	2	3	77	8.6	6.71	FALSE	186
K7EJI9	Truncated apolipoprotein C-I OS=Homo sapiens GN=APOC1 PE=4 SV=1 - [K7EJI9_HUMAN]	41.93	13.25%	2	3	83	9.1	5.45	FALSE	186
K7ELM9	Truncated apolipoprotein C-I OS=Homo sapiens GN=APOC1 PE=4 SV=1 - [K7ELM9_HUMAN]	41.93	11.96%	2	3	92	10	5.17	FALSE	186
K7EPF9	Truncated apolipoprotein C-I OS=Homo sapiens GN=APOC1 PE=4 SV=1 - [K7EPF9_HUMAN]	41.93	8.53%	2	3	129	14.3	4.81	FALSE	186
J3QQR8	Intercellular adhesion molecule 2 (Fragment) OS=Homo sapiens GN=ICAM2 PE=4 SV=2 - [J3QQR8_HUMAN]	149.85	18.67%	2	7	166	18.4	6.37	TRUE	260
J3QKR4	Intercellular adhesion molecule 2 OS=Homo sapiens GN=ICAM2 PE=4 SV=1 - [J3QKR4_HUMAN]	149.85	17.82%	2	7	174	19.5	8.69	FALSE	260
J3QQX6	Intercellular adhesion molecule 2 (Fragment) OS=Homo sapiens GN=ICAM2 PE=4 SV=1 - [J3QQX6_HUMAN]	149.85	14.49%	2	7	214	23.7	6.51	FALSE	260
J3QRQ1	Intercellular adhesion molecule 2 (Fragment) OS=Homo sapiens GN=ICAM2 PE=4 SV=1 - [J3QRQ1_HUMAN]	149.85	14.35%	2	7	216	23.9	6.51	FALSE	260
J3QRT5	Intercellular adhesion molecule 2 OS=Homo sapiens GN=ICAM2 PE=4 SV=1 - [J3QRT5_HUMAN]	149.85	12.35%	2	7	251	28.2	8.19	FALSE	260
P13598	Intercellular adhesion molecule 2 OS=Homo sapiens GN=ICAM2 PE=1 SV=2 - [ICAM2_HUMAN]	149.85	11.27%	2	7	275	30.6	7.43	FALSE	260
