# Supplementary material for: PGCA: An algorithm to link protein groups created from MS/MS data
Source: PLoS One. 2017 May 31;12(5):e0177569. doi: 10.1371/journal.pone.0177569 (PMC5451011; doi:10.1371/journal.pone.0177569)
Supplement: S5 File — Protein identification information from the muscular dystrophy biomarkers study. (ZIP) [file pone.0177569.s008.zip › S2DataJF/20150728_MRMP-41_JAIN_EXP10_Fr01_24 Uniprot Human Percolator_all proteins.txt]

Accession	Description	Score	Coverage	# Peptides	# PSMs	# AAs	MW [kDa]	calc. pI	Is Master Protein	PGC
P02768	Serum albumin OS=Homo sapiens GN=ALB PE=1 SV=2 - [ALBU_HUMAN]	18133.35	61.25%	38	1022	609	69.3	6.28	TRUE	1
P02749	Beta-2-glycoprotein 1 OS=Homo sapiens GN=APOH PE=1 SV=3 - [APOH_HUMAN]	366.57	20.00%	7	25	345	38.3	7.97	TRUE	2
P26927	Hepatocyte growth factor-like protein OS=Homo sapiens GN=MST1 PE=1 SV=2 - [HGFL_HUMAN]	38.61	2.53%	2	3	711	80.3	7.68	TRUE	4
G3XAK1	Hepatocyte growth factor-like protein beta chain OS=Homo sapiens GN=MST1 PE=3 SV=1 - [G3XAK1_HUMAN]	38.61	2.48%	2	3	725	81.9	7.8	FALSE	4
P15144	Aminopeptidase N OS=Homo sapiens GN=ANPEP PE=1 SV=4 - [AMPN_HUMAN]	54.39	2.48%	2	3	967	109.5	5.48	TRUE	5
P00338	L-lactate dehydrogenase A chain OS=Homo sapiens GN=LDHA PE=1 SV=2 - [LDHA_HUMAN]	90.46	12.65%	3	6	332	36.7	8.27	TRUE	238
P00338-3	Isoform 3 of L-lactate dehydrogenase A chain OS=Homo sapiens GN=LDHA - [LDHA_HUMAN]	90.46	11.63%	3	6	361	39.8	8.43	FALSE	238
P11021	78 kDa glucose-regulated protein OS=Homo sapiens GN=HSPA5 PE=1 SV=2 - [GRP78_HUMAN]	105.85	6.42%	3	6	654	72.3	5.16	TRUE	196
P07996	Thrombospondin-1 OS=Homo sapiens GN=THBS1 PE=1 SV=2 - [TSP1_HUMAN]	205.83	8.38%	7	13	1170	129.3	4.94	TRUE	7
P60709	Actin, cytoplasmic 1 OS=Homo sapiens GN=ACTB PE=1 SV=1 - [ACTB_HUMAN]	99.41	28.53%	6	8	375	41.7	5.48	TRUE	9
P63261	Actin, cytoplasmic 2 OS=Homo sapiens GN=ACTG1 PE=1 SV=1 - [ACTG_HUMAN]	99.41	28.53%	6	8	375	41.8	5.48	FALSE	9
P04040	Catalase OS=Homo sapiens GN=CAT PE=1 SV=3 - [CATA_HUMAN]	85.38	9.30%	4	7	527	59.7	7.39	TRUE	10
P07195	L-lactate dehydrogenase B chain OS=Homo sapiens GN=LDHB PE=1 SV=2 - [LDHB_HUMAN]	121.62	8.38%	3	7	334	36.6	6.05	TRUE	11
P01023	Alpha-2-macroglobulin OS=Homo sapiens GN=A2M PE=1 SV=3 - [A2MG_HUMAN]	18884.78	51.49%	60	1357	1474	163.2	6.46	TRUE	12
P20742	Pregnancy zone protein OS=Homo sapiens GN=PZP PE=1 SV=4 - [PZP_HUMAN]	3709.23	20.38%	26	309	1482	163.8	6.38	TRUE	13
P18206-2	Isoform 1 of Vinculin OS=Homo sapiens GN=VCL - [VINC_HUMAN]	37.78	3.00%	2	3	1066	116.6	6.09	TRUE	14
P18206	Vinculin OS=Homo sapiens GN=VCL PE=1 SV=4 - [VINC_HUMAN]	37.78	2.82%	2	3	1134	123.7	5.66	FALSE	14
E7ENL6	Collagen alpha-3(VI) chain OS=Homo sapiens GN=COL6A3 PE=4 SV=1 - [E7ENL6_HUMAN]	171.41	2.12%	4	10	2976	322	6.9	TRUE	15
P12111	Collagen alpha-3(VI) chain OS=Homo sapiens GN=COL6A3 PE=1 SV=5 - [CO6A3_HUMAN]	171.41	1.98%	4	10	3177	343.5	6.68	FALSE	15
F5H265	Ubiquitin (Fragment) OS=Homo sapiens GN=UBC PE=4 SV=1 - [F5H265_HUMAN]	68.49	24.16%	2	5	149	16.8	6.58	TRUE	323
P62987	Ubiquitin-60S ribosomal protein L40 OS=Homo sapiens GN=UBA52 PE=1 SV=2 - [RL40_HUMAN]	68.49	14.06%	2	5	128	14.7	9.83	FALSE	323
P62979	Ubiquitin-40S ribosomal protein S27a OS=Homo sapiens GN=RPS27A PE=1 SV=2 - [RS27A_HUMAN]	68.49	11.54%	2	5	156	18	9.64	FALSE	323
P0CG47	Polyubiquitin-B OS=Homo sapiens GN=UBB PE=1 SV=1 - [UBB_HUMAN]	68.49	23.58%	2	5	229	25.7	7.43	FALSE	323
P0CG48	Polyubiquitin-C OS=Homo sapiens GN=UBC PE=1 SV=3 - [UBC_HUMAN]	68.49	23.65%	2	5	685	77	7.66	FALSE	323
B4DV12	Ubiquitin OS=Homo sapiens GN=UBB PE=2 SV=1 - [B4DV12_HUMAN]	68.49	23.53%	2	5	153	17.2	7.34	FALSE	323
F5GXK7	Ubiquitin (Fragment) OS=Homo sapiens GN=UBC PE=4 SV=1 - [F5GXK7_HUMAN]	68.49	21.30%	2	5	169	19	8.31	FALSE	323
F5GYU3	Ubiquitin (Fragment) OS=Homo sapiens GN=UBC PE=4 SV=1 - [F5GYU3_HUMAN]	68.49	13.43%	2	5	134	15	5.66	FALSE	323
F5H041	Ubiquitin OS=Homo sapiens GN=UBC PE=4 SV=1 - [F5H041_HUMAN]	68.49	23.65%	2	5	609	68.4	7.65	FALSE	323
F5H2Z3	Ubiquitin (Fragment) OS=Homo sapiens GN=UBC PE=4 SV=1 - [F5H2Z3_HUMAN]	68.49	13.24%	2	5	136	15.3	5.66	FALSE	323
F5H388	Ubiquitin (Fragment) OS=Homo sapiens GN=UBC PE=4 SV=1 - [F5H388_HUMAN]	68.49	23.23%	2	5	155	17.5	7.4	FALSE	323
J3QKN0	Ubiquitin (Fragment) OS=Homo sapiens GN=UBB PE=4 SV=1 - [J3QKN0_HUMAN]	68.49	17.48%	2	5	206	23.1	6.62	FALSE	323
J3QS39	Ubiquitin (Fragment) OS=Homo sapiens GN=UBB PE=4 SV=1 - [J3QS39_HUMAN]	68.49	19.35%	2	5	93	10.5	8.46	FALSE	323
J3QTR3	Ubiquitin (Fragment) OS=Homo sapiens GN=RPS27A PE=4 SV=1 - [J3QTR3_HUMAN]	68.49	16.98%	2	5	106	12.2	10.14	FALSE	323
Q96C32	UBC protein OS=Homo sapiens GN=UBC PE=2 SV=1 - [Q96C32_HUMAN]	68.49	23.61%	2	5	305	34.3	7.53	FALSE	323
M0R1M6	Ubiquitin-60S ribosomal protein L40 (Fragment) OS=Homo sapiens GN=UBA52 PE=1 SV=1 - [M0R1M6_HUMAN]	68.49	15.79%	2	5	114	12.8	10.2	FALSE	323
M0R2S1	Ubiquitin-60S ribosomal protein L40 (Fragment) OS=Homo sapiens GN=UBA52 PE=1 SV=1 - [M0R2S1_HUMAN]	68.49	13.04%	2	5	138	15.5	9.61	FALSE	323
F5H6Q2	Polyubiquitin-C (Fragment) OS=Homo sapiens GN=UBC PE=4 SV=2 - [F5H6Q2_HUMAN]	68.49	14.75%	2	5	122	13.7	6.14	FALSE	323
F5H747	Polyubiquitin-C (Fragment) OS=Homo sapiens GN=UBC PE=1 SV=2 - [F5H747_HUMAN]	68.49	22.50%	2	5	160	18.1	8.32	FALSE	323
P04114	Apolipoprotein B-100 OS=Homo sapiens GN=APOB PE=1 SV=2 - [APOB_HUMAN]	19534.73	46.92%	178	1539	4563	515.3	7.05	TRUE	16
P04264	Keratin, type II cytoskeletal 1 OS=Homo sapiens GN=KRT1 PE=1 SV=6 - [K2C1_HUMAN]	406.1	20.50%	12	42	644	66	8.12	TRUE	17
H3BQN4	Fructose-bisphosphate aldolase OS=Homo sapiens GN=ALDOA PE=3 SV=1 - [H3BQN4_HUMAN]	74.71	8.86%	3	5	361	39.3	8.4	TRUE	198
P04075	Fructose-bisphosphate aldolase A OS=Homo sapiens GN=ALDOA PE=1 SV=2 - [ALDOA_HUMAN]	74.71	8.79%	3	5	364	39.4	8.09	FALSE	198
J3KPS3	Aldolase A, fructose-bisphosphate, isoform CRA_b OS=Homo sapiens GN=ALDOA PE=4 SV=1 - [J3KPS3_HUMAN]	74.71	8.70%	3	5	368	39.8	8.09	FALSE	198
P04075-2	Isoform 2 of Fructose-bisphosphate aldolase A OS=Homo sapiens GN=ALDOA - [ALDOA_HUMAN]	74.71	7.66%	3	5	418	45.2	8.25	FALSE	198
P32119	Peroxiredoxin-2 OS=Homo sapiens GN=PRDX2 PE=1 SV=5 - [PRDX2_HUMAN]	192.01	14.65%	3	11	198	21.9	5.97	TRUE	200
P02751-10	Isoform 10 of Fibronectin OS=Homo sapiens GN=FN1 - [FINC_HUMAN]	5001.56	31.48%	45	339	2176	239.5	5.88	TRUE	19
P02751	Fibronectin OS=Homo sapiens GN=FN1 PE=1 SV=4 - [FINC_HUMAN]	5001.56	28.71%	45	339	2386	262.5	5.71	FALSE	19
E9PE77	Anastellin OS=Homo sapiens GN=FN1 PE=4 SV=1 - [E9PE77_HUMAN]	5001.56	29.40%	45	339	2330	256.3	5.8	FALSE	19
P02751-14	Isoform 14 of Fibronectin OS=Homo sapiens GN=FN1 - [FINC_HUMAN]	5001.56	30.24%	45	339	2265	249.2	5.99	FALSE	19
P02751-3	Isoform 3 of Fibronectin OS=Homo sapiens GN=FN1 - [FINC_HUMAN]	5001.56	29.09%	45	339	2355	259.1	5.73	FALSE	19
P02751-5	Isoform 5 of Fibronectin OS=Homo sapiens GN=FN1 - [FINC_HUMAN]	5001.56	30.98%	45	339	2211	243.2	5.74	FALSE	19
P02751-8	Isoform 8 of Fibronectin OS=Homo sapiens GN=FN1 - [FINC_HUMAN]	5001.56	29.83%	45	339	2296	252.7	5.94	FALSE	19
P02751-9	Isoform 9 of Fibronectin OS=Homo sapiens GN=FN1 - [FINC_HUMAN]	5001.56	30.58%	45	339	2240	246.5	6.06	FALSE	19
Q6U2E9	C4B1 OS=Homo sapiens GN=C4B PE=4 SV=1 - [Q6U2E9_HUMAN]	16154.83	49.83%	68	1066	1744	192.6	7.27	TRUE	20
Q06033-2	Isoform 2 of Inter-alpha-trypsin inhibitor heavy chain H3 OS=Homo sapiens GN=ITIH3 - [ITIH3_HUMAN]	1750.74	24.15%	16	105	886	99.3	5.8	TRUE	21
Q06033	Inter-alpha-trypsin inhibitor heavy chain H3 OS=Homo sapiens GN=ITIH3 PE=1 SV=2 - [ITIH3_HUMAN]	1750.74	24.04%	16	105	890	99.8	5.74	FALSE	21
H0YLF3	Beta-2-microglobulin (Fragment) OS=Homo sapiens GN=B2M PE=3 SV=1 - [H0YLF3_HUMAN]	56.4	52.11%	3	4	71	8.5	5.15	TRUE	308
P61769	Beta-2-microglobulin OS=Homo sapiens GN=B2M PE=1 SV=1 - [B2MG_HUMAN]	56.4	31.09%	3	4	119	13.7	6.52	FALSE	308
F5H6I0	Beta-2-microglobulin OS=Homo sapiens GN=B2M PE=3 SV=1 - [F5H6I0_HUMAN]	56.4	30.33%	3	4	122	14	7.44	FALSE	308
P02647	Apolipoprotein A-I OS=Homo sapiens GN=APOA1 PE=1 SV=1 - [APOA1_HUMAN]	934.94	39.33%	10	56	267	30.8	5.76	TRUE	24
P05062	Fructose-bisphosphate aldolase B OS=Homo sapiens GN=ALDOB PE=1 SV=2 - [ALDOB_HUMAN]	120.86	11.81%	3	6	364	39.4	7.87	TRUE	25
P13645	Keratin, type I cytoskeletal 10 OS=Homo sapiens GN=KRT10 PE=1 SV=6 - [K1C10_HUMAN]	178.2	10.45%	5	12	584	58.8	5.21	TRUE	26
P35908	Keratin, type II cytoskeletal 2 epidermal OS=Homo sapiens GN=KRT2 PE=1 SV=2 - [K22E_HUMAN]	243.44	13.77%	8	29	639	65.4	8	TRUE	28
P00450	Ceruloplasmin OS=Homo sapiens GN=CP PE=1 SV=1 - [CERU_HUMAN]	7758.94	51.83%	44	520	1065	122.1	5.72	TRUE	29
B9A064	Immunoglobulin lambda-like polypeptide 5 OS=Homo sapiens GN=IGLL5 PE=2 SV=2 - [IGLL5_HUMAN]	982.52	32.71%	5	54	214	23	8.84	TRUE	202
P13796	Plastin-2 OS=Homo sapiens GN=LCP1 PE=1 SV=6 - [PLSL_HUMAN]	146.3	8.61%	4	10	627	70.2	5.43	TRUE	31
P06396	Gelsolin OS=Homo sapiens GN=GSN PE=1 SV=1 - [GELS_HUMAN]	3815.05	46.68%	24	208	782	85.6	6.28	TRUE	30
P19827	Inter-alpha-trypsin inhibitor heavy chain H1 OS=Homo sapiens GN=ITIH1 PE=1 SV=3 - [ITIH1_HUMAN]	8278.78	35.13%	25	518	911	101.3	6.79	TRUE	32
P02750	Leucine-rich alpha-2-glycoprotein OS=Homo sapiens GN=LRG1 PE=1 SV=2 - [A2GL_HUMAN]	2229.3	31.99%	9	162	347	38.2	6.95	TRUE	33
P01024	Complement C3 OS=Homo sapiens GN=C3 PE=1 SV=2 - [CO3_HUMAN]	2023.46	34.03%	40	146	1663	187	6.4	TRUE	34
P02765	Alpha-2-HS-glycoprotein OS=Homo sapiens GN=AHSG PE=1 SV=1 - [FETUA_HUMAN]	2829.91	44.14%	11	329	367	39.3	5.72	TRUE	35
C9JV77	Alpha-2-HS-glycoprotein OS=Homo sapiens GN=AHSG PE=4 SV=1 - [C9JV77_HUMAN]	2829.91	44.02%	11	329	368	39.4	5.72	FALSE	35
P01008	Antithrombin-III OS=Homo sapiens GN=SERPINC1 PE=1 SV=1 - [ANT3_HUMAN]	11868.03	57.54%	24	614	464	52.6	6.71	TRUE	36
P02675	Fibrinogen beta chain OS=Homo sapiens GN=FGB PE=1 SV=2 - [FIBB_HUMAN]	8858.03	59.27%	28	812	491	55.9	8.27	TRUE	37
P07225	Vitamin K-dependent protein S OS=Homo sapiens GN=PROS1 PE=1 SV=1 - [PROS_HUMAN]	533.29	10.95%	8	41	676	75.1	5.67	TRUE	38
P15169	Carboxypeptidase N catalytic chain OS=Homo sapiens GN=CPN1 PE=1 SV=1 - [CBPN_HUMAN]	189.65	12.01%	5	16	458	52.3	7.34	TRUE	39
P02671	Fibrinogen alpha chain OS=Homo sapiens GN=FGA PE=1 SV=2 - [FIBA_HUMAN]	11453.94	45.61%	37	777	866	94.9	6.01	TRUE	40
P68871	Hemoglobin subunit beta OS=Homo sapiens GN=HBB PE=1 SV=2 - [HBB_HUMAN]	394.53	44.90%	5	22	147	16	7.28	TRUE	41
P04004	Vitronectin OS=Homo sapiens GN=VTN PE=1 SV=1 - [VTNC_HUMAN]	1844.7	15.90%	7	104	478	54.3	5.8	TRUE	42
P01767	Ig heavy chain V-III region BUT OS=Homo sapiens PE=1 SV=1 - [HV306_HUMAN]	29.81	26.09%	2	9	115	12.4	9.25	TRUE	354
P01781	Ig heavy chain V-III region GAL OS=Homo sapiens PE=1 SV=1 - [HV320_HUMAN]	143.13	17.24%	2	8	116	12.7	8.48	TRUE	319
P08697	Alpha-2-antiplasmin OS=Homo sapiens GN=SERPINF2 PE=1 SV=3 - [A2AP_HUMAN]	1182.34	34.22%	10	81	491	54.5	6.29	TRUE	44
P69905	Hemoglobin subunit alpha OS=Homo sapiens GN=HBA1 PE=1 SV=2 - [HBA_HUMAN]	56.79	16.90%	2	6	142	15.2	8.68	TRUE	46
P00738	Haptoglobin OS=Homo sapiens GN=HP PE=1 SV=1 - [HPT_HUMAN]	454.43	26.85%	11	39	406	45.2	6.58	TRUE	47
P04275	von Willebrand factor OS=Homo sapiens GN=VWF PE=1 SV=4 - [VWF_HUMAN]	136.49	3.80%	7	11	2813	309.1	5.48	TRUE	48
G3XAM2	Complement factor I heavy chain OS=Homo sapiens GN=CFI PE=3 SV=1 - [G3XAM2_HUMAN]	384.48	14.76%	7	31	576	65	7.5	TRUE	49
P05156	Complement factor I OS=Homo sapiens GN=CFI PE=1 SV=2 - [CFAI_HUMAN]	384.48	14.58%	7	31	583	65.7	7.5	FALSE	49
E7ETH0	Complement factor I heavy chain OS=Homo sapiens GN=CFI PE=3 SV=1 - [E7ETH0_HUMAN]	384.48	14.38%	7	31	591	66.6	7.59	FALSE	49
D6RF35	Vitamin D-binding protein OS=Homo sapiens GN=GC PE=4 SV=1 - [D6RF35_HUMAN]	2642.8	46.85%	23	235	476	53	5.52	TRUE	50
P33908	Mannosyl-oligosaccharide 1,2-alpha-mannosidase IA OS=Homo sapiens GN=MAN1A1 PE=1 SV=3 - [MA1A1_HUMAN]	171.04	10.57%	5	17	653	72.9	6.47	TRUE	51
P02649	Apolipoprotein E OS=Homo sapiens GN=APOE PE=1 SV=1 - [APOE_HUMAN]	763.91	41.01%	11	47	317	36.1	5.73	TRUE	52
P01031	Complement C5 OS=Homo sapiens GN=C5 PE=1 SV=4 - [CO5_HUMAN]	2844.59	34.13%	43	280	1676	188.2	6.52	TRUE	53
Q15582	Transforming growth factor-beta-induced protein ig-h3 OS=Homo sapiens GN=TGFBI PE=1 SV=1 - [BGH3_HUMAN]	174.76	12.74%	6	13	683	74.6	7.71	TRUE	55
P01876	Ig alpha-1 chain C region OS=Homo sapiens GN=IGHA1 PE=1 SV=2 - [IGHA1_HUMAN]	1044.05	34.84%	10	73	353	37.6	6.51	TRUE	56
P01859	Ig gamma-2 chain C region OS=Homo sapiens GN=IGHG2 PE=1 SV=2 - [IGHG2_HUMAN]	418.78	18.10%	5	37	326	35.9	7.59	TRUE	57
P01857	Ig gamma-1 chain C region OS=Homo sapiens GN=IGHG1 PE=1 SV=1 - [IGHG1_HUMAN]	958.7	27.58%	7	85	330	36.1	8.19	TRUE	58
P01861	Ig gamma-4 chain C region OS=Homo sapiens GN=IGHG4 PE=1 SV=1 - [IGHG4_HUMAN]	149.1	16.51%	4	30	327	35.9	7.36	TRUE	207
P01009	Alpha-1-antitrypsin OS=Homo sapiens GN=SERPINA1 PE=1 SV=3 - [A1AT_HUMAN]	1294.01	44.50%	16	138	418	46.7	5.59	TRUE	59
O00533	Neural cell adhesion molecule L1-like protein OS=Homo sapiens GN=CHL1 PE=1 SV=4 - [CHL1_HUMAN]	41.49	2.48%	2	3	1208	135	5.76	TRUE	60
O00533-2	Isoform 2 of Neural cell adhesion molecule L1-like protein OS=Homo sapiens GN=CHL1 - [CHL1_HUMAN]	41.49	2.45%	2	3	1224	136.6	5.8	FALSE	60
P01034	Cystatin-C OS=Homo sapiens GN=CST3 PE=1 SV=1 - [CYTC_HUMAN]	134.81	18.49%	2	9	146	15.8	8.75	TRUE	61
P02763	Alpha-1-acid glycoprotein 1 OS=Homo sapiens GN=ORM1 PE=1 SV=1 - [A1AG1_HUMAN]	361.36	35.32%	7	23	201	23.5	5.02	TRUE	62
P02787	Serotransferrin OS=Homo sapiens GN=TF PE=1 SV=3 - [TRFE_HUMAN]	900.08	25.07%	13	71	698	77	7.12	TRUE	63
P01019	Angiotensinogen OS=Homo sapiens GN=AGT PE=1 SV=1 - [ANGT_HUMAN]	2295.92	32.58%	12	160	485	53.1	6.32	TRUE	64
P01834	Ig kappa chain C region OS=Homo sapiens GN=IGKC PE=1 SV=1 - [IGKC_HUMAN]	2503.75	80.19%	5	239	106	11.6	5.87	TRUE	65
P01623	Ig kappa chain V-III region WOL OS=Homo sapiens PE=1 SV=1 - [KV305_HUMAN]	416.75	37.61%	3	20	109	11.7	8.91	TRUE	66
P0C0L4	Complement C4-A OS=Homo sapiens GN=C4A PE=1 SV=2 - [CO4A_HUMAN]	15449.2	49.83%	68	1021	1744	192.7	7.08	TRUE	67
P02747	Complement C1q subcomponent subunit C OS=Homo sapiens GN=C1QC PE=1 SV=3 - [C1QC_HUMAN]	415.9	21.22%	4	20	245	25.8	8.41	TRUE	69
P06732	Creatine kinase M-type OS=Homo sapiens GN=CKM PE=1 SV=2 - [KCRM_HUMAN]	342.94	19.16%	5	20	381	43.1	7.25	TRUE	70
P30043	Flavin reductase (NADPH) OS=Homo sapiens GN=BLVRB PE=1 SV=3 - [BLVRB_HUMAN]	70.54	12.14%	2	3	206	22.1	7.65	TRUE	320
P10643	Complement component C7 OS=Homo sapiens GN=C7 PE=1 SV=2 - [CO7_HUMAN]	1077.18	17.91%	13	96	843	93.5	6.48	TRUE	71
P12259	Coagulation factor V OS=Homo sapiens GN=F5 PE=1 SV=4 - [FA5_HUMAN]	162.06	4.00%	8	14	2224	251.5	6.05	TRUE	72
P10909-4	Isoform 4 of Clusterin OS=Homo sapiens GN=CLU - [CLUS_HUMAN]	1484.28	32.69%	14	108	416	48.8	6.71	TRUE	73
P10909	Clusterin OS=Homo sapiens GN=CLU PE=1 SV=1 - [CLUS_HUMAN]	1484.28	30.29%	14	108	449	52.5	6.27	FALSE	73
P10909-2	Isoform 2 of Clusterin OS=Homo sapiens GN=CLU - [CLUS_HUMAN]	1484.28	27.15%	14	108	501	57.8	6.68	FALSE	73
P10909-5	Isoform 5 of Clusterin OS=Homo sapiens GN=CLU - [CLUS_HUMAN]	1484.28	29.57%	14	108	460	53.6	6.27	FALSE	73
E5RHP7	Carbonic anhydrase 1 (Fragment) OS=Homo sapiens GN=CA1 PE=4 SV=1 - [E5RHP7_HUMAN]	604.28	24.30%	5	47	251	27.7	6.6	TRUE	74
P00915	Carbonic anhydrase 1 OS=Homo sapiens GN=CA1 PE=1 SV=2 - [CAH1_HUMAN]	604.28	23.37%	5	47	261	28.9	7.12	FALSE	74
Q12860-2	Isoform 2 of Contactin-1 OS=Homo sapiens GN=CNTN1 - [CNTN1_HUMAN]	20.18	1.49%	2	2	1007	111.8	5.77	TRUE	75
Q12860	Contactin-1 OS=Homo sapiens GN=CNTN1 PE=1 SV=1 - [CNTN1_HUMAN]	20.18	1.47%	2	2	1018	113.2	5.9	FALSE	75
H7BYX6	Neural cell adhesion molecule 1 OS=Homo sapiens GN=NCAM1 PE=4 SV=1 - [H7BYX6_HUMAN]	38.78	3.46%	2	2	664	73.4	4.79	TRUE	210
P13591	Neural cell adhesion molecule 1 OS=Homo sapiens GN=NCAM1 PE=1 SV=3 - [NCAM1_HUMAN]	38.78	2.68%	2	2	858	94.5	4.87	FALSE	210
P13591-1	Isoform 2 of Neural cell adhesion molecule 1 OS=Homo sapiens GN=NCAM1 - [NCAM1_HUMAN]	38.78	2.71%	2	2	848	93.3	4.87	FALSE	210
P13591-3	Isoform 3 of Neural cell adhesion molecule 1 OS=Homo sapiens GN=NCAM1 - [NCAM1_HUMAN]	38.78	3.02%	2	2	761	83.7	4.87	FALSE	210
P13591-4	Isoform 4 of Neural cell adhesion molecule 1 OS=Homo sapiens GN=NCAM1 - [NCAM1_HUMAN]	38.78	3.17%	2	2	726	80.3	4.87	FALSE	210
P13591-5	Isoform 5 of Neural cell adhesion molecule 1 OS=Homo sapiens GN=NCAM1 - [NCAM1_HUMAN]	38.78	3.46%	2	2	665	73.4	4.83	FALSE	210
A0A075B6F2	Neural cell adhesion molecule 1 OS=Homo sapiens GN=NCAM1 PE=4 SV=1 - [A0A075B6F2_HUMAN]	38.78	2.71%	2	2	848	93.3	4.87	FALSE	210
D6R934	Complement C1q subcomponent subunit B OS=Homo sapiens GN=C1QB PE=4 SV=1 - [D6R934_HUMAN]	806.68	14.34%	3	99	251	26.4	8.63	TRUE	76
P02746	Complement C1q subcomponent subunit B OS=Homo sapiens GN=C1QB PE=1 SV=3 - [C1QB_HUMAN]	806.68	14.23%	3	99	253	26.7	8.63	FALSE	76
P03951-2	Isoform 2 of Coagulation factor XI OS=Homo sapiens GN=F11 - [FA11_HUMAN]	43.31	4.90%	2	3	571	63.8	8.27	TRUE	77
P03951	Coagulation factor XI OS=Homo sapiens GN=F11 PE=1 SV=1 - [FA11_HUMAN]	43.31	4.48%	2	3	625	70.1	8.1	FALSE	77
E9PGP2	Coagulation factor XI OS=Homo sapiens GN=F11 PE=3 SV=1 - [E9PGP2_HUMAN]	43.31	4.89%	2	3	573	64	8.27	FALSE	77
D6REX5	Selenoprotein P (Fragment) OS=Homo sapiens GN=SEPP1 PE=4 SV=1 - [D6REX5_HUMAN]	100.9	18.71%	5	10	310	35.1	7.66	TRUE	78
P49908	Selenoprotein P OS=Homo sapiens GN=SEPP1 PE=1 SV=3 - [SEPP1_HUMAN]	100.9	15.22%	5	10	381	43.2	7.87	FALSE	78
P22105-3	Isoform 3 of Tenascin-X OS=Homo sapiens GN=TNXB - [TENX_HUMAN]	83.89	0.87%	3	4	4242	457.9	5.17	TRUE	79
P22105	Tenascin-X OS=Homo sapiens GN=TNXB PE=1 SV=3 - [TENX_HUMAN]	83.89	0.86%	3	4	4289	464	5.34	FALSE	79
E7EPZ9	Tenascin-X OS=Homo sapiens GN=TNXB PE=4 SV=1 - [E7EPZ9_HUMAN]	83.89	0.87%	3	4	4244	458.1	5.17	FALSE	79
Q5T4F6	Cartilage acidic protein 1 (Fragment) OS=Homo sapiens GN=CRTAC1 PE=2 SV=1 - [Q5T4F6_HUMAN]	35.78	5.15%	2	3	524	56.5	5.55	TRUE	80
Q9NQ79	Cartilage acidic protein 1 OS=Homo sapiens GN=CRTAC1 PE=1 SV=2 - [CRAC1_HUMAN]	35.78	4.08%	2	3	661	71.4	5.12	FALSE	80
Q9NQ79-2	Isoform 2 of Cartilage acidic protein 1 OS=Homo sapiens GN=CRTAC1 - [CRAC1_HUMAN]	35.78	4.19%	2	3	645	70.4	5.24	FALSE	80
Q9NQ79-3	Isoform 3 of Cartilage acidic protein 1 OS=Homo sapiens GN=CRTAC1 - [CRAC1_HUMAN]	35.78	4.30%	2	3	628	68	5.29	FALSE	80
Q6IMJ5	NOELIN1_V2 OS=Homo sapiens GN=OLFM1 PE=2 SV=1 - [Q6IMJ5_HUMAN]	42.31	4.15%	2	3	458	52.8	7.11	TRUE	279
Q99784	Noelin OS=Homo sapiens GN=OLFM1 PE=1 SV=4 - [NOE1_HUMAN]	42.31	3.92%	2	3	485	55.3	6.95	FALSE	279
Q99784-3	Isoform 3 of Noelin OS=Homo sapiens GN=OLFM1 - [NOE1_HUMAN]	42.31	4.07%	2	3	467	54.1	7.15	FALSE	279
P05154	Plasma serine protease inhibitor OS=Homo sapiens GN=SERPINA5 PE=1 SV=3 - [IPSP_HUMAN]	930.68	28.08%	10	49	406	45.6	9.26	TRUE	81
E9PHK0	Tetranectin OS=Homo sapiens GN=CLEC3B PE=4 SV=1 - [E9PHK0_HUMAN]	819.45	43.13%	6	39	160	17.8	5.05	TRUE	83
P05452	Tetranectin OS=Homo sapiens GN=CLEC3B PE=1 SV=3 - [TETN_HUMAN]	819.45	34.16%	6	39	202	22.5	5.67	FALSE	83
Q9H8L6	Multimerin-2 OS=Homo sapiens GN=MMRN2 PE=1 SV=2 - [MMRN2_HUMAN]	125.59	2.74%	2	7	949	104.3	5.86	TRUE	213
B4E1Z4	Complement factor B OS=Homo sapiens GN=CFB PE=2 SV=1 - [B4E1Z4_HUMAN]	4867.9	29.62%	39	426	1266	140.9	7.18	TRUE	87
Q14624	Inter-alpha-trypsin inhibitor heavy chain H4 OS=Homo sapiens GN=ITIH4 PE=1 SV=4 - [ITIH4_HUMAN]	6972.28	53.55%	38	470	930	103.3	6.98	TRUE	282
B7ZKJ8	35 kDa inter-alpha-trypsin inhibitor heavy chain H4 OS=Homo sapiens GN=ITIH4 PE=2 SV=1 - [B7ZKJ8_HUMAN]	6972.28	53.26%	38	470	935	103.8	6.89	FALSE	282
Q9UK55	Protein Z-dependent protease inhibitor OS=Homo sapiens GN=SERPINA10 PE=1 SV=1 - [ZPI_HUMAN]	236.79	13.96%	6	13	444	50.7	8.27	TRUE	89
G3V2W1	Protein Z-dependent protease inhibitor OS=Homo sapiens GN=SERPINA10 PE=3 SV=1 - [G3V2W1_HUMAN]	236.79	12.81%	6	13	484	55.1	7.64	FALSE	89
P02743	Serum amyloid P-component OS=Homo sapiens GN=APCS PE=1 SV=2 - [SAMP_HUMAN]	577.08	31.84%	7	48	223	25.4	6.54	TRUE	90
P05546	Heparin cofactor 2 OS=Homo sapiens GN=SERPIND1 PE=1 SV=3 - [HEP2_HUMAN]	1883.65	42.89%	19	160	499	57	6.9	TRUE	91
Q53XA7	Fumarylacetoacetase OS=Homo sapiens GN=DKFZp686F13224 PE=2 SV=1 - [Q53XA7_HUMAN]	36.88	4.87%	2	3	349	38.6	7.21	TRUE	311
P16930	Fumarylacetoacetase OS=Homo sapiens GN=FAH PE=1 SV=2 - [FAAA_HUMAN]	36.88	4.06%	2	3	419	46.3	6.95	FALSE	311
P04196	Histidine-rich glycoprotein OS=Homo sapiens GN=HRG PE=1 SV=1 - [HRG_HUMAN]	1388.08	26.48%	13	84	525	59.5	7.5	TRUE	93
P00488	Coagulation factor XIII A chain OS=Homo sapiens GN=F13A1 PE=1 SV=4 - [F13A_HUMAN]	196.32	6.83%	4	15	732	83.2	6.09	TRUE	94
Q16610	Extracellular matrix protein 1 OS=Homo sapiens GN=ECM1 PE=1 SV=2 - [ECM1_HUMAN]	278.16	12.96%	6	21	540	60.6	6.71	TRUE	96
Q16610-4	Isoform 4 of Extracellular matrix protein 1 OS=Homo sapiens GN=ECM1 - [ECM1_HUMAN]	278.16	12.35%	6	21	567	63.5	6.89	FALSE	96
Q96PD5	N-acetylmuramoyl-L-alanine amidase OS=Homo sapiens GN=PGLYRP2 PE=1 SV=1 - [PGRP2_HUMAN]	662.54	37.50%	11	47	576	62.2	7.55	TRUE	97
Q96PD5-2	Isoform 2 of N-acetylmuramoyl-L-alanine amidase OS=Homo sapiens GN=PGLYRP2 - [PGRP2_HUMAN]	662.54	34.07%	11	47	634	68	7.68	FALSE	97
P09172	Dopamine beta-hydroxylase OS=Homo sapiens GN=DBH PE=1 SV=3 - [DOPO_HUMAN]	99.4	8.91%	4	6	617	69	6.42	TRUE	98
Q16706	Alpha-mannosidase 2 OS=Homo sapiens GN=MAN2A1 PE=1 SV=2 - [MA2A1_HUMAN]	86.13	2.27%	2	6	1144	131.1	7.58	TRUE	331
P25311	Zinc-alpha-2-glycoprotein OS=Homo sapiens GN=AZGP1 PE=1 SV=2 - [ZA2G_HUMAN]	626.86	28.52%	7	52	298	34.2	6.05	TRUE	100
P01762	Ig heavy chain V-III region TRO OS=Homo sapiens PE=1 SV=1 - [HV301_HUMAN]	29.09	23.77%	2	5	122	13.5	9.72	TRUE	332
P43652	Afamin OS=Homo sapiens GN=AFM PE=1 SV=1 - [AFAM_HUMAN]	794.61	29.22%	14	62	599	69	5.9	TRUE	101
P00748	Coagulation factor XII OS=Homo sapiens GN=F12 PE=1 SV=3 - [FA12_HUMAN]	133.95	7.15%	3	9	615	67.7	7.74	TRUE	102
P23142	Fibulin-1 OS=Homo sapiens GN=FBLN1 PE=1 SV=4 - [FBLN1_HUMAN]	90.67	5.69%	3	5	703	77.2	5.22	TRUE	103
B4DKJ3	Cartilage oligomeric matrix protein OS=Homo sapiens GN=COMP PE=2 SV=1 - [B4DKJ3_HUMAN]	50.11	8.10%	3	4	704	77.2	4.53	TRUE	286
G3XAP6	Cartilage oligomeric matrix protein OS=Homo sapiens GN=COMP PE=4 SV=1 - [G3XAP6_HUMAN]	50.11	7.87%	3	4	724	79.6	4.61	FALSE	286
P49747	Cartilage oligomeric matrix protein OS=Homo sapiens GN=COMP PE=1 SV=2 - [COMP_HUMAN]	50.11	7.53%	3	4	757	82.8	4.6	FALSE	286
B4DQI1	Complement C2 OS=Homo sapiens GN=C2 PE=2 SV=1 - [B4DQI1_HUMAN]	1182.83	28.46%	15	91	506	56.4	7.84	TRUE	142
E9PFN7	Complement C2 OS=Homo sapiens GN=C2 PE=3 SV=1 - [E9PFN7_HUMAN]	1182.83	23.23%	15	91	620	69.4	7.21	FALSE	142
P06681	Complement C2 OS=Homo sapiens GN=C2 PE=1 SV=2 - [CO2_HUMAN]	1182.83	19.15%	15	91	752	83.2	7.42	FALSE	142
B4DW75	EGF-containing fibulin-like extracellular matrix protein 1 OS=Homo sapiens GN=EFEMP1 PE=2 SV=1 - [B4DW75_HUMAN]	107.73	14.08%	4	6	355	39.2	6.49	TRUE	104
Q12805	EGF-containing fibulin-like extracellular matrix protein 1 OS=Homo sapiens GN=EFEMP1 PE=1 SV=2 - [FBLN3_HUMAN]	107.73	10.14%	4	6	493	54.6	5.07	FALSE	104
Q12805-2	Isoform 2 of EGF-containing fibulin-like extracellular matrix protein 1 OS=Homo sapiens GN=EFEMP1 - [FBLN3_HUMAN]	107.73	10.31%	4	6	485	53.7	5.02	FALSE	104
Q12805-3	Isoform 3 of EGF-containing fibulin-like extracellular matrix protein 1 OS=Homo sapiens GN=EFEMP1 - [FBLN3_HUMAN]	107.73	10.16%	4	6	492	54.5	5.07	FALSE	104
Q12805-4	Isoform 4 of EGF-containing fibulin-like extracellular matrix protein 1 OS=Homo sapiens GN=EFEMP1 - [FBLN3_HUMAN]	107.73	10.16%	4	6	492	54.5	5.07	FALSE	104
B4E1H2	Plasma protease C1 inhibitor OS=Homo sapiens GN=SERPING1 PE=2 SV=1 - [B4E1H2_HUMAN]	7926.12	41.96%	18	498	448	49.7	6.54	TRUE	105
B4E1F0	Plasma protease C1 inhibitor OS=Homo sapiens GN=SERPING1 PE=2 SV=1 - [B4E1F0_HUMAN]	7926.12	37.23%	18	498	505	55.7	6.4	FALSE	105
P05155	Plasma protease C1 inhibitor OS=Homo sapiens GN=SERPING1 PE=1 SV=2 - [IC1_HUMAN]	7926.12	37.60%	18	498	500	55.1	6.55	FALSE	105
C9JA05	Immunoglobulin J chain (Fragment) OS=Homo sapiens GN=IGJ PE=4 SV=1 - [C9JA05_HUMAN]	195.39	38.57%	3	18	70	8.2	8.56	TRUE	190
D6RHJ6	Immunoglobulin J chain (Fragment) OS=Homo sapiens GN=IGJ PE=4 SV=1 - [D6RHJ6_HUMAN]	195.39	17.20%	3	18	157	17.7	6.32	FALSE	190
P01591	Immunoglobulin J chain OS=Homo sapiens GN=IGJ PE=1 SV=4 - [IGJ_HUMAN]	195.39	16.98%	3	18	159	18.1	5.24	FALSE	190
D6RD17	Immunoglobulin J chain (Fragment) OS=Homo sapiens GN=IGJ PE=1 SV=2 - [D6RD17_HUMAN]	195.39	17.20%	3	18	157	18	5.6	FALSE	190
C9JSN9	Biotinidase (Fragment) OS=Homo sapiens GN=BTD PE=4 SV=1 - [C9JSN9_HUMAN]	88.15	22.71%	4	5	251	28.6	6.1	TRUE	111
A6NHF2	Biotinidase OS=Homo sapiens GN=BTD PE=2 SV=3 - [A6NHF2_HUMAN]	88.15	10.46%	4	5	545	61.5	6.14	FALSE	111
B4DLJ9	Biotinidase OS=Homo sapiens GN=BTD PE=2 SV=1 - [B4DLJ9_HUMAN]	88.15	10.46%	4	5	545	61.3	6.01	FALSE	111
F8W1Q3	Biotinidase OS=Homo sapiens GN=BTD PE=4 SV=1 - [F8W1Q3_HUMAN]	88.15	10.90%	4	5	523	58.9	5.85	FALSE	111
P43251	Biotinidase OS=Homo sapiens GN=BTD PE=1 SV=2 - [BTD_HUMAN]	88.15	10.50%	4	5	543	61.1	6.25	FALSE	111
D6RFL4	Monocyte differentiation antigen CD14, urinary form (Fragment) OS=Homo sapiens GN=CD14 PE=4 SV=1 - [D6RFL4_HUMAN]	348.49	27.23%	3	16	213	23.3	5.26	TRUE	148
P08571	Monocyte differentiation antigen CD14 OS=Homo sapiens GN=CD14 PE=1 SV=2 - [CD14_HUMAN]	348.49	15.47%	3	16	375	40.1	6.23	FALSE	148
E7EV16	Phospholipid transfer protein OS=Homo sapiens GN=PLTP PE=4 SV=1 - [E7EV16_HUMAN]	71.18	11.31%	3	3	398	44.1	6.55	TRUE	106
P55058	Phospholipid transfer protein OS=Homo sapiens GN=PLTP PE=1 SV=1 - [PLTP_HUMAN]	71.18	9.13%	3	3	493	54.7	7.01	FALSE	106
P55058-2	Isoform 2 of Phospholipid transfer protein OS=Homo sapiens GN=PLTP - [PLTP_HUMAN]	71.18	10.20%	3	3	441	49.2	6.55	FALSE	106
E9PDD1	Vascular cell adhesion protein 1 OS=Homo sapiens GN=VCAM1 PE=4 SV=1 - [E9PDD1_HUMAN]	230.68	8.86%	5	15	677	74.3	5.22	TRUE	155
P19320	Vascular cell adhesion protein 1 OS=Homo sapiens GN=VCAM1 PE=1 SV=1 - [VCAM1_HUMAN]	230.68	8.12%	5	15	739	81.2	5.22	FALSE	155
E9PEK4	Macrophage colony-stimulating factor 1 receptor OS=Homo sapiens GN=CSF1R PE=4 SV=1 - [E9PEK4_HUMAN]	44.67	3.87%	2	3	671	74.2	7.09	TRUE	356
P07333	Macrophage colony-stimulating factor 1 receptor OS=Homo sapiens GN=CSF1R PE=1 SV=2 - [CSF1R_HUMAN]	44.67	2.67%	2	3	972	107.9	6.37	FALSE	356
E9PF24	Apolipoprotein L1 OS=Homo sapiens GN=APOL1 PE=4 SV=1 - [E9PF24_HUMAN]	53.24	4.21%	2	3	380	42.1	5.8	TRUE	333
O14791	Apolipoprotein L1 OS=Homo sapiens GN=APOL1 PE=1 SV=5 - [APOL1_HUMAN]	53.24	4.02%	2	3	398	43.9	5.81	FALSE	333
O14791-2	Isoform 2 of Apolipoprotein L1 OS=Homo sapiens GN=APOL1 - [APOL1_HUMAN]	53.24	3.86%	2	3	414	45.9	6.29	FALSE	333
E9PG08	Fetuin-B OS=Homo sapiens GN=FETUB PE=4 SV=1 - [E9PG08_HUMAN]	50.16	8.20%	2	3	317	34.5	6.02	TRUE	107
Q9UGM5	Fetuin-B OS=Homo sapiens GN=FETUB PE=1 SV=2 - [FETUB_HUMAN]	50.16	6.81%	2	3	382	42	6.83	FALSE	107
E9PG06	Fetuin-B OS=Homo sapiens GN=FETUB PE=4 SV=1 - [E9PG06_HUMAN]	50.16	7.54%	2	3	345	37.8	7.11	FALSE	107
F5GY80	Complement component C8 beta chain OS=Homo sapiens GN=C8B PE=4 SV=1 - [F5GY80_HUMAN]	1017.73	34.03%	16	58	529	60	7.66	TRUE	108
F5H7G1	Complement component C8 beta chain OS=Homo sapiens GN=C8B PE=4 SV=1 - [F5H7G1_HUMAN]	1017.73	33.40%	16	58	539	61.2	7.64	FALSE	108
P07358	Complement component C8 beta chain OS=Homo sapiens GN=C8B PE=1 SV=3 - [CO8B_HUMAN]	1017.73	30.46%	16	58	591	67	8.13	FALSE	108
F5GZZ9	Soluble CD163 OS=Homo sapiens GN=CD163 PE=4 SV=1 - [F5GZZ9_HUMAN]	46.88	2.25%	2	3	1109	120.2	6.1	TRUE	291
C9JHR8	Soluble CD163 OS=Homo sapiens GN=CD163 PE=4 SV=1 - [C9JHR8_HUMAN]	46.88	2.17%	2	3	1154	124.9	6.28	FALSE	291
Q86VB7	Scavenger receptor cysteine-rich type 1 protein M130 OS=Homo sapiens GN=CD163 PE=1 SV=2 - [C163A_HUMAN]	46.88	2.16%	2	3	1156	125.4	5.95	FALSE	291
Q86VB7-2	Isoform 2 of Scavenger receptor cysteine-rich type 1 protein M130 OS=Homo sapiens GN=CD163 - [C163A_HUMAN]	46.88	2.15%	2	3	1161	125.9	6.14	FALSE	291
Q86VB7-3	Isoform 3 of Scavenger receptor cysteine-rich type 1 protein M130 OS=Homo sapiens GN=CD163 - [C163A_HUMAN]	46.88	2.23%	2	3	1121	121.5	6.11	FALSE	291
Q86VB7-4	Isoform 4 of Scavenger receptor cysteine-rich type 1 protein M130 OS=Homo sapiens GN=CD163 - [C163A_HUMAN]	46.88	2.17%	2	3	1154	124.9	6.25	FALSE	291
H0Y485	Insulin-like growth factor-binding protein 3 (Fragment) OS=Homo sapiens GN=IGFBP3 PE=4 SV=1 - [H0Y485_HUMAN]	60.35	13.29%	2	5	143	16.5	9.44	TRUE	8
P17936	Insulin-like growth factor-binding protein 3 OS=Homo sapiens GN=IGFBP3 PE=1 SV=2 - [IBP3_HUMAN]	60.35	6.53%	2	5	291	31.7	8.69	FALSE	8
B3KWK7	Insulin-like growth factor binding protein 3, isoform CRA_b OS=Homo sapiens GN=IGFBP3 PE=2 SV=1 - [B3KWK7_HUMAN]	60.35	9.79%	2	5	194	21.8	9.44	FALSE	8
H0Y5K2	Insulin-like growth factor-binding protein 3 (Fragment) OS=Homo sapiens GN=IGFBP3 PE=4 SV=1 - [H0Y5K2_HUMAN]	60.35	12.42%	2	5	153	17.6	9.25	FALSE	8
P17936-2	Isoform 2 of Insulin-like growth factor-binding protein 3 OS=Homo sapiens GN=IGFBP3 - [IBP3_HUMAN]	60.35	6.40%	2	5	297	32.2	8.62	FALSE	8
I3L145	Sex hormone-binding globulin OS=Homo sapiens GN=SHBG PE=4 SV=1 - [I3L145_HUMAN]	226.66	27.91%	7	17	344	37.5	6.23	TRUE	113
P04278	Sex hormone-binding globulin OS=Homo sapiens GN=SHBG PE=1 SV=2 - [SHBG_HUMAN]	226.66	23.88%	7	17	402	43.8	6.71	FALSE	113
O00391-2	Isoform 2 of Sulfhydryl oxidase 1 OS=Homo sapiens GN=QSOX1 - [QSOX1_HUMAN]	242.84	23.18%	9	16	604	66.8	8.56	TRUE	92
O00391	Sulfhydryl oxidase 1 OS=Homo sapiens GN=QSOX1 PE=1 SV=3 - [QSOX1_HUMAN]	242.84	18.74%	9	16	747	82.5	8.92	FALSE	92
O75636-2	Isoform 2 of Ficolin-3 OS=Homo sapiens GN=FCN3 - [FCN3_HUMAN]	153.26	13.19%	4	10	288	31.7	6.84	TRUE	115
O75636	Ficolin-3 OS=Homo sapiens GN=FCN3 PE=1 SV=2 - [FCN3_HUMAN]	153.26	12.71%	4	10	299	32.9	6.67	FALSE	115
O75882-3	Isoform 3 of Attractin OS=Homo sapiens GN=ATRN - [ATRN_HUMAN]	70.71	2.42%	3	6	1198	133.6	6.98	TRUE	116
O75882-2	Isoform 2 of Attractin OS=Homo sapiens GN=ATRN - [ATRN_HUMAN]	70.71	2.28%	3	6	1272	141.3	7.02	FALSE	116
P00734	Prothrombin OS=Homo sapiens GN=F2 PE=1 SV=2 - [THRB_HUMAN]	3940.45	26.69%	13	211	622	70	5.9	TRUE	118
P00736	Complement C1r subcomponent OS=Homo sapiens GN=C1R PE=1 SV=2 - [C1R_HUMAN]	814.64	18.30%	11	72	705	80.1	6.21	TRUE	119
P00742	Coagulation factor X OS=Homo sapiens GN=F10 PE=1 SV=2 - [FA10_HUMAN]	356.02	10.04%	5	20	488	54.7	5.94	TRUE	120
P00746	Complement factor D OS=Homo sapiens GN=CFD PE=1 SV=5 - [CFAD_HUMAN]	29.97	13.04%	2	2	253	27	7.71	TRUE	121
K7ERG9	Complement factor D OS=Homo sapiens GN=CFD PE=3 SV=1 - [K7ERG9_HUMAN]	29.97	12.69%	2	2	260	27.8	7.25	FALSE	121
P00747	Plasminogen OS=Homo sapiens GN=PLG PE=1 SV=2 - [PLMN_HUMAN]	1208.44	20.62%	15	115	810	90.5	7.24	TRUE	122
P01011	Alpha-1-antichymotrypsin OS=Homo sapiens GN=SERPINA3 PE=1 SV=2 - [AACT_HUMAN]	8581.69	52.96%	24	490	423	47.6	5.52	TRUE	123
P01042-2	Isoform LMW of Kininogen-1 OS=Homo sapiens GN=KNG1 - [KNG1_HUMAN]	2625.41	42.62%	19	250	427	47.9	6.65	TRUE	124
P01593	Ig kappa chain V-I region AG OS=Homo sapiens PE=1 SV=1 - [KV101_HUMAN]	263.18	37.96%	3	24	108	12	5.99	TRUE	294
P01700	Ig lambda chain V-I region HA OS=Homo sapiens PE=1 SV=1 - [LV102_HUMAN]	45.43	18.75%	2	2	112	11.9	8.91	TRUE	348
P02655	Apolipoprotein C-II OS=Homo sapiens GN=APOC2 PE=1 SV=1 - [APOC2_HUMAN]	221.88	40.59%	3	16	101	11.3	4.72	TRUE	187
K7ER74	Protein APOC4-APOC2 OS=Homo sapiens GN=APOC4-APOC2 PE=4 SV=1 - [K7ER74_HUMAN]	221.88	23.03%	3	16	178	20	6.64	FALSE	187
P02656	Apolipoprotein C-III OS=Homo sapiens GN=APOC3 PE=1 SV=1 - [APOC3_HUMAN]	811.81	27.27%	2	47	99	10.8	5.41	TRUE	125
B0YIW2	Apolipoprotein C-III OS=Homo sapiens GN=APOC3 PE=4 SV=1 - [B0YIW2_HUMAN]	811.81	23.08%	2	47	117	12.8	8.18	FALSE	125
P02679-2	Isoform Gamma-A of Fibrinogen gamma chain OS=Homo sapiens GN=FGG - [FIBG_HUMAN]	8514.02	55.15%	19	763	437	49.5	6.09	TRUE	126
P02679	Fibrinogen gamma chain OS=Homo sapiens GN=FGG PE=1 SV=3 - [FIBG_HUMAN]	8514.02	53.20%	19	763	453	51.5	5.62	FALSE	126
C9JC84	Fibrinogen gamma chain OS=Homo sapiens GN=FGG PE=4 SV=1 - [C9JC84_HUMAN]	8514.02	52.28%	19	763	461	52.3	5.63	FALSE	126
C9JEU5	Fibrinogen gamma chain OS=Homo sapiens GN=FGG PE=4 SV=1 - [C9JEU5_HUMAN]	8514.02	54.16%	19	763	445	50.3	6.09	FALSE	126
P02741	C-reactive protein OS=Homo sapiens GN=CRP PE=1 SV=1 - [CRP_HUMAN]	310.65	16.96%	5	24	224	25	5.63	TRUE	127
P02745	Complement C1q subcomponent subunit A OS=Homo sapiens GN=C1QA PE=1 SV=2 - [C1QA_HUMAN]	58.28	15.10%	2	3	245	26	9.11	TRUE	128
P02748	Complement component C9 OS=Homo sapiens GN=C9 PE=1 SV=2 - [CO9_HUMAN]	1727.87	30.59%	15	143	559	63.1	5.59	TRUE	129
P02760	Protein AMBP OS=Homo sapiens GN=AMBP PE=1 SV=1 - [AMBP_HUMAN]	1476.81	25.57%	7	71	352	39	6.25	TRUE	130
P02766	Transthyretin OS=Homo sapiens GN=TTR PE=1 SV=1 - [TTHY_HUMAN]	3854.54	72.79%	10	229	147	15.9	5.76	TRUE	131
P02775	Platelet basic protein OS=Homo sapiens GN=PPBP PE=1 SV=3 - [CXCL7_HUMAN]	304.09	25.78%	3	27	128	13.9	8.79	TRUE	132
P02790	Hemopexin OS=Homo sapiens GN=HPX PE=1 SV=2 - [HEMO_HUMAN]	5168.32	46.97%	19	315	462	51.6	7.02	TRUE	133
P03952	Plasma kallikrein OS=Homo sapiens GN=KLKB1 PE=1 SV=1 - [KLKB1_HUMAN]	637.9	19.75%	12	45	638	71.3	8.22	TRUE	134
H0YAC1	Plasma kallikrein light chain (Fragment) OS=Homo sapiens GN=KLKB1 PE=3 SV=1 - [H0YAC1_HUMAN]	637.9	18.37%	12	45	686	76.8	8.06	FALSE	134
P04003	C4b-binding protein alpha chain OS=Homo sapiens GN=C4BPA PE=1 SV=2 - [C4BPA_HUMAN]	629.84	17.76%	11	53	597	67	7.3	TRUE	135
P04070	Vitamin K-dependent protein C OS=Homo sapiens GN=PROC PE=1 SV=1 - [PROC_HUMAN]	174.09	15.62%	6	18	461	52	6.28	TRUE	137
B4DPQ7	Vitamin K-dependent protein C heavy chain OS=Homo sapiens GN=PROC PE=2 SV=1 - [B4DPQ7_HUMAN]	174.09	13.95%	6	18	516	57.5	6.68	FALSE	137
E7END6	Vitamin K-dependent protein C heavy chain OS=Homo sapiens GN=PROC PE=3 SV=1 - [E7END6_HUMAN]	174.09	14.55%	6	18	495	55.4	6.35	FALSE	137
P04180	Phosphatidylcholine-sterol acyltransferase OS=Homo sapiens GN=LCAT PE=1 SV=1 - [LCAT_HUMAN]	30.39	8.86%	2	2	440	49.5	6.11	TRUE	138
P04217	Alpha-1B-glycoprotein OS=Homo sapiens GN=A1BG PE=1 SV=4 - [A1BG_HUMAN]	1452	36.36%	14	100	495	54.2	5.86	TRUE	139
P05543	Thyroxine-binding globulin OS=Homo sapiens GN=SERPINA7 PE=1 SV=2 - [THBG_HUMAN]	1282.4	45.54%	15	90	415	46.3	6.3	TRUE	141
P06276	Cholinesterase OS=Homo sapiens GN=BCHE PE=1 SV=1 - [CHLE_HUMAN]	226.1	25.91%	11	31	602	68.4	7.42	TRUE	112
P06727	Apolipoprotein A-IV OS=Homo sapiens GN=APOA4 PE=1 SV=3 - [APOA4_HUMAN]	3829.43	63.64%	25	326	396	45.4	5.38	TRUE	143
P07357	Complement component C8 alpha chain OS=Homo sapiens GN=C8A PE=1 SV=2 - [CO8A_HUMAN]	938.65	19.01%	9	55	584	65.1	6.47	TRUE	144
P07360	Complement component C8 gamma chain OS=Homo sapiens GN=C8G PE=1 SV=3 - [CO8G_HUMAN]	833.6	63.86%	9	46	202	22.3	8.31	TRUE	145
P08185	Corticosteroid-binding globulin OS=Homo sapiens GN=SERPINA6 PE=1 SV=1 - [CBG_HUMAN]	1056.39	38.52%	11	72	405	45.1	6.04	TRUE	146
P08519	Apolipoprotein(a) OS=Homo sapiens GN=LPA PE=1 SV=1 - [APOA_HUMAN]	61.4	0.84%	2	3	4548	501	5.88	TRUE	349
P08603	Complement factor H OS=Homo sapiens GN=CFH PE=1 SV=4 - [CFAH_HUMAN]	2548.2	23.72%	27	198	1231	139	6.61	TRUE	149
P09871	Complement C1s subcomponent OS=Homo sapiens GN=C1S PE=1 SV=1 - [C1S_HUMAN]	790.98	25.58%	14	56	688	76.6	4.96	TRUE	150
P11226	Mannose-binding protein C OS=Homo sapiens GN=MBL2 PE=1 SV=2 - [MBL2_HUMAN]	220.89	16.53%	4	14	248	26.1	5.49	TRUE	151
P11597-2	Isoform 2 of Cholesteryl ester transfer protein OS=Homo sapiens GN=CETP - [CETP_HUMAN]	86.47	10.85%	4	7	433	47.8	6.01	TRUE	152
P11597	Cholesteryl ester transfer protein OS=Homo sapiens GN=CETP PE=1 SV=2 - [CETP_HUMAN]	86.47	9.53%	4	7	493	54.7	6.09	FALSE	152
P13671	Complement component C6 OS=Homo sapiens GN=C6 PE=1 SV=3 - [CO6_HUMAN]	1028.25	19.49%	16	82	934	104.7	6.76	TRUE	153
P18428	Lipopolysaccharide-binding protein OS=Homo sapiens GN=LBP PE=1 SV=3 - [LBP_HUMAN]	253.29	9.77%	4	14	481	53.3	6.7	TRUE	154
P19652	Alpha-1-acid glycoprotein 2 OS=Homo sapiens GN=ORM2 PE=1 SV=2 - [A1AG2_HUMAN]	404.92	18.41%	4	26	201	23.6	5.11	TRUE	156
P19823	Inter-alpha-trypsin inhibitor heavy chain H2 OS=Homo sapiens GN=ITIH2 PE=1 SV=2 - [ITIH2_HUMAN]	4456.41	40.80%	30	363	946	106.4	6.86	TRUE	99
P20851-2	Isoform 2 of C4b-binding protein beta chain OS=Homo sapiens GN=C4BPB - [C4BPB_HUMAN]	118.23	10.36%	3	9	251	28.3	5.14	TRUE	157
P20851	C4b-binding protein beta chain OS=Homo sapiens GN=C4BPB PE=1 SV=1 - [C4BPB_HUMAN]	118.23	10.32%	3	9	252	28.3	5.14	FALSE	157
P22352	Glutathione peroxidase 3 OS=Homo sapiens GN=GPX3 PE=1 SV=2 - [GPX3_HUMAN]	290.11	17.26%	4	26	226	25.5	8.13	TRUE	252
P22792	Carboxypeptidase N subunit 2 OS=Homo sapiens GN=CPN2 PE=1 SV=3 - [CPN2_HUMAN]	976.61	22.02%	10	62	545	60.5	5.99	TRUE	158
P22891	Vitamin K-dependent protein Z OS=Homo sapiens GN=PROZ PE=1 SV=2 - [PROZ_HUMAN]	56.81	4.75%	2	4	400	44.7	5.97	TRUE	229
P22891-2	Isoform 2 of Vitamin K-dependent protein Z OS=Homo sapiens GN=PROZ - [PROZ_HUMAN]	56.81	4.50%	2	4	422	47	6.04	FALSE	229
P23142-4	Isoform C of Fibulin-1 OS=Homo sapiens GN=FBLN1 - [FBLN1_HUMAN]	81.07	6.44%	3	4	683	74.4	5.24	TRUE	253
B1AHL2	Fibulin 1 OS=Homo sapiens GN=FBLN1 PE=4 SV=1 - [B1AHL2_HUMAN]	81.07	6.10%	3	4	721	78.3	5.39	FALSE	253
P27169	Serum paraoxonase/arylesterase 1 OS=Homo sapiens GN=PON1 PE=1 SV=3 - [PON1_HUMAN]	1224.36	45.35%	12	83	355	39.7	5.22	TRUE	159
Q15166	Serum paraoxonase/lactonase 3 OS=Homo sapiens GN=PON3 PE=1 SV=3 - [PON3_HUMAN]	193.82	4.52%	2	15	354	39.6	5.41	FALSE	159
P29622	Kallistatin OS=Homo sapiens GN=SERPINA4 PE=1 SV=3 - [KAIN_HUMAN]	1591.03	41.22%	13	122	427	48.5	7.75	TRUE	160
P33151	Cadherin-5 OS=Homo sapiens GN=CDH5 PE=1 SV=5 - [CADH5_HUMAN]	134.27	6.38%	4	6	784	87.5	5.43	TRUE	161
P35858	Insulin-like growth factor-binding protein complex acid labile subunit OS=Homo sapiens GN=IGFALS PE=1 SV=1 - [ALS_HUMAN]	1226.37	31.40%	13	76	605	66	6.79	TRUE	162
E9PGU3	Insulin-like growth factor-binding protein complex acid labile subunit OS=Homo sapiens GN=IGFALS PE=4 SV=1 - [E9PGU3_HUMAN]	1226.37	29.55%	13	76	643	70.2	6.93	FALSE	162
P36955	Pigment epithelium-derived factor OS=Homo sapiens GN=SERPINF1 PE=1 SV=4 - [PEDF_HUMAN]	1897.16	49.76%	17	132	418	46.3	6.38	TRUE	163
P43121-2	Isoform 2 of Cell surface glycoprotein MUC18 OS=Homo sapiens GN=MCAM - [MUC18_HUMAN]	151.41	4.55%	2	8	527	57.6	5.52	TRUE	164
P43121	Cell surface glycoprotein MUC18 OS=Homo sapiens GN=MCAM PE=1 SV=2 - [MUC18_HUMAN]	151.41	3.72%	2	8	646	71.6	5.76	FALSE	164
P48740-4	Isoform 4 of Mannan-binding lectin serine protease 1 OS=Homo sapiens GN=MASP1 - [MASP1_HUMAN]	107.36	12.20%	6	10	615	68.9	5.34	TRUE	165
P48740-2	Isoform 2 of Mannan-binding lectin serine protease 1 OS=Homo sapiens GN=MASP1 - [MASP1_HUMAN]	107.36	10.30%	6	10	728	81.8	5.12	FALSE	165
P51884	Lumican OS=Homo sapiens GN=LUM PE=1 SV=2 - [LUM_HUMAN]	1137.47	33.14%	9	97	338	38.4	6.61	TRUE	166
P80108	Phosphatidylinositol-glycan-specific phospholipase D OS=Homo sapiens GN=GPLD1 PE=1 SV=3 - [PHLD_HUMAN]	690.72	15.12%	11	40	840	92.3	6.37	TRUE	168
Q04756	Hepatocyte growth factor activator OS=Homo sapiens GN=HGFAC PE=1 SV=1 - [HGFA_HUMAN]	177.47	9.16%	4	12	655	70.6	7.24	TRUE	169
D6RAR4	Hepatocyte growth factor activator short chain OS=Homo sapiens GN=HGFAC PE=3 SV=1 - [D6RAR4_HUMAN]	177.47	9.06%	4	12	662	71.4	7.05	FALSE	169
Q08380	Galectin-3-binding protein OS=Homo sapiens GN=LGALS3BP PE=1 SV=1 - [LG3BP_HUMAN]	377.01	12.31%	7	18	585	65.3	5.27	TRUE	170
Q13103	Secreted phosphoprotein 24 OS=Homo sapiens GN=SPP2 PE=1 SV=1 - [SPP24_HUMAN]	51.12	9.95%	2	5	211	24.3	8.32	TRUE	255
Q13790	Apolipoprotein F OS=Homo sapiens GN=APOF PE=1 SV=2 - [APOF_HUMAN]	130.39	8.28%	2	6	326	35.4	5.64	TRUE	171
Q13822	Ectonucleotide pyrophosphatase/phosphodiesterase family member 2 OS=Homo sapiens GN=ENPP2 PE=1 SV=3 - [ENPP2_HUMAN]	75.7	6.49%	5	6	863	98.9	7.37	TRUE	172
E7EUF1	Ectonucleotide pyrophosphatase/phosphodiesterase family member 2 OS=Homo sapiens GN=ENPP2 PE=4 SV=1 - [E7EUF1_HUMAN]	75.7	6.33%	5	6	884	101.5	7.53	FALSE	172
E9PHP7	Ectonucleotide pyrophosphatase/phosphodiesterase family member 2 OS=Homo sapiens GN=ENPP2 PE=4 SV=1 - [E9PHP7_HUMAN]	75.7	6.31%	5	6	888	101.9	7.59	FALSE	172
Q13822-2	Isoform 2 of Ectonucleotide pyrophosphatase/phosphodiesterase family member 2 OS=Homo sapiens GN=ENPP2 - [ENPP2_HUMAN]	75.7	6.12%	5	6	915	105.1	8.18	FALSE	172
Q15848	Adiponectin OS=Homo sapiens GN=ADIPOQ PE=1 SV=1 - [ADIPO_HUMAN]	166.7	20.08%	3	11	244	26.4	5.74	TRUE	174
Q5FBE1	Coagulation factor IX OS=Homo sapiens GN=F9 PE=2 SV=1 - [Q5FBE1_HUMAN]	29.1	5.44%	3	3	423	47.6	6.11	TRUE	175
P00740	Coagulation factor IX OS=Homo sapiens GN=F9 PE=1 SV=2 - [FA9_HUMAN]	29.1	4.99%	3	3	461	51.7	5.47	FALSE	175
Q8NBP7-2	Isoform 2 of Proprotein convertase subtilisin/kexin type 9 OS=Homo sapiens GN=PCSK9 - [PCSK9_HUMAN]	85.08	13.78%	2	4	196	20.8	8.4	TRUE	54
Q8NBP7	Proprotein convertase subtilisin/kexin type 9 OS=Homo sapiens GN=PCSK9 PE=1 SV=3 - [PCSK9_HUMAN]	85.08	3.90%	2	4	692	74.2	6.61	FALSE	54
Q92954-5	Isoform E of Proteoglycan 4 OS=Homo sapiens GN=PRG4 - [PRG4_HUMAN]	262.91	7.18%	5	15	933	102.4	9.63	TRUE	177
Q92954	Proteoglycan 4 OS=Homo sapiens GN=PRG4 PE=1 SV=2 - [PRG4_HUMAN]	262.91	4.77%	5	15	1404	151	9.5	FALSE	177
Q92954-2	Isoform B of Proteoglycan 4 OS=Homo sapiens GN=PRG4 - [PRG4_HUMAN]	262.91	4.92%	5	15	1363	146.4	9.61	FALSE	177
Q92954-3	Isoform C of Proteoglycan 4 OS=Homo sapiens GN=PRG4 - [PRG4_HUMAN]	262.91	5.11%	5	15	1311	141	9.39	FALSE	177
Q92954-4	Isoform D of Proteoglycan 4 OS=Homo sapiens GN=PRG4 - [PRG4_HUMAN]	262.91	5.28%	5	15	1270	136.5	9.54	FALSE	177
Q92954-6	Isoform F of Proteoglycan 4 OS=Homo sapiens GN=PRG4 - [PRG4_HUMAN]	262.91	4.92%	5	15	1361	146.4	9.47	FALSE	177
Q96IY4	Carboxypeptidase B2 OS=Homo sapiens GN=CPB2 PE=1 SV=2 - [CBPB2_HUMAN]	206.83	15.13%	7	13	423	48.4	7.71	TRUE	178
Q96KN2	Beta-Ala-His dipeptidase OS=Homo sapiens GN=CNDP1 PE=1 SV=4 - [CNDP1_HUMAN]	478.84	25.64%	11	36	507	56.7	5.3	TRUE	114
Q9BYE9	Cadherin-related family member 2 OS=Homo sapiens GN=CDHR2 PE=1 SV=2 - [CDHR2_HUMAN]	122.79	2.06%	2	7	1310	141.5	4.5	TRUE	358
Q9NPH3-2	Isoform 2 of Interleukin-1 receptor accessory protein OS=Homo sapiens GN=IL1RAP - [IL1AP_HUMAN]	81.85	7.58%	3	7	356	41	7.34	TRUE	303
Q9NPH3	Interleukin-1 receptor accessory protein OS=Homo sapiens GN=IL1RAP PE=1 SV=2 - [IL1AP_HUMAN]	81.85	4.74%	3	7	570	65.4	8.12	FALSE	303
Q9NPH3-5	Isoform 4 of Interleukin-1 receptor accessory protein OS=Homo sapiens GN=IL1RAP - [IL1AP_HUMAN]	81.85	3.93%	3	7	687	78.6	7.12	FALSE	303
Q9NZP8	Complement C1r subcomponent-like protein OS=Homo sapiens GN=C1RL PE=1 SV=2 - [C1RL_HUMAN]	254.52	16.43%	6	18	487	53.5	7.2	TRUE	180
Q9UNN8	Endothelial protein C receptor OS=Homo sapiens GN=PROCR PE=1 SV=1 - [EPCR_HUMAN]	147.89	11.34%	2	7	238	26.7	7.18	TRUE	304
Q9Y5Y7	Lymphatic vessel endothelial hyaluronic acid receptor 1 OS=Homo sapiens GN=LYVE1 PE=1 SV=2 - [LYVE1_HUMAN]	149.69	8.39%	3	15	322	35.2	8.28	TRUE	181
Q9Y6R7	IgGFc-binding protein OS=Homo sapiens GN=FCGBP PE=1 SV=3 - [FCGBP_HUMAN]	197.37	3.13%	6	16	5405	571.6	5.34	TRUE	182
V9GYE3	Apolipoprotein A-II OS=Homo sapiens GN=APOA2 PE=1 SV=1 - [V9GYE3_HUMAN]	93.98	75.00%	3	8	52	5.9	6.61	TRUE	184
P02652	Apolipoprotein A-II OS=Homo sapiens GN=APOA2 PE=1 SV=1 - [APOA2_HUMAN]	93.98	39.00%	3	8	100	11.2	6.62	FALSE	184
V9GYM3	Apolipoprotein A-II OS=Homo sapiens GN=APOA2 PE=1 SV=1 - [V9GYM3_HUMAN]	93.98	29.32%	3	8	133	14.9	8.27	FALSE	184
Q5VY30	Retinol binding protein 4, plasma, isoform CRA_b OS=Homo sapiens GN=RBP4 PE=1 SV=2 - [Q5VY30_HUMAN]	1050.81	39.70%	5	100	199	23	6.09	TRUE	185
P02753	Retinol-binding protein 4 OS=Homo sapiens GN=RBP4 PE=1 SV=3 - [RET4_HUMAN]	1050.81	39.30%	5	100	201	23	6.07	FALSE	185
K7ERI9	Truncated apolipoprotein C-I (Fragment) OS=Homo sapiens GN=APOC1 PE=4 SV=1 - [K7ERI9_HUMAN]	49.97	23.38%	2	4	77	8.6	6.71	TRUE	186
P02654	Apolipoprotein C-I OS=Homo sapiens GN=APOC1 PE=1 SV=1 - [APOC1_HUMAN]	49.97	21.69%	2	4	83	9.3	8.47	FALSE	186
K7EJ44	Profilin 1, isoform CRA_b OS=Homo sapiens GN=PFN1 PE=1 SV=1 - [K7EJ44_HUMAN]	95.56	21.15%	2	7	104	11.4	9.17	TRUE	188
P07737	Profilin-1 OS=Homo sapiens GN=PFN1 PE=1 SV=2 - [PROF1_HUMAN]	95.56	15.71%	2	7	140	15	8.27	FALSE	188
A0A075B6L0	Ig lambda-2 chain C regions (Fragment) OS=Homo sapiens GN=IGLC3 PE=4 SV=1 - [A0A075B6L0_HUMAN]	1612.92	67.92%	5	110	106	11.3	7.24	TRUE	189
P0CG05	Ig lambda-2 chain C regions OS=Homo sapiens GN=IGLC2 PE=1 SV=1 - [LAC2_HUMAN]	1612.92	67.92%	5	110	106	11.3	7.24	FALSE	189
P0CG06	Ig lambda-3 chain C regions OS=Homo sapiens GN=IGLC3 PE=1 SV=1 - [LAC3_HUMAN]	1612.92	67.92%	5	110	106	11.2	7.24	FALSE	189
P05976-2	Isoform MLC3 of Myosin light chain 1/3, skeletal muscle isoform OS=Homo sapiens GN=MYL1 - [MYL1_HUMAN]	38.93	11.26%	2	2	151	16.8	4.68	TRUE	359
P05976	Myosin light chain 1/3, skeletal muscle isoform OS=Homo sapiens GN=MYL1 PE=1 SV=3 - [MYL1_HUMAN]	38.93	8.76%	2	2	194	21.1	5.03	FALSE	359
A0A075B6N9	Ig mu chain C region (Fragment) OS=Homo sapiens GN=IGHM PE=4 SV=1 - [A0A075B6N9_HUMAN]	4000.34	43.27%	16	263	453	49.4	6.77	TRUE	191
Q5JWQ4	Neuropilin-1 OS=Homo sapiens GN=NRP1 PE=4 SV=2 - [Q5JWQ4_HUMAN]	90.09	9.88%	4	6	597	67.2	6.16	TRUE	193
E9PEP6	Neuropilin-1 OS=Homo sapiens GN=NRP1 PE=4 SV=2 - [E9PEP6_HUMAN]	90.09	6.51%	4	6	906	101.2	6	FALSE	193
O14786	Neuropilin-1 OS=Homo sapiens GN=NRP1 PE=1 SV=3 - [NRP1_HUMAN]	90.09	6.39%	4	6	923	103.1	5.88	FALSE	193
E7EX60	Neuropilin-1 OS=Homo sapiens GN=NRP1 PE=4 SV=1 - [E7EX60_HUMAN]	90.09	9.20%	4	6	641	72	6.79	FALSE	193
Q5T7F0	Neuropilin 1 OS=Homo sapiens GN=NRP1 PE=2 SV=1 - [Q5T7F0_HUMAN]	90.09	8.38%	4	6	704	79	5.86	FALSE	193
Q5T7F1	Neuropilin 1 OS=Homo sapiens GN=NRP1 PE=2 SV=1 - [Q5T7F1_HUMAN]	90.09	9.69%	4	6	609	68.3	6.16	FALSE	193
O14786-2	Isoform 2 of Neuropilin-1 OS=Homo sapiens GN=NRP1 - [NRP1_HUMAN]	90.09	9.16%	4	6	644	71.9	5.57	FALSE	193
J3QQR8	Intercellular adhesion molecule 2 (Fragment) OS=Homo sapiens GN=ICAM2 PE=4 SV=2 - [J3QQR8_HUMAN]	129.09	18.67%	2	5	166	18.4	6.37	TRUE	260
J3QKR4	Intercellular adhesion molecule 2 OS=Homo sapiens GN=ICAM2 PE=4 SV=1 - [J3QKR4_HUMAN]	129.09	17.82%	2	5	174	19.5	8.69	FALSE	260
J3QQX6	Intercellular adhesion molecule 2 (Fragment) OS=Homo sapiens GN=ICAM2 PE=4 SV=1 - [J3QQX6_HUMAN]	129.09	14.49%	2	5	214	23.7	6.51	FALSE	260
J3QRQ1	Intercellular adhesion molecule 2 (Fragment) OS=Homo sapiens GN=ICAM2 PE=4 SV=1 - [J3QRQ1_HUMAN]	129.09	14.35%	2	5	216	23.9	6.51	FALSE	260
J3QRT5	Intercellular adhesion molecule 2 OS=Homo sapiens GN=ICAM2 PE=4 SV=1 - [J3QRT5_HUMAN]	129.09	12.35%	2	5	251	28.2	8.19	FALSE	260
P13598	Intercellular adhesion molecule 2 OS=Homo sapiens GN=ICAM2 PE=1 SV=2 - [ICAM2_HUMAN]	129.09	11.27%	2	5	275	30.6	7.43	FALSE	260
A0A075B6I9	Protein IGLV7-46 (Fragment) OS=Homo sapiens GN=IGLV7-46 PE=4 SV=1 - [A0A075B6I9_HUMAN]	43.12	15.52%	2	3	116	12.3	6.48	TRUE	360
