# Supplementary material for: PGCA: An algorithm to link protein groups created from MS/MS data
Source: PLoS One. 2017 May 31;12(5):e0177569. doi: 10.1371/journal.pone.0177569 (PMC5451011; doi:10.1371/journal.pone.0177569)
Supplement: S5 File — Protein identification information from the muscular dystrophy biomarkers study. (ZIP) [file pone.0177569.s008.zip › S2DataJF/20150814_MRMP-41_JAIN_EXP09_Fr1-24_2_all proteins.txt]

Accession	Description	Score	Coverage	# Peptides	# PSMs	# AAs	MW [kDa]	calc. pI	Is Master Protein	PGC
P02768	Serum albumin OS=Homo sapiens GN=ALB PE=1 SV=2 - [ALBU_HUMAN]	21416.34	53.04%	36	1282	609	69.3	6.28	TRUE	1
P02749	Beta-2-glycoprotein 1 OS=Homo sapiens GN=APOH PE=1 SV=3 - [APOH_HUMAN]	661.53	17.97%	7	44	345	38.3	7.97	TRUE	2
P35527	Keratin, type I cytoskeletal 9 OS=Homo sapiens GN=KRT9 PE=1 SV=3 - [K1C9_HUMAN]	85.04	7.87%	4	7	623	62	5.24	TRUE	3
K7EQQ3	Keratin, type I cytoskeletal 9 OS=Homo sapiens GN=KRT9 PE=1 SV=1 - [K7EQQ3_HUMAN]	85.04	10.77%	3	6	390	39.5	5	FALSE	3
P15144	Aminopeptidase N OS=Homo sapiens GN=ANPEP PE=1 SV=4 - [AMPN_HUMAN]	41.3	2.48%	2	2	967	109.5	5.48	TRUE	5
Q07954	Prolow-density lipoprotein receptor-related protein 1 OS=Homo sapiens GN=LRP1 PE=1 SV=2 - [LRP1_HUMAN]	62.94	0.81%	3	4	4544	504.3	5.39	TRUE	6
P11021	78 kDa glucose-regulated protein OS=Homo sapiens GN=HSPA5 PE=1 SV=2 - [GRP78_HUMAN]	188.44	10.40%	5	15	654	72.3	5.16	TRUE	196
Q6EMK4	Vasorin OS=Homo sapiens GN=VASN PE=1 SV=1 - [VASN_HUMAN]	61.48	4.01%	2	3	673	71.7	7.39	TRUE	197
P07996	Thrombospondin-1 OS=Homo sapiens GN=THBS1 PE=1 SV=2 - [TSP1_HUMAN]	307.16	9.74%	8	22	1170	129.3	4.94	TRUE	7
P60709	Actin, cytoplasmic 1 OS=Homo sapiens GN=ACTB PE=1 SV=1 - [ACTB_HUMAN]	274.67	13.60%	4	15	375	41.7	5.48	TRUE	9
P63261	Actin, cytoplasmic 2 OS=Homo sapiens GN=ACTG1 PE=1 SV=1 - [ACTG_HUMAN]	274.67	13.60%	4	15	375	41.8	5.48	FALSE	9
P04040	Catalase OS=Homo sapiens GN=CAT PE=1 SV=3 - [CATA_HUMAN]	107.03	9.30%	4	6	527	59.7	7.39	TRUE	10
P07195	L-lactate dehydrogenase B chain OS=Homo sapiens GN=LDHB PE=1 SV=2 - [LDHB_HUMAN]	164.85	17.96%	5	15	334	36.6	6.05	TRUE	11
P01023	Alpha-2-macroglobulin OS=Homo sapiens GN=A2M PE=1 SV=3 - [A2MG_HUMAN]	27943.59	54.82%	61	1713	1474	163.2	6.46	TRUE	12
P20742	Pregnancy zone protein OS=Homo sapiens GN=PZP PE=1 SV=4 - [PZP_HUMAN]	6407.41	24.97%	28	472	1482	163.8	6.38	TRUE	13
Q8WZ42-3	Isoform 3 of Titin OS=Homo sapiens GN=TTN - [TITIN_HUMAN]	48.88	0.11%	4	7	26926	2991.1	6.74	TRUE	33
Q8WZ42	Titin OS=Homo sapiens GN=TTN PE=1 SV=4 - [TITIN_HUMAN]	48.88	0.09%	4	7	34350	3813.7	6.35	FALSE	33
Q8WZ42-10	Isoform 10 of Titin OS=Homo sapiens GN=TTN - [TITIN_HUMAN]	48.88	0.11%	4	7	27051	3004.9	6.76	FALSE	33
Q8WZ42-11	Isoform 11 of Titin OS=Homo sapiens GN=TTN - [TITIN_HUMAN]	48.88	0.09%	4	7	33423	3711.3	6.52	FALSE	33
Q8WZ42-2	Isoform 2 of Titin OS=Homo sapiens GN=TTN - [TITIN_HUMAN]	48.88	0.09%	4	7	34258	3803.3	6.34	FALSE	33
Q8WZ42-4	Isoform 4 of Titin OS=Homo sapiens GN=TTN - [TITIN_HUMAN]	48.88	0.09%	4	7	33445	3713.7	6.52	FALSE	33
Q8WZ42-5	Isoform 5 of Titin OS=Homo sapiens GN=TTN - [TITIN_HUMAN]	48.88	0.09%	4	7	32900	3650.8	6.46	FALSE	33
Q8WZ42-7	Isoform 7 of Titin OS=Homo sapiens GN=TTN - [TITIN_HUMAN]	48.88	0.09%	4	7	33615	3732.3	6.51	FALSE	33
Q8WZ42-8	Isoform 8 of Titin OS=Homo sapiens GN=TTN - [TITIN_HUMAN]	48.88	0.09%	4	7	34475	3827.5	6.35	FALSE	33
Q8WZ42-9	Isoform 9 of Titin OS=Homo sapiens GN=TTN - [TITIN_HUMAN]	48.88	0.11%	4	7	27118	3012.1	6.71	FALSE	33
Q8WZ42-12	Isoform 12 of Titin OS=Homo sapiens GN=TTN - [TITIN_HUMAN]	48.88	0.08%	4	7	35991	3992.1	6.39	FALSE	33
Q8WZ42-13	Isoform 13 of Titin OS=Homo sapiens GN=TTN - [TITIN_HUMAN]	48.88	0.09%	4	7	34484	3828.7	6.34	FALSE	33
P12111-3	Isoform 3 of Collagen alpha-3(VI) chain OS=Homo sapiens GN=COL6A3 - [CO6A3_HUMAN]	162.93	6.18%	4	7	1036	113.2	5.76	TRUE	15
P12111	Collagen alpha-3(VI) chain OS=Homo sapiens GN=COL6A3 PE=1 SV=5 - [CO6A3_HUMAN]	162.93	2.01%	4	7	3177	343.5	6.68	FALSE	15
E7ENL6	Collagen alpha-3(VI) chain OS=Homo sapiens GN=COL6A3 PE=4 SV=1 - [E7ENL6_HUMAN]	162.93	2.15%	4	7	2976	322	6.9	FALSE	15
E9PFQ6	Collagen alpha-3(VI) chain OS=Homo sapiens GN=COL6A3 PE=4 SV=1 - [E9PFQ6_HUMAN]	162.93	2.49%	4	7	2570	278	8.15	FALSE	15
E9PGQ9	Collagen alpha-3(VI) chain OS=Homo sapiens GN=COL6A3 PE=4 SV=1 - [E9PGQ9_HUMAN]	162.93	5.17%	4	7	1237	134.6	5.57	FALSE	15
P12111-2	Isoform 2 of Collagen alpha-3(VI) chain OS=Homo sapiens GN=COL6A3 - [CO6A3_HUMAN]	162.93	2.15%	4	7	2971	321.2	7.3	FALSE	15
P04114	Apolipoprotein B-100 OS=Homo sapiens GN=APOB PE=1 SV=2 - [APOB_HUMAN]	30283.91	52.09%	200	2221	4563	515.3	7.05	TRUE	16
P04264	Keratin, type II cytoskeletal 1 OS=Homo sapiens GN=KRT1 PE=1 SV=6 - [K2C1_HUMAN]	557.19	19.88%	12	50	644	66	8.12	TRUE	17
H3BQN4	Fructose-bisphosphate aldolase OS=Homo sapiens GN=ALDOA PE=3 SV=1 - [H3BQN4_HUMAN]	89.22	13.02%	5	8	361	39.3	8.4	TRUE	198
P04075	Fructose-bisphosphate aldolase A OS=Homo sapiens GN=ALDOA PE=1 SV=2 - [ALDOA_HUMAN]	89.22	12.91%	5	8	364	39.4	8.09	FALSE	198
J3KPS3	Aldolase A, fructose-bisphosphate, isoform CRA_b OS=Homo sapiens GN=ALDOA PE=4 SV=1 - [J3KPS3_HUMAN]	89.22	12.77%	5	8	368	39.8	8.09	FALSE	198
P04075-2	Isoform 2 of Fructose-bisphosphate aldolase A OS=Homo sapiens GN=ALDOA - [ALDOA_HUMAN]	89.22	11.24%	5	8	418	45.2	8.25	FALSE	198
B7Z7A9	Phosphoglycerate kinase B OS=Homo sapiens GN=PGK1 PE=2 SV=1 - [B7Z7A9_HUMAN]	53.92	5.66%	2	4	389	41.4	7.33	TRUE	364
P00558	Phosphoglycerate kinase 1 OS=Homo sapiens GN=PGK1 PE=1 SV=3 - [PGK1_HUMAN]	53.92	5.28%	2	4	417	44.6	8.1	FALSE	364
E7EUT4	Glyceraldehyde-3-phosphate dehydrogenase OS=Homo sapiens GN=GAPDH PE=3 SV=1 - [E7EUT4_HUMAN]	55.62	13.65%	3	5	293	31.5	7.61	TRUE	18
P04406	Glyceraldehyde-3-phosphate dehydrogenase OS=Homo sapiens GN=GAPDH PE=1 SV=3 - [G3P_HUMAN]	55.62	11.94%	3	5	335	36	8.46	FALSE	18
P14618-2	Isoform M1 of Pyruvate kinase isozymes M1/M2 OS=Homo sapiens GN=PKM - [KPYM_HUMAN]	255.87	17.51%	8	20	531	58	7.71	TRUE	23
P32119	Peroxiredoxin-2 OS=Homo sapiens GN=PRDX2 PE=1 SV=5 - [PRDX2_HUMAN]	232.99	9.09%	2	14	198	21.9	5.97	TRUE	200
G3V1A4	Cofilin 1 (Non-muscle), isoform CRA_a OS=Homo sapiens GN=CFL1 PE=4 SV=1 - [G3V1A4_HUMAN]	60	16.78%	2	3	149	16.8	8.35	TRUE	201
P23528	Cofilin-1 OS=Homo sapiens GN=CFL1 PE=1 SV=3 - [COF1_HUMAN]	60	15.06%	2	3	166	18.5	8.09	FALSE	201
E9PK25	Cofilin-1 OS=Homo sapiens GN=CFL1 PE=4 SV=1 - [E9PK25_HUMAN]	60	12.25%	2	3	204	22.7	8.34	FALSE	201
P02751-10	Isoform 10 of Fibronectin OS=Homo sapiens GN=FN1 - [FINC_HUMAN]	7298.16	35.62%	48	445	2176	239.5	5.88	TRUE	19
P02751	Fibronectin OS=Homo sapiens GN=FN1 PE=1 SV=4 - [FINC_HUMAN]	7298.16	32.48%	48	445	2386	262.5	5.71	FALSE	19
E9PE77	Anastellin OS=Homo sapiens GN=FN1 PE=4 SV=1 - [E9PE77_HUMAN]	7298.16	33.26%	48	445	2330	256.3	5.8	FALSE	19
P02751-14	Isoform 14 of Fibronectin OS=Homo sapiens GN=FN1 - [FINC_HUMAN]	7298.16	34.22%	48	445	2265	249.2	5.99	FALSE	19
P02751-3	Isoform 3 of Fibronectin OS=Homo sapiens GN=FN1 - [FINC_HUMAN]	7298.16	32.91%	48	445	2355	259.1	5.73	FALSE	19
P02751-5	Isoform 5 of Fibronectin OS=Homo sapiens GN=FN1 - [FINC_HUMAN]	7298.16	35.05%	48	445	2211	243.2	5.74	FALSE	19
P02751-8	Isoform 8 of Fibronectin OS=Homo sapiens GN=FN1 - [FINC_HUMAN]	7298.16	33.75%	48	445	2296	252.7	5.94	FALSE	19
P02751-9	Isoform 9 of Fibronectin OS=Homo sapiens GN=FN1 - [FINC_HUMAN]	7298.16	34.60%	48	445	2240	246.5	6.06	FALSE	19
Q6U2E9	C4B1 OS=Homo sapiens GN=C4B PE=4 SV=1 - [Q6U2E9_HUMAN]	22345.44	59.58%	75	1440	1744	192.6	7.27	TRUE	20
Q06033-2	Isoform 2 of Inter-alpha-trypsin inhibitor heavy chain H3 OS=Homo sapiens GN=ITIH3 - [ITIH3_HUMAN]	1658.8	29.68%	18	128	886	99.3	5.8	TRUE	21
Q06033	Inter-alpha-trypsin inhibitor heavy chain H3 OS=Homo sapiens GN=ITIH3 PE=1 SV=2 - [ITIH3_HUMAN]	1658.8	29.55%	18	128	890	99.8	5.74	FALSE	21
P02647	Apolipoprotein A-I OS=Homo sapiens GN=APOA1 PE=1 SV=1 - [APOA1_HUMAN]	1550.1	49.44%	14	91	267	30.8	5.76	TRUE	24
P13645	Keratin, type I cytoskeletal 10 OS=Homo sapiens GN=KRT10 PE=1 SV=6 - [K1C10_HUMAN]	340.87	15.92%	8	23	584	58.8	5.21	TRUE	26
P07737	Profilin-1 OS=Homo sapiens GN=PFN1 PE=1 SV=2 - [PROF1_HUMAN]	83.3	25.71%	3	6	140	15	8.27	TRUE	188
P35908	Keratin, type II cytoskeletal 2 epidermal OS=Homo sapiens GN=KRT2 PE=1 SV=2 - [K22E_HUMAN]	294.98	10.17%	6	27	639	65.4	8	TRUE	28
P00450	Ceruloplasmin OS=Homo sapiens GN=CP PE=1 SV=1 - [CERU_HUMAN]	9602.05	55.49%	44	583	1065	122.1	5.72	TRUE	29
B9A064	Immunoglobulin lambda-like polypeptide 5 OS=Homo sapiens GN=IGLL5 PE=2 SV=2 - [IGLL5_HUMAN]	671.53	32.71%	5	43	214	23	8.84	TRUE	202
P13796	Plastin-2 OS=Homo sapiens GN=LCP1 PE=1 SV=6 - [PLSL_HUMAN]	228.72	10.21%	5	12	627	70.2	5.43	TRUE	31
P06396	Gelsolin OS=Homo sapiens GN=GSN PE=1 SV=1 - [GELS_HUMAN]	3741.13	43.73%	25	249	782	85.6	6.28	TRUE	30
P19827	Inter-alpha-trypsin inhibitor heavy chain H1 OS=Homo sapiens GN=ITIH1 PE=1 SV=3 - [ITIH1_HUMAN]	12282.78	41.71%	29	791	911	101.3	6.79	TRUE	32
P02750	Leucine-rich alpha-2-glycoprotein OS=Homo sapiens GN=LRG1 PE=1 SV=2 - [A2GL_HUMAN]	2221.69	31.99%	9	139	347	38.2	6.95	TRUE	33
P01024	Complement C3 OS=Homo sapiens GN=C3 PE=1 SV=2 - [CO3_HUMAN]	4152.67	42.99%	54	281	1663	187	6.4	TRUE	34
P02765	Alpha-2-HS-glycoprotein OS=Homo sapiens GN=AHSG PE=1 SV=1 - [FETUA_HUMAN]	2590.96	47.96%	12	354	367	39.3	5.72	TRUE	35
C9JV77	Alpha-2-HS-glycoprotein OS=Homo sapiens GN=AHSG PE=4 SV=1 - [C9JV77_HUMAN]	2590.96	47.83%	12	354	368	39.4	5.72	FALSE	35
P01008	Antithrombin-III OS=Homo sapiens GN=SERPINC1 PE=1 SV=1 - [ANT3_HUMAN]	18373.31	63.79%	27	854	464	52.6	6.71	TRUE	36
P02675	Fibrinogen beta chain OS=Homo sapiens GN=FGB PE=1 SV=2 - [FIBB_HUMAN]	11191.28	69.86%	29	917	491	55.9	8.27	TRUE	37
P07225	Vitamin K-dependent protein S OS=Homo sapiens GN=PROS1 PE=1 SV=1 - [PROS_HUMAN]	906.44	27.07%	15	68	676	75.1	5.67	TRUE	38
P15169	Carboxypeptidase N catalytic chain OS=Homo sapiens GN=CPN1 PE=1 SV=1 - [CBPN_HUMAN]	204.75	15.28%	6	17	458	52.3	7.34	TRUE	39
P02671	Fibrinogen alpha chain OS=Homo sapiens GN=FGA PE=1 SV=2 - [FIBA_HUMAN]	15300.84	37.64%	30	896	866	94.9	6.01	TRUE	40
P68871	Hemoglobin subunit beta OS=Homo sapiens GN=HBB PE=1 SV=2 - [HBB_HUMAN]	558.61	61.90%	7	28	147	16	7.28	TRUE	41
P04004	Vitronectin OS=Homo sapiens GN=VTN PE=1 SV=1 - [VTNC_HUMAN]	1783.25	20.29%	8	93	478	54.3	5.8	TRUE	42
P01781	Ig heavy chain V-III region GAL OS=Homo sapiens PE=1 SV=1 - [HV320_HUMAN]	196.14	21.55%	3	16	116	12.7	8.48	TRUE	319
P08697	Alpha-2-antiplasmin OS=Homo sapiens GN=SERPINF2 PE=1 SV=3 - [A2AP_HUMAN]	2078.44	39.31%	12	142	491	54.5	6.29	TRUE	44
Q92820	Gamma-glutamyl hydrolase OS=Homo sapiens GN=GGH PE=1 SV=2 - [GGH_HUMAN]	120.62	12.58%	3	7	318	35.9	7.11	TRUE	45
P69905	Hemoglobin subunit alpha OS=Homo sapiens GN=HBA1 PE=1 SV=2 - [HBA_HUMAN]	85.21	26.76%	4	11	142	15.2	8.68	TRUE	46
P00738	Haptoglobin OS=Homo sapiens GN=HP PE=1 SV=1 - [HPT_HUMAN]	582.56	35.47%	13	57	406	45.2	6.58	TRUE	47
P04275	von Willebrand factor OS=Homo sapiens GN=VWF PE=1 SV=4 - [VWF_HUMAN]	90.28	1.39%	3	8	2813	309.1	5.48	TRUE	48
G3XAM2	Complement factor I heavy chain OS=Homo sapiens GN=CFI PE=3 SV=1 - [G3XAM2_HUMAN]	648.55	12.50%	7	54	576	65	7.5	TRUE	49
P05156	Complement factor I OS=Homo sapiens GN=CFI PE=1 SV=2 - [CFAI_HUMAN]	648.55	12.35%	7	54	583	65.7	7.5	FALSE	49
E7ETH0	Complement factor I heavy chain OS=Homo sapiens GN=CFI PE=3 SV=1 - [E7ETH0_HUMAN]	648.55	12.18%	7	54	591	66.6	7.59	FALSE	49
D6RF35	Vitamin D-binding protein OS=Homo sapiens GN=GC PE=4 SV=1 - [D6RF35_HUMAN]	5841.72	41.60%	21	472	476	53	5.52	TRUE	50
P02649	Apolipoprotein E OS=Homo sapiens GN=APOE PE=1 SV=1 - [APOE_HUMAN]	1100.65	47.32%	14	60	317	36.1	5.73	TRUE	52
P01031	Complement C5 OS=Homo sapiens GN=C5 PE=1 SV=4 - [CO5_HUMAN]	5484.44	39.44%	47	425	1676	188.2	6.52	TRUE	53
Q8NBP7	Proprotein convertase subtilisin/kexin type 9 OS=Homo sapiens GN=PCSK9 PE=1 SV=3 - [PCSK9_HUMAN]	50.51	7.23%	3	4	692	74.2	6.61	TRUE	54
Q5VTT5	Myomesin-3 OS=Homo sapiens GN=MYOM3 PE=2 SV=1 - [MYOM3_HUMAN]	113.66	1.95%	2	7	1437	162.1	6.23	TRUE	205
Q14126	Desmoglein-2 OS=Homo sapiens GN=DSG2 PE=1 SV=2 - [DSG2_HUMAN]	43.9	1.88%	2	4	1118	122.2	5.24	TRUE	365
Q15113	Procollagen C-endopeptidase enhancer 1 OS=Homo sapiens GN=PCOLCE PE=1 SV=2 - [PCOC1_HUMAN]	41	5.57%	2	2	449	47.9	7.43	TRUE	206
Q15582	Transforming growth factor-beta-induced protein ig-h3 OS=Homo sapiens GN=TGFBI PE=1 SV=1 - [BGH3_HUMAN]	211.02	15.52%	8	17	683	74.6	7.71	TRUE	55
P01876	Ig alpha-1 chain C region OS=Homo sapiens GN=IGHA1 PE=1 SV=2 - [IGHA1_HUMAN]	803.49	20.40%	7	52	353	37.6	6.51	TRUE	56
P01859	Ig gamma-2 chain C region OS=Homo sapiens GN=IGHG2 PE=1 SV=2 - [IGHG2_HUMAN]	706.06	18.10%	5	56	326	35.9	7.59	TRUE	57
P01857	Ig gamma-1 chain C region OS=Homo sapiens GN=IGHG1 PE=1 SV=1 - [IGHG1_HUMAN]	1131.38	36.67%	9	118	330	36.1	8.19	TRUE	58
P41222	Prostaglandin-H2 D-isomerase OS=Homo sapiens GN=PTGDS PE=1 SV=1 - [PTGDS_HUMAN]	124.37	17.37%	2	7	190	21	7.8	TRUE	273
H0Y5A1	Prostaglandin-H2 D-isomerase (Fragment) OS=Homo sapiens GN=PTGDS PE=3 SV=1 - [H0Y5A1_HUMAN]	124.37	15.49%	2	7	213	22.9	9.89	FALSE	273
P01009	Alpha-1-antitrypsin OS=Homo sapiens GN=SERPINA1 PE=1 SV=3 - [A1AT_HUMAN]	1490.92	55.98%	21	159	418	46.7	5.59	TRUE	59
P01034	Cystatin-C OS=Homo sapiens GN=CST3 PE=1 SV=1 - [CYTC_HUMAN]	216.71	11.64%	2	8	146	15.8	8.75	TRUE	61
P02763	Alpha-1-acid glycoprotein 1 OS=Homo sapiens GN=ORM1 PE=1 SV=1 - [A1AG1_HUMAN]	638.62	24.88%	4	32	201	23.5	5.02	TRUE	62
P02787	Serotransferrin OS=Homo sapiens GN=TF PE=1 SV=3 - [TRFE_HUMAN]	835.99	33.09%	18	63	698	77	7.12	TRUE	63
P01019	Angiotensinogen OS=Homo sapiens GN=AGT PE=1 SV=1 - [ANGT_HUMAN]	4881.12	44.54%	15	294	485	53.1	6.32	TRUE	64
P01834	Ig kappa chain C region OS=Homo sapiens GN=IGKC PE=1 SV=1 - [IGKC_HUMAN]	1573.48	64.15%	4	166	106	11.6	5.87	TRUE	65
P01623	Ig kappa chain V-III region WOL OS=Homo sapiens PE=1 SV=1 - [KV305_HUMAN]	594.19	37.61%	3	23	109	11.7	8.91	TRUE	66
P0C0L4	Complement C4-A OS=Homo sapiens GN=C4A PE=1 SV=2 - [CO4A_HUMAN]	20417.52	57.68%	74	1335	1744	192.7	7.08	TRUE	67
P03951	Coagulation factor XI OS=Homo sapiens GN=F11 PE=1 SV=1 - [FA11_HUMAN]	240.06	10.72%	6	19	625	70.1	8.1	TRUE	77
P02747	Complement C1q subcomponent subunit C OS=Homo sapiens GN=C1QC PE=1 SV=3 - [C1QC_HUMAN]	603.27	21.22%	4	48	245	25.8	8.41	TRUE	69
P06732	Creatine kinase M-type OS=Homo sapiens GN=CKM PE=1 SV=2 - [KCRM_HUMAN]	561.88	24.67%	7	37	381	43.1	7.25	TRUE	70
P10643	Complement component C7 OS=Homo sapiens GN=C7 PE=1 SV=2 - [CO7_HUMAN]	882.2	17.56%	12	71	843	93.5	6.48	TRUE	71
P13535	Myosin-8 OS=Homo sapiens GN=MYH8 PE=1 SV=3 - [MYH8_HUMAN]	62.04	1.34%	2	3	1937	222.6	5.74	TRUE	247
P12882	Myosin-1 OS=Homo sapiens GN=MYH1 PE=1 SV=3 - [MYH1_HUMAN]	62.04	1.34%	2	3	1939	223	5.74	FALSE	247
Q9Y623	Myosin-4 OS=Homo sapiens GN=MYH4 PE=1 SV=2 - [MYH4_HUMAN]	62.04	1.34%	2	3	1939	222.9	5.85	FALSE	247
Q9UKX2	Myosin-2 OS=Homo sapiens GN=MYH2 PE=1 SV=1 - [MYH2_HUMAN]	62.04	1.34%	2	3	1941	222.9	5.82	FALSE	247
P12259	Coagulation factor V OS=Homo sapiens GN=F5 PE=1 SV=4 - [FA5_HUMAN]	406.41	7.15%	14	30	2224	251.5	6.05	TRUE	72
P10909-4	Isoform 4 of Clusterin OS=Homo sapiens GN=CLU - [CLUS_HUMAN]	2310.26	39.18%	17	178	416	48.8	6.71	TRUE	73
P10909	Clusterin OS=Homo sapiens GN=CLU PE=1 SV=1 - [CLUS_HUMAN]	2310.26	36.30%	17	178	449	52.5	6.27	FALSE	73
P10909-2	Isoform 2 of Clusterin OS=Homo sapiens GN=CLU - [CLUS_HUMAN]	2310.26	32.53%	17	178	501	57.8	6.68	FALSE	73
P10909-5	Isoform 5 of Clusterin OS=Homo sapiens GN=CLU - [CLUS_HUMAN]	2310.26	35.43%	17	178	460	53.6	6.27	FALSE	73
E5RHP7	Carbonic anhydrase 1 (Fragment) OS=Homo sapiens GN=CA1 PE=4 SV=1 - [E5RHP7_HUMAN]	485.12	23.11%	5	35	251	27.7	6.6	TRUE	74
P00915	Carbonic anhydrase 1 OS=Homo sapiens GN=CA1 PE=1 SV=2 - [CAH1_HUMAN]	485.12	22.22%	5	35	261	28.9	7.12	FALSE	74
D6R934	Complement C1q subcomponent subunit B OS=Homo sapiens GN=C1QB PE=4 SV=1 - [D6R934_HUMAN]	1396.96	41.04%	7	203	251	26.4	8.63	TRUE	76
P02746	Complement C1q subcomponent subunit B OS=Homo sapiens GN=C1QB PE=1 SV=3 - [C1QB_HUMAN]	1396.96	40.71%	7	203	253	26.7	8.63	FALSE	76
D6REX5	Selenoprotein P (Fragment) OS=Homo sapiens GN=SEPP1 PE=4 SV=1 - [D6REX5_HUMAN]	211.65	21.29%	6	18	310	35.1	7.66	TRUE	78
P49908	Selenoprotein P OS=Homo sapiens GN=SEPP1 PE=1 SV=3 - [SEPP1_HUMAN]	211.65	17.32%	6	18	381	43.2	7.87	FALSE	78
P22105-3	Isoform 3 of Tenascin-X OS=Homo sapiens GN=TNXB - [TENX_HUMAN]	138.38	3.14%	6	9	4242	457.9	5.17	TRUE	79
P22105	Tenascin-X OS=Homo sapiens GN=TNXB PE=1 SV=3 - [TENX_HUMAN]	138.38	3.10%	6	9	4289	464	5.34	FALSE	79
E7EPZ9	Tenascin-X OS=Homo sapiens GN=TNXB PE=4 SV=1 - [E7EPZ9_HUMAN]	138.38	3.13%	6	9	4244	458.1	5.17	FALSE	79
Q9NQ79-3	Isoform 3 of Cartilage acidic protein 1 OS=Homo sapiens GN=CRTAC1 - [CRAC1_HUMAN]	74.7	8.60%	4	5	628	68	5.29	TRUE	80
Q9NQ79	Cartilage acidic protein 1 OS=Homo sapiens GN=CRTAC1 PE=1 SV=2 - [CRAC1_HUMAN]	74.7	8.17%	4	5	661	71.4	5.12	FALSE	80
Q9NQ79-2	Isoform 2 of Cartilage acidic protein 1 OS=Homo sapiens GN=CRTAC1 - [CRAC1_HUMAN]	74.7	8.37%	4	5	645	70.4	5.24	FALSE	80
Q6IMJ5	NOELIN1_V2 OS=Homo sapiens GN=OLFM1 PE=2 SV=1 - [Q6IMJ5_HUMAN]	33.69	4.15%	2	2	458	52.8	7.11	TRUE	279
Q99784	Noelin OS=Homo sapiens GN=OLFM1 PE=1 SV=4 - [NOE1_HUMAN]	33.69	3.92%	2	2	485	55.3	6.95	FALSE	279
Q99784-3	Isoform 3 of Noelin OS=Homo sapiens GN=OLFM1 - [NOE1_HUMAN]	33.69	4.07%	2	2	467	54.1	7.15	FALSE	279
P05154	Plasma serine protease inhibitor OS=Homo sapiens GN=SERPINA5 PE=1 SV=3 - [IPSP_HUMAN]	1510.27	54.19%	17	93	406	45.6	9.26	TRUE	81
E9PHK0	Tetranectin OS=Homo sapiens GN=CLEC3B PE=4 SV=1 - [E9PHK0_HUMAN]	551.14	43.13%	6	33	160	17.8	5.05	TRUE	83
P05452	Tetranectin OS=Homo sapiens GN=CLEC3B PE=1 SV=3 - [TETN_HUMAN]	551.14	34.16%	6	33	202	22.5	5.67	FALSE	83
P05109	Protein S100-A8 OS=Homo sapiens GN=S100A8 PE=1 SV=1 - [S10A8_HUMAN]	83.63	19.35%	2	5	93	10.8	7.03	TRUE	85
Q9H8L6	Multimerin-2 OS=Homo sapiens GN=MMRN2 PE=1 SV=2 - [MMRN2_HUMAN]	40.87	2.21%	2	3	949	104.3	5.86	TRUE	213
B4E1Z4	Complement factor B OS=Homo sapiens GN=CFB PE=2 SV=1 - [B4E1Z4_HUMAN]	7504.06	32.07%	41	623	1266	140.9	7.18	TRUE	87
Q14624	Inter-alpha-trypsin inhibitor heavy chain H4 OS=Homo sapiens GN=ITIH4 PE=1 SV=4 - [ITIH4_HUMAN]	12932.7	50.97%	37	962	930	103.3	6.98	TRUE	282
B7ZKJ8	35 kDa inter-alpha-trypsin inhibitor heavy chain H4 OS=Homo sapiens GN=ITIH4 PE=2 SV=1 - [B7ZKJ8_HUMAN]	12932.7	50.70%	37	962	935	103.8	6.89	FALSE	282
Q9UK55	Protein Z-dependent protease inhibitor OS=Homo sapiens GN=SERPINA10 PE=1 SV=1 - [ZPI_HUMAN]	474.2	24.32%	9	28	444	50.7	8.27	TRUE	89
G3V2W1	Protein Z-dependent protease inhibitor OS=Homo sapiens GN=SERPINA10 PE=3 SV=1 - [G3V2W1_HUMAN]	474.2	22.31%	9	28	484	55.1	7.64	FALSE	89
P02743	Serum amyloid P-component OS=Homo sapiens GN=APCS PE=1 SV=2 - [SAMP_HUMAN]	983.82	31.84%	7	82	223	25.4	6.54	TRUE	90
P05546	Heparin cofactor 2 OS=Homo sapiens GN=SERPIND1 PE=1 SV=3 - [HEP2_HUMAN]	3929.95	50.50%	22	308	499	57	6.9	TRUE	91
P27487	Dipeptidyl peptidase 4 OS=Homo sapiens GN=DPP4 PE=1 SV=2 - [DPP4_HUMAN]	41.23	3.00%	2	4	766	88.2	6.04	TRUE	214
B7Z9P8	Prenylcysteine oxidase 1 OS=Homo sapiens GN=PCYOX1 PE=2 SV=1 - [B7Z9P8_HUMAN]	68.92	5.84%	2	7	428	48.5	6.16	TRUE	272
Q9UHG3	Prenylcysteine oxidase 1 OS=Homo sapiens GN=PCYOX1 PE=1 SV=3 - [PCYOX_HUMAN]	68.92	4.95%	2	7	505	56.6	6.18	FALSE	272
Q6P052	MAN1A1 protein OS=Homo sapiens GN=MAN1A1 PE=2 SV=1 - [Q6P052_HUMAN]	107.42	13.90%	3	9	367	40	7.15	TRUE	51
P33908	Mannosyl-oligosaccharide 1,2-alpha-mannosidase IA OS=Homo sapiens GN=MAN1A1 PE=1 SV=3 - [MA1A1_HUMAN]	107.42	7.81%	3	9	653	72.9	6.47	FALSE	51
P04196	Histidine-rich glycoprotein OS=Homo sapiens GN=HRG PE=1 SV=1 - [HRG_HUMAN]	3086.84	24.76%	13	156	525	59.5	7.5	TRUE	93
P00488	Coagulation factor XIII A chain OS=Homo sapiens GN=F13A1 PE=1 SV=4 - [F13A_HUMAN]	359.11	16.26%	8	24	732	83.2	6.09	TRUE	94
P05362	Intercellular adhesion molecule 1 OS=Homo sapiens GN=ICAM1 PE=1 SV=2 - [ICAM1_HUMAN]	29.53	3.01%	2	2	532	57.8	7.99	TRUE	95
Q16610	Extracellular matrix protein 1 OS=Homo sapiens GN=ECM1 PE=1 SV=2 - [ECM1_HUMAN]	316.71	16.48%	8	26	540	60.6	6.71	TRUE	96
Q16610-4	Isoform 4 of Extracellular matrix protein 1 OS=Homo sapiens GN=ECM1 - [ECM1_HUMAN]	316.71	15.70%	8	26	567	63.5	6.89	FALSE	96
Q96PD5	N-acetylmuramoyl-L-alanine amidase OS=Homo sapiens GN=PGLYRP2 PE=1 SV=1 - [PGRP2_HUMAN]	2748.33	41.67%	13	132	576	62.2	7.55	TRUE	97
Q96PD5-2	Isoform 2 of N-acetylmuramoyl-L-alanine amidase OS=Homo sapiens GN=PGLYRP2 - [PGRP2_HUMAN]	2748.33	37.85%	13	132	634	68	7.68	FALSE	97
P09172	Dopamine beta-hydroxylase OS=Homo sapiens GN=DBH PE=1 SV=3 - [DOPO_HUMAN]	232.92	16.86%	7	17	617	69	6.42	TRUE	98
P13473	Lysosome-associated membrane glycoprotein 2 OS=Homo sapiens GN=LAMP2 PE=1 SV=2 - [LAMP2_HUMAN]	77.75	4.88%	2	6	410	44.9	5.63	TRUE	217
P13473-2	Isoform LAMP-2B of Lysosome-associated membrane glycoprotein 2 OS=Homo sapiens GN=LAMP2 - [LAMP2_HUMAN]	77.75	4.88%	2	6	410	44.9	5.69	FALSE	217
P13473-3	Isoform LAMP-2C of Lysosome-associated membrane glycoprotein 2 OS=Homo sapiens GN=LAMP2 - [LAMP2_HUMAN]	77.75	4.87%	2	6	411	45.1	5.91	FALSE	217
P07451	Carbonic anhydrase 3 OS=Homo sapiens GN=CA3 PE=1 SV=3 - [CAH3_HUMAN]	72.31	8.46%	2	5	260	29.5	7.34	TRUE	312
Q16706	Alpha-mannosidase 2 OS=Homo sapiens GN=MAN2A1 PE=1 SV=2 - [MA2A1_HUMAN]	56.85	2.80%	3	5	1144	131.1	7.58	TRUE	331
P25311	Zinc-alpha-2-glycoprotein OS=Homo sapiens GN=AZGP1 PE=1 SV=2 - [ZA2G_HUMAN]	781.04	42.95%	12	74	298	34.2	6.05	TRUE	100
P43652	Afamin OS=Homo sapiens GN=AFM PE=1 SV=1 - [AFAM_HUMAN]	896.31	31.22%	15	79	599	69	5.9	TRUE	101
P00748	Coagulation factor XII OS=Homo sapiens GN=F12 PE=1 SV=3 - [FA12_HUMAN]	326.45	10.24%	5	20	615	67.7	7.74	TRUE	102
P23142	Fibulin-1 OS=Homo sapiens GN=FBLN1 PE=1 SV=4 - [FBLN1_HUMAN]	182.9	9.39%	5	11	703	77.2	5.22	TRUE	103
B0QYF8	Myoglobin (Fragment) OS=Homo sapiens GN=MB PE=3 SV=1 - [B0QYF8_HUMAN]	169.69	25.17%	3	9	143	16	7.69	TRUE	222
F2Z2F1	Myoglobin (Fragment) OS=Homo sapiens GN=MB PE=3 SV=1 - [F2Z2F1_HUMAN]	169.69	28.30%	2	8	106	11.9	8.38	FALSE	222
P02144	Myoglobin OS=Homo sapiens GN=MB PE=1 SV=2 - [MYG_HUMAN]	169.69	23.38%	3	9	154	17.2	7.68	FALSE	222
B4DKJ3	Cartilage oligomeric matrix protein OS=Homo sapiens GN=COMP PE=2 SV=1 - [B4DKJ3_HUMAN]	78.18	4.26%	2	4	704	77.2	4.53	TRUE	286
G3XAP6	Cartilage oligomeric matrix protein OS=Homo sapiens GN=COMP PE=4 SV=1 - [G3XAP6_HUMAN]	78.18	4.14%	2	4	724	79.6	4.61	FALSE	286
P49747	Cartilage oligomeric matrix protein OS=Homo sapiens GN=COMP PE=1 SV=2 - [COMP_HUMAN]	78.18	3.96%	2	4	757	82.8	4.6	FALSE	286
B4DQI1	Complement C2 OS=Homo sapiens GN=C2 PE=2 SV=1 - [B4DQI1_HUMAN]	1667.98	41.30%	21	120	506	56.4	7.84	TRUE	142
E9PFN7	Complement C2 OS=Homo sapiens GN=C2 PE=3 SV=1 - [E9PFN7_HUMAN]	1667.98	33.71%	21	120	620	69.4	7.21	FALSE	142
P06681	Complement C2 OS=Homo sapiens GN=C2 PE=1 SV=2 - [CO2_HUMAN]	1667.98	27.79%	21	120	752	83.2	7.42	FALSE	142
B4DW75	EGF-containing fibulin-like extracellular matrix protein 1 OS=Homo sapiens GN=EFEMP1 PE=2 SV=1 - [B4DW75_HUMAN]	208.54	14.08%	4	12	355	39.2	6.49	TRUE	104
Q12805	EGF-containing fibulin-like extracellular matrix protein 1 OS=Homo sapiens GN=EFEMP1 PE=1 SV=2 - [FBLN3_HUMAN]	208.54	10.14%	4	12	493	54.6	5.07	FALSE	104
Q12805-2	Isoform 2 of EGF-containing fibulin-like extracellular matrix protein 1 OS=Homo sapiens GN=EFEMP1 - [FBLN3_HUMAN]	208.54	10.31%	4	12	485	53.7	5.02	FALSE	104
Q12805-3	Isoform 3 of EGF-containing fibulin-like extracellular matrix protein 1 OS=Homo sapiens GN=EFEMP1 - [FBLN3_HUMAN]	208.54	10.16%	4	12	492	54.5	5.07	FALSE	104
Q12805-4	Isoform 4 of EGF-containing fibulin-like extracellular matrix protein 1 OS=Homo sapiens GN=EFEMP1 - [FBLN3_HUMAN]	208.54	10.16%	4	12	492	54.5	5.07	FALSE	104
B4DWH3	PEX OS=Homo sapiens GN=MMP2 PE=2 SV=1 - [B4DWH3_HUMAN]	36.28	3.60%	2	2	584	65.7	5.22	TRUE	287
P08253	72 kDa type IV collagenase OS=Homo sapiens GN=MMP2 PE=1 SV=2 - [MMP2_HUMAN]	36.28	3.18%	2	2	660	73.8	5.47	FALSE	287
E9PE45	PEX OS=Homo sapiens GN=MMP2 PE=4 SV=1 - [E9PE45_HUMAN]	36.28	3.44%	2	2	610	68.8	5.34	FALSE	287
C9JA05	Immunoglobulin J chain (Fragment) OS=Homo sapiens GN=IGJ PE=4 SV=1 - [C9JA05_HUMAN]	97.16	38.57%	3	9	70	8.2	8.56	TRUE	190
D6RHJ6	Immunoglobulin J chain (Fragment) OS=Homo sapiens GN=IGJ PE=4 SV=1 - [D6RHJ6_HUMAN]	97.16	17.20%	3	9	157	17.7	6.32	FALSE	190
P01591	Immunoglobulin J chain OS=Homo sapiens GN=IGJ PE=1 SV=4 - [IGJ_HUMAN]	97.16	16.98%	3	9	159	18.1	5.24	FALSE	190
D6RD17	Immunoglobulin J chain (Fragment) OS=Homo sapiens GN=IGJ PE=1 SV=2 - [D6RD17_HUMAN]	97.16	17.20%	3	9	157	18	5.6	FALSE	190
C9JSN9	Biotinidase (Fragment) OS=Homo sapiens GN=BTD PE=4 SV=1 - [C9JSN9_HUMAN]	512.52	22.71%	4	27	251	28.6	6.1	TRUE	111
A6NHF2	Biotinidase OS=Homo sapiens GN=BTD PE=2 SV=3 - [A6NHF2_HUMAN]	512.52	10.46%	4	27	545	61.5	6.14	FALSE	111
B4DLJ9	Biotinidase OS=Homo sapiens GN=BTD PE=2 SV=1 - [B4DLJ9_HUMAN]	512.52	10.46%	4	27	545	61.3	6.01	FALSE	111
F8W1Q3	Biotinidase OS=Homo sapiens GN=BTD PE=4 SV=1 - [F8W1Q3_HUMAN]	512.52	10.90%	4	27	523	58.9	5.85	FALSE	111
P43251	Biotinidase OS=Homo sapiens GN=BTD PE=1 SV=2 - [BTD_HUMAN]	512.52	10.50%	4	27	543	61.1	6.25	FALSE	111
E7ES66	Platelet glycoprotein Ib alpha chain OS=Homo sapiens GN=GP1BA PE=4 SV=2 - [E7ES66_HUMAN]	38.56	3.68%	2	3	652	71.5	6.29	TRUE	289
E7EV16	Phospholipid transfer protein OS=Homo sapiens GN=PLTP PE=4 SV=1 - [E7EV16_HUMAN]	90.37	9.80%	3	5	398	44.1	6.55	TRUE	106
P55058	Phospholipid transfer protein OS=Homo sapiens GN=PLTP PE=1 SV=1 - [PLTP_HUMAN]	90.37	7.91%	3	5	493	54.7	7.01	FALSE	106
P55058-2	Isoform 2 of Phospholipid transfer protein OS=Homo sapiens GN=PLTP - [PLTP_HUMAN]	90.37	8.84%	3	5	441	49.2	6.55	FALSE	106
P55058-4	Isoform 4 of Phospholipid transfer protein OS=Homo sapiens GN=PLTP - [PLTP_HUMAN]	90.37	9.63%	3	5	405	44.8	8.53	FALSE	106
E9PEK4	Macrophage colony-stimulating factor 1 receptor OS=Homo sapiens GN=CSF1R PE=4 SV=1 - [E9PEK4_HUMAN]	38.37	3.87%	2	2	671	74.2	7.09	TRUE	356
P07333	Macrophage colony-stimulating factor 1 receptor OS=Homo sapiens GN=CSF1R PE=1 SV=2 - [CSF1R_HUMAN]	38.37	2.67%	2	2	972	107.9	6.37	FALSE	356
E9PF24	Apolipoprotein L1 OS=Homo sapiens GN=APOL1 PE=4 SV=1 - [E9PF24_HUMAN]	173.55	11.32%	3	11	380	42.1	5.8	TRUE	333
O14791	Apolipoprotein L1 OS=Homo sapiens GN=APOL1 PE=1 SV=5 - [APOL1_HUMAN]	173.55	10.80%	3	11	398	43.9	5.81	FALSE	333
O14791-2	Isoform 2 of Apolipoprotein L1 OS=Homo sapiens GN=APOL1 - [APOL1_HUMAN]	173.55	10.39%	3	11	414	45.9	6.29	FALSE	333
E9PG06	Fetuin-B OS=Homo sapiens GN=FETUB PE=4 SV=1 - [E9PG06_HUMAN]	80.18	13.91%	4	9	345	37.8	7.11	TRUE	107
Q9UGM5	Fetuin-B OS=Homo sapiens GN=FETUB PE=1 SV=2 - [FETUB_HUMAN]	80.18	12.57%	4	9	382	42	6.83	FALSE	107
F5GY80	Complement component C8 beta chain OS=Homo sapiens GN=C8B PE=4 SV=1 - [F5GY80_HUMAN]	1750.39	27.03%	15	87	529	60	7.66	TRUE	108
F5H7G1	Complement component C8 beta chain OS=Homo sapiens GN=C8B PE=4 SV=1 - [F5H7G1_HUMAN]	1750.39	26.53%	15	87	539	61.2	7.64	FALSE	108
P07358	Complement component C8 beta chain OS=Homo sapiens GN=C8B PE=1 SV=3 - [CO8B_HUMAN]	1750.39	24.20%	15	87	591	67	8.13	FALSE	108
F5H8B0	Factor VII heavy chain OS=Homo sapiens GN=F7 PE=3 SV=1 - [F5H8B0_HUMAN]	76.56	6.05%	2	4	397	43.6	7.31	TRUE	110
P08709	Coagulation factor VII OS=Homo sapiens GN=F7 PE=1 SV=1 - [FA7_HUMAN]	76.56	5.15%	2	4	466	51.6	7.23	FALSE	110
P08709-2	Isoform B of Coagulation factor VII OS=Homo sapiens GN=F7 - [FA7_HUMAN]	76.56	5.41%	2	4	444	49.3	6.95	FALSE	110
F8WF14	Cholinesterase OS=Homo sapiens GN=BCHE PE=4 SV=1 - [F8WF14_HUMAN]	390.87	23.31%	9	37	562	63.4	7.84	TRUE	112
P06276	Cholinesterase OS=Homo sapiens GN=BCHE PE=1 SV=1 - [CHLE_HUMAN]	390.87	21.76%	9	37	602	68.4	7.42	FALSE	112
H0Y485	Insulin-like growth factor-binding protein 3 (Fragment) OS=Homo sapiens GN=IGFBP3 PE=4 SV=1 - [H0Y485_HUMAN]	81.06	20.28%	3	5	143	16.5	9.44	TRUE	8
P17936	Insulin-like growth factor-binding protein 3 OS=Homo sapiens GN=IGFBP3 PE=1 SV=2 - [IBP3_HUMAN]	81.06	9.97%	3	5	291	31.7	8.69	FALSE	8
B3KWK7	Insulin-like growth factor binding protein 3, isoform CRA_b OS=Homo sapiens GN=IGFBP3 PE=2 SV=1 - [B3KWK7_HUMAN]	81.06	14.95%	3	5	194	21.8	9.44	FALSE	8
H0Y5K2	Insulin-like growth factor-binding protein 3 (Fragment) OS=Homo sapiens GN=IGFBP3 PE=4 SV=1 - [H0Y5K2_HUMAN]	81.06	18.95%	3	5	153	17.6	9.25	FALSE	8
P17936-2	Isoform 2 of Insulin-like growth factor-binding protein 3 OS=Homo sapiens GN=IGFBP3 - [IBP3_HUMAN]	81.06	9.76%	3	5	297	32.2	8.62	FALSE	8
I3L145	Sex hormone-binding globulin OS=Homo sapiens GN=SHBG PE=4 SV=1 - [I3L145_HUMAN]	413.09	22.38%	5	23	344	37.5	6.23	TRUE	113
P04278	Sex hormone-binding globulin OS=Homo sapiens GN=SHBG PE=1 SV=2 - [SHBG_HUMAN]	413.09	19.15%	5	23	402	43.8	6.71	FALSE	113
J3KRP0	Beta-Ala-His dipeptidase OS=Homo sapiens GN=CNDP1 PE=4 SV=1 - [J3KRP0_HUMAN]	683.82	24.57%	11	45	464	51.9	5.4	TRUE	114
Q96KN2	Beta-Ala-His dipeptidase OS=Homo sapiens GN=CNDP1 PE=1 SV=4 - [CNDP1_HUMAN]	683.82	22.49%	11	45	507	56.7	5.3	FALSE	114
J3QSE5	Phosphatidylcholine-sterol acyltransferase (Fragment) OS=Homo sapiens GN=LCAT PE=4 SV=1 - [J3QSE5_HUMAN]	99.39	9.02%	2	7	255	29.4	6.54	TRUE	138
P04180	Phosphatidylcholine-sterol acyltransferase OS=Homo sapiens GN=LCAT PE=1 SV=1 - [LCAT_HUMAN]	99.39	5.23%	2	7	440	49.5	6.11	FALSE	138
O00187	Mannan-binding lectin serine protease 2 OS=Homo sapiens GN=MASP2 PE=1 SV=4 - [MASP2_HUMAN]	67.02	7.87%	4	6	686	75.7	5.63	TRUE	292
O00391-2	Isoform 2 of Sulfhydryl oxidase 1 OS=Homo sapiens GN=QSOX1 - [QSOX1_HUMAN]	368.99	19.37%	10	25	604	66.8	8.56	TRUE	92
O00391	Sulfhydryl oxidase 1 OS=Homo sapiens GN=QSOX1 PE=1 SV=3 - [QSOX1_HUMAN]	368.99	15.66%	10	25	747	82.5	8.92	FALSE	92
O75636-2	Isoform 2 of Ficolin-3 OS=Homo sapiens GN=FCN3 - [FCN3_HUMAN]	393.88	28.13%	6	27	288	31.7	6.84	TRUE	115
O75636	Ficolin-3 OS=Homo sapiens GN=FCN3 PE=1 SV=2 - [FCN3_HUMAN]	393.88	27.09%	6	27	299	32.9	6.67	FALSE	115
O75882-3	Isoform 3 of Attractin OS=Homo sapiens GN=ATRN - [ATRN_HUMAN]	220.53	5.18%	6	15	1198	133.6	6.98	TRUE	116
O75882-2	Isoform 2 of Attractin OS=Homo sapiens GN=ATRN - [ATRN_HUMAN]	220.53	4.87%	6	15	1272	141.3	7.02	FALSE	116
P00734	Prothrombin OS=Homo sapiens GN=F2 PE=1 SV=2 - [THRB_HUMAN]	7099.74	29.42%	16	343	622	70	5.9	TRUE	118
P00736	Complement C1r subcomponent OS=Homo sapiens GN=C1R PE=1 SV=2 - [C1R_HUMAN]	1812.62	22.55%	14	150	705	80.1	6.21	TRUE	119
P00742	Coagulation factor X OS=Homo sapiens GN=F10 PE=1 SV=2 - [FA10_HUMAN]	232.66	10.04%	5	17	488	54.7	5.94	TRUE	120
P00746	Complement factor D OS=Homo sapiens GN=CFD PE=1 SV=5 - [CFAD_HUMAN]	41.09	11.86%	2	2	253	27	7.71	TRUE	121
K7ERG9	Complement factor D OS=Homo sapiens GN=CFD PE=3 SV=1 - [K7ERG9_HUMAN]	41.09	11.54%	2	2	260	27.8	7.25	FALSE	121
P00747	Plasminogen OS=Homo sapiens GN=PLG PE=1 SV=2 - [PLMN_HUMAN]	1516.96	21.48%	17	127	810	90.5	7.24	TRUE	122
P35900	Keratin, type I cytoskeletal 20 OS=Homo sapiens GN=KRT20 PE=1 SV=1 - [K1C20_HUMAN]	28.88	4.25%	3	10	424	48.5	5.69	FALSE	122
P01011	Alpha-1-antichymotrypsin OS=Homo sapiens GN=SERPINA3 PE=1 SV=2 - [AACT_HUMAN]	11110.95	57.92%	25	679	423	47.6	5.52	TRUE	123
P01042	Kininogen-1 OS=Homo sapiens GN=KNG1 PE=1 SV=2 - [KNG1_HUMAN]	2412.12	26.86%	18	219	644	71.9	6.81	TRUE	293
P01042-2	Isoform LMW of Kininogen-1 OS=Homo sapiens GN=KNG1 - [KNG1_HUMAN]	2393.8	38.64%	18	221	427	47.9	6.65	TRUE	124
P01593	Ig kappa chain V-I region AG OS=Homo sapiens PE=1 SV=1 - [KV101_HUMAN]	90.7	37.96%	3	13	108	12	5.99	TRUE	294
P01777	Ig heavy chain V-III region TEI OS=Homo sapiens PE=1 SV=1 - [HV316_HUMAN]	420.19	20.17%	2	14	119	12.8	8.5	TRUE	203
P01766	Ig heavy chain V-III region BRO OS=Homo sapiens PE=1 SV=1 - [HV305_HUMAN]	420.19	20.00%	2	14	120	13.2	6.57	FALSE	203
P01871	Ig mu chain C region OS=Homo sapiens GN=IGHM PE=1 SV=3 - [IGHM_HUMAN]	3320.45	37.61%	14	200	452	49.3	6.77	TRUE	191
P01871-2	Isoform 2 of Ig mu chain C region OS=Homo sapiens GN=IGHM - [IGHM_HUMAN]	3320.45	35.94%	14	200	473	51.8	6.15	FALSE	191
A0A075B6N9	Ig mu chain C region (Fragment) OS=Homo sapiens GN=IGHM PE=4 SV=1 - [A0A075B6N9_HUMAN]	3320.45	37.53%	14	200	453	49.4	6.77	FALSE	191
P01880	Ig delta chain C region OS=Homo sapiens GN=IGHD PE=1 SV=2 - [IGHD_HUMAN]	62.04	5.73%	2	4	384	42.2	7.93	TRUE	367
P01880-2	Isoform 2 of Ig delta chain C region OS=Homo sapiens GN=IGHD - [IGHD_HUMAN]	62.04	5.12%	2	4	430	47.4	7.2	FALSE	367
P02656	Apolipoprotein C-III OS=Homo sapiens GN=APOC3 PE=1 SV=1 - [APOC3_HUMAN]	1181.85	27.27%	2	88	99	10.8	5.41	TRUE	125
B0YIW2	Apolipoprotein C-III OS=Homo sapiens GN=APOC3 PE=4 SV=1 - [B0YIW2_HUMAN]	1181.85	23.08%	2	88	117	12.8	8.18	FALSE	125
P02679-2	Isoform Gamma-A of Fibrinogen gamma chain OS=Homo sapiens GN=FGG - [FIBG_HUMAN]	7216.33	61.56%	22	737	437	49.5	6.09	TRUE	126
P02679	Fibrinogen gamma chain OS=Homo sapiens GN=FGG PE=1 SV=3 - [FIBG_HUMAN]	7216.33	59.38%	22	737	453	51.5	5.62	FALSE	126
C9JC84	Fibrinogen gamma chain OS=Homo sapiens GN=FGG PE=4 SV=1 - [C9JC84_HUMAN]	7216.33	58.35%	22	737	461	52.3	5.63	FALSE	126
C9JEU5	Fibrinogen gamma chain OS=Homo sapiens GN=FGG PE=4 SV=1 - [C9JEU5_HUMAN]	7216.33	60.45%	22	737	445	50.3	6.09	FALSE	126
P02741	C-reactive protein OS=Homo sapiens GN=CRP PE=1 SV=1 - [CRP_HUMAN]	358.73	16.96%	4	24	224	25	5.63	TRUE	127
P02745	Complement C1q subcomponent subunit A OS=Homo sapiens GN=C1QA PE=1 SV=2 - [C1QA_HUMAN]	335.86	20.41%	4	35	245	26	9.11	TRUE	128
P02748	Complement component C9 OS=Homo sapiens GN=C9 PE=1 SV=2 - [CO9_HUMAN]	2516.63	34.35%	19	211	559	63.1	5.59	TRUE	129
P02760	Protein AMBP OS=Homo sapiens GN=AMBP PE=1 SV=1 - [AMBP_HUMAN]	1754.23	25.00%	6	81	352	39	6.25	TRUE	130
P02766	Transthyretin OS=Homo sapiens GN=TTR PE=1 SV=1 - [TTHY_HUMAN]	7873.97	73.47%	11	428	147	15.9	5.76	TRUE	131
P02775	Platelet basic protein OS=Homo sapiens GN=PPBP PE=1 SV=3 - [CXCL7_HUMAN]	330.54	19.53%	2	22	128	13.9	8.79	TRUE	132
P02790	Hemopexin OS=Homo sapiens GN=HPX PE=1 SV=2 - [HEMO_HUMAN]	8905.11	46.54%	18	473	462	51.6	7.02	TRUE	133
P03952	Plasma kallikrein OS=Homo sapiens GN=KLKB1 PE=1 SV=1 - [KLKB1_HUMAN]	682.23	18.50%	12	41	638	71.3	8.22	TRUE	134
H0YAC1	Plasma kallikrein light chain (Fragment) OS=Homo sapiens GN=KLKB1 PE=3 SV=1 - [H0YAC1_HUMAN]	682.23	17.20%	12	41	686	76.8	8.06	FALSE	134
P04003	C4b-binding protein alpha chain OS=Homo sapiens GN=C4BPA PE=1 SV=2 - [C4BPA_HUMAN]	1275.67	19.26%	11	106	597	67	7.3	TRUE	135
P04070	Vitamin K-dependent protein C OS=Homo sapiens GN=PROC PE=1 SV=1 - [PROC_HUMAN]	150.43	13.88%	5	10	461	52	6.28	TRUE	137
B4DPQ7	Vitamin K-dependent protein C heavy chain OS=Homo sapiens GN=PROC PE=2 SV=1 - [B4DPQ7_HUMAN]	150.43	12.40%	5	10	516	57.5	6.68	FALSE	137
E7END6	Vitamin K-dependent protein C heavy chain OS=Homo sapiens GN=PROC PE=3 SV=1 - [E7END6_HUMAN]	150.43	12.93%	5	10	495	55.4	6.35	FALSE	137
P04217	Alpha-1B-glycoprotein OS=Homo sapiens GN=A1BG PE=1 SV=4 - [A1BG_HUMAN]	3538.75	38.79%	15	221	495	54.2	5.86	TRUE	139
P05155	Plasma protease C1 inhibitor OS=Homo sapiens GN=SERPING1 PE=1 SV=2 - [IC1_HUMAN]	7905.35	39.60%	20	530	500	55.1	6.55	TRUE	105
B4E1F0	Plasma protease C1 inhibitor OS=Homo sapiens GN=SERPING1 PE=2 SV=1 - [B4E1F0_HUMAN]	7905.35	39.21%	20	530	505	55.7	6.4	FALSE	105
P05160	Coagulation factor XIII B chain OS=Homo sapiens GN=F13B PE=1 SV=3 - [F13B_HUMAN]	44.85	3.18%	2	3	661	75.5	6.39	TRUE	140
P05543	Thyroxine-binding globulin OS=Homo sapiens GN=SERPINA7 PE=1 SV=2 - [THBG_HUMAN]	1829.06	40.48%	14	125	415	46.3	6.3	TRUE	141
P06727	Apolipoprotein A-IV OS=Homo sapiens GN=APOA4 PE=1 SV=3 - [APOA4_HUMAN]	6693.86	67.17%	27	572	396	45.4	5.38	TRUE	143
P07357	Complement component C8 alpha chain OS=Homo sapiens GN=C8A PE=1 SV=2 - [CO8A_HUMAN]	1310.42	27.05%	12	80	584	65.1	6.47	TRUE	144
P07360	Complement component C8 gamma chain OS=Homo sapiens GN=C8G PE=1 SV=3 - [CO8G_HUMAN]	1480.92	57.92%	8	78	202	22.3	8.31	TRUE	145
P08185	Corticosteroid-binding globulin OS=Homo sapiens GN=SERPINA6 PE=1 SV=1 - [CBG_HUMAN]	2248.31	53.09%	14	135	405	45.1	6.04	TRUE	146
P08571	Monocyte differentiation antigen CD14 OS=Homo sapiens GN=CD14 PE=1 SV=2 - [CD14_HUMAN]	606.12	20.00%	5	29	375	40.1	6.23	TRUE	148
P08603	Complement factor H OS=Homo sapiens GN=CFH PE=1 SV=4 - [CFAH_HUMAN]	2502.82	25.02%	26	179	1231	139	6.61	TRUE	149
P09871	Complement C1s subcomponent OS=Homo sapiens GN=C1S PE=1 SV=1 - [C1S_HUMAN]	1526.99	18.90%	11	98	688	76.6	4.96	TRUE	150
P11226	Mannose-binding protein C OS=Homo sapiens GN=MBL2 PE=1 SV=2 - [MBL2_HUMAN]	154.97	13.31%	3	10	248	26.1	5.49	TRUE	151
P11597	Cholesteryl ester transfer protein OS=Homo sapiens GN=CETP PE=1 SV=2 - [CETP_HUMAN]	130.71	9.94%	5	9	493	54.7	6.09	TRUE	152
P13671	Complement component C6 OS=Homo sapiens GN=C6 PE=1 SV=3 - [CO6_HUMAN]	664.25	17.99%	15	53	934	104.7	6.76	TRUE	153
P18428	Lipopolysaccharide-binding protein OS=Homo sapiens GN=LBP PE=1 SV=3 - [LBP_HUMAN]	261.25	13.72%	5	19	481	53.3	6.7	TRUE	154
P19320-2	Isoform 2 of Vascular cell adhesion protein 1 OS=Homo sapiens GN=VCAM1 - [VCAM1_HUMAN]	94.63	7.73%	4	6	647	71.2	5.17	TRUE	155
E9PDD1	Vascular cell adhesion protein 1 OS=Homo sapiens GN=VCAM1 PE=4 SV=1 - [E9PDD1_HUMAN]	94.63	7.39%	4	6	677	74.3	5.22	FALSE	155
P19320	Vascular cell adhesion protein 1 OS=Homo sapiens GN=VCAM1 PE=1 SV=1 - [VCAM1_HUMAN]	94.63	6.77%	4	6	739	81.2	5.22	FALSE	155
P19652	Alpha-1-acid glycoprotein 2 OS=Homo sapiens GN=ORM2 PE=1 SV=2 - [A1AG2_HUMAN]	346.34	15.42%	3	17	201	23.6	5.11	TRUE	156
P19823	Inter-alpha-trypsin inhibitor heavy chain H2 OS=Homo sapiens GN=ITIH2 PE=1 SV=2 - [ITIH2_HUMAN]	9837.78	45.98%	34	797	946	106.4	6.86	TRUE	99
P20851-2	Isoform 2 of C4b-binding protein beta chain OS=Homo sapiens GN=C4BPB - [C4BPB_HUMAN]	248.42	10.36%	3	22	251	28.3	5.14	TRUE	157
P20851	C4b-binding protein beta chain OS=Homo sapiens GN=C4BPB PE=1 SV=1 - [C4BPB_HUMAN]	248.42	10.32%	3	22	252	28.3	5.14	FALSE	157
P22352	Glutathione peroxidase 3 OS=Homo sapiens GN=GPX3 PE=1 SV=2 - [GPX3_HUMAN]	349.64	14.60%	3	26	226	25.5	8.13	TRUE	252
P22792	Carboxypeptidase N subunit 2 OS=Homo sapiens GN=CPN2 PE=1 SV=3 - [CPN2_HUMAN]	1743.7	31.19%	11	122	545	60.5	5.99	TRUE	158
P22891	Vitamin K-dependent protein Z OS=Homo sapiens GN=PROZ PE=1 SV=2 - [PROZ_HUMAN]	95.95	12.00%	5	6	400	44.7	5.97	TRUE	229
P22891-2	Isoform 2 of Vitamin K-dependent protein Z OS=Homo sapiens GN=PROZ - [PROZ_HUMAN]	95.95	11.37%	5	6	422	47	6.04	FALSE	229
P27169	Serum paraoxonase/arylesterase 1 OS=Homo sapiens GN=PON1 PE=1 SV=3 - [PON1_HUMAN]	1704.32	39.15%	11	100	355	39.7	5.22	TRUE	159
Q15166	Serum paraoxonase/lactonase 3 OS=Homo sapiens GN=PON3 PE=1 SV=3 - [PON3_HUMAN]	156.14	4.52%	2	10	354	39.6	5.41	FALSE	159
P29622	Kallistatin OS=Homo sapiens GN=SERPINA4 PE=1 SV=3 - [KAIN_HUMAN]	2330.76	49.88%	18	184	427	48.5	7.75	TRUE	160
P33151	Cadherin-5 OS=Homo sapiens GN=CDH5 PE=1 SV=5 - [CADH5_HUMAN]	141.88	8.16%	5	10	784	87.5	5.43	TRUE	161
P35858	Insulin-like growth factor-binding protein complex acid labile subunit OS=Homo sapiens GN=IGFALS PE=1 SV=1 - [ALS_HUMAN]	1773.86	35.37%	14	118	605	66	6.79	TRUE	162
E9PGU3	Insulin-like growth factor-binding protein complex acid labile subunit OS=Homo sapiens GN=IGFALS PE=4 SV=1 - [E9PGU3_HUMAN]	1773.86	33.28%	14	118	643	70.2	6.93	FALSE	162
P36955	Pigment epithelium-derived factor OS=Homo sapiens GN=SERPINF1 PE=1 SV=4 - [PEDF_HUMAN]	3108.9	52.15%	19	225	418	46.3	6.38	TRUE	163
P43121	Cell surface glycoprotein MUC18 OS=Homo sapiens GN=MCAM PE=1 SV=2 - [MUC18_HUMAN]	117.73	7.89%	4	8	646	71.6	5.76	TRUE	164
P48740-2	Isoform 2 of Mannan-binding lectin serine protease 1 OS=Homo sapiens GN=MASP1 - [MASP1_HUMAN]	122.75	9.75%	4	8	728	81.8	5.12	TRUE	165
P51884	Lumican OS=Homo sapiens GN=LUM PE=1 SV=2 - [LUM_HUMAN]	1401.09	33.14%	11	92	338	38.4	6.61	TRUE	166
P55056	Apolipoprotein C-IV OS=Homo sapiens GN=APOC4 PE=1 SV=1 - [APOC4_HUMAN]	42.52	22.05%	3	4	127	14.5	8.92	TRUE	167
P80108	Phosphatidylinositol-glycan-specific phospholipase D OS=Homo sapiens GN=GPLD1 PE=1 SV=3 - [PHLD_HUMAN]	1325.21	25.60%	16	84	840	92.3	6.37	TRUE	168
Q04756	Hepatocyte growth factor activator OS=Homo sapiens GN=HGFAC PE=1 SV=1 - [HGFA_HUMAN]	302.17	10.84%	5	20	655	70.6	7.24	TRUE	169
D6RAR4	Hepatocyte growth factor activator short chain OS=Homo sapiens GN=HGFAC PE=3 SV=1 - [D6RAR4_HUMAN]	302.17	10.73%	5	20	662	71.4	7.05	FALSE	169
Q08380	Galectin-3-binding protein OS=Homo sapiens GN=LGALS3BP PE=1 SV=1 - [LG3BP_HUMAN]	409.78	15.38%	7	22	585	65.3	5.27	TRUE	170
Q13103	Secreted phosphoprotein 24 OS=Homo sapiens GN=SPP2 PE=1 SV=1 - [SPP24_HUMAN]	73.24	7.11%	2	6	211	24.3	8.32	TRUE	255
Q13790	Apolipoprotein F OS=Homo sapiens GN=APOF PE=1 SV=2 - [APOF_HUMAN]	175.91	8.28%	2	9	326	35.4	5.64	TRUE	171
Q13822	Ectonucleotide pyrophosphatase/phosphodiesterase family member 2 OS=Homo sapiens GN=ENPP2 PE=1 SV=3 - [ENPP2_HUMAN]	42.27	3.13%	2	2	863	98.9	7.37	TRUE	172
E7EUF1	Ectonucleotide pyrophosphatase/phosphodiesterase family member 2 OS=Homo sapiens GN=ENPP2 PE=4 SV=1 - [E7EUF1_HUMAN]	42.27	3.05%	2	2	884	101.5	7.53	FALSE	172
E9PHP7	Ectonucleotide pyrophosphatase/phosphodiesterase family member 2 OS=Homo sapiens GN=ENPP2 PE=4 SV=1 - [E9PHP7_HUMAN]	42.27	3.04%	2	2	888	101.9	7.59	FALSE	172
Q13822-2	Isoform 2 of Ectonucleotide pyrophosphatase/phosphodiesterase family member 2 OS=Homo sapiens GN=ENPP2 - [ENPP2_HUMAN]	42.27	2.95%	2	2	915	105.1	8.18	FALSE	172
Q15063-4	Isoform 4 of Periostin OS=Homo sapiens GN=POSTN - [POSTN_HUMAN]	71.08	5.99%	3	3	751	83.8	8.18	TRUE	305
B1ALD8	Periostin OS=Homo sapiens GN=POSTN PE=4 SV=1 - [B1ALD8_HUMAN]	71.08	5.56%	3	3	809	90.4	7.39	FALSE	305
B1ALD9	Periostin OS=Homo sapiens GN=POSTN PE=4 SV=1 - [B1ALD9_HUMAN]	71.08	5.57%	3	3	808	90.1	7.94	FALSE	305
Q15063	Periostin OS=Homo sapiens GN=POSTN PE=1 SV=2 - [POSTN_HUMAN]	71.08	5.38%	3	3	836	93.3	7.53	FALSE	305
Q15063-2	Isoform 2 of Periostin OS=Homo sapiens GN=POSTN - [POSTN_HUMAN]	71.08	5.78%	3	3	779	87	7.81	FALSE	305
Q15063-3	Isoform 3 of Periostin OS=Homo sapiens GN=POSTN - [POSTN_HUMAN]	71.08	5.76%	3	3	781	87.2	7.81	FALSE	305
Q15848	Adiponectin OS=Homo sapiens GN=ADIPOQ PE=1 SV=1 - [ADIPO_HUMAN]	117.96	13.93%	2	5	244	26.4	5.74	TRUE	174
Q5FBE1	Coagulation factor IX OS=Homo sapiens GN=F9 PE=2 SV=1 - [Q5FBE1_HUMAN]	90.47	9.69%	4	8	423	47.6	6.11	TRUE	175
P00740	Coagulation factor IX OS=Homo sapiens GN=F9 PE=1 SV=2 - [FA9_HUMAN]	90.47	8.89%	4	8	461	51.7	5.47	FALSE	175
Q92954-5	Isoform E of Proteoglycan 4 OS=Homo sapiens GN=PRG4 - [PRG4_HUMAN]	189.23	9.32%	8	14	933	102.4	9.63	TRUE	177
Q92954	Proteoglycan 4 OS=Homo sapiens GN=PRG4 PE=1 SV=2 - [PRG4_HUMAN]	189.23	6.20%	8	14	1404	151	9.5	FALSE	177
Q92954-2	Isoform B of Proteoglycan 4 OS=Homo sapiens GN=PRG4 - [PRG4_HUMAN]	189.23	6.38%	8	14	1363	146.4	9.61	FALSE	177
Q92954-3	Isoform C of Proteoglycan 4 OS=Homo sapiens GN=PRG4 - [PRG4_HUMAN]	189.23	6.64%	8	14	1311	141	9.39	FALSE	177
Q92954-4	Isoform D of Proteoglycan 4 OS=Homo sapiens GN=PRG4 - [PRG4_HUMAN]	189.23	6.85%	8	14	1270	136.5	9.54	FALSE	177
Q92954-6	Isoform F of Proteoglycan 4 OS=Homo sapiens GN=PRG4 - [PRG4_HUMAN]	189.23	6.39%	8	14	1361	146.4	9.47	FALSE	177
Q96IY4	Carboxypeptidase B2 OS=Homo sapiens GN=CPB2 PE=1 SV=2 - [CBPB2_HUMAN]	570.56	26.00%	9	42	423	48.4	7.71	TRUE	178
Q9NPH3-2	Isoform 2 of Interleukin-1 receptor accessory protein OS=Homo sapiens GN=IL1RAP - [IL1AP_HUMAN]	110.94	7.87%	3	7	356	41	7.34	TRUE	303
Q9NPH3	Interleukin-1 receptor accessory protein OS=Homo sapiens GN=IL1RAP PE=1 SV=2 - [IL1AP_HUMAN]	110.94	4.91%	3	7	570	65.4	8.12	FALSE	303
Q9NPH3-5	Isoform 4 of Interleukin-1 receptor accessory protein OS=Homo sapiens GN=IL1RAP - [IL1AP_HUMAN]	110.94	4.08%	3	7	687	78.6	7.12	FALSE	303
Q9NZP8	Complement C1r subcomponent-like protein OS=Homo sapiens GN=C1RL PE=1 SV=2 - [C1RL_HUMAN]	457.24	17.86%	7	32	487	53.5	7.2	TRUE	180
Q9Y5Y7	Lymphatic vessel endothelial hyaluronic acid receptor 1 OS=Homo sapiens GN=LYVE1 PE=1 SV=2 - [LYVE1_HUMAN]	192.96	10.87%	4	18	322	35.2	8.28	TRUE	181
Q9Y6R7	IgGFc-binding protein OS=Homo sapiens GN=FCGBP PE=1 SV=3 - [FCGBP_HUMAN]	548.54	5.25%	13	40	5405	571.6	5.34	TRUE	182
V9GYE3	Apolipoprotein A-II OS=Homo sapiens GN=APOA2 PE=1 SV=1 - [V9GYE3_HUMAN]	156.75	78.85%	4	12	52	5.9	6.61	TRUE	184
P02652	Apolipoprotein A-II OS=Homo sapiens GN=APOA2 PE=1 SV=1 - [APOA2_HUMAN]	156.75	41.00%	4	12	100	11.2	6.62	FALSE	184
V9GYM3	Apolipoprotein A-II OS=Homo sapiens GN=APOA2 PE=1 SV=1 - [V9GYM3_HUMAN]	156.75	30.83%	4	12	133	14.9	8.27	FALSE	184
Q5VY30	Retinol binding protein 4, plasma, isoform CRA_b OS=Homo sapiens GN=RBP4 PE=1 SV=2 - [Q5VY30_HUMAN]	1007.53	44.72%	6	88	199	23	6.09	TRUE	185
P02753	Retinol-binding protein 4 OS=Homo sapiens GN=RBP4 PE=1 SV=3 - [RET4_HUMAN]	1007.53	44.28%	6	88	201	23	6.07	FALSE	185
K7ERI9	Truncated apolipoprotein C-I (Fragment) OS=Homo sapiens GN=APOC1 PE=4 SV=1 - [K7ERI9_HUMAN]	108.51	23.38%	2	9	77	8.6	6.71	TRUE	186
P02654	Apolipoprotein C-I OS=Homo sapiens GN=APOC1 PE=1 SV=1 - [APOC1_HUMAN]	108.51	21.69%	2	9	83	9.3	8.47	FALSE	186
K7ER74	Protein APOC4-APOC2 OS=Homo sapiens GN=APOC4-APOC2 PE=4 SV=1 - [K7ER74_HUMAN]	361.58	26.97%	4	29	178	20	6.64	TRUE	187
A0A075B6L0	Ig lambda-2 chain C regions (Fragment) OS=Homo sapiens GN=IGLC3 PE=4 SV=1 - [A0A075B6L0_HUMAN]	866.46	74.53%	6	60	106	11.3	7.24	TRUE	189
P0CG05	Ig lambda-2 chain C regions OS=Homo sapiens GN=IGLC2 PE=1 SV=1 - [LAC2_HUMAN]	866.46	74.53%	6	60	106	11.3	7.24	FALSE	189
F5H6Q2	Polyubiquitin-C (Fragment) OS=Homo sapiens GN=UBC PE=4 SV=2 - [F5H6Q2_HUMAN]	67.66	33.61%	2	4	122	13.7	6.14	TRUE	323
P62987	Ubiquitin-60S ribosomal protein L40 OS=Homo sapiens GN=UBA52 PE=1 SV=2 - [RL40_HUMAN]	67.66	19.53%	2	4	128	14.7	9.83	FALSE	323
P62979	Ubiquitin-40S ribosomal protein S27a OS=Homo sapiens GN=RPS27A PE=1 SV=2 - [RS27A_HUMAN]	67.66	16.03%	2	4	156	18	9.64	FALSE	323
P0CG47	Polyubiquitin-B OS=Homo sapiens GN=UBB PE=1 SV=1 - [UBB_HUMAN]	67.66	32.75%	2	4	229	25.7	7.43	FALSE	323
P0CG48	Polyubiquitin-C OS=Homo sapiens GN=UBC PE=1 SV=3 - [UBC_HUMAN]	67.66	32.85%	2	4	685	77	7.66	FALSE	323
B4DV12	Ubiquitin OS=Homo sapiens GN=UBB PE=2 SV=1 - [B4DV12_HUMAN]	67.66	32.68%	2	4	153	17.2	7.34	FALSE	323
F5GXK7	Ubiquitin (Fragment) OS=Homo sapiens GN=UBC PE=4 SV=1 - [F5GXK7_HUMAN]	67.66	29.59%	2	4	169	19	8.31	FALSE	323
F5GYU3	Ubiquitin (Fragment) OS=Homo sapiens GN=UBC PE=4 SV=1 - [F5GYU3_HUMAN]	67.66	30.60%	2	4	134	15	5.66	FALSE	323
F5H041	Ubiquitin OS=Homo sapiens GN=UBC PE=4 SV=1 - [F5H041_HUMAN]	67.66	32.84%	2	4	609	68.4	7.65	FALSE	323
F5H265	Ubiquitin (Fragment) OS=Homo sapiens GN=UBC PE=4 SV=1 - [F5H265_HUMAN]	67.66	33.56%	2	4	149	16.8	6.58	FALSE	323
F5H2Z3	Ubiquitin (Fragment) OS=Homo sapiens GN=UBC PE=4 SV=1 - [F5H2Z3_HUMAN]	67.66	30.15%	2	4	136	15.3	5.66	FALSE	323
F5H388	Ubiquitin (Fragment) OS=Homo sapiens GN=UBC PE=4 SV=1 - [F5H388_HUMAN]	67.66	32.26%	2	4	155	17.5	7.4	FALSE	323
J3QKN0	Ubiquitin (Fragment) OS=Homo sapiens GN=UBB PE=4 SV=1 - [J3QKN0_HUMAN]	67.66	32.04%	2	4	206	23.1	6.62	FALSE	323
J3QLP7	Protein UBBP4 OS=Homo sapiens GN=UBBP4 PE=4 SV=1 - [J3QLP7_HUMAN]	67.66	22.32%	2	4	224	25.1	9.39	FALSE	323
J3QRK5	Protein UBBP4 OS=Homo sapiens GN=UBBP4 PE=4 SV=1 - [J3QRK5_HUMAN]	67.66	25.76%	2	4	229	25.8	8.65	FALSE	323
J3QS39	Ubiquitin (Fragment) OS=Homo sapiens GN=UBB PE=4 SV=1 - [J3QS39_HUMAN]	67.66	26.88%	2	4	93	10.5	8.46	FALSE	323
J3QTR3	Ubiquitin (Fragment) OS=Homo sapiens GN=RPS27A PE=4 SV=1 - [J3QTR3_HUMAN]	67.66	23.58%	2	4	106	12.2	10.14	FALSE	323
Q96C32	UBC protein OS=Homo sapiens GN=UBC PE=2 SV=1 - [Q96C32_HUMAN]	67.66	32.79%	2	4	305	34.3	7.53	FALSE	323
F5H747	Polyubiquitin-C (Fragment) OS=Homo sapiens GN=UBC PE=1 SV=2 - [F5H747_HUMAN]	67.66	31.25%	2	4	160	18.1	8.32	FALSE	323
P05976-2	Isoform MLC3 of Myosin light chain 1/3, skeletal muscle isoform OS=Homo sapiens GN=MYL1 - [MYL1_HUMAN]	32.31	10.60%	2	2	151	16.8	4.68	TRUE	359
P05976	Myosin light chain 1/3, skeletal muscle isoform OS=Homo sapiens GN=MYL1 PE=1 SV=3 - [MYL1_HUMAN]	32.31	8.25%	2	2	194	21.1	5.03	FALSE	359
Q5JWQ4	Neuropilin-1 OS=Homo sapiens GN=NRP1 PE=4 SV=2 - [Q5JWQ4_HUMAN]	81.66	8.04%	3	6	597	67.2	6.16	TRUE	193
E9PEP6	Neuropilin-1 OS=Homo sapiens GN=NRP1 PE=4 SV=2 - [E9PEP6_HUMAN]	81.66	5.30%	3	6	906	101.2	6	FALSE	193
O14786	Neuropilin-1 OS=Homo sapiens GN=NRP1 PE=1 SV=3 - [NRP1_HUMAN]	81.66	5.20%	3	6	923	103.1	5.88	FALSE	193
E7EX60	Neuropilin-1 OS=Homo sapiens GN=NRP1 PE=4 SV=1 - [E7EX60_HUMAN]	81.66	7.49%	3	6	641	72	6.79	FALSE	193
Q5T7F0	Neuropilin 1 OS=Homo sapiens GN=NRP1 PE=2 SV=1 - [Q5T7F0_HUMAN]	81.66	6.82%	3	6	704	79	5.86	FALSE	193
Q5T7F1	Neuropilin 1 OS=Homo sapiens GN=NRP1 PE=2 SV=1 - [Q5T7F1_HUMAN]	81.66	7.88%	3	6	609	68.3	6.16	FALSE	193
O14786-2	Isoform 2 of Neuropilin-1 OS=Homo sapiens GN=NRP1 - [NRP1_HUMAN]	81.66	7.45%	3	6	644	71.9	5.57	FALSE	193
