# Supplementary material for: PGCA: An algorithm to link protein groups created from MS/MS data
Source: PLoS One. 2017 May 31;12(5):e0177569. doi: 10.1371/journal.pone.0177569 (PMC5451011; doi:10.1371/journal.pone.0177569)
Supplement: S5 File — Protein identification information from the muscular dystrophy biomarkers study. (ZIP) [file pone.0177569.s008.zip › S2DataJF/anonymized DEgroups/dePGC1003.csv]

Accession	Is.Master.Protein	PGC	EXPID
KRNJP	TRUE	1003	EXP01
moBuy	TRUE	1003	EXP02
KRNJP	FALSE	1003	EXP02
A7nw2	FALSE	1003	EXP02
moBuy	TRUE	1003	EXP03
KRNJP	FALSE	1003	EXP03
A7nw2	FALSE	1003	EXP03
KRNJP	TRUE	1003	EXP04
moBuy	FALSE	1003	EXP04
A7nw2	FALSE	1003	EXP04
KRNJP	TRUE	1003	EXP05
KRNJP	TRUE	1003	EXP06
KRNJP	TRUE	1003	EXP07
KRNJP	TRUE	1003	EXP08
KRNJP	TRUE	1003	EXP09
KRNJP	TRUE	1003	EXP10
moBuy	TRUE	1003	EXP11
KRNJP	FALSE	1003	EXP11
GJp2t	FALSE	1003	EXP11
PLyy7	FALSE	1003	EXP11
tajnx	FALSE	1003	EXP11
A7nw2	FALSE	1003	EXP11
