# Supplementary material for: PGCA: An algorithm to link protein groups created from MS/MS data
Source: PLoS One. 2017 May 31;12(5):e0177569. doi: 10.1371/journal.pone.0177569 (PMC5451011; doi:10.1371/journal.pone.0177569)
Supplement: S5 File — Protein identification information from the muscular dystrophy biomarkers study. (ZIP) [file pone.0177569.s008.zip › S2DataJF/anonymized DEgroups/dePGC1012.csv]

Accession	Is.Master.Protein	PGC	EXPID
xyk7B	TRUE	1012	EXP01
t7RNx	TRUE	1012	EXP02
xyk7B	FALSE	1012	EXP02
xyk7B	TRUE	1012	EXP03
xyk7B	TRUE	1012	EXP04
xyk7B	TRUE	1012	EXP05
QHnDW	TRUE	1012	EXP06
xyk7B	FALSE	1012	EXP06
t7RNx	FALSE	1012	EXP06
xyk7B	TRUE	1012	EXP07
t7RNx	TRUE	1012	EXP08
xyk7B	FALSE	1012	EXP08
xyk7B	TRUE	1012	EXP09
xyk7B	TRUE	1012	EXP10
t7RNx	TRUE	1012	EXP11
xyk7B	FALSE	1012	EXP11
