# Supplementary material for: PGCA: An algorithm to link protein groups created from MS/MS data
Source: PLoS One. 2017 May 31;12(5):e0177569. doi: 10.1371/journal.pone.0177569 (PMC5451011; doi:10.1371/journal.pone.0177569)
Supplement: S5 File — Protein identification information from the muscular dystrophy biomarkers study. (ZIP) [file pone.0177569.s008.zip › S2DataJF/anonymized DEgroups/dePGC1015.csv]

Accession	Is.Master.Protein	PGC	EXPID
RcbTU	TRUE	1015	EXP01
GxChZ	TRUE	1015	EXP03
RcbTU	FALSE	1015	EXP03
RcbTU	TRUE	1015	EXP04
GxChZ	FALSE	1015	EXP04
RcbTU	TRUE	1015	EXP05
GxChZ	TRUE	1015	EXP06
RcbTU	FALSE	1015	EXP06
RcbTU	TRUE	1015	EXP07
GxChZ	TRUE	1015	EXP08
RcbTU	FALSE	1015	EXP08
GxChZ	TRUE	1015	EXP09
RcbTU	FALSE	1015	EXP09
GxChZ	TRUE	1015	EXP10
RcbTU	FALSE	1015	EXP10
RcbTU	TRUE	1015	EXP11
