# Supplementary material for: PGCA: An algorithm to link protein groups created from MS/MS data
Source: PLoS One. 2017 May 31;12(5):e0177569. doi: 10.1371/journal.pone.0177569 (PMC5451011; doi:10.1371/journal.pone.0177569)
Supplement: S5 File — Protein identification information from the muscular dystrophy biomarkers study. (ZIP) [file pone.0177569.s008.zip › S2DataJF/dictionary_JF.txt]

"pg" "Is Master Protein" "accs" "prot"
1 TRUE "P02768" "Serum albumin OS=Homo sapiens GN=ALB PE=1 SV=2 - [ALBU_HUMAN]"
2 TRUE "P02749" "Beta-2-glycoprotein 1 OS=Homo sapiens GN=APOH PE=1 SV=3 - [APOH_HUMAN]"
3 TRUE "P35527" "Keratin, type I cytoskeletal 9 OS=Homo sapiens GN=KRT9 PE=1 SV=3 - [K1C9_HUMAN]"
3 FALSE "K7EQQ3" "Keratin, type I cytoskeletal 9 OS=Homo sapiens GN=KRT9 PE=1 SV=1 - [K7EQQ3_HUMAN]"
4 TRUE "H7C0F8" "Hepatocyte growth factor-like protein beta chain (Fragment) OS=Homo sapiens GN=MST1 PE=3 SV=1 - [H7C0F8_HUMAN]"
4 TRUE "P26927" "Hepatocyte growth factor-like protein OS=Homo sapiens GN=MST1 PE=1 SV=2 - [HGFL_HUMAN]"
4 FALSE "G3XAK1" "Hepatocyte growth factor-like protein beta chain OS=Homo sapiens GN=MST1 PE=3 SV=1 - [G3XAK1_HUMAN]"
4 FALSE "Q2TV78" "Putative macrophage-stimulating protein MSTP9 OS=Homo sapiens GN=MST1P9 PE=5 SV=2 - [MSTP9_HUMAN]"
4 FALSE "Q2TV78-2" "Isoform 2 of Putative macrophage-stimulating protein MSTP9 OS=Homo sapiens GN=MST1P9 - [MSTP9_HUMAN]"
5 TRUE "P15144" "Aminopeptidase N OS=Homo sapiens GN=ANPEP PE=1 SV=4 - [AMPN_HUMAN]"
6 TRUE "Q07954" "Prolow-density lipoprotein receptor-related protein 1 OS=Homo sapiens GN=LRP1 PE=1 SV=2 - [LRP1_HUMAN]"
7 TRUE "P07996" "Thrombospondin-1 OS=Homo sapiens GN=THBS1 PE=1 SV=2 - [TSP1_HUMAN]"
7 FALSE "P07996-2" "Isoform 2 of Thrombospondin-1 OS=Homo sapiens GN=THBS1 - [TSP1_HUMAN]"
8 TRUE "H0Y485" "Insulin-like growth factor-binding protein 3 (Fragment) OS=Homo sapiens GN=IGFBP3 PE=4 SV=1 - [H0Y485_HUMAN]"
8 TRUE "C9JMX4" "Insulin-like growth factor-binding protein 3 (Fragment) OS=Homo sapiens GN=IGFBP3 PE=4 SV=1 - [C9JMX4_HUMAN]"
8 TRUE "P17936" "Insulin-like growth factor-binding protein 3 OS=Homo sapiens GN=IGFBP3 PE=1 SV=2 - [IBP3_HUMAN]"
8 FALSE "B3KWK7" "Insulin-like growth factor binding protein 3, isoform CRA_b OS=Homo sapiens GN=IGFBP3 PE=2 SV=1 - [B3KWK7_HUMAN]"
8 FALSE "H0Y5K2" "Insulin-like growth factor-binding protein 3 (Fragment) OS=Homo sapiens GN=IGFBP3 PE=4 SV=1 - [H0Y5K2_HUMAN]"
8 FALSE "P17936-2" "Isoform 2 of Insulin-like growth factor-binding protein 3 OS=Homo sapiens GN=IGFBP3 - [IBP3_HUMAN]"
9 TRUE "P60709" "Actin, cytoplasmic 1 OS=Homo sapiens GN=ACTB PE=1 SV=1 - [ACTB_HUMAN]"
9 TRUE "Q5T8M8" "Actin, alpha 1, skeletal muscle OS=Homo sapiens GN=ACTA1 PE=2 SV=1 - [Q5T8M8_HUMAN]"
9 FALSE "A6NL76" "Actin, alpha skeletal muscle OS=Homo sapiens GN=ACTA1 PE=3 SV=2 - [A6NL76_HUMAN]"
9 FALSE "E9PF41" "Actin-related protein 2 OS=Homo sapiens GN=ACTR2 PE=3 SV=1 - [E9PF41_HUMAN]"
9 FALSE "F5H6T1" "Actin-related protein 2 OS=Homo sapiens GN=ACTR2 PE=3 SV=1 - [F5H6T1_HUMAN]"
9 FALSE "P61160" "Actin-related protein 2 OS=Homo sapiens GN=ACTR2 PE=1 SV=1 - [ARP2_HUMAN]"
9 FALSE "P62736" "Actin, aortic smooth muscle OS=Homo sapiens GN=ACTA2 PE=1 SV=1 - [ACTA_HUMAN]"
9 FALSE "P63261" "Actin, cytoplasmic 2 OS=Homo sapiens GN=ACTG1 PE=1 SV=1 - [ACTG_HUMAN]"
9 FALSE "P63267" "Actin, gamma-enteric smooth muscle OS=Homo sapiens GN=ACTG2 PE=1 SV=1 - [ACTH_HUMAN]"
9 FALSE "P68032" "Actin, alpha cardiac muscle 1 OS=Homo sapiens GN=ACTC1 PE=1 SV=1 - [ACTC_HUMAN]"
9 FALSE "P68133" "Actin, alpha skeletal muscle OS=Homo sapiens GN=ACTA1 PE=1 SV=1 - [ACTS_HUMAN]"
9 FALSE "Q5T8M7" "Actin, alpha 1, skeletal muscle OS=Homo sapiens GN=ACTA1 PE=2 SV=1 - [Q5T8M7_HUMAN]"
10 TRUE "P04040" "Catalase OS=Homo sapiens GN=CAT PE=1 SV=3 - [CATA_HUMAN]"
11 TRUE "C9J7H8" "L-lactate dehydrogenase B chain (Fragment) OS=Homo sapiens GN=LDHB PE=1 SV=2 - [C9J7H8_HUMAN]"
11 TRUE "P07195" "L-lactate dehydrogenase B chain OS=Homo sapiens GN=LDHB PE=1 SV=2 - [LDHB_HUMAN]"
11 FALSE "A8MW50" "L-lactate dehydrogenase (Fragment) OS=Homo sapiens GN=LDHB PE=3 SV=1 - [A8MW50_HUMAN]"
11 FALSE "F5H793" "L-lactate dehydrogenase B chain (Fragment) OS=Homo sapiens GN=LDHB PE=3 SV=1 - [F5H793_HUMAN]"
12 TRUE "P01023" "Alpha-2-macroglobulin OS=Homo sapiens GN=A2M PE=1 SV=3 - [A2MG_HUMAN]"
13 TRUE "P20742" "Pregnancy zone protein OS=Homo sapiens GN=PZP PE=1 SV=4 - [PZP_HUMAN]"
14 TRUE "P18206-2" "Isoform 1 of Vinculin OS=Homo sapiens GN=VCL - [VINC_HUMAN]"
14 TRUE "Q5JQ13" "Vinculin (Fragment) OS=Homo sapiens GN=VCL PE=2 SV=1 - [Q5JQ13_HUMAN]"
14 FALSE "P18206" "Vinculin OS=Homo sapiens GN=VCL PE=1 SV=4 - [VINC_HUMAN]"
15 TRUE "E7ENL6" "Collagen alpha-3(VI) chain OS=Homo sapiens GN=COL6A3 PE=4 SV=1 - [E7ENL6_HUMAN]"
15 TRUE "E9PFQ6" "Collagen alpha-3(VI) chain OS=Homo sapiens GN=COL6A3 PE=4 SV=1 - [E9PFQ6_HUMAN]"
15 TRUE "P12111-2" "Isoform 2 of Collagen alpha-3(VI) chain OS=Homo sapiens GN=COL6A3 - [CO6A3_HUMAN]"
15 TRUE "P12111-3" "Isoform 3 of Collagen alpha-3(VI) chain OS=Homo sapiens GN=COL6A3 - [CO6A3_HUMAN]"
15 FALSE "E9PGQ9" "Collagen alpha-3(VI) chain OS=Homo sapiens GN=COL6A3 PE=4 SV=1 - [E9PGQ9_HUMAN]"
15 FALSE "P12111" "Collagen alpha-3(VI) chain OS=Homo sapiens GN=COL6A3 PE=1 SV=5 - [CO6A3_HUMAN]"
16 TRUE "P04114" "Apolipoprotein B-100 OS=Homo sapiens GN=APOB PE=1 SV=2 - [APOB_HUMAN]"
17 TRUE "P04264" "Keratin, type II cytoskeletal 1 OS=Homo sapiens GN=KRT1 PE=1 SV=6 - [K2C1_HUMAN]"
18 TRUE "E7EUT4" "Glyceraldehyde-3-phosphate dehydrogenase OS=Homo sapiens GN=GAPDH PE=3 SV=1 - [E7EUT4_HUMAN]"
18 FALSE "P04406" "Glyceraldehyde-3-phosphate dehydrogenase OS=Homo sapiens GN=GAPDH PE=1 SV=3 - [G3P_HUMAN]"
19 TRUE "P02751-14" "Isoform 14 of Fibronectin OS=Homo sapiens GN=FN1 - [FINC_HUMAN]"
19 TRUE "P02751-10" "Isoform 10 of Fibronectin OS=Homo sapiens GN=FN1 - [FINC_HUMAN]"
19 TRUE "P02751-9" "Isoform 9 of Fibronectin OS=Homo sapiens GN=FN1 - [FINC_HUMAN]"
19 FALSE "E9PE77" "Anastellin OS=Homo sapiens GN=FN1 PE=4 SV=1 - [E9PE77_HUMAN]"
19 FALSE "P02751" "Fibronectin OS=Homo sapiens GN=FN1 PE=1 SV=4 - [FINC_HUMAN]"
19 FALSE "P02751-13" "Isoform 13 of Fibronectin OS=Homo sapiens GN=FN1 - [FINC_HUMAN]"
19 FALSE "P02751-15" "Isoform 15 of Fibronectin OS=Homo sapiens GN=FN1 - [FINC_HUMAN]"
19 FALSE "P02751-3" "Isoform 3 of Fibronectin OS=Homo sapiens GN=FN1 - [FINC_HUMAN]"
19 FALSE "P02751-5" "Isoform 5 of Fibronectin OS=Homo sapiens GN=FN1 - [FINC_HUMAN]"
19 FALSE "P02751-7" "Isoform 7 of Fibronectin OS=Homo sapiens GN=FN1 - [FINC_HUMAN]"
19 FALSE "P02751-8" "Isoform 8 of Fibronectin OS=Homo sapiens GN=FN1 - [FINC_HUMAN]"
20 TRUE "Q6U2E9" "C4B1 OS=Homo sapiens GN=C4B PE=4 SV=1 - [Q6U2E9_HUMAN]"
21 TRUE "Q06033-2" "Isoform 2 of Inter-alpha-trypsin inhibitor heavy chain H3 OS=Homo sapiens GN=ITIH3 - [ITIH3_HUMAN]"
21 TRUE "E7ET33" "Inter-alpha-trypsin inhibitor heavy chain H3 OS=Homo sapiens GN=ITIH3 PE=4 SV=1 - [E7ET33_HUMAN]"
21 FALSE "Q06033" "Inter-alpha-trypsin inhibitor heavy chain H3 OS=Homo sapiens GN=ITIH3 PE=1 SV=2 - [ITIH3_HUMAN]"
22 TRUE "P00441" "Superoxide dismutase [Cu-Zn] OS=Homo sapiens GN=SOD1 PE=1 SV=2 - [SODC_HUMAN]"
23 TRUE "P14618-2" "Isoform M1 of Pyruvate kinase isozymes M1/M2 OS=Homo sapiens GN=PKM - [KPYM_HUMAN]"
23 TRUE "P14618-3" "Isoform 3 of Pyruvate kinase isozymes M1/M2 OS=Homo sapiens GN=PKM - [KPYM_HUMAN]"
23 TRUE "Q504U3" "Pyruvate kinase OS=Homo sapiens GN=PKM2 PE=2 SV=1 - [Q504U3_HUMAN]"
23 FALSE "H3BTN5" "Pyruvate kinase (Fragment) OS=Homo sapiens GN=PKM PE=3 SV=1 - [H3BTN5_HUMAN]"
23 FALSE "P14618" "Pyruvate kinase isozymes M1/M2 OS=Homo sapiens GN=PKM PE=1 SV=4 - [KPYM_HUMAN]"
24 TRUE "P02647" "Apolipoprotein A-I OS=Homo sapiens GN=APOA1 PE=1 SV=1 - [APOA1_HUMAN]"
25 TRUE "P05062" "Fructose-bisphosphate aldolase B OS=Homo sapiens GN=ALDOB PE=1 SV=2 - [ALDOB_HUMAN]"
26 TRUE "P13645" "Keratin, type I cytoskeletal 10 OS=Homo sapiens GN=KRT10 PE=1 SV=6 - [K1C10_HUMAN]"
27 TRUE "G3V0E5" "Transferrin receptor (P90, CD71), isoform CRA_c OS=Homo sapiens GN=TFRC PE=4 SV=1 - [G3V0E5_HUMAN]"
27 FALSE "P02786" "Transferrin receptor protein 1 OS=Homo sapiens GN=TFRC PE=1 SV=2 - [TFR1_HUMAN]"
28 TRUE "P35908" "Keratin, type II cytoskeletal 2 epidermal OS=Homo sapiens GN=KRT2 PE=1 SV=2 - [K22E_HUMAN]"
29 TRUE "P00450" "Ceruloplasmin OS=Homo sapiens GN=CP PE=1 SV=1 - [CERU_HUMAN]"
30 TRUE "P06396" "Gelsolin OS=Homo sapiens GN=GSN PE=1 SV=1 - [GELS_HUMAN]"
30 TRUE "P06396-2" "Isoform 2 of Gelsolin OS=Homo sapiens GN=GSN - [GELS_HUMAN]"
30 FALSE "F5H1A8" "Gelsolin OS=Homo sapiens GN=GSN PE=4 SV=1 - [F5H1A8_HUMAN]"
30 FALSE "P06396-3" "Isoform 3 of Gelsolin OS=Homo sapiens GN=GSN - [GELS_HUMAN]"
31 TRUE "P13796" "Plastin-2 OS=Homo sapiens GN=LCP1 PE=1 SV=6 - [PLSL_HUMAN]"
31 TRUE "B4DUA0" "Plastin-2 OS=Homo sapiens GN=LCP1 PE=2 SV=1 - [B4DUA0_HUMAN]"
32 TRUE "P19827" "Inter-alpha-trypsin inhibitor heavy chain H1 OS=Homo sapiens GN=ITIH1 PE=1 SV=3 - [ITIH1_HUMAN]"
33 TRUE "Q8WZ42-12" "Isoform 12 of Titin OS=Homo sapiens GN=TTN - [TITIN_HUMAN]"
33 TRUE "P02750" "Leucine-rich alpha-2-glycoprotein OS=Homo sapiens GN=LRG1 PE=1 SV=2 - [A2GL_HUMAN]"
33 TRUE "Q8WZ42-3" "Isoform 3 of Titin OS=Homo sapiens GN=TTN - [TITIN_HUMAN]"
33 FALSE "Q8WZ42" "Titin OS=Homo sapiens GN=TTN PE=1 SV=4 - [TITIN_HUMAN]"
33 FALSE "Q8WZ42-10" "Isoform 10 of Titin OS=Homo sapiens GN=TTN - [TITIN_HUMAN]"
33 FALSE "Q8WZ42-11" "Isoform 11 of Titin OS=Homo sapiens GN=TTN - [TITIN_HUMAN]"
33 FALSE "Q8WZ42-13" "Isoform 13 of Titin OS=Homo sapiens GN=TTN - [TITIN_HUMAN]"
33 FALSE "Q8WZ42-2" "Isoform 2 of Titin OS=Homo sapiens GN=TTN - [TITIN_HUMAN]"
33 FALSE "Q8WZ42-4" "Isoform 4 of Titin OS=Homo sapiens GN=TTN - [TITIN_HUMAN]"
33 FALSE "Q8WZ42-5" "Isoform 5 of Titin OS=Homo sapiens GN=TTN - [TITIN_HUMAN]"
33 FALSE "Q8WZ42-7" "Isoform 7 of Titin OS=Homo sapiens GN=TTN - [TITIN_HUMAN]"
33 FALSE "Q8WZ42-8" "Isoform 8 of Titin OS=Homo sapiens GN=TTN - [TITIN_HUMAN]"
33 FALSE "Q8WZ42-9" "Isoform 9 of Titin OS=Homo sapiens GN=TTN - [TITIN_HUMAN]"
34 TRUE "P01024" "Complement C3 OS=Homo sapiens GN=C3 PE=1 SV=2 - [CO3_HUMAN]"
35 TRUE "P02765" "Alpha-2-HS-glycoprotein OS=Homo sapiens GN=AHSG PE=1 SV=1 - [FETUA_HUMAN]"
35 FALSE "C9JV77" "Alpha-2-HS-glycoprotein OS=Homo sapiens GN=AHSG PE=4 SV=1 - [C9JV77_HUMAN]"
36 TRUE "P01008" "Antithrombin-III OS=Homo sapiens GN=SERPINC1 PE=1 SV=1 - [ANT3_HUMAN]"
37 TRUE "P02675" "Fibrinogen beta chain OS=Homo sapiens GN=FGB PE=1 SV=2 - [FIBB_HUMAN]"
38 TRUE "P07225" "Vitamin K-dependent protein S OS=Homo sapiens GN=PROS1 PE=1 SV=1 - [PROS_HUMAN]"
39 TRUE "P15169" "Carboxypeptidase N catalytic chain OS=Homo sapiens GN=CPN1 PE=1 SV=1 - [CBPN_HUMAN]"
40 TRUE "P02671-2" "Isoform 2 of Fibrinogen alpha chain OS=Homo sapiens GN=FGA - [FIBA_HUMAN]"
40 TRUE "P02671" "Fibrinogen alpha chain OS=Homo sapiens GN=FGA PE=1 SV=2 - [FIBA_HUMAN]"
41 TRUE "P68871" "Hemoglobin subunit beta OS=Homo sapiens GN=HBB PE=1 SV=2 - [HBB_HUMAN]"
41 TRUE "F8W6P5" "LVV-hemorphin-7 (Fragment) OS=Homo sapiens GN=HBB PE=3 SV=1 - [F8W6P5_HUMAN]"
42 TRUE "P04004" "Vitronectin OS=Homo sapiens GN=VTN PE=1 SV=1 - [VTNC_HUMAN]"
43 TRUE "O95714" "E3 ubiquitin-protein ligase HERC2 OS=Homo sapiens GN=HERC2 PE=1 SV=2 - [HERC2_HUMAN]"
44 TRUE "P08697" "Alpha-2-antiplasmin OS=Homo sapiens GN=SERPINF2 PE=1 SV=3 - [A2AP_HUMAN]"
45 TRUE "Q92820" "Gamma-glutamyl hydrolase OS=Homo sapiens GN=GGH PE=1 SV=2 - [GGH_HUMAN]"
46 TRUE "P69905" "Hemoglobin subunit alpha OS=Homo sapiens GN=HBA1 PE=1 SV=2 - [HBA_HUMAN]"
46 FALSE "G3V1N2" "HCG1745306, isoform CRA_a OS=Homo sapiens GN=HBA2 PE=3 SV=1 - [G3V1N2_HUMAN]"
47 TRUE "P00738-2" "Isoform 2 of Haptoglobin OS=Homo sapiens GN=HP - [HPT_HUMAN]"
47 TRUE "J3QLC9" "Haptoglobin beta chain (Fragment) OS=Homo sapiens GN=HP PE=4 SV=1 - [J3QLC9_HUMAN]"
47 TRUE "P00738" "Haptoglobin OS=Homo sapiens GN=HP PE=1 SV=1 - [HPT_HUMAN]"
47 FALSE "H0Y300" "Haptoglobin OS=Homo sapiens GN=HP PE=1 SV=4 - [H0Y300_HUMAN]"
47 FALSE "J3QR68" "Haptoglobin beta chain (Fragment) OS=Homo sapiens GN=HP PE=4 SV=1 - [J3QR68_HUMAN]"
47 FALSE "P00739" "Haptoglobin-related protein OS=Homo sapiens GN=HPR PE=1 SV=2 - [HPTR_HUMAN]"
47 FALSE "P00739-2" "Isoform 2 of Haptoglobin-related protein OS=Homo sapiens GN=HPR - [HPTR_HUMAN]"
48 TRUE "P04275" "von Willebrand factor OS=Homo sapiens GN=VWF PE=1 SV=4 - [VWF_HUMAN]"
49 TRUE "G3XAM2" "Complement factor I heavy chain OS=Homo sapiens GN=CFI PE=3 SV=1 - [G3XAM2_HUMAN]"
49 FALSE "E7ETH0" "Complement factor I heavy chain OS=Homo sapiens GN=CFI PE=3 SV=1 - [E7ETH0_HUMAN]"
49 FALSE "P05156" "Complement factor I OS=Homo sapiens GN=CFI PE=1 SV=2 - [CFAI_HUMAN]"
50 TRUE "D6RF35" "Vitamin D-binding protein OS=Homo sapiens GN=GC PE=4 SV=1 - [D6RF35_HUMAN]"
50 TRUE "P02774" "Vitamin D-binding protein OS=Homo sapiens GN=GC PE=1 SV=1 - [VTDB_HUMAN]"
50 FALSE "P02774-3" "Isoform 3 of Vitamin D-binding protein OS=Homo sapiens GN=GC - [VTDB_HUMAN]"
50 FALSE "Q5VZM2" "Ras-related GTP-binding protein B OS=Homo sapiens GN=RRAGB PE=1 SV=1 - [RRAGB_HUMAN]"
50 FALSE "Q5VZM2-2" "Isoform 2 of Ras-related GTP-binding protein B OS=Homo sapiens GN=RRAGB - [RRAGB_HUMAN]"
50 FALSE "Q7L523" "Ras-related GTP-binding protein A OS=Homo sapiens GN=RRAGA PE=1 SV=1 - [RRAGA_HUMAN]"
51 TRUE "Q6P052" "MAN1A1 protein OS=Homo sapiens GN=MAN1A1 PE=2 SV=1 - [Q6P052_HUMAN]"
51 TRUE "P33908" "Mannosyl-oligosaccharide 1,2-alpha-mannosidase IA OS=Homo sapiens GN=MAN1A1 PE=1 SV=3 - [MA1A1_HUMAN]"
52 TRUE "P02649" "Apolipoprotein E OS=Homo sapiens GN=APOE PE=1 SV=1 - [APOE_HUMAN]"
53 TRUE "P01031" "Complement C5 OS=Homo sapiens GN=C5 PE=1 SV=4 - [CO5_HUMAN]"
54 TRUE "Q8NBP7-2" "Isoform 2 of Proprotein convertase subtilisin/kexin type 9 OS=Homo sapiens GN=PCSK9 - [PCSK9_HUMAN]"
54 TRUE "Q8NBP7" "Proprotein convertase subtilisin/kexin type 9 OS=Homo sapiens GN=PCSK9 PE=1 SV=3 - [PCSK9_HUMAN]"
55 TRUE "H0Y8L3" "Transforming growth factor-beta-induced protein ig-h3 (Fragment) OS=Homo sapiens GN=TGFBI PE=4 SV=1 - [H0Y8L3_HUMAN]"
55 TRUE "Q15582" "Transforming growth factor-beta-induced protein ig-h3 OS=Homo sapiens GN=TGFBI PE=1 SV=1 - [BGH3_HUMAN]"
56 TRUE "P01876" "Ig alpha-1 chain C region OS=Homo sapiens GN=IGHA1 PE=1 SV=2 - [IGHA1_HUMAN]"
57 TRUE "P01859" "Ig gamma-2 chain C region OS=Homo sapiens GN=IGHG2 PE=1 SV=2 - [IGHG2_HUMAN]"
58 TRUE "P01857" "Ig gamma-1 chain C region OS=Homo sapiens GN=IGHG1 PE=1 SV=1 - [IGHG1_HUMAN]"
59 TRUE "P01009" "Alpha-1-antitrypsin OS=Homo sapiens GN=SERPINA1 PE=1 SV=3 - [A1AT_HUMAN]"
60 TRUE "O00533" "Neural cell adhesion molecule L1-like protein OS=Homo sapiens GN=CHL1 PE=1 SV=4 - [CHL1_HUMAN]"
60 FALSE "O00533-2" "Isoform 2 of Neural cell adhesion molecule L1-like protein OS=Homo sapiens GN=CHL1 - [CHL1_HUMAN]"
61 TRUE "P01034" "Cystatin-C OS=Homo sapiens GN=CST3 PE=1 SV=1 - [CYTC_HUMAN]"
62 TRUE "P02763" "Alpha-1-acid glycoprotein 1 OS=Homo sapiens GN=ORM1 PE=1 SV=1 - [A1AG1_HUMAN]"
63 TRUE "P02787" "Serotransferrin OS=Homo sapiens GN=TF PE=1 SV=3 - [TRFE_HUMAN]"
64 TRUE "P01019" "Angiotensinogen OS=Homo sapiens GN=AGT PE=1 SV=1 - [ANGT_HUMAN]"
65 TRUE "P01834" "Ig kappa chain C region OS=Homo sapiens GN=IGKC PE=1 SV=1 - [IGKC_HUMAN]"
66 TRUE "P01620" "Ig kappa chain V-III region SIE OS=Homo sapiens PE=1 SV=1 - [KV302_HUMAN]"
66 TRUE "P01623" "Ig kappa chain V-III region WOL OS=Homo sapiens PE=1 SV=1 - [KV305_HUMAN]"
66 FALSE "P01622" "Ig kappa chain V-III region Ti OS=Homo sapiens PE=1 SV=1 - [KV304_HUMAN]"
66 FALSE "P04206" "Ig kappa chain V-III region GOL OS=Homo sapiens PE=1 SV=1 - [KV307_HUMAN]"
66 FALSE "P18135" "Ig kappa chain V-III region HAH OS=Homo sapiens PE=2 SV=1 - [KV312_HUMAN]"
66 FALSE "P18136" "Ig kappa chain V-III region HIC OS=Homo sapiens PE=2 SV=2 - [KV313_HUMAN]"
67 TRUE "P0C0L4" "Complement C4-A OS=Homo sapiens GN=C4A PE=1 SV=2 - [CO4A_HUMAN]"
68 TRUE "O43866" "CD5 antigen-like OS=Homo sapiens GN=CD5L PE=1 SV=1 - [CD5L_HUMAN]"
69 TRUE "P02747" "Complement C1q subcomponent subunit C OS=Homo sapiens GN=C1QC PE=1 SV=3 - [C1QC_HUMAN]"
70 TRUE "P06732" "Creatine kinase M-type OS=Homo sapiens GN=CKM PE=1 SV=2 - [KCRM_HUMAN]"
71 TRUE "P10643" "Complement component C7 OS=Homo sapiens GN=C7 PE=1 SV=2 - [CO7_HUMAN]"
72 TRUE "P12259" "Coagulation factor V OS=Homo sapiens GN=F5 PE=1 SV=4 - [FA5_HUMAN]"
73 TRUE "P10909-4" "Isoform 4 of Clusterin OS=Homo sapiens GN=CLU - [CLUS_HUMAN]"
73 FALSE "P10909" "Clusterin OS=Homo sapiens GN=CLU PE=1 SV=1 - [CLUS_HUMAN]"
73 FALSE "P10909-2" "Isoform 2 of Clusterin OS=Homo sapiens GN=CLU - [CLUS_HUMAN]"
73 FALSE "P10909-5" "Isoform 5 of Clusterin OS=Homo sapiens GN=CLU - [CLUS_HUMAN]"
74 TRUE "E5RJI8" "Carbonic anhydrase 1 (Fragment) OS=Homo sapiens GN=CA1 PE=1 SV=2 - [E5RJI8_HUMAN]"
74 TRUE "E5RH81" "Carbonic anhydrase 1 (Fragment) OS=Homo sapiens GN=CA1 PE=1 SV=2 - [E5RH81_HUMAN]"
74 TRUE "E5RHP7" "Carbonic anhydrase 1 (Fragment) OS=Homo sapiens GN=CA1 PE=4 SV=1 - [E5RHP7_HUMAN]"
74 TRUE "P00915" "Carbonic anhydrase 1 OS=Homo sapiens GN=CA1 PE=1 SV=2 - [CAH1_HUMAN]"
74 TRUE "E5RFE7" "Carbonic anhydrase 1 (Fragment) OS=Homo sapiens GN=CA1 PE=4 SV=1 - [E5RFE7_HUMAN]"
74 TRUE "E5RJF6" "Carbonic anhydrase 1 (Fragment) OS=Homo sapiens GN=CA1 PE=4 SV=1 - [E5RJF6_HUMAN]"
74 FALSE "H0YBE2" "Carbonic anhydrase 1 (Fragment) OS=Homo sapiens GN=CA1 PE=4 SV=1 - [H0YBE2_HUMAN]"
75 TRUE "Q12860-2" "Isoform 2 of Contactin-1 OS=Homo sapiens GN=CNTN1 - [CNTN1_HUMAN]"
75 FALSE "Q12860" "Contactin-1 OS=Homo sapiens GN=CNTN1 PE=1 SV=1 - [CNTN1_HUMAN]"
75 FALSE "Q12860-3" "Isoform 3 of Contactin-1 OS=Homo sapiens GN=CNTN1 - [CNTN1_HUMAN]"
76 TRUE "D6R934" "Complement C1q subcomponent subunit B OS=Homo sapiens GN=C1QB PE=4 SV=1 - [D6R934_HUMAN]"
76 FALSE "P02746" "Complement C1q subcomponent subunit B OS=Homo sapiens GN=C1QB PE=1 SV=3 - [C1QB_HUMAN]"
77 TRUE "P03951-2" "Isoform 2 of Coagulation factor XI OS=Homo sapiens GN=F11 - [FA11_HUMAN]"
77 TRUE "P03951" "Coagulation factor XI OS=Homo sapiens GN=F11 PE=1 SV=1 - [FA11_HUMAN]"
77 FALSE "E9PGP2" "Coagulation factor XI OS=Homo sapiens GN=F11 PE=3 SV=1 - [E9PGP2_HUMAN]"
78 TRUE "P49908" "Selenoprotein P OS=Homo sapiens GN=SEPP1 PE=1 SV=3 - [SEPP1_HUMAN]"
78 TRUE "D6REX5" "Selenoprotein P (Fragment) OS=Homo sapiens GN=SEPP1 PE=4 SV=1 - [D6REX5_HUMAN]"
78 TRUE "D6RIS9" "Selenoprotein P (Fragment) OS=Homo sapiens GN=SEPP1 PE=4 SV=1 - [D6RIS9_HUMAN]"
79 TRUE "P22105-2" "Isoform XB-short of Tenascin-X OS=Homo sapiens GN=TNXB - [TENX_HUMAN]"
79 TRUE "P22105-3" "Isoform 3 of Tenascin-X OS=Homo sapiens GN=TNXB - [TENX_HUMAN]"
79 FALSE "E7EPZ9" "Tenascin-X OS=Homo sapiens GN=TNXB PE=4 SV=1 - [E7EPZ9_HUMAN]"
79 FALSE "P22105" "Tenascin-X OS=Homo sapiens GN=TNXB PE=1 SV=3 - [TENX_HUMAN]"
80 TRUE "Q9NQ79-3" "Isoform 3 of Cartilage acidic protein 1 OS=Homo sapiens GN=CRTAC1 - [CRAC1_HUMAN]"
80 TRUE "Q5T4F6" "Cartilage acidic protein 1 (Fragment) OS=Homo sapiens GN=CRTAC1 PE=2 SV=1 - [Q5T4F6_HUMAN]"
80 FALSE "C9J5F8" "Kelch-like protein 22 (Fragment) OS=Homo sapiens GN=KLHL22 PE=1 SV=2 - [C9J5F8_HUMAN]"
80 FALSE "C9JHG1" "Kelch-like protein 22 (Fragment) OS=Homo sapiens GN=KLHL22 PE=1 SV=1 - [C9JHG1_HUMAN]"
80 FALSE "C9JRG9" "Kelch-like protein 22 (Fragment) OS=Homo sapiens GN=KLHL22 PE=1 SV=1 - [C9JRG9_HUMAN]"
80 FALSE "Q9NQ79" "Cartilage acidic protein 1 OS=Homo sapiens GN=CRTAC1 PE=1 SV=2 - [CRAC1_HUMAN]"
80 FALSE "Q9NQ79-2" "Isoform 2 of Cartilage acidic protein 1 OS=Homo sapiens GN=CRTAC1 - [CRAC1_HUMAN]"
81 TRUE "P05154" "Plasma serine protease inhibitor OS=Homo sapiens GN=SERPINA5 PE=1 SV=3 - [IPSP_HUMAN]"
82 TRUE "F8VV40" "Leukotriene A-4 hydrolase OS=Homo sapiens GN=LTA4H PE=4 SV=1 - [F8VV40_HUMAN]"
82 FALSE "P09960" "Leukotriene A-4 hydrolase OS=Homo sapiens GN=LTA4H PE=1 SV=2 - [LKHA4_HUMAN]"
83 TRUE "E9PHK0" "Tetranectin OS=Homo sapiens GN=CLEC3B PE=4 SV=1 - [E9PHK0_HUMAN]"
83 FALSE "P05452" "Tetranectin OS=Homo sapiens GN=CLEC3B PE=1 SV=3 - [TETN_HUMAN]"
84 TRUE "P98160" "Basement membrane-specific heparan sulfate proteoglycan core protein OS=Homo sapiens GN=HSPG2 PE=1 SV=4 - [PGBM_HUMAN]"
85 TRUE "P05109" "Protein S100-A8 OS=Homo sapiens GN=S100A8 PE=1 SV=1 - [S10A8_HUMAN]"
86 TRUE "Q6YHK3" "CD109 antigen OS=Homo sapiens GN=CD109 PE=1 SV=2 - [CD109_HUMAN]"
86 TRUE "Q6YHK3-3" "Isoform 3 of CD109 antigen OS=Homo sapiens GN=CD109 - [CD109_HUMAN]"
86 TRUE "Q6YHK3-2" "Isoform 2 of CD109 antigen OS=Homo sapiens GN=CD109 - [CD109_HUMAN]"
86 FALSE "Q6YHK3-4" "Isoform 4 of CD109 antigen OS=Homo sapiens GN=CD109 - [CD109_HUMAN]"
87 TRUE "B4E1Z4" "Complement factor B OS=Homo sapiens GN=CFB PE=2 SV=1 - [B4E1Z4_HUMAN]"
88 TRUE "Q14624-2" "Isoform 2 of Inter-alpha-trypsin inhibitor heavy chain H4 OS=Homo sapiens GN=ITIH4 - [ITIH4_HUMAN]"
88 TRUE "E9PGN5" "35 kDa inter-alpha-trypsin inhibitor heavy chain H4 OS=Homo sapiens GN=ITIH4 PE=4 SV=1 - [E9PGN5_HUMAN]"
89 TRUE "Q9UK55" "Protein Z-dependent protease inhibitor OS=Homo sapiens GN=SERPINA10 PE=1 SV=1 - [ZPI_HUMAN]"
89 FALSE "G3V2W1" "Protein Z-dependent protease inhibitor OS=Homo sapiens GN=SERPINA10 PE=3 SV=1 - [G3V2W1_HUMAN]"
90 TRUE "P02743" "Serum amyloid P-component OS=Homo sapiens GN=APCS PE=1 SV=2 - [SAMP_HUMAN]"
91 TRUE "P05546" "Heparin cofactor 2 OS=Homo sapiens GN=SERPIND1 PE=1 SV=3 - [HEP2_HUMAN]"
92 TRUE "O00391-2" "Isoform 2 of Sulfhydryl oxidase 1 OS=Homo sapiens GN=QSOX1 - [QSOX1_HUMAN]"
92 TRUE "O00391" "Sulfhydryl oxidase 1 OS=Homo sapiens GN=QSOX1 PE=1 SV=3 - [QSOX1_HUMAN]"
93 TRUE "P04196" "Histidine-rich glycoprotein OS=Homo sapiens GN=HRG PE=1 SV=1 - [HRG_HUMAN]"
94 TRUE "P00488" "Coagulation factor XIII A chain OS=Homo sapiens GN=F13A1 PE=1 SV=4 - [F13A_HUMAN]"
95 TRUE "K7EKL8" "Intercellular adhesion molecule 1 (Fragment) OS=Homo sapiens GN=ICAM1 PE=1 SV=1 - [K7EKL8_HUMAN]"
95 TRUE "P05362" "Intercellular adhesion molecule 1 OS=Homo sapiens GN=ICAM1 PE=1 SV=2 - [ICAM1_HUMAN]"
96 TRUE "Q16610" "Extracellular matrix protein 1 OS=Homo sapiens GN=ECM1 PE=1 SV=2 - [ECM1_HUMAN]"
96 FALSE "Q16610-2" "Isoform 2 of Extracellular matrix protein 1 OS=Homo sapiens GN=ECM1 - [ECM1_HUMAN]"
96 FALSE "Q16610-4" "Isoform 4 of Extracellular matrix protein 1 OS=Homo sapiens GN=ECM1 - [ECM1_HUMAN]"
97 TRUE "Q96PD5" "N-acetylmuramoyl-L-alanine amidase OS=Homo sapiens GN=PGLYRP2 PE=1 SV=1 - [PGRP2_HUMAN]"
97 FALSE "Q96PD5-2" "Isoform 2 of N-acetylmuramoyl-L-alanine amidase OS=Homo sapiens GN=PGLYRP2 - [PGRP2_HUMAN]"
98 TRUE "P09172" "Dopamine beta-hydroxylase OS=Homo sapiens GN=DBH PE=1 SV=3 - [DOPO_HUMAN]"
99 TRUE "P19823" "Inter-alpha-trypsin inhibitor heavy chain H2 OS=Homo sapiens GN=ITIH2 PE=1 SV=2 - [ITIH2_HUMAN]"
99 TRUE "Q5T985" "Inter-alpha (Globulin) inhibitor H2 OS=Homo sapiens GN=ITIH2 PE=2 SV=1 - [Q5T985_HUMAN]"
100 TRUE "P25311" "Zinc-alpha-2-glycoprotein OS=Homo sapiens GN=AZGP1 PE=1 SV=2 - [ZA2G_HUMAN]"
101 TRUE "P43652" "Afamin OS=Homo sapiens GN=AFM PE=1 SV=1 - [AFAM_HUMAN]"
102 TRUE "P00748" "Coagulation factor XII OS=Homo sapiens GN=F12 PE=1 SV=3 - [FA12_HUMAN]"
103 TRUE "P23142" "Fibulin-1 OS=Homo sapiens GN=FBLN1 PE=1 SV=4 - [FBLN1_HUMAN]"
104 TRUE "B4DW75" "EGF-containing fibulin-like extracellular matrix protein 1 OS=Homo sapiens GN=EFEMP1 PE=2 SV=1 - [B4DW75_HUMAN]"
104 TRUE "Q12805-2" "Isoform 2 of EGF-containing fibulin-like extracellular matrix protein 1 OS=Homo sapiens GN=EFEMP1 - [FBLN3_HUMAN]"
104 FALSE "Q12805" "EGF-containing fibulin-like extracellular matrix protein 1 OS=Homo sapiens GN=EFEMP1 PE=1 SV=2 - [FBLN3_HUMAN]"
104 FALSE "Q12805-3" "Isoform 3 of EGF-containing fibulin-like extracellular matrix protein 1 OS=Homo sapiens GN=EFEMP1 - [FBLN3_HUMAN]"
104 FALSE "Q12805-4" "Isoform 4 of EGF-containing fibulin-like extracellular matrix protein 1 OS=Homo sapiens GN=EFEMP1 - [FBLN3_HUMAN]"
105 TRUE "P05155" "Plasma protease C1 inhibitor OS=Homo sapiens GN=SERPING1 PE=1 SV=2 - [IC1_HUMAN]"
105 TRUE "B4E1H2" "Plasma protease C1 inhibitor OS=Homo sapiens GN=SERPING1 PE=2 SV=1 - [B4E1H2_HUMAN]"
105 FALSE "B4E1F0" "Plasma protease C1 inhibitor OS=Homo sapiens GN=SERPING1 PE=2 SV=1 - [B4E1F0_HUMAN]"
106 TRUE "E7EV16" "Phospholipid transfer protein OS=Homo sapiens GN=PLTP PE=4 SV=1 - [E7EV16_HUMAN]"
106 FALSE "P55058" "Phospholipid transfer protein OS=Homo sapiens GN=PLTP PE=1 SV=1 - [PLTP_HUMAN]"
106 FALSE "P55058-2" "Isoform 2 of Phospholipid transfer protein OS=Homo sapiens GN=PLTP - [PLTP_HUMAN]"
106 FALSE "P55058-4" "Isoform 4 of Phospholipid transfer protein OS=Homo sapiens GN=PLTP - [PLTP_HUMAN]"
107 TRUE "E9PG06" "Fetuin-B OS=Homo sapiens GN=FETUB PE=4 SV=1 - [E9PG06_HUMAN]"
107 TRUE "E9PG08" "Fetuin-B OS=Homo sapiens GN=FETUB PE=4 SV=1 - [E9PG08_HUMAN]"
107 FALSE "Q9UGM5" "Fetuin-B OS=Homo sapiens GN=FETUB PE=1 SV=2 - [FETUB_HUMAN]"
108 TRUE "F5GY80" "Complement component C8 beta chain OS=Homo sapiens GN=C8B PE=4 SV=1 - [F5GY80_HUMAN]"
108 FALSE "F5H7G1" "Complement component C8 beta chain OS=Homo sapiens GN=C8B PE=4 SV=1 - [F5H7G1_HUMAN]"
108 FALSE "P07358" "Complement component C8 beta chain OS=Homo sapiens GN=C8B PE=1 SV=3 - [CO8B_HUMAN]"
109 TRUE "F5H5M6" "Hyaluronan-binding protein 2 50 kDa heavy chain OS=Homo sapiens GN=HABP2 PE=3 SV=1 - [F5H5M6_HUMAN]"
109 FALSE "Q14520" "Hyaluronan-binding protein 2 OS=Homo sapiens GN=HABP2 PE=1 SV=1 - [HABP2_HUMAN]"
110 TRUE "F5H8B0" "Factor VII heavy chain OS=Homo sapiens GN=F7 PE=3 SV=1 - [F5H8B0_HUMAN]"
110 FALSE "P08709" "Coagulation factor VII OS=Homo sapiens GN=F7 PE=1 SV=1 - [FA7_HUMAN]"
110 FALSE "P08709-2" "Isoform B of Coagulation factor VII OS=Homo sapiens GN=F7 - [FA7_HUMAN]"
111 TRUE "F8W1Q3" "Biotinidase OS=Homo sapiens GN=BTD PE=4 SV=1 - [F8W1Q3_HUMAN]"
111 TRUE "C9JSN9" "Biotinidase (Fragment) OS=Homo sapiens GN=BTD PE=4 SV=1 - [C9JSN9_HUMAN]"
111 FALSE "A6NHF2" "Biotinidase OS=Homo sapiens GN=BTD PE=2 SV=3 - [A6NHF2_HUMAN]"
111 FALSE "B4DLJ9" "Biotinidase OS=Homo sapiens GN=BTD PE=2 SV=1 - [B4DLJ9_HUMAN]"
111 FALSE "P43251" "Biotinidase OS=Homo sapiens GN=BTD PE=1 SV=2 - [BTD_HUMAN]"
112 TRUE "P06276" "Cholinesterase OS=Homo sapiens GN=BCHE PE=1 SV=1 - [CHLE_HUMAN]"
112 TRUE "F8WF14" "Cholinesterase OS=Homo sapiens GN=BCHE PE=4 SV=1 - [F8WF14_HUMAN]"
112 TRUE "F8WEX7" "Cholinesterase OS=Homo sapiens GN=BCHE PE=4 SV=1 - [F8WEX7_HUMAN]"
113 TRUE "I3L145" "Sex hormone-binding globulin OS=Homo sapiens GN=SHBG PE=4 SV=1 - [I3L145_HUMAN]"
113 FALSE "I3L1N7" "Sex hormone-binding globulin OS=Homo sapiens GN=SHBG PE=4 SV=1 - [I3L1N7_HUMAN]"
113 FALSE "P04278" "Sex hormone-binding globulin OS=Homo sapiens GN=SHBG PE=1 SV=2 - [SHBG_HUMAN]"
114 TRUE "Q96KN2" "Beta-Ala-His dipeptidase OS=Homo sapiens GN=CNDP1 PE=1 SV=4 - [CNDP1_HUMAN]"
114 TRUE "J3KRP0" "Beta-Ala-His dipeptidase OS=Homo sapiens GN=CNDP1 PE=4 SV=1 - [J3KRP0_HUMAN]"
115 TRUE "O75636-2" "Isoform 2 of Ficolin-3 OS=Homo sapiens GN=FCN3 - [FCN3_HUMAN]"
115 TRUE "O75636" "Ficolin-3 OS=Homo sapiens GN=FCN3 PE=1 SV=2 - [FCN3_HUMAN]"
116 TRUE "O75882-3" "Isoform 3 of Attractin OS=Homo sapiens GN=ATRN - [ATRN_HUMAN]"
116 FALSE "O75882" "Attractin OS=Homo sapiens GN=ATRN PE=1 SV=2 - [ATRN_HUMAN]"
116 FALSE "O75882-2" "Isoform 2 of Attractin OS=Homo sapiens GN=ATRN - [ATRN_HUMAN]"
117 TRUE "O95497" "Pantetheinase OS=Homo sapiens GN=VNN1 PE=1 SV=2 - [VNN1_HUMAN]"
118 TRUE "P00734" "Prothrombin OS=Homo sapiens GN=F2 PE=1 SV=2 - [THRB_HUMAN]"
118 FALSE "E9PIT3" "Prothrombin OS=Homo sapiens GN=F2 PE=3 SV=1 - [E9PIT3_HUMAN]"
119 TRUE "P00736" "Complement C1r subcomponent OS=Homo sapiens GN=C1R PE=1 SV=2 - [C1R_HUMAN]"
120 TRUE "P00742" "Coagulation factor X OS=Homo sapiens GN=F10 PE=1 SV=2 - [FA10_HUMAN]"
121 TRUE "P00746" "Complement factor D OS=Homo sapiens GN=CFD PE=1 SV=5 - [CFAD_HUMAN]"
121 FALSE "K7ERG9" "Complement factor D OS=Homo sapiens GN=CFD PE=3 SV=1 - [K7ERG9_HUMAN]"
122 TRUE "P00747" "Plasminogen OS=Homo sapiens GN=PLG PE=1 SV=2 - [PLMN_HUMAN]"
122 FALSE "P35900" "Keratin, type I cytoskeletal 20 OS=Homo sapiens GN=KRT20 PE=1 SV=1 - [K1C20_HUMAN]"
123 TRUE "P01011" "Alpha-1-antichymotrypsin OS=Homo sapiens GN=SERPINA3 PE=1 SV=2 - [AACT_HUMAN]"
124 TRUE "P01042-2" "Isoform LMW of Kininogen-1 OS=Homo sapiens GN=KNG1 - [KNG1_HUMAN]"
125 TRUE "P02656" "Apolipoprotein C-III OS=Homo sapiens GN=APOC3 PE=1 SV=1 - [APOC3_HUMAN]"
125 FALSE "B0YIW2" "Apolipoprotein C-III OS=Homo sapiens GN=APOC3 PE=4 SV=1 - [B0YIW2_HUMAN]"
126 TRUE "P02679-2" "Isoform Gamma-A of Fibrinogen gamma chain OS=Homo sapiens GN=FGG - [FIBG_HUMAN]"
126 FALSE "C9JC84" "Fibrinogen gamma chain OS=Homo sapiens GN=FGG PE=4 SV=1 - [C9JC84_HUMAN]"
126 FALSE "C9JEU5" "Fibrinogen gamma chain OS=Homo sapiens GN=FGG PE=4 SV=1 - [C9JEU5_HUMAN]"
126 FALSE "P02679" "Fibrinogen gamma chain OS=Homo sapiens GN=FGG PE=1 SV=3 - [FIBG_HUMAN]"
127 TRUE "P02741" "C-reactive protein OS=Homo sapiens GN=CRP PE=1 SV=1 - [CRP_HUMAN]"
128 TRUE "P02745" "Complement C1q subcomponent subunit A OS=Homo sapiens GN=C1QA PE=1 SV=2 - [C1QA_HUMAN]"
129 TRUE "P02748" "Complement component C9 OS=Homo sapiens GN=C9 PE=1 SV=2 - [CO9_HUMAN]"
130 TRUE "P02760" "Protein AMBP OS=Homo sapiens GN=AMBP PE=1 SV=1 - [AMBP_HUMAN]"
131 TRUE "P02766" "Transthyretin OS=Homo sapiens GN=TTR PE=1 SV=1 - [TTHY_HUMAN]"
132 TRUE "P02775" "Platelet basic protein OS=Homo sapiens GN=PPBP PE=1 SV=3 - [CXCL7_HUMAN]"
133 TRUE "P02790" "Hemopexin OS=Homo sapiens GN=HPX PE=1 SV=2 - [HEMO_HUMAN]"
134 TRUE "P03952" "Plasma kallikrein OS=Homo sapiens GN=KLKB1 PE=1 SV=1 - [KLKB1_HUMAN]"
134 FALSE "H0YAC1" "Plasma kallikrein light chain (Fragment) OS=Homo sapiens GN=KLKB1 PE=3 SV=1 - [H0YAC1_HUMAN]"
135 TRUE "P04003" "C4b-binding protein alpha chain OS=Homo sapiens GN=C4BPA PE=1 SV=2 - [C4BPA_HUMAN]"
136 TRUE "P04066" "Tissue alpha-L-fucosidase OS=Homo sapiens GN=FUCA1 PE=1 SV=4 - [FUCO_HUMAN]"
137 TRUE "P04070" "Vitamin K-dependent protein C OS=Homo sapiens GN=PROC PE=1 SV=1 - [PROC_HUMAN]"
137 FALSE "B4DPQ7" "Vitamin K-dependent protein C heavy chain OS=Homo sapiens GN=PROC PE=2 SV=1 - [B4DPQ7_HUMAN]"
137 FALSE "E7END6" "Vitamin K-dependent protein C heavy chain OS=Homo sapiens GN=PROC PE=3 SV=1 - [E7END6_HUMAN]"
138 TRUE "J3QSE5" "Phosphatidylcholine-sterol acyltransferase (Fragment) OS=Homo sapiens GN=LCAT PE=4 SV=1 - [J3QSE5_HUMAN]"
138 TRUE "P04180" "Phosphatidylcholine-sterol acyltransferase OS=Homo sapiens GN=LCAT PE=1 SV=1 - [LCAT_HUMAN]"
139 TRUE "P04217" "Alpha-1B-glycoprotein OS=Homo sapiens GN=A1BG PE=1 SV=4 - [A1BG_HUMAN]"
140 TRUE "P05160" "Coagulation factor XIII B chain OS=Homo sapiens GN=F13B PE=1 SV=3 - [F13B_HUMAN]"
141 TRUE "P05543" "Thyroxine-binding globulin OS=Homo sapiens GN=SERPINA7 PE=1 SV=2 - [THBG_HUMAN]"
142 TRUE "P06681" "Complement C2 OS=Homo sapiens GN=C2 PE=1 SV=2 - [CO2_HUMAN]"
142 TRUE "E9PFN7" "Complement C2 OS=Homo sapiens GN=C2 PE=3 SV=1 - [E9PFN7_HUMAN]"
142 TRUE "B4DQI1" "Complement C2 OS=Homo sapiens GN=C2 PE=2 SV=1 - [B4DQI1_HUMAN]"
142 FALSE "H0Y3H6" "Complement C2 (Fragment) OS=Homo sapiens GN=C2 PE=3 SV=1 - [H0Y3H6_HUMAN]"
142 FALSE "P06681-2" "Isoform 2 of Complement C2 OS=Homo sapiens GN=C2 - [CO2_HUMAN]"
143 TRUE "P06727" "Apolipoprotein A-IV OS=Homo sapiens GN=APOA4 PE=1 SV=3 - [APOA4_HUMAN]"
144 TRUE "P07357" "Complement component C8 alpha chain OS=Homo sapiens GN=C8A PE=1 SV=2 - [CO8A_HUMAN]"
145 TRUE "P07360" "Complement component C8 gamma chain OS=Homo sapiens GN=C8G PE=1 SV=3 - [CO8G_HUMAN]"
145 FALSE "Q5SQ08" "Complement component 8, gamma polypeptide (Fragment) OS=Homo sapiens GN=C8G PE=2 SV=1 - [Q5SQ08_HUMAN]"
146 TRUE "P08185" "Corticosteroid-binding globulin OS=Homo sapiens GN=SERPINA6 PE=1 SV=1 - [CBG_HUMAN]"
147 TRUE "P08294" "Extracellular superoxide dismutase [Cu-Zn] OS=Homo sapiens GN=SOD3 PE=1 SV=2 - [SODE_HUMAN]"
148 TRUE "P08571" "Monocyte differentiation antigen CD14 OS=Homo sapiens GN=CD14 PE=1 SV=2 - [CD14_HUMAN]"
148 TRUE "D6RFL4" "Monocyte differentiation antigen CD14, urinary form (Fragment) OS=Homo sapiens GN=CD14 PE=4 SV=1 - [D6RFL4_HUMAN]"
149 TRUE "P08603" "Complement factor H OS=Homo sapiens GN=CFH PE=1 SV=4 - [CFAH_HUMAN]"
150 TRUE "P09871" "Complement C1s subcomponent OS=Homo sapiens GN=C1S PE=1 SV=1 - [C1S_HUMAN]"
150 FALSE "F8WCZ6" "Complement C1s subcomponent heavy chain OS=Homo sapiens GN=C1S PE=3 SV=1 - [F8WCZ6_HUMAN]"
151 TRUE "P11226" "Mannose-binding protein C OS=Homo sapiens GN=MBL2 PE=1 SV=2 - [MBL2_HUMAN]"
152 TRUE "P11597" "Cholesteryl ester transfer protein OS=Homo sapiens GN=CETP PE=1 SV=2 - [CETP_HUMAN]"
152 TRUE "P11597-2" "Isoform 2 of Cholesteryl ester transfer protein OS=Homo sapiens GN=CETP - [CETP_HUMAN]"
153 TRUE "P13671" "Complement component C6 OS=Homo sapiens GN=C6 PE=1 SV=3 - [CO6_HUMAN]"
154 TRUE "P18428" "Lipopolysaccharide-binding protein OS=Homo sapiens GN=LBP PE=1 SV=3 - [LBP_HUMAN]"
155 TRUE "P19320-2" "Isoform 2 of Vascular cell adhesion protein 1 OS=Homo sapiens GN=VCAM1 - [VCAM1_HUMAN]"
155 TRUE "P19320" "Vascular cell adhesion protein 1 OS=Homo sapiens GN=VCAM1 PE=1 SV=1 - [VCAM1_HUMAN]"
155 TRUE "E9PDD1" "Vascular cell adhesion protein 1 OS=Homo sapiens GN=VCAM1 PE=4 SV=1 - [E9PDD1_HUMAN]"
156 TRUE "P19652" "Alpha-1-acid glycoprotein 2 OS=Homo sapiens GN=ORM2 PE=1 SV=2 - [A1AG2_HUMAN]"
157 TRUE "P20851-2" "Isoform 2 of C4b-binding protein beta chain OS=Homo sapiens GN=C4BPB - [C4BPB_HUMAN]"
157 FALSE "P20851" "C4b-binding protein beta chain OS=Homo sapiens GN=C4BPB PE=1 SV=1 - [C4BPB_HUMAN]"
158 TRUE "P22792" "Carboxypeptidase N subunit 2 OS=Homo sapiens GN=CPN2 PE=1 SV=3 - [CPN2_HUMAN]"
159 TRUE "Q15166" "Serum paraoxonase/lactonase 3 OS=Homo sapiens GN=PON3 PE=1 SV=3 - [PON3_HUMAN]"
159 TRUE "P27169" "Serum paraoxonase/arylesterase 1 OS=Homo sapiens GN=PON1 PE=1 SV=3 - [PON1_HUMAN]"
160 TRUE "P29622" "Kallistatin OS=Homo sapiens GN=SERPINA4 PE=1 SV=3 - [KAIN_HUMAN]"
161 TRUE "P33151" "Cadherin-5 OS=Homo sapiens GN=CDH5 PE=1 SV=5 - [CADH5_HUMAN]"
161 TRUE "P33151-2" "Isoform 2 of Cadherin-5 OS=Homo sapiens GN=CDH5 - [CADH5_HUMAN]"
161 TRUE "I3L1J2" "Cadherin-5 OS=Homo sapiens GN=CDH5 PE=4 SV=1 - [I3L1J2_HUMAN]"
162 TRUE "P35858" "Insulin-like growth factor-binding protein complex acid labile subunit OS=Homo sapiens GN=IGFALS PE=1 SV=1 - [ALS_HUMAN]"
162 FALSE "E9PGU3" "Insulin-like growth factor-binding protein complex acid labile subunit OS=Homo sapiens GN=IGFALS PE=4 SV=1 - [E9PGU3_HUMAN]"
163 TRUE "P36955" "Pigment epithelium-derived factor OS=Homo sapiens GN=SERPINF1 PE=1 SV=4 - [PEDF_HUMAN]"
164 TRUE "P43121" "Cell surface glycoprotein MUC18 OS=Homo sapiens GN=MCAM PE=1 SV=2 - [MUC18_HUMAN]"
164 TRUE "P43121-2" "Isoform 2 of Cell surface glycoprotein MUC18 OS=Homo sapiens GN=MCAM - [MUC18_HUMAN]"
165 TRUE "P48740-4" "Isoform 4 of Mannan-binding lectin serine protease 1 OS=Homo sapiens GN=MASP1 - [MASP1_HUMAN]"
165 TRUE "P48740-2" "Isoform 2 of Mannan-binding lectin serine protease 1 OS=Homo sapiens GN=MASP1 - [MASP1_HUMAN]"
166 TRUE "P51884" "Lumican OS=Homo sapiens GN=LUM PE=1 SV=2 - [LUM_HUMAN]"
167 TRUE "P55056" "Apolipoprotein C-IV OS=Homo sapiens GN=APOC4 PE=1 SV=1 - [APOC4_HUMAN]"
168 TRUE "P80108" "Phosphatidylinositol-glycan-specific phospholipase D OS=Homo sapiens GN=GPLD1 PE=1 SV=3 - [PHLD_HUMAN]"
169 TRUE "Q04756" "Hepatocyte growth factor activator OS=Homo sapiens GN=HGFAC PE=1 SV=1 - [HGFA_HUMAN]"
169 FALSE "D6RAR4" "Hepatocyte growth factor activator short chain OS=Homo sapiens GN=HGFAC PE=3 SV=1 - [D6RAR4_HUMAN]"
170 TRUE "Q08380" "Galectin-3-binding protein OS=Homo sapiens GN=LGALS3BP PE=1 SV=1 - [LG3BP_HUMAN]"
171 TRUE "Q13790" "Apolipoprotein F OS=Homo sapiens GN=APOF PE=1 SV=2 - [APOF_HUMAN]"
172 TRUE "Q13822" "Ectonucleotide pyrophosphatase/phosphodiesterase family member 2 OS=Homo sapiens GN=ENPP2 PE=1 SV=3 - [ENPP2_HUMAN]"
172 FALSE "E7EUF1" "Ectonucleotide pyrophosphatase/phosphodiesterase family member 2 OS=Homo sapiens GN=ENPP2 PE=4 SV=1 - [E7EUF1_HUMAN]"
172 FALSE "E9PHP7" "Ectonucleotide pyrophosphatase/phosphodiesterase family member 2 OS=Homo sapiens GN=ENPP2 PE=4 SV=1 - [E9PHP7_HUMAN]"
172 FALSE "Q13822-2" "Isoform 2 of Ectonucleotide pyrophosphatase/phosphodiesterase family member 2 OS=Homo sapiens GN=ENPP2 - [ENPP2_HUMAN]"
174 TRUE "Q15848" "Adiponectin OS=Homo sapiens GN=ADIPOQ PE=1 SV=1 - [ADIPO_HUMAN]"
175 TRUE "Q5FBE1" "Coagulation factor IX OS=Homo sapiens GN=F9 PE=2 SV=1 - [Q5FBE1_HUMAN]"
175 FALSE "P00740" "Coagulation factor IX OS=Homo sapiens GN=F9 PE=1 SV=2 - [FA9_HUMAN]"
176 TRUE "Q86UD1" "Out at first protein homolog OS=Homo sapiens GN=OAF PE=2 SV=1 - [OAF_HUMAN]"
177 TRUE "Q92954-5" "Isoform E of Proteoglycan 4 OS=Homo sapiens GN=PRG4 - [PRG4_HUMAN]"
177 FALSE "Q92954" "Proteoglycan 4 OS=Homo sapiens GN=PRG4 PE=1 SV=2 - [PRG4_HUMAN]"
177 FALSE "Q92954-2" "Isoform B of Proteoglycan 4 OS=Homo sapiens GN=PRG4 - [PRG4_HUMAN]"
177 FALSE "Q92954-3" "Isoform C of Proteoglycan 4 OS=Homo sapiens GN=PRG4 - [PRG4_HUMAN]"
177 FALSE "Q92954-4" "Isoform D of Proteoglycan 4 OS=Homo sapiens GN=PRG4 - [PRG4_HUMAN]"
177 FALSE "Q92954-6" "Isoform F of Proteoglycan 4 OS=Homo sapiens GN=PRG4 - [PRG4_HUMAN]"
178 TRUE "Q96IY4" "Carboxypeptidase B2 OS=Homo sapiens GN=CPB2 PE=1 SV=2 - [CBPB2_HUMAN]"
179 TRUE "Q9BWP8-8" "Isoform 8 of Collectin-11 OS=Homo sapiens GN=COLEC11 - [COL11_HUMAN]"
179 FALSE "J3KQY9" "Collectin-11 OS=Homo sapiens GN=COLEC11 PE=4 SV=1 - [J3KQY9_HUMAN]"
179 FALSE "Q9BWP8" "Collectin-11 OS=Homo sapiens GN=COLEC11 PE=1 SV=1 - [COL11_HUMAN]"
179 FALSE "Q9BWP8-2" "Isoform 2 of Collectin-11 OS=Homo sapiens GN=COLEC11 - [COL11_HUMAN]"
179 FALSE "Q9BWP8-3" "Isoform 3 of Collectin-11 OS=Homo sapiens GN=COLEC11 - [COL11_HUMAN]"
179 FALSE "Q9BWP8-4" "Isoform 4 of Collectin-11 OS=Homo sapiens GN=COLEC11 - [COL11_HUMAN]"
179 FALSE "Q9BWP8-5" "Isoform 5 of Collectin-11 OS=Homo sapiens GN=COLEC11 - [COL11_HUMAN]"
179 FALSE "Q9BWP8-6" "Isoform 6 of Collectin-11 OS=Homo sapiens GN=COLEC11 - [COL11_HUMAN]"
179 FALSE "Q9BWP8-7" "Isoform 7 of Collectin-11 OS=Homo sapiens GN=COLEC11 - [COL11_HUMAN]"
179 FALSE "Q9BWP8-9" "Isoform 9 of Collectin-11 OS=Homo sapiens GN=COLEC11 - [COL11_HUMAN]"
180 TRUE "Q9NZP8" "Complement C1r subcomponent-like protein OS=Homo sapiens GN=C1RL PE=1 SV=2 - [C1RL_HUMAN]"
181 TRUE "Q9Y5Y7" "Lymphatic vessel endothelial hyaluronic acid receptor 1 OS=Homo sapiens GN=LYVE1 PE=1 SV=2 - [LYVE1_HUMAN]"
182 TRUE "Q9Y6R7" "IgGFc-binding protein OS=Homo sapiens GN=FCGBP PE=1 SV=3 - [FCGBP_HUMAN]"
184 TRUE "V9GYE3" "Apolipoprotein A-II OS=Homo sapiens GN=APOA2 PE=1 SV=1 - [V9GYE3_HUMAN]"
184 TRUE "V9GYG9" "Apolipoprotein A-II (Fragment) OS=Homo sapiens GN=APOA2 PE=1 SV=1 - [V9GYG9_HUMAN]"
184 TRUE "P02652" "Apolipoprotein A-II OS=Homo sapiens GN=APOA2 PE=1 SV=1 - [APOA2_HUMAN]"
184 FALSE "V9GYM3" "Apolipoprotein A-II OS=Homo sapiens GN=APOA2 PE=1 SV=1 - [V9GYM3_HUMAN]"
185 TRUE "Q5VY30" "Retinol binding protein 4, plasma, isoform CRA_b OS=Homo sapiens GN=RBP4 PE=1 SV=2 - [Q5VY30_HUMAN]"
185 FALSE "P02753" "Retinol-binding protein 4 OS=Homo sapiens GN=RBP4 PE=1 SV=3 - [RET4_HUMAN]"
186 TRUE "K7ERI9" "Truncated apolipoprotein C-I (Fragment) OS=Homo sapiens GN=APOC1 PE=4 SV=1 - [K7ERI9_HUMAN]"
186 TRUE "K7EKP1" "Apolipoprotein C-I (Fragment) OS=Homo sapiens GN=APOC1 PE=4 SV=2 - [K7EKP1_HUMAN]"
186 FALSE "K7EJI9" "Truncated apolipoprotein C-I OS=Homo sapiens GN=APOC1 PE=4 SV=1 - [K7EJI9_HUMAN]"
186 FALSE "K7ELM9" "Truncated apolipoprotein C-I OS=Homo sapiens GN=APOC1 PE=4 SV=1 - [K7ELM9_HUMAN]"
186 FALSE "K7EPF9" "Truncated apolipoprotein C-I OS=Homo sapiens GN=APOC1 PE=4 SV=1 - [K7EPF9_HUMAN]"
186 FALSE "P02654" "Apolipoprotein C-I OS=Homo sapiens GN=APOC1 PE=1 SV=1 - [APOC1_HUMAN]"
187 TRUE "K7ER74" "Protein APOC4-APOC2 OS=Homo sapiens GN=APOC4-APOC2 PE=4 SV=1 - [K7ER74_HUMAN]"
187 TRUE "Q6P163" "APOC2 protein OS=Homo sapiens GN=APOC2 PE=2 SV=1 - [Q6P163_HUMAN]"
187 TRUE "P02655" "Apolipoprotein C-II OS=Homo sapiens GN=APOC2 PE=1 SV=1 - [APOC2_HUMAN]"
188 TRUE "K7EJ44" "Profilin 1, isoform CRA_b OS=Homo sapiens GN=PFN1 PE=1 SV=1 - [K7EJ44_HUMAN]"
188 TRUE "P07737" "Profilin-1 OS=Homo sapiens GN=PFN1 PE=1 SV=2 - [PROF1_HUMAN]"
189 TRUE "A0A075B6L0" "Ig lambda-2 chain C regions (Fragment) OS=Homo sapiens GN=IGLC3 PE=4 SV=1 - [A0A075B6L0_HUMAN]"
189 FALSE "A0A075B6L1" "Ig lambda-7 chain C region (Fragment) OS=Homo sapiens GN=IGLC7 PE=4 SV=1 - [A0A075B6L1_HUMAN]"
189 FALSE "A0M8Q6" "Ig lambda-7 chain C region OS=Homo sapiens GN=IGLC7 PE=1 SV=2 - [LAC7_HUMAN]"
189 FALSE "P0CF74" "Ig lambda-6 chain C region OS=Homo sapiens GN=IGLC6 PE=4 SV=1 - [LAC6_HUMAN]"
189 FALSE "P0CG05" "Ig lambda-2 chain C regions OS=Homo sapiens GN=IGLC2 PE=1 SV=1 - [LAC2_HUMAN]"
189 FALSE "P0CG06" "Ig lambda-3 chain C regions OS=Homo sapiens GN=IGLC3 PE=1 SV=1 - [LAC3_HUMAN]"
190 TRUE "D6RD17" "Immunoglobulin J chain (Fragment) OS=Homo sapiens GN=IGJ PE=1 SV=2 - [D6RD17_HUMAN]"
190 TRUE "C9JA05" "Immunoglobulin J chain (Fragment) OS=Homo sapiens GN=IGJ PE=4 SV=1 - [C9JA05_HUMAN]"
190 FALSE "D6RHJ6" "Immunoglobulin J chain (Fragment) OS=Homo sapiens GN=IGJ PE=4 SV=1 - [D6RHJ6_HUMAN]"
190 FALSE "P01591" "Immunoglobulin J chain OS=Homo sapiens GN=IGJ PE=1 SV=4 - [IGJ_HUMAN]"
191 TRUE "A0A075B6N9" "Ig mu chain C region (Fragment) OS=Homo sapiens GN=IGHM PE=4 SV=1 - [A0A075B6N9_HUMAN]"
191 TRUE "P01871" "Ig mu chain C region OS=Homo sapiens GN=IGHM PE=1 SV=3 - [IGHM_HUMAN]"
191 FALSE "P01871-2" "Isoform 2 of Ig mu chain C region OS=Homo sapiens GN=IGHM - [IGHM_HUMAN]"
192 TRUE "A0A075B6R9" "Protein IGKV2D-24 (Fragment) OS=Homo sapiens GN=IGKV2D-24 PE=4 SV=1 - [A0A075B6R9_HUMAN]"
193 TRUE "Q5JWQ4" "Neuropilin-1 OS=Homo sapiens GN=NRP1 PE=4 SV=2 - [Q5JWQ4_HUMAN]"
193 TRUE "Q5T7F1" "Neuropilin 1 OS=Homo sapiens GN=NRP1 PE=2 SV=1 - [Q5T7F1_HUMAN]"
193 FALSE "E7EX60" "Neuropilin-1 OS=Homo sapiens GN=NRP1 PE=4 SV=1 - [E7EX60_HUMAN]"
193 FALSE "E9PEP6" "Neuropilin-1 OS=Homo sapiens GN=NRP1 PE=4 SV=2 - [E9PEP6_HUMAN]"
193 FALSE "O14786" "Neuropilin-1 OS=Homo sapiens GN=NRP1 PE=1 SV=3 - [NRP1_HUMAN]"
193 FALSE "O14786-2" "Isoform 2 of Neuropilin-1 OS=Homo sapiens GN=NRP1 - [NRP1_HUMAN]"
193 FALSE "Q5JWQ6" "Neuropilin 1 OS=Homo sapiens GN=NRP1 PE=2 SV=1 - [Q5JWQ6_HUMAN]"
193 FALSE "Q5T7F0" "Neuropilin 1 OS=Homo sapiens GN=NRP1 PE=2 SV=1 - [Q5T7F0_HUMAN]"
195 TRUE "Q9Y490" "Talin-1 OS=Homo sapiens GN=TLN1 PE=1 SV=3 - [TLN1_HUMAN]"
196 TRUE "P11021" "78 kDa glucose-regulated protein OS=Homo sapiens GN=HSPA5 PE=1 SV=2 - [GRP78_HUMAN]"
197 TRUE "Q6EMK4" "Vasorin OS=Homo sapiens GN=VASN PE=1 SV=1 - [VASN_HUMAN]"
198 TRUE "H3BQN4" "Fructose-bisphosphate aldolase OS=Homo sapiens GN=ALDOA PE=3 SV=1 - [H3BQN4_HUMAN]"
198 TRUE "H3BR68" "Fructose-bisphosphate aldolase A (Fragment) OS=Homo sapiens GN=ALDOA PE=4 SV=1 - [H3BR68_HUMAN]"
198 TRUE "P04075" "Fructose-bisphosphate aldolase A OS=Homo sapiens GN=ALDOA PE=1 SV=2 - [ALDOA_HUMAN]"
198 FALSE "H3BU78" "Fructose-bisphosphate aldolase (Fragment) OS=Homo sapiens GN=ALDOA PE=3 SV=2 - [H3BU78_HUMAN]"
198 FALSE "J3KPS3" "Aldolase A, fructose-bisphosphate, isoform CRA_b OS=Homo sapiens GN=ALDOA PE=4 SV=1 - [J3KPS3_HUMAN]"
198 FALSE "P04075-2" "Isoform 2 of Fructose-bisphosphate aldolase A OS=Homo sapiens GN=ALDOA - [ALDOA_HUMAN]"
199 TRUE "Q14315-2" "Isoform 2 of Filamin-C OS=Homo sapiens GN=FLNC - [FLNC_HUMAN]"
199 FALSE "Q14315" "Filamin-C OS=Homo sapiens GN=FLNC PE=1 SV=3 - [FLNC_HUMAN]"
200 TRUE "P32119" "Peroxiredoxin-2 OS=Homo sapiens GN=PRDX2 PE=1 SV=5 - [PRDX2_HUMAN]"
201 TRUE "E9PQB7" "Cofilin-1 (Fragment) OS=Homo sapiens GN=CFL1 PE=4 SV=1 - [E9PQB7_HUMAN]"
201 TRUE "G3V1A4" "Cofilin 1 (Non-muscle), isoform CRA_a OS=Homo sapiens GN=CFL1 PE=4 SV=1 - [G3V1A4_HUMAN]"
201 FALSE "E9PK25" "Cofilin-1 OS=Homo sapiens GN=CFL1 PE=4 SV=1 - [E9PK25_HUMAN]"
201 FALSE "E9PP50" "Cofilin-1 (Fragment) OS=Homo sapiens GN=CFL1 PE=1 SV=2 - [E9PP50_HUMAN]"
201 FALSE "P23528" "Cofilin-1 OS=Homo sapiens GN=CFL1 PE=1 SV=3 - [COF1_HUMAN]"
202 TRUE "B9A064" "Immunoglobulin lambda-like polypeptide 5 OS=Homo sapiens GN=IGLL5 PE=2 SV=2 - [IGLL5_HUMAN]"
203 TRUE "P01777" "Ig heavy chain V-III region TEI OS=Homo sapiens PE=1 SV=1 - [HV316_HUMAN]"
203 TRUE "P01766" "Ig heavy chain V-III region BRO OS=Homo sapiens PE=1 SV=1 - [HV305_HUMAN]"
204 TRUE "E9PCE8" "Xaa-Pro dipeptidase OS=Homo sapiens GN=PEPD PE=3 SV=1 - [E9PCE8_HUMAN]"
204 FALSE "P12955" "Xaa-Pro dipeptidase OS=Homo sapiens GN=PEPD PE=1 SV=3 - [PEPD_HUMAN]"
204 FALSE "P12955-2" "Isoform 2 of Xaa-Pro dipeptidase OS=Homo sapiens GN=PEPD - [PEPD_HUMAN]"
205 TRUE "Q5VTT5-2" "Isoform 2 of Myomesin-3 OS=Homo sapiens GN=MYOM3 - [MYOM3_HUMAN]"
205 TRUE "Q5VTT5" "Myomesin-3 OS=Homo sapiens GN=MYOM3 PE=2 SV=1 - [MYOM3_HUMAN]"
206 TRUE "Q15113" "Procollagen C-endopeptidase enhancer 1 OS=Homo sapiens GN=PCOLCE PE=1 SV=2 - [PCOC1_HUMAN]"
207 TRUE "P01861" "Ig gamma-4 chain C region OS=Homo sapiens GN=IGHG4 PE=1 SV=1 - [IGHG4_HUMAN]"
210 TRUE "H7BYX6" "Neural cell adhesion molecule 1 OS=Homo sapiens GN=NCAM1 PE=4 SV=1 - [H7BYX6_HUMAN]"
210 FALSE "A0A075B6F2" "Neural cell adhesion molecule 1 OS=Homo sapiens GN=NCAM1 PE=4 SV=1 - [A0A075B6F2_HUMAN]"
210 FALSE "P13591" "Neural cell adhesion molecule 1 OS=Homo sapiens GN=NCAM1 PE=1 SV=3 - [NCAM1_HUMAN]"
210 FALSE "P13591-1" "Isoform 2 of Neural cell adhesion molecule 1 OS=Homo sapiens GN=NCAM1 - [NCAM1_HUMAN]"
210 FALSE "P13591-3" "Isoform 3 of Neural cell adhesion molecule 1 OS=Homo sapiens GN=NCAM1 - [NCAM1_HUMAN]"
210 FALSE "P13591-4" "Isoform 4 of Neural cell adhesion molecule 1 OS=Homo sapiens GN=NCAM1 - [NCAM1_HUMAN]"
210 FALSE "P13591-5" "Isoform 5 of Neural cell adhesion molecule 1 OS=Homo sapiens GN=NCAM1 - [NCAM1_HUMAN]"
211 TRUE "P24821-6" "Isoform 6 of Tenascin OS=Homo sapiens GN=TNC - [TENA_HUMAN]"
211 FALSE "E9PC84" "Tenascin OS=Homo sapiens GN=TNC PE=4 SV=1 - [E9PC84_HUMAN]"
211 FALSE "F5H7V9" "Tenascin OS=Homo sapiens GN=TNC PE=4 SV=1 - [F5H7V9_HUMAN]"
211 FALSE "J3QSU6" "Tenascin OS=Homo sapiens GN=TNC PE=4 SV=1 - [J3QSU6_HUMAN]"
211 FALSE "P24821" "Tenascin OS=Homo sapiens GN=TNC PE=1 SV=3 - [TENA_HUMAN]"
211 FALSE "P24821-2" "Isoform 2 of Tenascin OS=Homo sapiens GN=TNC - [TENA_HUMAN]"
211 FALSE "P24821-3" "Isoform 3 of Tenascin OS=Homo sapiens GN=TNC - [TENA_HUMAN]"
211 FALSE "P24821-4" "Isoform 4 of Tenascin OS=Homo sapiens GN=TNC - [TENA_HUMAN]"
211 FALSE "P24821-5" "Isoform 5 of Tenascin OS=Homo sapiens GN=TNC - [TENA_HUMAN]"
212 TRUE "P27918" "Properdin OS=Homo sapiens GN=CFP PE=1 SV=2 - [PROP_HUMAN]"
213 TRUE "Q9H8L6" "Multimerin-2 OS=Homo sapiens GN=MMRN2 PE=1 SV=2 - [MMRN2_HUMAN]"
214 TRUE "P27487" "Dipeptidyl peptidase 4 OS=Homo sapiens GN=DPP4 PE=1 SV=2 - [DPP4_HUMAN]"
215 TRUE "P06702" "Protein S100-A9 OS=Homo sapiens GN=S100A9 PE=1 SV=1 - [S10A9_HUMAN]"
216 TRUE "P13056" "Nuclear receptor subfamily 2 group C member 1 OS=Homo sapiens GN=NR2C1 PE=1 SV=2 - [NR2C1_HUMAN]"
217 TRUE "P13473" "Lysosome-associated membrane glycoprotein 2 OS=Homo sapiens GN=LAMP2 PE=1 SV=2 - [LAMP2_HUMAN]"
217 FALSE "P13473-2" "Isoform LAMP-2B of Lysosome-associated membrane glycoprotein 2 OS=Homo sapiens GN=LAMP2 - [LAMP2_HUMAN]"
217 FALSE "P13473-3" "Isoform LAMP-2C of Lysosome-associated membrane glycoprotein 2 OS=Homo sapiens GN=LAMP2 - [LAMP2_HUMAN]"
219 TRUE "B1AKG0" "Complement factor H-related 1 OS=Homo sapiens GN=CFHR1 PE=4 SV=1 - [B1AKG0_HUMAN]"
219 FALSE "Q03591" "Complement factor H-related protein 1 OS=Homo sapiens GN=CFHR1 PE=1 SV=2 - [FHR1_HUMAN]"
220 TRUE "P35443" "Thrombospondin-4 OS=Homo sapiens GN=THBS4 PE=1 SV=2 - [TSP4_HUMAN]"
220 TRUE "E7ES19" "Thrombospondin-4 OS=Homo sapiens GN=THBS4 PE=4 SV=1 - [E7ES19_HUMAN]"
222 TRUE "B0QYF8" "Myoglobin (Fragment) OS=Homo sapiens GN=MB PE=3 SV=1 - [B0QYF8_HUMAN]"
222 TRUE "Q8WVH6" "MB protein OS=Homo sapiens GN=MB PE=2 SV=1 - [Q8WVH6_HUMAN]"
222 TRUE "F2Z2F1" "Myoglobin (Fragment) OS=Homo sapiens GN=MB PE=3 SV=1 - [F2Z2F1_HUMAN]"
222 FALSE "P02144" "Myoglobin OS=Homo sapiens GN=MB PE=1 SV=2 - [MYG_HUMAN]"
226 TRUE "P01617" "Ig kappa chain V-II region TEW OS=Homo sapiens PE=1 SV=1 - [KV204_HUMAN]"
227 TRUE "P01625" "Ig kappa chain V-IV region Len OS=Homo sapiens PE=1 SV=2 - [KV402_HUMAN]"
228 TRUE "P14151" "L-selectin OS=Homo sapiens GN=SELL PE=1 SV=2 - [LYAM1_HUMAN]"
228 FALSE "P14151-2" "Isoform 2 of L-selectin OS=Homo sapiens GN=SELL - [LYAM1_HUMAN]"
229 TRUE "P22891" "Vitamin K-dependent protein Z OS=Homo sapiens GN=PROZ PE=1 SV=2 - [PROZ_HUMAN]"
229 FALSE "P22891-2" "Isoform 2 of Vitamin K-dependent protein Z OS=Homo sapiens GN=PROZ - [PROZ_HUMAN]"
230 TRUE "P48740" "Mannan-binding lectin serine protease 1 OS=Homo sapiens GN=MASP1 PE=1 SV=3 - [MASP1_HUMAN]"
231 TRUE "Q6UX71-2" "Isoform 2 of Plexin domain-containing protein 2 OS=Homo sapiens GN=PLXDC2 - [PXDC2_HUMAN]"
231 FALSE "Q6UX71" "Plexin domain-containing protein 2 OS=Homo sapiens GN=PLXDC2 PE=1 SV=1 - [PXDC2_HUMAN]"
232 TRUE "Q7Z6V2" "Novel protein similar to fucosidase, alpha-L-1, tissue FUCA1 (Fragment) OS=Homo sapiens GN=RP1-20N2.5 PE=2 SV=1 - [Q7Z6V2_HUMAN]"
232 FALSE "Q9BTY2" "Plasma alpha-L-fucosidase OS=Homo sapiens GN=FUCA2 PE=1 SV=2 - [FUCO2_HUMAN]"
233 TRUE "Q8IZF2-3" "Isoform 3 of Probable G-protein coupled receptor 116 OS=Homo sapiens GN=GPR116 - [GP116_HUMAN]"
233 FALSE "Q8IZF2" "Probable G-protein coupled receptor 116 OS=Homo sapiens GN=GPR116 PE=1 SV=3 - [GP116_HUMAN]"
234 TRUE "Q92859-2" "Isoform 2 of Neogenin OS=Homo sapiens GN=NEO1 - [NEO1_HUMAN]"
234 FALSE "B7ZKN0" "NEO1 protein OS=Homo sapiens GN=NEO1 PE=2 SV=1 - [B7ZKN0_HUMAN]"
234 FALSE "Q92859" "Neogenin OS=Homo sapiens GN=NEO1 PE=1 SV=2 - [NEO1_HUMAN]"
234 FALSE "Q92859-3" "Isoform 3 of Neogenin OS=Homo sapiens GN=NEO1 - [NEO1_HUMAN]"
236 TRUE "H0YD13" "CD44 antigen OS=Homo sapiens GN=CD44 PE=1 SV=2 - [H0YD13_HUMAN]"
236 FALSE "H0Y5E4" "CD44 antigen (Fragment) OS=Homo sapiens GN=CD44 PE=4 SV=1 - [H0Y5E4_HUMAN]"
236 FALSE "H0YCV9" "CD44 antigen (Fragment) OS=Homo sapiens GN=CD44 PE=4 SV=1 - [H0YCV9_HUMAN]"
236 FALSE "H0YDW7" "CD44 antigen (Fragment) OS=Homo sapiens GN=CD44 PE=4 SV=1 - [H0YDW7_HUMAN]"
236 FALSE "P16070" "CD44 antigen OS=Homo sapiens GN=CD44 PE=1 SV=3 - [CD44_HUMAN]"
236 FALSE "P16070-10" "Isoform 10 of CD44 antigen OS=Homo sapiens GN=CD44 - [CD44_HUMAN]"
236 FALSE "P16070-11" "Isoform 11 of CD44 antigen OS=Homo sapiens GN=CD44 - [CD44_HUMAN]"
236 FALSE "P16070-12" "Isoform 12 of CD44 antigen OS=Homo sapiens GN=CD44 - [CD44_HUMAN]"
236 FALSE "P16070-13" "Isoform 13 of CD44 antigen OS=Homo sapiens GN=CD44 - [CD44_HUMAN]"
236 FALSE "P16070-14" "Isoform 14 of CD44 antigen OS=Homo sapiens GN=CD44 - [CD44_HUMAN]"
236 FALSE "P16070-15" "Isoform 15 of CD44 antigen OS=Homo sapiens GN=CD44 - [CD44_HUMAN]"
236 FALSE "P16070-16" "Isoform 16 of CD44 antigen OS=Homo sapiens GN=CD44 - [CD44_HUMAN]"
236 FALSE "P16070-17" "Isoform 17 of CD44 antigen OS=Homo sapiens GN=CD44 - [CD44_HUMAN]"
236 FALSE "P16070-18" "Isoform 18 of CD44 antigen OS=Homo sapiens GN=CD44 - [CD44_HUMAN]"
236 FALSE "P16070-3" "Isoform 3 of CD44 antigen OS=Homo sapiens GN=CD44 - [CD44_HUMAN]"
236 FALSE "P16070-4" "Isoform 4 of CD44 antigen OS=Homo sapiens GN=CD44 - [CD44_HUMAN]"
236 FALSE "P16070-5" "Isoform 5 of CD44 antigen OS=Homo sapiens GN=CD44 - [CD44_HUMAN]"
236 FALSE "P16070-6" "Isoform 6 of CD44 antigen OS=Homo sapiens GN=CD44 - [CD44_HUMAN]"
236 FALSE "P16070-7" "Isoform 7 of CD44 antigen OS=Homo sapiens GN=CD44 - [CD44_HUMAN]"
236 FALSE "P16070-8" "Isoform 8 of CD44 antigen OS=Homo sapiens GN=CD44 - [CD44_HUMAN]"
236 FALSE "P16070-9" "Isoform 9 of CD44 antigen OS=Homo sapiens GN=CD44 - [CD44_HUMAN]"
237 TRUE "X6RJP6" "Transgelin-2 (Fragment) OS=Homo sapiens GN=TAGLN2 PE=1 SV=1 - [X6RJP6_HUMAN]"
237 FALSE "P37802" "Transgelin-2 OS=Homo sapiens GN=TAGLN2 PE=1 SV=3 - [TAGL2_HUMAN]"
237 FALSE "P37802-2" "Isoform 2 of Transgelin-2 OS=Homo sapiens GN=TAGLN2 - [TAGL2_HUMAN]"
238 TRUE "F5GXY2" "L-lactate dehydrogenase A chain (Fragment) OS=Homo sapiens GN=LDHA PE=1 SV=2 - [F5GXY2_HUMAN]"
238 TRUE "P00338-4" "Isoform 4 of L-lactate dehydrogenase A chain OS=Homo sapiens GN=LDHA - [LDHA_HUMAN]"
238 TRUE "P00338" "L-lactate dehydrogenase A chain OS=Homo sapiens GN=LDHA PE=1 SV=2 - [LDHA_HUMAN]"
238 FALSE "P00338-2" "Isoform 2 of L-lactate dehydrogenase A chain OS=Homo sapiens GN=LDHA - [LDHA_HUMAN]"
238 FALSE "P00338-3" "Isoform 3 of L-lactate dehydrogenase A chain OS=Homo sapiens GN=LDHA - [LDHA_HUMAN]"
238 FALSE "P00338-5" "Isoform 5 of L-lactate dehydrogenase A chain OS=Homo sapiens GN=LDHA - [LDHA_HUMAN]"
240 TRUE "A0A075B6H7" "Protein IGKV3-7 (Fragment) OS=Homo sapiens GN=IGKV3-7 PE=4 SV=1 - [A0A075B6H7_HUMAN]"
240 FALSE "P04434" "Ig kappa chain V-III region VH (Fragment) OS=Homo sapiens PE=4 SV=1 - [KV310_HUMAN]"
241 TRUE "Q16853-2" "Isoform 2 of Membrane primary amine oxidase OS=Homo sapiens GN=AOC3 - [AOC3_HUMAN]"
241 FALSE "Q16853" "Membrane primary amine oxidase OS=Homo sapiens GN=AOC3 PE=1 SV=3 - [AOC3_HUMAN]"
242 TRUE "P14625" "Endoplasmin OS=Homo sapiens GN=HSP90B1 PE=1 SV=1 - [ENPL_HUMAN]"
243 TRUE "P06733" "Alpha-enolase OS=Homo sapiens GN=ENO1 PE=1 SV=2 - [ENOA_HUMAN]"
244 TRUE "Q9UNW1" "Multiple inositol polyphosphate phosphatase 1 OS=Homo sapiens GN=MINPP1 PE=1 SV=1 - [MINP1_HUMAN]"
245 TRUE "P01765" "Ig heavy chain V-III region TIL OS=Homo sapiens PE=1 SV=1 - [HV304_HUMAN]"
247 TRUE "Q9UKX2" "Myosin-2 OS=Homo sapiens GN=MYH2 PE=1 SV=1 - [MYH2_HUMAN]"
247 TRUE "P12882" "Myosin-1 OS=Homo sapiens GN=MYH1 PE=1 SV=3 - [MYH1_HUMAN]"
247 TRUE "P13535" "Myosin-8 OS=Homo sapiens GN=MYH8 PE=1 SV=3 - [MYH8_HUMAN]"
247 FALSE "Q9Y623" "Myosin-4 OS=Homo sapiens GN=MYH4 PE=1 SV=2 - [MYH4_HUMAN]"
248 TRUE "B4E2Z0" "SPARC-like protein 1 OS=Homo sapiens GN=SPARCL1 PE=2 SV=1 - [B4E2Z0_HUMAN]"
248 FALSE "Q14515" "SPARC-like protein 1 OS=Homo sapiens GN=SPARCL1 PE=1 SV=2 - [SPRL1_HUMAN]"
250 TRUE "P04433" "Ig kappa chain V-III region VG (Fragment) OS=Homo sapiens PE=1 SV=1 - [KV309_HUMAN]"
252 TRUE "P22352" "Glutathione peroxidase 3 OS=Homo sapiens GN=GPX3 PE=1 SV=2 - [GPX3_HUMAN]"
253 TRUE "P23142-4" "Isoform C of Fibulin-1 OS=Homo sapiens GN=FBLN1 - [FBLN1_HUMAN]"
253 FALSE "B1AHL2" "Fibulin 1 OS=Homo sapiens GN=FBLN1 PE=4 SV=1 - [B1AHL2_HUMAN]"
255 TRUE "Q13103" "Secreted phosphoprotein 24 OS=Homo sapiens GN=SPP2 PE=1 SV=1 - [SPP24_HUMAN]"
260 TRUE "J3QQR8" "Intercellular adhesion molecule 2 (Fragment) OS=Homo sapiens GN=ICAM2 PE=4 SV=2 - [J3QQR8_HUMAN]"
260 FALSE "J3QKR4" "Intercellular adhesion molecule 2 OS=Homo sapiens GN=ICAM2 PE=4 SV=1 - [J3QKR4_HUMAN]"
260 FALSE "J3QQX6" "Intercellular adhesion molecule 2 (Fragment) OS=Homo sapiens GN=ICAM2 PE=4 SV=1 - [J3QQX6_HUMAN]"
260 FALSE "J3QRQ1" "Intercellular adhesion molecule 2 (Fragment) OS=Homo sapiens GN=ICAM2 PE=4 SV=1 - [J3QRQ1_HUMAN]"
260 FALSE "J3QRT5" "Intercellular adhesion molecule 2 OS=Homo sapiens GN=ICAM2 PE=4 SV=1 - [J3QRT5_HUMAN]"
260 FALSE "P13598" "Intercellular adhesion molecule 2 OS=Homo sapiens GN=ICAM2 PE=1 SV=2 - [ICAM2_HUMAN]"
261 TRUE "P11717" "Cation-independent mannose-6-phosphate receptor OS=Homo sapiens GN=IGF2R PE=1 SV=3 - [MPRI_HUMAN]"
262 TRUE "Q06830" "Peroxiredoxin-1 OS=Homo sapiens GN=PRDX1 PE=1 SV=1 - [PRDX1_HUMAN]"
263 TRUE "H0Y3Z3" "Protein disulfide-isomerase (Fragment) OS=Homo sapiens GN=P4HB PE=3 SV=1 - [H0Y3Z3_HUMAN]"
263 FALSE "F5H8J2" "Protein disulfide-isomerase OS=Homo sapiens GN=P4HB PE=3 SV=1 - [F5H8J2_HUMAN]"
263 FALSE "H7BZ94" "Protein disulfide-isomerase OS=Homo sapiens GN=P4HB PE=3 SV=2 - [H7BZ94_HUMAN]"
263 FALSE "P07237" "Protein disulfide-isomerase OS=Homo sapiens GN=P4HB PE=1 SV=3 - [PDIA1_HUMAN]"
265 TRUE "H0Y512" "Adipocyte plasma membrane-associated protein (Fragment) OS=Homo sapiens GN=APMAP PE=4 SV=1 - [H0Y512_HUMAN]"
265 FALSE "Q9HDC9" "Adipocyte plasma membrane-associated protein OS=Homo sapiens GN=APMAP PE=1 SV=2 - [APMAP_HUMAN]"
265 FALSE "Q9HDC9-2" "Isoform 2 of Adipocyte plasma membrane-associated protein OS=Homo sapiens GN=APMAP - [APMAP_HUMAN]"
266 TRUE "B4DTU0" "CD166 antigen OS=Homo sapiens GN=ALCAM PE=2 SV=1 - [B4DTU0_HUMAN]"
266 TRUE "F5GXJ9" "CD166 antigen OS=Homo sapiens GN=ALCAM PE=4 SV=1 - [F5GXJ9_HUMAN]"
266 FALSE "Q13740" "CD166 antigen OS=Homo sapiens GN=ALCAM PE=1 SV=2 - [CD166_HUMAN]"
266 FALSE "Q13740-3" "Isoform 3 of CD166 antigen OS=Homo sapiens GN=ALCAM - [CD166_HUMAN]"
267 TRUE "P60174-1" "Isoform 2 of Triosephosphate isomerase OS=Homo sapiens GN=TPI1 - [TPIS_HUMAN]"
267 FALSE "P60174" "Triosephosphate isomerase OS=Homo sapiens GN=TPI1 PE=1 SV=3 - [TPIS_HUMAN]"
268 TRUE "Q9Y4L1" "Hypoxia up-regulated protein 1 OS=Homo sapiens GN=HYOU1 PE=1 SV=1 - [HYOU1_HUMAN]"
269 TRUE "P08779" "Keratin, type I cytoskeletal 16 OS=Homo sapiens GN=KRT16 PE=1 SV=4 - [K1C16_HUMAN]"
270 TRUE "P00918" "Carbonic anhydrase 2 OS=Homo sapiens GN=CA2 PE=1 SV=2 - [CAH2_HUMAN]"
271 TRUE "P08567" "Pleckstrin OS=Homo sapiens GN=PLEK PE=1 SV=3 - [PLEK_HUMAN]"
272 TRUE "B7Z9P8" "Prenylcysteine oxidase 1 OS=Homo sapiens GN=PCYOX1 PE=2 SV=1 - [B7Z9P8_HUMAN]"
272 TRUE "Q9UHG3" "Prenylcysteine oxidase 1 OS=Homo sapiens GN=PCYOX1 PE=1 SV=3 - [PCYOX_HUMAN]"
273 TRUE "P41222" "Prostaglandin-H2 D-isomerase OS=Homo sapiens GN=PTGDS PE=1 SV=1 - [PTGDS_HUMAN]"
273 FALSE "H0Y5A1" "Prostaglandin-H2 D-isomerase (Fragment) OS=Homo sapiens GN=PTGDS PE=3 SV=1 - [H0Y5A1_HUMAN]"
274 TRUE "P30041" "Peroxiredoxin-6 OS=Homo sapiens GN=PRDX6 PE=1 SV=3 - [PRDX6_HUMAN]"
275 TRUE "P05090" "Apolipoprotein D OS=Homo sapiens GN=APOD PE=1 SV=1 - [APOD_HUMAN]"
275 FALSE "C9JF17" "Apolipoprotein D (Fragment) OS=Homo sapiens GN=APOD PE=4 SV=1 - [C9JF17_HUMAN]"
276 TRUE "Q14118" "Dystroglycan OS=Homo sapiens GN=DAG1 PE=1 SV=2 - [DAG1_HUMAN]"
277 TRUE "P0DJI8" "Serum amyloid A-1 protein OS=Homo sapiens GN=SAA1 PE=1 SV=1 - [SAA1_HUMAN]"
278 TRUE "Q13228-2" "Isoform 2 of Selenium-binding protein 1 OS=Homo sapiens GN=SELENBP1 - [SBP1_HUMAN]"
278 TRUE "A6PVX1" "Selenium binding protein 1 (Fragment) OS=Homo sapiens GN=SELENBP1 PE=4 SV=1 - [A6PVX1_HUMAN]"
278 FALSE "B4E1F3" "Selenium-binding protein 1 OS=Homo sapiens GN=SELENBP1 PE=2 SV=1 - [B4E1F3_HUMAN]"
278 FALSE "H0Y532" "Selenium-binding protein 1 (Fragment) OS=Homo sapiens GN=SELENBP1 PE=1 SV=2 - [H0Y532_HUMAN]"
278 FALSE "Q13228" "Selenium-binding protein 1 OS=Homo sapiens GN=SELENBP1 PE=1 SV=2 - [SBP1_HUMAN]"
278 FALSE "Q13228-4" "Isoform 4 of Selenium-binding protein 1 OS=Homo sapiens GN=SELENBP1 - [SBP1_HUMAN]"
279 TRUE "F5H810" "Noelin (Fragment) OS=Homo sapiens GN=OLFM1 PE=4 SV=1 - [F5H810_HUMAN]"
279 TRUE "Q6IMJ5" "NOELIN1_V2 OS=Homo sapiens GN=OLFM1 PE=2 SV=1 - [Q6IMJ5_HUMAN]"
279 FALSE "Q99784" "Noelin OS=Homo sapiens GN=OLFM1 PE=1 SV=4 - [NOE1_HUMAN]"
279 FALSE "Q99784-3" "Isoform 3 of Noelin OS=Homo sapiens GN=OLFM1 - [NOE1_HUMAN]"
280 TRUE "Q9Y5C1" "Angiopoietin-related protein 3 OS=Homo sapiens GN=ANGPTL3 PE=1 SV=1 - [ANGL3_HUMAN]"
281 TRUE "Q8IWT3-3" "Isoform 2 of Cullin-9 OS=Homo sapiens GN=CUL9 - [CUL9_HUMAN]"
281 FALSE "E9PEZ1" "Cullin-9 OS=Homo sapiens GN=CUL9 PE=3 SV=1 - [E9PEZ1_HUMAN]"
281 FALSE "Q8IWT3" "Cullin-9 OS=Homo sapiens GN=CUL9 PE=1 SV=2 - [CUL9_HUMAN]"
282 TRUE "Q14624" "Inter-alpha-trypsin inhibitor heavy chain H4 OS=Homo sapiens GN=ITIH4 PE=1 SV=4 - [ITIH4_HUMAN]"
282 TRUE "B7ZKJ8" "35 kDa inter-alpha-trypsin inhibitor heavy chain H4 OS=Homo sapiens GN=ITIH4 PE=2 SV=1 - [B7ZKJ8_HUMAN]"
283 TRUE "Q10588" "ADP-ribosyl cyclase 2 OS=Homo sapiens GN=BST1 PE=1 SV=2 - [BST1_HUMAN]"
283 FALSE "A6NC48" "ADP-ribosyl cyclase 2 OS=Homo sapiens GN=BST1 PE=4 SV=1 - [A6NC48_HUMAN]"
284 TRUE "Q12913-2" "Isoform 2 of Receptor-type tyrosine-protein phosphatase eta OS=Homo sapiens GN=PTPRJ - [PTPRJ_HUMAN]"
284 FALSE "Q12913" "Receptor-type tyrosine-protein phosphatase eta OS=Homo sapiens GN=PTPRJ PE=1 SV=3 - [PTPRJ_HUMAN]"
285 TRUE "O95479" "GDH/6PGL endoplasmic bifunctional protein OS=Homo sapiens GN=H6PD PE=1 SV=2 - [G6PE_HUMAN]"
285 FALSE "R4GMU1" "GDH/6PGL endoplasmic bifunctional protein OS=Homo sapiens GN=H6PD PE=4 SV=1 - [R4GMU1_HUMAN]"
286 TRUE "B4DKJ3" "Cartilage oligomeric matrix protein OS=Homo sapiens GN=COMP PE=2 SV=1 - [B4DKJ3_HUMAN]"
286 FALSE "G3XAP6" "Cartilage oligomeric matrix protein OS=Homo sapiens GN=COMP PE=4 SV=1 - [G3XAP6_HUMAN]"
286 FALSE "P49747" "Cartilage oligomeric matrix protein OS=Homo sapiens GN=COMP PE=1 SV=2 - [COMP_HUMAN]"
287 TRUE "H3BS34" "72 kDa type IV collagenase (Fragment) OS=Homo sapiens GN=MMP2 PE=4 SV=3 - [H3BS34_HUMAN]"
287 TRUE "B4DWH3" "PEX OS=Homo sapiens GN=MMP2 PE=2 SV=1 - [B4DWH3_HUMAN]"
287 FALSE "E9PE45" "PEX OS=Homo sapiens GN=MMP2 PE=4 SV=1 - [E9PE45_HUMAN]"
287 FALSE "P08253" "72 kDa type IV collagenase OS=Homo sapiens GN=MMP2 PE=1 SV=2 - [MMP2_HUMAN]"
289 TRUE "E7ES66" "Platelet glycoprotein Ib alpha chain OS=Homo sapiens GN=GP1BA PE=4 SV=2 - [E7ES66_HUMAN]"
291 TRUE "F5GZZ9" "Soluble CD163 OS=Homo sapiens GN=CD163 PE=4 SV=1 - [F5GZZ9_HUMAN]"
291 FALSE "C9JHR8" "Soluble CD163 OS=Homo sapiens GN=CD163 PE=4 SV=1 - [C9JHR8_HUMAN]"
291 FALSE "Q86VB7" "Scavenger receptor cysteine-rich type 1 protein M130 OS=Homo sapiens GN=CD163 PE=1 SV=2 - [C163A_HUMAN]"
291 FALSE "Q86VB7-2" "Isoform 2 of Scavenger receptor cysteine-rich type 1 protein M130 OS=Homo sapiens GN=CD163 - [C163A_HUMAN]"
291 FALSE "Q86VB7-3" "Isoform 3 of Scavenger receptor cysteine-rich type 1 protein M130 OS=Homo sapiens GN=CD163 - [C163A_HUMAN]"
291 FALSE "Q86VB7-4" "Isoform 4 of Scavenger receptor cysteine-rich type 1 protein M130 OS=Homo sapiens GN=CD163 - [C163A_HUMAN]"
292 TRUE "O00187" "Mannan-binding lectin serine protease 2 OS=Homo sapiens GN=MASP2 PE=1 SV=4 - [MASP2_HUMAN]"
292 TRUE "O00187-2" "Isoform 2 of Mannan-binding lectin serine protease 2 OS=Homo sapiens GN=MASP2 - [MASP2_HUMAN]"
293 TRUE "P01042" "Kininogen-1 OS=Homo sapiens GN=KNG1 PE=1 SV=2 - [KNG1_HUMAN]"
294 TRUE "P01593" "Ig kappa chain V-I region AG OS=Homo sapiens PE=1 SV=1 - [KV101_HUMAN]"
295 TRUE "P01613" "Ig kappa chain V-I region Ni OS=Homo sapiens PE=1 SV=1 - [KV121_HUMAN]"
296 TRUE "P24592" "Insulin-like growth factor-binding protein 6 OS=Homo sapiens GN=IGFBP6 PE=1 SV=1 - [IBP6_HUMAN]"
297 TRUE "P36980-2" "Isoform Short of Complement factor H-related protein 2 OS=Homo sapiens GN=CFHR2 - [FHR2_HUMAN]"
297 FALSE "P36980" "Complement factor H-related protein 2 OS=Homo sapiens GN=CFHR2 PE=1 SV=1 - [FHR2_HUMAN]"
297 FALSE "V9GYE7" "Complement factor H-related protein 2 OS=Homo sapiens GN=CFHR2 PE=4 SV=1 - [V9GYE7_HUMAN]"
298 TRUE "P54296" "Myomesin-2 OS=Homo sapiens GN=MYOM2 PE=2 SV=2 - [MYOM2_HUMAN]"
299 TRUE "P54802" "Alpha-N-acetylglucosaminidase OS=Homo sapiens GN=NAGLU PE=1 SV=2 - [ANAG_HUMAN]"
300 TRUE "Q6UXB8-2" "Isoform 2 of Peptidase inhibitor 16 OS=Homo sapiens GN=PI16 - [PI16_HUMAN]"
300 FALSE "Q6UXB8" "Peptidase inhibitor 16 OS=Homo sapiens GN=PI16 PE=1 SV=1 - [PI16_HUMAN]"
301 TRUE "Q76LX8-3" "Isoform 3 of A disintegrin and metalloproteinase with thrombospondin motifs 13 OS=Homo sapiens GN=ADAMTS13 - [ATS13_HUMAN]"
301 FALSE "Q76LX8" "A disintegrin and metalloproteinase with thrombospondin motifs 13 OS=Homo sapiens GN=ADAMTS13 PE=1 SV=1 - [ATS13_HUMAN]"
301 FALSE "Q76LX8-2" "Isoform 2 of A disintegrin and metalloproteinase with thrombospondin motifs 13 OS=Homo sapiens GN=ADAMTS13 - [ATS13_HUMAN]"
302 TRUE "Q7Z7G0-2" "Isoform 2 of Target of Nesh-SH3 OS=Homo sapiens GN=ABI3BP - [TARSH_HUMAN]"
302 FALSE "D3YTG3" "Target of Nesh-SH3 OS=Homo sapiens GN=ABI3BP PE=4 SV=1 - [D3YTG3_HUMAN]"
302 FALSE "H0Y897" "Target of Nesh-SH3 (Fragment) OS=Homo sapiens GN=ABI3BP PE=4 SV=1 - [H0Y897_HUMAN]"
302 FALSE "Q7Z7G0" "Target of Nesh-SH3 OS=Homo sapiens GN=ABI3BP PE=1 SV=1 - [TARSH_HUMAN]"
302 FALSE "Q7Z7G0-3" "Isoform 3 of Target of Nesh-SH3 OS=Homo sapiens GN=ABI3BP - [TARSH_HUMAN]"
302 FALSE "Q7Z7G0-4" "Isoform 4 of Target of Nesh-SH3 OS=Homo sapiens GN=ABI3BP - [TARSH_HUMAN]"
303 TRUE "Q9NPH3-2" "Isoform 2 of Interleukin-1 receptor accessory protein OS=Homo sapiens GN=IL1RAP - [IL1AP_HUMAN]"
303 TRUE "C9J1D9" "Interleukin-1 receptor accessory protein (Fragment) OS=Homo sapiens GN=IL1RAP PE=4 SV=1 - [C9J1D9_HUMAN]"
303 FALSE "Q9NPH3" "Interleukin-1 receptor accessory protein OS=Homo sapiens GN=IL1RAP PE=1 SV=2 - [IL1AP_HUMAN]"
303 FALSE "Q9NPH3-3" "Isoform 3 of Interleukin-1 receptor accessory protein OS=Homo sapiens GN=IL1RAP - [IL1AP_HUMAN]"
303 FALSE "Q9NPH3-5" "Isoform 4 of Interleukin-1 receptor accessory protein OS=Homo sapiens GN=IL1RAP - [IL1AP_HUMAN]"
304 TRUE "Q9UNN8" "Endothelial protein C receptor OS=Homo sapiens GN=PROCR PE=1 SV=1 - [EPCR_HUMAN]"
305 TRUE "Q15063-7" "Isoform 7 of Periostin OS=Homo sapiens GN=POSTN - [POSTN_HUMAN]"
305 TRUE "Q15063-4" "Isoform 4 of Periostin OS=Homo sapiens GN=POSTN - [POSTN_HUMAN]"
305 FALSE "B1ALD8" "Periostin OS=Homo sapiens GN=POSTN PE=4 SV=1 - [B1ALD8_HUMAN]"
305 FALSE "B1ALD9" "Periostin OS=Homo sapiens GN=POSTN PE=4 SV=1 - [B1ALD9_HUMAN]"
305 FALSE "F5H628" "Periostin OS=Homo sapiens GN=POSTN PE=4 SV=1 - [F5H628_HUMAN]"
305 FALSE "Q15063" "Periostin OS=Homo sapiens GN=POSTN PE=1 SV=2 - [POSTN_HUMAN]"
305 FALSE "Q15063-2" "Isoform 2 of Periostin OS=Homo sapiens GN=POSTN - [POSTN_HUMAN]"
305 FALSE "Q15063-3" "Isoform 3 of Periostin OS=Homo sapiens GN=POSTN - [POSTN_HUMAN]"
306 TRUE "K7ELW0" "Protein DJ-1 OS=Homo sapiens GN=PARK7 PE=1 SV=1 - [K7ELW0_HUMAN]"
306 FALSE "Q99497" "Protein DJ-1 OS=Homo sapiens GN=PARK7 PE=1 SV=2 - [PARK7_HUMAN]"
307 TRUE "P63104" "14-3-3 protein zeta/delta OS=Homo sapiens GN=YWHAZ PE=1 SV=1 - [1433Z_HUMAN]"
307 FALSE "E7EX29" "14-3-3 protein zeta/delta (Fragment) OS=Homo sapiens GN=YWHAZ PE=3 SV=1 - [E7EX29_HUMAN]"
308 TRUE "H0YLF3" "Beta-2-microglobulin (Fragment) OS=Homo sapiens GN=B2M PE=3 SV=1 - [H0YLF3_HUMAN]"
308 FALSE "F5H6I0" "Beta-2-microglobulin OS=Homo sapiens GN=B2M PE=3 SV=1 - [F5H6I0_HUMAN]"
308 FALSE "P61769" "Beta-2-microglobulin OS=Homo sapiens GN=B2M PE=1 SV=1 - [B2MG_HUMAN]"
309 TRUE "P02533" "SWISS-PROT:P02533 Tax_Id=9606 Gene_Symbol=KRT14 Keratin, type I cytoskeletal 14"
310 TRUE "P01764" "Ig heavy chain V-III region VH26 OS=Homo sapiens PE=1 SV=1 - [HV303_HUMAN]"
311 TRUE "P16930" "Fumarylacetoacetase OS=Homo sapiens GN=FAH PE=1 SV=2 - [FAAA_HUMAN]"
311 TRUE "Q53XA7" "Fumarylacetoacetase OS=Homo sapiens GN=DKFZp686F13224 PE=2 SV=1 - [Q53XA7_HUMAN]"
312 TRUE "P07451" "Carbonic anhydrase 3 OS=Homo sapiens GN=CA3 PE=1 SV=3 - [CAH3_HUMAN]"
313 TRUE "O95445" "Apolipoprotein M OS=Homo sapiens GN=APOM PE=1 SV=2 - [APOM_HUMAN]"
314 TRUE "Q8IXL6" "Extracellular serine/threonine protein kinase Fam20C OS=Homo sapiens GN=FAM20C PE=1 SV=2 - [DMP4_HUMAN]"
319 TRUE "P01781" "Ig heavy chain V-III region GAL OS=Homo sapiens PE=1 SV=1 - [HV320_HUMAN]"
320 TRUE "P30043" "Flavin reductase (NADPH) OS=Homo sapiens GN=BLVRB PE=1 SV=3 - [BLVRB_HUMAN]"
322 TRUE "P01598" "Ig kappa chain V-I region EU OS=Homo sapiens PE=1 SV=1 - [KV106_HUMAN]"
323 TRUE "F5H6Q2" "Polyubiquitin-C (Fragment) OS=Homo sapiens GN=UBC PE=4 SV=2 - [F5H6Q2_HUMAN]"
323 TRUE "F5H265" "Ubiquitin (Fragment) OS=Homo sapiens GN=UBC PE=4 SV=1 - [F5H265_HUMAN]"
323 FALSE "B4DV12" "Ubiquitin OS=Homo sapiens GN=UBB PE=2 SV=1 - [B4DV12_HUMAN]"
323 FALSE "F5GXK7" "Ubiquitin (Fragment) OS=Homo sapiens GN=UBC PE=4 SV=1 - [F5GXK7_HUMAN]"
323 FALSE "F5GYU3" "Ubiquitin (Fragment) OS=Homo sapiens GN=UBC PE=4 SV=1 - [F5GYU3_HUMAN]"
323 FALSE "F5H041" "Ubiquitin OS=Homo sapiens GN=UBC PE=4 SV=1 - [F5H041_HUMAN]"
323 FALSE "F5H2Z3" "Ubiquitin (Fragment) OS=Homo sapiens GN=UBC PE=4 SV=1 - [F5H2Z3_HUMAN]"
323 FALSE "F5H388" "Ubiquitin (Fragment) OS=Homo sapiens GN=UBC PE=4 SV=1 - [F5H388_HUMAN]"
323 FALSE "F5H747" "Polyubiquitin-C (Fragment) OS=Homo sapiens GN=UBC PE=1 SV=2 - [F5H747_HUMAN]"
323 FALSE "J3QKN0" "Ubiquitin (Fragment) OS=Homo sapiens GN=UBB PE=4 SV=1 - [J3QKN0_HUMAN]"
323 FALSE "J3QLP7" "Protein UBBP4 OS=Homo sapiens GN=UBBP4 PE=4 SV=1 - [J3QLP7_HUMAN]"
323 FALSE "J3QRK5" "Protein UBBP4 OS=Homo sapiens GN=UBBP4 PE=4 SV=1 - [J3QRK5_HUMAN]"
323 FALSE "J3QS39" "Ubiquitin (Fragment) OS=Homo sapiens GN=UBB PE=4 SV=1 - [J3QS39_HUMAN]"
323 FALSE "J3QTR3" "Ubiquitin (Fragment) OS=Homo sapiens GN=RPS27A PE=4 SV=1 - [J3QTR3_HUMAN]"
323 FALSE "M0R1M6" "Ubiquitin-60S ribosomal protein L40 (Fragment) OS=Homo sapiens GN=UBA52 PE=1 SV=1 - [M0R1M6_HUMAN]"
323 FALSE "M0R2S1" "Ubiquitin-60S ribosomal protein L40 (Fragment) OS=Homo sapiens GN=UBA52 PE=1 SV=1 - [M0R2S1_HUMAN]"
323 FALSE "P0CG47" "Polyubiquitin-B OS=Homo sapiens GN=UBB PE=1 SV=1 - [UBB_HUMAN]"
323 FALSE "P0CG48" "Polyubiquitin-C OS=Homo sapiens GN=UBC PE=1 SV=3 - [UBC_HUMAN]"
323 FALSE "P62979" "Ubiquitin-40S ribosomal protein S27a OS=Homo sapiens GN=RPS27A PE=1 SV=2 - [RS27A_HUMAN]"
323 FALSE "P62987" "Ubiquitin-60S ribosomal protein L40 OS=Homo sapiens GN=UBA52 PE=1 SV=2 - [RL40_HUMAN]"
323 FALSE "Q96C32" "UBC protein OS=Homo sapiens GN=UBC PE=2 SV=1 - [Q96C32_HUMAN]"
326 TRUE "P55290" "Cadherin-13 OS=Homo sapiens GN=CDH13 PE=1 SV=1 - [CAD13_HUMAN]"
326 FALSE "J3KN62" "Cadherin-13 OS=Homo sapiens GN=CDH13 PE=4 SV=1 - [J3KN62_HUMAN]"
330 TRUE "Q9UJJ9" "N-acetylglucosamine-1-phosphotransferase subunit gamma OS=Homo sapiens GN=GNPTG PE=1 SV=1 - [GNPTG_HUMAN]"
331 TRUE "Q16706" "Alpha-mannosidase 2 OS=Homo sapiens GN=MAN2A1 PE=1 SV=2 - [MA2A1_HUMAN]"
332 TRUE "P01762" "Ig heavy chain V-III region TRO OS=Homo sapiens PE=1 SV=1 - [HV301_HUMAN]"
333 TRUE "E9PF24" "Apolipoprotein L1 OS=Homo sapiens GN=APOL1 PE=4 SV=1 - [E9PF24_HUMAN]"
333 FALSE "O14791" "Apolipoprotein L1 OS=Homo sapiens GN=APOL1 PE=1 SV=5 - [APOL1_HUMAN]"
333 FALSE "O14791-2" "Isoform 2 of Apolipoprotein L1 OS=Homo sapiens GN=APOL1 - [APOL1_HUMAN]"
334 TRUE "I3L0A1" "Cysteine-rich secretory protein 3 (Fragment) OS=Homo sapiens GN=CRISP3 PE=4 SV=1 - [I3L0A1_HUMAN]"
334 FALSE "J3KPA1" "Cysteine-rich secretory protein 3 OS=Homo sapiens GN=CRISP3 PE=4 SV=1 - [J3KPA1_HUMAN]"
334 FALSE "P54108" "Cysteine-rich secretory protein 3 OS=Homo sapiens GN=CRISP3 PE=1 SV=1 - [CRIS3_HUMAN]"
334 FALSE "P54108-2" "Isoform 2 of Cysteine-rich secretory protein 3 OS=Homo sapiens GN=CRISP3 - [CRIS3_HUMAN]"
334 FALSE "P54108-3" "Isoform 3 of Cysteine-rich secretory protein 3 OS=Homo sapiens GN=CRISP3 - [CRIS3_HUMAN]"
335 TRUE "P15151-3" "Isoform Gamma of Poliovirus receptor OS=Homo sapiens GN=PVR - [PVR_HUMAN]"
335 FALSE "P15151" "Poliovirus receptor OS=Homo sapiens GN=PVR PE=1 SV=2 - [PVR_HUMAN]"
335 FALSE "P15151-2" "Isoform Beta of Poliovirus receptor OS=Homo sapiens GN=PVR - [PVR_HUMAN]"
335 FALSE "P15151-4" "Isoform Delta of Poliovirus receptor OS=Homo sapiens GN=PVR - [PVR_HUMAN]"
336 TRUE "P35542" "Serum amyloid A-4 protein OS=Homo sapiens GN=SAA4 PE=1 SV=2 - [SAA4_HUMAN]"
339 TRUE "A0A075B7E8" "Protein IGHV3OR16-13 (Fragment) OS=Homo sapiens GN=IGHV3OR16-13 PE=4 SV=1 - [A0A075B7E8_HUMAN]"
340 TRUE "P62937" "Peptidyl-prolyl cis-trans isomerase A OS=Homo sapiens GN=PPIA PE=1 SV=2 - [PPIA_HUMAN]"
341 TRUE "H0YL52" "Tropomyosin alpha-1 chain (Fragment) OS=Homo sapiens GN=TPM1 PE=3 SV=1 - [H0YL52_HUMAN]"
341 FALSE "B7Z596" "Tropomyosin alpha-1 chain OS=Homo sapiens GN=TPM1 PE=2 SV=1 - [B7Z596_HUMAN]"
341 FALSE "D9YZV2" "Tropomyosin 1 (Alpha) isoform 5 OS=Homo sapiens GN=TPM1 PE=3 SV=1 - [D9YZV2_HUMAN]"
341 FALSE "D9YZV3" "Tropomyosin 1 (Alpha) isoform 3 OS=Homo sapiens GN=TPM1 PE=3 SV=1 - [D9YZV3_HUMAN]"
341 FALSE "D9YZV8" "Tropomyosin 1 (Alpha) isoform 7 OS=Homo sapiens GN=TPM1 PE=3 SV=1 - [D9YZV8_HUMAN]"
341 FALSE "F5H7S3" "Tropomyosin alpha-1 chain OS=Homo sapiens GN=TPM1 PE=3 SV=2 - [F5H7S3_HUMAN]"
341 FALSE "H0YK48" "Tropomyosin alpha-1 chain OS=Homo sapiens GN=TPM1 PE=3 SV=1 - [H0YK48_HUMAN]"
341 FALSE "H0YKP3" "Tropomyosin alpha-1 chain OS=Homo sapiens GN=TPM1 PE=4 SV=1 - [H0YKP3_HUMAN]"
341 FALSE "H0YKX5" "Tropomyosin alpha-1 chain (Fragment) OS=Homo sapiens GN=TPM1 PE=4 SV=1 - [H0YKX5_HUMAN]"
341 FALSE "H0YL80" "Tropomyosin alpha-1 chain (Fragment) OS=Homo sapiens GN=TPM1 PE=4 SV=1 - [H0YL80_HUMAN]"
341 FALSE "H0YNC7" "Tropomyosin alpha-1 chain (Fragment) OS=Homo sapiens GN=TPM1 PE=3 SV=1 - [H0YNC7_HUMAN]"
341 FALSE "H7BYY1" "Tropomyosin 1 (Alpha), isoform CRA_m OS=Homo sapiens GN=TPM1 PE=3 SV=1 - [H7BYY1_HUMAN]"
341 FALSE "P09493" "Tropomyosin alpha-1 chain OS=Homo sapiens GN=TPM1 PE=1 SV=2 - [TPM1_HUMAN]"
341 FALSE "P09493-2" "Isoform 2 of Tropomyosin alpha-1 chain OS=Homo sapiens GN=TPM1 - [TPM1_HUMAN]"
341 FALSE "P09493-3" "Isoform 3 of Tropomyosin alpha-1 chain OS=Homo sapiens GN=TPM1 - [TPM1_HUMAN]"
341 FALSE "P09493-4" "Isoform 4 of Tropomyosin alpha-1 chain OS=Homo sapiens GN=TPM1 - [TPM1_HUMAN]"
341 FALSE "P09493-5" "Isoform 5 of Tropomyosin alpha-1 chain OS=Homo sapiens GN=TPM1 - [TPM1_HUMAN]"
341 FALSE "P09493-6" "Isoform 6 of Tropomyosin alpha-1 chain OS=Homo sapiens GN=TPM1 - [TPM1_HUMAN]"
341 FALSE "P09493-7" "Isoform 7 of Tropomyosin alpha-1 chain OS=Homo sapiens GN=TPM1 - [TPM1_HUMAN]"
341 FALSE "Q6ZN40" "Tropomyosin 1 (Alpha), isoform CRA_f OS=Homo sapiens GN=TPM1 PE=2 SV=1 - [Q6ZN40_HUMAN]"
345 TRUE "P14780" "Matrix metalloproteinase-9 OS=Homo sapiens GN=MMP9 PE=1 SV=3 - [MMP9_HUMAN]"
348 TRUE "P01700" "Ig lambda chain V-I region HA OS=Homo sapiens PE=1 SV=1 - [LV102_HUMAN]"
349 TRUE "P08519" "Apolipoprotein(a) OS=Homo sapiens GN=LPA PE=1 SV=1 - [APOA_HUMAN]"
351 TRUE "F5H0S8" "Guanine nucleotide-binding protein G(I)/G(S)/G(T) subunit beta-3 (Fragment) OS=Homo sapiens GN=GNB3 PE=4 SV=2 - [F5H0S8_HUMAN]"
351 FALSE "E9PCP0" "Guanine nucleotide-binding protein G(I)/G(S)/G(T) subunit beta-3 OS=Homo sapiens GN=GNB3 PE=4 SV=2 - [E9PCP0_HUMAN]"
351 FALSE "P16520" "Guanine nucleotide-binding protein G(I)/G(S)/G(T) subunit beta-3 OS=Homo sapiens GN=GNB3 PE=1 SV=1 - [GBB3_HUMAN]"
354 TRUE "P01767" "Ig heavy chain V-III region BUT OS=Homo sapiens PE=1 SV=1 - [HV306_HUMAN]"
356 TRUE "E9PEK4" "Macrophage colony-stimulating factor 1 receptor OS=Homo sapiens GN=CSF1R PE=4 SV=1 - [E9PEK4_HUMAN]"
356 FALSE "P07333" "Macrophage colony-stimulating factor 1 receptor OS=Homo sapiens GN=CSF1R PE=1 SV=2 - [CSF1R_HUMAN]"
358 TRUE "Q9BYE9" "Cadherin-related family member 2 OS=Homo sapiens GN=CDHR2 PE=1 SV=2 - [CDHR2_HUMAN]"
359 TRUE "P05976-2" "Isoform MLC3 of Myosin light chain 1/3, skeletal muscle isoform OS=Homo sapiens GN=MYL1 - [MYL1_HUMAN]"
359 FALSE "P05976" "Myosin light chain 1/3, skeletal muscle isoform OS=Homo sapiens GN=MYL1 PE=1 SV=3 - [MYL1_HUMAN]"
360 TRUE "A0A075B6I9" "Protein IGLV7-46 (Fragment) OS=Homo sapiens GN=IGLV7-46 PE=4 SV=1 - [A0A075B6I9_HUMAN]"
362 TRUE "P12883" "Myosin-7 OS=Homo sapiens GN=MYH7 PE=1 SV=5 - [MYH7_HUMAN]"
363 TRUE "P80748" "Ig lambda chain V-III region LOI OS=Homo sapiens PE=1 SV=1 - [LV302_HUMAN]"
364 TRUE "B7Z7A9" "Phosphoglycerate kinase B OS=Homo sapiens GN=PGK1 PE=2 SV=1 - [B7Z7A9_HUMAN]"
364 FALSE "P00558" "Phosphoglycerate kinase 1 OS=Homo sapiens GN=PGK1 PE=1 SV=3 - [PGK1_HUMAN]"
365 TRUE "Q14126" "Desmoglein-2 OS=Homo sapiens GN=DSG2 PE=1 SV=2 - [DSG2_HUMAN]"
367 TRUE "P01880" "Ig delta chain C region OS=Homo sapiens GN=IGHD PE=1 SV=2 - [IGHD_HUMAN]"
367 FALSE "P01880-2" "Isoform 2 of Ig delta chain C region OS=Homo sapiens GN=IGHD - [IGHD_HUMAN]"
